# Supplementary material for: Evolution of Multivalent Aptamer Corona for High‐Throughput Multiplexed Detection of Multiple Cancers
Source: Adv Sci (Weinh). 2025 Nov 25;13(8):e14976. doi: 10.1002/advs.202514976 (PMC12884786; doi:10.1002/advs.202514976)
Supplement: Supplementary file 2 — Supporting Information [file ADVS-13-e14976-s001.zip › Table S1.xlsx]

## Sheet: OV
Sequencing data of the last-round enriched pool of ProteoFish-SELEX for OV
Name	Seq	len	P6
Seq1	CGGCGGGTGGGTGGGTGGAGATTTAACGTC	30	463
Seq2	GTGGGTGGGTGGGTGGTAAGTTGTGCCGAC	30	393
Seq3	GCGGGTGGGTGGGTGGTAAGTTGTGCCGAC	30	282
Seq4	GCCGTGGGTGGGAGGGTGGAACCATTCTGG	30	174
Seq5	GGAGCCGTGGGTGGGTGGGTGGTTGCTGCC	30	75
Seq6	GGATCCCCGCATCGTGGGTCAGTATTCTTC	30	32
Seq7	CACCGAGTGTGGGTGGGGGGGTGGTATTTG	30	34
Seq8	GCGGAGGGCGGGTGGGTGGCACATTCGATG	30	28
Seq9	CCGGGGGGCGGGTGGGCGGAGGATATCAGG	30	27
Seq10	GAGGTGGGAGGGAGGGGTTGACCTTGCGTG	30	29
Seq11	CAGGCCGTGGGAGGGTGGGTGGTAGCCTGG	30	28
Seq12	CGCGGTGGGAGGGTGGGTGGAGCGTGGTCG	30	17
Seq13	GCGGTCCGTCCGAACCAGGTCTCCTGATTG	30	14
Seq14	CTCGCCGCCGTTCCAGGGTATACACGTGTC	30	13
Seq15	GGATCCTCGGCTCGTAGGTCAGTATTCTC	29	11
Seq16	GCGGGTGGGTGGGTGGCTCATAGTTTTTTG	30	14
Seq17	CGGCGGATGGGTGGGTGGAGATTTAACGTC	30	61
Seq18	GGTATTGGGTTCGTAGAAAGGCTCCCTCTG	30	9
Seq19	CGTGGGTGGGTGGGTGGTTCGTGATGCGTG	30	11
Seq20	GGATCGTCGTATCGTAGGTCAGTATTCATG	30	7
Seq21	CAGGACCGGCGGGCGGGCGGGGGGAGGCTC	30	11
Seq22	CACGCAACGGGGGGCGGGCGGGTGGAGTCC	30	17
Seq23	GAGTCGCGGGTGGGTGGGTGGCCTTGCTCG	30	17
Seq24	CGGTGGGTGGGTGGGTGGAGATTTAACGTC	30	9
Seq25	GCGACTTTGTGGGTGGGGGGGTGGCATGTC	30	5
Seq26	CGGCGGGTGGGCGGGTGGAGATTTAACGTC	30	5
Seq27	GTGGGTAGGTGGGTGGTAAGTTGTGCCGAC	30	4
Seq28	CGGCGGGTGGGTGGGCGGAGATTTAACGTC	30	4
Seq29	CAGGGGGGTGGGCGGGTGGTTGGATTCGAG	30	14
Seq30	GTGGGTGGGTGGGTGGTAAGTTGTGCTGAC	30	5
Seq31	GCGGGTAGGTGGGTGGTAAGTTGTGCCGAC	30	3
Seq32	CGGCGGGTGGGTGGGTGGAGATTTACGTC	29	3
Seq33	GTCGTGTGGGTGGGTGGGTGGACGTACGCG	30	7
Seq34	TCGTGGGCGGGTGGGTGGCAAGCGTTGCGT	30	4
Seq35	CGTGGGTGGGTGGGTGGTTC	20	1
Seq36	CGGCGGGCGGGTGGGTGGAGATTTAACGTC	30	13
Seq37	GTGGGTGGGTGGGTGGTAAGTTGTTCCGAC	30	1
Seq38	GAGGTGGGTGGGTGGGGTTGGCTGCCTTCG	30	3
Seq39	GCTGGTGGGTGGGTGGGTGGCGCGTTCCAC	30	1
Seq40	CACCGAATGTGGGTGGGGGGGTGGTATTTG	30	1
Seq41	GCCGTGAGTGGGAGGGTGGAACCATTCTGG	30	8
Seq42	GCGGGTGGGTGGGTGGTAAGTTGTGCCTAC	30	6
Seq43	GCCGTGGGTGGGGGGGTGGAACCATTCTGG	30	6
Seq44	CCGGGGAGCGGGTGGGCGGAGGATATCAGG	30	1
Seq45	GTGGGTGGGTGGGCGGTAAGTTGTGCCGAC	30	3
Seq46	CGCGGTGGGAGGGTGGGTGGAGCGTGGTTG	30	3
Seq47	TGGGAGGGGGGGTTGGGTAGTTGCGCGGAC	30	6
Seq48	GGTATTAGGTTCGTAGAAAGGCTCCCTCTG	30	8
Seq49	GCCGTGGGTGGGAGGGTGGAGCCATTCTGG	30	3
Seq50	CGCGGGCGGGTGGGTGGTTGGTTGCACTGG	30	4
Seq51	CGGCGGGTGGGTGGGTGGGGATTTAACGTC	30	1
Seq52	GCGGGTGGGTGGGAGGTAAGTTGTGCCGAC	30	4
Seq53	CGGCGGGTGGGGGGGTGGAGATTTAACGTC	30	3
Seq54	GCCGCGGGTGGGAGGGTGGAACCATTCTGG	30	1
Seq55	CGGCGGGTGGGTAGGTGGAGATTTAACGTC	30	8
Seq56	CCCGGAGGTATGGAAGTGTGCTCGGTTCCC	30	2
Seq57	GTGGGTGGGGGGGTGGTAAGTTGTGCCGAC	30	1
Seq58	ACGGTAACGGCGTGTGAGTGTCCTACGATC	30	2
Seq59	CGGCGGGTGGGTGGGTGGAGATTTAACGGC	30	4
Seq60	TGGCGGGTGGGAGGGTGGAAATTCGAGCTG	30	1
Seq61	CGCGGCGGGAGGGTGGGTGGAGCGTGGTCG	30	0
Seq62	GGATCCTCGACTCAGAGGTCAGTATTCTGC	30	7
Seq63	CGCAGCCGTCACTAGTCGTAGTCCCTCTGG	30	2
Seq64	GTCGTGTGGGTGGGTGGGTGGACGTGCGCG	30	6
Seq65	CGTGGGTGGGTGGGTGGCAAATGTTGCGAC	30	7
Seq66	CGTGGGTGGGTGGGTGGATAGCGTTGGTGC	30	8
Seq67	GGACCTCCGTCTCGCGAGTCAGTATTCAAC	30	7
Seq68	CGGCGGGTGGGTGGGTGGAGATTCAACGTC	30	2
Seq69	GTGGGTGGGTGGGAGGTAAGTTGTGCCGAC	30	2
Seq70	GCGGGTGGGTGGGTGGTAAGTTGTTCCGAC	30	2
Seq71	CGGCGGGTGGGTGGGTTGAGATTTAACGTC	30	1
Seq72	GTGGGTGGGTGGGGGGTAAGTTGTGCCGAC	30	2
Seq73	CGCGGTGGGAGGGTGGGCGGAGCGTGGTCG	30	4
Seq74	CGCATGAGGGTCTGGCGCTTGGGTATTGGC	30	6
Seq75	GGCGGGTGGGTGGGTGGTTCATGGTGTCTG	30	5
Seq77	CGCATGTGGGTGGGTGGGTGGATTCACGTC	30	3
Seq78	GGAGCCGTGGGTGGGTGGTTGCTGCC	26	1
Seq79	GTGGGTGGGTGGGTGGCTCAGTTGCTAAGC	30	5
Seq80	GTGGGTGGGTGGGTGGTAAGTTGTGCCTAC	30	1
Seq81	GACCCCGTCCGAACCAGGTTTCCTGAACCC	30	1
Seq82	CGGCGGGTGGGAGGGTGGAGATTTAACGTC	30	2
Seq83	GGACCCTCGCCTCGCAGGTCAGTATTCTCGG	31	11
Seq84	CGTGTCTGGGCCTGGCGGTCGGGTATTGGC	30	6
Seq85	GTGCCGACGTCCGAACAGGGTTCCCCGTTG	30	5
Seq86	GCCGTGGGTGGGAGGGTGGAACCATTCTAG	30	5
Seq89	ACCCGCCGACAGACGTGATACACATCCCAC	30	1
Seq90	CGGGTTAGGATAGGTCTAGGTAATTGTGAC	30	0
Seq91	GTGGGTGGGTGGGTGGTAAGTTGTGCGAC	29	2
Seq92	GTGGGTGGGTGGGTGGTAAGGTGTGCCGAC	30	4
Seq93	GTGGGTGGGTGGGTGGTAAGTCGTGCCGAC	30	6
Seq94	CGGCGGGTGGGTGGGTGGAGAATTAACGTC	30	3
Seq95	CGGCGGGTGTGTGGGTGGAGATTTAACGTC	30	6
Seq96	CGGTAACGGCGTTTGAGTGTCTACCTCCTC	30	1
Seq97	TCGTGTGTGGGTGGGTGGGTGGAGACTCTG	30	8
Seq98	GTGATGCGGTGGAGATGTATCAGCACCGTCAACTGAAT	38	0
Seq99	GACATCCAAGGGGCTCCCGACACCCTACTG	30	1
Seq100	GTGGGTGGGTGGGTGGTAAGTTATGCCGAC	30	1
Seq101	GTGATGTGATGGAGATGTATCAGCACCGTCAACTGAAT	38	1
Seq102	CAGGCCGTGGGAGGTTGGGTGGTAGCCTGG	30	5
Seq103	GTTGTTCGTCTAACCCGGTGTAGGGTCTTG	30	1
Seq104	CAGTTGGCCTGCGGTTGCTTGCTACCCGGG	30	0
Seq105	CAACGGGGCGGTATTCAGGGGTTACCCATG	30	0
Seq106	AGGCTAGCATACGTGCACGCGGTTTGTTTC	30	0
Seq107	GCTCTCTGTTGGCCCGTATTTGTAGCCGGG	30	1
Seq108	CAGTTGGCCTGGAAATGTTCCCTTGTCCGGG	31	0
Seq109	GTGCCCCGTCCGAACCAGGTTCCCTGAAGG	30	6
Seq110	GACCGACTAAGCTAAGGGTTTCCCGATCAC	30	5
Seq111	CGACGTCCGAACCTGGTTTCCAGCTAACTC	30	6
Seq112	GAGGTGGGAGGGAGGGGTTGACCCTGCGTG	30	4
Seq113	GGAGCCTCGTTTCGTAGGTCAGTGTTCTTGC	31	1
Seq114	AACAAGCACCTTGGTCCCGTCTACCTTTAC	30	1
Seq115	GCGCGTAGTTTGGATGATGAGTACTTGTC	29	1
Seq116	CGGCGGGAGGGTGGGTGGAGATTTAACGTC	30	6
Seq117	GCGGGTGGGTGGGTGGTAAGTTGTCCCGAC	30	3
Seq118	GTACTGTTCCTCTCAAGGCCTTGGGCCCTG	30	1
Seq119	TGCTGCACGTTCTTCGTCCTGGGTAACCTG	30	1
Seq120	GAGGTGAGTGGGTGGGGTTGCGCGGGCCAC	30	1
Seq121	GTCCACCTTTGTCTTTTGTTTGCCGCTGTC	30	1
Seq122	CGCGGTGGGAGGGGGGGTGGAGCGTGGTCG	30	5
Seq123	ACTGCTCGGCTCAGATCGGGAACGACCGGG	30	1
Seq124	GCTGGGCGAATGGTTTGACCCCTATTTGTG	30	1
Seq125	CGGCGGGTTGGTGGGTGGAGATTTAACGTC	30	0
Seq126	CGGCGGGTGGGTGGGTGGAGATTTAGCGTC	30	1
Seq127	GGTCAATTTCCGCACGTCTGGTGGTGTCAC	30	1
Seq128	GTGATGCGATGTAGATGTATCAGCACCGTCAACTGAAT	38	3
Seq129	GGGAAGACGTTAGACCTTGGCTGCAGCTGG	30	1
Seq130	GGATCCCCGTTTCGCGGGTCAGTATTCCGT	30	6
Seq131	GTGGGTGGGTGGGTGGTAAGTTGTGGCGAC	30	1
Seq132	CACGAGGCATCCTTAGGATCCCAACTGGGC	30	2
Seq133	GTGATGCGATGGAGGTGTATCAGCACCGTCAACTGAAT	38	4
Seq134	CGTGGGTGGGTGGGTGGTTCGTGATGCGAG	30	3
Seq135	CAGGACCGGCGGGCGGGTGGGGGGAGGCTC	30	3
Seq136	CCGTCCAGTTCTCACGATTACCTCGTCCCCG	31	1
Seq137	CAGGACCGGCGGGCGGGCGGGTGGAGGCTC	30	4
Seq138	CCTGATAGTCTCGGTCCTCAGGCTCCTCAC	30	1
Seq139	GAACGCACTCGCAGGGCTTGGTGTCTATGG	30	6
Seq140	GCACGCGTGTGTCTTGGGTACCCTCCCCTG	30	1
Seq141	CCGACTTTTGTAAGGCAGGGTCCTCTCTTG	30	1
Seq142	GTGATGCGATGGAAATGTATCAGCACCGTCAACTGAAT	38	0
Seq143	CCGGTTTCCCTCACTACTATTGTGCTGCTC	30	1
Seq144	CGGGGGGTGGGTGGGTGGAGATTTAACGTC	30	1
Seq145	CACGGGGTTACCTTCTAGGTCCCTTGGGCC	30	3
Seq146	CACCAAGTGTGGGTGGGGGGGTGGTATTTG	30	0
Seq147	GTGGGTGGGTGTGTGGTAAGTTGTGCCGAC	30	2
Seq148	CGCGGTGGGAGGGTGGGTGGAGCTGGTCG	29	1
Seq149	GCAGTCTGGGTTCCCCTGCACCCCCTCTCG	30	1
Seq150	GGAGCCGCGGGTGGGTGGGTGGTTGCTGCC	30	5
Seq151	CTCGCCGCCTTTCCAGGGTATACACGTGTC	30	4
Seq152	CGGCGGGTGGGTGGGTGGAGATTACGTC	28	2
Seq153	GTGATGTGTTAGTCTAGTAAGTGGAGCTGG	30	1
Seq154	CGCGGTGGGAGGGTGGGTGGAGCATGGTCG	30	0
Seq155	GGATCCTCGCAACGTAGGTCAGTATTTGG	29	0
Seq156	CAGTTGGGCAACGTCTTGTCCTGTGCTCCG	30	4
Seq157	CCGATCCCTGTGTTTCGCTCACGTCTGGCT	30	1
Seq158	AGGGCCTGGCGATCGGGTTTGGCGGGTTGC	30	4
Seq159	CCGCCCTGCGTGAGGGCTCAGGAAGCGCCC	30	1
Seq160	GGATCCCCGCATCGTGTGTCAGTATTCTTC	30	4
Seq161	GCGATCCGTCCGAACCAGGTCTCCTGATTG	30	1
Seq162	GGACCCTCGCCTCGTACGGTCAGTATTCAC	30	1
Seq163	CGGCGGGGGGGTGGGTGGAGATTTAACGTC	30	3
Seq164	TCGGCTGGGCAATTCGTTCTGTCTACTTTG	30	0
Seq165	GCAGTCAGGGGGTCCATGCACGTGCCCCTC	30	0
Seq166	GGATCCCCGTATCGTGGGTCAGTATTCTTC	30	1
Seq167	GTTGTATCCGTGAGGCTGGGTCCCTTTCCG	30	4
Seq168	CGGGCTACGGATCCCGCTGGCATAGCGATG	30	0
Seq169	GGGGACTGGCGTTTGGGTATTGGCAGGACG	30	1
Seq170	GTGGGTAGGTGGGTGGTAAGTTGTGCCTAC	30	3
Seq171	GGAGCCGTTGGTGGGTGGGTGGTTGCTGCC	30	1
Seq172	GTGGCGGGGATAATGTTCAATGTCCTCTTG	30	1
Seq173	GTGGGAGGGTGGGTGGTAAGTTGTGCCGAC	30	5
Seq174	TGAGTGGGTGGGTGGGCGGCTGTAGTCTCG	30	4
Seq175	GCGGGTGGGTGGGTGGTAAGTTGCGCCGAC	30	4
Seq176	CGGCGGACGGGTGGGTGGAGATTTAACGTC	30	6
Seq177	GCGGGTGGGTGGGTGGTTGAAGAGACTGGC	30	4
Seq178	GGGTAAGCCGGATGGAGTACCTTTGCCGTA	30	1
Seq179	TCCCACCAGTTGTCCTCAGGCCTCGAACGT	30	6
Seq180	GTGATGCGAGGGAGATGTATCAGCACCGTCAACTGAAT	38	3
Seq181	CGTACGTTACCACACTCGATACCCGTCTTC	30	0
Seq182	TGGCGGGTGGGTGGGTGGAGATTTAACGTC	30	4
Seq183	GTTGTGTGGGTGGGTGGGTGGACGTACGCG	30	2
Seq184	TCACCACCCCTGGATCTTGGGCCACTCTCT	30	1
Seq185	ATGGGCCCGAGTACGCAGTTGGTATACTCC	30	1
Seq186	CCACTTTTTGCGTTTCGCCTGCCTCTGCCC	30	1
Seq187	CAGGCCGTGGGAGGGTGGGTGTTAGCCTGG	30	6
Seq188	GGTAGACCCCTCAACATTCGACTTCTCTGG	30	1
Seq189	TGATCCCCGCATCGTGGGTCAGTATTCTTC	30	4
Seq190	GCGGGTGGGTGGGTGGTAAGTTGTGCTGAC	30	3
Seq191	GCGGGTGGGTGGGTGGTAAGTTGTGCCGGC	30	6
Seq192	GCGGGTGGGTGGGTGGTAAGGTGTGCCGAC	30	1
Seq193	GTCCCGGTAACGGGCTCGCGAGAGGTCTAC	30	4
Seq194	CCAAGCGGACCAACTCGACGCACAGTAATC	30	1
Seq195	CAGCTGTGTGGGTGGGTGGGTGGTACGTGC	30	1
Seq197	CGGCGGGTGGGTGGGTGGAAATTTAACGTC	30	2
Seq198	GTGGGTGGGTGGGTGGTAAGTTGCGCCGAC	30	1
Seq199	GTCGTATGGGGGGGTGTTTGGACGTACGCG	30	1
Seq200	GCCTTGGTTCGGACCCCTTTCTCATGTTGC	30	4
Seq201	AACAGCGGGTGGGTGGGTGGAGTTATTTGC	30	6
Seq202	GTGGGTGGGTGGGTGGTAAGCTGTGCCGAC	30	3
Seq203	GCCTATCTGACCTGACCCCCAAGACGTTTG	30	1
Seq204	CACCGAGTGTGCGTGGGGGGGTGGTATTTG	30	3
Seq205	CGCGGTGGGAGGGTGGGTGGAGCGTCGTCG	30	2
Seq206	GGATCGTCGTGTCGTAGGTCAGTATTCATG	30	1
Seq207	GTCGTGTGGGTGGGTGGGTGGACGTACCG	29	3
Seq208	CACCGAGTGTGGGTGGGGGGGTGGTATTG	29	6
Seq210	CAGGCCCGTGGGAGGGTGGGTGGTAGCCTGG	31	6
Seq211	CCTATGGATGTCTCTGGGCTTTGTGTGATC	30	0
Seq212	CGTCCCCCGCTGTAGGTTGGTTTGTCCCTTG	31	0
Seq213	CACAAATGGTGGGCGGGCGGGTGGAATGCC	30	6
Seq214	GATGGCGTTGTAAGAATCCGGATGTGGGGC	30	1
Seq215	CGCGGGTGGGTGGGTGGTAAGTTGTGCCGAC	31	4
Seq216	GGAGCCGTGGGTGGGAGGGTGGTTGCTGCC	30	6
Seq217	CGGGGGGATAATGGTCTTGGTGCCTTCTTT	30	1
Seq218	GGGTCCGAACTATGGCTAGTCCCAACCAGG	30	3
Seq219	GCCCACAAATCCTCAACGATTGGATTACCA	30	1
Seq220	GTCGTCCGTACTTTATGGCAGTGCCCGCTC	30	3
Seq221	TGGAGGTCACTGAAGCGTGCAGTTATCAGG	30	1
Seq222	GAGGACAAGAAGTTCGTTTGGCTATGGCTG	30	1
Seq223	GGCGTGATGGGAAGGGCGTTTGTTTCATAC	30	0
Seq224	GCCGTTCTTGAGGCCCAGCTTGGTAAATAC	30	1
Seq225	GCAATGATCGGACTCGGCTATTACCCGGTG	30	1
Seq226	TGGCCTACGCGCTCCCCCCTATCCAACCCC	30	0
Seq227	GCAGTCTGGGTTCCCCTGCACCCCCTCAAG	30	1
Seq228	GGAGACATCAGCCCAATCACCCTTCCCTAC	30	2
Seq229	GGACTCGGTTTAGGCGGGAGAGTAGTTTTG	30	0
Seq230	GTCGCGCCAGCAGTATGCAATTGGACTCCC	30	3
Seq231	GGGTATCGGACTACGGTTTATTTTCTGCGC	30	1
Seq232	CCCGGGTGAATAACTGGCATGTTTGTTCTG	30	3
Seq233	CCGTGGCAGGGACCTGCACTCGTCTCGGGG	30	1
Seq234	GCGTCCCTTGGCCTTGGGATTGTTCGCCTT	30	1
Seq235	GCGCTGACCGTAGGCAATTATTTTACCGTC	30	1
Seq236	GGGGACTTTTCGGGATCTTACGCCCCACG	29	1
Seq237	GGAACCCCACGGATCTGTGGTTGCGCTGCG	30	1
Seq238	GCGTCCCTTGGCCTTGGGATTGTTCGCCTT	30	1
Seq239	CGCGTGGTACAGCTCATGTACAGCCGGTAC	30	2
Seq240	GGGCTTCTGACGGATATTTGGGATAGCTGC	30	3
Seq241	TGCCTGGCAATACCATACGTTTCATGTGCC	30	2
Seq242	CGGCCTCGCCCGCTACTCCTATCCCTACCG	30	3
Seq243	GGAAGATGCATCGGGATACTCTTGGCTTTC	30	1
Seq244	TCCGGGAAGTTGACCCTGTGTGAACGCTGT	30	1
Seq245	CCACCTGCCCCCCTACCAATTATACTGTTA	30	1
Seq246	GTCTCTCATAAATGTCTTCCGACTCGGGTG	30	1
Seq247	TCCCCCCACTTCTGGCACAAACGCCGACTG	30	1
Seq248	CGTGCAGATCCAGATCCTGCTACCCCTGTC	30	4
Seq258	CCTCACTGACAGTGTCAGTCCCTTTGTTCC	30	2
Seq263	GTGTGTCTACCTGCTGGGTTCCGCCTTATG	30	2
Seq271	GCGCCGATCATTGCTTACTATGGCCTCACG	30	2
Seq273	GCTGTCCCATGCGGTTCATTCATGCCCTCC	30	3
Seq276	AGCCACCTTCAAAGCGACCCTTCGAACGCC	30	2
Seq277	GCACCAGTCAGGCGTCTTGTCTTAACCACC	30	4
Seq278	TGACCGGCACCGGATTGGTCCTCTCGTAGG	30	3
Seq283	ACCCTCTTATCTATCCGTGAGGTCTGGCTC	30	2
Seq284	GCTGTGCGGGTTCGATGCCTCCTACTTGCC	30	5
Seq287	GGGGGATTCGTCCTTGCCGCTTATCCAAGG	30	1
Seq291	GCTCTGTTCACGAAGTCCTTGCCTGGGTTTG	31	3
Seq292	TGGCGGACTTGTCGAACGACCTGCGTTTGG	30	1
Seq293	CCCTCCTGGTCCTCTCGCTTGGGAAGGTAC	30	4
Seq294	GCGTTCAGCGTACTATTTGGCCACCCCCGT	30	4
Seq295	ATTGGGCAGGGTTTCGCCTTCCTACGCAAG	30	5
Seq296	CGCCTGCCCTGGGCCCAGTTGTCCTGTTTC	30	3
Seq298	ACTTGCGCCTGGGGGGTGGTGTTGCTGGTC	30	5
Seq300	GACCCATATGTTCCGCTCGTGAGAGCCTG	29	4
Seq301	CCCCAGATCGATTCTTCTCTCGTGCCCTAC	30	6
Seq305	TCCTTGTGAGGCTAGTTCCCTTAGGGTCTC	30	2
Seq307	TGCGCGATCTGCCAATCTGGTCTGAGGCCG	30	1
Seq308	GTCCCCTATCTTGTTCCCTCGGTGGCTTGC	30	2
Seq311	CCCGTACTGCTGTGCTCTAGGTGCTATACC	30	1
Seq313	GCGAGGCTCCCGGAGGGTCTACCACAATTC	30	4
Seq315	TGACCCACGCCAGGTGTTTATATTGCCCCC	30	6
Seq316	GGGTATGTGCGGTACTTCGAAAATCCTATC	30	1
Seq317	GGCCCCACGGACCGTGTCTGTTCGCTTTGT	30	3
Seq320	CCCACAGGCTCCGGCTAGGATGTGTTTCTC	30	5
Seq324	CGGGGCGCGTCGAGTCGGTATCTTTGGGTG	30	1
Seq327	CGGCCTGGAGTCCTTATTCCATAACCGATC	30	2
Seq328	CGAGTGTCTATGCAATCATTGATGTCCTTG	30	6
Seq330	GCCCCGGCGCGGCCTTTTTCTTGATAAATC	30	6
Seq331	GGTGAGACCTTGGTTCGAGGCCGTTCCTCGT	31	2
Seq332	CCTCGACGTTTGTTCAACCCGACCTGTTTC	30	0
Seq335	GGCGATACGTTGCCCATTATCATTTTACTT	30	3
Seq336	GTGTGCCTTTCTTTGCCCGTTGGCTTTGTG	30	4
Seq337	CTGCCTCCTCTCACTTTGCGTTACCGTCCC	30	2
Seq339	CCCATTCACCCCTATTTAGCTGGGCCGTTC	30	2
Seq341	GCTCATTAGTCACCCTCTGTACCACTTGTC	30	1
Seq346	GGGTCTGGGAATACCCATTACTAACTGCTC	30	3
Seq347	ATGTCCCGATACAGTCAGGCCCATACTTGC	30	1
Seq348	CCCCTACGTAGCGTTACAAGAGACGGGCTC	30	2
Seq351	CCCTCAGGTTGCCGTATCGAATTTGGACTG	30	3
Seq352	CCGTGTCCCTTCAAACGCTACTGGAGTCCC	30	5
Seq353	CGTCGATCGAGTCCCGACTGTCCATGCATA	30	6
Seq355	CCAGTGCCTTGTTTTCTTGGCGACCGTCGT	30	3
Seq358	GTCACTTACTCACGTCCGCTAGAACCGCCC	30	6
Seq359	CCTCCACTGGCGCCCCTTCGTGTGCTTCTC	30	2
Seq360	CCTTGGTGGCCTTGTTTCCGTCCTCTGCCC	30	0
Seq362	TGGTCGTTACCCAACCCGTACGGAGTTCGT	30	0
Seq363	GCCTCCTGTGTGGTTGTCCGTTCTTGTCTC	30	2
Seq366	GCTTAGTCCCGCTGAGTTTACCTAGTCTGG	30	1
Seq368	CGATAAAATATCCTCTGACATATGTGGGAC	30	3
Seq374	AGCGAGTGGCCGGGATTTCTGCTTGTTACC	30	2
Seq375	CTCCGTTGGCCTGGCAGATGGCGATAATAC	30	4
Seq376	GCACGCACTTCAGCATACGTGAGTCTTCCG	30	5
Seq381	GCAAGTGGATAGATCCTTCCTCTTGTGAGT	30	2
Seq387	TACCACCACCGTTACGTTAATGGTCGTCTC	30	1
Seq389	CTTGGGCGTATCACGACTTGTCCATACGAC	30	1
Seq390	CGATGACAGAACCCCATTCACCCTTCAACC	30	2
Seq394	CCAATACAGGGTCCGTTTATGCTCGTTTGC	30	6
Seq396	CCGGCGTAAGGATTCACTTATTCCATTCGG	30	3
Seq398	GCCCCAATTTCGGCCGCCTGTATTTTCGAG	30	5
Seq399	GACCCTCGTCACCGATTGCTCCATGTTGTC	30	4
Seq400	TGCAATGAGTTAGGCGCGGCCCAGGTTTAC	30	3
Seq406	GCATGTTGTTCCACGATCTTCCCGGCCACC	30	6
Seq407	CGTCTACAAACTTCAGAGTGCGCCTGACCC	30	2
Seq408	CCCGGGCGTGAGTCATTGATATTACTACTG	30	1
Seq410	GATCCTACCCTCGGCACGATACCCCTACG	29	4
Seq411	CCGTCCGGCTCCAATTTGTTTCCCCCCATG	30	5
Seq412	CGGTGTTAGTCGTTCTCCCTCCCCGTCTGG	30	2
Seq414	ACCTATCGGACTGTGATCATCCTAACCACG	30	3
Seq416	GCATAGCCACCCTATACCCGTTTGTTCCTC	30	6
Seq424	CAGCTCCCGTTGTCCTTGTTCTCATCCACC	30	2
Seq426	GGCCTGCTTTACCGCCTTGTTCCCTTGTTC	30	1
Seq427	CGCAAGTGCCGTAAAGGTCCGCTCTAGTTC	30	2
Seq428	TCGGCATACCCTTGACTGTCATAACGATTG	30	5
Seq430	GGCTTTGGGGTAATGTGCGTTAGCCTCTCG	30	5
Seq433	GACCGTCTTCTAGTTCTGGCTGGCCCCTGC	30	2
Seq437	ACCACATTACGGATTATCTCCTCATCTCCG	30	3
Seq438	CCTGGACCCTCGCTGCTATATTCCTCCTCG	30	5
Seq439	CCACAAGTAACGGGGACGGGTCGAGTTTAC	30	1
Seq440	TGGGCACAGTAGAGAACGCAAGCGTATCTG	30	1
Seq441	CACGCCAAAATCTACCCGAGCTCCCCCGTA	30	3
Seq447	CAAGGGTACCTTACCGCTTCGCCTAAAACG	30	2
Seq448	CAGTGGAACTTGCTGTCGGACCACAACCCC	30	3
Seq449	AGCTTGGGTTGGGCAAATCTGTTTCCCTGG	30	3
Seq454	GTCCAACCTTCGGTTTCTGCTGTGTGAAAC	30	6
Seq456	GCTCCTGGTGATCCCTCTTGCGAACTTTTG	30	1
Seq457	TCCTGCTGTGAACCCCTCGTTCTCACAATC	30	4
Seq459	GGGTTAACAGTTGTCTATGGGTCTGCCTAC	30	2
Seq460	CAAGCCCATAGTTTTCCTCCCTTTGACTAC	30	5
Seq463	GTGCTCACGGGACGTCTTTTACCCGAGGTG	30	4
Seq464	CACTAGCCCTGAAATCTTTGTCTTGCGCCC	30	2
Seq465	GAATACGGCGTGGGAGCCTCGGTGCTGTTTG	31	4
Seq468	ACGGGAATACCCATCGGTATCGAGTTCTGC	30	2
Seq469	CGTTGATCAACCATCAACCGCCGTGCTGCC	30	6
Seq471	CAGGGGGCATTGAGTCAGAACTTTACCGGG	30	3
Seq474	CCCTGCCAGGATGCGTATCTGATCCTCTGC	30	2
Seq475	GGCAATCACCGAACTTTGAATGGGAGACTG	30	3
Seq477	GCCACCCGTAACGTTTTGCGACTGTCCTCC	30	1
Seq478	GTGAATTCCCGGGCTGCGTCTGACCCCTCG	30	5
Seq479	GGTCTACCTGTTAACGTCTTGGCCACGGGG	30	6
Seq481	CCTACGCTCTTGTTGGAAATTCGCCTCTGT	30	2
Seq483	CCGGGGGGTATCACGCTCGTAGTGCCTGGTG	31	2
Seq484	CGCTGGTGTCCTCGGTCCTGCCCCCCGTCG	30	4
Seq485	GGGAGCAAATCGATGTACCTAACGCCTTGG	30	6
Seq486	CCCACCCCCATGTCCCTAGGTGCCGCATGT	30	3
Seq489	GGCCTACTGGCTGCCCGGGTTCCCGTTCTC	30	1
Seq494	TACCCGAGTAATAGTTAGTGTAATGCACCC	30	2
Seq495	AACAGACTCCCCCCATTTCTAGTGGGCGAC	30	6
Seq496	GGGTTGGTCGCTATTCCCTATGGGTCTCCG	30	2
Seq500	GGATCGAGTATTTGCTGTTGTTATTGGGTC	30	1
Seq504	CCAGCTTGTTGCAAGGGTTCGTACTGCTTC	30	6
Seq508	GTGCACACATGTGTCTGTTCCCCGGATGTT	30	2
Seq510	GCCAATCCGTTCAAATGCTGATTCACTACC	30	1
Seq514	GGGGGTTTTCGGGCCTAGAGGTCGCTGTTC	30	5
Seq516	CTCAGAATAAACCTGACGTCGAAATGCTTC	30	2
Seq517	ACGCATCGGACCGTCCAGGTGCTGCCCATAC	31	3
Seq518	GTGATCTAAGTTACGTAACCGATTTGCCTG	30	2
Seq519	GGCCCGTTTTAAGAGAGCTTGAGAGCTCGAG	31	2
Seq521	ACCGGGGGATGTCGCACTTCAAAGACCGTA	30	4
Seq523	GGAGTTTGGTCGGTTGCACCCCTCGGAGAC	30	4
Seq525	AGCAGATGAAGCTAGCAGACTTTTCCCGTT	30	5
Seq526	CGTCCGAATATTGGTTGATCTCTGCCCTTG	30	2
Seq528	TCCGTGATTTGTCTGTCACCTGGGCCGTCC	30	2
Seq539	GCCAGTATTGTACGTGGTTGCCAACTAGTC	30	1
Seq542	ACGGGCGAAAGCAAGATTGGCCTGGGTTGC	30	2
Seq543	GTACCCGGCATTGTATTCTGAACGACACTA	30	1
Seq546	TACGTCACCCAATTCGAGTCCTACCTCGTC	30	2
Seq548	GATAGGCGCCTCCTTGATGTGCAAGAGCTG	30	2
Seq550	CGGTGTTTCCCCGTTCGCTATGGGGCTTAG	30	1
Seq555	GGCTCCGTTTCCTAGGTTAGAATCCACGGC	30	2
Seq556	GGACGTGAGTCTAGCCGTGTGTGTTTCATG	30	1
Seq557	AGGGGCAGTCTTGTACGGGATTGTATGTAG	30	2
Seq558	GTCTGGATGCCTCCACCGGCGTAGGGACTC	30	2
Seq561	AATGCCCCTCGTTGGTAGGACTAGATTTGT	30	2
Seq562	CGTGAGATTTCCACTGTAGGTCCCTAGTTC	30	2
Seq564	GTGGTTCTAGGCTCGGATGGTCTGGACGTG	30	2
Seq565	GGGGACTTCGAATCTTAGGGGTTACCGGAC	30	1
Seq569	CACCCTGGCTGGAACCCAATTCGTATACTC	30	1
Seq570	GACTATGTCGTCGGCTGCTCGCCTTGGTTG	30	2
Seq572	GTCCGACCCGACTGCCGCATGTTGTTGTTC	30	1
Seq573	TGTAACGAGACTTGTCTACACGACCGCTGG	30	2
Seq577	GTACCTGAATGTGTGCAAAACCGGCCTTAC	30	1
Seq580	GCGTTCGTTTTCGCTAAGCTTACCCCGGTC	30	2
Seq582	CTAGGGTGTACAAGCGGCGGGTCCTTATTG	30	2
Seq583	CCGTTTCCCCCTTAATATCCAGATCAAGGC	30	1
Seq585	CTGTAGACTTTCTTGTGTTTGCTGGGCTCG	30	4
Seq587	CCATCTTCGCGTGCTGCGTAACGTCTCGGG	30	4
Seq590	AGTTCTGCTGGGGGTCCGGTTTTGTGGTTC	30	2
Seq592	ACCACCGCTCTTGGGTTTGCGTCGACCTAC	30	4
Seq594	TACTCGGAGTTGTACCGAAACCACCTTCCC	30	1
Seq595	GGTAACGCGGTCGAGCCTGTATGCGCTGTG	30	4
Seq596	GCGTCCGGCTCATTTTCCGTTCCTGGTCTG	30	3
Seq598	GTCACGCTTTCTTGGGCCCGCTCCGCATG	29	3
Seq600	GGTTGCGGATAGTATCAATGGACCTGGGGG	30	2
Seq601	AGGTCCAGAGTGACTCAAGTATGTCCTGGG	30	3
Seq602	GTCCCCTTTTCGTGCATGCTCCGGGCCACG	30	3
Seq607	CCGTAGTGTGTCCACGAAATCTCGTAACCG	30	0
Seq608	GTCGCGAGAAGATCCCTACCCAACTGTTCG	30	1
Seq610	GCCGAAGAGGAAATGCAACCGGATACCGTG	30	2
Seq611	ACCAGCATCCTATCCCGCCCGTTTGTCCTC	30	1
Seq612	CCTTGTATAGTCCTTTTGTCCTTCGGCTGT	30	3
Seq616	CTGCCCCATTTAGTTGCCTATGTCCCTGTG	30	3
Seq617	CAGTGATTGGGCGTGGGGGGCGTTCGCTCG	30	1
Seq621	GCCCTTGTGTCGTCGTGTGGTCTTTGCGTG	30	1
Seq622	GGCGTCGGGACTCTATATCATCGTTCGTGG	30	0
Seq627	CGGTTTGCCGACGACACAGCCCTTTCGATC	30	0
Seq629	TCCGCTCCCTAGGTCCCACAGCGTGCGGTC	30	5
Seq630	GCGCCGCCATTCCTATTCGTTGGTTTGTAC	30	0
Seq634	CCCTGGGGTCGGCACCTGAACGCCTTCTGT	30	1
Seq640	CGACGCCCCCCCTCTGGATTTCCCTATTTG	30	6
Seq641	CCGGTTGGGAACTTGAGTCGGCATAACTTG	30	1
Seq644	CAACGATGACTGTTGCATGAAAGCCTAGCC	30	0
Seq647	CGATGGTGATGGACTTTCATCGCCTGGGTG	30	3
Seq648	CGGCGGTCTGTTGTAATCCACTGGTTAATC	30	1
Seq650	GATACGCAATGTTTTACCCCGACAGCACCG	30	0
Seq656	CTTGTGAATGGCCTGCATCTGCTGTGGGGG	30	0
Seq658	CACAACGTGATCGCAGGATTTTTTCTCGAC	30	1
Seq659	GTTCCTGCGCGGGTTAAGCAGCTATTTGG	29	1
Seq663	CGAGCATATAACCCCCATAGCCCAGAACCC	30	2
Seq668	GACGCAGCACCCATTAGCCCCTTTCTTCGC	30	1
Seq671	AGCAGGGCGGACGGAAATGATGGGATGTTC	30	1
Seq672	GGGCGGAGGCTGCAATTTCCCGGGAGGTAT	30	0
Seq673	TACGAGATGTGGTCGATCCTACACACTACG	30	1
Seq678	GCGTAGGCGATACGCGATGTGCTTCTTTTC	30	2
Seq683	GATCGCTCATTTAATCGTAGTTTGGTCCCG	30	1
Seq684	GTGTGCCAAGCACCTGCGATTTCGTGGTTC	30	4
Seq686	CGTCCCAAGTTCCTTGTCATATTGTGCTGT	30	1
Seq691	CCCATACTTGCCGACCTTCTGTATTCCGCC	30	2
Seq694	GTACTGACCCGTGAGTGACTCGACTATCCG	30	1
Seq695	CCACTGGGTTTCTGCCTCTGTTGGTATGCC	30	1
Seq696	CCACCCGCACTCAGACCCTATGTCACTACC	30	2
Seq700	GCCTCCTCCTGTCCGATATCCCCCCTTTCG	30	1
Seq704	AACCGCAAGGGAGTTACCATCCGGGTCCCC	30	1
Seq705	GGGACGTTTCTAGCAGGGTGCGTGATCTTG	30	2
Seq707	GACCGCGGCGAGTCTCGATACCTTATCACG	30	1
Seq712	GTGGCAACATCCACCGGGGAACAATGTAAC	30	4
Seq718	CGACCGAGATTCCCCTAATCTGCCTTTGCC	30	2
Seq719	GTTGGGTCCCTGGTTCGCGTACGCGCGTCG	30	2
Seq720	AGACTACGCTACACGCAGACTTTACCCACG	30	2
Seq721	GGGGTCTATCGGTGGTCTCTATCCTTCTGC	30	1
Seq722	CTTACGCAAACGCGATTTGTTGTGGCAGTC	30	1
Seq724	GGACAAGTGCCGGGACCATAGTAATTAAGG	30	2
Seq732	TCGACAGTCCCGGCTTCTGACTCTAGCTCC	30	2
Seq736	GGGAACCCTATGAAGATCTGCCTACCAGAC	30	1
Seq737	GTATGCTGTGGGGGGAAATGGCTTTCTTTG	30	1
Seq740	GTCTTACCCGTCAGCCTTATACCGCTGTTT	30	2
Seq742	GGCTTGGTCTCGGTTCTTGTATAGGTCGTG	30	1
Seq743	GTACCGGCCTCTTCTGTCGGGTCTGATCCC	30	3
Seq745	CAGGCGTGATCAGTCGCTTTGGGTCTCTGG	30	2
Seq748	GCCCTTGCGATGGACATAATCCCCCTCTTG	30	2
Seq751	CCCTGGGCAGGGTATCGTATCATGTGTGTG	30	1
Seq752	ACACCGTGCCCCATCATAACGTGTTCTCCC	30	4
Seq755	CGACAGTTCGCGCGAAAATTCGTCGCCACG	30	4
Seq756	CCTCTCCTTGCCACCTCGCTAACCACGAAC	30	2
Seq758	GCCCGTCATTGCAGTGGGGTCTGGGTCCTG	30	2
Seq762	AGCCCGTCACAGATTACCACTATCAAACCG	30	1
Seq763	AGACGTAATGACCCGTTGCTAATTTCGCTG	30	2
Seq764	GGGCTTGTCCTACCTTCACAGGTTCGTCTG	30	2
Seq767	ACACGAGTAGTTCGTTCACCCAGCCCGATCC	31	2
Seq770	GGGTTGGGCACCTCTCGTCAAGTTTTGTCC	30	2
Seq774	CGCCTGAGATATTTGGTCTGACTCCATGAC	30	1
Seq775	CGTCCGACCAGGTATTTAGGTTTCCCAGTG	30	2
Seq778	GCATTTGATGGCTCGAGTGAACCCCTCACC	30	2
Seq782	CCTAGACGTTTGGTGTGTTATTTCGGGCTG	30	1
Seq783	GTTGCTTCCGCTTGATTGCCCTCTTCCTTG	30	2
Seq788	GACAATTCCCGTCGTTTGTAATGTCCTACC	30	2
Seq791	TGGGAAGTGTTATGGAAAGGGTGTCTCGGG	30	1
Seq792	CTATGCTGTGTCTTCTCGTGGTGGGCGCTC	30	2
Seq795	ATGATTGCCACGGAAGTCGTAGCTGCGTAC	30	2
Seq797	GGCCTTTCAAGGTCTTGTCTTTAACCGTGC	30	2
Seq800	TGACCCCCCATTGGTGTGTAGCCTCTGTTG	30	2
Seq802	GGCCGTATTCGGCTTTCCTGAGCCCACTTG	30	3
Seq803	ACACCGCGAGGTTCCAGTACCAAAATGTCC	30	2
Seq807	ACTCGTGGGACAACTCGGGTTATAGGTCTC	30	2
Seq809	CGGCTGAGGCTATCCTACTTTTTCCGCTAC	30	5
Seq812	GACCCCTAGGGACTTATCGCCCTTCCGTAC	30	2
Seq814	CCGCACTCCGGGATCGGGGGTTTGTATGTG	30	2
Seq815	CCCCAATACCTGCCGCTCAGTTCTGACCGC	30	5
Seq817	GAATGGCTAGAGGGCGTTTATATTCAGCAC	30	1
Seq824	TCATCCACACCAGTTAGTATCTTGGTCCC	29	2
Seq829	TGGACAAACGTGGAGCAATTTAACCTTATC	30	2
Seq830	CGATGGCTTGGACGTACCCTCTCTCGTTGC	30	4
Seq831	TGGGGTCATGTCATTCGGCGGTCTAGCATG	30	4
Seq832	TGGCCTCGTCAAGAATTGGAAGTGTACATG	30	2
Seq835	GACACAACAATGCTTGGCGTGTTCTTGGTC	30	2
Seq838	CCCAACTCCGGTTTGTGTCGTTATAGCGCC	30	5
Seq839	CCCCTTGAGTCAGACCTGAAAGACTTGCC	29	5
Seq847	GCATTGGCGTTGGTTCTGATATCCGGGATG	30	2
Seq850	CGGCGACTTCCTGTGATCATCGGGCGGTTC	30	2
Seq854	GCCCGGGCCAGTCCTGCTGTTGCTATACCC	30	1
Seq855	GGCCAGTTGAATTACGTTTGACCCTCGATG	30	2
Seq858	TGCCCTGTTTGTGTACCCTGGCTGATCCGC	30	2
Seq860	ACCGAACCGACCTTGGAGTTTTTTGGCGCC	30	5
Seq866	CCCGATAGGCCCATCTTCTTCTTTCGTCCG	30	2
Seq868	GCTTCCCTCCTATTGGTCGGCCCTGGTATT	30	2
Seq870	CGATAGTTTCACTATCTGTGTACACTTCGT	30	3
Seq871	TCCGCGGGCCAGCGGGCCTAAATGCTTATC	30	2
Seq873	CGGGTGGAAGGGGCGGGACTATTACTAGTC	30	2
Seq874	GCACCTGAAAACGTCTGGGGACTCGTCCTG	30	1
Seq876	CGTACTGCACTGACACACAGGCATTCTTTG	30	3
Seq877	GGCCGTTTATGTTGTGACCCCTACCCCGAC	30	1
Seq878	AGGGCCAGACTGAACATTTATAACCGCACC	30	2
Seq879	GGGCACATCCTCGAACGTTCCGGGCGCTTC	30	2
Seq881	CAGACCGGATGCATAACGCTTGTTTCTTTC	30	1
Seq882	AGCGAGTACACCGTCCTAACAAATTAGTTC	30	3
Seq884	CCGGTTATTCAGGTCGAGCGAAGAGACTTG	30	1
Seq888	GCGGAATGGTAGTTGAGTTCTCCTCCCTGG	30	2
Seq889	GCCCCTTTCGTCAGCCCTGCTCTTCGCTAT	30	2
Seq892	ACGTACGTTGGTATCCTAGACCGTGGGGCC	30	1
Seq893	GGCTTACGGGTTGTCCACACCGTGTAGTGGG	31	3
Seq895	GCCTCCGATATTTCCATTACCCCTGACCTG	30	4
Seq898	TACCCGCCCATACTTGTTGGGGCCACCGAC	30	2
Seq900	CGTTCCAATTTGCCGCAATTACCTGCTGGC	30	2
Seq901	TCCCTTCCTAGCTATGGTCCCTTTACCCCG	30	1
Seq904	CGTCCCCCTTCGACTTAGGGTACAATCTCT	30	4
Seq906	GAGCGGAAACACCATCCTTGCGATTGCGTG	30	1
Seq907	GCGATTCCAAGGCCACGCTAGGTTTCCCCG	30	2
Seq908	CCCGTGCTCTTGTGTTGTAATGTGTGTTGC	30	2
Seq909	GGCCGTCCCTTTCTTACGGGTCACCGCCTC	30	2
Seq912	TGCGTGTGTTCGCGGGTAGCAGGTAATCTTC	31	3
Seq915	GGCCTGGATGCCACCATCGATGATCTACCC	30	1
Seq917	GCCGCTCGTAGTCTTTCCTGGTTAGCTATG	30	2
Seq918	GTTCGACTTCCTATGGGTCTGCTGCCGATG	30	2
Seq919	GACGTGAGCATGACGTTTAGACGACACTTG	30	1
Seq922	GCGCTTATAGGACATGCACGTGATTCCCGT	30	3
Seq925	ACGAGTCCCCCCCCTAGTTGATTTGGTCAT	30	1
Seq929	TGCTTTCGGACGTGGAGGGGTCCCGGTATG	30	2
Seq933	GTGTTCTCCCCCTGCTGGGCCTTACCGGTG	30	2
Seq936	GGGGTCCTACAGTGTCTCTCGTTCCTGTGC	30	1
Seq937	CCAGGGCCGGGGTCCGTTTCCCTCTGGTTCC	31	3
Seq943	GCACGGGAGAGCATATTCCCCTCTCATATG	30	3
Seq944	GCGCGTGTACCCTCGTCGTTGTTGTCTCTC	30	2
Seq951	GGCGCTCTGCATAAGGACCAGGGCTTTGTG	30	2
Seq953	CTCGGAGGGCGTCCCAAATTGCACACATTG	30	4
Seq955	CGATGGTTGCATTTCCTCTGCAGTCGTATG	30	3
Seq957	GGTAAGACGTGCTCCCCAGGTATTCGACTG	30	2
Seq963	CCGGTGGGATTGCTGTCTTTAGGCGTACGA	30	2
Seq964	CCAGGTTCAAATCGGTGTAGGCCGGCCTTA	30	4
Seq965	GCCGTCTGTCCTTTAGTCGCTGTGTCGTTC	30	2
Seq968	TGCCTTGGATGTCGCTTATAGAGTATGG	28	2
Seq969	GTGTGACCCCAAACCTATTTATTACTCGTG	30	4
Seq970	CTTACGGCTTGTGTTCCCCTATCTTTCACG	30	3
Seq971	CCCAACGATGCAGAACACTTGCTTCTTACG	30	2
Seq972	CGGGACCTCGTGGAGTCCTTGTTCCTGCCC	30	2
Seq973	GCCGTCCGCTCAATTCGCCGAGCTCTCTGG	30	1
Seq975	GGGTCCCATTTTTGCCATGTGTACTCCCC	29	1
Seq977	TGCAGCATCCAAGGTGGGGTAGTAAGCTTC	30	2
Seq980	TGCCCATGTTGGTACCTGTTATGCGCCTAG	30	2
Seq981	TCTTGGCAAGCTGCTTCTAGTCTCTCGCCG	30	1
Seq982	AGTGCGTGTGAGTCAATCAGTGGACCCGTT	30	1
Seq983	TCAGCATCGCAGGGCCACGGATTATTAATG	30	2
Seq984	GGGGTCCTGGAGAGAACGTCATACCTATAC	30	2
Seq985	CGGGAATCGGCTTACTAGTTTTCGACGGGC	30	0
Seq986	CGTCCCCCTTGACTAAGAGCTATTTGCTTC	30	0
Seq987	CGGGTGGCACCGTGCTCTATACTAGTGTGT	30	1
Seq988	TGGGTCTGTGGTCTTTGGCTCCAAACTCTG	30	2
Seq989	GTACAGCAGTGTAGCAAATTTTTCCGATC	29	2
Seq990	CCTGCAAGTGCGCCACTCCATCTTCCGATG	30	1
Seq991	GGGTTGTCCTCGTCTCTTGGATTTACTTGC	30	1
Seq994	CCATGCCCTGTCCTTTCTAACCTCATCACG	30	2
Seq995	CACGTCATACGCTGGACGGGGCTCGTAACG	30	2
Seq996	CGGCCCCGGGTTATCTGTCCCATCAATTGC	30	1
Seq1001	GCGCTGTGTTCATCAATGTGACGTCGGTCC	30	1
Seq1002	GTCAAAGTTGCTTCCAGTTATACCCACGTG	30	4
Seq1003	CCACGACGCACTCCCTCAGCTTGTACCTGG	30	1
Seq1011	GCCACTTTCCCTCCTCCCCTTTGTGCTCCG	30	3
Seq1012	CTTGACCAACTGTGGACCCATATGGCTGGC	30	1
Seq1015	GACTCTCCGCCCCTACTCTTTGATCCCACG	30	1
Seq1019	CCTCCCATTCCACGCCGCAGAAATTGGTTC	30	3
Seq1021	GTCCGGGACACATGTGGAATGACACTTAGC	30	1
Seq1023	CGATCAGATTCGGACCTTAGCTTTGTGTCT	30	2
Seq1024	CATAACGCGGCCCGCTGTGGCACCCCAGGT	30	2
Seq1027	TGTCGAACCCCACTTCTGTCGTTAATGTCC	30	1
Seq1028	ACCATGGAGTCTTGAACACAACCACCTGTC	30	4
Seq1029	CCACTCTCAAGCCTGCTTCTGGCACCTCCC	30	2
Seq1030	TGTACCTCGTGCGACTCTGGCTTTGGGTTG	30	1
Seq1034	CTTCTGTGTAGTTCGAAAAGGTAACTCTGG	30	3
Seq1036	GGGCGGTAACTGCGGAGGGTATAATTGGGG	30	3
Seq1037	CCTCGGGGTATAACTTAGCGGGTTTCTCGG	30	1
Seq1040	CCGCAAGATACCCTTTCGACCTTGTCCCCG	30	1
Seq1046	GCCCCTCACTCAGCAATCATGTACACCAGG	30	0
Seq1047	GGATGTTGAGCTAGACTGCCTCTTCGCTTA	30	4
Seq1050	CCTGCGTGAGCTCTTGTCTGCTTTGTTCGG	30	1
Seq1051	ATGCCCTCAGGGTAGCCTTATTGCCAGCTA	30	1
Seq1052	GTCATCAGTCCGTGGTTTTGGCTGGGCCCC	30	4
Seq1053	GACGACCAGCTGTTGTTTGGCCTTACAATG	30	1
Seq1054	GTTGGTGTGCGGTTTCGTGATCAATGTGAC	30	1
Seq1056	CGTAGCTCGAATCCGTCTTCAAACTCCCGG	30	4
Seq1058	GCGTGCCTACTTCCATCTGATTTGTGATTG	30	1
Seq1059	CCCCTACACGCAATTTTGGTGTCCTCTCCG	30	1
Seq1063	GCAAGTGGCTTAATCACCCATAACACCACG	30	1
Seq1064	GCACCAGAGAGAGTACAGATGGTCCATGGG	30	1
Seq1066	CCGTATAGTAGGTACCGGATATCCCGTAGC	30	1
Seq1070	CGACTGGATTACTTGAACGACCCCAATCCC	30	2
Seq1072	GTCGGCATAGAGAACCTACTCAACATCTTG	30	1
Seq1073	GAGGACCAGGTCAGTTTGTCCGCTGTGCAC	30	3
Seq1074	GCGACAAGGTACCCCCCGTTGTTACGAACG	30	1
Seq1076	GGCAGGTCGTGCATTAAGCTGTTAATACGT	30	4
Seq1079	GCGTGCACTGTTTTCGATCATTCCTGGCTG	30	2
Seq1081	TGTCCCGATGGAGGGTCCTTGTACTACCTG	30	4
Seq1082	CCATCAGACCTGTACCCTCCCACCGCTCTG	30	3
Seq1083	CCGAAGTCGTGTGTTCTAAATCATCCTCTG	30	2
Seq1085	CCAGGCTTTTACTACCACAGCCTCGTTCTC	30	2
Seq1087	CGGGGCATAGCTTCGAAGTGTTTCTCGCCG	30	2
Seq1090	TGGTATATTGTGTCACCTACAGCTTGGCTG	30	2
Seq1091	GGCGGGGTTTGACTTGGGGTGAGGTTGGAT	30	1
Seq1093	GCCAGCCCCCGACTGACTTCTCTACACGTC	30	4
Seq1094	GTAGATGTGACCGTGAATGGGGATTCGAGG	30	2
Seq1095	GCACCGTTGTGCTGCAACCTTCCCGGTTTT	30	1
Seq1098	AGGGTCTGTTTAGCCCACGATGTGTTTGTG	30	1
Seq1099	GCTCGCCCGGTCGCTTTTTGTCACGATGTA	30	4
Seq1105	TGGGCCTCAGTACTCACGGTTCGCTACGTG	30	4
Seq1107	ATACCGTCTTGTGGTCGCTTTTTTGAGTGT	30	4
Seq1109	CGAGCAGCAGATTCCTCTTCGACTCGCTGG	30	1
Seq1113	TGGAGCTTCAGAAACCGTACTATTACACCC	30	1
Seq1129	CCCCATGATAGCGATAATACCTCGTGCTGT	30	1
Seq1131	TGGACGGCAATTATATACCACTCAGGGTGC	30	1
Seq1133	GTGGTTCTTTGCTTGGGTCCTAGTGCTGCC	30	1
Seq1134	CGGCTTTTCTTTGCGTGAGCGTCTGCAGTG	30	4
Seq1139	GCTGTTTCTCGCACATTGCCATACCCCAC	29	1
Seq1140	CCCTGACTGTAGTTATGCTTATTTTGCCCC	30	3
Seq1141	AGGGACGGCCAGCTTTCGTGAACTCGTTCG	30	4
Seq1144	GGCTCGGGAAGGCTGTTACGTAAGGCCGTG	30	0
Seq1145	CGAGTGCCATCCATTAGTTATCCCTGCTGC	30	4
Seq1146	GGACGAGCAGCTCTCATTCGACGTGCCTGC	30	2
Seq1153	CCCGCCCTTTATTACTACAGGTGTGCTGCC	30	1
Seq1154	CGAGGTAACCCCGCGAACTGTGCATTACGC	30	0
Seq1160	GGTAAGTCTTCCCTCCCACCCTAACTCGAC	30	2
Seq1161	GACTCCCGCACGATGGGATGGCGGATGTCTC	31	1
Seq1165	GTGAATTGTTTATCCCCCTGTTTGCTCGTG	30	4
Seq1166	ATGCAGCCTGGACTACCTACCGACTTCTAC	30	6
Seq1170	ATAGTGGTTCGTCGTTCTTGGGTCCTTGCG	30	0
Seq1175	CATTGACCCCCTGAGGCTGTGGAGTCTGGC	30	0
Seq1178	AGCTGACAGCGACAGGCCGTTCCTCTTGC	29	3
Seq1183	GTGAAGCACCAACATCGCAAGCCCTGTCTC	30	3
Seq1184	GTACTCTTGCCAGCGCCGATTTAAGCTTTG	30	1
Seq1185	GCACGTGCAAAGAACAGCCTAGGACTTCGG	30	2
Seq1191	GGGACTCGGATTATGACTCTTGGGCTAATG	30	1
Seq1193	CCCACGCCCCGCTGATAGAATTTTCACCTG	30	4
Seq1195	GGACTCTCCCGTCTGGTCTCGGTCAACTGC	30	3
Seq1196	CGGACAATCAGTTCTAATGGGCTAACCGAG	30	0
Seq1201	GTCCACTGTAGTCCTTTCCCTATTGGCCGG	30	4
Seq1202	CCCGGAGCGGCAACTTCTTCAGGTGTTCTC	30	0
Seq1205	GGTCCGTGGTCGACTGTTCTTTCCTCCTCT	30	0
Seq1206	GGTTGATCTTCGGCACCTTCTCCGTCAGTG	30	0
Seq1207	GGCTCTAACCCGCATTGGGAGTCTACAGGC	30	4
Seq1208	CGTCTCGGTTCCAGAACCGGCGAGCATTTC	30	0
Seq1209	CCCCTCGGCCCGTTTGTTTCGCTCCCCGCC	30	0
Seq1213	CGCCACACGACTCGAGCGGGTTGTTCTTGC	30	0
Seq1214	CCCGCGTGACCGACATGCGAACATTTTGTG	30	1
Seq1216	CCGTCGTACGTAACTTTCTTTGACAAATCC	30	0
Seq1217	CGAGTGTCTCAATCGTGGGAAACTCCCGAC	30	3
Seq1218	GTGCGACGGTTGTAATACGTCCTAGGTTCC	30	0
Seq1220	GCTGCCGAGTCAGACTATATTGCGCCTGG	29	0
Seq1223	CCGCTCTAGCCCTTCCCCCTGATTCTCAGT	30	0
Seq1224	CTGAGTGAGGCGAGTTAACACGTTACTGTC	30	0
Seq1227	CATTGAGAGAGTCCTTCTCACACCCGTCTC	30	4
Seq1228	CTGGGCCTGGCATGAAACAGTGGGGCCTTT	30	2
Seq1232	CAGTGTCGCGTTTCGTAACTCGTGCCCTGC	30	1
Seq1245	GGCAGGCCGCACACTACACCTAATTCCTAC	30	0
Seq1246	GGTGGGCCGATCAAAGGATGAAGATGTGGG	30	5
Seq1250	GGATCTGAGTGGGGGGGGGCTATCTGATTG	30	0
Seq1251	GTGTACAGGGCGTTTTAGATTAGCACGTTT	30	1
Seq1253	CAGGGGGGTGGGCGGGTGGATGGATTCGAG	30	2
Seq1256	GGTTCCGCGAGTTACGTATCTTTATGCTGC	30	3
Seq1262	GGGTGAGGGAGAACGCCTTCCGCGGTTTTC	30	2
Seq1265	GTAATGTTATGCACTTGAGGCCTCCCCAAC	30	2
Seq1267	GTGTTCTGCTTTGCTCGTGGGCCTCTAGTG	30	2
Seq1268	GCCACTTTACTGGACCTGGTTTGCCCGCAC	30	2
Seq1271	CACTGTGTGTTGTGGGACTTCCGGTCGTGG	30	2
Seq1272	CGCTGGCACCTTGACGTTGAAGGGATCTTG	30	3
Seq1274	CGGGGGAATAACATTCCATACGGTACCGGC	30	1
Seq1275	AACCCCCCTGATGCTAACGTCACTTCGTCC	30	2
Seq1276	CGTGAGCACCTATAAGGCGTCTGACGGTAC	30	1
Seq1278	GTACCGTGCGGTACTCCGATGTCTTTGTGC	30	1
Seq1279	TGTCCATGAGTCCCTACTTGTGCTTCCAGT	30	3
Seq1281	GCCCTTGCTGATCTATTGGATTCCCCACCG	30	3
Seq1284	CATGACCTACACAGTGCGGCGGTTATCCCG	30	3
Seq1285	GAGGACGGGGTGCAAGTAGGGTCCTGAAGC	30	3
Seq1287	CGTTGTTCTTCGCGCCATATGGTGGCTTCG	30	3
Seq1293	CTGGGGCAAGCTGGGTTGTCTACACCGTAC	30	4
Seq1297	GCATTTATGCCTGGCGCACGACCCGCTTTG	30	1
Seq1300	GGGCGCCGAGGAGGCTCTCAGACTACTTTC	30	3
Seq1301	GCCTCCGTTTTGTCGGGTTTGACTTGCCCC	30	3
Seq1303	TGTGCTTGATATGCTGTGGTCCCGACTATG	30	3
Seq1305	CCGCACTGTTATTCCTAGTCGTCCCCCGCC	30	1
Seq1310	GCCGCTAACTGACTGCTGCCCGCCTTTCCC	30	1
Seq1316	GTGGCGTAAAGGGTATGGTTTTCCCCGGTG	30	4
Seq1319	GTGTATCCCGGGTAAACCCAAACGGATTTG	30	1
Seq1320	CTCGGTTAGCACTATCTCTGGAGTTGTCT	29	1
Seq1321	GCCGTTACGCCCCATTTTATCCGGCCCTTG	30	1
Seq1327	TGGGTTCAGTCTCTGCTGTTGGTACTCTCG	30	1
Seq1329	CGGCCTTTTCCGTATACTCGTGCTCCCCCA	30	1
Seq1332	TTCCCGAGATCAGTATTTCGTCCTTCCTGC	30	2
Seq1333	GTAGGTACGTTGTGGGATCTTTTGCCTGCG	30	2
Seq1334	GGGACCACCTTTTAGAGTTCGTATCGGCTG	30	1
Seq1337	GGTTAACATATTGGACGTGGTCCCTTAGGT	30	1
Seq1338	GGAGCTGTGTACGCGCCCTTCCGGTTCTTG	30	2
Seq1341	TGCGTTGCGTACTAGGTTAACAACCCACTG	30	1
Seq1343	CGCGGGGTTTTATTGTGTCTTGCTCTTCCG	30	1
Seq1349	TGGGAGACAAGTTCCCGTATCGAATGTGTC	30	2
Seq1350	GGTTCTACGCATGACGGACCCCCCCTAGTG	30	1
Seq1354	GGGTTCATCTGCTGTTTCGTCTTGGTATGT	30	2
Seq1355	CAGCACGCCCACACCACGTGGTGTGTCTTG	30	1
Seq1356	CGGAAACTCTTCTAATCCGTGGCGTGGGCC	30	3
Seq1357	CCCTCGGGGGGGCACAGTATCTAATTGGTC	30	2
Seq1358	CGACAGTCCGTCCCAGTATCTTTGCTCTTC	30	1
Seq1363	GGGGTCAACATGAACGGTCACGGCCTTTCG	30	1
Seq1365	CGGGACATAGTTGACCAGTACGCTGACTTG	30	3
Seq1368	CGTAGATTGCGCCTTTTGCTTTTGTCACCC	30	3
Seq1369	GGAGTGTTCTGCGACCAGCGGGTATATGTC	30	3
Seq1371	GCCCACGACCTTCTTAACCTACCTACCCCC	30	1
Seq1372	CGGTTCCAAACAGCCAGTTCTTTCCTCTTG	30	1
Seq1373	CGGACCAGTTACCGTTTGATCCCGGACCAC	30	1
Seq1376	CGGGCCTCCGCGTGAGACTTAGGTGTCTTC	30	1
Seq1379	ATGCACTGCGCACCACTTTACTATCGAC	28	1
Seq1381	CCACCTTGCGATTACGTTTGAGCTCCTGCG	30	1
Seq1384	GAATGCAGTTCTCCTTGGCTTTTTAACTGG	30	1
Seq1385	GCGTGAAGACTCTGTGATAACTCCCCGGAT	30	1
Seq1386	AGTCCGCTCGGTCCCGTATGTCTGCCGGCC	30	1
Seq1391	CCCATTCTGTCCCGCCTTCTTAGTGTTGTC	30	1
Seq1397	ACACGTTTCATGTGACATAGGACCCGTTTG	30	1
Seq1399	GTCTAACGCTTAGCTGTCCAGGGGTTTCTC	30	1
Seq1400	CCCCGCACCAATGTCAGCAGCTCTCTTTGT	30	1
Seq1401	GCGTTCAGGCCTATTTGTTTCCGTACTCCG	30	1
Seq1404	GTGACGGGGCGGCTGATTCATTCCAAAAGTC	31	1
Seq1407	ACCCCTGTCAAACCACTACCCTCAACTCTC	30	1
Seq1408	CCCGTGCGCGCTTGTAGTTGCTACCTCTTG	30	1
Seq1410	AGTGCGGATACTATCCCCATGTCTCGGTCC	30	2
Seq1411	GCTGCGTCCCCGGGCTCGATGTGCCACTTA	30	1
Seq1412	CGCATGGACCGACTCCATTGTGCTTATCTGC	31	0
Seq1415	GCGAATTGGGTCTGATCCTGTACTGTCTTG	30	1
Seq1419	GGGGCCTACCTACCGACGTTTATGCCGTTT	30	1
Seq1420	CTCCCTGCATGGAACCGATTCTTCCCAGTC	30	1
Seq1421	CCTGCTGTAATCCTGTCCCCTGTGCTTTTC	30	1
Seq1425	CCATGGGGAATGTGTTGTCCTCAAACTTCC	30	0
Seq1435	CCAGGCAGTATGTCACACTGGGCTCCCTTC	30	1
Seq1436	CTGTGCTTCGGGCCATCGTAAACATCCCA	29	1
Seq1437	GGTCCCCCCTCCGCTGTAATGTATGCCGCC	30	3
Seq1439	TGGTCACTGGGACTGAAAGAAACCCATCAC	30	1
Seq1443	CAACCCGCCTGATCGGGACGGGAATGCACC	30	0
Seq1445	TCCCCGACTCTATATAGTCCACTCGGCGTT	30	1
Seq1446	GGGGGTTCGACCTGATTCGCATTGGTTCGA	30	1
Seq1455	GTTCGAAATGTGTATGCGTGAATCCTGACT	30	2
Seq1456	GTCATTCGGAGGCAGCAGTCAAAGGGGTGT	30	1
Seq1457	CCCCTGTGTGTGGGGTAGGACATTTCGTTG	30	1
Seq1458	CTCTGCTACGTATAGGTAGACTGACTGACC	30	4
Seq1459	GCACTGGAGGGTTAGCCTTTTCACTGCCTC	30	2
Seq1463	CGAGGCACTGCAACGAAACTAGACGTTACC	30	2
Seq1464	TGCTACCCGGACGTGAGTCTCCGTTTTGTG	30	3
Seq1466	GCCCGGGGGGAACTGGCGTTTAGATTCTTC	30	3
Seq1467	GCTCAAGTGTAATCATGTAATGTCCTCGTC	30	1
Seq1472	GGGCACAGGCTAGACTCAGAACTATGTCGG	30	1
Seq1473	GCGTGTTGCACGTCTGAATTTCCTAACTTG	30	2
Seq1477	CGTCAGTCGGATTTGTGTCTCTGTGCCTTG	30	1
Seq1480	CCTTTGGCGAGAGACCAGACTTACTACTTC	30	2
Seq1481	CGTTCCCTCCTTGTTATTTACCAACCTGCC	30	0
Seq1483	GGCCCCCATGCCGTTTACCTCCGCCGTTGG	30	1
Seq1484	GTCGACCTTTCCCCGGCCTACTGGCGGTC	29	1
Seq1486	ATCAGCGCGAGCTGTCTTTGGCCTTTCTGC	30	1
Seq1487	TCCGCACAGTCCCCATCAGTTTGCCGGCCC	30	1
Seq1489	CCCCAGCATCTTATGGGGACCAAGAATAGC	30	1
Seq1490	GCCCCCCTCTGGGCTATGTGACCTTTGTTT	30	1
Seq1492	CAGACCTCCACACGATAAGGCCAGCTACAC	30	1
Seq1493	GGCCATATGCTGTTTAACCATGTCGTGCCC	30	1
Seq1496	GGGCTGATCTGCCGAGGGATTGCCTCCTTA	30	1
Seq1497	GGGCATGATAACTTAGTCGTTGGTACTGTG	30	1
Seq1498	GCTCGTGTAGTGCCGTGAATCCTTACTCTC	30	1
Seq1501	GAAGGGGGGGGCGGGGATGTTGGTTTTCTC	30	1
Seq1503	CGTTCCCCCGATCACGGTCTCTGGTTTAGC	30	1
Seq1507	GAGAATCATGGTGAGCGTTCCTTCGTTCGG	30	1
Seq1509	GTGGGCTGCACACTTCCACCAGGGTGCATC	30	4
Seq1510	CGGCTCGAGTGTCCTTTCAGTTTGCAACCC	30	1
Seq1513	GGAGGGTTAACCGCCAGATTTCGTACTTGC	30	1
Seq1517	GCGCGTTCTAGTGGTGTGACGGCAGAGGTC	30	3
Seq1520	CGTAGCGTCCCCTCTTTCTCGTTGTCTGTA	30	1
Seq1521	GGGTGCGTGAGCCGGGTGCCTGAATCGTGC	30	1
Seq1523	GGCACTGAGTGTGTCCCGCCTCTATGTTAG	30	1
Seq1524	GGCGGAGTTATTCGGAATTGCAGGGCGTGC	30	1
Seq1525	CCCGCTGTGTTCGTTGTTTCCGCCCCTGAC	30	3
Seq1527	TGCAGTGTTGGGCTATCGTGAGATCTGGTG	30	1
Seq1528	GCAACATGGTCTAAGTAGCTGAGTATACTC	30	1
Seq1530	CATCAATACTAGGCGTGAGCACCTTCACGCGATGCGATGGAGATGTATCAGCACCGTCAACTGAAT	66	1
Seq1531	GCCTTGGCTCTCGAAGTTCCATTACGTCGG	30	1
Seq1533	CCTTCCTGGTATGGGGGTCTCTCTTGGTTT	30	1
Seq1535	GGCGAGAAAGAACGGTTTTGGTGCAAGGGC	30	1
Seq1537	GCTGCGATATGGGGGGGCTCTCGTCCGTAC	30	1
Seq1538	CCGTATGGAGGTACTCCCGGACTCCAGGTC	30	1
Seq1539	CCGCCCAGTTACGTGGATGTAGCCCCGAGT	30	1
Seq1541	GGCCCCGCGCACTTGCACTAACAGGGACAC	30	1
Seq1543	CTAAGAGTCGGCCTGGTTCGTCCGATTGCC	30	3
Seq1549	GGTGTGCACCTTGAGGTCGGGTTTACCCTG	30	1
Seq1550	GCGAATAAATGTCTTTACCCGTCTGTCTGG	30	1
Seq1551	CGGCGAAGAAGTCTAATTAGTCCCGACATG	30	0
Seq1552	AGGCTTGACTGGGAGTAACCCTGTGTCTTG	30	2
Seq1555	GTGTACTGTGGGTGGGTGGGTGGCTAATAC	30	1
Seq1559	GCACAGTTTTGGTATAGCCTACTGCCGATG	30	4
Seq1561	TCCGCGGAAGCGATCACCGGGGGGTACTTC	30	1
Seq1562	CCGCTCCTCCCTTAGGCTTGATGTACCGCC	30	0
Seq1563	GTGGGTGGGTGGGTGGTAGTTGTGCCGAC	29	0
Seq1567	CGCAGCTCGGATCACTCCTCTTGTGGATCG	30	3
Seq1569	GGATCCACAAAAGAGTAAACAATGGGCGCG	30	3
Seq1572	CGTGGGGCCATCTCTTACTTAGTCCAATG	29	1
Seq1573	GGGGTTCACTGCCAGGAGGGTCTCCGTGTG	30	2
Seq1574	GACCTGAACGGGATTATACGTTCCTCCTGG	30	1
Seq1575	CCCTTGGTCTTCAACCTTCGGGAGGCTTGC	30	4
Seq1576	CCCTACGGCAATGATCTGCCTCAGTTTTGC	30	3
Seq1577	GTGGCCCACCCGCATGTGTACACACCCTAC	30	0
Seq1578	CGCCTCCCCATTCCCCGGGTGCTGCTTTTC	30	4
Seq1580	CCCGATGAGGTTTTTCTTGGTCCGCCTGCC	30	0
Seq1585	CGAACACTTCGTTATGCTGGGGCCTTGTTG	30	0
Seq1587	GAACCCTAACCTTAACGTTTGTCGCCTACG	30	0
Seq1588	GTTGCCATTGTGTAAGCTTTGCTCGGTGTA	30	4
Seq1591	GTGCGTATGTAGCAACTGTGCGTATGGCTG	30	0
Seq1593	CCCCGTTGGTCCCCGAGTATGGTTCTTCGC	30	0
Seq1594	TACCTAAGTGTGTCTGATATTCGTGCAGTC	30	0
Seq1596	CGGGCTTTCTTCCTCCGGCCTACGACTACC	30	0
Seq1599	GCGCGTGGGATTTGTGTCTCGGATGGTGTC	30	0
Seq1600	CTAACACACGGCCACCTGTCTACGTATCCG	30	3
Seq1601	CGGGCAATTGTGCAGTCCCTCGACCTAATC	30	0
Seq1606	CAGTACGTCGACGCTCTGTTCCACTCGTGC	30	0
Seq1609	CGATTGCTATCGGTCTGGTTTGTTCCCATG	30	0
Seq1610	CCACCAGGACCGCACTATTATTCCCCCTCC	30	1
Seq1612	GCCCGGGCCCTTTAGGTTGCTGATTCTATC	30	4
Seq1614	GCACCTTGCCGCGACGCCACCGTCCCCTTG	30	2
Seq1615	CGACGAGATGCAGTGAACGTCTACACCTGG	30	1
Seq1616	CGCGACCGTTTATCCCTTCTCAACCCATTC	30	0
Seq1617	CGTGGGTAGTCAGTTCCTTTCTTGTCTTCG	30	5
Seq1618	TCGCCCCGTTTCTTAGGCTCGACCGTAGTG	30	0
Seq1619	GTCTTGCGCAGCGTAGAGATGGGGTAGTTC	30	1
Seq1622	GACCTCATGACTCGTGACTATACCTGCTGC	30	1
Seq1625	ACGCTTATGTGGACCTTGTTCCCCTACCCT	30	1
Seq1627	TCCTATACGCAAGCTTCTAATGAAACAGGG	30	1
Seq1628	GCTTGGGTTAACTACCTCCCTCCCTCTTTG	30	1
Seq1629	GGATATCGTGGCGTAGTGGGTATGCGTGC	29	1
Seq1630	GGTCGTATGTAAGTCTTTTCCCGCACCCGG	30	1
Seq1631	TGTCGCACGCCCCTGGGTCAACTAACGGTC	30	0
Seq1632	GGCCGTCTGTGGTTGATACCTAGTCCTTTG	30	2
Seq1637	ACGCTGGTCTCGGTCTTTTTCCCTCTGGTG	30	1
Seq1640	GTCAAGTTAACCCCTCCACTTACCTGCCCC	30	4
Seq1642	CCGGTACGATTGTTTGGCGCGGCCCTACGT	30	0
Seq1644	CTACGGACTAAGTTGGTCTTCTACTCTTTG	30	0
Seq1645	CAGGTCTCGTACCATACTCGTTTCCGCTGC	30	0
Seq1649	GACTAAGACGGTTAGTCCCGTGCTGCCTGT	30	3
Seq1651	CAGTTGAAGTATTCTGCTACTCCCCTCTCG	30	3
Seq1657	TCGGCCCACCCTGCTGCGTATATCACCCGCC	31	1
Seq1659	GGGTACGAGTTTCGATGTGAGTGCCGCCCG	30	2
Seq1662	CTCGATAGTTGCGTTTCCGTGAGGCGTTTG	30	1
Seq1665	CCCACCCCGCGCGGTTCTCCCCAGTATGTC	30	4
Seq1666	TGGGCAGACATCCAACCGGGTAACATGCTG	30	3
Seq1667	GGGTGTACCACGGTATCTATCTTCTGCCTG	30	0
Seq1668	TCGCCTCTGACCCTTTGCCCAATCTGTGTT	30	4
Seq1669	TGGCGTTTTGTCGGAGTGTACGCCCTTCTC	30	0
Seq1671	GTCCGAGGATGGAGGTAGTTCTACGATCTG	30	0
Seq1672	GGTGTTGGACTCGGATTCAGTGCCCCCGCC	30	0
Seq1674	GCCGTGACCACCCCGTTAACTTACTACTTT	30	4
Seq1676	GGCTACCCGTATCTAGAGTGACTCTTCTTG	30	0
Seq1678	CTGGGGGCAGACCTCATCCTAACGACGATG	30	0
Seq1680	GCAGTAGGATACTGCTTGGGCACATTGTTG	30	0
Seq1683	GCCCCTGCCCTCTCCTTTACTTGTACCGCG	30	0
Seq1684	CGTGGGTGGGTGGGTGGTAAGTTTCGTAAG	30	0
Seq1686	GGGTTACCGACTTATGCCGATACTTGCTTG	30	3
Seq1687	GCCGATTCACGCGCACTACACTGCTCCCCG	30	0
Seq1688	TGTTGGGAGACCGTCCTCTACGCCCTCTCG	30	0
Seq1690	CTCAGGTGTGGGCTCCTGGGTTTTGTCTAC	30	0
Seq1691	GTAGTATCGCATTCTGAGTCTCACACCTCTG	31	1
Seq1693	TGTTGCCCTGACTGACCCCTTTGCTGCTGG	30	4
Seq1695	GCTCGAATGTTGCGTCCTTTCCTCGTCTGT	30	1
Seq1696	CGTGGGTGGGTGGGTGGCTTTTTCCGGTTG	30	1
Seq1699	GGACTATGGCTCCAGACGAGGAGTTTTCTC	30	0
Seq1700	AGGCATGACGTTTGGTGGATACGCTCTGGG	30	0
Seq1702	ACTTGGAACGCTATGAGGGGACATGGTTTG	30	0
Seq1705	CGGGGGGTAAGGCGCTTGGGCGTACGGTGG	30	3
Seq1706	CGGGATTCGTAAAGGGAGCGCCCTGTTATC	30	3
Seq1708	GTGTGGGCTCTTTGAACGCTGTATGGGGGG	30	2
Seq1710	CCCGTCCGTTCCAACACATCCCCTATACTC	30	3
Seq1715	GACGCCGGGCACACGATAACTCCTCTTCTG	30	4
Seq1718	AGGCACCGAGAGTCTGTCCACTGGGGTTGG	30	0
Seq1725	GACTGCTTGACACCGGATGTACGGTCCTTG	30	2
Seq1730	CCGTTTGATCCGGGGACTTCCTGTACTTCG	30	2
Seq1732	CGTATCCCGCAGTAGAGCCAGGAACTGCCC	30	1
Seq1734	CCATATTATGGCAATACATGCTGTGCCCTC	30	1
Seq1737	CACCCCCCTCATTACGCGAGTACCACTGAC	30	1
Seq1740	GGACTTCTGCTAAGAGTGTGTCTGCCCCTG	30	0
Seq1742	CGTGAGAGTTCTCTGTTTTCCCTTCCGCTG	30	0
Seq1744	GCCGCTTCCTGTCCGTTGTTCCTTTCTCTG	30	3
Seq1745	CGTTCGTTGCTAGGGTTTCAGCGAGCTCCC	30	1
Seq1746	ATGCACCCCTCCTGTTGACCCTTTGTCCTG	30	1
Seq1748	GGCCGTCTGGCAAGTCTTAGGTTTACCTGG	30	1
Seq1752	GCCTGGAGCTTACGACCAAAGTTGTCTGTC	30	1
Seq1755	GTAAGGATTCAGGCCCAACATCTTTGCTTG	30	4
Seq1756	AGCCTACCGGGTAGTTTGTAGCTTCTTGGG	30	1
Seq1757	TCGTGCCTACGATCGTCTCTGGTTCCCTTT	30	4
Seq1760	CCCCTCACGGTTTTGCGGCCTGTTATCTTG	30	3
Seq1761	GACCTTCCCGCTAGATTTTCCGCTCCGCTG	30	3
Seq1762	GGTCCGTCTGTGAGTAGCTTGCTGTATCGT	30	2
Seq1764	GCGTTGCGGTTTTTGGCCGTGATACTCTAC	30	3
Seq1766	TCTGCGAACGTTTCGGACCCTCCCCCCCAG	30	3
Seq1767	AGCGAGCGCCTGGGTGCCTTTTCCTCTCGT	30	0
Seq1771	GGGGTAAGTTGGACTCGTTGAGTCCTTTTG	30	3
Seq1772	CGTCACGTCAGTCCTGAACCCTGAATCTTC	30	2
Seq1774	GCGTAGTTGACCCTTTTATGCCCACGTCTG	30	3
Seq1775	CGAGGGTATGCTCAGTTTCTGTGTTAGGGG	30	3
Seq1778	CACCCCCCCTACTTTCTCGTGTGTGACAAC	30	3
Seq1779	GTTTCCCTTGGGTTTGGACTGCTGTGAACC	30	2
Seq1783	GATTTCGCCGCACCATCAGAGGGAATCTGC	30	2
Seq1785	CCCTTGAGAATGTTTCCTCGTTCTAGTTCC	30	0
Seq1791	GTCCGCTTGGCGATAGACTCCACTGAATGC	30	0
Seq1792	GCAGCAATACTCGGTCACGGGTTTGTCTTG	30	1
Seq1793	AGTTCGTCCCCGTTTCCGTGAGAGTTCTTG	30	0
Seq1796	CGATGAGGTACGGATGATTATCCAAGGTAC	30	1
Seq1798	CCTGATACCGTCCGGCCCTCAAACAACCCG	30	6
Seq1800	GCACTCACCTTTCTACTGCTTTCCGCCCCG	30	1
Seq1803	ACCCCGAGCCCCTTTGTCCTGTCGTTCCCG	30	0
Seq1806	GACACTTACTATCGTGACCCCCCCTCCCCC	30	3
Seq1810	GGGGAGTTGCCAGTTGCACGTCACTGTTGC	30	5
Seq1811	GCGCTTGTCCGCCTTGTCCCCCATACTGTG	30	8
Seq1815	CGGAGTGATATTTGCTGTTTGGCTCAGGTC	30	2
Seq1818	CGACCGACATTCTGTTCGTTAGGCTTGCGC	30	4
Seq1822	CGGTCCCTTGTGACTTGCGCCCTCTTGGTC	30	2
Seq1824	AGCGGAACTCTGATACCGAGGGGTTCTCAC	30	2
Seq1827	ACTGCAGATTGTGAGGGCACTCGGACCCTG	30	0
Seq1829	CCCTGTGGTTCCCCCCTCGGTTCTTGCCCC	30	2
Seq1830	ACCGACGTTTAGCTAGCCAGAAACTTCACC	30	4
Seq1832	ATTCCCGGGATAGCGTGAGCCCTGGACTTG	30	3
Seq1839	CCCTTCGTTTTACCACGGCTGTGGAGATGC	30	0
Seq1843	AGCCGAATTACGCGCCCTGAGAAAGTCCTG	30	3
Seq1845	GGCACTGCAGTCTTGCAACACTGCTCATTG	30	3
Seq1846	GGGAATTTCAGTCATTGTCTTGCCGTAGTG	30	0
Seq1848	CTACCAGCGGCGATCGTCTGGACTCCGGCTC	31	3
Seq1849	CTGGTCTCACATCGGGATAATATGCCCTTC	30	4
Seq1850	AACCTCCCTGTTCCCGGTCTTTGTGTCCC	29	3
Seq1852	GCCCCCACTAGAATCATACTCGCCTCCTC	29	2
Seq1854	GTCCCGGTGACCTGTCTTATAATAACGGTC	30	2
Seq1857	GACTGCCAGTGTGGCTTCCGTGGGTTTCTC	30	1
Seq1862	CTTACGAGCCAGAGGTCCCAGGATTGCCGC	30	0
Seq1864	CCTGGAGCGCAATTTGCTAGCCTTACGATG	30	0
Seq1866	GTACTTCGGTCCGAGACGGGTGTCTCTGCTG	31	2
Seq1867	GATGACTGAAACTAGAACGTTTCCCCCTTG	30	2
Seq1872	GTTCGTGGATCCTGGACGTTGGTCCGCTGG	30	3
Seq1874	GGGGCGCTCTAAGTATGCTATCCTCGTTTG	30	4
Seq1875	GCGCATCAAGGACTATACAATGTACCTTGG	30	3
Seq1876	GGTTAATTTGCCAGAAGGTAGGGTGGATGT	30	0
Seq1880	CGAGCATGAATAGTATCGGCCGTCTCTTGC	30	0
Seq1881	TGCGCTTAGTCAGGTGTGAAAAAACACGAG	30	0
Seq1882	GCGATTAATCAAGAATGACAACTGTGCTCG	30	2
Seq1883	GCTATGTTTCCTCACTGCGCTGTGCCTGTC	30	1
Seq1885	ACGAGCCCCTCGATATCCGAACGATTCTAC	30	4
Seq1886	GGACCTCGTAGGACTTGGTTCGCTATACCC	30	3
Seq1887	AGGCATGTATGTAGCCCTTCCGCCTTTGTG	30	3
Seq1890	TCGGGGGAGGCCGGGTATTTTGTCTATATC	30	2
Seq1894	CCCCCTCTGGCACTGTTCGCTTCCCATGGC	30	3
Seq1895	GCACAAAGCGGAACATCATTCTTGGACTAC	30	3
Seq1899	CGTTGAATCAAGCCCAAAGTGGTCTTTAGC	30	0
Seq1900	CGGCTGGGGCTCTCGGTTTGCAATGTCTAC	30	0
Seq1908	GCTGTCTTGTACGTTGGACGACCTCTCACG	30	2
Seq1909	GTCTAGTCCTGTACCACCTGTGCTCTTTTG	30	1
Seq1910	CCCGGAAGGCTATACAAGGGAGCCACGGTG	30	3
Seq1911	CCGATATGGGAATCGGTAACCCCTCGTCCG	30	3
Seq1914	GGGCCCGTCTAACGGTAGTTTCATCCCTTG	30	2
Seq1915	ACGTTCCTGTTTGGTCCTTTGTCCCGCTCG	30	2
Seq1917	CTTGACGCCTCTAGCCCCCTGGGGCCTCTG	30	0
Seq1922	GTGACGCGGTAATTCGCCCGTTTGCCTACT	30	0
Seq1927	GCTGTTTGTTCCACCGGCCCCGGTTCGTTC	30	5
Seq1929	GCGAGGCTCGGTATATAAACCCCCCTGTTC	30	0
Seq1930	GCACGTGAGTGGTACCACTACCTTCGCCTG	30	1
Seq1931	CGTGAGATGTCGTACGCCCTCGGCTGCCCTG	31	1
Seq1933	CCTGGTTTGGTTCCTGTGTCCCCTTTGTGC	30	1
Seq1934	CGGACTCGGCACGGACCGGGTTGTTTCACC	30	0
Seq1936	GACCGCGTGCTAGATGCTCTGCCCTATTAC	30	3
Seq1937	GATTGGGTTTCACAGGTGATGTTCCCCGGG	30	0
Seq1938	ACGAAGAGATGGGCCATCCTCCAATCCACG	30	0
Seq1940	GTTACCTTGCCCCTTTGCCCCCTGTACGGC	30	3
Seq1948	AGGCTGACTACCAACGTCTCAGAGACTTG	29	4
Seq1949	GCCACTGTTCAGCCCGATTCTAACCTTGCC	30	4
Seq1951	CCTGCCTGGGATAACGTGGGTGGCTCGAGG	30	0
Seq1952	GATGTGTCGCTGCTCTTGGAACTGTGTGAC	30	3
Seq1953	CGGGGGCCATTAATGACTGTTCCTCGGAC	29	4
Seq1956	GCTAAAATCGTCTCGAGGTGTAGTGCTTGG	30	3
Seq1957	GGGCACAGTTACACAACCCCAGGGGCTTTG	30	2
Seq1958	CCAGGTCTTGACACCCGGTACTTTATGGC	29	3
Seq1960	CACTATGCTCCTTGTTAGGACCCGTCCCCC	30	4
Seq1961	CCCATCTTGAGGCAGTTCATGTACCACACC	30	0
Seq1963	CCCGATGAAGACCAAGTTCGTGTGTCCCCT	30	0
Seq1964	CAGGCCACCCCCCTTTTGCTGTCCCGTTTG	30	0
Seq1966	GTTATGCCACTCACCGTACGCTCACCTCAT	30	3
Seq1971	GGTCTGGTTTGGGTATTGTGTTCCTCTGTG	30	2
Seq1976	CCCGAGCGGGTTGGCCCTGTCAGTGTGTTG	30	2
Seq1977	TCAAAATTCTCGCCTGATACCCACGCCACG	30	0
Seq1979	GCTGTCCGCCTGCCGAGAGGCTCCCGATCC	30	0
Seq1980	CCCTTTACAGACACAGGGAGCTGCAACTGC	30	1
Seq1985	CTTTGCCCCAAGGCGGCCTTGTTCTCCCTG	30	4
Seq1988	GCACAGGCTTCGAGACCCCACCAATATTAC	30	4
Seq1990	GTAACGAGATATGTGGGGGGACGCGTCTTC	30	3
Seq1997	CCGCCTGTCTCCACTTAATCTCGAGTTACC	30	0
Seq1998	ACTACGCGTTAAGTCCCTTCGGCTTGGTTG	30	0
Seq1999	AGGGGCAGAGGTGAGATATCCGGTTACTCTC	31	3
Seq2002	GTTGTCCGCTCCTTTTGTTACTGGGTATTG	30	5
Seq2005	GCTCACCTTATCCCTGTATCCCTCTCCTTC	30	6
Seq2007	CCTGAGTTCAATGCGAGCACATCCTTTACC	30	0
Seq2011	CCCGGTTAATTTATGCTTTGCCTCCCCGCC	30	0
Seq2013	GCCTGCGAAAGTCACCTGCCGTACTACTCG	30	3
Seq2016	AGCCCGCGGGTGGGTGGGTGGTAGCTATGT	30	3
Seq2017	GGGCCCCGTGGAATTTATATCCTCTCTGCG	30	6
Seq2018	GCCCGTTCTTCGTCTTGTCCTACCCATACG	30	0
Seq2022	GCACGGTCCCGTAACAATTAAATGACATTG	30	0
Seq2026	GTTGAGGGGTCTAGGAGCTCCGGATTGATG	30	5
Seq2029	CGGGTCAGCTTGTAAGATGGGATCAGCCTC	30	2
Seq2030	GCGCAAAATCCTGGTGGCTATGTTCCTTGT	30	0
Seq2032	CCGCTATCTGCGGCACCTTACTCCTGTTCC	30	4
Seq2034	CGAACGATTCGCAAGTTTACCCCTCGCTTG	30	3
Seq2035	CCATTGTGGTTCGTCGTCTGCGGAGGTTCG	30	1
Seq2036	GTCTCGCTTTGCTTTCCCACGCGTCGAACG	30	3
Seq2037	CGTTAGGAATGGCGGGGCTGCCTTTACTTG	30	1
Seq2039	ACCTGGTGGCAAGTGCGGCTTTATTTGGGG	30	5
Seq2040	TCCCTCTAGGTTCTGCATGTATACAGGGTC	30	5
Seq2041	CCCTTGAATGTTCCCCGAGGTGGCGACCC	29	2
Seq2042	GCCGCCATGTTAATTCCTGTGAGGGACTCC	30	2
Seq2043	ACATTAGACAGTCTCGGATGCAGTGCGCTG	30	3
Seq2044	ACGGGGTGTGCTTGAACCCCTTCCTCTTGG	30	4
Seq2048	GACTCGATTTCTAGGGTAACGATTGCAAAG	30	0
Seq2052	TCGCAAGTCTCCCTTCCTTTCCTGGTGTTC	30	0
Seq2053	CCCCCGTCCTCAGGCGTTCTATACCTCGTG	30	0
Seq2054	ACCTCGGACTGGTTTTAAGTCTTGCCCAC	29	1
Seq2056	GGCATGGCTCGTCCCCATATGGGTACCACTG	31	1
Seq2058	ACTAAGGACACACTGGTCAATAGGGGCCGG	30	0
Seq2060	CGGCTGCTTCGCGGTTAAAATATCCTGGTG	30	1
Seq2062	GGCAGTGTTGTAATTACGGTGCCCTTCGCC	30	1
Seq2064	CGTACCCATCACAACAAAGACGAACTCTGC	30	0
Seq2065	CGTTGCGGATTCCGTTTGTTGGGGGTTCCC	30	0
Seq2066	CCCAAAGCCAATTGGAGTTGTCAGACGCTC	30	4
Seq2068	ACGGCTGGCCAGAACGATTCCTCTCTGATC	30	1
Seq2072	TGTCCGTGAGGCGTTGCACGCTTGCCCCGC	30	1
Seq2076	GTGGTATTCATTGTGGCTAAGCCCGGTGCC	30	3
Seq2079	GATGACATGCACCTCAATGTGCCCCGTACG	30	1
Seq2083	TGTTCGTCTAGGACCACGCTCGCTCTATAC	30	4
Seq2084	GGTGGGTACGTTATGAACTGCTGCAGACGTG	31	3
Seq2085	TCCTGCCAAGACGCTGATGTTGGTCTCGCC	30	2
Seq2088	GTGAATCCGCCGAGCCCGATGTTAGCCTGG	30	6
Seq2089	CAAACTACTGGACTCCTGTAACGACATATG	30	0
Seq2090	TGCAACTTGGCATGGCGCGGTATTGTCTTG	30	0
Seq2092	TACCTACGCTAGGCATACTCCCTACTCACG	30	6
Seq2093	TGGTTGTGTCGTACTCTCGGGCGGGTAGTG	30	5
Seq2094	TGGCGAACTGTTTCCAGTATTCCTGCTCTA	30	0
Seq2096	CCCTACACACCTCGCGGAGGCTGCCATTTC	30	0
Seq2097	GCCCCGCAAGCTCTGTGGCTCTAACACGCG	30	0
Seq2098	GCCACTAAGTTGCCTTACCTTCCCCTCTCG	30	6
Seq2100	CCTCCAACTCAGGCGCCCAGCAGGTCCTACC	31	3
Seq2103	GGGTCGAACACTTTTTCGACTCGGATCCGC	30	4
Seq2108	GCTCCGAATGCTTGGATTCCACCTACTTAC	30	2
Seq2109	TGGCGATCCGTTTCGGTTGTTTGCTGCCTC	30	2
Seq2111	GATCGGCCACGAATGCCAGAAGTACCAT	28	1
Seq2112	GCCGAGGGATTATCCTCCTTTCGCACCCGG	30	2
Seq2117	CCGTAGTCGACCGGCCTCTCATTGGTCCCC	30	1
Seq2119	TGGCCGCTCTCTCGGAGTAGAAGTAACGTC	30	1
Seq2120	GGGGCCAGTGGTATGTAGCTAGTTCGACCC	30	4
Seq2121	ACCATGGACCCTGGCAGAAAGATCTATGCA	30	6
Seq2122	CGGGAAAGCGTCAGGCTGTATTCCCTGGAG	30	1
Seq2123	GTCCCTCTACTATGTGTTCCCCCTCATGCG	30	4
Seq2125	GGTCTGCGTTTGCACAGAGGAATTATGTTC	30	1
Seq2127	AGCGCTTTGGTCGGATCGTATTTTGTGCTC	30	2
Seq2129	CGGCCCACACTCTCTTCAAGTTCCCTCGTG	30	0
Seq2130	GGTCCGGCCGTATGCGTGTGATTCCTCGTG	30	0
Seq2131	GCACACACTTCGGCTCAACCAGATTCAGCG	30	0
Seq2132	AGAACCTATTATACCTCACGTGAGTCACGG	30	9
Seq2133	CGGGTCTGCTAGTACGGTCCAATCCTGTGT	30	4
Seq2137	CCTACGTCACGGCAGCCTCGTACGCTACAC	30	1
Seq2139	GCCCTTACAATTGACCAGTTATGTCAGCGG	30	3
Seq2140	AGGGATCTTGTGATTTAAGTCGTCTGGGCC	30	2
Seq2143	GACCACTGTTGCACTTCGTAGGTGAATCCC	30	4
Seq2146	GACCGTGGTAGGGCCCTTTGTTACTACGCC	30	0
Seq2149	GGTCCCTTTGCTCTCGTTTGGTCCGACGTG	30	2
Seq2150	CCGCCCTGGGTTATTCCCGCCGTCCTTTTC	30	4
Seq2153	GGCTCGATATAAACTTGGTCCCGCCTGTGG	30	1
Seq2158	CGTCCAGGGGGATAACTCGGCTAGAGCTTC	30	0
Seq2159	CGTCGTGAGACTCTTCCCCCCCTACCCCTG	30	0
Seq2162	CCCCGTTCGTTCGCATCTAGGTCTACTGCG	30	5
Seq2164	GACCCTCATGTACTCTGTAGACCTTGTCTG	30	2
Seq2165	GGGCTTAACCATACGGTATCCTTGAATGTC	30	1
Seq2166	GGCGTGTCGAGTCAATCCCCTCTTAGTGC	29	1
Seq2168	TGGTTGTTCCCGCTTGTTGGTCCTTCCGGT	30	3
Seq2169	CAACCCGAGGGCCGTACGACGCGAGTTCTC	30	0
Seq2170	GCCCCGTTCCTTGCCCGTTACCAACTAGCTC	31	4
Seq2171	GTCCACCCAGGCTTGGTATGTCTGCTCTCC	30	1
Seq2172	GGTCTGAACGCGTATGGCTTGCTGCTTCTC	30	2
Seq2174	CTGCTGCGACTGCTGGTTTGACTTCCGAAC	30	3
Seq2177	GATCGATCACATGGATTCGCCCCTCTGCCC	30	3
Seq2178	TCGGGGATATTTAAACGGGCGTATCATGCG	30	2
Seq2180	ATGCGCTCCTCCTTCGGCCTTTTGCGTGCG	30	5
Seq2182	CCCCGACCGTTCCATATGGGGTGTGTTTTTC	31	0
Seq2183	CCGCCGTATGCCCCTCTCGTTAATTCCTTG	30	3
Seq2187	ACAATTCGCGGTGGCCTGTCCCGGATTGCA	30	1
Seq2194	GCCCACGCCGAACTCCATAATTACACAATG	30	6
Seq2196	GCCCCAGTCTGTGTTCTACCCAACGTCTTG	30	0
Seq2203	GCCGCGTGAGCGCCGACCTGCTTGTTTCTC	30	2
Seq2208	GGCCCTTGTATCCGCCGGATCCACATTGTG	30	6
Seq2209	CCGCGTCTTGATCGTCTGTGGCCCTACTGT	30	2
Seq2212	TGAGATGGACCTACTCTTCACATGGACTCC	30	1
Seq2214	CCCACTCATGTTAGCAGTCGATGTCACTCG	30	0
Seq2217	TCTCGGACATCAGTGCTCTCCTTATGACGC	30	1
Seq2218	AGGGGTCGTACGAAGGTTCAGTTTATGCTC	30	4
Seq2220	CTGCTGGCACCTTCGTTGAGACCCCCCGTG	30	6
Seq2221	GTTCCCCTTCTCTAATATCGGGCTGTCCCA	30	2
Seq2223	AGGTCGATTCGCTCTGGTTTTATCATCTTG	30	1
Seq2224	GCGTTGAAGGCTTCGATCTTATCCGTACCC	30	0
Seq2227	TACGGCATCGGTTTGTCTTATGGTTCCTGG	30	1
Seq2229	TCTTTCGGGTTCCGTCTTCAAACGCTCTCC	30	1
Seq2235	CGATCAAGTCTACGGCTACTGACACCCTAC	30	0
Seq2236	CCTCTTACACTCGCCGGACTCTATCTAACC	30	0
Seq2238	CGCCTTTACTTCGTGCGTACTCTTTCCCCG	30	1
Seq2239	CCACCTGCGGATCTGTCCGATGTCAATGTC	30	4
Seq2242	ACCTGCACTTGGTTGGGCCGTTCCCTTCTC	30	1
Seq2243	GTTGCCACTCCGTAGAGGTACGTCTTATAG	30	1
Seq2247	TAGTGAGGAGAGAAATGCGTGATGTTCCGT	30	3
Seq2250	ATCCGGACCCCTCCGTTCTACCCCAAACTG	30	3
Seq2254	CGTGCGGACAGGACGCCACTCGTCTCGGTG	30	2
Seq2269	CCGCGGTGTGGGCCTGGGATAGTTAATATC	30	1
Seq2272	CTCCACGTGACTCTTTTGCTGCCCTTCGTT	30	1
Seq2273	CGGATTAAAGGTAACCCCACCAGACCCATT	30	1
Seq2276	GCCGCACGATTTACTGACAAGCCTAACCTG	30	0
Seq2277	GGCGTGGGCATCCGACCTTTTCTTCCGGCG	30	4
Seq2278	GGTCGCAAGCGTGTGACTTAGGCATCTTG	29	3
Seq2280	CCAGGGTCGTCCACCTCCGGGAACTGTATC	30	0
Seq2294	ACGGTAGGACGTATTCTTGTCTCTGCCTGC	30	3
Seq2295	CGGGTCCCCCGTTTGCCTTGTCCACTTCTG	30	1
Seq2296	GCTACTGTGTCGTCTTGGGTTTGGCTCTTC	30	1
Seq2302	GCGTAGGTTGAGTCGGGTGGTTGTGTCCCC	30	0
Seq2307	TGCACCTCTCAGTGTGGTTTGGGATCTGCC	30	2
Seq2308	GGCGAGTGTGTCACATTCTGACTCGGTAAC	30	0
Seq2309	CTGGTGAATACCGTAGGAGGCCTACTGTAC	30	0
Seq2310	CGGTTGCAGCGAAAAGATGTCTTGTCTGGC	30	0
Seq2311	ACGCCCCTGTTTTGCTTGTACTAGACCACC	30	0
Seq2312	CTGGCCTTGACCAATACCGAACTTCTTGTA	30	0
Seq2314	CAGTCGGACTCCGTATTGGGTACAAACTCG	30	1
Seq2315	CCGAAGGTGCACGGGATCTTGTGTCTGGTG	30	5
Seq2316	GGCCACAACTAATCACTTTTGACCCCTCTG	30	3
Seq2318	TCTCACAGGTGATGAGCCTGGTACCTGCGG	30	0
Seq2319	GGAGGGAGGAATGAAGCTCCTTTATGAATC	30	0
Seq2321	TCAGTATGTGTCGTACGGCCGGAATGGTTC	30	4
Seq2322	GGCGATAACCTGAGTTCCCTGGCTACGTTGGTGGTGCGATGGAGATGTATCAGCACCGTCAACAGAATCGAAAATGGCAGACCTTCCCCTACCCGCAC	98	6
Seq2324	CGTCAGGGGGTTGAATTCCTGTTACCGTCG	30	0
Seq2325	CGCGACAGGGACAAAGCCACTACAGCCACC	30	3
Seq2326	AGTCGCTTGGACTTTGGGCTGCCTCGGTCC	30	1
Seq2327	TACCGGCCGAAAAAAGACAGGACCGTTCTC	30	3
Seq2328	GCGCATTCGTTCTACTACGTTACCTCGGGG	30	1
Seq2329	CACCGTAGTGCCGTAACATGGCTTTTGGTC	30	1
Seq2330	ACCACCCAGTCCCCTGCTACGTTCACATTG	30	0
Seq2332	CCAAGGTGATGGGCCTTGTGTCGTCCTAAC	30	2
Seq2333	CGGAGGGGGCGTGAGCCTCCCACATGTGTGG	31	2
Seq2334	GGGCGGCACCGGTTTCTGATCCTCCGGTGG	30	2
Seq2335	AAGTTCAACCTCATCCGGGTAGGCTATGAC	30	5
Seq2340	CGCGAGATCCTTTGTTTCTCCCCCCACCAG	30	2
Seq2342	CGCGCAAGTAAAAGGACTGTTCGATTCATG	30	5
Seq2344	GCCTAACTTCCAAAGTTTCTCGCCACTGTC	30	1
Seq2345	GGTCCACCCCTTCTACTGGTTCAACTAGTG	30	3
Seq2348	GGGTATGCGACTCCTATTTAGTGCTTGTGC	30	2
Seq2349	CCTGGTGTCGTTCGACTTCGGTGTTTGTCC	30	2
Seq2350	CTGTACTGTCGCCAAGTCTGACCCTCCCAC	30	0
Seq2356	TGTGCGCGTTTCTTGTTCCTAGGTCATGAC	30	2
Seq2360	CGGTTGTCTGAGTGATTGGGTATTCGCTAG	30	2
Seq2363	GTACGACGCACCGCAAAATGACTGCCCGTG	30	4
Seq2369	GCAGGAAATGTGATTAGTGCAGTCCGGATC	30	0
Seq2370	CGAGGAGGGATCGGAGTCAAATTGTTTTTG	30	3
Seq2374	TGGGCGGGTCCTGTTTCCTCACTTCTCGGG	30	1
Seq2377	GGCCGCAGGAGGGTGTCCTTGCAATTTCTC	30	2
Seq2378	AAGCTGCTCATGGAACCAACCACTGGCCTC	30	2
Seq2380	ACAAAGTGCCCGTGATGTCTGTTCCCTGGG	30	4
Seq2381	CCTTGGCTGATCTCGTGAGGTGGTTGGTCA	30	6
Seq2383	GGGGTTATCCTATGTCACGACCGCTTAGTG	30	0
Seq2385	AGCCAGTCGCGTACTATAGCCCAACCCCCC	30	2
Seq2391	CTGGGCAGGGTGGACGTATCTGCTCTTTGT	30	0
Seq2393	GCGTTTGGAGTTTGGGTCTTGACCTCCTTG	30	0
Seq2394	GTCTCTCGGATGTGCACTGTGGTTCATTTG	30	0
Seq2400	TCACCTTATCCTGGATCGGTCCCATCGGTG	30	3
Seq2401	GTTGCTTATGTGTGGTTGCCCTATCCTGCC	30	0
Seq2405	GATCGCTAAGTCTGGCCCTAACTATACTC	29	0
Seq2408	GCCCCGAACCTAACCGCTACCCCACGGTC	29	1
Seq2418	CCCCCTGATCCCGGAGATGTATCTTGTATG	30	0
Seq2420	CGCCTTTTATACGCCACCTCGGTGCTGCTC	30	2
Seq2426	AGCGGACAGTTTCGGGACACACGGTTATAC	30	4
Seq2428	TCCCGAACCTGCAATTGGTTTGGTACCCTG	30	1
Seq2430	CAGTGTGATAGGCATAACTCGTCCTGTATC	30	1
Seq2431	GCAAACGATTTGCCTTCTCCGGACCCCCAC	30	2
Seq2433	GATGAAGTGACATCGGTTTGCTGGTCTTGC	30	6
Seq2436	TGGATTGATGGCCCTTAAATGTTACGCTTG	30	1
Seq2437	GGGACCTGTCCTCCCCATTGATCCTGGTATGGTGATGCGTTGGAGATGTATCAGCACCGTCAACTGAAT	69	0
Seq2442	CAGGAACTCTATGCCACTCCTCACTGTTCG	30	2
Seq2443	GGCACAATGGTTGACCCTTGATTCGTGCTG	30	2
Seq2445	ACAGACGCACCCCTACGGAAGAGTACCTG	29	0
Seq2454	GTGAATGTCGCCTAGTTGCTTTACCGAGAC	30	1
Seq2456	GCGCTAATACTACCGGCATTCGGTTCCAAC	30	3
Seq2465	CCGCCCTTTTCCAGTCCGGTTCCCTTCTGC	30	0
Seq2470	GGTTCGCCCTGGGTGGTTGTTGCTTCGTCC	30	0
Seq2471	GTCGTCTGCTCCAACACGAAGTGATGAGGC	30	0
Seq2474	GGGGATTTGACAGACGGAAGCGTTTGAACG	30	2
Seq2476	GGATCCGAAACCCTCGCTACTGCGACTACG	30	0
Seq2481	CACTCTTTGACCCGTACCTGATTCGCGCCC	30	1
Seq2482	GGCGCCACTCGAGGTTATAATTAATGCTGC	30	2
Seq2483	CACGGACTTCGGTCTATTGCTGTACGGTTTG	31	0
Seq2487	GGGTCCTCGTTACTTATCTGCCGGCGTTCG	30	2
Seq2488	AAACTGGGGGATCGCACCAGGCTAGCTTTA	30	5
Seq2489	TGCGGGCTCTGACATTGCGCGGTGGACCCC	30	3
Seq2495	CAGTTGGGGCGACCACAATGTGGCATGTTT	30	1
Seq2501	GTCACTCCCCGTTTTCTGCAGGCTTTTATAC	31	0
Seq2502	GCCATGGTGGCAGTCGAACACGGTCGTTTC	30	1
Seq2503	ATACCCACGCTACGGGCCCTCACCCTTAATC	31	1
Seq2504	GCCATTCCCCTTGCCTACTTACCTTCCCTG	30	4
Seq2505	CCTGTCCGGTAACTTTTCGGCCCTGTCCC	29	1
Seq2506	CAAGATGAATGCATATAAATGAAGCCTAAC	30	0
Seq2509	CCCATGTTCGGTATCTTGCCCCACCCAACG	30	0
Seq2512	GCTAGGGATGGGAGGTGCGTATATTGGGGC	30	3
Seq2517	GTAGCAATTCGGGTTTAAGCACAAACCTCCG	31	3
Seq2519	ACGGTGGTATGAATTCGGCTTTTGCCCTTG	30	1
Seq2520	TGGCGGGAGGGCGTGCTCTGGTTTCTACTC	30	2
Seq2521	GGCAGTCTTTGGCCCAAATCAAGCCACGGG	30	1
Seq2523	GGCGCCTAACTACCGTACCTGTAAACTGCG	30	4
Seq2524	TGGCCAGTGTTTGACACTATACGTACAACC	30	3
Seq2527	GGGTTTACCTCCATCAAGAGTCCCCACCAC	30	0
Seq2529	GGGTAATAAGGGTCCGATGTTGCTCTCGTG	30	4
Seq2537	GAGGGACCAATTAAGCGCTGGGCTGTCTGG	30	0
Seq2538	TGTCCACGTTCCAGTATTCCGGGTTCTCT	29	0
Seq2540	GGGCCAGGACGGATTAAGTGTACCTATCTG	30	0
Seq2541	TGGCATTGTCCATTTGCCGGAGCAATTTCC	30	4
Seq2542	ACCCCAGGTGCCGTAATTCTCCTTGCGTAT	30	0
Seq2543	ACGATTCTGGTCTGGCAATAAATGGTCCTG	30	0
Seq2546	GCAACAATGTGAAAGTGATCGATTTACACC	30	0
Seq2547	CGTACAGGCGTTGCTGCCCCGACTTATATC	30	1
Seq2551	TGGCACGCTTTCAGTCCCCATGTCTAGTGG	30	0
Seq2552	CCGGGACTTTGTCCCCCACGGGGATCTCTTG	31	3
Seq2556	CCCGTGAGGGGTTGATCTTGGCCTGGTTTG	30	0
Seq2557	GACGCCGTAGATTTGAATGCTGGATGCCTC	30	0
Seq2558	CGTCACGTTTCGTATGTCTCTGTCTTTG	28	0
Seq2559	CCCCGGGGAAATACAAGTGGTCCCCCAGAC	30	1
Seq2562	GCCCCCTTATTCGTCTAGGCGAGACCGTGC	30	4
Seq2565	CCGCCAAAGTCAGCTCATCCCTCATGCGTC	30	2
Seq2566	GGGGTGTGATTATCGTGCTGGTTACCTGTC	30	1
Seq2568	GTCGGCAAGTGGTCGCAATATAGATATCAT	30	0
Seq2569	GTCGGAGTGACATGGTTGTCGTACCAAGC	29	0
Seq2576	GGTCCACTCCCGGGCATGCTGAATGTCACC	30	0
Seq2579	GGGCACGGTAAGTAGACGTCCTAGATAGTC	30	1
Seq2581	ACGCGTGGGCCAATCTGCTGTCCTCTCTTG	30	1
Seq2582	CCTGCCTCTGTGTTGACATGTTTGGCCGAC	30	3
Seq2583	GGTCGGTGTTTCCGATGTTGACGCCTGGATG	31	0
Seq2584	GTCCACGTTCCTTGGCTGCTAGTGTTAGGC	30	2
Seq2585	GACCCCACCGGACGCGTCGGATTGTATTTC	30	0
Seq2587	GGTTCTTGGTTTTGTGGTGTACGCCCTGTG	30	4
Seq2588	GCGTGAGCAGAGTATTGGAGTATTTTTGGG	30	5
Seq2590	GAGTGACGATACGAACGGTTATAATGCTCG	30	1
Seq2594	GTTACTTAGGAGGGAGCCCAAGCCTCTGTG	30	3
Seq2596	ACGGACTGAACGTCTCGTTAGAGTCGCCGT	30	0
Seq2598	GTGTCCGGATATCGTCCTCTTTGCCCACTG	30	0
Seq2599	GCCATTCCTACTTTGCGTGAGTCAACTACG	30	1
Seq2600	GTGATGACCCCGTAGCACTTAAGCTACTTG	30	2
Seq2601	GACGTATGGCAGCCTCCCCGTTCCTAGTAC	30	0
Seq2603	CCTAGACTCACCAATATTCTGCACTTGTAGT	31	0
Seq2605	GCGTTCGGTTGTTTTCGTCTCGGGGTCCTG	30	3
Seq2607	GCGGACAAGTTAGCATTTCGTTAGTGCTAC	30	6
Seq2608	ATCCCACGCGAGTTGCATCCCTATCAGTCG	30	0
Seq2610	GCAGGTTGACCTTTGACACGGGGTGAGGGG	30	0
Seq2611	GTTGCGACTAAATAGGATTCGAACCGGCAC	30	4
Seq2613	GGGATTGAGCTTTGAGAGTTTGCTGCACTG	30	1
Seq2614	CGTTAGACGTACAGTTTGTTCAATGTCTCC	30	1
Seq2618	CGAATGTCGGGGGACTAGGCAGGGTATCTC	30	1
Seq2620	GTTGTGTGGACCCCAGAAAGGCTGTTTATC	30	1
Seq2623	CCCCGATATCGGGAACCATACGATCCTGTC	30	0
Seq2625	GAGGACGTTCGGGTTTCAATTTGTGCTGCC	30	1
Seq2626	CCCTGACGGCCGTAGTCTGCTGCCTTACAC	30	3
Seq2627	CGACCGTCAGATGGTGTGTGTGCGCCTCTT	30	4
Seq2628	CCGGCTTGGCCTATCGGTGCGCTACCCTAC	30	1
Seq2629	GGACCATAAACCGAGCTCTCATTCTCTTTG	30	3
Seq2631	GGTGATTATCTTTGACGCTGGTCCGGCGGC	30	1
Seq2635	GCGGGTGGGTGGGTGGTAATTTTTGCCCTC	30	3
Seq2637	GTGTAGAACTTCCGGGTGAAACAAGCCGAC	30	1
Seq2638	CTAGACGATCTATACCATTGATGTCTGCGG	30	1
Seq2644	GTCGTGTCCCCCCCATTTGGCCGTTTTTGC	30	4
Seq2647	GGAACTTTGCCGTTCCTCTCTATTAGCCAC	30	3
Seq2649	CCCGCAAGGATCCGGCACTGCGATGTCCTG	30	0
Seq2650	CGGCGGCTTCACGAAGTCCTATTGCGCTGG	30	1
Seq2652	GAAGAACCTTGTGTTATATGGTCGTAACGC	30	1
Seq2653	GTGAGTGAAGGGTTATCATGGCGTACAATG	30	2
Seq2654	GGTGTGAACCTGTTTGGGCGTTAATGCTAG	30	3
Seq2656	CCGACACGACTTGCCTGTTTACATCCCAGG	30	2
Seq2658	CCAGCGTTGGTTCTCTTGGGAATAAGTGTC	30	3
Seq2660	GGGATGTGGCCGACAGATGTGTTCTACCCG	30	5
Seq2662	CCTCCCTAGGTATAAGGTGATAGTGTCTTC	30	0
Seq2667	CCCCCGCGGAGGCCTCCTTCCTTGTGCTGC	30	2
Seq2672	GCCTATGTGCAAGAGATAGGTCCCTGGGTC	30	3
Seq2675	AGCGCGGGCTAGGGAGTATCTGTGTCTTTG	30	0
Seq2677	GCCGTGAGGCTTTTCCCGATGTATTGTACC	30	5
Seq2679	CGGTACCCCCCCTCACATTAGTTCGGCTCC	30	2
Seq2680	CCGAGATTCGGACCTAGGCATGATCCGGTC	30	2
Seq2682	CCGCGTAGTATTATTCGACGCGACATTCAC	30	0
Seq2683	AGGAGGAGGTTTGCGCCAGACGTTCGTTGG	30	2
Seq2685	CCGGCTGGATCTTCCTCAATGTTTGGCCCC	30	3
Seq2686	GGGCGTGAATTCTTGAGCCACCACAGCTGG	30	1
Seq2687	GCCCAAGCCCGTGTCTGTCTTATATCCTCG	30	2
Seq2688	CCGTCCTGTGTCCTTTTCGTGGTGGTCTGA	30	3
Seq2691	CCGGATCCGGTCGTGTCCTCTTGGGTCGTC	30	3
Seq2693	GACCGCCACGTTGCCCTGTACTCGTCCTTG	30	0
Seq2694	CGATCGACCCCGAGATTCCTGGCTCTCCCC	30	8
Seq2695	GGGCCCCAGTTTATGTCCGTAACTCGTTTC	30	4
Seq2699	AGTTCGCCAGGCCGGGGAGGTCCGCCCTTC	30	2
Seq2703	GGTAGTGGGTGGCTAATTAGGAATAATGAC	30	2
Seq2714	AATACTAACTGGTGTGGACTCGATATACCG	30	0
Seq2716	GACCTCGTTGCAACGGGATTCCGGACACTG	30	1
Seq2720	ACCGTTGTTTTATCCGACCCACTGTGCCCC	30	0
Seq2721	CCGCCTGCCCTTGGGGGCATCCGCAGCAGG	30	3
Seq2725	GCCTTCCGTTTTGCCTTGCGGACCTACCCG	30	3
Seq2726	CCAGGGGAGACACTGGCTGTATATGTCTTG	30	1
Seq2727	CCCGCCAATCTCATTACCTCTGGTGACTAC	30	3
Seq2728	GTGGCAGGTCGTTCTCTACCTAAGGTCTCG	30	2
Seq2730	GTCCCCTAAGTAGAGAGGCCTGCTCTGTTC	30	0
Seq2732	GCCCATCTGCGGACTGCGCCATGTCCCGCCC	31	1
Seq2734	ACGGGAACTTTATAACACGTTCGGCGCTCG	30	0
Seq2736	CATTAGGGAGATCGTTCACTCTTGCATGCC	30	0
Seq2737	TCTGTGACTCGGCCGGACCCCACTCGTTTG	30	4
Seq2739	TCATGTTTAGGGCTCGGACCCCTCGTCTAG	30	1
Seq2740	CCTAACATCCGATTGCGACGATTGTGTGG	29	0
Seq2743	CGTTTCCCCCCACTCTCCTGTTTCTCGGCC	30	2
Seq2744	GGCTCGGTCGCGCCCTGTCTTTCTGACGCC	30	2
Seq2746	GGTACGCATGCTTAAATACTAAATTGGTTG	30	3
Seq2747	CCCCGCCGTGAGGCCCACTACCTGCTTTTC	30	1
Seq2748	CGGGCTGGGGATATACCCTGTGGTAGTTAC	30	1
Seq2750	TGGCAATTCCCGTACTACTAGTTCCTTTCC	30	2
Seq2752	ACAACCTTGACTAGTGCCTGCCTTTCGGCC	30	1
Seq2753	GCCATAGTACGAGTACCGGTTTCCCCCGCA	30	1
Seq2754	CGAACTTCTGTGTGTGCATGACGTGGAGCC	30	3
Seq2757	GATGCTACACGTTTGGGGTTGATGGGCTGG	30	6
Seq2758	AGCGTCATATCGGTAAAGCCGGCCCTCTCG	30	4
Seq2760	GGGGGCGAAACGTGTTGTAGCGTCCTCAAAC	31	1
Seq2761	TCAGTACCATCCAAACGGGGACCTCACGCG	30	0
Seq2764	GTGCGTTAAGAATACTGCTTCATCCGCGAG	30	4
Seq2766	GGGGTCTTCCAGCTAAGTGTAGTTCGTATT	30	2
Seq2768	CAATCACGCTTCTACCGGTCTCTTTTGTTC	30	3
Seq2772	GCACAAGACCCCTGACGTTATGTGTCGGTA	30	3
Seq2773	CCTGCCCCCTTTCATTTGTTTGCCCCCCG	29	1
Seq2775	GGCGGGGTAATCATCCTACTCTACTGGTTC	30	2
Seq2776	CTACCTATGTAGTACCAAAGGAGACCTGGC	30	0
Seq2777	CCACTTGATGGGGATCATGCATGTCTGCCC	30	0
Seq2778	CCATTCGGGTAGTTGGTCGCCGATGTTATC	30	4
Seq2779	GCTCCCTCTTGATACTCGACACATACGGTC	30	4
Seq2780	CCACCCTCTGCCGATTACTTTTCTGCATGC	30	1
Seq2783	TGCCTCGAGCCTGACCATAGTTAACTCGAC	30	2
Seq2787	GTGGTTTTGGTATAGGCTGTCTGCAACTGG	30	2
Seq2793	ACTGAATGCTGGATGCGGGCAAACCTGCTG	30	0
Seq2794	TGGATCGGCCCTGGAAGCTTCCTGTTCGCC	30	6
Seq2797	GCGTGAGCCCCCTATCTACGTGAAACCCGT	30	0
Seq2798	ATGCATGGCACATCGAGGTAGTAATGTTTG	30	2
Seq2799	ACGCCCGGTACATGACGTTTTGCTTTTGC	29	0
Seq2800	TCCTCTCTTGTCCAGAGTGACTCCGCAGTG	30	0
Seq2802	AATTTCAACGATAGCCTCCCCTCGTGTTTG	30	1
Seq2806	CGGTCAATTCTGGTTTCTTGACCGCCCATC	30	0
Seq2807	GGGAATTCCGACCTCTACAGTTTCGTCTTC	30	3
Seq2812	GGAGCAAATACGTAATACACGCGGATACTG	30	2
Seq2813	GCACTAGCAGCTGATCTTACTACGTTACCC	30	0
Seq2821	ATGCGACTCCGTACTTTTACCCTCGGACAC	30	3
Seq2822	GGCTTTACCCCCGAGCAAGTAAATTTACAC	30	1
Seq2824	CGGTCTTCCGATCCCCAAACTTTCACATTG	30	0
Seq2825	GGGGTTTGGTGGGTGTTCAGCGGACTTTTC	30	0
Seq2827	TGGTCTGACTTAGTGTCTAGCTGTATGGAC	30	1
Seq2828	GCCTGGCGTGAGTCCTGTCCTCTACCCCCG	30	4
Seq2829	CCTGGGTTTAACCACCGGAGTGCCACATCG	30	5
Seq2832	CACGTGGGATTAGGTCTGCTATGGGCTCG	29	0
Seq2833	CCTGTCAGTGAACTTCCTTATCCCGGGGTG	30	0
Seq2834	ACGGGCGCATTCAGACGGCATTCCCCCTAC	30	0
Seq2836	GGTTGCTCGGCCAATTTAAAACTTTGCCTG	30	1
Seq2837	AGCGCTACCCACGCAACATTACACCCCGTG	30	3
Seq2838	GTGTCTATGGTGTACTCACCATATTCCGGC	30	0
Seq2839	GCGCCGCGTCCTTCCTGGGTTACTTGGTCA	30	1
Seq2845	GCTCGACCGGACTGCTATCCCTTTGGCTTC	30	0
Seq2846	CCACACCGCAACGCATTTACTTGCCGTTCC	30	0
Seq2848	GGTCGCACTGTGAATGGCTGGGTCTTGCAT	30	0
Seq2849	GTGTTTGCACTCGTGGGTTGTCGCGTCTCG	30	1
Seq2857	CCCCGGATATTCGACCTCTTACATTCAGTG	30	1
Seq2861	GGTTCGTTGCCACGTAGGTGTTGGGGCAGG	30	2
Seq2865	GGAGCATGGCCGTGCGGGGTAAGAGGGAGG	30	2
Seq2866	CGGACGTGTTAATTCGGGTGGAAATGACTG	30	3
Seq2867	AGCCGTCCTTACCGTGAGGTCCTTTTATCC	30	1
Seq2875	CGTACCAGACTGCTTTCCGGGAATCCTATG	30	1
Seq2876	CCGACACTACCCACCGTCTTTTCCCCCGTT	30	1
Seq2885	CCCCCTGGGTCCGCTGCATTCTGGACATTC	30	0
Seq2888	CCCGGTGGTTGTCCCGAATTTGCCTGCGAC	30	0
Seq2891	GAGTAATGTTTCGAATGGACCATCCCTCCC	30	3
Seq2892	GCCCTCCTTGTACGTGAGTCTTGTTTCTTT	30	1
Seq2893	GAGGAGAACTACCAAGCCCACGTGTTTGTC	30	3
Seq2895	GGATGGGTATACTGATCTTGGGCGCCTCGC	30	1
Seq2896	GGCTTATTAACGTGAGTGTGGGATACCTTG	30	1
Seq2898	ACAGAGGAGGGGCAAACACGTTATGCTGGG	30	0
Seq2899	TACCCGCGAGTGGTTTGTGCTGGTTTTGGA	30	2
Seq2901	GGCGGGGCGTAAAGAGTATCATTCGTCTTG	30	3
Seq2903	GCGGCCCAAATGTTGAGACTGTACTTTTTG	30	4
Seq2906	GTTGCTCGTCTAGCCGGTTGTTTGTGCCTC	30	3
Seq2909	GCCGATGAGGACAACCCCTTACTACTCTGT	30	1
Seq2913	GCCACGAGGCTCAGACCCACTCTTGTTTTA	30	3
Seq2915	GCGAACCGTTTCCTGGTGTTTCCTGTCGTA	30	0
Seq2918	CCGTGCCCATGCCATTTGACTGTGTCTGCT	30	0
Seq2919	GCAGTGTTAGATATGTGTAGGGTCGGATGG	30	2
Seq2922	GCCGTGGGGTCGACAACATTTGGGCTCTGG	30	1
Seq2923	TGTGTTGCACTTTGGGGTAATGTCGCTGTC	30	1
Seq2933	GTTGTCCCTCTGTGATTTTCGGCTGCCCCC	30	6
Seq2936	GCCCCCTTTGCCGAGTATCATCCCACAATT	30	3
Seq2938	AGGTACCACGTCCTTACGAAAACCCACTGC	30	5
Seq2944	GCTCCCTCCTAGGTTGTCTGTCACTGGCCC	30	5
Seq2947	GCGCTCTAATTCCGGGAGGAGTCTTACGTG	30	3
Seq2949	GGGTGCGGTTGTAGTTATCGCGATGTAAAC	30	4
Seq2955	CCGCCGTCGGGGTTTTGTCTGTTCTGCTCG	30	1
Seq2957	GCCGGACCTCAGCTGCTGTTTGATCTGATG	30	0
Seq2958	CGACCTGGAGGATTGGTCTTGATTCACCTC	30	0
Seq2959	TAGGGTTCAGAGGAGCTTTCGGCACCCATG	30	0
Seq2960	GCCTCATGCGCTGTGTTACTCTGTCCCGAC	30	1
Seq2962	CCCCGGATTCGGATGGGCTGGTTTTACAGG	30	0
Seq2964	CGATGTTTAGTCGGGCAAACCTACTTGGAC	30	0
Seq2965	GGGCGTACCAGGACAGCTGCATTCCCTCTC	30	0
Seq2969	CGCCACCAATACCTATTTACGCGAGTTACC	30	1
Seq2972	CCAACATTTTTGGTCCACTCCCTTTGCGCC	30	0
Seq2975	TCCCTGAGATTATCTCGGAATCCTACTATG	30	3
Seq2982	ATGTCTCGGTCTATGCGGAAATACCGATTC	30	0
Seq2986	CAGCGACTGGGTCGAATCGTCTCTTTCAAC	30	0
Seq2988	CCCTCCACTCTTGACCATTACACAATCGAC	30	0
Seq2991	GTGGGCAGCGACAAGGTGTACCGGCGGATG	30	0
Seq2992	CTCGCTGGTTGACTTTCGCTGCGTTCGGAC	30	0
Seq2997	CGGGGCATACGTTGCTGTACTCGTTGTTTG	30	3
Seq2998	CGACCCCAGGTCCGCCGGAGAAGACTCAAG	30	3
Seq3004	CGAGCGTAGTTTATGCGTAGACCACCTCAC	30	3
Seq3007	GGGGTTTTTGTGGCGATGTAGCCGTTCTCG	30	0
Seq3008	TGGTCGATCACTGATGACAACCTATCCCTG	30	1
Seq3009	CCCGTGTGATCTTCTGCCCGTCGGTGTTAC	30	0
Seq3010	TGTGAGGTCCGGATTGAATCTTGCTTCGTA	30	0
Seq3014	TGGTCGCTCTGTTGTTGCTGCCCCCTTTCT	30	0
Seq3015	ACAGTCAGCTTCCCGTTCTTTTGCCCTTCG	30	0
Seq3018	GGGACCGTAGAGCGAACAATGAATATCCCG	30	0
Seq3019	GTACACAGTTGCTGCTAAAAGGTGTGAGGC	30	1
Seq3020	CCAGTCCCCGGATGACCTGTTTTGCTGTTT	30	3
Seq3021	CGCCAACTCCGAGTTTAATTGACCTCGCTC	30	1
Seq3025	GACCACTCGGATCTTGTCCCGATTTTCCCC	30	1
Seq3027	ACCTCCGCTGTTATACGTACCTTCTCTGTG	30	0
Seq3028	GCTGACCTGCTCTTGGTGTGTGCCTCTTTG	30	0
Seq3029	GGCCGTGAGGCCGTAATCTTGCGTACATGG	30	1
Seq3030	ACTTAAATACTCAGGGGCAACGGCGTCGGT	30	0
Seq3031	CGAGCGGTCTCCGATTGTCTTTGCTACATG	30	0
Seq3034	GGGTTAGTTATCTGGGGGTCCACGTGTTTG	30	0
Seq3035	AGCCCGCCATTCGTCAGTCCGCGTTGCCTC	30	1
Seq3036	CTTAGACTGAATGCCTAGGATAGGTCCTCC	30	3
Seq3039	GTCCGCACTCTTCTTCCCTGGTTTGTCTTG	30	2
Seq3041	GGTTTTCCACAGGCCGTACCATTAGGACGG	30	0
Seq3042	CCACTGGCTAGGTTCTGCCCTGGATAATGC	30	0
Seq3043	GGGAATGGTCGCCGAATATGATCGGGCTTG	30	0
Seq3054	CGCGGGTTGACATTCTTAAGCGAGGGGGGC	30	1
Seq3061	GGGGAGTCTAACGCGGCCCATTGGTCATTC	30	0
Seq3066	GCCCTATATTCGTAAAGCCTCCTTGTCCGT	30	2
Seq3067	GGGTGTACTGCCGTGAGGCTTTTCCGACTG	30	3
Seq3069	TGCCGAAACCCGATGAGTCCTACTGCGTTA	30	1
Seq3070	CGTGGGCAAATTACGTAACACTTCCCGGCC	30	1
Seq3071	CGTTCGTTCGGGCTTCAGGTTCAAATGGTC	30	4
Seq3073	TGGTTTGCTGTGGGTCCAGCCGTACTGGTT	30	0
Seq3075	GCTAGGGCCGGGTTTTAAACAGGGATCTCG	30	4
Seq3080	CAGAAGGGTAGTGGGCAGAACTCCACACAG	30	0
Seq3083	GTGGAGATTTTTAACGTCGGATAGCCCCGG	30	1
Seq3088	CGGCTCCGTCATCCAACTCCTCCTCCATTC	30	2
Seq3089	GCAATCTAGAGTTACAACTGACTGCACGGG	30	3
Seq3093	GGCAGTGAGGTTTGAAGTCCAGGCCCGGGG	30	2
Seq3095	CGGGTTGTCTAGGCCTCATCCGTTATTTGC	30	1
Seq3097	GGGTCGAATTATGTGTGGTCTCGCTCTATG	30	5
Seq3101	GAAGGAAAGAAGTCTAATGGGCCCACTATC	30	0
Seq3103	GCCCGGAGGAGGGCAACCGTTTTTCTAGTC	30	0
Seq3104	GGACTGCGACGTCCGATACCCTCAATATTC	30	1
Seq3105	GGGTAAAGGAGCTCGCGAGGGCGTATTTTG	30	0
Seq3106	ACCCCGCTCTTGGCTTTCTTGCTTACTGCC	30	2
Seq3110	GGCTATCGGTACGGATCTTGTTAGGCCCAG	30	1
Seq3111	GGGTGGCTTGGATTGTGGTTTGTCCTCTGT	30	5
Seq3112	GTTCCCGGTCCCTATCTATGTGGTCTGTGT	30	0
Seq3114	AGGTGCCCGTGAAAGCCAAAGAAGGCTGGG	30	2
Seq3117	ACGATGCGGGCACTTATTGGAGGCATGGTC	30	0
Seq3120	GTAGACTGCGTAAGGGAGAGGTTCGCATTC	30	0
Seq3126	GGCCCGATTGAACTGGATACGAACTATCTC	30	0
Seq3127	GCGTCCGCCCGTTAAAATAGCCTACTGTTG	30	0
Seq3132	AGGGTTGGATAATGGCACATGCCTCGTTTG	30	5
Seq3134	CGTGGGTGGGTGGGTGGCAGTTGCCCCGTT	30	0
Seq3135	GAGCCAAGGTATTGTGGGTAACCCGTCGGG	30	3
Seq3136	GTATGACCCGGCTTTATGGTAATCCTCCTG	30	0
Seq3141	CCCTTCTTCCTGCCCGGTGTAGGGTCCCCC	30	2
Seq3142	GGCCCGGGCCTATATCTTGGGATACTACTG	30	1
Seq3143	TCGGGCGTCAACTGGCGCGAATCCGGTCTTG	31	0
Seq3145	GGCCCATGTGAGGTGGTTTCAAGGTCAGTG	30	0
Seq3146	CGGGACAAAACATGTCATCCTCTCCGGGTG	30	0
Seq3148	TATGTGCACCCGGGACCCGTAGTGTAGGTC	30	0
Seq3150	TCCGACATCTGGGTGCAGAGCTTATCATCC	30	0
Seq3156	AGTATCGGCCTTAGTATCGGGCCTCTTCGCG	31	0
Seq3160	CCCTGGCTCGAATCCCTTTGTTACCCTCGT	30	0
Seq3164	CGGCCTGACCCTTATAGCGTCCTTGTCGTC	30	0
Seq3166	CCCGTACCTTAGTGTGCTGCGTTTGATACC	30	4
Seq3167	CCACCTCTAAGTATTGTCGTCCCTGCCTAT	30	1
Seq3168	TGAACGCCCTGGTTGCTACTTACGCCTGCA	30	0
Seq3173	CCTGACTGACTCGCCCAGCCCTTTATCGTC	30	0
Seq3174	CCGTTTGGTGTTATAGTCTGGTCTTGGTTC	30	0
Seq3184	CAAAGTCCGGTTGTCATTCGCAGCTCATCC	30	0
Seq3185	CACAATCAGGTATGCCACCCACCTTCACTC	30	0
Seq3193	CCCATGTCTCTCCGCGACGGTCTATCAATC	30	0
Seq3195	GCCCTCTGCACACGTTTTGCAGCCTCGAGT	30	0
Seq3201	GCCCACTACTCCCTTGATGCCCTTTCGTTC	30	4
Seq3202	CCCAGGGTCCTTTTGGGTAGTCCAGGCTGC	30	0
Seq3203	AGGCGTGAGCTCGACAACAACTTGGTCTTC	30	0
Seq3204	AGGGCAGGCCTCGGAATAATGGGGCGTACG	30	0
Seq3205	GGGTGTATTGTGGGTCTCGAGTACAAGTGG	30	4
Seq3209	GTTGGCGCACCGTTATCCGGTATTTTTGGG	30	2
Seq3210	GTAGGTCTTGGCGGCCCCTCATAAACTCAC	30	3
Seq3211	AGTGGTCCCGGAGATCAGATTTTTCGTGGT	30	3
Seq3215	GGCGAAAACTCCAAGGTACGACTAACCGAC	30	0
Seq3216	TCTCGGGAATCCACCTTGGGCCCCGAATCG	30	4
Seq3219	TCCGCGCGGTTCATATTCCTGCCTGTACGT	30	0
Seq3220	CGTTCTGGCCTTCTGATCCTGGGTGCTGTG	30	1
Seq3227	GAAAGACCAAATGCCTATAAGCACCTTGAG	30	1
Seq3228	AAGTCCTTGGGTATTACGTGCCGCCGTGTG	30	1
Seq3231	GCGTTCCGGTCTGATCATTGTTCCACAACG	30	3
Seq3240	CGTGGGTCCTCCCCTGGGGTCGCTATCCTG	30	1
Seq3241	CGAACGAGGCTTAGTGCTCCTGATTGGTTG	30	2
Seq3242	TGCCCTACCACGACGAGACGGGACTTTGCC	30	0
Seq3244	GCCGTCAGTTTCCTAGTTCCCCGATTTCCCG	31	1
Seq3245	ATCGGACCTGCGGACTGTAAACATCTAAGT	30	1
Seq3249	CGCGGAGACCTACCTCATGGTTTTTAGGCC	30	0
Seq3250	ACGGCCGATATCTGGTTCATATCCCCGGTG	30	2
Seq3256	GGCGTCCGCACTCTTCCAGAATAACTCTGC	30	5
Seq3257	CGATTGCCCCAGTATATGACTTTCCTCTTG	30	1
Seq3262	TGTGACTTCGGACCGACTGTCGTCCTTCTC	30	0
Seq3267	CCTGGATCAGTGTAGCCCGTTAATAGTCTG	30	1
Seq3271	GCGGCTCCGGCCGGGCGTGCTATCTTCTGG	30	2
Seq3272	CCGCAACCTTCGGCCACTTCCTGTACTCTC	30	0
Seq3273	CCCCGGTGTCAATGAGGGCTCCACGGTTTG	30	0
Seq3278	ACGCCGCGCCCCCCGGGATACATTCTGTCC	30	0
Seq3279	CTCCGAGGGGCGGTCGTCTTGCTCAGGGTG	30	0
Seq3280	GCAGCTTCGCGCACTGATTCATACTGCTTG	30	3
Seq3283	GCGGCCGTCTTTGTTAGTTGCCCTTCCCTG	30	1
Seq3288	AGGGGCCGTCTCGGTTTCGTCAATGTGTTC	30	3
Seq3289	GTGCTCTAATGGCGACCTCGGCCATTTCGG	30	6
Seq3290	GCGTTGGTTAGCATGCTCTTGATTCCGGTC	30	6
Seq3292	TGGGGGATACCGTCATTCGCATTATCATTC	30	1
Seq3297	GGTTCTGGTAGACTGTAGTTCCGTGGGGGG	30	1
Seq3299	TCGTCACAGTTAGCCTTACTACTGCCCTTC	30	1
Seq3301	CGAAGTCCGACATCTACCTTCTTACTGCTC	30	0
Seq3302	AGTCGTGGGGGACTAAGTTGCCGCTTCTCG	30	0
Seq3305	CACTTCTCGTACTCGGCTCGGCTGCCTTTC	30	0
Seq3306	AGTTTGGCAGTAGTCATCCAGCGGTTCCTG	30	3
Seq3309	CGGAGGTCTTTCAGCGGCCCAGGACTTCTC	30	0
Seq3310	GGCCACTGGGACCGCTGCTTTGTTTACTGC	30	1
Seq3314	GACCCGCAGCATTCTGGCGAGTTACGTTTC	30	1
Seq3315	CCGCCCTCAGTCCTTATATTTCCTCGAACG	30	0
Seq3319	CGACCGTAGATCAGGTGTTTGGATATCTGG	30	0
Seq3323	CCGCCTAGTGGAACCTGTTCTATTGCTG	28	1
Seq3325	GCCCAAGCGGACAGTGACCGTGTATACTGT	30	0
Seq3329	TCCCCGCGCTTTTTCTCACTCTCCCAATAC	30	0
Seq3330	GTGAACCGGGGATACGAAATCACTTGCGGG	30	0
Seq3331	CCGTATACCGCGAGGCCCATAGATTTCTCC	30	1
Seq3333	GTCTTCCGTCCCGGACCTCGGTGACCTTGC	30	1
Seq3342	CATCCAAAGCGCGCTTCCCATTGAGACTTC	30	0
Seq3345	TCGTGTCCTGTGTGCCTGTAGTGCTTTGTG	30	4
Seq3347	GCAATGCGAATGTGCTTTTCCCCCCCTG	28	0
Seq3348	GATGACCCTCAAGGTAGTCCCTGCGTCTTG	30	0
Seq3350	ACGCCTCGGATGTCAATGCTTCGTTACCTG	30	2
Seq3353	AGTGTCAGGAGGCTTGATAGCCTCGGTGTT	30	0
Seq3357	GCCTAAGTTGCGACCTGACTTTCCCCCCGG	30	4
Seq3358	CACGCCTGTAAAACTCCTCCTTCCGATCTG	30	1
Seq3359	CGCCCGCTTGTCAATCTACATGTAATCCAC	30	0
Seq3360	GCTTCTAACGGGGAAGGATAACCATGTTGG	30	1
Seq3364	AGGCAGTACCCTCAGGTCAGCACGCCGCGG	30	0
Seq3367	TGGCTCGATCCGGTACGTATGACTGGCTCG	30	0
Seq3369	TGGGGATGCGACTAGACCCCCTTCTTTTTG	30	2
Seq3370	GTATTCCCGTTCCTACTTTGCTCCTGCTAG	30	2
Seq3373	ACCGCAGGGAGATCTTGTGTGGGTCGATCG	30	0
Seq3374	GCCCCGTTTTGATAACTAGCCCCTGTACAG	30	4
Seq3376	CATGAGGCCTGAGGTTAGTGGTTTATCCGG	30	0
Seq3377	GACGACTGGGTTCCGACACCATCCTCTTCC	30	2
Seq3379	ACACACGGACCGGTAGTCAGAGGTGCCTTG	30	2
Seq3380	TGCTTGGTCTCATACTTGGGTCCCGCTGAC	30	0
Seq3381	CGTTCTCGTCCGTGTCTGCCCATTCCCCTG	30	0
Seq3382	GCGAGGTGGCAGGGTCCGGTAACGATTTAC	30	2
Seq3384	CCGCCTTAACCTTTCTGTCCACTACCCTCG	30	5
Seq3385	GGCGGCTTCGTCGGTGCGTTCCCTGGGGTG	30	4
Seq3386	GTGGTTACCCGTGGGAACGGTCTTCGCTTG	30	2
Seq3387	GCGTTGGATGGCATCCACTGTGTGTGCAGC	30	4
Seq3388	GACGCAACGGGGGGCGGGCGGGTGGAGTCC	30	1
Seq3389	GGTAGAACCGGTCCAGTACTAGCGGGTATG	30	6
Seq3400	CCTGCGCTCGGATCTACTTCACCTTCTTGC	30	0
Seq3404	GACCGTTGAGCTTTTGGCTATACATGGCAC	30	5
Seq3405	CCCGGCCTTGTGTACTTCCCTCTACTTTGT	30	4
Seq3406	GCCACTGCCCTATGCCTGTCTTTACTCTAC	30	2
Seq3409	GGTCCCGGGGGTTTGATCGTGCTGCACCTAC	31	1
Seq3411	GGATAATCCGCAACGGCAGGTACTGGTCTG	30	0
Seq3412	GCGCTACCCGATCTCAGGCTATTGCAGCTG	30	0
Seq3413	TCCCTGACGATAGTCCCTCTGCAATATCAC	30	1
Seq3416	TCCCGGCGATACCCACAAGGTCTGACCGGC	30	4
Seq3418	GTAGACATAGGAAACGGACAAGGACTGCAC	30	1
Seq3420	CTACCACCCAGCGGCGTATCGATATATCTG	30	1
Seq3421	GGGTCGGGTATCCCTCATTTTAGTCGCTGC	30	2
Seq3423	GTCCGTGTACATCCGGCGACGTGCTTGTGT	30	3
Seq3424	CACAAGGTGTCTTCAGATCAGCTCTTCCTC	30	4
Seq3427	TCCACGGCCTGTCATTAGTGGCGACTTGTG	30	1
Seq3432	GGAGGCTTCGGGTACTCACGACGGGCGTTG	30	0
Seq3433	GGTTCCTGGTCTTACGCTTAAGAGGTATTG	30	3
Seq3436	CCCATCTACGGGGTTGGATTGCCCTGTTGC	30	2
Seq3437	CGGGCGATGGTTTAGTTACCAATTCTCTGC	30	0
Seq3439	TGGGGTTCGGCATCTATGGGATGTGCTACG	30	2
Seq3440	GATGTACCGGATCGTTGTGCTACTAGTATC	30	3
Seq3441	GTGTATCTTGGTGGGTCCCGTTAGGCTTTG	30	0
Seq3443	AGAGGGAATTGGTTTCCTGCCTGCTGCCC	29	0
Seq3449	GGATCGACCGCGGGCCCTCAGACCTTCTAC	30	3
Seq3451	CTCGTATTCATGCAGGGAGCCCTCTTCTTG	30	0
Seq3453	GCCCATTGTCGTATGCCAAATGCCCGAAC	29	0
Seq3455	CTTGGGGTATGTGGTCTCTAGCCGTGTCGC	30	0
Seq3458	GCATGTGCCGTCGTAGCCACCAGAGATTTC	30	0
Seq3460	GGCATGGCTTCCCGGTAAGTTCGTGTCCCC	30	1
Seq3461	CGCGCTCCCCGTGCTGTTTGTAGTTCTTCC	30	0
Seq3462	GTCTTCCAGTTGGTTGTTCACGCGCGAGTT	30	3
Seq3465	GCAGGACATCGTTTGACCTCGCGGTAACTG	30	1
Seq3466	CCCAAGTTGATCTGTAATTCCCTTCCTCTG	30	0
Seq3468	CGCAGGGCCGAAGATACGGGTAATTGTCAC	30	0
Seq3469	GCTGTTGCTTGGATGTGTTAAACCTGTGCC	30	0
Seq3470	GGAAGTTCCCGGCGAGCGCCCCTAATCCCTC	31	3
Seq3472	CTGCGAAGGTTCGTCGTTGGAGGGATCGAA	30	1
Seq3473	CCTGGGTCCCATTCCTTGTTCGCTACCTGC	30	0
Seq3474	GCCCTGTGTATCTCGGGTGATTCAGCTATC	30	1
Seq3481	CCCAACCTAGGTTCTTACTGCGAAGTCACC	30	0
Seq3484	GCCCCCGATGTTTCTAAGACGTTTCCCTGT	30	3
Seq3485	AGGCTAACCGACGTCAACTTTCCAAATGTG	30	1
Seq3486	GGTATAGTGTGTGTGTGGCTTGGAAACTAC	30	3
Seq3488	GGCTTTCGGTCATCTTGGGGTTAGTGTGGG	30	1
Seq3489	GGCCTTCTTGCCCTACAACTCCTTGTAGTG	30	3
Seq3490	GATATCCGCCGGCACATGCTCGTATCGAAG	30	3
Seq3491	GGCCGCTAACTCAGTTCCTCACCGGGGGTG	30	1
Seq3492	GAATAATCCCGGTGATGCGGTTGAAGGCTT	30	1
Seq3493	CCCTGATTTGTCGCCCGACCAGCTCATCCG	30	0
Seq3494	CTCGACCCTGTTGGTATACTTATTCCCCTG	30	1
Seq3495	TCCTAGCTCCGGTTCCTCCTCAAGGTCCTG	30	1
Seq3496	CCGGAGGACTGCCGTTTTCCTCCCTTGACC	30	1
Seq3498	GCCCCGACTAGGACAGGAGCAAGCGATGTA	30	1
Seq3500	ACAAACGGCATAAACCATGCTTCTTCCGTG	30	1
Seq3502	TCAGGAGTGGAAGTATATTCGGTGGTCTGC	30	1
Seq3509	GCGTGGACATCGTCCGCAACGTCCTGCTGT	30	4
Seq3510	CGTGCATTCGGTTCGCACCTTCTGTCTGTG	30	1
Seq3511	GTTGCCGATCGTACGGGTTTGCGGTTTTGG	30	1
Seq3513	GGTCGCCCAGACTTACTGGGATTATTTTCC	30	4
Seq3527	CCGAGGTGATGTCACATTGGAACTCTACCG	30	1
Seq3528	ACACAAACTGACCCATCGATAACCCCTGTT	30	0
Seq3531	CCCTTGAACAACGCGGTAATTATCTCGGTG	30	1
Seq3533	TCCCGAGCGTTGTATTCAGTCTGCATCTGG	30	2
Seq3535	CCACCACTCAACACTGTAGACCCTCTTCTC	30	0
Seq3536	GGCGGATTCGCGCGGCTTCCTCATCAACTG	30	0
Seq3539	GTCATTGCACGCTCCTCCTAATTTCGTTGG	30	0
Seq3541	GGCAGGCACTGAATGATACAATTTTGATAT	30	1
Seq3542	GTCCTCTGTTTTGTTGTCCTTCCTGGCGTG	30	1
Seq3547	GTTGCATTGCAGTTACGTCTGGGGCCTCCG	30	0
Seq3548	CCTAAGTTCATCTGACTAGTGGCGTTGTTC	30	0
Seq3549	GCCTCATGCCTCTGCGTCTTATCTATCTCG	30	1
Seq3556	CGGTTACCACTTAGGCCGATAGGATATCTG	30	0
Seq3557	CCTAAGGCGTTTGGTGACCGGGATGTTTTG	30	0
Seq3558	GCACTACCGTAGCGAACGCACCTCTGTATC	30	3
Seq3561	AGGACTAACCGATAGTACACCAGGCCCCGC	30	0
Seq3562	GTGGTAACCATCGTGATCTGATTTCCGAAC	30	0
Seq3567	AGGGCTGCTGTTTGTCGGGGAGTTGGGATC	30	0
Seq3569	GGCTTGAGGTTAGCCCATAGGTTCCCCCTG	30	1
Seq3571	CGCGCTCTTCTCGATATACGGGTACCCTGT	30	0
Seq3573	ACAGGCCATTCCCAAGAACTCTAGCTGTGC	30	5
Seq3575	GTGTCCACCAGGTCATTGTGCTACTGCCTC	30	0
Seq3591	GAGTGCGTTTCCTGGATTATGTCGCGGGGG	30	0
Seq3600	CCCCGCCCAGTTGCTTTCCGATAGAGCTCG	30	5
Seq3601	CCCCACTTCCCTACCTACCTGACTTTATCC	30	1
Seq3602	CCGGGGTGGGACTATTTTGATAAGATTGGG	30	3
Seq3606	CTTGGACCCCTCGATCACTTACGCTATAGG	30	1
Seq3610	AGTCCGATCTTCCAATTGAACTGCCCTACC	30	0
Seq3611	CCCGTCCTTTCTGCCTGTCCCCACCCACTG	30	2
Seq3612	GTGAGACGATGTCACTTCTGAATGTTCTGG	30	3
Seq3613	CCCCATGTCCTCGCAGACCGTCATCCTCCG	30	0
Seq3614	GTCACGTCCGACTCCCTTCTCTCCTGTCCG	30	0
Seq3619	GCGGACTGTGTCAGGTCGATTCCACGGTGTC	31	1
Seq3620	GACGTAGAGAGCTTATTTAGGGTCCGCTCG	30	0
Seq3621	ACGGAGAGTAAAGCGAGAACAGTTCCACTA	30	1
Seq3622	GGTCTCGATCCCCGTTATAGTTTGTCCGCC	30	0
Seq3624	CGTCGGTCTGCGATCTTGACCCGTCTGTCG	30	4
Seq3626	GGCCGCCATCCTTGGTTTCTTATTACCCGG	30	0
Seq3629	GGACCCGATATTTGGTAGTCAACGATGTGC	30	1
Seq3631	GGGTCTCTGGTTTCGGGCGTTTAATGTATG	30	0
Seq3633	GGGTGTCTTTCTGTCGTTGTGTCCCTTGAC	30	2
Seq3634	TGACCCGTCTACTAACTCCTGACCGCTCCC	30	0
Seq3635	TCAGCCTTGGAGGCGTTAGACCTGTCCGTG	30	1
Seq3638	ACTCGAGCCGCCTGCCCCTTTTATGCCCCG	30	3
Seq3639	AGCCTTGTACGTCCTTCGTCGATAATTGGG	30	5
Seq3640	GGAACCAGTTGAGAACGTTACACTGTCGGG	30	1
Seq3643	TGTCCAGTCACTGTGTACCCGACTATTCCGC	31	0
Seq3644	TCTCCTGTTTGTCTAGTCCGTGAGGTTTGG	30	0
Seq3646	CGGGTGACCCGTTCCCTCCCTATGTGCTGT	30	0
Seq3647	ACGGCTTAACGGTGGAGTTTGCCGTCTTGC	30	0
Seq3648	GGCGTTCCGGCTAGGCCAAGCTATACACTG	30	2
Seq3652	ACGCGTAGGCAACGTATACCCTCTATCTGT	30	6
Seq3653	GCGGGGCCTCGTGTGCTCACTCCTAACCTG	30	5
Seq3658	GTCCTCCTGATTGTCCCCTGTGTTCCCCCG	30	1
Seq3660	CCCTGAGAAGCTTCCCTTGTTTGGTCTGTCG	31	0
Seq3661	TCCTTTCGTCAGCCCGGGCGTTGTTCTGAC	30	1
Seq3669	GCCAGTTTTCGCTCACCAAGGTGGCGACTC	30	6
Seq3670	GCGGGGTCATTCATTCCTCATCTGGTCTTG	30	0
Seq3672	CGGTCCCCAAGTTGTGCGCACTACCCGTTC	30	2
Seq3674	GTTGCTCTGGGGGGTGTAGACCATGTTTAG	30	0
Seq3675	ACATGCGGACCTTATTCGTTCCGGGTCTTC	30	0
Seq3677	CCACATAGGAATGGGCTTATTGGATCGTTC	30	6
Seq3678	GCTCCCCTCCCGTCATACACGGCCTCTCTC	30	1
Seq3680	GGCCGCGAGGCGTGTTTCTTCGGTATCGTC	30	6
Seq3682	TGGCGGTCGGCGACAACCTTATGTGATGTC	30	3
Seq3686	GCAAACCCACAGAGATTCGTTCCCCCCACC	30	2
Seq3687	GCCTTTAGTTGTCCTGATTTGACTTGGTCC	30	0
Seq3689	CGGCCCCGTTCGTCCACTTCTACCCTCCC	29	0
Seq3690	GTGTCCTGCTCTAGTGCCTCCTGCCCTCACG	31	1
Seq3696	GCGCCGTTGCCGTACGACCCTGACACTTG	29	1
Seq3697	CTGTTGGTACCTGCCATTCCGCGTCTGCGT	30	1
Seq3698	GTTCGGACGTCTCAGTGGGTTGTAGCTGTC	30	4
Seq3705	GTGGTCTGAACGTTCATCACTGGGGGGTTC	30	3
Seq3708	GAAAGCCCTGGTTAGCTGTTTCGTCTCGGG	30	1
Seq3709	CGCCGTTCGTGGGTGGGTGGGTGGAATCTG	30	0
Seq3710	AGACTGGATTGAGATGGCATTTCCCACCAC	30	0
Seq3712	CGTGACAAACGGGCAAAGACCGGTTCCCTT	30	1
Seq3715	CGGTTCAATCGGTTTGATCTAATGTTCGTG	30	0
Seq3716	CGCCAAGGCCAATTACGCCTCCAAATTTCC	30	2
Seq3717	GGGTGTGCCATATACTTGATCTATGGCCTG	30	1
Seq3722	CCCTCCTCTACTGTGACCCCATACCGCTTG	30	5
Seq3723	TCCTGCCCATTACTCCCCAAGGTGCTTTCC	30	6
Seq3724	TCCATGTGATTAGATGCCCTGACCCCTACC	30	4
Seq3725	GACATCGTGGCATGGGTACTTAATTCAGCTG	31	0
Seq3727	TCCGGGATCGCTGGAATAATACCGCACCTG	30	0
Seq3730	GAGCGAGGGCACTAACCATTCCTCTTTTGG	30	0
Seq3731	ACCCCCTCCTGTCGAGTATGTTCTGACCTC	30	0
Seq3732	CCCTCTGTACGTACGCCTTGACGTTCTCCG	30	6
Seq3733	GGCGGGACAACGGTACCTTGAAGGGTGTTC	30	1
Seq3738	AGTGGTACGCCCTTTTATCGTTCGGCCGGG	30	3
Seq3740	GGCGCCCCCAAATTTAACACCCTAGGTTG	29	0
Seq3741	CCGGAGATGGTCGGACAACGTCGTTTTCTT	30	6
Seq3742	GGCGATATCCCTGGGATAACCTGGTTCTGG	30	1
Seq3743	GCCCCGTTGTATGCCTTCCGGTGGTGTGTC	30	1
Seq3745	CCTTGTCTATGACCTAATGCTCCCTGCCAC	30	2
Seq3754	TGCCCGCCGAAGGTCCTAGGTGGTGTCCGC	30	1
Seq3757	CATTCCACCCGACATCGGTCCAGTACAGTC	30	3
Seq3758	CCGGGCCCACTCGATGCTCCTAATACTTCG	30	1
Seq3759	ACCGACCATCCACCTTTCGTTTGTGCTGCC	30	1
Seq3765	GCGCTCTTAACACGGTCCGCTCTGGTCAAC	30	0
Seq3768	CACTCCGGTGGTTGTTGTCTGACTCGTCAC	30	0
Seq3770	CGTTGGGTAAATGGCGAAGGGGGTTTTTGG	30	4
Seq3771	ATACCCTTTGCCATGGGACGGCATGCTTCG	30	1
Seq3773	CAGTCGGCTGCGAGGGGATCACTCGATTCA	30	1
Seq3778	GCGGTTAGCGGCCTATTCATCCAGTGTGCC	30	4
Seq3780	GTGAGTTCTGCTTCTGGCGTGGTTCTTTGC	30	1
Seq3784	GACCCCACAACATAATGATTCCGTAATGTC	30	0
Seq3787	ACACCGCACAATCTTTGATAATGCTGGGTG	30	1
Seq3789	GTCGTGTTCGCTGTCCAGGGTGTGCCGTTC	30	0
Seq3793	GCTACGACAGCGGTGGTTCGTTCCCATACG	30	0
Seq3794	AGGACGTTCCCCCGTAAGGCTCAACCGGGC	30	0
Seq3795	ATCATGCCGAAACAAGGAGCAGTGCATTTG	30	0
Seq3799	TGTCTGGGCTTTGGTGTGCACCTTTTTGAC	30	0
Seq3801	GTCCGATACAGGCTCGAAGTTTCGTCCCTC	30	1
Seq3802	GTAGATTCCACGAGCCCTGTCGAACCCGCG	30	0
Seq3803	ACCCAACAGGTGGCTTAGCATCATAGTACC	30	0
Seq3804	GGTTGGACAACCGACAGAGCCGTTTCTCTC	30	5
Seq3806	CGTGGTTTGTCTGCTTGTGTGATGCTCTTG	30	0
Seq3810	GCCGCTCGTTGCAACGATCTAAGCCATGTC	30	0
Seq3811	GGCAACAGCTGTAGTTCTCGGTCATTCCCG	30	3
Seq3815	GGGCTCGGTTCATTATGTTTGTGAAGGGGG	30	0
Seq3816	GACCGGTCCTTCCCGTTGATGCCTTGGGAC	30	0
Seq3818	GGTGCATGGCCGAAAAGCCCTGTGTCTAAC	30	0
Seq3822	CATGGTAGGTCCGCTCTCAGCCTTCGCCTG	30	2
Seq3824	GGCCACCCGTGTCGATGTATGCTCTTATTG	30	0
Seq3831	CAACCGAGAACCTTCGTTCCCTACTGTCTA	30	5
Seq3833	CCACCTATCCCACTAGGTCGGGTGATCATG	30	0
Seq3837	GACGATACGCGCGTGATTCCCTGCACCTGC	30	0
Seq3839	GCCACATCCGTGTAACTTTACCCCCGGTCTC	31	5
Seq3840	GCCTGGTCTGCCATTTTTGCGTGAGCACTG	30	1
Seq3841	CGAAAGTTGATTGGATCTACCTTGTTATGC	30	3
Seq3848	GTGGGGTTCAGTGGTTGTTTTTCCCAACTG	30	1
Seq3855	CCGGGTTTCGGACGATCGTTCACCACTAAC	30	0
Seq3862	CCACAGAATATATGAACAGCACCCCATGCC	30	2
Seq3863	GCGCGAGCTTTTGTCCAGTTCCCCTGTTCC	30	3
Seq3865	GCGTGTGCGGCGTGATTTCATGACCTCGGG	30	0
Seq3870	GTGGTGTAAATTGGTGCACTAAGTGCCTGC	30	0
Seq3872	CCCTGTACTGACGGCCGTTCTTGACTTTCA	30	1
Seq3873	GCCATTGGTTATATGCAGCGTCTGTCTCTC	30	0
Seq3875	GACAGGCAAGGCTTTTTTGGTCTATTCCCCC	31	1
Seq3878	TGGCCCCGTATGTCAGCTGTGTCTCGCACC	30	0
Seq3881	GGCTCGACCCGGCGTGAGATCAGGGTTTCT	30	4
Seq3887	GCAACTACTTGTACTCAGACCTCAGTCTTC	30	0
Seq3889	TCACCACTGATGAAGCCGAGGGAGGCCCTG	30	1
Seq3893	CGGGTAACTTCCTGGTTGGAGCTACCTTTC	30	0
Seq3895	GTGCACCTGTAGGTTAGGTGTTGCTGCTTG	30	2
Seq3896	GTGTATCTTGAGTCCGGGTCGGATGTCATG	30	0
Seq3897	GGGTCGATTTCGGATTTCACGTTTCCCGAG	30	6
Seq3899	GGGTGGACTTGTTCGATATCTCCTCCCCCG	30	3
Seq3900	ACCCCCAGAAAACATTCGACTATTCCTTGG	30	5
Seq3903	CCTGTAGATTGATTTCCGACCGTGAGTGTG	30	2
Seq3905	TGGCTCCCAAGTGTCGAGAAGCTCTAACAC	30	0
Seq3907	GGGGGGCCAGGATTTTAGTGCTGTTCTTGG	30	0
Seq3910	GGACCGGCGACAACTCTAGATTCCTTTGGG	30	0
Seq3914	GCCCGTATGGTGGTCCTCTAGTTTGTTTCC	30	0
Seq3915	GGCAGCGCTGGTTACCCTCCAATATCCTGT	30	2
Seq3917	ACGTTGTCATCCGATCCCCCGGTCGATGTG	30	6
Seq3918	GCCCCTACTGTCCTTTACCCGACCCCGATG	30	5
Seq3920	CTGAGATCCATATGCCTGCCCCTACCTCCG	30	1
Seq3924	TGCGTTCTTGCGCTCCTCATGCCAAATTGC	30	0
Seq3927	CGGTAGCTTGTTCGTTCCTATGTGCGCTTG	30	1
Seq3929	GCACTATTCCTGTCCCGAGAGTGTCTTGGC	30	6
Seq3934	ATGCCGCATTGTATCTTTCCAGGGTGCTAC	30	0
Seq3936	CGGTTGACCCATCCTCTTGACGGGTATTTC	30	2
Seq3937	CTGGATGCGTAAGTCTCACCGGTTCTCGTG	30	0
Seq3938	GCATTAGTGTTGCATATGGGTCGTACCATG	30	0
Seq3941	GGGTCTTCCTTTACTATACGTGTATCCTAG	30	1
Seq3943	AGCAGGCTGTGCGAGAAGTACCTAGTGTTC	30	1
Seq3945	GCTCTCACTTCTAGCTGCCCTCGTCCCCCCG	31	1
Seq3946	GTCGTGGGTCGCGTCCTCTAGGGTTCGGGG	30	3
Seq3949	GGGGGCTTCCACTTTATTGAGTGTTACTCG	30	1
Seq3951	GTCATCGATTTGTTACCTGCGCAGCTTGTG	30	0
Seq3954	CCACCCTTTGACACTGGTTCGCCTTCTCTGC	31	0
Seq3957	GCCGCTTAAGTTGTACTCGACTACCCGATG	30	1
Seq3958	CCGTAAACGGGCAGCCTAGCATAGCACAAG	30	1
Seq3959	AGTACACGACCGAATGTCTGAACCCCGTGC	30	1
Seq3961	GGTACCGACCGTTCACTCTCGGATCCCACG	30	4
Seq3962	ATCGGTTCCCCTCGCCTGGTGCGTCCTCGGTG	32	3
Seq3963	CGTGGTGGACGTTCGAAAAAGGTCTCTTG	29	1
Seq3967	GGCATTCTGGGGCACTCTAGATTCCACTGG	30	0
Seq3970	GACTACGAGTTTAGGTCTTGCCTTCTTCTG	30	0
Seq3972	GGAGCCGTGGGTGGGTGGGTGGTAAGTTGTGCCGAC	36	1
Seq3973	CATGGCCATAACGTTGCTATGCATGTGCCC	30	0
Seq3975	AAGCTCGTGTGATGTAACCTCGGTGCATTA	30	2
Seq3976	TACGTGATGAACTGCTACCTTGGCCAGGTG	30	1
Seq3978	AGTTACTGGACTGTCAAGCCCGTGTTTGCC	30	5
Seq3979	GGGATACGGGTTACTTCGTTAAAGGACTTG	30	1
Seq3980	GTCTTCGTAACCGATGTAGGTCTGCCCCTG	30	4
Seq3981	TTGGGACGAGAGTCTACCGGCTGGGTTTTC	30	0
Seq3982	GCGACCCGGATCCTGTGAGTGTACACCCCC	30	0
Seq3983	GGAGGCTGGTCGCATCTGCGAAGATTTGAG	30	1
Seq3984	GGGCGTCCCGCTGCTACGGTCTTGCTGTTC	30	0
Seq3985	GTCAGCTGAGTTACTCCCCCGTTACTGGTC	30	6
Seq3986	GAGGCCGCTCTTGGACTGTTATCCGTGACC	30	1
Seq3992	GTCCTAGGGAACTAGAGCCGAGGCGCTTAC	30	3
Seq3993	GCCCGGGTCCGTACTCTATTGTGGTGTGTC	30	0
Seq3994	CCGGCATTATCCTCCTCAGAGACGGCTCTC	30	6
Seq3995	CCTCAGTTGGGACTATCCTGGGAGCACCTG	30	2
Seq4003	TATTCTACGCAACTCACTGCTGCCTCCCCG	30	0
Seq4005	TGTTGCCTCAAATGGCGATGTAGCCTCTTG	30	0
Seq4007	GCGAATTCCTGTCCTTCTACTTGTACCGGG	30	0
Seq4010	GTCCTCGTAGGTTTCGGCCCGTCCTGGCAG	30	0
Seq4011	CCGCCCGAGTATGTTTCAGTAGAACCCTTC	30	1
Seq4014	GTAGTCACGGGATCTCGGTTTGGCCGCTTG	30	1
Seq4016	CCTTAGCACGCTGCCATCTCGCGCTTTATC	30	1
Seq4017	GTCGCTGTCCGCATGTTCCTTGTCCGTCTC	30	0
Seq4018	GTCATTCCTCTCTGGTCCTGCTCGATTATG	30	2
Seq4019	CCTCGACAATACTACGTGCGTAGAGTCCCC	30	0
Seq4020	CCCCCAAAGCTGTGTTCGTGTTCTGCCCC	29	5
Seq4021	GGCAGACGGGTCTATGGCCCCTTGATTGAC	30	1
Seq4023	GCCATCCTGGCCCGCGAGGCTGACGTCATG	30	0
Seq4029	GCGCACTTTTTACACGGTGGGGGGGGTTCC	30	0
Seq4030	TCCTGTACCCGGCTTCCACAAGCAACGGCG	30	0
Seq4032	GTCCAAGGTCCTGGGGTACGTACCAGCACT	30	1
Seq4033	GTCCAACACAAATCTTCACTATCCAACACG	30	0
Seq4034	GCCCCACCCCGGTTCGCTGGCCGCTGTATT	30	4
Seq4035	CGGAGCACAACTGGCTATGATTTGCTCTTG	30	3
Seq4037	GTCCGCCTGTTCATCCCTTGCTGGTTCGTGG	31	0
Seq4039	ATCGAAGTTCCCCCCGTTTCTACCCCGCTC	30	0
Seq4043	TGTCGAAGTATCCGTGGGCTCGAACATGTC	30	0
Seq4044	CCCCCCATGTGACAGAGGCCCTGTTGTTTA	30	0
Seq4045	GAGTCCGGGCCAGTAAACGCTAGACGCTAC	30	2
Seq4046	AGAGCCCTTTCCCAGTTGTCCGATCTACGG	30	3
Seq4047	CCGATTGTGAGATCTTCGCGACGTTGTCCTC	31	1
Seq4053	GGGCAAGATATTGGTTCGCGTCCCGTCCTT	30	0
Seq4055	CCTACAACCTTACCCACCGTTCGTTAGTGC	30	1
Seq4060	GTACGTGAGTTCCTTGTCCCTTGGCCCCATG	31	0
Seq4062	GACCTGTAGGACTGCTACTCGAAGCCGTCG	30	0
Seq4065	GGGCATAAGGGTGAGGTTAGGTGTCCCCCC	30	0
Seq4066	GCGAGTTGTAACTTATTAACGGTCCACAGT	30	0
Seq4068	CCATGACTTTCGTGCTACCGCCCCCTGAC	29	0
Seq4069	GTGTTTAGTGACCTCCGTGTCTTTTGCTTG	30	0
Seq4076	CCGGGTGGCGAAGCTCACTACTCACGTGC	29	2
Seq4079	TCGGTACCTGCAAGGGTCAATGCGTGTGTG	30	5
Seq4081	CTGCGTCAGCTTTTTGTACTCCCCGTTCTG	30	1
Seq4089	GAGCACAGAATGAGGCCTGCGTCGGTTCTG	30	1
Seq4094	GTATCGGACAGGCTGCGCACCGATTGGGTG	30	1
Seq4095	GGCATGTTGGATTAGAAGACCTCCCCTTTT	30	4
Seq4097	GTGTCAAAGTTGGACCTCCCCGTTCCCTTG	30	6
Seq4098	GATTCTGTGGCAAACTAGACCGATATCACG	30	1
Seq4101	GGTCCTGAGGCCCCCTAAATGACTTCCGAC	30	0
Seq4102	TGCTGGAGACTCTTGACCGTTTTCTATCTG	30	1
Seq4104	GGCCTCGTTAGTTGGAACTGCGTTCCTCGG	30	0
Seq4106	CCCGATGTCGGGCTTCTCGTTGCTTCTGGC	30	0
Seq4107	TCGCGCTATCCCTCACTCCTTTTGTCTACG	30	4
Seq4113	GATCCCGGCCTCAGTTTCGTCCTTTACCTG	30	3
Seq4114	TCCTGGTTGCTTCCACTCCATGGTCAGTGC	30	1
Seq4115	CCGTGAGGAGTTCCGGTTGGTTCCTTTTCC	30	4
Seq4121	GCTCCATACACTCGACCTACCCGACATTTC	30	4
Seq4122	GCCGCCTCCCCTGTTGTTGACCCCTCCTTG	30	0
Seq4132	CGGGGTACAGGCATTACTACTTTGCTTCTC	30	0
Seq4133	TCCCAGTGTCCCGTCAGAGAAGGTATCTTG	30	4
Seq4135	CTAGGGAGGCTCGACCTATCTGCCTGAAAC	30	3
Seq4136	ACGGGTCCGGGGTACATGATACTCTCTTAG	30	0
Seq4137	GTCCAGATTGACCCTCCGTAACGGTATCGG	30	0
Seq4138	GCGGATTTGGGACAGAGGTGAGGACACTTC	30	0
Seq4140	TCCACCCAATTCCGGTCTTGCTATGTATAG	30	3
Seq4142	CGTGGTTCCCATGTGTGTTCCCCGTAGGCC	30	0
Seq4143	CTGTGAGGATGTGAAAGGCCGCCCGTGCTC	30	0
Seq4150	GAGCGTATCAATTCCGTCCCCCCTCGTGGC	30	0
Seq4151	ACAGCCGAACCCTTTAAGCTGTTAACCCAC	30	0
Seq4152	CCAATTCAGTCCACCTGGCTGTTTGTCGTC	30	3
Seq4153	GGAGGCCCAACAATACTATCATGTCTACTG	30	0
Seq4154	CGTCCGTCTCTCGTTGACCCTTCCCTGTTC	30	2
Seq4156	GATCTTGGTTGTTGTTTTTTGGAGGCCTCG	30	2
Seq4157	TCAGCTAAATATGACCGTGATGCATGTGC	29	0
Seq4158	GGTTGTGATCACGGCCTGTACCCTTTTGTC	30	0
Seq4159	GGGATGCACCGTGATTCCCCATCTGACTTC	30	2
Seq4160	GCTTTGATGTTCCTGGACCCCTATACCCCG	30	0
Seq4161	CCCTAGTACAGCCAATACGGGCCGGTGTAT	30	1
Seq4162	TAGGTATTTGGGGTCCCCCTGGGCTGACTG	30	0
Seq4164	TCCCCTCCTCTGAGTTCCCTTCCCGGACTG	30	0
Seq4165	GTCCGGCACATAGAGTGTGTGTTCCGCTCG	30	1
Seq4168	GCCATGTGTAGTCACGTGTTCGCGCCTATG	30	3
Seq4172	GGCTGGACCGATTCATCTTTAACTCTCTGG	30	0
Seq4174	CGGGGAGTGAAATCCTGTTGCGCATACTTG	30	2
Seq4176	TGTGTGCCTCCATCTTGGACCAGATGTTGC	30	3
Seq4180	CATGAGGCCTAATGTATTATGGCAATGTGC	30	5
Seq4185	GTGGAGTAGTTGCATACACTTGTAACGCTG	30	1
Seq4187	CCTTGCGTAAAAGGTTTCATGTCAGGGAGC	30	0
Seq4191	GGTCAGGGTAGAATCCCAATTGTTTGTCTC	30	0
Seq4192	CGGACCGTTTTTCTTGTCTTCGCGTCTGTG	30	0
Seq4196	GTGATTGCGGGTAGTTCGTCCCCTTCCGTG	30	0
Seq4197	CGGGTGTCCAGTTCGAACTTTAGTCTCTCG	30	1
Seq4198	CCTCCTGGCTATGCTCTCTCCCTCACGGTC	30	0
Seq4200	CCGCATACCCGGCCCTTGCACCACTCGACG	30	3
Seq4201	GTGCATGCAGTAGTGTTCTGATCCTCGGCG	30	3
Seq4203	GCGACAATCAACCAGGGAGTAGCTCCCGAC	30	5
Seq4210	CGCGGGCTGGCTATATTTGGTGCTTTTGGG	30	3
Seq4213	GCGGCGATTCCTTGCTCTGATACTGTCTGG	30	0
Seq4216	GCGTGAGAATTCACACCCGACTTGCCGTAC	30	4
Seq4219	GCGGGGTAGTATTCTGGGCGCGCTGGTATC	30	0
Seq4220	CTGTACAAGGGTTAATTAGGTCAAGGTCTC	30	4
Seq4222	CGACTCCTCTTGCCGGGTGTTTTTCCTCC	29	0
Seq4228	ACCTGGGTGGTTCTGGGGTCCCTTGGCATG	30	0
Seq4229	CCCCCGTGTGCAAGAACAATGTGGACCTTC	30	2
Seq4231	GCTGGCTGTATTGGTTTGGAATGGCAACTG	30	3
Seq4232	GCTCGGGTCAAAGGCGCGCGCTTGATATCC	30	1
Seq4233	CGCGCGTTATTCAATGCCCCTCGCATTGTG	30	3
Seq4241	TGGCTTAGGAGCCCTATTTTTACCCCCTGC	30	1
Seq4243	CGAGTTCGTTTGTTTGTATCCTGAACCGCG	30	4
Seq4245	GGCAGGGGGGCGTACGCCGTATATGACCGG	30	3
Seq4246	TCGATCGACGCTTGATGGAGTCTGCATTTC	30	0
Seq4248	CCCGCTCGCCGTTATCTTTGTCCAGTTATC	30	1
Seq4250	GTGCTCAGGGTAGTTATGCAGTCATAACGG	30	1
Seq4251	GGAAATGTATACACCGTGGGTACCGCCTGC	30	0
Seq4252	TCAACGCCACGGGTTGTTGGCCTTCTCTCC	30	1
Seq4253	GCGTCCGGAAGGGAAGCCGTGTGAAACGTC	30	0
Seq4254	GGGGGAGCGGGCCGGAAACAATTTCACTAC	30	0
Seq4256	GCCCGGTGAGTTCACGTACCTACATCACTG	30	0
Seq4258	TGTCTATTGGCCGCCTGCCCCCCGTTACGT	30	0
Seq4265	CGACGTTGTGCCCCCATCCTGTTCTGACAC	30	1
Seq4267	CCCAATACCATTGGGCAGTAACTAACTTGG	30	1
Seq4268	CGACCCTACTTCGAGGGCTGTTCAAAGGTC	30	4
Seq4269	TCCGAAGGCTTCCTCAGGGTGCATATGTTC	30	0
Seq4272	GGACGTGCGCCTTATCCCTTATCGGCGGGT	30	6
Seq4274	CCACCCAATTCTCGATTTCCGTTCTCTCTG	30	6
Seq4275	CCCACTTGCCGCTTACCAGACCTCCACTCC	30	1
Seq4276	GACGCCAAGCTACTAGGAGCTATTTTCTGG	30	0
Seq4281	TGTGGGCTTACTTGTTGGACGTTTTAGGCT	30	1
Seq4283	CGCCAAACCATCCTTGGACAGTGCTCTGCC	30	0
Seq4284	TCGCGCTGTACTCCCGGTGGTGTCTTGTTT	30	0
Seq4285	ATTCCCGCTGGTTGTCGCCCTGTTATGTCG	30	3
Seq4286	GCCTATTCTCGGCGTAACGGCCGCCGTCAC	30	0
Seq4287	CAGCGTGGCACGGGCGTAAAGTTGGTATTG	30	1
Seq4293	CTGAGCTATCGGGGGTCCGGTGTTTCATCA	30	4
Seq4294	GTACGCACCTTGGACCAGTGGAGATTTGTG	30	0
Seq4295	GACCACGGTCTGCCTGAATCCCCAGTTCTC	30	6
Seq4296	TCCCGCGACTCCTGTACCCAGTCTCTTGTG	30	0
Seq4298	GCCCTACTCTCCTCTTAGTCATCCTGTGGT	30	0
Seq4300	CCCGTACTGGGTGGGACGAGTTGGTAACTG	30	0
Seq4304	CGGAGGATTCACCTGGCTTGACCTCTTTGC	30	3
Seq4307	CGGGTCGTATGGGTGATATTGTACTCGCTC	30	0
Seq4308	GGGCCGTATGAGTACGCCTCACCATATTGG	30	0
Seq4309	CGATAGACTGACATGGGGTTCTACTCTTAG	30	2
Seq4311	GGGATGGGATGGCGGGTTGCGATTGGTTAG	30	1
Seq4312	GCACCTCAGGCTCGGGTTAGTCTAGTCCAC	30	0
Seq4313	GTTGCCTCACCCCCCGTTAAAGCGTTGGCC	30	2
Seq4315	CCATTGTCAGTCCTGCGTTCTGGGGGCCTC	30	3
Seq4321	GGGTCATCCTATGTGCTGTTTCCGTGCCCCC	31	2
Seq4322	GCTGACCTTCTTTCACGGGTGACCTTCGTG	30	3
Seq4324	TGGATTTGGGCGTAGGAGCTATTGACACGG	30	0
Seq4326	CCTATCTTATGGGCGAATACCTCCTTTGGC	30	0
Seq4331	GCCCAAGCACCCCTAGTTCAGGCCGATAGC	30	2
Seq4333	CGTCAGGCCACCGTTAGCTGCCCCATTAGC	30	2
Seq4334	ACCTCGGTCTAGTATGCGTCAGCACAGTGC	30	4
Seq4335	CCGCGTTAGCTGTTCCGTCTATCTGCCTTG	30	2
Seq4340	GCGTGAGTGTGGGTGCCATTTTCGGGGCTG	30	4
Seq4341	TACCGTCTACACCCCGAGCCCCGTCTGAGC	30	1
Seq4342	GGTTCGTCCCGGATTCTTACTTGCCCGCCG	30	1
Seq4343	GATGCTGCGTTTGCCACCCCCGACCCCACG	30	3
Seq4344	GTTGATAAACCCAGGCTGTTCGAACTAGTG	30	4
[truncated: 110,001 more rows]

## Sheet: LC
Sequencing data of the last-round enriched pool of ProteoFish-SELEX for LC
Name	Seq	Len	P6
Seq1	CGCATGAGGGTCTGGCGCTTGGGTATTGGC	30	15612
Seq2	GGTATTGGGTTCGTAGAAAGGCTCCCTCTG	30	5020
Seq3	AAGGACTGCTTAGGATTGCGATGATTCAGG	30	2747
Seq4	GCGGTCCGTCCGAACCAGGTCTCCTGATTG	30	1898
Seq5	GGATCGTCGTATCGTAGGTCAGTATTCATG	30	1887
Seq6	CTCGCCGCCGTTCCAGGGTATACACGTGTC	30	572
Seq7	CCTAGGGAAAGAAGTGGGCCGTTATAATGG	30	618
Seq8	CCATCCATGGGTTCCGGCTTCAGTCCCCTG	30	583
Seq9	GAACGCACTCGCAGGGCTTGGTGTCTATGG	30	487
Seq10	GGATCCCCGCATCGTGGGTCAGTATTCTTC	30	419
Seq11	CGGTAACGGCGTTTGAGTGTCTACCTCCTC	30	451
Seq12	GGATCCTCGGCTCGTAGGTCAGTATTCTC	29	366
Seq13	CAGAAATTCGGCCGAATAGTCACGTACCGG	30	251
Seq14	CGGCTAGGGACGAAGGGTCCGTTATAATG	29	234
Seq15	CCCGGTATTGGGTTAGTATAAAGGCTCC	28	212
Seq16	CGCATAAGGGTCTGGCGCTTGGGTATTGGC	30	160
Seq17	TCGGTTGGCATCTAGGTTGGGTAGGTTTG	29	144
Seq18	GGGATTTAGAGCAAGCGTGCGTCATTTTCG	30	111
Seq19	GGTCAGGCTCAGGGCTTTGGGTTCCCTATG	30	123
Seq20	CGCATGAGGGTCTGGCGTTTGGGTATTGGC	30	140
Seq21	CGGGTTAGGATAGGTCTAGGTAATTGTGAC	30	119
Seq22	TGGAGTGGCTTGGGTTCCCTCATTTCGTAC	30	91
Seq23	CGCATGGGGGTCTGGCGCTTGGGTATTGGC	30	86
Seq24	TGGAGTGGCTTGCGTTCCCTCATTTCGTAC	30	201
Seq25	GGTATTGTGTTCGTAGAAAGGCTCCCTCTG	30	107
Seq26	CGCACGAGGGTCTGGCGCTTGGGTATTGGC	30	93
Seq27	GTGGCACCTGCGGTAAAGGCGACTTTTGTG	30	79
Seq28	CGCATGAGGGTCTGGCGCTTGGGTATCGGC	30	71
Seq29	TGCGGTAACGGCGTGTGAGTGTCTTCCCAC	30	71
Seq30	CGCGTGAGGGTCTGGCGCTTGGGTATTGGC	30	64
Seq31	CGCATGAGGGTCTGGCGCTCGGGTATTGGC	30	67
Seq32	CGCATTAGGGTCTGGCGCTTGGGTATTGGC	30	60
Seq33	GCGGTCCGTCCGAACCAGGTTTCCTGATTG	30	48
Seq34	CCCTCGCGCCCTCCATGTGCTGTTTCTTTC	30	67
Seq35	GGGATATAGACGGAAATCGTAAAGGGGTCA	30	54
Seq36	GTACGGTAACGGCGTGTGAGTGTATCTCTC	30	47
Seq37	CGCATGAGGGTCTGGCGGTTGGGTATTGGC	30	27
Seq38	CGGGTGAAGGCTAAAACTGGGTTTGTATG	29	53
Seq39	GGGCATATGAAGGCTAGACTAGGTCGTATG	30	45
Seq40	ACGGTAACGGCGTGTGAGTGTCCTACGATC	30	34
Seq41	CGCATGAGGGTCTGGTGCTTGGGTATTGGC	30	40
Seq42	CGCATGAGGGTCTGGCGCCTGGGTATTGGC	30	37
Seq43	CGTATGAGGGTCTGGCGCTTGGGTATTGGC	30	43
Seq44	CGCATGAGGGTCCGGCGCTTGGGTATTGGC	30	37
Seq45	CAGGTATTGTGTTAGTATAAAGGTTCCTTC	30	25
Seq46	CGCATGAGGGTCTGGCACTTGGGTATTGGC	30	34
Seq47	CGCATGAGGGTCTGGCGCTTGGGTGTTGGC	30	25
Seq48	GGACCCTCGTTTCAGAGGTCAGTATTCACC	30	35
Seq49	GGATCCCCGCCTCGTGGGTCAGTATTCTTC	30	33
Seq50	GCTGTGGGCCCTTCAGGTATCCTTGGGTTC	30	25
Seq51	CGCATGAGGGCCTGGCGCTTGGGTATTGGC	30	35
Seq52	CGTCGGTATGAAGGCTAGTGGGAACGTATG	30	34
Seq53	GATCAATGGAAGGCTAGCGTAGGGCGTATG	30	18
Seq54	TCGGTTGCATCTAGGTTGGGTAGGTTTG	28	29
Seq55	AAGGACTGCTTAGGATTGCGATGATTCGGG	30	35
Seq56	CCGCGCCTCCATGTGCTGTCTGTCTTTTTC	30	30
Seq57	GGATCCCCGTTTCGCTGGTCAGTATTCTGC	30	28
Seq58	CGCATGAAGGGTCTGGCGCTTGGGTATTGGC	31	26
Seq59	GCATCGGTTATGCTCCAGGGTTCCCCGTCC	30	29
Seq60	CGCATGAGGGTCTGACGCTTGGGTATTGGC	30	31
Seq61	AGGGCCTGGCGATTGGGTTTGGCATGTTTC	30	31
Seq62	CGCATGAGGGTCTGGCGCTTGGGCATTGGC	30	26
Seq63	CACATGAGGGTCTGGCGCTTGGGTATTGGC	30	35
Seq64	GCGGTCCGTCCGAACCAGGTCCCCTGATTG	30	20
Seq65	CCTACGCGCCTCCATGTGCTGCTCCCATAC	30	23
Seq66	CTCGCCGCCGTTCTAGGGTATACACGTGTC	30	15
Seq67	TGAAAGGTAACGGCGTGTGAGTGTTCCGTC	30	18
Seq68	AGCGCCCTCCATTTGTGCTGCCCCTCGTCC	30	17
Seq69	AGGTTTGCCAGGTCTGCTTCTTCAGTCTTG	30	21
Seq70	CCTGATGATGGCTAGCGAGGTAAGCGTATG	30	24
Seq71	CGCATGAAGGTCTGGCGCTTGGGTATTGGC	30	26
Seq72	TGCATGAGGGTCTGGCGCTTGGGTATTGGC	30	21
Seq73	GGATCCTCGACTCAGAGGTCAGTATTCTGC	30	22
Seq74	GGGATTGGCGATTGGGTCTGGCTGTTCGTG	30	20
Seq75	CGCATGAGGGTCTGGCGCTTGGGTACTGGC	30	15
Seq76	CGCATGTGGGTCTGGCGCTTGGGTATTGGC	30	13
Seq77	CGCATGAGAGTCTGGCGCTTGGGTATTGGC	30	21
Seq78	CTCGCGCCTCCATGTGCTGCTTTTCTCTGG	30	18
Seq79	GGCACATGATGGCTAGAAATCGTTCGTATG	30	13
Seq80	GTTGTGCAAGTTCCAGGGAGACTTGCCTCG	30	13
Seq81	TCGGTTGTGCATCTAGGTTGGGTAGGTTTG	30	14
Seq82	CGCATGAGGGTCTAGCGCTTGGGTATTGGC	30	19
Seq83	TACCTCGCGCCTCCATGTGCTGTTTGTGTC	30	16
Seq84	CGATCTCCCGGGCTGCTTTTCTCTGGTTTG	30	27
Seq85	CCTGCGCGCCTCCATGTGCTGTTTTCTTGC	30	18
Seq86	TCGGTTGCGCATCTAGGTTGGGTAGGTTTG	30	13
Seq87	GGTATTGGGTTCGTAGAAAGGCTCCCCCTG	30	23
Seq88	CCCGCGCCCTCCATGTGCTGTCTGTTTTCC	30	16
Seq89	CGCATGAGGGTGTGGCGCTTGGGTATTGGC	30	10
Seq90	CGCATGAGGGTCTGGCGCTTGGGTATTAGC	30	21
Seq91	CGCATGAGGATCTGGCGCTTGGGTATTGGC	30	20
Seq92	GCGCGCCTCCATGTGCTGTATCTTTCCGTG	30	17
Seq93	CGGTAACGGCGTTTGAGTGTCTACCTGCTC	30	0
Seq94	GGATCCTCGTCTCGTAGGTCAGTATTCTC	29	16
Seq95	CGCATGAGGGTCTGGCGCTTAGGTATTGGC	30	20
Seq96	CGCATGAGGGTCTGGCGCTTGGGTATTGGT	30	21
Seq97	CGGTAACGGCGTTTGAGTGTCATACTCTTC	30	18
Seq98	GTCCCCCCGCGCCTCCATGTGCTGTTCTGC	30	17
Seq99	TCGGTTGCCATCTAGGTTGGGTAGGTTTG	29	17
Seq100	TCGGTTACGCATCTAGGTTGGGTAGGTTTG	30	9
Seq101	CCACTCCCGGGCTGCTCTTTCTTCTTG	27	13
Seq102	CGCATGAGGGTCTGGCGCTTGAGTATTGGC	30	18
Seq103	GGTATTGGGTTCGTAGAAAGGCTCCTTCTG	30	12
Seq104	CGGATGAAGGCTAGTGTGGGGTCACGTATG	30	9
Seq105	TTGTCAACGTAGTGGGAGGGGAATTCGAGT	30	9
Seq106	CGCATGAGGGTCTGGCGCTTGGATATTGGC	30	14
Seq107	CGCATGAGGGTCTGGCGCTTGGGTATTGAC	30	14
Seq108	CGCATGAGGGTCTGGCGCTTGGGTATTGGCGGGATGCGATGGAGATGTATCAGCACCGTCAACTGAATCGCATGAGGGTCTGGCGCTTGGGTATTGGC	98	6
Seq109	CGCATGAGGGTCTGGCGCTTGCGTATTGGC	30	12
Seq110	AAGGACTGCTTAGGATTGCGATAATTCAGG	30	8
Seq111	CGCATCAGGGTCTGGCGCTTGGGTATTGGC	30	9
Seq112	GTTCCATGATGGCTAGTGACGTAACGTATG	30	9
Seq113	CGCATGAGGGTTTGGCGCTTGGGTATTGGC	30	13
Seq114	GGGCGGTATTGTACACGGGAGTCCCCTTCG	30	10
Seq115	CGCAGCCGTCACTAGTCGTAGTCCCTCTGG	30	14
Seq116	CGGATTAGGGCCTGGCGGTCGGGTATTGGC	30	12
Seq117	CGCGGGTATCCTCTGGGAGTCTGTCTTTGC	30	15
Seq118	GGTATTGGGTTCGTAGAAAGGTTCCCTCTG	30	9
Seq119	CGCGCCTCCATGTGCTGCCTGTCTGTGTTC	30	14
Seq120	CGCGCCTCCATGTGCTGTCGTGCTTTCTTC	30	15
Seq121	GGTATTGGGTTCGTAGAAAGGGTCCCTCTG	30	13
Seq122	GAACGTACTCGCAGGGCTTGGTGTCTATGG	30	12
Seq123	TCGGTTCCGCATCTAGGTTGGGTAGGTTTG	30	6
Seq124	CCTGCGCGCCTCCATGTGCTGTTTTCTTTC	30	3
Seq125	GCCGTGGGTGGGAGGGTGGAACCATTCTGG	30	12
Seq126	GGTACTGGGTTCGTAGAAAGGCTCCCTCTG	30	12
Seq127	GGACCTCCGTCTCGCGAGTCAGTATTCAAC	30	12
Seq128	GGATCCTCGCCTCGTAGGTCAGTATTCTC	29	9
Seq129	CGCATAGGGTCTGGCGCTTGGGTATTGGC	29	8
Seq130	CCCTCGCGCCTCCATGTGCTGTATTTTTGC	30	7
Seq131	GGTATTGGGTTCGTAGAAGGGCTCCCTCTG	30	10
Seq132	CGCATGAGGGTCTGGGGCTTGGGTATTGGC	30	6
Seq133	CCGCGCGCCTCCATGTGCTGTTGTTTCTTC	30	10
Seq134	GGTATTGGGTTCGTAGAAAGGCTCCCTTTG	30	17
Seq135	CGGAGGTCTTAAAAGTCTGTGGCTGTCGGA	30	12
Seq136	AAGGACTGCTTAGGATTGCGATGGTTCAGG	30	7
Seq137	GGCTATCTCGCGCCTCCATGTGCTGTGTTC	30	6
Seq138	CGCGCCTCCATGTGCTGCCTTTTCTCTGCC	30	7
Seq139	GGTATTGGGTTCGTAGAGAGGCTCCCTCTG	30	10
Seq140	TCGGTTGCGGCATCTAGGTTGGGTAGGTTTG	31	5
Seq141	GGATCCCCGTATCGTGGGTCAGTATTCTTC	30	7
Seq142	GCGGTAACGGCGAGTGAGTGTTTTCGAATC	30	7
Seq143	CGCATGAGGGTCTGGCTCTTGGGTATTGGC	30	9
Seq144	GGATCGTCGTATCGTAGGTCAGTATTCGTG	30	5
Seq145	GCTGTGAAGGCTAGGACTTGGCTACGTATG	30	6
Seq146	TGGAGTGGGTTGGGTTCCCTCATTTCGTAC	30	3
Seq147	CGCATGAGGGTCTGGCGCTTGGCTATTGGC	30	10
Seq148	ACCCTCTCGCGCCTCCATGTGCTGTTTTGC	30	10
Seq149	CGCATGAGGGTCAGGCGCTTGGGTATTGGC	30	10
Seq150	GGTATTGGGTCCGTAGAAAGGCTCCCTCTG	30	10
Seq151	AAGGACTGCTTAGGATTGCGATGATTCAGC	30	5
Seq152	GGTATTGGGTTCGTAGAAAGGCTCTCTCTG	30	6
Seq153	GGTATTGGGTTCGTAGAAAGGCTCCCTCCG	30	10
Seq154	CGACTCCCGGGCTGCCTACTCTGTGTCTTTG	31	1
Seq155	GGTATTGGGTTCGTAGAAAGGCTCCCTTG	29	8
Seq156	CGCGCCTCCATGTGCTGCCGTCTTGCTTC	29	7
Seq157	GGCCCACTTTCGCGCCTCCATGTGCTGTTC	30	5
Seq158	GGTATTGGGCTCGTAGAAAGGCTCCCTCTG	30	8
Seq159	ACGGGTGGTGTGTTAGTTATGGAGGGTCCC	30	0
Seq160	CGCATGAGGGTCTGGCGCTTCGGTATTGGC	30	4
Seq161	GCACTTTACCGGCTGCGTCTTTATGCGTAC	30	4
Seq162	CGCATGAGGGTCTGGCGCTAGGGTATTGGC	30	4
Seq163	CGGTGAGTGAAGGCTAGCTTCGTGCGTATG	30	10
Seq164	CGCATGAGGGTCTGGCCCTTGGGTATTGGC	30	7
Seq165	CGGACATGAAGGCTAGAGTATGCTCGTATG	30	10
Seq166	CCCCCGCGCCTCCATGTGCTGTTCGTGTTC	30	4
Seq167	GGTATCGGGTTCGTAGAAAGGCTCCCTCTG	30	7
Seq168	GGACATAGAAGGCTAGTGGAGTAACGTATG	30	4
Seq169	GTGCCCCGTCCGAACCAGGTTCCCTGAAGG	30	3
Seq170	ACGGTAACGGCGTGTGAGTGTCCTACTATC	30	4
Seq171	ACCGCGCCTCCATGTGCTGTTCCTTTTTGC	30	5
Seq172	CGCAGGAGGGTCTGGCGCTTGGGTATTGGC	30	9
Seq173	ACCCGGGTAGAAGGCTAGTGGGCACGTATG	30	6
Seq174	GGTATTGGGTTCGTAGAAAGGCCCCCTCTG	30	4
Seq175	CCCCGCGCCCTCCATGTGCTGCCTTACTTC	30	1
Seq176	CGGTAACGGCGTTTGAGTGTCCTCCTTCAC	30	10
Seq177	CGCGCCTCCATGTGCTGTTATCCTCTTGTCC	31	9
Seq178	CCTACGCGCCCTCCATGTGCTGTTTTGGTC	30	6
Seq179	TCCGCGCCCTCCATGTGCTGCCTTTGTTTC	30	7
Seq180	GGTATTGGGTTCGTAGGAAGGCTCCCTCTG	30	9
Seq181	CCCGGTATGAAGTCGTTGTGGCACTGCACG	30	5
Seq182	CAGAAATTCGACCGAATAGTCACGTACCGG	30	6
Seq183	GTATATGATGGCTAGCATGGGTTGCGTATG	30	3
Seq184	CGCATGAGGGTCTGCCGCTTGGGTATTGGC	30	5
Seq185	GTGGTCCGTCCGAACCAGGTCTCCTGATTG	30	10
Seq186	ACCCCCGCGCCTCCATGTGCTGTTTCCTGT	30	1
Seq187	CTCGAGGTCCCATTCCCGGTTTGCGTTTGC	30	3
Seq188	GGTATTGGGTTTGTAGAAAGGCTCCCTCTG	30	9
Seq189	GGTCACTGAAGGCTAGTGGGGAAACGTATG	30	8
Seq190	GGACCACGAAGGCTAGCGTGTAAGCGTATG	30	1
Seq191	GAACGCACTCGCAGGGGTTGGTGTCTATGG	30	6
Seq192	CCCGCGCCTCCATGTGCTGCTCTGTACTTC	30	8
Seq193	GCACATGATGGCTAGTGGTGAGAACGTATG	30	7
Seq194	CGATTCTCCCGGGCTGCCTCTGTTCTTTG	29	9
Seq195	AAGGACTGCTTAGGGTTGCGATGATTCAGG	30	1
Seq196	GCAGTCCGTCCGAACCAGGTCTCCTGATTG	30	8
Seq197	CAGAAATTCGTCCGAATAGTCACGTACCGG	30	7
Seq198	GGTATTGGGTTCGTAGAAAGGCTTCCTCTG	30	5
Seq199	GCGGTCCGTCCGAACCAGGTCTCCTGATTA	30	2
Seq200	GGTATTGGGTTCGTAGAAAGACTCCCTCTG	30	7
Seq201	CGCATGAGGGTCTGGCGCTTGGGTATTGGCGGGATGCGATGGAGATGTATCAGCACCGTCAACTGAATGGTATTGGGTTCGTAGAAAGGCTCCCTCTG	98	9
Seq202	GCGGTCCGTCCGAACCAGGCCTCCTGATTG	30	6
Seq203	CTCGCGCCCTCCATGTGCTGCCCTGTTCTC	30	1
Seq204	CGTCCCCTCCCGCGCCTCCATGTGCTGTTC	30	5
Seq205	GGGTTGCTTTGGAAGTGCTGGTTACCCACG	30	7
Seq206	CGCATGAGGGTCTGGCGCTTTGGTATTGGC	30	0
Seq207	CCACGTCTTGTTCTGGGACACCACTCAATG	30	3
Seq208	GTGGTAATGAAGGCTAAGCTAGGCTGTATG	30	5
Seq209	CGGGAGTGAACGTTGGCCTGATTTATCGGG	30	8
Seq210	CGCATGAGGGTCTGGCGCGTGGGTATTGGC	30	3
Seq211	GTGTCGTTTTCGATTCCAGGCCCTCCGTAC	30	6
Seq212	TCGGTTGCGTATCTAGGTTGGGTAGGTTTG	30	4
Seq213	GGTATTGGGTTCGCAGAAAGGCTCCCTCTG	30	5
Seq214	GTGGCATATTCGCGCCTCCATGTGCTGTTC	30	2
Seq215	GCGGTCCGTCCGAACCGGGTCTCCTGATTG	30	1
Seq216	CGCATGAGGGTCTGGCGCTTGGGTATTGCC	30	7
Seq217	CCCATGAGGGTCTGGCGCTTGGGTATTGGC	30	3
Seq218	CGCTCTCCACGGGCTGCTCCTGGTTTCTTC	30	10
Seq219	CCGCGGGACTGGCGTTTGGGTATTGGCAGC	30	3
Seq220	GGACCATCGTCTGAGATGTCAGTATTCACC	30	3
Seq221	GGACTGCTCTAGGATTGCGTTATTCTACCG	30	8
Seq222	CTCGCCGCCGTTCCAGGGTATATACGTGTC	30	3
Seq223	AAGGACTGGTTAGGATTGCGATGATTCAGG	30	5
Seq224	CCGCGCCTCCATGTGCTGTGCTTTTCTCTC	30	5
Seq225	CCCTGCGCGCCTCCATGTGCTGTCCCCGTC	30	0
Seq226	GATCATAATGAGGGCTAACGGGAGTGTATG	30	4
Seq227	ATGGTGATTAGACTTCTAGGGAGAGTCGAG	30	4
Seq228	AAGGACTGCTCAGGATTGCGATGATTCAGG	30	3
Seq229	TCGGTTGCGCAATCTAGGTTGGGTAGGTTTG	31	9
Seq230	TCGGTTTGCGCATCTAGGTTGGGTAGGTTTG	31	8
Seq231	CCCGCGCCCTCCATGTGCTGTCTTACCTCC	30	6
Seq232	CCTAGGGAAAGAAGTGGGCCGTTATAATGC	30	10
Seq233	CTCGCGCCTCCATGTGCTGTTATCCGTGTC	30	3
Seq234	GGGGTCCGTCCGAACCAGGTCTCCTGATTG	30	7
Seq235	GCGGTCTGTCCGAACCAGGTCTCCTGATTG	30	3
Seq236	GGATCGTCGTATCGTAGGTCGGTATTCATG	30	7
Seq237	ACGCGCCTCCATGTTGCTGCTTTGTCCTGG	30	3
Seq238	AGGCTAGCGTCCACCGATTCCAGGGAGATC	30	5
Seq239	CCGGTTGGCATCTAGGTTGGGTAGGTTTG	29	7
Seq240	GGTATTGGGTTCGTAGAAAGGCTCCCTCTC	30	9
Seq241	CGGTAACGGCGTGTGAGTGTCTTGTCTCCC	30	7
Seq242	CGCGCCTCCATGTGCTGTTTTCCACTGTTC	30	6
Seq243	CGCATGAGGGTCTCGCGCTTGGGTATTGGC	30	8
Seq244	GCGGTCCGTCCGAACCAAGTCTCCTGATTG	30	6
Seq245	TCCAGGGAGATTCAGACGTATCGGGTTGGC	30	8
Seq246	GGTATTGGGTTCGTGGAAAGGCTCCCTCTG	30	4
Seq247	GGCATTGGGTTCGTAGAAAGGCTCCCTCTG	30	6
Seq248	AGGCTCAGGGTGTGGTATGGGTCCCCTATG	30	5
Seq249	GGTATTAGGTTCGTAGAAAGGCTCCCTCTG	30	6
Seq250	TCCCCGCGCCTCCATGTGCTGTTTCTTGCC	30	5
Seq251	ACGGTAACGGCGATTGAGTGTCCCCATCTC	30	5
Seq252	GGATCCTCGGCTCGTAGGTCAGTATTCATG	30	8
Seq253	TTATCGGCCCTGATAAATAGGCACCCGTTC	30	4
Seq254	CCGCGCCTCCATGTGCTGTCTGTCGTCTTC	30	1
Seq255	CCGCGCCTCCATGTGCTGCTTTCCCTATCC	30	5
Seq256	GGATCGTCGTGTCGTAGGTCAGTATTCATG	30	4
Seq257	CTCGCCGCCGTTCCAGGGTATACACGTGGC	30	7
Seq258	CACGCCGCCGTTCCAGGGTATACACGTGTC	30	8
Seq259	GCGGTCCGCCCGAACCAGGTCTCCTGATTG	30	3
Seq260	CGCATGAGGGACTGGCGCTTGGGTATTGGC	30	4
Seq261	CGGTAACGGCGTTTGAGTGTCCACCTCCTC	30	4
Seq262	GGATCGTCGTATCGTAGGTCAGTATTCAGG	30	8
Seq263	CACTGGGGTCTGGCGCTTCCGTTTGGGATG	30	3
Seq264	CAGGTGAAGGCTAGTAGGTAGCTACGTATG	30	4
Seq265	CCATCCATGGGTCCCGGCTTCAGTCCCCTG	30	5
Seq266	CCCAGTTGGCCTGAATACTCTGTCTTCGGG	30	1
Seq267	CCCCGCGCCTCCATGTGCTGCTCTCGGTTC	30	5
Seq268	CGCATGAGGGTCTGGCGCTTGGGTATTGGCGTGATGGGATGGAGATGTATCAGCACCGTCAACTGAATCGCATGAGGGTCTGGCGCTTGGGTATTGGC	98	1
Seq269	CGTCGGTATGAAGGCTAACGCGAGTGTATG	30	3
Seq270	GGTATTGAGTTCGTAGAAAGGCTCCCTCTG	30	6
Seq271	ACCACGTGAGTGCCTCCTTCGTGCTGCCGGC	31	4
Seq272	CGCATGAGGGTCTGGCGCTTGGGTATTGGCGTGATGCGATGGAGGTGTATCAGCACCGTCAACTGAATCGCATGAGGGTCTGGCGCTTGGGTATTGGC	98	3
Seq273	CGCATGAGGTTCTGGCGCTTGGGTATTGGC	30	2
Seq274	CGCATGAGGGTCTGGCGCTTGGGTATTGGCGGGATGCGATGGAGATGTACCAGCACCGTCAACTGAATCGCATGAGGGTCTGGCGCTTGGGTATTGGC	98	2
Seq275	CGTGAGATTGTCCCCCGCATGCTGTCGGTC	30	6
Seq276	CCGGGGTGAGGGCTAGCGTTGGAGCGTATG	30	2
Seq277	ATTGCGAGGCGGGACGAATATTCTATCCTG	30	5
Seq278	CCTTGCGCGCCTCCATGTGCTGTTAGTGTC	30	7
Seq279	AGGCTAGCTATAATCCACTCTAGGGAGGTG	30	5
Seq280	CCGCGCGCCTCCATGTGCTGTTTTGTCTTAC	31	3
Seq281	GGTATTGGGTTCGTAGAAACGCTCCCTCTG	30	5
Seq282	GGTATTGGGTTCGTAGAAAGTCTCCCTCTG	30	8
Seq283	AGGGATTGGAGGTGGACGATCTGTGCTTTG	30	0
Seq284	CCGCGCCCTCCATGTGCTGCCTGTCTGTTC	30	5
Seq285	CGGGTTAGGATAGGTCTAGGTAATTGTGGC	30	3
Seq286	GCCCCTTCCTCGCGCCTCCATGTGCTGTTG	30	2
Seq287	GTGGATTGCTTAGGCCTGCGTTATTCTTGG	30	3
Seq288	GGATCCTCGTTTCAGATGGTCAGTACTTCC	30	2
Seq289	GCGGCCCGTCCGAACCAGGTCTCCTGATTG	30	4
Seq290	TCGGGCATCTAGGTTGGGTAGGTTTG	26	0
Seq291	GATCAATGAGGGCTAGTGTTGTTACGTATG	30	4
Seq292	CGCGCCTCCATGTGCTGCTTGTTCCTCATTC	31	1
Seq293	AAGGACTGCTTAGGATTGCGATGATTCAGA	30	5
Seq294	CTCATGAGGGTCTGGCGCTTGGGTATTGGC	30	7
Seq295	CGGGTAAGGGTAGGTATAGGTTATTCTTCG	30	3
Seq296	CGCATGAGGGTCTGGCGCTTGTGTATTGGC	30	5
Seq297	AAGGACTGCTTAGGATTGCGATGATTCATG	30	8
Seq298	AAGGACTGCTTAGGATTGCGATGATTTCAGG	31	2
Seq299	CTCAAGGGAGGATGAAGGCTAGCATGCTTG	30	8
Seq300	AGGCTAGCCCACTGAGTTCTAGGGAGACTC	30	4
Seq301	CGCATGAGGGTCTGGCGCTTGGTATTGGC	29	4
Seq302	CGCATGAGGGGCTGGCGCTTGGGTATTGGC	30	2
Seq303	GTAATGATGGCTAGCTGGGGTATGCGTATG	30	2
Seq304	CGCATGAGGGTCTGGCGCTTGGGTTTTGGC	30	1
Seq305	CGTCCTCCCGGGCTGCCTTCCTTGTTCTGC	30	1
Seq306	GCTAGGCCTCTACGCGGGTTCCGTCCCTTG	30	9
Seq307	AGGGACTGCTTAGGATTGCGATGATTCAGG	30	4
Seq308	GGTATTGGGTTCGTAGAAAGGCTCCCTCTGGGGATGCGATGGAGATGTATCAGCACCGTCAACTGAATCGCATGAGGGTCTGGCGCTTGGGTATTGGC	98	2
Seq309	GCTGTCCGTCCGAACCAGGTCTCCTGATTG	30	2
Seq310	GGATTGAAGGCTAAGGCTTGGTCCTGTATG	30	7
Seq311	CGTATTGGGTTCGTAGAAAGGCTCCCTCTG	30	5
Seq312	CGCATGAGGGTCTGGCGCTTGGGTATTGGCGAGATGCGATGGAGATGTATCAGCACCGTCAACTGAATCGCATGAGGGTCTGGCGCTTGGGTATTGGC	98	1
Seq313	CCCGCGCCTCCATGTGCTGTGATGTGTCTC	30	1
Seq314	AAGGGCTGCTTAGGATTGCGATGATTCAGG	30	1
Seq315	CGCAGGAAATCCCAGGATTTCGAATGGTAC	30	4
Seq316	TGGAGTGGCTTGCGTTCCCTCATTTCGTGC	30	4
Seq317	ACTCGCGCGCCTCCATGTGCTGTCCTTGTC	30	3
Seq318	CGATTGAAGGCTAGAGCAATGTCTCGTATG	30	8
Seq319	GAACGCACTCGCAGGGCTTGGTGTCTATGGGTGATGGGATGGAGATGTGCACCGTCAACTGAATGAACGTACTCGCAGGGCTTGGTGTCTATGG	94	3
Seq320	CGCATGAGGGTCTGTCGCTTGGGTATTGGC	30	2
Seq321	GAGTTGCTTGGATTGGGGGGTCTGGCCTCG	30	4
Seq322	AAGGACTACTTAGGATTGCGATGATTCAGG	30	1
Seq323	AAGAACTGCTTAGGATTGCGATGATTCAGG	30	4
Seq324	GGTACACGAAGGCTAGCTACGTGCGTATG	29	2
Seq325	CGCATGATGGTCTGGCGCTTGGGTATTGGC	30	4
Seq326	AAGGACTGCTTAGGATTGCGGTGATTCAGG	30	4
Seq327	CGCACTTATCAGTGATCCCCAACTAGGGAA	30	8
Seq328	TGCCCCGCGCCTCCATGTGCTGTTTTCGTC	30	6
Seq329	GGTATTGGGTTCGTAGAAAGGCTCCTCTG	29	5
Seq330	CATGCTGCACTCGCGGGGTTGACATCCTTG	30	4
Seq331	CATACGTGGATTGCAAAGGGCTGCTGTGTA	30	0
Seq332	CGCATGAGGGTCTTGCGCTTGGGTATTGGC	30	4
Seq333	AAGGACTGCTTAGGATTGCGATGATTCAGGGCGATGCGATGGAGATGTATCAGCACCGTCAACTGAATCGCATGAGGGTCTGGCGCTTGGGTATTGGC	98	8
Seq334	ACGTGGAGGTTGGCCTGGATCTCTTCCGGG	30	3
Seq335	GCTGAGTGATCTCTAAGATAGTTGTCCGCC	30	8
Seq336	GGGATCGCTGGTTCTCTAGCGTACTATAAC	30	0
Seq337	AAGGACTGCTTAGGATTGCGATGATCCAGG	30	5
Seq338	AAGGACTGCTTAGGACTGCGATGATTCAGG	30	3
Seq339	CGCGCCTCCATGTGCTGTGTGTGTCCTTAC	30	2
Seq340	GCGGTCCGTCCGAACCAGGTCTCCTGATTGGGGATGCGATGGAGATGTATCAGCACCGTCAACTGAATCGCATGAGGGTCTGGCGCTTGGGTATTGGC	98	4
Seq341	GTCCCACTGAAGGCTAGGAGTGTCCGTATG	30	1
Seq342	ACGGGAGAACTTCACGCTCATGGGGTAAG	29	8
Seq343	GGATCGTCGTATCGTAGGTCAGTACTCATG	30	0
Seq344	CCACGTAGAGAAGTGGTCTCATCAATGGAG	30	7
Seq345	CTACCTTATACTGCCGCTCTTCTCCGCTG	29	0
Seq346	TGGCGTCACTGCTGAAGGTGTTTATGCCGC	30	1
Seq347	CAGGGACGAGCATGTACTTATTCCACGGTG	30	7
Seq348	GGAGGGATCCATTCCTTTAAGAACGCTCCG	30	7
Seq349	GGATCGTCGTATCGTAGGTCAGTATCCATG	30	1
Seq350	GGTATTGGGTTCGTAGAAAGCCTCCCTCTG	30	3
Seq351	AGGGTCTACGTGGACCCTGACGTCCTCTTG	30	0
Seq352	CGCGCCTCCATGTGCTGCCTTTTCCCTGCC	30	0
Seq353	GGATCCTCGGCTCGTAGGTCAGTATTCTTC	30	7
Seq354	GCTTACTGCCGGGCGGATAGGGTTCTCGTTG	31	7
Seq355	CCCGCGCCTCCATGTGCTGTCTTTCCTAGG	30	1
Seq356	TGAGTAACGGCCCACCGTACTCTGCCGATG	30	0
Seq357	TGGGTTTCTCGCGCCTCCATGTGCTGTTTG	30	0
Seq358	CGTCGATCCTTCGGTGTGGTCATTCGTGCAG	31	0
Seq359	GCTTTGGGAGTGCTGGTCGTCAGTTTCTTG	30	3
Seq360	TGGAGGATCGTTTTCCAGGCAGCTTCCTTG	30	0
Seq361	TCCATCGCTGGGTTCCGGCCTGTTCCCCTG	30	5
Seq362	GGTCTGCCGTTAGTGCCGTTCGGGTGCGTC	30	7
Seq363	CGGGCGGTTCTTGGTGGACGGGATCGGATG	30	7
Seq364	CTCGCCGCCGTCCCAGGGTATACACGTGTC	30	0
Seq365	TGCCCGGGACTAAGTCCACTACTCCTCTGC	30	0
Seq366	CCTCGCGCCTCCATGTGCTGCCCGTCTTTC	30	1
Seq367	CCCGCGCCCTCCATGTGCTGTCTGTATTGT	30	1
Seq368	CGCATGAGGGTCTGGCGCTTGGGTATTGGG	30	4
Seq369	GGATCGTCGTATCGTGGGTCAGTATTCATG	30	2
Seq370	CAGGACTGCTTAGGATTGCGATGATTCAGG	30	7
Seq371	AAGGACCGCTTAGGATTGCGATGATTCAGG	30	5
Seq372	GGTATTGGGTTCGTAGAAAGGCTCCCGCTG	30	4
Seq373	AAGGACTGCTTAGGATTGTGATGATTCAGG	30	5
Seq374	CGGTAACGGCGTGTGAGTGTCCTTTCCATA	30	1
Seq375	ATTGCGAGGCGCGACGAATATTCCTCTCTC	30	3
Seq376	GGATCGTCGTATCGTAGGTCAGTATTCTTC	30	6
Seq377	CGGGGGGCCACTGAAATCTCGTTAATGAGG	30	7
Seq378	GGCGCGCCTCCATGTGCTGTACTTATCTGG	30	0
Seq379	TCGGTTGCGCCATCTAGGTTGGGTAGGTTTG	31	4
Seq380	GTAGTACGTGGAGTTTTTGGTACCCGGCTT	30	0
Seq381	CGCGCCTCCATGTGCTGTTACCTTTTGTCC	30	0
Seq382	CTCGCGCCTCCATGTGCTGTTTGGGTCTTC	30	2
Seq383	GTACGGTAACGGCGTGTGAGTGTGTCTCTC	30	4
Seq384	CTCCCGCAGGGTTCCGGCTTGTTTCCCCTG	30	2
Seq385	GAACGCACTCGTAGGGCTTGGTGTCTATGG	30	4
Seq386	GGTATTGGGTTCGTAAAAAGGCTCCCTCTG	30	1
Seq387	TGAGATTGGTTTCAGTGTCTGGGCGGCCTG	30	0
Seq388	CACGTCCCTTTTGTAGGCTGTCCGCTCGTC	30	3
Seq389	GGATCGTCGTATCGTAGGTCAGTGTTCATG	30	4
Seq390	CGCCCGATGAAGGCTAGTTGTACACGTATG	30	4
Seq391	CGCATGAGGGTCTGGCGCTTGGGTATAGGC	30	4
Seq392	CGGACCGCTCCGTGGCATAATCCTGTCTTT	30	0
Seq393	GTCGGGTTAGGTTAGGCTTAGGTACTCTCG	30	2
Seq394	GCGCTCCGTCCGAACCAGGTCTCCTGATTG	30	2
Seq395	GTGTCGTTTTCGATTCCAGGCCCTCCGAACG	31	6
Seq396	CTCCTTGGCAGGCGTCCTCTCCACAGTTAC	30	0
Seq397	ATTGTGGTGGATCCCAATGAAGGTTCCCAG	30	0
Seq398	TGTGATAGGTCGGAGCGGTATCTGGTAC	28	6
Seq399	CCGCGCCTCCATGTGCTGTGTGTTCTCTCC	30	0
Seq400	TAGCCCGGGGAGAGCACGTGAGTAAATCAA	30	0
Seq401	GGGCCTCCGTCACCACTCTCCCTCCGACTC	30	0
Seq402	GTTGCTCCCGCTCTCCACCCGATGCTTGGT	30	6
Seq403	CTGCATTGGGTTGGGACCCACCCGTATCTG	30	0
Seq404	CATCTCCCGTGCTGTGTGTTTGTGTCGTC	29	6
Seq405	CGTAAGGTCGCGGCTAAACATCTGCCTCTG	30	6
Seq406	TGGAGTGGCTTGGGTTGCCTCATTTCGTAC	30	1
Seq407	CCCAGTTGGCCTGCAATTTTGATGTGCGGG	30	3
Seq408	TCGGTTGCGCTCTAGGTTGGGTAGGTTTG	29	2
Seq409	TTGGTCACGTGCGAGGTGGCAATAGTGGTC	30	6
Seq410	AAGGACTGCTTAGGATTGCGATGATTCGG	29	1
Seq411	CGGATCACATGGAACCTCACGGTCCTTGTC	30	0
Seq412	CGCATGAGGGTCTGGCGCTTGGGTATTGGCGTGATGCGATGGGGATGTATCAGCACCGTCAACTGAATCGCATGAGGGTCTGGCGCTTGGGTATTGGC	98	2
Seq413	TGTACCCCGCGCCTCCATGTGCTGTTTTGC	30	1
Seq414	CTTGCTCCAGGGAGGCAAATTCGTACTATC	30	0
Seq415	ACCGCGCCTCCATGTTGCTGCCCTTCTTCC	30	0
Seq416	CATGGACAGTCGTGTATTCTCTCGGACGTG	30	6
Seq417	CACAGCCACGGCGAGAGCAGTTAATCGATG	30	6
Seq418	CGCATGGGGTCTGGCGCTTGGGTATTGGC	29	0
Seq419	ATGTCTGACAGCTGGTGCATAAGGAGTGGC	30	6
Seq420	AAGTGTGAGGGCCTGTCCATAACCTATTCC	30	6
Seq421	GGGTGCGGTTTGTGCGAACTCCTGTGTGCT	30	6
Seq422	TCGCGCCTCCATGTGCTGCCTCCCTGTCTG	30	5
Seq423	CATTCGCGCCTCCATGTGCTGCCTATTCTC	30	1
Seq424	CGCATGAGTGTCTGGCGCTTGGGTATTGGC	30	3
Seq425	GGATGCTTCGGTCAGTCGTTGTCTGGCGTC	30	6
Seq426	AGGCTCAGGGTTTTTGAGGGGTTCCCTATG	30	5
Seq427	GTCCCTGTTGACTCATGTAACTTTCCGCTG	30	6
Seq428	GCGGTCCGTCCGAACCAGGTCTCCTGATTT	30	5
Seq429	CAGCTCGGTCGGATGATTGGGCATCCTTGG	30	0
Seq430	GGAAACCGTCTCTCTGATAGTCTTGCTCTG	30	6
Seq431	ACAGGACGTTACATAAGGCGGGGATTACTG	30	6
Seq432	GGTATTGGGTTGGTAGAAAGGCTCCCTCTG	30	2
Seq433	GTTGCTTGGGTTTGGCTTGGGTCTGGCTTG	30	3
Seq434	CACGGTAGGTGGCCTGTCCGGTGGGACTTG	30	1
Seq435	CTGTTCAGTCGGTTTGCCAGGTCTGCTGCG	30	4
Seq436	CCAGGAGTGGCTCGTCAACTGCCTGGTATC	30	6
Seq437	CCTGGTTGGCTTGACATGGATGGCAATCTT	30	6
Seq438	CGGTAAGGCGAGTTCGCTGGTCCGTACTTG	30	6
Seq439	GGTCCAACCACGGGTGAATGTACAGTGCTG	30	0
Seq440	GTAGATGTCACCATGGTCATCTGACTTGTT	30	0
Seq441	CCTGTGCCGAGTTCTATGCAGTCTGACCGG	30	0
Seq442	GCGGTCCGTCCGAACCAGGTCTCCTGGTTG	30	0
Seq443	GGTATTGGGTTCCTAGAAAGGCTCCCTCTG	30	5
Seq444	CGGTAACGGCGTCTGAGTGTCTACCTCCTC	30	4
Seq445	CCGGTGGTGTGGCTCGGTAGGATATGCGTT	30	0
Seq446	GTGCCTCCCTTTCTCCGGGATGGGATCATC	30	0
Seq447	GAACCAGTATCGGGTATCCCCGGTCCTTCT	30	6
Seq448	CCGTTTTTCCGCGCCTCCATGTGCTGTGTG	30	4
Seq449	CCGGTTTGCGAGGTCTGCTCTTCATGTGGC	30	4
Seq450	CGTGGAATTCAGGCTAGTGGGAACGTATG	29	0
Seq451	GCGGTCCGTCCGAACCAGGTCTCCCGATTG	30	4
Seq452	CGCTCGGGGTTAATTACGCCGGCTGTATGG	30	0
Seq453	CACCCTATTCTGTCGTGGTCCTCCTCAACG	30	0
Seq454	CGGTAACAGCGTTTGAGTGTCTACCTCCTC	30	5
Seq455	CCTCCGTGTTCAGGCTAACGAGAGTGTATG	30	3
Seq456	CGGGGTGAGTTTTGACGACGTGGGCCCTCT	30	2
Seq457	GGAGGCTGGGGGACTAGTTAGTGTCTTACAC	31	6
Seq458	CGCAGGTGTGTTGTGATCTGTGTACTACG	29	0
Seq459	GGCATGAGGGTCTGGCGCTTGGGTATTGGC	30	4
Seq460	GTCAACCCCTTTGCAGTCACAAAGATTCTG	30	6
Seq461	GGGACCTCCATCCTGGCTGCCAAGTTCTGC	30	6
Seq462	GGATCGTCGTATCGCAGGTCAGTATTCATG	30	1
Seq463	GTCGCGTCGGATTAATCAGACTGCGCTCAC	30	6
Seq464	CAGGCTGTGTCGGTTACTCGGGTGTAACGG	30	6
Seq465	AGGCTCAGGGTGATAAGCGGGTTCCCTATG	30	1
Seq466	GGTATTGGGTTCATAGAAAGGCTCCCTCTG	30	2
Seq467	TCCGCGCCTCCATGTGCTGCTCTTTCTGTC	30	4
Seq468	GTAGGTTCCTCTACTCTACGGTCACGGGGC	30	0
Seq469	CGCATGAGGGTCTGGCGCTTGGGTAATGGC	30	0
Seq470	GTTGCCACCGTCTTTCAGTCAAGGGGCCAA	30	6
Seq471	CCAAAGACGGTTAGATGGGGGGGTGCTTTG	30	5
Seq472	GGTCAGGCTCAGGGTTTTGGGTTCCCTATG	30	2
Seq473	TCGCATTATTCGCACGTGTTGGAGTCATG	29	0
Seq474	GCGGCCCACCTGTAATGATGACGTCTCTGG	30	6
Seq475	GGCGGCTCCTTTCGGGACTAACTTCTTAATG	31	0
Seq476	ACCGTCCCTTCCGTAGGGCGGTGATCGTGC	30	6
Seq477	AAGGACTGCTTAGGATTGCGACGATTCAGG	30	1
Seq478	GGATCGCGCTCCTGTCCGATCCTTACTAGA	30	6
Seq479	TCCGCGCCTCCATGTGCTGTACTGTATTTC	30	1
Seq480	CGCATGAGGGTCTGGCGCATGGGTATTGGC	30	3
Seq481	CTCGAGGGAGGATGAAGGCTAGTATCAACC	30	4
Seq482	CCCGGCCGTTCACCAAGTTTCAACGCGGTC	30	6
Seq483	CGAATTAGAGGGAACGGTTCTGTTGTATTG	30	6
Seq484	AAGGTCGACCCGGGCGAGAATTCGTCTTTG	30	0
Seq485	GGGTCTGGCGCTTGGGTTTGGCATTGTTGC	30	2
Seq486	GTATGCTTTGTGGTGCCGCGATACACTGGC	30	6
Seq487	CCCATTAAACACAGGTAAAATGGCATAGTG	30	6
Seq488	TACTGGGTGCCTGAGCCGTAATTCCTGTG	29	0
Seq489	GACCGGAGAAATGTATGAACGTACCCGCG	29	6
Seq490	GCCGTCCGTCCGAACCAGGTCTCCTGATTG	30	0
Seq491	CGCATGAGGGTCTGGCGCTTGGGTATTGTC	30	2
Seq492	CGAGGAGATCACGTTGGCCTGCTTGTCGGG	30	5
Seq493	GAGGACTGCTTAGGATTGCGATGATTCAGG	30	2
Seq494	GGGGGTGTGCTATATTGGCTCGTGGTAACG	30	0
Seq495	TGACGATCCCTGGAACCATGGTTTGATGAT	30	0
Seq496	CGCATGAGGGTCTGGCGCTTGGGTATGGC	29	6
Seq497	GAACGCACTCGCAGGGCTTGGTGTCTATGC	30	6
Seq498	GCGCGCCTACCATGTGCTGCCCTTTTCTTC	30	2
Seq499	GCGGTCCGTCCGAGCCAGGTCTCCTGATTG	30	2
Seq500	TCACGGCCAGGGTTCCCCGGTCATCTTGTG	30	5
Seq501	GCCTTCTGAGGCTGCGGATAGGTTCGTGGG	30	5
Seq502	CCACGTTGTTACGAATGCTAGAAAACTTGA	30	0
Seq503	GCGCAGCTGGACGACTCTGCTGTATCCGATG	31	0
Seq504	AAGGACTGCTTAGGATTGCGATGATTTAGG	30	2
Seq505	TGTTGTTAGCTTGGGTAGTCCTGGTGCTGC	30	0
Seq506	GGGAGATGTAATGATCCCAGCTAATAGTGC	30	0
Seq507	CCGCTTGGGTTCGAAAGGTTTCCTACTTGA	30	0
Seq508	GTGTCGTCTTCGATTCCAGGCCCTCCGTAC	30	5
Seq509	TGTTCCGCACGTGTTCGTGGGCGTTTCCCG	30	0
Seq510	CGGGGATCGTCCGGACTGTCTCAGAGGGTG	30	0
Seq511	TGGGGCTCGATGGTCTTTGGGATCCATATG	30	5
Seq512	CAGGTCCGGTTCCCTGTTCGAACCACGGGA	30	0
Seq513	CACTTCAACGAAGGAGGGACTCTTATCTTG	30	0
Seq514	GAGCTTGAGCAACTATTCTCTCTGTCGTGG	30	0
Seq515	AGGTTATTGTCTCTTTGTGGGTTCCCCGAC	30	0
Seq516	GGCTGTCCTCGCTAAAAGACACATTTCTCG	30	0
Seq517	ATGTTCCGTCGGATTGACTGGACAACATCC	30	5
Seq518	GAATCGTCGTATCGTAGGTCAGTATTCATG	30	5
Seq519	CGGGCTGATCTCTCGTTCAGTACGGCGAGC	30	5
Seq520	CGCATAGGGGTCTGGCGCTTGGGTATTGGC	30	4
Seq521	GGATCGTCGTACCGTAGGTCAGTATTCATG	30	4
Seq522	CTGATGCGAAGATTCCCGCCCTTTTCCGTG	30	5
Seq523	GGTCGTGTCAGCACCGTCAACTGAATCGCATGAGGGTCTGGCGCTTGGGTATTGGC	56	3
Seq524	CGGGCATCCGGGCCGTCTGATATGTGCGTC	30	5
Seq525	AAGTCGGTTCGTGCATTTGCTTTGCGGACG	30	0
Seq526	TGGGAGGTTCCAGGACAGTACGTACCTGTC	30	5
Seq527	ACAACTCACCCTATCTTAGGTGCTGCACGG	30	5
Seq528	GCCCCGAAGGGATTCGTGGTCCTTCACCG	29	5
Seq529	CGCCCCTCCCGTTGTGCTGTGTTTGGTCTG	30	1
Seq530	AGTTAGGGGGCATCGTATAGAATGGTCTCC	30	5
Seq531	AGTGCATCACTCGGTGGTTTATGGTGGGAG	30	1
Seq532	CGAACGACGCTATAATCCTGCAGCCGCTAC	30	0
Seq533	CGGTAACGGCGTTTGAGTGTCTACTTCCTC	30	0
Seq534	GTCGCGTTCGGATTTACAACCCCCCCCATG	30	0
Seq535	ACGGTTCGTAATGGGCCGAACTACTACTTG	30	0
Seq536	GTTGGCCCGTTCAGTGTCTCAGCTTACGGG	30	5
Seq537	TGGCGCATTATGGGTGTCGAAAACCCACAG	30	5
Seq538	GCGGTCCGTCCGAACCAGGTCTCTTGATTG	30	0
Seq539	CCCCCTCTTTCACTCTTCCCTTGAACTACG	30	5
Seq540	GGTCTGTATCCCGACGTGTGGTGTTATTGC	30	0
Seq541	CTGACTGTTGGCCTGTACGCTTGCTACGGG	30	5
Seq542	CGAGCGATCTGTTGCCCGTCCTGGCCCTTG	30	0
Seq543	GGAGGGAATGAGGTTGGAGTCATAGTCTCG	30	5
Seq544	GATCGAGTTGTTGACACGTAGGGTGTCTTTGTGATGCGATGGAAATGTAGTTAACCCCGTC	61	5
Seq545	GGCCCCCGTGTTGTGGTCTGTACCTTTGTC	30	0
Seq546	ACACTTCCCCCCCTCCTCTTTTTCATCAGG	30	0
Seq547	CGCATGAGGGTCTGGCGCTTGGGTATTGGCGCGATGCGATGGAGATGTATCAGCACCGTCAACTGAATCGCATGAGGGTCTGGCGCTTGGGTATTGGC	98	5
Seq548	CTGTATCTCAACCCCTTACCCTCCCCCGTC	30	5
Seq549	CGCATGAGGGTCTGGCGCTTGGGTATTGGCGTGATGTGATGGAGATGTACCTCGATCTGTG	61	5
Seq550	GCGGTCCGTCCAAACCAGGTCTCCTGATTG	30	1
Seq551	CATTGTCGGAGATGCGTGTCTGTGGTATTC	30	0
Seq552	CTGCCCTCTTGACTCATTGGTTTAGCTCTG	30	5
Seq553	AAGGACTGCTTAGGATTGCGATCATTCAGG	30	2
Seq554	CGCATGAGGGTCTGGCGCTTGGTTATTGGC	30	3
Seq555	TCGCATCTGACGTCTATAGGAATTGTCTTG	30	0
Seq556	GGTGTCGGGTATCTGATTCGGGGGGCTTTG	30	5
Seq557	GGTGGGTCACTTCCATATGGGACTCCGTGG	30	0
Seq558	CGCTGTCCACCGCTCTTTCCGCCTCTGTAC	30	0
Seq559	CCGGTTAACGTGGCGACCGTCAGTTGGCTC	30	5
Seq560	ACACACGGCGGGCTGCTCTTTTCTTGTTCC	30	2
Seq561	AGCAGAGTGAGGGGTGAAGTGAGGATAAAG	30	0
Seq562	TGTATGGGTGCGAGTAGGTGTGGTCCCCAC	30	0
Seq563	GGTATCTGGTCCGTGTTGAAAAACCTTGAC	30	0
Seq564	CGGGGGGAAATAGCTAGTGTGCTGGGTTCG	30	5
Seq565	CCGGGGACTCGAGGGGCTGGTAATGATACT	30	5
Seq566	CCTGGTTTCTCGTGTGGTTGCTATGGTACG	30	5
Seq567	GTCGAAGGCTCGATTGTCCGCGATGTGCTA	30	5
Seq568	CGTGTCGCCTCTCTATCTCCGCAGTCAGTC	30	5
Seq569	GGGAAGGTATGGGCGTGGACGACGGCCCCG	30	0
Seq570	GCGGATTACGCGTGGCATACTTCAAGGTGG	30	5
Seq571	CTGCACTCTTTGGATTTGAGGGCCTCACCG	30	0
Seq572	GTATAGGTTCCATCGACGAATCGGTGGCA	29	5
Seq573	GGTGTTGTGGCGTCCGAATACTTTACGGGC	30	0
Seq574	GTGTAACTGGTACCCCGGTCTGAGATAGTA	30	5
Seq575	CCTAGGGAAAGAATTGGGCCGTTATAATGG	30	4
Seq576	ATCCCAGATGGTTGCCAACAATTACTCGGG	30	0
Seq577	CAGGGGGCAGCGGCCGACATTTTAATGTCCC	31	1
Seq578	TCTCGGCGGGTGGTCGTGGGAGGAATTTTC	30	0
Seq579	GACCGTATCTTCGCTTGCTTCG	22	5
Seq580	CCGCGCCTCCATGTGCTGTTTGGCCTTTCC	30	3
Seq581	GCTTCAGTTTGTCCTAGAGTGGGGGGTGTG	30	0
Seq582	CGCATGAGGGTCTGGCGCTGGGGTATTGGC	30	2
Seq583	CCCCCACTGAGGTTATCTCATTTCCCTACG	30	5
Seq584	CCCGGGGTGAAGGCTAGTTTCGAACGTATG	30	2
Seq585	GCAGCGGTCTGTTGGGATGAATACTGATCC	30	0
Seq586	CCACCATCGGTACGAGGACGCGGTGTTCAC	30	5
Seq587	CCGCGGTCGGTTTGTTGTCTGTCGTATATG	30	0
Seq588	CGGAGGAGGTGTTGGTTTGGTAATGCCCGG	30	0
Seq589	CTTGATGGCGTTGGCGATTCGATATGGTTG	30	5
Seq590	ACTCAGGATCGAGGTAGGACTCGTAGGTCG	30	5
Seq591	CATGTCCTCGGTTTTTCCGGGGTTCCGGTG	30	5
Seq592	TGGTGACTGATGATGGCGTTTAGGCTACTG	30	5
Seq593	CGGTAACGGCGTTTGAGTGTCTACCCCCTC	30	3
Seq594	CTTAAGATCCCGGTTGGTTGGGCCGGCTGC	30	0
Seq595	TGGAGTGGCTTGCATTCCCTCATTTCGTAC	30	5
Seq596	CCGCTATGGTCGGTGTGTGATCAGCTTCGGG	31	0
Seq597	GGTATTGGGTTCGTAGAAAGGCTCCCTCTTG	31	5
Seq598	TGGAGGTTGGCCTGGAATGGATTTTCCGGG	30	5
Seq599	GATTCGGGTTGTGCGTTTTCTGAGCACATG	30	5
Seq600	CCCGCGCCTTCCATGTGCTGCCTCTTTGTT	30	0
Seq601	GGTTGGCCCGCACTTAACTATTGCCGCGGG	30	0
Seq602	GACTGTTCCAGAGATAGTGCATAATTCTGG	30	0
Seq603	CGCGTGTGCGCAGTTGGGAGATGTATTATC	30	5
Seq604	GCAGTGGCTTCAAAGAAGGCGCCACCATTT	30	5
Seq605	CGTGTAGGCGGAGTGTTACCCCACTATCC	29	0
Seq606	TACAGCGGAACAGGTCGGGGCATTTACTGC	30	0
Seq607	GATACTAACGGGGGTGAGCTTCTCGGCTTG	30	5
Seq608	CCGTTAGATGATGGCTAGTGTGCACGTATG	30	2
Seq609	CCGCGCCTCCATGTGCTGTACTTTCGTTCC	30	1
Seq610	GGGTCGTGGCTGTTCCTATCCTTTTTCCTC	30	5
Seq611	CCGGTTACCGGCGAATCCATGTGTTTGGGG	30	0
Seq612	CCCGCAGTCATCTTCTTGCTCACACCCTTC	30	5
Seq613	AAGGACTGCTTAGGATCGCGATGATTCAGG	30	1
Seq614	CCGGAGTCATTCAGCTCGGACGGGGCCTTC	30	5
Seq615	GGATCGTCGTATCGTAGGTCAGCATTCATG	30	1
Seq616	TGCAACTAGTTCCGGCTCTTGGTGCGGTTG	30	5
Seq617	GTGTGGCAGAAGTAACGATATTTATGCTGG	30	5
Seq618	ACGCCCCGTATTCCTCGGTCCCCCCTGTAG	30	5
Seq619	AAGGACTGTTTAGGATTGCGATGATTCAGG	30	2
Seq620	GTTCTATGCTGACTTAACTGATGGCGCGGG	30	5
Seq621	ACCGATGGAAGGCTAGCAATAGTGCGTATG	30	1
Seq622	GTGCGTTGGTGTTCCATGGTGCGTCGGTTG	30	0
Seq623	TCGATAGAGGGGTTGTTAACCATTGTGCGG	30	0
Seq624	AGTCTATGCATCTAGGTTGGAGTAGGTTTG	30	1
Seq625	TGGTCCGCGCCTCCATGTGCTGTAATTGTG	30	1
Seq626	GTCGTCTGATACGGTTGATCTCTCGTACGT	30	5
Seq627	CTGCCGCAGTCTTAAGAGGGTTCGGCTTGG	30	5
Seq628	CGCCTCCACGGGCTGCTCTCTTGGTTCTTG	30	5
Seq629	GCCCAGTTGGCCCGTGTCTTTAGTATCGGG	30	0
Seq630	CGCATGAGGGTCTGGCGCTTGGGTATTGGCGTGATGCGATGGAGACGTATCAGCACCGTCAACTGAATCGCATGAGGGTCTGGCGCTTGGGTATTGGC	98	4
Seq631	AAAGGGCGGCGTGCTTCTAGTTTTCCTGGG	30	5
Seq632	GGTTCCTTTTCGCGAGTTCCAGGGAGACTC	30	5
Seq633	GCGGTCCGTCTGAACCAGGTCTCCTGATTG	30	4
Seq634	TGCGGTAACGGCGTGTGAGTGTCTTTCCAC	30	2
Seq635	CGCGAGAGAGCGAGGTGTGCATGTTCGTTG	30	5
Seq636	CCTGTTCCTTAGGTAATCGTGACGAGGCGA	30	0
Seq637	CGGGGACCACATTTGTTGTGTGATGACTCC	30	5
Seq638	ACCTTGGTACGGACGTGACCAAGTCACGGG	30	5
Seq639	TGGAGTGGGTTGCGTTCCCTCATTTCGTAC	30	2
Seq640	CCGCGCCTCCATGTGCTGCAGTGCTTTTCC	30	0
Seq641	CCGTCCTCGGGGTAAGCAGCTAATACTCTG	30	0
Seq642	CACCGCGGTGGTGTCATATCGCTACATGTT	30	5
Seq643	GGTTGGCCCGAAAAGTCTATCTGTTCCGGG	30	5
Seq644	GTTCTTGCTAATTGGGTTTGACCCTGCTCG	30	0
Seq645	CGGCCGTACTGATGACACGTTTGTCGAGCT	30	0
Seq646	GAGTAGTGTCCGGTAGTAGGTGGATGTATC	30	0
Seq647	CATCGGATGTGCGAGCGACCGTAATTAAGA	30	0
Seq648	CTGGTTCGTCGTGCAGCACTGCTTGGGATG	30	0
Seq649	GGATCCTCGTATCGTAGGTCAGTATTCATG	30	5
Seq650	CGTGGTGAACGGTTTTGATCTTCCTTGGAC	30	0
Seq651	CGTCAGTGAGGGCTAGTGGGGACACGTATG	30	2
Seq652	TTCCTTACAGCGGAGTGGTGAGTCCAACG	29	5
Seq653	GGTATTGGGTTCGTAGAAAGGCTCCCTCTGGTGATGCCATGGAGATGTATCAGCACCGTCAACTGAATCGCATGAGGGTCTGGCGCTTGGGTATTGGC	98	0
Seq654	ATCGAGACCCCGTTCGACGCTGGTTTCTGT	30	0
Seq655	TCGACCCGATTCTTCCCCCTTTCGTGCTGC	30	5
Seq656	GCTGTTTAGATTTGCGGCTTTGTGTAGTGG	30	0
Seq657	CTTGTCGAGGACTGCGTGCAATCATCACTG	30	0
Seq658	CAAGCAGCTCACTACCTCGATATGCCCCTG	30	0
Seq659	CCGGCTGCAGCTTTGATCTATCTGTGCGCT	30	5
Seq660	AGGGGCTTAGTTGACACACTGAATCTTGTG	30	0
Seq661	TCGGTTGCCGCATCTAGGTTGGGTAGGTTTG	31	2
Seq662	GTTGCTTGGCTTCTAGGCTCCTCGGTGGG	29	0
Seq663	CTAGGCCGTCGGGAACTACCAATCTTTCG	29	5
Seq664	GCGGCTACAGTTGTTTTTCCCCCATCGGTG	30	0
Seq665	GAGTATATGAAGGTTCGTCCCGCTCTCCCG	30	5
Seq666	GGACATCCTCCTGATCAGATCGGTCCGTTG	30	5
Seq667	GAAAAGTTGGCCCGTAATGTATCTTGCGGG	30	0
Seq668	AACGACTGCTTAGGATTGCGATGATTCAGG	30	2
Seq669	GTGGCGAAGTATCCCCTTCTGGTTCCTCGG	30	0
Seq670	GGGGGCGGTTTTCATCGAAGCACAGGCCAG	30	0
Seq671	GTCCCTCGTCGGTTGTGTTCTGCTTAGCCCC	31	0
Seq672	CAGAAATTCGGCTGAATAGTCACGTACCGG	30	1
Seq673	CTGAGTCGACTGCGGGCTCCCTAAGGATTC	30	0
Seq674	TCCCGCGCCTCCATGTGCTGCTCTTGTTCC	30	5
Seq675	GTGTAGCGTGTCCTTTCGGTCTTGGTAAAC	30	0
Seq676	CTGGTCAGTTGGCCTGGAACGTCTTCCGGG	30	0
Seq677	GTGCAGAAGGATAGTCCCTAGATTGTACTC	30	0
Seq678	GGTATTGGGTTAGTATAAAGGCTCC	25	2
Seq679	GGTTGGCGAGTCACCTCTGGCGGTGGTGCG	30	0
Seq680	TCGGGTTGGCATCTAGGTTGGGTAGGTTTG	30	0
Seq681	CCCCGCAATCCCTGTTTCTTCCTAGTCCTG	30	0
Seq682	GGGTCAACTGTTCTGCTTACTCCTACCTTG	30	0
Seq683	GGTTCGCTTCTTCCGGATTCTTGATGCGCC	30	5
Seq684	GGAGTGAAGGCTAGTAATTGGATGCGTATG	30	1
Seq685	CCCAACGGCGGTTTGGGGTATCGCTCGACA	30	0
Seq686	GACTGGGGCCTGAATTAAAATGTTTGTCCG	30	5
Seq687	CGTGCCCTTGTGGTATCAGGACCTCCGTAC	30	3
Seq688	CCTGGCCTAGGTTGGCGTTACGACGTTAAG	30	0
Seq689	CTGTCAGGTGTCTACGTGAGTCGTGCTCGG	30	0
Seq690	GTAAATGAAGGCTAGTAAGCGGTACGTATG	30	3
Seq691	CCTAGGGAAAGAAGAGGGCCGTTATAATGG	30	4
Seq692	CGCATGACGGTCTGGCGCTTGGGTATTGGC	30	4
Seq693	CGCCGTTTGATCGTGCCCAAATCGTGACTG	30	5
Seq694	GCTTGTGGTCTACTATTGTACAGTCATCTC	30	5
Seq695	AGGCTGCAATCTGAGTGAGCTTGTACATTG	30	5
Seq696	GACCAAAGCGAAAACAGCTATTGTAGATTC	30	0
Seq697	TCATCCCGGTCACCCTCGAACTCCTTCCTTC	31	0
Seq698	GCATCCATGTCTGACGGTCAAGCATACTTG	30	5
Seq699	ACGCAACGGCGGTATGCTCAGTGTTACTTG	30	5
Seq700	TCGCAGCGGGGATTCTTCTCGTGTCGTGCG	30	0
Seq701	GCTCTTGCATTAGCGGCTACTGGCTGTCGG	30	0
Seq702	TGTGTGTGGCGGCAGGTACAGAGAGTTCTG	30	0
Seq703	CGCATGAGGGTCTGGCGCTTGGGTATTGGCGTGATGCGATAGAGATGTATCAGCACCGTCAACTGAATCGCATGAGGGTCTGGCGCTTGGGTATTGGC	98	0
Seq704	GTCGGCTTTCAGGACTTCGGAGTCTACGTG	30	0
Seq705	TGTAGGGAGATTGACCGAAGCAAATTCGAC	30	5
Seq706	GCACGTGATGGAGGAAGATATTGTACCGTG	30	0
Seq707	GGCGGAGCCGGTCCTCTTATTATTCGACGG	30	5
Seq708	GGCTTGTAGTGGTTTTGGGCTCCCACCTAC	30	5
Seq709	AAGGACTGCCTAGGATTGCGATGATTCAGG	30	2
Seq710	GGGTCGAGCTGTAAATTTGTAGTGGTGGTA	30	0
Seq711	CGGGAATCCTGGTTCCGCCCTTTAAGGATT	30	5
Seq712	GTGGCACAAGACTGTTGGCCTGCTTGCGGG	30	0
Seq713	GTGTGGGCTGACTTGATTGTCAAAATGTG	29	0
Seq714	CTACAACATCCTCGATGCTTGTCTACAGTC	30	0
Seq715	CGACACTGGTTGGCTTGGTTGGTCGCGTTG	30	3
Seq716	GCGTTGTTTGGATTGGGGGGCCTGGCCTCG	30	3
Seq717	GGTCTTTGAGGCATGAACTTTCTCACCTCG	30	0
Seq718	CGGGCTTGACTGGTGACGTCCAAGCGTTCG	30	5
Seq719	GACCAGTTGGCCTGGGATCATATTCCCGGG	30	0
Seq720	CCTTGTTCGCGCCTCCATGTGCTGCCATAC	30	1
Seq721	TGTGGGGAGGTTTGGGCAGGGGACAAGTTC	30	3
Seq722	GGAACTGTCACGGGTAGGTTTCCGTATTG	29	0
Seq723	CGGCGGATGGTGTGGGAGTTCTTTGTTGCG	30	1
Seq724	ATCGCGCCTCCATGTGCTGCTTGGCTTTTC	30	4
Seq725	ATCGCGCCCTCCATGTGCTGTCCTCTTTTG	30	4
Seq726	AGCCGCGAGGTCTCTTTATGTTAGCTGTCC	30	5
Seq727	CCAGATTCGCCGCTACAGGCTTTCGCTATG	30	0
Seq728	CGAGGATAAAGGCTAATGGGGACATGTATG	30	5
Seq729	ACCATGGATTCTGTTCCGTCATAGGTAACG	30	5
Seq730	GCGGTCCGTCCGAACCAGGTGTCCTGATTG	30	2
Seq731	CGGGATAGTAGGTGACTGTATCAGCTCGGG	30	0
Seq732	CGTTACGGATTTACACTGGTATGGGGCCTG	30	0
Seq733	CGGCTGTCGAACGTATGCTTCGTCTACACC	30	0
Seq734	GACTCCCGCCTTCCGGACGATAGGACAGTA	30	0
Seq735	CGGTAACGGCGTTTGAGTGTCGATTTCCTC	30	0
Seq736	GGCCGACATTATGTAGGAGTAGTCTTGTAT	30	0
Seq737	GGTGGACGTTACCGTTCCTCGCGTGTCATG	30	0
Seq738	ACCAGAGGTAGATACGTAGGTCCGTCTGCT	30	5
Seq739	GGTGGTGTTCCGGTCTGGTTCCTACTCGTC	30	5
Seq740	GTGCTACGGGTATCTCGGTATTGGGCGGGG	30	5
Seq741	CCGGGGGCATTCCCCTAGAAGATCGTAGTC	30	0
Seq742	CGTCGAGCTAGGACATGCGACGTTTCAATA	30	0
Seq743	ACATTGGAGGTAGCGGTACCATGGGGCTCG	30	2
Seq744	CGTGTGATTCCCCCTTCATGCTGCCCGGTC	30	3
Seq745	TTGTCCTCGCGCCTCCATGTGCTGCCTATC	30	0
Seq746	GTCATTCTTGCCATCTTCAGTCCTGGTGGC	30	0
Seq747	CACCTCGAAAAGTGGTGCGTCTGTATTGTT	30	0
Seq748	CCACTCTTGCTGAACTGATGGAGAGTCTGC	30	1
Seq749	ATGGCCGCGACTGTCGTCCTATCTCGGGGC	30	5
Seq750	TGGGTAGCACTAGTGCGCACCGCTTGTATG	30	5
Seq751	CCGATGGGCCCGCATCGTGTTCCCTTTTTG	30	0
Seq752	GGAACGGCTTCGTGCGGCAATATTCTTTGC	30	0
Seq753	AAGGGTAGCTCTGGTCTTCCACGGTGTGAT	30	5
Seq754	CCCAGTTACTCTGCCCTAATCTGCGGGTTG	30	5
Seq755	GCCCGACACGCCCTTTTTGCCTCCCTACCG	30	5
Seq756	GGTATTGTGTTCGTAGAAAGGCTCTCTCTG	30	5
Seq757	TCCAGGGAGATTCGGGCGTGTTCCTCTTTG	30	0
Seq758	TCCCCGCACTCGCATGTGCTGCCCTTGTCC	30	0
Seq759	GGGTCGCGGTTGTCTGTCATTCGTGCCTAC	30	5
Seq760	GTGACGCGATGGAGATGTATCAGCACCGTCAACTGAATCGCATGAGGGTCTGGCGCTTGGGTATTGGC	68	1
Seq761	CGGTAACGGGGTTTGAGTGTCTACCTCCTC	30	4
Seq762	ATGGACGTACACTCCACTGATTGCCTACTG	30	0
Seq763	TGGCTCCCTAGGATCCTGCTGGGATTGAAC	30	5
Seq764	CGTGGCTCGATTGCGTCCATTCCTTCTACG	30	5
Seq765	GGCACTAAGTCGGTCGTCCTGCTAGCAGG	29	5
Seq766	ACGTGAAGGCTAGGAGTTCGTGTCCGTATG	30	1
Seq767	TGGTCAGGGGTCAAGGGGAGTCGGTTTAAC	30	5
Seq768	GTTGGCCCGTAGTATTTGGAACTAGCCGGG	30	0
Seq769	GGCTCTGGGTGTATCTTCGATACTCTGTGT	30	5
Seq770	CAGGGGTCTTGTTTCGACCTATGTGGTCGC	30	5
Seq771	ATGGTAAACAGTGTCTGACGCTTGGCTTCG	30	0
Seq772	GGAGGTCTCGATTTGCTTTTAGGCCCCCCG	30	5
Seq773	CCGGTTGCTCACAAATTCCACTCCTTCTTG	30	5
Seq774	CGTTGGGTCTGGCGCTCGGGTATTGGCGTC	30	0
Seq775	CCCCCGCGCCCTCCATGTGCTGTTAGTC	28	5
Seq776	GGCAAGTAAGGCTAGGGATTGTCCCGTATG	30	3
Seq777	CGAATGGGAGTTCCTGGGAAGTTGTCGTC	29	0
Seq778	GCGCTTGGGAGTTCAGGTTCTGGATGTTGG	30	5
Seq779	GGACGTATTCCCAAGTAGGTACTGGTGCTC	30	5
Seq780	ACGGTATGACTTAGTCAGGGGCAACTCTCG	30	0
Seq781	CGTGGTGTGTTCTCTGAGTAAGTTAGGGAC	30	0
Seq782	GGATCGTCGTATCGTAGGTCAGTATTCATGGGGATGCGATGGAGATGTATCAGCACCGTCAACTGAATCCCAGTTGGCCTGCAATTTTGATGTGCGGG	98	5
Seq783	CGTTCGGGACCCGCCTCAGGGTGAACTGTG	30	5
Seq784	ATGGATCCCGGGTGTTTGGGCTGCTACCTC	30	0
Seq785	GTGGCACCTGCGGTAAAGGCGACTTTTTTG	30	2
Seq786	GGATGGAATGAAGGCTAGTGTCTACGTATG	30	2
Seq787	GCGGGGTGGCAGTTAGTAATCTGGGCTGTC	30	5
Seq788	GGCGAGGGAGGGCATTGCTGGTTTTCCTTG	30	5
Seq789	GGTATTGGATTCGTAGAAAGGCTCCCTCTG	30	2
Seq790	GTCACGTCTTGGTCTCGCACAGCTCGGTTG	30	0
Seq791	TAGCGTTCTCCTCGGAATCCTGTGGCTCC	29	0
Seq792	GTCAGGGTAAGGGCGTCCGACACTTACTCG	30	0
Seq793	AGGTGTGTCCACTTTGTCGTCTATCGTTCG	30	0
Seq794	GACGGATGAGCTGCTCACTGAATAACGTAC	30	5
Seq795	TCGCGTGACTCTAATTGAGTTGCACTACTC	30	0
Seq796	GGTGATTGATTGATGCCCGGTTTTGTCTGG	30	0
Seq797	AGGGTCCTGATGTGGCAATCTCGTCTTTTG	30	0
Seq798	GGTTCGGTAGTGCTTTGCACCCTTATGACC	30	0
Seq799	GGCCCACCTTCGCGCCTCCATGTGCTGTTC	30	3
Seq800	CGCAGTCTGTGCCGACTCGGGCGTTACACT	30	5
Seq801	CGCATGAGGGTCTGGCGCTTGGGTATTGGCGTGATGCGGTGGAGATGTATCAGCACCGTCAACTGAATTGTTTGAATCTTCTGCCCGGGGCTCTAAGG	98	0
Seq802	CCTCATAGATGTACAAACCGCTGGAACTTT	30	0
Seq803	GCGAATGGGCAAAGAGATCCCATTCTAGTG	30	0
Seq804	CCGGGTTAGGCTAGGTGTAGGTAGATTCTC	30	2
Seq805	GGCGGGTCGACGCTCGCTGTTCCTCGGCTC	30	0
Seq806	ACTTCGCGCCCTCCATGTGCTGCTTTCGTC	30	1
Seq807	TGTACGTTGGTTGGGCTCATACACTGTGAC	30	0
Seq808	CGGGGGATTGGCGATCGGGTTCTGGCGTCC	30	3
Seq809	AAGGACTGCTTAGGATTGCGATGATTCACG	30	1
Seq810	CGCTACGATGTCTGGGTCTAACCCCTTCTC	30	0
Seq811	GTTCACTCTCGCATAGGTGGGCCAACGCTG	30	3
Seq812	CTCCCCGGGTGGGTGTAATTGTCGTTCATG	30	5
Seq813	AGTCCTTTTGCACCGTAGGAATTCCACTGG	30	5
Seq814	GAGTTATTGCTAGGAGTCGTGGTCTGTATG	30	5
Seq815	CCATCCATGGGTTTCGGCTTCAGTCCCCTG	30	5
Seq816	CCCCGAATTCGGTTTCAGTAGAGGTCCGCC	30	0
Seq817	ATGCAGACCGTAAATAGAGGTTATCGTGGG	30	5
Seq818	CGAAGGATTTCTGAAACTTGGCCGTGCGAC	30	0
Seq819	AATCTTTGCCCCTTGCCCCTATTGGGCTCG	30	0
Seq820	GGTGGCGTACGTATTCCGTGTAGCTTAAGG	30	5
Seq821	CAGCACCGTCAACTGAATCGCATGAGGGTCTGGCGCTTGGGTATTGGC	48	0
Seq822	CCCATAGTTATGGCTGTCCGCTTGTTTCTC	30	1
Seq823	TCCCCGCGCCTCCATGTGCTGTTCTGGACC	30	3
Seq824	GGACTCGTAACCGGAATTATAGGTTGTGCC	30	0
Seq825	GCCGTAGGGTTCGTTACTGCTCAATTCTCA	30	5
Seq826	GGACAGGGGGGTTGGGAGTCTGCTTCCAAG	30	5
Seq827	GGGATACTGTATAGTGTGTCTGACGGATGC	30	0
Seq828	CGTGGACCTTTCTCTTCATCCCTGGTACTC	30	5
Seq829	GGAGCGGATATCCCTACGAGGTGCAAGGTA	30	5
Seq830	CTGCGTTCTTGCCCTGCGAATTCCCTCAGA	30	0
Seq831	CCCCCTTAGGAGCATTAGACCTACTCGGCA	30	0
Seq832	CGGGGGTCTTGTCTTCGTCATCTGTGTTCC	30	0
Seq833	GGTTGCTTCTAAGACTCGAGCCAATTCACG	30	0
Seq834	GATTCTGCAGGTATGTTATCGACGCCGTTG	30	0
Seq835	TGCCCTCCCGAAAGTCGGCAGTATGTGTGC	30	4
Seq836	ATTGCGTCGCACCCCCTGCGTAACTTTGTG	30	0
Seq837	AGTCCCTCAAGGTGCTCTAGTTCTCGTGTG	30	0
Seq838	CGGGTTACGGGGTGCGTATTTTGGTCGGAC	30	0
Seq839	TGTCTAGAAGCGTTTGGGGGGGAGCGGGTG	30	4
Seq840	CGGACAGGATAAATCTCGGACCTTCGGGGT	30	0
Seq841	TGTAAGTTAAACCAGTCCGGTTCGCAGTTG	30	0
Seq842	CGGGCTGTGGAGATTCCGTTTCCTTCAATC	30	4
Seq843	CGTCTTGATCCTTGTAGTCTTTGCTCCCCTG	31	0
Seq844	CGGGTCAATTCAGTACTTATTGGGCCCTAG	30	0
Seq845	GGATTGTCGTATCGTAGGTCAGTATTCATG	30	1
Seq846	GATTTGACTTGACCGTCGACTTACCGGTAC	30	0
Seq847	TGATGGGATCACGTGTTTCCTCCTCTCCCA	30	0
Seq848	GGCGGGACTGGGTGAACCCTTTCGACTATG	30	0
Seq849	GTCGAGGACTCTGGTATTGGGTTTCGGGGCGTGATGCGACGGAGATGTATCAGCACCGTCAACTGAATCGCATGAGGGTCTGGCGCTTGGGTATTGGC	98	0
Seq850	CGGCTTACATAATGCATGAGTCCTACGGTT	30	4
Seq851	CGGAGGATGGAAATTTGTCTGAGGGATTG	29	4
Seq852	AGGGAGTGTTTATGTCTATGCGTGGTCTGG	30	4
Seq853	GGACTGACGGGTACTCCTCAATCCTCCAGC	30	0
Seq854	GCTCGTGTCTGATTTTTCGGGGCCGTATTG	30	4
Seq855	GTACCTTCGGACAGCTAGTAACAGATCTTG	30	4
Seq856	AGGGTAAGGGGGTATCATATGCCTGTCTTG	30	4
Seq857	TCCAGGGAGATTCTGGCTGCACATGGCTTG	30	0
Seq858	CTCAGCCTTCTGTACCAGCCGTATTGGATC	30	0
Seq859	ACGTTGTCATCTGGTTGCCTTGGTCTGGGG	30	4
Seq860	GGTTGGCCTGAGATTTCAATGATCCTCGGG	30	4
Seq861	AGGCTAGGACACATCCAACATGTCCGTATG	30	0
Seq862	GGTATTGGGTTCGTAGAAAGGCTCCCACTG	30	0
Seq863	CGCGCCTCCATGTGCTGTATGTGTTCCTCC	30	3
Seq864	CCGCTTTCGGTTGGCCTGAGTTCTTCGGG	29	4
Seq865	TGGGGAAAAGGACTGGTCGAAGCTCCTGTC	30	0
Seq866	CCGTCTTTCGCGCCTCCATGTGCTGTTACC	30	0
Seq867	TTGGCCAGGGTATATCTGGACCGACGGTGC	30	4
Seq868	GAGCTCGGTGGACCCCCTATCTATTCTTTG	30	4
Seq869	GGACCCATGGAAGGCTAGCTAGTGCGTATG	30	1
Seq870	CCTGCTCTCGGCCGTTATTCTCCGGTTTTA	30	0
Seq871	TGGTCCCTGTTGACCCGTTACCTTAATGGG	30	0
Seq872	GGTCTAGCCACCCTGTCTTGTTCGCTCGTG	30	0
Seq873	TGTACTGTTGTGCCGTTCTCACCCTGGTCCG	31	0
Seq874	CGGCGATAGATGTCGGGTAAGGGTTAACTG	30	4
Seq875	GGAGCGGTTACTGGACACCCTTTTGAGCGG	30	4
Seq876	GGGCAAAGTCTGTGGATGAATATTGTCGTC	30	4
Seq877	GTAGTTGCCCTATCATAGGAACTACCGGGG	30	0
Seq878	GGTGGCTGCAGGGGTTAACTTCACCCCTAC	30	4
Seq879	TCGAAGCAATGACACTTTGATCGTCTCTG	29	4
Seq880	GGTCATGCGGTTCAAGAAGCTCTTATACTG	30	0
Seq881	GTTGGCCCTGGTACATTGACCTCCACCACG	30	4
Seq882	CGGAATGATTCGTGTGCTATTAGTGGTGTG	30	4
Seq883	CCCGATGTACTCGGGTAAATAGCATGTCTG	30	4
Seq884	GCTTGGTCTTCCCGTTCGGCCTCGTTCGGC	30	0
Seq885	CAGGTATGGAAGGCTAGCGTGGAGCGTATG	30	0
Seq886	CCGCCCGAGATGTAATTGTACGACCCGCGG	30	4
Seq887	GGTCAGTTGGCCTGGATAACTGAATCCGGG	30	2
Seq888	GAAACGGGCATGTTGATTGTCACCGGGCTT	30	0
Seq889	GGTTCCAACTTAATAGGTTTTGTCGCTGGG	30	0
Seq890	TCGTCTGGACTCTGTCCGTGTCTGCGGTAG	30	0
Seq891	GGTGCACTATGGCTGTGGTTTGTATCTGAC	30	4
Seq892	GTGACGTGGCGACCGGCGTGGGGTACTGTC	30	4
Seq893	GGATCGCCGTATCGTAGGTCAGTATTCATG	30	4
Seq894	CCCTGCCGCGCCTCCTTGTGCTGTTTCTTC	30	2
Seq895	CGGACGGAAAGCTACCAACGAGTTGTTATT	30	0
Seq896	CGACTTTATCAGTGCGGGAGCGGGACCTTC	30	0
Seq897	TCGGAGCACTTGGCGTTCTCTATTCCATCC	30	4
Seq898	GTTAATCCTGCGCGCCCCACACGACCGATC	30	0
Seq899	GCAGTATGGCGTCTGGTCTCTTCTTTTCCG	30	0
Seq900	CGGAACTGGGGGGACCGTATAGCTAGCTC	29	4
Seq901	AGGGGAAATATGCGGATTTTCTGTCACAGA	30	0
Seq902	CCGGGGGCTTATCCGCACGTCCCTTCTTTG	30	4
Seq903	AGCTAATGAGAAGGGGAGTTCTTTCCCTG	29	4
Seq904	GCATGCCTTCGTGGCTGCATTACCTCGTGT	30	0
Seq905	GAGGTGTCGTCCTAATTAACACCATACGTG	30	0
Seq906	GATGGTTCCGCCTGGTTCCGCCCTTGGTTGC	31	4
Seq907	CGGTTATAGCGGGCCTCTCTGTTACGATC	29	4
Seq908	GCGGTCAACGTTATTGGCTACTCTCCTTG	29	4
Seq909	TCGGAAACTACGGGGTAATCCTCCGATTAC	30	4
Seq910	TGCGATGTAGCTTTCCCTTCCTTATGTGTG	30	0
Seq911	GGTGCGTTGTTTTTTGGGAAAACCCTCTCG	30	0
Seq912	CTCGCGAGTCAGGGCCGGATTAGCAAACTA	30	4
Seq913	GGACCTAATCAATTGCCCGCTACACTTAGG	30	4
Seq914	CGGGGGACGATTGACTGGTAGTTACGGTTC	30	4
Seq915	GGGCAAGGTAGAGCCATCTACTATTTCGTT	30	0
Seq916	GCTCCGAAATATACCAGGTCGGTGTGTTGC	30	0
Seq917	ACAGTGAAGGAAATGCAAGAGGTAAGGTTG	30	0
Seq918	CGCATGAGGGTCTGGCGCTTGGGTATTGGCGTGATGCGATGGACATGTATCAGCACCGTCAACTGAATCGCATGAGGGTCTGGCGCTTGGGTATTGGC	98	2
Seq919	ACTTTTCGAACTATGCAGGTGACCGAAGTC	30	4
Seq920	ATCGAAACACCACCGGTCAATCTCGATGTC	30	4
Seq921	GGGAAGAAATGTTGGCCTGTATCTAACGGG	30	4
Seq922	CGAGGTATGATGGCTAGACCTGGTCGTATG	30	4
Seq923	GGAGGATACGCGGGTTCGGTACTATGCACGT	31	4
Seq924	GGGCCTGGGATCAGACTGATACCTCTTCG	29	0
Seq925	GGGCTCGTGGTAGGATTAGCGACTTCGGTG	30	4
Seq926	CCGTCCTAGGCGTTTCGGATACTTACCGCG	30	0
Seq927	CAGGCTCGTCGATTCCGCATGCCTCAAATG	30	0
Seq928	GTCATGCTGCTCGTCCTAGAAAAGTCTCCG	30	4
Seq929	AGCCCCAGCGGAGTTGAATGACACTAGTTG	30	4
Seq930	ACCGTTTCTCAGTTGTGGCGGGGACTGCTG	30	4
Seq931	AATATGCCCAATCCAGAGGGGGACGTTGGG	30	0
Seq932	GGGCTGAGTCGTATCTCCGATCTATTACTG	30	4
Seq933	GATGCGTTCCTCAGTCAAGGAACTGTACGG	30	0
Seq934	GGACGGCGTAAAAATTGATTGCTGATCTGT	30	0
Seq935	CCGCGCCTCCATGTGCTGTGTCCGTTACTC	30	3
Seq936	GTTAGTGATTGGCATCCGTGACCGTCGTTG	30	0
Seq937	CATTGCTGCTAACCCCTGGAGTCTCCCGGT	30	0
Seq938	GGGTTGCACAAGGTCCCTATACGGGCCTTC	30	4
Seq939	GTGGCCGCCGAGGAGGGGGTGTCCCAACGG	30	0
Seq940	GGTTGGCCTGGGTCATGTAGATTTCCCGGG	30	0
Seq941	CTGTGGCCTGTGCCGATCCGTCCACTTGACC	31	4
Seq942	CATTGAAGGCGCAGTGGGCTCGGTACACTT	30	0
Seq943	CGGGGGAGGAAGGCTAGTGTTCTACGTATG	30	1
Seq944	GTCCCATGACGGGGAAGTCGTGTCCCGTTG	30	4
Seq945	ACACGACTTAAGTACATAGCGGGTGCATTG	30	4
Seq946	GGGTTCGGGGCCGATGTATTACCCACTGTG	30	0
Seq947	GCCTATCCTAAAAATCTGGCTGGTCTTGTC	30	0
Seq948	GGGCGTACACTTCTGAGTGTTTCGATCTCG	30	0
Seq949	GTTAATGGAAGGCTAGCGAGGGAGCGTATG	30	3
Seq950	GGCTGTGTGTATGGGCTCTACCTTGTACTG	30	0
Seq951	CCCGGCTCTCGTAGACTCGTTGGTTCCCGT	30	4
Seq952	CGAGGGGGACTGCTCAGGATTGCGGATCTC	30	3
Seq953	TGGTAGCCTCCTCCACTACTCTCTCTCCTG	30	0
Seq954	ACTCCACTATATGGCGGGACTTCCTGAGCA	30	4
Seq955	GGATCCCCGCATCGTGGGTCAGTATTCCTC	30	0
Seq956	CTCTCGCCTGCGGGGACTCTGGAAGCTATG	30	0
Seq957	GCGATCCGTCCGAACCAGGTCTCCTGATTG	30	2
Seq958	GTCGGCTGATCAAATCTCGGGGGCCATGTG	30	0
Seq959	CAACCCCTTATGGCGCCAATATTCGTGTCC	30	0
Seq960	CCGATGGGCTAATGCCGTGGTATGTGGTTG	30	0
Seq961	GGAGGGCTCAATCAGTGCTTGGTTTTCTCG	30	0
Seq962	ACTGGTCTCCTTGGTGGTTCTGTCCGGTG	29	0
Seq963	CGGGGCTACAAGTTCAGGGAAAGGTCATTG	30	0
Seq964	GCGGTACGAGAAGTTGGCCTGTTCTACGGG	30	4
Seq965	AATCAATGTTAGTTCGCTTGAATCGGGGGC	30	4
Seq966	TCTGCGGGGACTTCTCGGTAATATGGGTGC	30	0
Seq967	GGTATTCGGTTCGTAGAAAGGCTCCCTCTG	30	4
Seq968	CCGGGGTACGGTCTATAGTCTGCTTGTTGG	30	4
Seq969	CCGCATGAGGGTCTGGCGCTTGGGTATTGGC	31	1
Seq970	GCAATATGGGGTGATTCCGAGTGATTCAGG	30	0
Seq971	CGTAAGGGCGTTGTCCGGCCCATAGTTATG	30	4
Seq972	GGGGGCGGCCTGTTAATTGCCCTAGTCTTC	30	4
Seq973	GGTGAAGGGCACGAACCTACATTTCGGCTC	30	0
Seq974	CTAAAACCAAGCGCTGCTCCCTAGTTCTCG	30	0
Seq975	GACGTGGTTGCGGAACTTGTTGCCTGTA	28	0
Seq976	CGCTCTCCACGGGCTGTCTTTGTGTTTTGG	30	1
Seq977	AACCCTAACACGGGGTGAACAAACGTAGTC	30	0
Seq978	CATTGTTGATTTGCGGGAGGGTACTCGATG	30	4
Seq979	CCTCAATGGCTGTTTGCCCCCTGCTTCGTG	30	4
Seq980	CGTATTCAGGAGTCGGCCTCTGGATAGGGAGTGATGTGATGGAGATGTATCAGCACCGTCAACTGAATCGCGCATGCTAACTACTAGTCCCTGCGGTC	98	4
Seq981	CGTCAGTTGGTCCCCGTTTGGCTACGTCTT	30	0
Seq982	CGTCAACGATTATTAGGATAAAGGGCCTGG	30	4
Seq983	AGTCCTGCTTGGTGTACATCGGGTTTCTGG	30	0
Seq984	ACCCCTCTACAATGAATGGGGCTACGTTTG	30	0
Seq985	AAACGCGACGCGGTTCCCCAGGTAAACTTG	30	4
Seq986	GGCCTAACGTTCTTGGTGCGTTTGCATTCC	30	0
Seq987	CTTAACTCGCCGATCCGGTTTGACAAGTTG	30	0
Seq988	GGATGCAGTCATATATGTAGGCCTGTCGGG	30	4
Seq989	GGTTCTGACTCGATGGCATATACTTACCTG	30	4
Seq990	GGGCGTGTGCAATCTATGGGTCAATTTCGG	30	4
Seq991	CTTGCGAGGCTCCCACCCGCTTTAGTTTTG	30	0
Seq992	GGTTCTTTCGGGTTCTAGGGAGACCCGTCG	30	0
Seq993	TGTTGGCCTGATTTCTACCGTCCTCTCGGG	30	0
Seq994	GCAATTCACGGGGTGGCGAACACACTTTTC	30	4
Seq995	CGGTCACGGGACTAGAGTGTCCACTCGCTA	30	0
Seq996	GTGCATGTAGGTTTTCATGGGTGATGTCTG	30	4
Seq997	CGGCCTTTAGAACTAATAAACGAGTTGGTG	30	4
Seq998	GGACGGGGCGCTATTCGGATAGGGGGATCTC	31	4
Seq999	ATCACAGGACCATAATTCTGGCCACGGCTA	30	0
Seq1000	CCATCCGGGTGTGTAGTGCTGTGTAGGTTT	30	0
Seq1001	CCCACCCGGTACGTTTTGTCCGGTGCGACG	30	4
Seq1002	GTGTAGTCGTTCTTAGTTTTTCGGGCCGCC	30	0
Seq1003	CGGTGGGTTACGGTAACCGTTTTTCCTGG	29	0
Seq1004	GGGTGGTCTTACAGACATTGCGCGGGACTG	30	0
Seq1005	CGTGATTAAAGGCTCCCCGTTCCTGAGTAG	30	0
Seq1006	AGGCTCACTATGCGTATTTCCTCAGCTGTG	30	4
Seq1007	TCGTGACGCCGCTAGTAGGGTTTCTCTTTG	30	4
Seq1008	TGCGGGGTTACCGTTCCATATGTAAATCCCGCGATGCGATGGAGATGTACCAGG	54	4
Seq1009	GGTGACGAGCAGTGCGGATCGCTTACTCAC	30	4
Seq1010	GGGTCCGCTCGTCCACAAATGATGGCTGTC	30	4
Seq1011	CGGTCATTGACCATAAACTAGGTGTGCTTC	30	4
Seq1012	TGGACAACCCGAGTTGTTTGTCTATGCTGG	30	4
Seq1013	GCGCAACCTCCTCCACTTTCCGCAACCAAG	30	4
Seq1014	AGCAGTCGTGGGGATAGACCTGTGTTTGTG	30	4
Seq1015	GGAGGAGCTAGCGTACGCTCCTATTCCGTG	30	0
Seq1016	GTTGCAAGGCTCCGTCCCCGTCGTTCCGGA	30	0
Seq1017	GAGGCATGGTTAGCCGGTCTCGCGTTAGGG	30	0
Seq1018	GTTGGTCGTCAAATAAAGTCGGGGCTCTGG	30	4
Seq1019	AAACGGGCAGCCCGTGATTTCCCCCGTAAC	30	0
Seq1020	CTAGGCCCCGCCCTTCTAGATATGCCTACG	30	4
Seq1021	CCGACTATGCGGATGCTGCATTGAGAATGG	30	0
Seq1022	AGCTCCGAGGAGACTTTTGGTTTTAGGTGC	30	4
Seq1023	CCGCGCGTAAGAAGGGTCACTCAGGTGGTC	30	4
Seq1024	TCCGCGCCTCTCCATGTGCTGTTATTTGC	29	1
Seq1025	CCGGGGGAGCTGCTAGAAGCTGGGGTTTGCT	31	0
Seq1026	GGGTGTAACTTAGTGCAACGGGAGCTCTGG	30	4
Seq1027	CCACACGGTTGAAAGCTTAGTATAGCTGTC	30	0
Seq1028	GGGTCCGCTATGCTGGATGCTAATTCCTC	29	0
Seq1029	CGATCGTCGTATCGTAGGTCAGTATTCATG	30	2
Seq1030	GTGTTGGCTAAAATTCTTCCCCGGATTTTG	30	0
Seq1031	ATGACGTCCAGGTCACGCCTGGGTCCGTTG	30	4
Seq1032	AGGAACCTTGGGGGTTTTCGCGGGCATTAC	30	0
Seq1033	CGCATGAGGGTCTGGCGCTTGGGTATTGGCGTGATGCGATGGAGAAGTATCAGCACCGTCAACTGAATCGCATGAGGGTCTGGCGCTTGGGTATTGGC	98	0
Seq1034	CCGCGCCCTCCATGTGCTGCCTGTCTGTGTTC	32	0
Seq1035	AACCGCATTGGGTGCACTTAACGACGGGGG	30	4
Seq1036	CCCCGATCTAGTTAGTCGATCCAACTAGTGGGGATGCGATGGAGATGTATCAGCACCGTCAACTGAATGAGGGAACGAACCGAATCTGAACACTGTGC	98	4
Seq1037	ACGGGGTTTGCTCATTTATCCGCTCGACTG	30	0
Seq1038	CTGAAGGGGACGGCAAAGGGTAGATTTGTT	30	0
Seq1039	GCGCATGCATCTGTGTGCTCTTGTTCGATC	30	4
Seq1040	GGGAGGGACGGCCATTTCTGTCTAGATTTC	30	0
Seq1041	GATGAGGCCCTCGTATACCACATGGGGATG	30	4
Seq1042	CCCTAATTCTCTTGTCCCCTCTATCGGGTG	30	4
Seq1043	GGTCCCTGAAAATTGTCGATTAATCCCCGG	30	0
Seq1044	CCTGTGATGTTGGCCCACTTGTCCGGTGGG	30	0
Seq1045	GTGCGAGTACCGGAACTGTCTGTTGTTTTC	30	4
Seq1046	CGTGTTGCCATTAACGGCCTTTCCGGATTG	30	0
Seq1047	GACGCTAGGAGTTGTCATTCGAATCCGTAG	30	4
Seq1048	CCTCATGTTGGCCTGGATACTCATTCCGGG	30	3
Seq1049	TCGGTTGCACATCTAGGTTGGGTAGGTTTG	30	0
Seq1050	GTTAGGCCTGGTCAGCTCTAAGCGGATGTG	30	0
Seq1051	GTTTGAGGACCTTGATACGTGCTAATCATC	30	4
Seq1052	CTCTTTGATGGCGTTCCTCTGTGTGTATAC	30	0
Seq1053	AACTAGTCGGGTCTGTGGCTGCACGTGTTG	30	4
Seq1054	TCGGGTTGTGCATCTAGGTTGGGTAGGTTTG	31	2
Seq1055	TCCAGGGAGATTCAGTCCCCCTTTTCCGAC	30	4
Seq1056	AACGCGAGCGGATTGGGGTTGAGAAATGGTC	31	4
Seq1057	GGATCGGGGCTGAAGTCAGTTACCTGGGAC	30	4
Seq1058	CGGTACCGCAGTATATCAGAGGGGCTGGTG	30	4
Seq1059	GCCGGGGATCGTGGGGTCTTATCCCTCGTC	30	0
Seq1060	TGGCGGACGGGCGATGTTTTCTCCTCTGTC	30	0
Seq1061	CCGTCTTTCAGCTAGACAATGAGTCAGGTG	30	4
Seq1062	TCCGGGTAGGTTTGCTACCTCATCGAAGTG	30	4
Seq1063	GCAGTGGGGATCAATAGACTCTCCTGGCAC	30	4
Seq1064	AACCCCGTAGTCCACCATGGTTCGACCGCT	30	0
Seq1065	CAGGATATCTGGGGAGAATCGCCTAGATCG	30	4
Seq1066	AGGTCTGCCTATCCGTGTCTTATGTCTTCG	30	4
Seq1067	ACCGCGCCCTCCATGTGCTGTTGCCTCACC	30	1
Seq1068	GTGTGGGTCGTTTCGATTCGAACCAACGGG	30	4
Seq1069	GCCCTATGAATTCTCGCCGTTGCCTTGGTG	30	4
Seq1070	GTCCGGGTTGCACATGTACCCGTGTTTGCTC	31	4
Seq1071	GGGTCGTCGTATCGTAGGTCAGTATTCATG	30	1
Seq1072	GGGTATGTTGGCTAAAATCCAGGGATTTTG	30	2
Seq1073	CAGGGCCTGGAGCAGGTTTTTCGCTTGTTG	30	0
Seq1074	GTTGTCTGGATTGGGGGGCCTGGCCTTACG	30	1
Seq1075	CGGCGGTCGAGTGGCGGCCTTTTCGTTCTG	30	4
Seq1076	TCCCGGAGTTCTGGGACTGCAATTGCTAGC	30	0
Seq1077	CAGACGCGTAGGGTTAGGATACTCAAGCTG	30	0
Seq1078	AGTTGGCCCGGTCCTTTATGATGAATCGGG	30	0
Seq1079	CCTGTGAAGCCTGGCATTAGAGGACAATGG	30	4
Seq1080	CCGGGTCTACCCCTTGTCCCACGTCGATTG	30	0
Seq1081	GACTGCGGGCGAATTTGTTGTTCTGACGTT	30	4
Seq1082	CGATCCTCCTATTGGAAGCTTTCTTTCCCG	30	0
Seq1083	CCCAGTTGGCTAAAATCCCGATTGATTTTG	30	2
Seq1084	AGGATGTGGACTTCGCGGGGCTTCTCACTC	30	0
Seq1085	AAGGACTGCTTAGGATTGCGATGATTCTGG	30	2
Seq1086	GGCAGGCATTGTCTCTCAGGGGAGAACTAA	30	4
Seq1087	GGGAACGTTGACCCGTCGATTATACGCGGG	30	4
Seq1088	ATAGGTGAAGTTCTGCTATAGGTCGTATGC	30	0
Seq1089	TCCCGTCAGCGTGCAGTATCTGGTTCGGTC	30	0
Seq1090	GTTGGACTACTATCTGTTTCTCGCCGGGTG	30	0
Seq1091	GAGTGATCCTCGCTTGTGGTTTGACTGCGG	30	4
Seq1092	GTTTGGGCCGCGACTATTTAATGCTATG	28	4
Seq1093	CGAGGGCCTTTTGTAGTTCCGAGAGCTCGC	30	0
Seq1094	TCATAAGTTAAAGTACAGAATCGGGCGAAC	30	0
Seq1095	CAGACGGGAGCCGACCAGTATCCCCTGATG	30	0
Seq1096	CCCTATCCAATGTCCACCGGCATTCAGTGC	30	4
Seq1097	CCTGTTCTACCCGATCCAGTTTTCGTCGCG	30	0
Seq1098	ACGGGATAGATATACAGACCCGTCCCATTC	30	4
Seq1099	GTGGCAGACCCGTTGGAAATCGAGAATTTC	30	0
Seq1100	CGTACGTTCAAGTTTCGTTGGGGGCCTGTC	30	0
Seq1101	CTTGCCCTTTGGGTAGGGGCGTAATTTGGC	30	0
Seq1102	GCCAATATGGGATTACCTGCGAGGGCTGCC	30	4
Seq1103	GATGGTTTAACCTTATGGGGTCGACGTAC	29	4
Seq1104	CGGGGTGGCGAGGGGAACTGTTTTAATTCG	30	0
Seq1105	GGTTCTGTTGGCCCGTGGTCTATGTACGGG	30	0
Seq1106	ATCGTTCGAGCGGGGTTCTTACCTGGTTCC	30	0
Seq1107	CTGGGCCGTCCGGACAGATCTTCTCACATC	30	0
Seq1108	GGTGGCGACCAATGAATTTGAAACCGCGTG	30	0
Seq1109	ACAACGTTCGGTGTAGCTGGTCCCCCCTAC	30	0
Seq1110	GTCCGTTTACCTGATGGAAACGTCCCGTGG	30	4
Seq1111	AGCATTCCGGGCTACAGGATTTCCACGTAG	30	0
Seq1112	CGGTACGAGCTTGGCAGCTGATGTTCTTGA	30	4
Seq1113	ACCCCTCTCCTGGGTTTATAGTGCGTCTGG	30	4
Seq1114	CGGTAACGGCGTTTGAGTGTCTACCTCCGC	30	3
Seq1115	TCTCCTGGGAGTCCAGTCCACGTTGGTGTT	30	0
Seq1116	GGGAATGCCGTTTCTGTCACCATGTTGTGC	30	0
Seq1117	CGGGAATGTGGGAGCCGTTCTTATCTCAGG	30	0
Seq1118	CGTCCCGGTCAGGTACACCTATGGTCTCTC	30	0
Seq1119	TCCGCCTGTGCAGTCTGTCTCTCTCTCCG	29	0
Seq1120	CCTAGTGTCGTTCTGGTCCAGCTTGCTTGC	30	4
Seq1121	CCACCCATGCTTAATGTGGGGTGCTATCTG	30	0
Seq1122	GGCCCGATGGTTGTTCGTATTAGATTCCTG	30	0
Seq1123	CAGGGGACTACACTTCCAGGGAGAGTGTTG	30	0
Seq1124	GTGTGCGATGGAGATGTACCAGCACCGTCAACTGAATCGCATGAGGGTCTGGCGCTTGGGTATTGGC	67	4
Seq1125	CGCATCCGTCACTTTTAGTCCCTACCCAGG	30	0
Seq1126	GGATCCTCGGCTCGTAGGTCAGTATTCTGC	30	4
Seq1127	GGAGCATCCATCCCTTCCCCTTTGCACACG	30	0
Seq1128	CGCATGAGGGTGTGGCGGTTGGGTATTGGC	30	3
Seq1129	GTGCATGGAGTTATTCGTTGCTTCCCCCGG	30	0
Seq1130	CTCAGTAGAGGATTCCCGTCCCTCGACTCG	30	4
Seq1131	GTTCCTGAAGGCTAGAGTAGGCCTCGTATG	30	0
Seq1132	GTTGGCTAAAATGCTGCCCTATGTATTTTG	30	1
Seq1133	GTGAATTGTTGGCCTGGATTGATGTCCGGG	30	4
Seq1134	CGACGCGGTACTTCCACGAGGTGTTTCAGC	30	0
Seq1135	CTTGGGAGGATTACCAGTGTATTACTCCGG	30	0
Seq1136	TCTTGTTCCGCAGTACGTACCTGCCGGCTG	30	0
Seq1137	GCACCTTTCAAGTTGGCCTGTTTAAACGGG	30	4
Seq1138	ACCCGCTCGCGCCTCCATGTGCTGCTTTCTC	31	2
Seq1139	GTCGGTGGGTAAGGGGGGACTTTTCGTCAC	30	4
Seq1140	CGTGTTGACCCCCCTTGACTTTTGCCCGGT	30	4
Seq1141	CCTGTTAATCCGGTGGTCATGCCAGGGTGC	30	4
Seq1142	CGAATTTGGAATGTGGTTAGTGATTCCGAC	30	0
Seq1143	GTTGAGGTAGATGACCGGACCCTACTCTTG	30	4
Seq1144	CACTGTTTACTTTGCGGGGGGTGTCATC	28	0
Seq1145	GGTATTGCGTTCGTAGAAAGGCTCCCTCTG	30	1
Seq1146	CTGAATCCTTACGCTACACGTCCTATAGTC	30	0
Seq1147	AGGCTCAGGGTGTCCAACGGGTTCCCTATG	30	0
Seq1148	CTGTGGCTTCGGTTCATCCGGGGATGGCTC	30	4
Seq1149	GCGGGGCGGTCTTGACCTTCAACAACAGGT	30	4
Seq1150	CGTGGGAGCTGTTTGGTCTCGCCTCTCGTC	30	4
Seq1151	GCTCAGTCCACACACGTGGTTTTAAGCGGG	30	0
Seq1152	GGTCAAATCGGGGACTGGCTGTAGAATTTT	30	4
Seq1153	CCTCGCGCCCTCCATGTGCTGCTTGTTTC	29	1
Seq1154	CCTGGTCCCGATGGTGTTCGTGGGCCATTC	30	4
Seq1155	GGAGTCGGGTGCGATGCATGCTTCTGGGT	29	4
Seq1156	GTGGGTAGCTACGGGGTTCTCTTGCTATTG	30	3
Seq1157	CCTCTAAAATCTGGGGTTGGGTTCCGAGTC	30	0
Seq1158	CGAGACGTTCATGTTCGTCGGCTGACTGCG	30	0
Seq1159	GGGCCCCCCCGGGATGGGCTTCTCCCCACG	30	0
Seq1160	CGCCTCCCGGTGGTGTTTGTTTTTTGCTTG	30	2
Seq1161	GCTGTTCCTACACTGCTATCCGATTTCGCG	30	0
Seq1162	GAGTAGGATCTACCACCCACCTTGTGGTTC	30	0
Seq1163	GGGCTCCCGCCTGGTTGTCTCGCACATCTA	30	4
Seq1164	AAGGACTGCTTAGGATTACGATGATTCAGG	30	0
Seq1165	TGGTGTTGCCGTCTTCTTCTGTTCTTGGAC	30	4
Seq1166	GCCCGACATGGACTTCTTCAGCTGTCTGGC	30	4
Seq1167	CGGCGGGCGGGCGGGTGGAGATTCGCGCGT	30	0
Seq1168	GAAAGGAGAGCCGTTGTTTGTACTGTCTAC	30	0
Seq1169	CCGGTGGAACGAACGCTTATAGTTGGTGTC	30	0
Seq1170	GTTGATTTCACCTCTCGGCCACCGGTGTC	29	4
Seq1171	CACACGTACGGTTGGGGTCGATGCATGTC	29	0
Seq1172	GTGGACGAAATAACCTTAGGTACGTGTTTT	30	4
Seq1173	CTAGGTAGCGTACGGTTGCAGTGTTACATG	30	0
Seq1174	AAGGACTGCTTGGGATTGCGATGATTCAGG	30	2
Seq1175	GGACACCACATCTTTGTCCTAGCTCGAAAC	30	4
Seq1176	TTGGGTAGTCTGCGATACTTGAGGTGGAGC	30	0
Seq1177	GGATAAGGTCTCCCGTCCCTCTTTCTGGGG	30	0
Seq1178	CCCCCTCAGGCTCTAGCTTGATTGTCTCTG	30	4
Seq1179	AACGGCAGAAGCTTGTGACCATCCGGTTAGC	31	0
Seq1180	GTTACCGGGGTCTTCTTACCTTCAAGGTCA	30	4
Seq1181	GTGGTGATGGTCTTGGTTCCCGGGGTTCTA	30	4
Seq1182	CCGGTGACGTCTGTCTCTCGGTGGGTCGTCGTGATGCGATGGAGGTGTATGCGCTG	56	4
Seq1183	AGTGAGGCCAGTGTAGAAACGGTTTATGTG	30	0
Seq1184	GGGACAGGGTCTTTGGTGCATATGGCGTTC	30	4
Seq1185	CCGTGAAAGGGCTAGAGGTCGTCAGCTATC	30	4
Seq1186	GCGCGATAAATGAAATGAATTATGTGCTTT	30	0
Seq1187	GTTATCCGCTCACGAAGGAGTTACGAGAAC	30	4
Seq1188	GGGTGTGTATGTTGGCCCGGTTTCTCTGGG	30	0
Seq1189	GTGACTGATCACTTCGGATGTTGGACCGCG	30	0
Seq1190	ACGCTTGGGTTCTCGTCTTCGTGCATTGTG	30	0
Seq1191	CCGGGACTCGCTTAAGGTCCCCTCTACAAC	30	4
Seq1192	ATGCCGGCTGGATGCCAGTTTCATGTAGTG	30	0
Seq1193	GAATCCGCGCTCGGTAATGCCGGTTACTTG	30	0
Seq1194	CCTTGGATCGTCCCGGTCCGGTCTGCTATG	30	4
Seq1195	CGCAGTGTCGGGCTGTGTGGCTGTATGATC	30	0
Seq1196	CGGCCTCAGTTTCACCTCATTGAGCGTGAT	30	4
Seq1197	TGGGGCGCACTTGTGTTTGATATCGAACGG	30	0
Seq1198	GAAAGGGGGGTTTCCGAAAGGAATATTTGCG	31	4
Seq1199	TCGGTGGAAAGGTCACGTATCGATGGGGCC	30	0
Seq1200	GCTCACGCGTCGTTCAGGATGTTTGTGCTC	30	0
Seq1201	GAGCCTGACTGGGCTTGTTTGGTAGCTGAG	30	0
Seq1202	CCGAACGTAATTCACGTTACTTCGGTGGTG	30	0
Seq1203	GTAGGCAGTCAGGGCGGATCCATTATTTCG	30	4
Seq1204	TACGGTGGAAGACGCATGCTATATTCGCTC	30	0
Seq1205	GCACGTATTGGATTATAGGTGGGGTAATCC	30	0
Seq1206	GGGTTGCAAGTAGTTTCTGGTCTTACGGAC	30	4
Seq1207	GGTCTCGTCGGTGTGACAGTGGTTGCCTTG	30	4
Seq1208	CTCCCCAGAGGTTGAATACCATACGGTCGCT	31	4
Seq1209	GGCGTTGGGTGGGGTTTATGGCTTGACTTG	30	1
Seq1210	GAGTTGGTCTTGGGGCGGATTTGCTTGGAC	30	4
Seq1211	CTGGTGGGTGGGTGGAGGATTTCCCCGGTG	30	2
Seq1212	CGCATGAGGGTCTGGCGCTTGGGTATTGGCGTGATGCGATAGAGATGTATTGGTACCTG	59	3
Seq1213	GAATGGGCTTAACTGACCTGACTCACATGG	30	4
Seq1214	CCCAACACGTCTCGTGATGGTTTATGCTTC	30	4
Seq1215	CTAGCTCGGCGGACGAGATCAGAGATATTG	30	0
Seq1216	CGCATGAGGGTCTGGCGCTTGGGTATTGGCGTGATGCGATGGAGATATATCAGCACCGTCAACTGAATCGCATGAGGGTCTGGCGCTTGGGTATTGGC	98	1
Seq1217	CCAGGACGAATGTACTCGGTGTGTCTTGCC	30	4
Seq1218	GGCCTTGAGTCGGAAGTTGTTTCCCAGTTC	30	4
Seq1219	CGTCGGGTATCACGTCTGTCGAACTATGTC	30	0
Seq1220	GTCCTGATTCCCGTTGGCCTGCTTGTCGGG	30	0
Seq1221	GAAGTTGGCCCGCAGTTTTAAATGGCCGGG	30	4
Seq1222	GGTCTTTTGTCGCCCATGATTGTCCCGGCA	30	0
Seq1223	TCCGGTCACCTGCTCTCGACAATGCCTTTG	30	4
Seq1224	CTCGAGGTGATTAACTTAGTCTTCCCGTGC	30	0
Seq1225	GCAACGTTGCCATCTTTCGAGTGCACTGTG	30	0
Seq1226	CCCAATCTACACTCGTGTGCTGCTTTCTAC	30	4
Seq1227	CGGTCGAATGTGCTGTGCAACTGTTTCCTT	30	4
Seq1228	CGTGATCTTGTCCGGTAAGATCTCTCCTCG	30	4
Seq1229	GGGCCCTGTCGTCTATCTGTCCTTTCCGAC	30	0
Seq1230	GCCTCGGTGGAATATGGTCTTGCCTTGTTG	30	0
Seq1231	GGTGACTGGTTTCGGACTGCATGTGCGATC	30	0
Seq1232	CTCGCCGCCGTTCCAGGGTATACACGTGTCGGGATGCGATGGAGATGTATCAGCACCGTCAACTGAATCGCATGAGGGTCTGGCGCTTGGGTATTGGC	98	3
Seq1233	GGACTCGAATGGATAGTTTGATCTCCAGCC	30	0
Seq1234	CATTGTCTCTGGCACACATATGCGCGGTTG	30	0
Seq1235	ACCGGAGTGTAGTATCGATGGCGCTGAGAC	30	0
Seq1236	CCGGCGTTTCCTCACGTTGCCCGAGGTA	28	4
Seq1237	GTCATATGAAGCTGGAGATTACCGTGACTG	30	0
Seq1238	ATTGTTGAGGTTGGGCTTATGCAGGAGGGC	30	0
Seq1239	TCGGCAAGTACCTCCAGCTACGTAGGGAAC	30	0
Seq1240	TCGCTGTCCTGGATTTGGTGGTGTCCGCA	29	4
Seq1241	CGGAGGGGATTGAGTCCTAACAATCCTCTG	30	4
Seq1242	GAATAAGGCGGTCCTGGTTCGGGGTCTCGG	30	4
Seq1243	GGGCAGCCTCTTCAGGTGGGATACACTTG	29	0
Seq1244	GGTGACTGCTAAGCTCGGGACGGGTTTGTG	30	4
Seq1245	CGGAAAACTTCTCTGCAACCGCTGGTCTTG	30	0
Seq1246	CGGGCGGTAACCTCGGCATGTTCCATTTCG	30	0
Seq1247	CCGTCACGAATCTGCTGTCACTATGTTGTC	30	0
Seq1248	GGTCATATGAAGGCTAGACTAGGTCGTATG	30	1
Seq1249	CGGTAACGGCGTTTGAGTGTCTGCCTCCTC	30	1
Seq1250	GTACTGTAGGCCAGTTGTCTCTCTATGTCG	30	0
Seq1251	CCTAGCCTAAGAGTTGAGGGGGTTAATTTG	30	0
Seq1252	CGGGACTGGTTTTCGGCCATGGTTGGCTGC	30	4
Seq1253	GCTGTCGTCATTGATACTGGCCTACATAC	29	0
Seq1254	CTCATCACAGGGCCGGGTAAAGCTCAGTTG	30	0
Seq1255	TGCGGGTGTGGTTTTTTGTGGTCAGCTATG	30	4
Seq1256	GACAGAGGAGCGTCAGTTGATCGTTTCGAT	30	4
Seq1257	TCGGAATTCTCGAGGTTGTTGTTCCCCTCG	30	0
Seq1258	GACGATCTTGCGTACGTCTGTCCAATCTTG	30	0
Seq1259	GGCCTTCCTGTCTACTCCCGGGGGAAATCG	30	0
Seq1260	ACCGGATCTCGTCTGTTAACGAGATGAGATGG	32	4
Seq1261	CCTTTATGGTTTAGCAGGTACTGGGTCGAC	30	4
Seq1262	AGGGGCTTGCTAGCATGTACACGTGTGCGA	30	0
Seq1263	GGAGCTACTGTGGCTGAGTCAAAAACTATG	30	4
Seq1264	CGTTCGCGCCTCCATGTGCTGCCTGTTTTC	30	0
Seq1265	GTCGGGGATTCCACTGCCTTTGTCTGTGTG	30	0
Seq1266	GCAGGACTACATTTGACACTGTGCCGCTCG	30	0
Seq1267	GTGATGTGATCTATCCTTTCCCCCACACG	29	4
Seq1268	GACCTGTCGACGTATTAATTTGGCTTACAC	30	0
Seq1269	GCGGGACTCGGGGAATTCCTTGCTTTCGAC	30	4
Seq1270	CAGGTTGTCCGACGTGTGATGACCCCCGAG	30	4
Seq1271	TCGTCAAGAGTACGGATGAGGTCCCATGAC	30	0
Seq1272	GGGAATTCGGTGTGCAGTGACTTTGTCTTC	30	0
Seq1273	CGTCCTCCCGGTGGTGCAATAGTTCTCTTG	30	0
Seq1274	GGGTTGATATCGCTTTGGGTTGCTGGCTGC	30	0
Seq1275	CCACTCCTGGACTCGTGCATTATGCTCTCG	30	4
Seq1276	CCCTAAATGTTTGGCTCTCGGTGCGCCTGG	30	0
Seq1277	GTGGAATCAAGGATCATCTGTGTATCTGCC	30	4
Seq1278	GGGCTATGATATCGGGTACTCCGTGTTGTG	30	4
Seq1279	CTCGCCGCCGTTCCGGGGTATACACGTGTC	30	2
Seq1280	CTCAGATGAATTCCCGCTGAATGGTTTGGT	30	4
Seq1281	GCACTTACTTCGCGCCTCCATGTGCTGCTC	30	2
Seq1282	CCCCCGCTGATCCTTATCCACCATCCTTAC	30	4
Seq1283	CACACGTTTGCCTTTCTATCCGGTTCCACG	30	4
Seq1284	GGTTTTGATTGCCTAGCGGAACTGGCGATG	30	0
Seq1285	GTGGTGAACAATCAATGTACACTTAGTGGG	30	4
Seq1286	TGTCTTCAGGAGTAAACGGACGGCGGCTTT	30	0
Seq1287	CGTGAGATGAAGGCTAGTTGGCTACGTATG	30	1
Seq1288	CTTGTTTGAGTTGGGTCGGGAGGAGTTGTG	30	0
Seq1289	CCAACCGTAAACGATTAAGTGTATGGCGTA	30	0
Seq1290	CGACCTCCCGGGCTGCCTTTTGTACTCTTG	30	1
Seq1291	GAGCCTAGTGTTCACCCTCACCGGATTTCC	30	4
Seq1292	CACCCCATGGTGGGTGCGGTCCGTTCCTTT	30	0
Seq1293	GGAGTTGGCCGTCAGATTTGTTGCTGCGCG	30	4
Seq1294	ATGGCATGTCCAGAGTTGATTTGAGGGCGG	30	4
Seq1295	CGGGTCTCGGTCCATTTGAGTCTTGGTGGA	30	0
Seq1296	CAGACGAATCAAAGGTGCCTCAGGGTGTTG	30	0
Seq1297	CCTACTAAGCGTCGTAAGGCACCGGGGATA	30	0
Seq1298	TGCAAAAAGGTGGTCATGGCATTGCTGTCG	30	0
Seq1299	CGAGTTGCAGATCTTGTCTTACCTCCTCCG	30	0
Seq1300	GTTGCGCCCCATACGTGTGGATTGGAATTG	30	4
Seq1301	GCCCATGTAAGTCGCACTATTGCTAGCGTG	30	4
Seq1302	CTTGGCGCAGTTGTCGCTATCTGCGGCTCG	30	4
Seq1303	GGGCGACGGGATAGTGTGACGGGTTTTCTC	30	0
Seq1304	AGAGTATTCCGGACACGGGGGTTCCAGTGG	30	0
Seq1305	GGCACGTCTGTTCAGTCCCTCCTTCCTGC	29	0
Seq1306	GTACTACTGCGGATACACCATCCTTCGCCG	30	4
Seq1307	GGCGTTCTGTCAGGTCGTTTTCGGCCCGTG	30	4
Seq1308	GGGGTTGCACGGAATGAGTTCTCTTACGGG	30	4
Seq1309	TAGGGAGTAGGTTTTCGTTGGGATGGTCTG	30	4
Seq1310	GGTCTAAAACTCTCGGTTACTGCTGCTGGC	30	4
Seq1311	GTTATGCGATGGAGATGTATCAGCACCGTCAACTGAATCGCATGAGGGTCTGGCGCTTGGGTATTGGC	68	2
Seq1312	AAGGACTGCTTAGGATTGCGATGACTCAGG	30	2
Seq1313	GGGGCCGTGGCCTCCCGAGTAATGTTACGG	30	4
Seq1314	TACTGTCCTCTTCCACCCTTGGCAACTG	28	0
Seq1315	GACCTTTTCTGCGATCTCGACATTGGGTCT	30	0
Seq1316	GGGGAATGATGGCTAACGGCGTAGTGTATG	30	1
Seq1317	ACGGATCTCATGGCTTTATGATCCACGAC	29	4
Seq1318	GGCACTCTATGAGGTGGTAGTTGGTGTATC	30	4
Seq1319	GGACGAGAGATTCCTGGTCCGGTTCAATGC	30	0
Seq1320	GTTGCAGGCCGCACTAGGATACAGGTCTCG	30	0
Seq1321	GTTGGCCCTCCGCTTTTCTTGTGCTGCCTG	30	4
Seq1322	AGCGTGTTTGCGTACTCCCATTATGGTCTG	30	4
Seq1323	CGGTCTGGGGATATATCAATCGGACTCTGG	30	4
Seq1324	GCGCGTACTCCTATCTCGGTACCATCCTAC	30	0
Seq1325	GGTCCCGTAATCTGTCGAGTTTTGCTAGAC	30	4
Seq1326	CGTGGCGTGTGTGCACCTTCGTTATGTCTC	30	4
Seq1327	GGCCCCATGTTGGTACACGCATCTGGATTG	30	0
Seq1328	CCTCTAGGTTACCAGGAACGTGGCTGTG	28	4
Seq1329	GGAATTCGTTCCCCGTGGATCCACGCTATG	30	4
Seq1330	GGTTCATTTTCCGGTCGTTGCCATCCTTCG	30	4
Seq1331	GCGGCGATCTATCCGTCGGTCGAAGTACTG	30	4
Seq1332	ACGGACTTTGTCTGCTCATCCGCGGTCGTG	30	0
Seq1333	GGTTGGCCTGAACGGTTGGATACGTACGGG	30	0
Seq1334	GGGACGGATGGGTTACGTATTGCTCTAAA	29	4
Seq1335	GGAGGTGTAAGGGTATTGGGTATGACCGGG	30	0
Seq1336	GCACAGTAAACGTGAGGGATGTCCCCGTTG	30	4
Seq1337	ACAGTGTTAAAGTTGATACCGTGAGTGTG	29	0
Seq1338	TAGACAACGGGTATACTCCTCTGCCGTGGC	30	0
Seq1339	CGTAGCTTCTGCTTAATGATACACTGTGCA	30	4
Seq1340	GGTATTGGGTTCGTAGAAAGGCTCCCGTTG	30	0
Seq1341	GTGGGTCGGGCAACTGACTATAAGTCTCTG	30	0
Seq1342	TGTCATCCGCCTTTCAGACCCCTACCACGC	30	0
Seq1343	GGGCAGCGAATTCACCTAACTTACGCTGGC	30	0
Seq1344	TCAGTAACCGCAAACCCAGCTAATTCGGTG	30	4
Seq1345	ACTGACAGTGTTGTAATCTCTGGTAACGTC	30	0
Seq1346	CCGGAATGAAGGCTAGAGTTACCTCGTATG	30	1
Seq1347	TTGGTGTTGCGTAACGTCCGCTGCTCTTCG	30	4
Seq1348	CGCCCCGCAATATCTTCTCCCGGGTACGTG	30	0
Seq1349	CGCCTCCCGGGCTGCTTGGGTTTTTCTCTC	30	2
Seq1350	CGTATTAGGGTCTGGCGCTTGGGTATTGGC	30	3
Seq1351	CGTAACATTAAGCGCTCCCAGACACTGCCG	30	4
Seq1352	TGTGTGGAGCAGAGATCATTCCCACCCATA	30	0
Seq1353	TGCTGCGTTGAGACATCGGATTGGGCTTGC	30	0
Seq1354	GGATTCCCGCATCGTGGGTCAGTATTCTTC	30	2
Seq1355	GGGCTTCTCAGGTGGCCTGGATTATCCGGG	30	4
Seq1356	GAACGCACTCGCAGGGCTTGGTGCCTATGG	30	1
Seq1357	GTAGAACGCTAGCCGGTGGACTTATTCGTG	30	4
Seq1358	GCTACTAGCTCGTTGACTCGGCCTGGCTGG	30	0
Seq1359	GCCCCCTGGGCACTTTCGTCATTACTTCTG	30	4
Seq1360	CGAGGGATGCTTGGGTGTTCGTCCCTTCC	29	0
Seq1361	GGATCCTCGGTTCGTAGGTCAGTATTCTC	29	3
Seq1362	CTGGGGATCAATAATTCGCGAGGGGGTTTC	30	4
Seq1363	GGTGAGGGCACGCATCAATTGCTTCCTGGC	30	4
Seq1364	CGGGCCTGGCGTTTGTTAGGATGTGACATG	30	4
Seq1365	GGCACAACCATATCTTAGATACCCTGGGTG	30	0
Seq1366	GGATCGCCTTCACTCGATCCAGGGCTTTAC	30	0
Seq1367	GAAGTTGTGGCTCTAATGACGTTCGGTGTG	30	0
Seq1368	CCCACCGATTCGTTTCTTTCCTGCCTGTCC	30	4
Seq1369	TACAGCTGCGTGTTTCGTGGTTTCGAGTTC	30	0
Seq1370	TGCTTTGGAAGTGCTGGTTATTCAGTCCTG	30	1
Seq1371	AGGTGATGTTCGCGTTTCCACCCGTTCGTC	30	4
Seq1372	AGAACTTGTACCACTGATTAGGCCGGCTG	29	0
Seq1373	CGGCTATGAGACTCGAAACCAATGCAATTC	30	4
Seq1374	GGGGATACTGTTAACCTGTAACAACGCGGT	30	4
Seq1375	GGTCCTGATGAAGGAGCATGCATAGTTTCC	30	4
Seq1376	AGGTACCTGGACTTACTAGCCCCTTTCATG	30	1
Seq1377	TGAAAATCCGGACGTTCTTTTGCCCAG	27	4
Seq1378	CGATCAGTTTCCTCCGGCCCCGTTATCGTG	30	4
Seq1379	CCGGTAGGTTCATGGTGTATTACCCTCGTC	30	0
Seq1380	GGGGAAGCTGTTGGCTATTCTTTCACCTGG	30	4
Seq1381	CGGGGGGCCACGTTTTAAGGAGACGTAGCCT	31	4
Seq1382	CCCTAGTACGTCTAGGATTGCGTCTATTGC	30	0
Seq1383	TCGGCTATAGGGTTTCATCGGCTAATCAGG	30	0
Seq1384	GGCTCAGGCGCTTGATACTGTTTCCTCGTC	30	0
Seq1385	GGTAGGAGTCGGACTACATTCATCGGCCTG	30	0
Seq1386	CGAACGTGAAGGCTAGCTAGAATGCGTATG	30	2
Seq1387	GCGCAGGTGAGGCATTTAGGTCGTCACGTG	30	0
Seq1388	CCACTTAGGGTATGTGCCGATGTGATTTAC	30	0
Seq1389	GGACTTGATGGAAGATCTAGCTCATATCG	29	4
Seq1390	ACCGTGTGACCAGGAGGGTGGCTTTTCTGC	30	4
Seq1391	TCTGCGTTGGAATCTTGGTTGGTCTGGCTC	30	4
Seq1392	CTTCTGCACGGAAAGGTGCGCGTTCTTGTG	30	0
Seq1393	ACCGGTCGTTGAATTTGTGGAGTCCTCTAC	30	0
Seq1394	TCCACTCGTGTCAATTCATCTCGGCTAAGG	30	4
Seq1395	CCACTCTATAAGGGGCGGAAGCTGGGCAAC	30	4
Seq1396	GTAGCCCTTTTGGAGTATTTCGAGTCTCGT	30	4
Seq1397	CGTGCACATGAAAACGGATCCGTTCTCGTG	30	4
Seq1398	CAAGGCGTTTCAAGGGTTGCGTTTGTCCCG	30	4
Seq1399	GGCTGCTGTGGTATGTGCTCTATACTTCCC	30	4
Seq1400	AGACCCTGGTACCATCTCGGGTAGGTCTGG	30	0
Seq1401	GTGTGGATGTATGGTAGCTGCTTGTTGTGC	30	4
Seq1402	GTTGTTCTACTGCTTCTTTTGCCTCTCGTC	30	0
Seq1403	AACGTTCTACGGACAGACTCGGCGGGGCTG	30	4
Seq1404	CGTACCTCGAGCACGGCGACCGGACACCTT	30	0
Seq1405	GCTTTACTCGAAAGAGTTGATGTGCTGTGT	30	0
Seq1406	CGGGAGATTGTTGCAGATTGTAATTCGCGG	30	4
Seq1407	CCGCACTCTGGTTTCTTGGCTAAG	24	0
Seq1408	GTGTCCCGCACAGTACGTGATGTGTTCCGT	30	4
Seq1409	CTGGGTGGGATTATGCGGAACTGTGCTTTC	30	4
Seq1410	GATTCGGGGCGGACCTTGACGGTATTTAAG	30	0
Seq1411	TCGGGTTGCGCATCTAGGTTGGGTAGGTTTG	31	3
Seq1412	CGCCCGGGGCGCATCTCTCTTTGGTGTTG	29	0
Seq1413	CCTTGGTGACTGCTGGGTACCCACTGCTGC	30	4
Seq1414	GGGTTGTGCATAACCGTCTAAAGCTAGGTT	30	0
Seq1415	AGCCGTCTGTAGTACAAGTTGCGGTATGGG	30	0
Seq1416	GCAATTTTTTGGGCCTTGTGCAGGCCGCCG	30	0
Seq1417	GCTCCTTCTCGCGCCTCCATGTGCTGTGTC	30	1
Seq1418	TCGTATTGGCAGTTAGCCAAGACTCGGGTG	30	0
Seq1419	CTCCCCTGTCAGCTGCACTTCGTCTTTGT	29	0
Seq1420	TCGGTTCGAGAGTCCCTATGACGCTCCCTATG	32	4
Seq1421	GGACTTGGGCGGCTACTAATCTGGGGGCTC	30	4
Seq1422	GGTCTTAGCCGGGGATGCCCCTATTCCGCG	30	4
Seq1423	GTTATGACAGCACACGGTCTACCGTACTGC	30	0
Seq1424	TCTCTGACTGGTGACGTATCTGGTGTGTTG	30	0
Seq1425	ACTGCGAAGTACCCCCATGCTGCCCGGTC	29	0
Seq1426	GAGGTGATGCATGCCCTTTACCACCGTGGGC	31	4
Seq1427	GTTGGCCTGGTATAAATGTAATGCACCGGG	30	4
Seq1428	CACCGGTGAAAAGAGCATAGTTCGTACACG	30	0
Seq1429	CAGTTGGCCCGGTCCACTGTCCTTTCCGGC	30	0
Seq1430	GTGTCTTGACGAAACGAACTGATTCGCCCG	30	0
Seq1431	CCGCTTGCAGGATGGCTTAGTGGCTGTGTT	30	4
Seq1432	CCCCCTCACTTGGTGTTCTTCGGATCGCCG	30	4
Seq1433	GGATCGTCGTATCGTAAGTCAGTATTCATG	30	4
Seq1434	GGTAAATGGTTTACGATGGATAAGTAGCAG	30	4
Seq1435	GGGCTGCGTATGGTGCCAAAGGTTTAGCGG	30	0
Seq1436	TTTATCGGGTTGCTGGTTGGAGCGTCCCTG	30	0
Seq1437	CCGGGCCCGTCCAGTCTAACTATTCCGGGG	30	0
Seq1438	ATGGGGGCAACTGGTCATGGGCCTTCCATG	30	0
Seq1439	CATGGGGGGAAGTTGGCCTGTCTTAACGGG	30	4
Seq1440	CGTCGTCATGCTTACGTTCCAGTTGGTGTC	30	4
Seq1441	GTCGTAATGTCTGTACCTGGTCTTCCCTTG	30	0
Seq1442	TCAGCAATTAGGTCCGCACGAGGGTTTGAC	30	0
Seq1443	CCGTTTCGTCGGCTAGTTGGCTCACCTTC	29	4
Seq1444	TGCACGCCTCGTCGATTCGGATATACTGCT	30	4
Seq1445	GTTAGTTGTCGTACGGACGGGGGCGTTCTC	30	4
Seq1446	CGGTTTGCCCGCAGGAGTATCCAATGGAGT	30	0
Seq1447	TTGACTTAAAGGTCCAAGAACGTGGTTGGC	30	0
Seq1448	GCGTCAGGACCCCTTCACTTTGCCCTCTC	29	0
Seq1449	GGGGCAGTTTCTGGTATTCGACTCGTCTCC	30	0
Seq1450	CCCGACCGGCTGACCCTAGGGCCCTCGACC	30	0
Seq1451	ACGGAACGGACATTCTGGTGCCTCTTTGTG	30	4
Seq1452	CGTCAACGAGAACGTGGTTATGGTCAGTGC	30	4
Seq1453	CGATCTCCCGGGCTGCTCGTACTCCCCTTCC	31	4
Seq1454	CCGGCATGATTTCCATCCGCGCGATCCTTC	30	0
Seq1455	GGTATTGTCGGGCTGCCGCTCTCATAAACG	30	0
Seq1456	GGTGTCTCACGAGTCAAGGGTTTGGCTGGC	30	0
Seq1457	TCGACATTGGTTCCCCCGGAGTTCCGTTAG	30	0
Seq1458	CGGTCTCTAGTTCCTGTGTTGGATGTATGC	30	0
Seq1459	GCTTGGGGCTTTTTAGGATAACGATGGGTA	30	4
Seq1460	ATGCCGGGTCTACACGGCGACATTCGACTG	30	4
Seq1461	GTCTTGGGTTATGTTGGCCCGGGCACGTTG	30	4
Seq1462	GGTTCGCTCCGAGGTGGTTGGTCTTGTGAC	30	4
Seq1463	CCGGTTGTGCATCTAGGTTGGGTAGGTTTG	30	4
Seq1464	CACACCGGAGGGTGATTGAAAGAGTACGTG	30	0
Seq1465	GGGGCAGTCAGCACCGTCAACTGAATCGCATGAGGGTCTGGCGCTTGGGTATTGGC	56	0
Seq1466	TGCTACCTGCTATGTGGACTTGTACATGGG	30	0
Seq1467	TGGGGTATGGTTCTTTGGCGTTATCGCGGT	30	4
Seq1468	TCGAGTAAAGTTTAGTTGTCATATGTGTGG	30	4
Seq1469	CCCATTTAAGGTTGACAGGGCGTCTTTATG	30	4
Seq1470	CCTTCTCGAAGGGAAGTGTTATGGTCCTGG	30	0
Seq1471	GGGGGCGGGTTCATCATCTGATGGTATGCG	30	4
Seq1472	GGGCGGTCCGTGTGTCCTTTTCCCTCGGTG	30	4
Seq1473	GCTGCGTGGGGGTCTGTATGTATCTCTTAC	30	4
Seq1474	GGCGCGCTGCCGAGTACTTTGGGTCCTGGG	30	4
Seq1475	CCCCGGACTGGAGTTTCATGTGCCCGTTGC	30	4
Seq1476	CCGTCTCCAGTTTACCTTCGGGTGACTAGG	30	4
Seq1477	GGTTGGCCCGGTTATCGGGGTGCTGCTATG	30	4
Seq1478	TCGGACTGATCTAGGAAACTGGTCGCCTTG	30	4
Seq1479	CCCCGATATCAGAATAGTAACGTTGGTGG	29	4
Seq1480	CGACTGTCGGGTTTGCTTCCGTTTTTAGCC	30	0
Seq1481	GTCAACGTGAGTGTCCTTTGGTGCTGCTTTC	31	2
Seq1482	GACGACTTTGTGGATTGACCGAACCCCACG	30	0
Seq1483	CGATCTCCCGGGCTGCCTCTGATTATGTTC	30	0
Seq1484	GGCAGATCTTAGTGTAAGTGTAACGGAGGG	30	0
Seq1485	CCCGGTATTGGGTTAGTATAAAGGCTCCCTCTG	33	4
Seq1486	AGGGCGCGAACTAGTGATACTTGTCTGGG	29	4
Seq1487	TGCTACTCGCATCCAAGTTGTCGCCGCGTG	30	4
Seq1488	CCGCTTCTGTGCACGTGCTGTTCTTTAGCT	30	0
Seq1489	GGGTGACTCAAGTTCTAGGGAGACTTGTTC	30	2
Seq1490	CGGTTGTGCGTACCGACGCTAACAGTTTTC	30	4
Seq1491	GTTGGCCTGGATGAGTTCTCCTCCTCCGGG	30	4
Seq1492	CCTGCCTGGGCACTCGCATATCTAACTCTC	30	0
Seq1493	CGGCTATGGACGTTACCAGTGATCGTCGAC	30	0
Seq1494	AGATAAACTGGGGGTCCTCGCTGGGCGGTC	30	4
Seq1495	CTGTAACGGCCTCCTCACCGTTCCTGTCTG	30	0
Seq1496	CTGTGGGCGTAAATTCGACCTCCTCCTATG	30	0
Seq1497	TTAGGTTGGGTGGTCCTGGGCGTCTCCCTG	30	4
Seq1498	CCGGGAGGGTTGATACTGTTGCGAATGTAC	30	4
Seq1499	CGTTGAGCAGTTATGCTTTGGGGGTTTGG	29	4
Seq1500	CATGACCGGCGTTAAGGAGCTTTGCATGTC	30	0
Seq1501	GTTGATCGTCGGTAAACCGTCCCCCCTCTC	30	0
Seq1502	CGTGAAGGCCGGTCGGTTACATAACCTGTG	30	4
Seq1503	AGCAATCGTCTCAGTTCATCTCACGGTGTC	30	4
Seq1504	TGGCCCGCGCCCTCCATGTGCTGTGTTTTG	30	2
Seq1505	ACAGCCGAATCTATGTCGAGGTTGCAAGTC	30	0
Seq1506	CCAGTCCTGCTCATAGCTGTTCTCGACTTG	30	4
Seq1507	CCCCTTCGCGCCTCCATGTGCTGTCTTTCC	30	4
Seq1508	GCCGATGTCTTCAGTGTCCCAGTGGTGCTG	30	0
Seq1509	CTCGCCGCCGTTCCAGGGTATACGCGTGTC	30	0
Seq1510	CATCGCGTTTAGTGGTGTTTAAGTTAAGCC	30	4
Seq1511	ACGAGCCTCTTGCCGGGCTTCTTCTTGTTC	30	4
Seq1512	ATTTGTCGTCCAAGGTTACTCTCCTGGTTG	30	4
Seq1513	GTGGGGCTGCTTCTCACTGTTCTCCCCTCG	30	0
Seq1514	GACCCCGTATCTGAGTTAATACGGTTCCTG	30	0
Seq1515	CCCTTGTCGGGGTTTCGGTCCCCTAGGTTG	30	0
Seq1516	GTCCTAGAGACGCACCGCTAGGACTTAGTG	30	4
Seq1517	CGTATTGGTTTCGTCGCGGTGGACGACCTG	30	0
Seq1518	GAGGGCGCCATCTAACGTATTATCTCCGGTG	31	4
Seq1519	CCAGTTGGCTCCGGATCATTGTATGCCCGG	30	0
Seq1520	AGGGTATCCTTCGTCTGACGTACTAGCTGG	30	0
Seq1521	CAGGGGGGCATCTGGTGTACAACTCGTGTG	30	4
Seq1522	GCGACGTCTTTCAGTGGACCACTTGCCCTG	30	0
Seq1523	GTGGGTACCGTCGTGACCGAATTGTCCTGT	30	0
Seq1524	GTACGTGAGTAGGATTGAGATAGTGTCGCC	30	0
Seq1525	CGCCTTAGCAGAGCTATTCGTATCTCGTAC	30	0
Seq1526	GGGCAGAGTTTTGACTCGGGGGGGGAAATC	30	0
Seq1527	CTAAGGCGGTGTCGATTGTTCGGTTGGTGC	30	0
Seq1528	CAAGTACATGGGGTCGTCGGTATAAGCTTG	30	4
Seq1529	CGAGTGTACGCGTACTAACAAGTTGTTGAA	30	4
Seq1530	GGTACGTCGGAATTCAAACTTGTGGTGTAG	30	0
Seq1531	GCGGTCCATCCGAACCAGGTCTCCTGATTG	30	0
Seq1532	ACAGGAGTCCTTGGTTCTTGCTGCTTATCG	30	0
Seq1533	CCGATGGGTCTTCGGTAATTCCTTCGGAAA	30	4
Seq1534	GTGTAGTAGTTTGAGGTCCCTCCGGACTCG	30	4
Seq1535	GGGGGGCTAATAATCCTCTAGTGGCCATGG	30	4
Seq1536	GGGGTGTGCCCACGATTTAAACTCACCTCC	30	4
Seq1537	ATCAGTGGCTGATACGAACATGGTTTACC	29	0
Seq1538	GGTTTGCTTGTCCGACTAGCCTCTGCAATG	30	4
Seq1539	CCGGGGTACGTTCCGACAGGTTTCCAGTTC	30	4
Seq1540	GATGGAATCCATTCGGCAGACTTCGGGGGG	30	0
Seq1541	AAGCGACTCTCGGTTGGTCCAGTTTTCGTC	30	0
Seq1542	CGTTCGTTGTGCCATATCAGTCGGTGCCTG	30	4
Seq1543	GAGGGGTAAAACCGAATAGAGACCTTTGGT	30	0
Seq1544	GCATCCCACCTTGGCGTTCCTGTGTTTGTG	30	0
Seq1545	CACACGTTTGATGTATGCCCCCAGTCGATG	30	0
Seq1546	TCCGCGCCTCCATGTGCTGTCTAGGTCTTC	30	0
Seq1547	TGTCCGTCTTTTGGGGTTCTAGGACGCTGC	30	4
Seq1548	CGGCCCTCAGTTGCATGCAACCCAATTGCG	30	0
Seq1549	CGGCAGATATCAGTGGTAGTATACCTTGGG	30	0
Seq1550	GGAGCACGCGTTACACCGCCGTGTCCTGTG	30	0
Seq1551	GCGGACTTCGCGATCTTATTGACCTTTCTC	30	0
Seq1552	CTGAGGAATCAGAGGTTCTAACCCTAGTTG	30	0
Seq1553	GGCGGTCTAACTACACCTTATAGGTTCATC	30	4
Seq1554	AGACCGGAATTGAAACCCCATCAACGTATGGTGGTGCGATGGAGATGTATCAGCACCGTCAACTGAATCGCATGAGGGTCTGGCGCTTGGGTATTGGC	98	4
Seq1555	GGGGTAATGATTGGCCGTTCATGGGCCGTG	30	0
Seq1556	GGTTCGTAATAACGACACCGGGTGCCTTGT	30	0
Seq1557	ATTCATAGCGCGGGAGGCAGTTGTGTGGTG	30	0
Seq1558	CTCGGCGGTTTGGTGGGAGGATTCTTCGTG	30	3
Seq1559	AGGTTCAAACCTGGTAGCACGGGACATGGG	30	0
Seq1560	GCTGCAAGTGATATTTCGGACAGACGCCG	29	0
Seq1561	TCCGTGAGGGCTAGGGTTGGACCCCGTATG	30	3
Seq1562	GACAGCCGGTGGGGACTTTTTATGTGCGTCC	31	0
Seq1563	AGGCTAGCTACTCACCGCCTTGTAAAATCC	30	4
Seq1564	CGGGCCATCGGGGACTGCTCTTCTCCACTG	30	0
Seq1565	CCGGGCGTGTCTTCATGTCGCTCGTCGTTG	30	0
Seq1566	GCGCCAATGGGTTTAGCACTTTGGGTACGA	30	0
Seq1567	CCGGGGGAGTTTTGAATGGCGGTCGTACTG	30	0
Seq1568	CATACGTCGGAGGGTTCTGTGCGGGTATGG	30	4
Seq1569	GCACGGTGTAGCTTATGCTTACGATTGGAG	30	0
Seq1570	CACTATAGGAGTCATTTGCTTTCTGTGGG	29	0
Seq1571	CCCTGTTGATCGCCTCCTGACTTACACGTG	30	0
Seq1572	CGGGACCTCGAGGTTTGGCGAATCATCCTG	30	0
Seq1573	GGACCATAGGCACCAAGGTTCGTTATCGTG	30	4
Seq1574	CATTCGGAACTAGGATTGCCTCCAGTGTAC	30	0
Seq1575	ACACGGATTGGGGGATATATAAATCCTGCG	30	0
Seq1576	CGGACTGCGGTCATTTCCACACCCCTGGGA	30	4
Seq1577	CGGTCTGTCTCACTCGGTCGGAAGTGCTTG	30	4
Seq1578	GGGAGACAAGCCACTGCTGTTCCCTAGTCG	30	0
Seq1579	CCACGTACGGTAGGGAGTCATTGGTGTTG	29	0
Seq1580	TGGTGCTCGGGTTGTATTTTGAGACCGGCG	30	4
Seq1581	GGTGGCCAATCGTATGCGATCGTCATACTA	30	4
Seq1582	GTACGAGAAGCTCGTCGTTGTATCTGAATG	30	0
Seq1583	GCGGGCAGCATCAGTATCCGCTGGTTTCTT	30	0
Seq1584	GATGCAGTTTAGTACCGTCCCTGTCTTCCG	30	0
Seq1585	TGGGGGCCCTCGATTGGGGAGTATGCGCTG	30	0
Seq1586	CGAACCCTACTTCGTTCCTCTATACGTGCG	30	4
Seq1587	GGTATTGGGTTCGTAGAAAGGCTCCCTATG	30	3
Seq1588	GACCGCGAAGGAGAAACTGTGAAATCTCTC	30	4
Seq1589	GGTGGGGAGCCCGCGTTCTACTCCTATACA	30	4
Seq1590	GTTGTTTACGGAATTTGGCCGCCTCTCAGG	30	0
Seq1591	ACTTGTTCGGTCTACTGCCGTAATGTCTGC	30	0
Seq1592	GGAAGCCCGACTACAAATGGTCGTCACTGG	30	4
Seq1593	AGGGGGAGTGGAGGGCTGTGGGTAGCTTTTG	31	4
Seq1594	GAGTGTGGTGGCTGCAAACTATAGCCTCTC	30	4
Seq1595	CCCTGGGTAATCAAGGAGTTGGAACTACTG	30	0
Seq1596	CCACCCTTGACCTCTTCTTACACGGTGCGC	30	4
Seq1597	ACGGTCCGTCCGAACCAGGTCTCCTGATTG	30	3
Seq1598	CGCAGCGGCTTCTGTACGGATATGTACTTC	30	4
Seq1599	GACCGGATATTCGTTGTGCTGTTCTGGGGC	30	0
Seq1600	CGTTAGTCAGGGGGTAGGACACGGTTTTC	29	0
Seq1601	GGCATCCCCTGGAACAGATATTGTCGGTGG	30	0
Seq1602	GAAAATGTAGATGACTTTCCGGAGGCACGG	30	4
Seq1603	GGGGTTACAGTTGGCCTGGTCTCTTCCGGG	30	4
Seq1604	TGGCTACGGGAGTTAGTCTTCTCCACCCTG	30	4
Seq1605	TGGATCGACACAAAGGGATGACTCAAGCTGG	31	0
Seq1606	TGATGACTCGGGGTGACACCATCTATCTGG	30	4
Seq1607	GGGGCTTCACTCGATTTCTCTAACCTCTGC	30	0
Seq1608	TTCCCGTTCGTGGTTTGTTGCCTGGTCTTC	30	4
Seq1609	TCTTGGGTTCAGCGGCCCGTCAAGACGATG	30	0
Seq1610	GCAGGAATCGCCCAACTATTTCCGGCTGTG	30	4
Seq1611	CACCACAGTGGTAAATTGATGGGTAGACTG	30	0
Seq1612	GGACCCGCTGAGTAGACATCCTTTACCCAG	30	4
Seq1613	CCGCGCTCTTTGGGCACGTTTCCCCCGATG	30	4
Seq1614	GATTGGTAAAATGGGGCTAGTCGATCGCTG	30	0
Seq1615	AGTTGTAGTGAATCGATGTCTGGGAATATG	30	4
Seq1616	GTTGTGCCACGGTCTGGCTAACGGGCTATG	30	0
Seq1617	GGGCTGAGTTCCCCAGGTTACCTGATTCCG	30	4
Seq1618	GGAGTGATGGCTAGTGTTAGTACGCGTATG	30	0
Seq1619	GCATTCTGCGGTGTCCGTAGAAGTCGTAAG	30	0
Seq1620	GGACCCGTCTAATGATGGCTAGCATCTGGG	30	0
Seq1621	GGTATTGGGTACGTAGAAAGGCTCCCTCTG	30	2
Seq1622	CCCTCCAGTAGGTGTCCTCATGTCGGCTTG	30	0
Seq1623	CGCTCTCCCGGGCTGCCGTTTTACCCTGTC	30	3
Seq1624	CTTAGGAGGATGCATGTGTGAACTTTCTGG	30	4
Seq1625	CGCATGTGGGTCTGGCGCTTGGGTATTGGCATGATGCGATGGAGATGTATCAGCACCGTCAACTGAATCGCATGAGGGTCTGGCGCTTGGGTATTGGC	98	0
Seq1626	CAGCAGTACGAACGCTTTAGTTGTCCGCAG	30	0
Seq1627	TCGGAGCGAGGCATCGTTGGGAAAGTACGT	30	0
Seq1628	GGTCAACGGGAGGGTGCGATCCACGGCTCA	30	4
Seq1629	CTACCGGTAGTCCTGGCGAGGTAATTCCGC	30	4
Seq1630	TGCATGAGGGTCTGGCGTTTGGGTATTGGC	30	4
Seq1631	GGTTATGATGGGTATGGGGTACCGTCCGGG	30	4
Seq1632	CGGTATGGCTTCAGATAGTGGGGCGGCGTG	30	0
Seq1633	GTAGTTGGCCTGCAGACGAAAGATTGCGGG	30	4
Seq1634	GGTCCCCCGGCTCTCTTGGTTTTATTGTGC	30	0
Seq1635	GTTCTCGCGCTTCCATGTGCTGTCCCTCTC	30	0
Seq1636	GACACGGTTGACATTGGGTGATGCATGTGC	30	0
Seq1637	CGGGGATTATGTGAAGGGGTAGGCATAGTG	30	4
Seq1638	GGCGGCCACGGTACAGTAGGGATTGATTAC	30	0
Seq1639	TAGGCGGGCGTGACGTGAATAACACATTTG	30	4
Seq1640	TCCAGGGAGATTCTTGACTTTGTCGCTTTG	30	2
Seq1641	GTTCTCTGTCATGGGCGATGTAGCTTCCCG	30	4
Seq1642	ACTTCCCACCTCGAGGTTCGGGTTCCCTGG	30	0
Seq1643	GGGGGTCGGTTCTATGGTCTTGCTCTAGGG	30	4
Seq1644	GACCTGGGGTAAAGCTCTTCACTTCTCGGG	30	4
Seq1645	GCTGAGGCGGTCGGTGTATGTTCGTACTTC	30	0
Seq1646	CACCATTCAGTCCAGGGGACTCAATTGGGC	30	4
Seq1647	GACTGTGGTGTAAAATGTATGTGTGCTATG	30	4
Seq1648	GGCTGGCCATTCCCTACACTGCCCTTCGTG	30	0
Seq1649	GCGGGTGTGAATATTTCGTGGGGCTTCTCC	30	0
Seq1650	CCCTAGAGGCTAGATTTTCATACCGCCTTG	30	0
Seq1651	CTGGTAACCGTAGTAATAAAGGTCCAGTTG	30	0
Seq1652	CCCGTATGGCGTTGGTGTCGATATTGCTGG	30	0
Seq1653	ACCGATATGAGGGCTAGTGTTACACGTATG	30	0
Seq1654	ACTAACGGTGATGTCCCTCTTGGTAGTTTC	30	4
Seq1655	GGCACGTCCTTGGGTGTGTTTTTGGGGCGTC	31	0
Seq1656	CCCCCGCCCTTCTTCTCTCTCCCTTTTGT	29	4
Seq1657	GGAGGGACTTCCTGTGGGGTGGTCTGTTGA	30	4
Seq1658	CAGACTGCAAGAATGGAAGCCGGCATACTG	30	0
Seq1659	TGGGAGTTGTACCTATTTTCGTCGCCCCGG	30	0
Seq1660	GACTCGTGTTGAGGTATGTGACGTATGGAG	30	0
Seq1661	GCGGGCTTTATTGGTATGGCCTGCTGCCAC	30	4
Seq1662	CCGACCCCACGGTGTAATGCCTCTTGATTG	30	0
Seq1663	CGTAAGGACCGACTTACGAGATCATCCTTG	30	4
Seq1664	CCATAAGATATCTTTAGGCGCTGTCATGGG	30	0
Seq1665	CGTGGGGTCTTTCCCATCACGTAGGGTCTC	30	4
Seq1666	GGTTCGTCCGCGTGGTTGTCATCTGGACGG	30	0
Seq1667	GTGGGCCGCCGTTTACATGCTGTCACCGTA	30	0
Seq1668	GGACCCCCGCTTCCTATGTCTGGTTTGCTG	30	0
Seq1669	ATGCTGACGTTCCCGGGGTACGTCTCGCGGT	31	4
Seq1670	CATAGTTAGTGGCGTGAGTGTGCTCACTGG	30	4
Seq1671	GGGGTTCTTAATTGGCGGGTCATAGGCCGT	30	4
Seq1672	GGTGGTCTATTCTTGCTCAGATCCACGGTT	30	0
Seq1673	GGGGGGCCTCGTCTTTGTGGGGCTCGTATG	30	4
Seq1674	CCGGGTATATGTGTCTCGTCCTGATTGTTG	30	0
Seq1675	CATCCAAGGACTCGTGATAACCGCTCCTAG	30	4
Seq1676	GGGGTGACGTTTCCAAGGGGGAAATTTCTG	30	0
Seq1677	TCAGCAGTTTACTCCCCCTCTAGTGACCGG	30	0
Seq1678	CAGCAATGAAGGCTAGTTGCGAAACGTATG	30	0
Seq1679	CCGCGCCGTCCATGTGCTGTTTTTCCCCTG	30	2
Seq1680	TCGGGCGTTCCGATACCTCTGGCAGTACTG	30	4
Seq1681	ACTACCGGTTGTGGGTCGATAGCTTGTCCG	30	4
Seq1682	TCTGTGATTTGCTCTCAGGCTGGGAGGTTG	30	4
Seq1683	GACACAAACGTTAGCAGGAGGGGTTTATAG	30	4
Seq1684	GAGGACGCTCCTGGGCGGGGATTTTGCATAC	31	4
Seq1685	CAGTGACTCTTCGTTTGAGGGTTCCCCGTG	30	0
Seq1686	CCGTTGAAGGTCGGGAGCCTATTGACCGTG	30	4
Seq1687	CGCATGAGGGTCTGGCGCTTGGGTATTGGCGTGATGCGATGGGGATGTATCAGCACCGTCAACTGAATGGTATTGGGTTCGTAGAAAGGCTCCCTCTG	98	2
Seq1688	GTTGGCCCGGCCTTGGTTTAAGTGCTGGG	29	0
Seq1689	GGTTCCTCCAAAGATGATTGTCTCCTCTCC	30	0
Seq1690	CAATGCTGGAATCGGTAGAATCGTGTGCTG	30	0
Seq1691	CCTTTCGGGCGTAAGCATATGGCTGACTGG	30	4
Seq1692	GCGTGAGCACCTTATACAGCACTCTTACTG	30	0
Seq1693	GGCTCGTGTCTGTGGGGATACTTTCCTCTG	30	0
Seq1694	GGGTCTGATTGCATCGGGCGACTTTCTGGC	30	0
Seq1695	GGACCGTCGTCTTAGTCGTCAGTATTCTGG	30	1
Seq1696	GGCGGGGTCATTAATAACGGGCGGGTCTGG	30	0
Seq1697	GTGCCCGCGCGTCTATCTGTTTATCTCTGT	30	2
Seq1698	GGCCGATGGTGAGGTTTATCTGACGATATG	30	0
Seq1699	CAATCGGGCAGGAAGGTAACTCGAGCATGGT	31	4
Seq1700	GTTGGCCTGAACTCTCTCTAGTGGCTCGGG	30	0
Seq1701	AGGCAAGGCTGATTCGTTTGTTCTCCGGGG	30	4
Seq1702	GTGGTGGAAGTTGTAGTTCTGGCCCGTAGC	30	4
Seq1703	CCGTGAAGGCTAGAGCATGAGTCTCGTATG	30	0
Seq1704	TGGGATCGCAGGCAATCAGGTCGATGTATG	30	0
Seq1705	CGTGGGCGTAACCACAAATGTCACTTTGAA	30	4
Seq1706	GTGGTGGGCAACTGTGGTTACTTGGCGAAC	30	4
Seq1707	CATTCCGGAACTTGGGCATTGTTCCCCCGG	30	0
Seq1708	GCACTTGTGACTTAACTTGATCTTGGGTAC	30	4
Seq1709	GTTCCACGATACCATCTGTCTGGGGTAGTC	30	0
Seq1710	CTATTTTGGGCTCTTCTGGATGGTGCGGTG	30	4
Seq1711	GTCGCTGTAGCTATGACTAAGGGCATCTTG	30	0
Seq1712	GTCGGAGACTTACCATCCGTTACTCTTGTC	30	4
Seq1713	GTACAGCGGGACACCCTGAGTGTCTTCCTCGCGATGCGATGGAGATGTACCAGCACCGTCAACTGAATCGCATGAGGGTCTGGCGCTTGGGTATTGGC	98	0
Seq1714	ATGGGGACCAGGTTCTAAAGACCTTGTCGG	30	4
Seq1715	TTGTCAAACAGGTCAGAGTAGCGATTGTG	29	0
Seq1716	AGTTGGTGTCGATCGGGTACTGTGTTGTGC	30	4
Seq1717	GGCTGGGTACCTGTACGGTGATTTTACTGC	30	0
Seq1718	TCCACAGATTGGGCATTGTGCGCGATTGAC	30	0
Seq1719	GCGTGGGGATAGCGTTTCACTTAAGTTCGT	30	4
Seq1720	TCTCGCGATAGATCACCCCTTATCTTTTC	29	0
Seq1721	GCCTTGTCCCCGACTCATAATGGTGACCGC	30	4
Seq1722	CGGAGACAACCTCTCGTTGCTCCCCGTAAC	30	4
Seq1723	CGGGTTGAGTTTGGTAGTCTTTCGCTTCTG	30	4
Seq1724	GACGCGTGATTCTAGTCCAGTCTGTGTGTC	30	4
Seq1725	GACTGGTGGCCTTGGTAATGTGTGTGCCGC	30	0
Seq1726	CACAGGACCACAAAATAGTAACCAGCCCTC	30	0
Seq1727	ACTCGCGCCTTCCATGTGCTGTTACCTACC	30	0
Seq1728	GGACGCGGGTTAGTCAAGGCGAATCCTGTA	30	4
Seq1729	GGGGACATCCTCGTGTATCTGGTCCTCTGG	30	4
Seq1730	CTGGATCGGGTAGCAGTCGTCACCAGTCTG	30	0
Seq1731	CCTGGGGGCTGGCGCTTGGGTTTTGGCATGG	31	1
Seq1732	GGAGTCGGGAAATTTTTGGGTTGGTCGGGC	30	4
Seq1733	GACGGGTAGAAGGAATATCTTTTGGTGCTT	30	4
Seq1734	TCCCATGTTGGCAAGCAACTTGGCAGTTTC	30	0
Seq1735	CCCTTAATGAATCCTCCCGGATCTACCGTC	30	4
Seq1736	CGTATAAGGGTCTGGCGCTTGGGTATTGGC	30	0
Seq1737	TGGTCGCTGGTCGTAATCATCGAGTTGGTC	30	4
Seq1738	GCGCAGGGAATGGATGTTCTATGATCTGCG	30	0
Seq1739	CGCATGAGGGTCTGGCGCTTGGGTATTGGCGTGATGCGATGGGGATGTATTCCGGTTTC	59	4
Seq1740	TCCGGGGCATTTTACGTCTCGCCTGCTCTG	30	0
Seq1741	GGCACCGGTTCGACAAGGCGTATTTTGGTG	30	4
Seq1742	GGCGATCCTCGATAGTCTTACGGCGTTGTG	30	0
Seq1743	CTCATAGCCGGGCTATATCCGTGGCTTCTG	30	0
Seq1744	GTCATGGGATCAGGGCTGGACCCGTCGTTC	30	4
Seq1745	GCGAGGGTGTTGCGTGTCAAGCTTCCTACC	30	0
Seq1746	GTAGGCACTCGGTATTCAAGGTGGGCCCGG	30	4
Seq1747	TACTCAGTTGGCCCGATGTCCTTTGTCGGG	30	0
Seq1748	CCCTCGGTGTGGCTGTATCTGCGCGGATTG	30	4
Seq1749	GTTGGCCCGTTTAACCTTTAATGCTTCGGG	30	0
Seq1750	CATGTGAAGGCTAGCTTGTGGAAGCGTATG	30	1
Seq1751	GGGTGTGCTTGGGGTGTTATACTTGCCCCA	30	4
Seq1752	GGACACACTTAAGTTGATCACCAACTGTGC	30	4
Seq1753	ACGCGGAACGTAGTTGACCGTTCCCTACTG	30	4
Seq1754	GGGAATGATGGCTAGCTTGATAATGCGTAC	30	0
Seq1755	CGTTCAGTTGGCCTGGATCATCAATCCGGG	30	0
Seq1756	ACGGTATCTGGGTGACGTCATTATCTCCGC	30	0
Seq1757	CGCATGAGGGTCTGGCGCTTGGGTATTGGCGTGATGCGATGGGGATGTAGTCCCTGG	57	0
Seq1758	GCGTTAGTCGACTTAGAAACGTATTATGGG	30	0
Seq1759	TCCGCAGTCCTGTCTTTAGGAGTATCCTAG	30	4
Seq1760	CGGGTTCTTTAAGTTGGCCTGGTTTCCGGG	30	0
Seq1761	GGAGCCTGTCGGGTCGAGTGGATCTTTATG	30	4
Seq1762	GTATCGGATTAGATCGTTCTCCCGGTGTTG	30	4
Seq1763	GGATCCCCGCACCGTGGGTCAGTATTCTTC	30	0
Seq1764	CATGGTGCTAGCGGTGTACTAGTTCCTCCG	30	0
Seq1765	TGGCGGGGCGATTACGGTATACTCCCTAAG	30	0
Seq1766	GTGGTCGGGAACGCTTTTGGAGTCCGTACG	30	4
Seq1767	AGGTTATTTGACACCTGAGGACGGTCATGT	30	0
Seq1768	CCACAAGGGGGATTTGGGCTAGCATCTGGG	30	0
Seq1769	CCGCACTGGAGGTCACTATTAATGCTACGG	30	0
Seq1770	GGGTGACCATGAACACGTTTACACGTCCCG	30	4
Seq1771	CGAATGTCCGCGCCTCTCTACCTTCATCCC	30	4
Seq1772	GGGTTTTGTTGTGACGAAAAGCCTTCCTGC	30	4
Seq1773	GGTCGCATTGGTCTTCTTTCGATCCTCCTG	30	0
Seq1774	CGAGAATACGGACTGGTTTCCGATACACAC	30	0
Seq1775	CACGGAGGAGGAGGTGACTTGTCAGTGCC	29	0
Seq1776	GGATCGGCCCGTTGTCCTGTCCATTCCCAC	30	0
Seq1777	GGACAGTTGGCCTGGATTTACGAGTCCGGG	30	0
Seq1778	CGCTCCCGGTGTCTTCTCCATACGTGTGTC	30	4
Seq1779	TCCGCCTAAACGTTCTCTCTCCCGATCTCG	30	4
Seq1780	GGTCAAGAATGGTCAGTCCTGGAGGCGGGG	30	0
Seq1781	GGGCGTTAGGACTGGGTGCGTTGAGTCGTG	30	0
Seq1782	GTACGGGGGATCAGTGTCTAGGCATTCTCG	30	4
Seq1783	GGTGTGCTGTGTTCCAATTTGATTGCTGTC	30	4
Seq1784	GGGCCGTTTGTCGCAGCCTAGGGGGACCGCC	31	0
Seq1785	TCGAAGGCAGAACTTCACGGACACCTGCCTG	31	0
Seq1786	GCGGTGATGGGAATTCTTGGGGACTTCTG	29	0
Seq1787	GATCTGCGAGAGCTAGTTGGTGAGTCCATG	30	4
Seq1788	TGGTGGCGGGGCCGGTATCTGCGTAGTTTC	30	4
Seq1789	TACCGGATGCGTCGTGCTGTGTGTATCTC	29	4
Seq1790	CGTGTGCAAGGAAGGTTAAGGTCGTAGGTG	30	4
Seq1791	TATCGTGTGCCTGAGACGGTTGCCTATTGC	30	0
Seq1792	GCAGTTCGACTCCGCAGGTGCATTGACGTG	30	4
Seq1793	GTCATGATGCTTCCTTGCTAGCTAAACGGG	30	0
Seq1794	GGGTTCACGGGATTGGGAAGGGACTCGGTC	30	0
Seq1795	GTACGAAGTAGGAAGTTAGGGTTGCTGCTTG	31	4
Seq1796	GGTGTGTTTTGTGGGATTCCAAATCGACGC	30	4
Seq1797	CCTCGTCACATGTGTAGGCACGTCGGGCTG	30	4
Seq1798	GTGGGAGTCTTTTATCTGACTACGTGTACC	30	4
Seq1799	GATGTGGTCGTGAAGTGTGTACACGTTTCG	30	4
Seq1800	GGGCGACCGCGTCCCTGTTAACTTTCTGCC	30	0
Seq1801	CCCCTCCCTCTGAACTCATTTACGTTCTCG	30	4
Seq1802	GCGCCGTTTTCTTATGGCGTCTTGCCCCTG	30	0
Seq1803	CGCCGTGTTTGGACCCTCGCATACCTACCC	30	4
Seq1804	CGAGGGAATGGTTGCGCGGATGCGAATACG	30	4
Seq1805	GGCGTATTCCGTTTATTTGGGAATTCCCTG	30	0
Seq1806	GTGGTCTAGGCTTAGTTGCTCGTACCTACG	30	0
Seq1807	GGCGGGAAGCAATACACGCTTATTCACTGG	30	0
Seq1808	GATCGGTTCTTTGAGTAGGGTTTTCTGTAG	30	0
Seq1809	CCTGTGAAACGACGTTGACACAGCACACGG	30	4
Seq1810	GGATCGTCGTATGGTAGGTCAGTATTCATG	30	0
Seq1811	GACTACGTGTTATGAAGTGACCTTGAGGGG	30	4
Seq1812	CCTCTCGACTACGGTTTGACAATGTGTACG	30	0
Seq1813	TAGGCGTACTTCCTAGTCACAGTGGCCGTC	30	0
Seq1814	GTGCGTTGATAGTTCCAGGTGATTCCAATG	30	0
Seq1815	GGCGGAGGTTTCCTGTTGTGGGCCACACTG	30	0
Seq1816	GTGCATGAAGGCTAGGTTCCGTTCCGTATG	30	0
Seq1817	GATGTCTCCCTGGGACTAGTTGCTCGTTGG	30	4
Seq1818	TTGGGTTGGGTCTTTGGGGTGGGATCAGTG	30	0
Seq1819	GGAAATCCGTGCAATCCGGTCGAGTTTGT	29	4
Seq1820	GTTCTTGTCTACGGCGGGTGCGTGTCATTG	30	4
Seq1821	CGGGCTGATTTTGTCTGCATCTTTGACGTG	30	0
Seq1822	CGTATTCAGTCTGGGTCGGTCTCAAACCTG	30	0
Seq1823	AGAACCATCATCAGTACGGGCCGCTTCTAG	30	4
Seq1824	CCACATTATGACAACGTATCCGGTGGGATG	30	4
Seq1825	GGCTAATTGGCTACTCGTTTTACGGGTGTG	30	0
Seq1826	GTGGCCATCGTCTGTTTTGTTCGTTACGTC	30	4
Seq1827	GGTAAGGGGGGCTCATCGTTTAGCTCTGCG	30	0
Seq1828	GGGTGACACTTACGGGTTGCCTCTTCCTGC	30	0
Seq1829	GGCAGGTATTTACAGCACTGGATGCGCCTG	30	0
Seq1830	ACTCGGTCCACATTTTCGTCCTATCAGGCG	30	4
Seq1831	GGGGGCTTCAGTCTGCGCTACTGTTACTAC	30	0
Seq1832	ACGCGTGGGAGTTTATTATGGATACGGCAT	30	4
Seq1833	TGTCGTGTCAGCTTTGCCGCCTGCTGATCG	30	0
Seq1834	GGAAATTGTAACAGTTGGACCCTTCCCCCG	30	0
Seq1835	CGAGTCGGTGGTTGGGAGGGAGCTCGATCTG	31	4
Seq1836	CGAGGGCGGTTGTGTGAACCTTGCCTACTC	30	3
Seq1837	CCCCCAAAGCGGTAGTTCAGATGTCAACTG	30	3
Seq1838	GCTTAGGGTTGGATGTCAAGGTCGATCTTC	30	3
Seq1839	TCACAACGATTTTGTCGGTCGGCGATCGGC	30	3
Seq1840	GCCCAGTGACGACTCCCCCAGATCCATTTG	30	3
Seq1841	GGGACACGGCGGGTGATAGATTTTGCCAAC	30	3
Seq1842	TCTTCGAGTTCTCGGCCAGTGGACGCCTAG	30	0
Seq1843	CGGAACTATAACGTGGCTTCGACTGGACTG	30	0
Seq1844	GCTGTCGTTCTTGCTCAGGTCCTAGGAGTG	30	3
Seq1845	CGTGCAGTGATGTATTAGGGACTCACCTTC	30	3
Seq1846	GTTGTTTTTGGACCCTTAGCTTGTGCGTCG	30	0
Seq1847	AGCCTTGCCCCCTGAGTTGGGCGTTGTCTG	30	3
Seq1848	GGTTGGCCTGCATACGTGTTATCTTGCGGG	30	0
Seq1849	ATTTCCGGGATGTTCGACGTTCGGTCACCG	30	0
Seq1850	GTCACATCTAGGAAACAAACGGGGCATGTG	30	3
Seq1851	TCCCAGGCTTATGGGAGCGTGGGCGTCTTG	30	0
Seq1852	TCCAGGGAGATCCAGGCTTATGTCGGCGTG	30	3
Seq1853	CCGCGAGGTTTAAATGTTTGAGTGACCTTG	30	0
Seq1854	GCGCTCGTTGTACTGGTGACCAGATCGTCC	30	0
Seq1855	GGATCGTCGTATCAGAGGTCAGTATTCACC	30	3
Seq1856	AGGGCAGGGGAAGAACCAGACTACTGCGTG	30	3
Seq1857	GATCTTTGGTCTTAGGTATTTTGCCTGCGG	30	0
Seq1858	TTGCACCTCACCGATCTGTCCTGCCGCACG	30	0
Seq1859	CCAGGGCGATCGGAGTCAGAGTTCTTCATG	30	3
Seq1860	TTGTGTTCCCTCATAGGAGTACCCTCTTTG	30	0
Seq1861	CGGTCGTGTTGCAATCTAAGTTGGGTGTTG	30	3
Seq1862	GTTGGCCTGGGTTTAAAACTATGCCCCGGG	30	3
Seq1863	CGACTTAGCCTTGGTTGCTGCCGCTCGTTG	30	0
Seq1864	CGGTGTTGTCTGGTAGGAGTAGACGGTGCC	30	0
Seq1865	CGGGGTGGCCAAGGCGCAACTTTTAGCTTG	30	3
Seq1866	ACAGTCAAATGACTGGGGGCACTCTAGGTC	30	3
Seq1867	CTGGGTATTGTGTTAGTACTAAAGGCTCCC	30	0
Seq1868	TGGGTACCTGCTAAGTTATGATGTCCATGT	30	0
Seq1869	CGCCTCCCGGTGGTGTGTCGTCTCTTTGTG	30	1
Seq1870	TTTGTCCTGGTTCGTCTGCTGCGACGTATG	30	0
Seq1871	TTGGGCTCTCGGGGTTGTACGTGAAAACGC	30	3
Seq1872	GGCACCCTATGCCCCCTTCCCCCTAATGC	29	0
Seq1873	TCCCGGTGGTGTTGTGTCTGTCGATCTCTT	30	3
Seq1874	GCTGCACGGGCTCTCATTATCACATCCCGGC	31	3
Seq1875	TCCTGCGACGCAATTAGTGCTTCCTCTCGC	30	3
Seq1876	CGGAGGATTTGGACGGGCCCCTTCTTGTG	29	0
Seq1877	CATATGGGCTGAGGTATTTCCGGTGGGAAC	30	0
Seq1878	GGGCTCAAGAAATCACTCACGCTCGTCGAT	30	3
Seq1879	CAGTTACAGGGGGGTCGAACCGTCTCTCTG	30	0
Seq1880	GGCTATCCGTGCTCGGGTCTCGTGACGTCG	30	0
Seq1881	GTGGATCCTGTGTGCTTGGGTATTGGC	27	3
Seq1882	CGGGGTGTGTGGCTGATCTATCGTTGCGTG	30	0
Seq1883	TGCGCTCGCGATCACGATTGTGTCTCGGTG	30	3
Seq1884	TGCGCACTGTCGCATCTCTCTTCTCCCTCC	30	3
Seq1885	TGAGACGCGTAGGTGGAACTGTTAAGAGAG	30	0
Seq1886	GGGTATAGGCGATGCCGTAATCCCCATTGC	30	3
Seq1887	GCGGTACGCGAGATAATCTAATGTCTCTGC	30	3
Seq1888	TGCTACGTGTTACGGGGCCCTACCTCATCG	30	0
Seq1889	CATCGAGCGGAGAATTCACTGCTGCGTACG	30	0
Seq1890	AGGACAAGTAGTCATGTCATCTGTTAGGGC	30	0
Seq1891	GTGCGAGCGGGTGGTGCGTATGTACTTGCC	30	3
Seq1892	CCCACATCTAGTTGGCAAATCCCTACTTTG	30	3
Seq1893	GGAGAAGTGTGTTTACGTTTGTGTGCGGG	29	3
Seq1894	GGGATCGGTCGAAGACGGATGTCCAATGTG	30	0
Seq1895	CCTGGAATCGAAAACGGTTCTTCTAGCTGC	30	0
Seq1896	ACACGCGCCTCCATGTGCTGTTCCCGTTTC	30	0
Seq1897	GACCTCGCGCCTCCATGTGCTGTTGTTCTC	30	0
Seq1898	TGATATTTTCGTGTGGGGTACCGACAAAGA	30	0
Seq1899	GCGAGTCCGTGACCTTATTCGGCGGGCGGC	30	3
Seq1900	GTGGGTTACCGGTCGATCTCTGGGATCTC	29	0
Seq1901	CGGAGACGTTGCGTGGTATGGACATTCTG	29	3
Seq1902	GTGGGGCGGCTTACTTTGTCCTGTCTTCTG	30	3
Seq1903	AAATCGTGGTTCGACGTTGGGTGCGCCTTC	30	3
Seq1904	TATGTGGTTATAGTCGCCGCGGTCGGGATG	30	3
Seq1905	ACGATGGTTTCGGTGGCAGGGCTCTTCTTG	30	3
Seq1906	GTCCTTTTCAGGCTAGTGGGAACGTATG	28	2
Seq1907	GCAACGTGTGCAACGAGACTCTGTCGTCAAT	31	0
Seq1908	GTATGCCTGTGTTTCTATCTGGCTTTGGGC	30	0
Seq1909	GTTCGTCCCACCCACAAATAGTTTTTGTC	29	0
Seq1910	AGGCGGGGCCTCGGATATGATACGCACGTC	30	3
Seq1911	GCAAACTTCGGTACTCCCGGGTCTCCGGTC	30	3
Seq1912	AGCGTGCGTGGCGATCCTTCCTGTCTTGTC	30	3
Seq1913	ACCCGGGATTAAATCGGACTACCCGCTTTG	30	0
Seq1914	GGCTAGATGGTAACTTCTTGGATTCCCGTG	30	0
Seq1915	CTGGCGAGGCTTGTGTTATGGACATGGGTC	30	3
Seq1916	AGTATCAGCCTCGTGTGCTGTTATCTTGCG	30	3
Seq1917	CGAACGTGACTGGTCACCATCTTGGCCAAC	30	3
Seq1918	ACTATGGGGTGTCGTGGTTCCCTACTGGGC	30	0
Seq1919	TCGGGTTCTACTCCGGCGTTGTCTGTCCAC	30	0
Seq1920	GAGAGGCGAAGCCATTCTTTGGGAGTATGC	30	3
Seq1921	GGACGAGTCCCGGTAACCGTTACCTTCCTC	30	3
Seq1922	GTTGCCCCCACGTCACATTCGATGGTCGTG	30	0
Seq1923	CGTTACTGCAGTGCTAATCCAAAAGTTGGG	30	0
Seq1924	GAGGGGTGAGCTGGGTTGACGTCATGGTCG	30	0
Seq1925	GTACGTGCATGTCGTGAATCGCTGCCTCTG	30	0
Seq1926	TCGGGACTGTGATCTTTGCTGAAGGGTCTC	30	0
Seq1927	GGTGCGATAGTGCCCGTTTTCTCGGCCTTG	30	0
Seq1928	AGTGGAACGTCCACGTTTATCTGGGTGTAG	30	3
Seq1929	CGTACTAGGTTGACCTGGGATTGCCCCGGG	30	0
Seq1930	CGTGTTCGGTTCCTTGGTCTTGCCCCCTTG	30	0
Seq1931	CCAGTTGGCCTGATTACTCCGTAAGCGGG	29	0
Seq1932	GGGCTGGCGGGCAACCGTAACGTCACTTGC	30	0
Seq1933	CCCGGGTAAGTCGGGTTAGGGGTTTTCGAC	30	3
Seq1934	CCATTCGTACGGTACCGGCTAGTGCCTGGG	30	3
Seq1935	CGTGCAGATTCGTCCCTTTGTGCTTCCTGG	30	0
Seq1936	GGCATTGGTCCCTTCCAGACCTTTCTACTG	30	3
Seq1937	GGTTGGCCCGACGTGTTGTCTATACTCGGG	30	0
Seq1938	TCGGCTCCTCCCTTATATGCTTCGTGTTGT	30	0
Seq1939	ACGACACCGATGTCATGTACTGCTCGGCGG	30	3
Seq1940	GGCACGTGCCACACATGTCTTAACCCCGAC	30	0
Seq1941	CCAACGCGAAGGGTGGTTCATCGGTCCTGC	30	3
Seq1942	CCTAGTGTTCCTGGTTGCGTGTATCGTCAC	30	3
Seq1943	GAGGCGGTCTCTAGCTCATGGTTATTGATC	30	3
Seq1944	ACGGTCCTATTCTGATTACAAGCTGTCTTG	30	3
Seq1945	GTACCGGAAGCAATACATGATTTGTTCGGG	30	0
Seq1946	CGATGGGACACCTCCGATCTTCAACTATTG	30	3
Seq1947	GAGGAGCTTGTGTATGGGTATCGGGTTTGG	30	0
Seq1948	CAGGGATCGTTCGCGTAAGGTTCGCGTCTT	30	3
Seq1949	AGGCCGTTACGCGAATTGGAAGTACTGTGC	30	3
Seq1950	CTAGGTAGCAGGCGTCACGTCGGTAACTTC	30	3
Seq1951	AGTCTTGCTGTGCCCTCCCCGGGTTTGGTG	30	3
Seq1952	GGGTGAATGAATGGTCACGCTGCTCGGGTG	30	0
Seq1953	AGATCCACCGTTGGGTTACGTCATGTCGTG	30	0
Seq1954	AGGGGATCTCGGGACTACATTTGAAAGTC	29	0
Seq1955	CACACTCCGCTTACCGGTGGCATGTGTTGG	30	3
Seq1956	GTGCGCACGCATCTGTGAAAGATCTACTTC	30	0
Seq1957	TGGGCTGCCAGGGCTCCGACTCCACTTCCTC	31	0
Seq1958	GGGTAATGTTCTTCCGGGAGGATCTAATCG	30	3
Seq1959	CGGGCCCTTCGTTCTCATAACCCTCTCCTC	30	3
Seq1960	GCTCCGTTCCCGGCCGCGACGTCGATTCTC	30	0
Seq1961	GTCCTGGGCTAGGATAGAGTTGGCCCCTTG	30	3
Seq1962	GCACTATGAGAGTTGGCCTGGTTAACCGGG	30	3
Seq1963	GGGCCGCTCGGATGGTGACATTTTTCGATG	30	3
Seq1964	CGGGGGGAGTGGATGTTGCAATGAGCACTC	30	0
Seq1965	GGACGATGGCTCATAGGTACGGGGACTCTC	30	3
Seq1966	GAGGCTCGTAACGGATGCTCTCTGTCTTAC	30	3
Seq1967	GATCGGTAGCCGCTTTCCACTCTAGGCTTG	30	3
Seq1968	CCTCCCATCCTGCATCATATATCAACTTGT	30	0
Seq1969	CGGGGCGTCTCAAATTTTAAGTGGGCATGG	30	0
Seq1970	GGGGCTGACTTTAGTGGACGTCGTAACGTG	30	3
Seq1971	CCAGCGGCTGTTGGCCCACGCCTCACTTTC	30	3
Seq1972	GTGCTTAAGTGCGAGGTTCGGGTACTCGTG	30	0
Seq1973	CCATAGGTCCCGTTCAACAGCTAGTTTGGG	30	0
Seq1974	GGCTTTGTTAGCTTGCCAGTATGACTATTG	30	0
Seq1975	CGGCGTTAATCGATCTCACACTGCTCTCTC	30	0
Seq1976	AAGGAGATTGTAGAGCTTGTTTGTCCAGGG	30	3
Seq1977	GCGTTCCGTCCGAACCAGGTCTCCTGATTG	30	3
Seq1978	GACCTCTTAATGGGGGGCGGTTGCGTACTAC	31	0
Seq1979	ACTCGGTGAATGGGAGGGAGGTATTCCTCG	30	0
Seq1980	CGCTATAGTAGGGGACCATGGACGTTGCTC	30	3
Seq1981	TCACCTGTTGCTAACGGCCTTCTACTCTCG	30	3
Seq1982	TAGGGGTGTTCAGGTGTCCGTTTATCGAGG	30	3
Seq1983	GAACAGGGTACTCCGTACTATCTATCTCCG	30	0
Seq1984	GTTGGCCTGACTAGACTCGTTTCGGGCGGG	30	3
Seq1985	TTGGCACCCGAACGGGAATCCGCTTACTAC	30	0
Seq1986	GTTGTGGCAGCCGCGCTAGTGCATATTGTG	30	0
Seq1987	TGTGGGTTTGCACGTTACAACTTGTCCGTG	30	0
Seq1988	CAGGCGACCGCCGCCGGTTTGTATTCATTG	30	3
Seq1989	CGCTAGCTTGATTCGTACCCCTTGTCTGCG	30	3
Seq1990	GTTGCCGCAACCTTCACCACCGAGGTTGTC	30	3
Seq1991	CGGCGTCTTCGTTGTACATCCCCTACTCCG	30	0
Seq1992	CCCGGTATTGTGTTAGTATAAAGGCTCC	28	1
Seq1993	CGCGTATGTGGTCCGTGGAAACTCGTTTTG	30	0
Seq1994	GTCACTTGTCATATCGGGTTATCGTGTTGG	30	3
Seq1995	ACTCAGTTCCCTTGTGGTGTCGTTTGTCTG	30	3
Seq1996	GTCCCCATTCCTCTGTCTGTTTCCACTTCG	30	3
Seq1997	GGGGCGTACCTTTTAGTGCAACGAGGCGCG	30	0
Seq1998	CGGCTGGCTTCCGTCCCCGTGTTGTGTAAA	30	0
[truncated: 47,937 more rows]

## Sheet: CRC
Sequencing data of the last-round enriched pool of ProteoFish-SELEX for CRC
Name	Seq_CRC	Len	P7
Seq1	CGCATGAGGGTCTGGCGCTTGGGTATTGGC	30	69438
Seq2	GGTATTGGGTTCGTAGAAAGGCTCCCTCTG	30	12543
Seq3	GCGGTCCGTCCGAACCAGGTCTCCTGATTG	30	9329
Seq4	GGATCGTCGTATCGTAGGTCAGTATTCATG	30	3654
Seq5	AAGGACTGCTTAGGATTGCGATGATTCAGG	30	3597
Seq6	CTCGCCGCCGTTCCAGGGTATACACGTGTC	30	1941
Seq7	GGATCCTCGGCTCGTAGGTCAGTATTCTC	29	1166
Seq8	GGATCCCCGCATCGTGGGTCAGTATTCTTC	30	1124
Seq9	GCCGTGGGTGGGAGGGTGGAACCATTCTGG	30	817
Seq10	GAACGCACTCGCAGGGCTTGGTGTCTATGG	30	553
Seq11	GTGGGTGGGTGGGTGGTAAGTTGTGCCGAC	30	312
Seq12	TCGGTTGCGCATCTAGGTTGGGTAGGTTTG	30	224
Seq13	CGGCGGGTGGGTGGGTGGAGATTTAACGTC	30	211
Seq14	CGCACGAGGGTCTGGCGCTTGGGTATTGGC	30	321
Seq15	CAGAAATTCGGCCGAATAGTCACGTACCGG	30	325
Seq16	TCGGTTGGCATCTAGGTTGGGTAGGTTTG	29	275
Seq17	CGGTAACGGCGTTTGAGTGTCTACCTCCTC	30	196
Seq18	CGGCGGGTGGGTGGGCGGAGATTTAACGTC	30	120
Seq19	GCGGGTGGGTGGGTGGTAAGTTGTGCCGAC	30	182
Seq20	CGGGTTAGGATAGGTCTAGGTAATTGTGAC	30	124
Seq21	CGCATGGGGGTCTGGCGCTTGGGTATTGGC	30	205
Seq22	CGCATGAGGGTCTGGCGCTTGGGTATCGGC	30	162
Seq23	GGAGCCGTGGGTGGGTGGGTGGTTGCTGCC	30	91
Seq24	CGCATTAGGGTCTGGCGCTTGGGTATTGGC	30	176
Seq25	CGCGTGAGGGTCTGGCGCTTGGGTATTGGC	30	122
Seq26	CCCGGTATTGGGTTAGTATAAAGGCTCC	28	146
Seq27	TCGGTTGCATCTAGGTTGGGTAGGTTTG	28	109
Seq28	CGCATAAGGGTCTGGCGCTTGGGTATTGGC	30	149
Seq29	CGCATGAGGGTCTGGCGTTTGGGTATTGGC	30	129
Seq30	GGGATATAGACGGAAATCGTAAAGGGGTCA	30	131
Seq31	TCGGTTGCCATCTAGGTTGGGTAGGTTTG	29	55
Seq32	GGGATTTAGAGCAAGCGTGCGTCATTTTCG	30	88
Seq33	TCGGTTGTGCATCTAGGTTGGGTAGGTTTG	30	84
Seq34	GGACCTCCGTCTCGCGAGTCAGTATTCAAC	30	98
Seq35	GTGGCACCTGCGGTAAAGGCGACTTTTGTG	30	94
Seq36	CGCATGAGGGTCTGGCGCCTGGGTATTGGC	30	60
Seq37	GTGCCCCGTCCGAACCAGGTTCCCTGAAGG	30	67
Seq38	CGCATGAGGGTCTGGCGCTCGGGTATTGGC	30	75
Seq39	CGCATGAGGGCCTGGCGCTTGGGTATTGGC	30	61
Seq40	ACGGTAACGGCGTGTGAGTGTCCTACGATC	30	64
Seq41	TCGGTTACGCATCTAGGTTGGGTAGGTTTG	30	64
Seq42	GGTCAGGCTCAGGGCTTTGGGTTCCCTATG	30	77
Seq43	CGCATGAGGGTCTGGTGCTTGGGTATTGGC	30	72
Seq44	GCGGTCCGTCCGAACCAGGTTTCCTGATTG	30	56
Seq45	CGCATGAGGGTCCGGCGCTTGGGTATTGGC	30	69
Seq46	CGTATGAGGGTCTGGCGCTTGGGTATTGGC	30	44
Seq47	TGCATGAGGGTCTGGCGCTTGGGTATTGGC	30	55
Seq48	GCGGAGGGCGGGTGGGTGGCACATTCGATG	30	51
Seq49	CGCATGAGGGTCTGGCGCTTGGGTGTTGGC	30	50
Seq50	GCTAGGCCTCTACGCGGGTTCCGTCCCTTG	30	53
Seq51	GGATCCTCGTTTCAGATGGTCAGTACTTCC	30	35
Seq52	TCGGTTCCGCATCTAGGTTGGGTAGGTTTG	30	29
Seq53	TCGGTTGCGGCATCTAGGTTGGGTAGGTTTG	31	44
Seq54	GGATCCTCGACTCAGAGGTCAGTATTCTGC	30	41
Seq55	GGTATTGTGTTCGTAGAAAGGCTCCCTCTG	30	74
Seq56	TCGGTTGCGTATCTAGGTTGGGTAGGTTTG	30	45
Seq57	CCCTCGCGCCCTCCATGTGCTGTTTCTTTC	30	34
Seq58	CCATCCATGGGTTCCGGCTTCAGTCCCCTG	30	42
Seq59	CGCATGAAGGGTCTGGCGCTTGGGTATTGGC	31	64
Seq60	GCGGTCCGTCCGAACCAGGTCCCCTGATTG	30	48
Seq61	TCGGTTTGCGCATCTAGGTTGGGTAGGTTTG	31	28
Seq62	CGCATGAGGGTCTGGCGCTTGGGCATTGGC	30	42
Seq63	CACATGAGGGTCTGGCGCTTGGGTATTGGC	30	40
Seq64	CCGGGGGGCGGGTGGGCGGAGGATATCAGG	30	23
Seq65	GGACCCTCGTTTCAGAGGTCAGTATTCACC	30	38
Seq66	GCACTTTACCGGCTGCGTCTTTATGCGTAC	30	52
Seq67	GGGCATATGAAGGCTAGACTAGGTCGTATG	30	37
Seq68	GTACGGTAACGGCGTGTGAGTGTATCTCTC	30	41
Seq69	CCGCGCCTCCATGTGCTGTCTGTCTTTTTC	30	22
Seq70	GCTGTCCGTCCGAACCAGGTCTCCTGATTG	30	36
Seq71	CATCGGTTATGCTCCCCGGTTCCCGGCTTT	30	23
Seq72	GGTATTGGGTTCGTAGAAAGGCTCCCCCTG	30	27
Seq73	GGGCGGTATTGTACACGGGAGTCCCCTTCG	30	27
Seq74	CACCGAGTGTGGGTGGGGGGGTGGTATTTG	30	26
Seq75	GCTGTGGGCCCTTCAGGTATCCTTGGGTTC	30	41
Seq76	ACGGGTGGTGTGTTAGTTATGGAGGGTCCC	30	24
Seq77	AGGGCCTGGCGATTGGGTTTGGCATGTTTC	30	51
Seq78	CAGGCCGTGGGAGGGTGGGTGGTAGCCTGG	30	22
Seq79	GGATCCCCGTTTCGCTGGTCAGTATTCTGC	30	37
Seq80	AGCGCCCTCCATTTGTGCTGCCCCTCGTCC	30	32
Seq81	CGCAGCCGTCACTAGTCGTAGTCCCTCTGG	30	33
Seq82	CCTACGCGCCTCCATGTGCTGCTCCCATAC	30	40
Seq83	CCTGCGCGCCTCCATGTGCTGTTTTCTTGC	30	31
Seq84	CGCATGAGGGTCTGGCACTTGGGTATTGGC	30	24
Seq85	CGCATGAGGGTCTGGCGCTTGGGTACTGGC	30	34
Seq86	CGCATGTGGGTCTGGCGCTTGGGTATTGGC	30	42
Seq87	CCTGCGGGCGGGTGGGTGGTTGGATTCTTG	30	19
Seq88	CGCATGAGGGTCTGACGCTTGGGTATTGGC	30	38
Seq89	CAGGTATTGTGTTAGTATAAAGGTTCCTTC	30	24
Seq90	CGTCGGTATGAAGGCTAGTGGGAACGTATG	30	20
Seq91	TCGGTTGCGCCATCTAGGTTGGGTAGGTTTG	31	17
Seq92	CGCATGAAGGTCTGGCGCTTGGGTATTGGC	30	37
Seq93	CACCAATGTGGGTGGGTGGGTGGTCGTCTG	30	22
Seq94	CGGGTGAAGGCTAAAACTGGGTTTGTATG	29	28
Seq95	CGGATTAGGGCCTGGCGGTCGGGTATTGGC	30	31
Seq96	TACCTCGCGCCTCCATGTGCTGTTTGTGTC	30	29
Seq97	CCTAGGGAAAGAAGTGGGCCGTTATAATGG	30	29
Seq98	CGCATGAGGGTCTGGCGCTTAGGTATTGGC	30	27
Seq99	GGACCATCGTCTGAGATGTCAGTATTCACC	30	15
Seq100	GCGGCCCGTCCGAACCAGGTCTCCTGATTG	30	21
Seq101	GAGGTGGGAGGGAGGGGTTGACCTTGCGTG	30	12
Seq102	GCTGAGGGCGGGTGGGTGGCACATTCGATG	30	19
Seq103	CGCATGAGGGTCTGGCGCTTGAGTATTGGC	30	25
Seq104	GCATCGGTTATGCTCCAGGGTTCCCCGTCC	30	12
Seq105	GACATCCAAGGGGCTCCCGACACCCTACTG	30	14
Seq106	AAGGACTGCTTAGGATTGCGATGATTCGGG	30	22
Seq107	TCGGTTGCACATCTAGGTTGGGTAGGTTTG	30	15
Seq108	CCTGATGATGGCTAGCGAGGTAAGCGTATG	30	16
Seq109	GATCAATGGAAGGCTAGCGTAGGGCGTATG	30	18
Seq110	CCACGTCTTGTTCTGGGACACCACTCAATG	30	26
Seq111	TCGGTCGCGCATCTAGGTTGGGTAGGTTTG	30	13
Seq112	ATCGAACGTCCGAACCAGGTTTCCTGTCTC	30	10
Seq113	ACCCTCTCGCGCCTCCATGTGCTGTTTTGC	30	12
Seq114	ACCGCGCCTCCATGTGCTGTTCCTTTTTGC	30	25
Seq115	CGCATCAGGGTCTGGCGCTTGGGTATTGGC	30	20
Seq116	CGCATGAGGATCTGGCGCTTGGGTATTGGC	30	22
Seq117	CGGAGGTCTTAAAAGTCTGTGGCTGTCGGA	30	22
Seq118	GGTCCTGTGGGTGGGTGGGAGTTGTCCTAC	30	13
Seq119	CGCGCCTCCATGTGCTGTCGTGCTTTCTTC	30	17
Seq120	CGCGGTGGGAGGGTGGGTGGAGCGTGGTCG	30	10
Seq121	CGCGCCTCCATGTGCTGCCTTTTCTCTGCC	30	12
Seq122	TCGGTTGCGCTCTAGGTTGGGTAGGTTTG	29	19
Seq123	GGCACATGATGGCTAGAAATCGTTCGTATG	30	18
Seq124	TGGAGTGGCTTGGGTTCCCTCATTTCGTAC	30	35
Seq125	GGCTATCTCGCGCCTCCATGTGCTGTGTTC	30	13
Seq126	CCTGCGCGCCTCCATGTGCTGTTTTCTTTC	30	11
Seq127	CGCGCCTCCATGTGCTGTTATCCTCTTGTCC	31	15
Seq128	CCCGCGCCCTCCATGTGCTGTCTGTTTTCC	30	11
Seq129	CGCATGAGAGTCTGGCGCTTGGGTATTGGC	30	25
Seq130	GCGCGCCTCCATGTGCTGTATCTTTCCGTG	30	13
Seq131	CGCATGAGGGTCTGGCGCTTGGATATTGGC	30	28
Seq132	GGACCGTCGTCTTAGTCGTCAGTATTCTGG	30	8
Seq133	CGGCTAGGGACGAAGGGTCCGTTATAATG	29	25
Seq134	GGTATTGGGTTCGTAGAAAGGCTCCCCTG	29	10
Seq135	GCGTTCCGTCCGAACCAGGTCTCCTGATTG	30	16
Seq136	CGCGCCTCCATGTGCTGTTACCTTTTGTCC	30	10
Seq137	GGATCCTCGTCTCGTAGGTCAGTATTCTC	29	22
Seq138	GCGGTCCGTCCGAGCCAGGTCTCCTGATTG	30	19
Seq139	GCTGTGAAGGCTAGGACTTGGCTACGTATG	30	6
Seq140	CGCGCCTCCATGTGCTGCCGTCTTGCTTC	29	18
Seq141	CGCATGAGGGTCTGGCGCTTGGGTATTAGC	30	19
Seq142	TGGAGTGGCTTGCGTTCCCTCATTTCGTAC	30	7
Seq143	ACCCGGGTAGAAGGCTAGTGGGCACGTATG	30	17
Seq144	GGCCCACTTTCGCGCCTCCATGTGCTGTTC	30	12
Seq145	CGCATGAGGGTCAGGCGCTTGGGTATTGGC	30	25
Seq146	CGCATGAGGGACTGGCGCTTGGGTATTGGC	30	21
Seq147	CCGCGCCCTCCATGTGCTGCCTGTCTGTTC	30	13
Seq148	CGCATGAGGGTCTGGCTCTTGGGTATTGGC	30	15
Seq149	GGGTTGCTTTGGAAGTGCTGGTTACCCACG	30	17
Seq150	GTTCCATGATGGCTAGTGACGTAACGTATG	30	14
Seq151	CGTCCCCTCCCGCGCCTCCATGTGCTGTTC	30	6
Seq152	CGCGGGTATCCTCTGGGAGTCTGTCTTTGC	30	18
Seq153	CTCGCGCCTCCATGTGCTGCTTTTCTCTGG	30	16
Seq154	GTGGGTGGGCGGGTGGATGTTGACCTCCTG	30	28
Seq155	CTCGCGCCCTCCATGTGCTGCCCTGTTCTC	30	12
Seq156	CCGCGCCTCCATGTGCTGTGCTTTTCTCTC	30	16
Seq157	CGCATGAGGGTCTGGCGGTTGGGTATTGGC	30	17
Seq158	CCCACGGCGGGCTGCTTCTTCTGGTGATCC	30	12
Seq159	GGTATTGGGCTCGTAGAAAGGCTCCCTCTG	30	15
Seq160	CGCGCCTCCATGTGCTGTTTTCCACTGTTC	30	11
Seq161	CCCTCGCGCCTCCATGTGCTGTATTTTTGC	30	11
Seq162	ACCACGTGAGTGCCTCCTTCGTGCTGCCGGC	31	14
Seq163	GGATCCCCGCCTCGTGGGTCAGTATTCTTC	30	15
Seq164	CAGGACCGGCGGGCGGGCGGGGGGAGGCTC	30	13
Seq165	CCCGGAGGTATGGAAGTGTGCTCGGTTCCC	30	6
Seq166	GCAGTCTGGGTTCCCCTGCACCCCCTCTTG	30	8
Seq167	CGCGCCTCCATGTGCTGTAGTTCTTTGCCC	30	17
Seq168	CGGTAACGGCGTTTGAGTGTCATACTCTTC	30	10
Seq169	CCCTGCGCGCCTCCATGTGCTGTCCCCGTC	30	8
Seq170	CGTGGGTGGGTGGGTGGCAGTTGCTTCTTG	30	8
Seq171	GGACCCTCGCCTCGCACGGTCAGTATTCAC	30	11
Seq172	CCGCGCCTCCATGTGCTGCTTTCCCTATCC	30	14
Seq173	GGCATTGGGTTCGTAGAAAGGCTCCCTCTG	30	13
Seq174	TTGTCAACGTAGTGGGAGGGGAATTCGAGT	30	22
Seq175	CGCATGAGGGTCTGGCGCTTGGTTATTGGC	30	13
Seq176	AGGCTAGCGTCCACCGATTCCAGGGAGATC	30	13
Seq177	GGTATTGGGTTCGTAGAAAGGCTCCCTCCG	30	14
Seq178	CCCGCGCCCTCCATGTGCTGTCTTACCTCC	30	6
Seq179	GGTATTGGGTTCGTAGAGAGGCTCCCTCTG	30	14
Seq180	GCGGTCCGTCCGAACCAGGCCTCCTGATTG	30	10
Seq181	TGGTGGGCGGGTGGGCGGAAATTCGACGTG	30	13
Seq182	GCGCGCCTACCATGTGCTGCCCTTTTCTTC	30	8
Seq183	CCTACGCGCCCTCCATGTGCTGTTTTGGTC	30	9
Seq184	ACTCGCGCGCCTCCATGTGCTGTCCTTGTC	30	12
Seq185	TCGGTTGCCGCATCTAGGTTGGGTAGGTTTG	31	18
Seq186	GGATCGCCGTCTCTGTGGGTCAGTATGCAG	30	14
Seq187	CGCATGAGGGTCTAGCGCTTGGGTATTGGC	30	13
Seq188	CCTCGCGCCTCCATGTGCTGCCCGTCTTTC	30	5
Seq189	CAACGCGGGTGGGTGGGTGGTTTGTGATTC	30	12
Seq190	GCGCTCCGTCCGAACCAGGTCTCCTGATTG	30	8
Seq191	CGCATGAGGGTCTGGCGCTTGGGTATAGGC	30	11
Seq192	ACGCGAGTATTTTCGCATTGCTGTCCGGCC	30	13
Seq193	GCAGTCCGTCCGAACCAGGTCTCCTGATTG	30	12
Seq194	GTGGTAATGAAGGCTAAGCTAGGCTGTATG	30	7
Seq195	GTCCCCCCGCGCCTCCATGTGCTGTTCTGC	30	11
Seq196	CGGCGGGTGGGCGGGTGGAGATTTGACGTC	30	9
Seq197	CGCATAGGGTCTGGCGCTTGGGTATTGGC	29	5
Seq198	CCGTTTTTCCGCGCCTCCATGTGCTGTGTG	30	17
Seq199	TGCGGTAACGGCGTGTGAGTGTCTTCCCAC	30	13
Seq200	TCGGTTGCGCAATCTAGGTTGGGTAGGTTTG	31	5
Seq201	CGACTCCCGGGCTGCCTACTCTGTGTCTTTG	31	9
Seq202	GGCCCGTCGGCTAGCATCGGGTTTCCCGGC	30	6
Seq203	GGTATTGGGTTCGTAGAAGGGCTCCCTCTG	30	5
Seq204	CGCGCCTCCATGTGCTGCTTGTTCCTCATTC	31	11
Seq205	GGGATTGGCGATTGGGTCTGGCTGTTCGTG	30	13
Seq206	CCGCGCGCCTCCATGTGCTGTTGTTTCTTC	30	15
Seq207	GGTACTGGGTTCGTAGAAAGGCTCCCTCTG	30	10
Seq208	TCCGCGCCCTCCATGTGCTGCCTTTGTTTC	30	14
Seq209	CTCGCGCCCTCCATGTGCTGTTGCCCTAC	29	8
Seq210	CATCACGCTGCCTTGGTTCGGATCCCTACC	30	7
Seq211	GGTATTGGGTCCGTAGAAAGGCTCCCTCTG	30	11
Seq212	GTAATGATGGCTAGCTGGGGTATGCGTATG	30	7
Seq213	GGTATTGGGTTCGTAGAAAGGCTCCCTCG	29	15
Seq214	AGGCTCAGGGTGTGGTATGGGTCCCCTATG	30	15
Seq215	TCCCCGCGCCTCCATGTGCTGTTTCTTGCC	30	13
Seq216	TGAAAGGTAACGGCGTGTGAGTGTTCCGTC	30	12
Seq217	CACGCAACGTCTTGTCCTGTGCTCCCCTG	29	8
Seq218	GTGTCGTTTTCGATTCCAGGCCCTCCGTAC	30	11
Seq219	CGTTCGCGCCTCCATGTGCTGCCTGTTTTC	30	12
Seq220	GGATCCTCGCCTCGTAGGTCAGTATTCTC	29	16
Seq221	CGCATGAGGGTCTGGCGCTTGGGTATTGGCGTGATGCGATGGAGAGGTATCAGCACCGTCAACTGAATCGCATGAGGGTCTGGCGCTTGGGTATTGGC	98	8
Seq222	CGGCGGGTGGGAGGGTGGAGATTATACGTG	30	8
Seq223	CACATGGGGACTGCTCGGGATTGCGGAGAT	30	12
Seq224	CCGCGCCTCCATGTGCTGTTTGGCCTTTCC	30	16
Seq225	GCTGTCCGTCCGAACAAGGTCTCCTTAATG	30	10
Seq226	CGGCGGGTGGGTGGGTGGAGCATTCGTCG	29	12
Seq227	CCACAAGCCTTGTGTGTGTTTGCGCATATC	30	10
Seq228	CGGATGAAGGCTAGTGTGGGGTCACGTATG	30	7
Seq229	CCCCGCGCCCTCCATGTGCTGCCTTACTTC	30	5
Seq230	CTCCAGGAACGTCTTGTTCTGTCCCCCGTC	30	6
Seq231	CGCAGGAGGGTCTGGCGCTTGGGTATTGGC	30	15
Seq232	GCAGTCCTCGGTTCCCAGGCACCAACTGTG	30	2
Seq233	GCGCCTCCATGTGCTGTTGTTACCCCATAC	30	15
Seq234	GTGGGTGGGTGGGTGGTCTTCGTTGACTC	29	10
Seq235	GCCGTGGGTGGGAGGGTGGAACCATTCTAG	30	4
Seq236	CTCAAGGGAGGATGAAGGCTAGCATGCTTG	30	0
Seq237	CTCGAGGTCCCATTCCCGGTTTGCGTTTGC	30	8
Seq238	GGTCACTGAAGGCTAGTGGGGAAACGTATG	30	11
Seq239	GACCTCGCGCCTCCATGTGCTGTTGTTCTC	30	15
Seq240	CGGCGGGTGGGTGTGGTGGAGATTCAACTG	30	7
Seq241	CCACTCACGCGCCTCCATGTGCTGTCCTCG	30	12
Seq242	CACGATTGCCCTGGTTCGGATCCCTTACTC	30	11
Seq243	TCGCGAGAATCCACTCCATGCTGCCCGGTC	30	12
Seq244	CGCGCCCTCCATGTGCTGTAATCCTCTGCC	30	1
Seq245	CCCATAGTTATGGCTGTCCGCTTGTTTCTC	30	6
Seq246	GTGGCATATTCGCGCCTCCATGTGCTGTTC	30	5
Seq247	CATGCTGGGTGGGTGGGTGGTAGATTCGTG	30	6
Seq248	CCTGTGGGAGGGTGGGTGGCAAGATTCAGG	30	12
Seq249	GCAGTCCGGGTTTCCCGAGCACGATCCTAC	30	10
Seq250	CGGGGGGTGGGTGGGCGGAGATTCATCCTC	30	13
Seq251	GTTAAAGATGGCTAGGAAACGGTCCGTATG	30	10
Seq252	CGCATGAGGGTCTGGCGCTAGGGTATTGGC	30	6
Seq253	CGTGTGGGTGGGCTGGGTGGTAGATTCTCG	30	10
Seq254	CCCGCGCCTCCATGTGCTGTGATGTGTCTC	30	14
Seq255	AGGCTCAGGGTTTTTGAGGGGTTCCCTATG	30	10
Seq256	GGTATCGGGTTCGTAGAAAGGCTCCCTCTG	30	10
Seq257	TACCCCCGCGCCCTCCATGTGCTGTTAGTC	30	7
Seq258	CGCGCCTCTCCATGTGCTGCCTCGGTGTTT	30	7
Seq259	GACCGACTAAGCTAAGGGTTTCCCGATCAC	30	8
Seq260	CGGGTAGTGTGTTAGTATGATGGGTCCCCA	30	14
Seq261	GCGCCCTCCATGTGCTGCTGGTTTCTTTTC	30	7
Seq262	GGTATTGGGTTCGTAGAAAGGCTCCTTCTG	30	12
Seq263	CGAATAAGAAGGCTAGCGTTGGAGCGTATG	30	10
Seq264	ACCCCCGCGCCTCCATGTGCTGTTTCCTGT	30	8
Seq265	CGCATGAGGGTCTGGCGCTTGGCTATTGGC	30	11
Seq266	GGTATTGGGTTCGTAGAAAGGCTCCTCTG	29	5
Seq267	CCGCGCCGTCCATGTGCTGTTTTTCCCCTG	30	6
Seq268	GCGGTAACGGCGAGTGAGTGTTTTCGAATC	30	12
Seq269	GGTATTGGGTTCGTAGGAAGGCTCCCTCTG	30	2
Seq270	CGCGCCTCCATGTGCTGTTTATCCTTCTGT	30	14
Seq271	CCGCGCCTCCATGTGCTGCACTTCTCATAC	30	5
Seq272	GCGGGTGGGTGGGTGGAAGGTTGACTCTGC	30	3
Seq273	GCGCTCTCCATGTGCTGCTCTTTCCTGTTC	30	8
Seq274	GCACTTACTTCGCGCCTCCATGTGCTGCTC	30	8
Seq275	CCGCGTCCTCCATGTGCTGTGTTTTGTCCC	30	8
Seq276	CCGCGAGGTTATTCGCATTGCTGTTCGGCC	30	9
Seq277	CCCCCGCGCCTCCATGTGCTGTTCGTGTTC	30	7
Seq278	CCCCGCGCCTCCATGTGCTGCTCTCGGTTC	30	8
Seq279	GCAGTCCTTGGTCCCCAGGCACGTTCCCCC	30	9
Seq280	CCCACTCTCGCGCCTCCATGTGCTGTATCC	30	10
Seq281	CGCATGAGGGTTTGGCGCTTGGGTATTGGC	30	10
Seq282	GCAGTCCTGGTTCCCAGGCACCCTCCGGTG	30	6
Seq283	AGGCTAGCCCACTGAGTTCTAGGGAGACTC	30	9
Seq284	CGCTCTCCACGGGCTGCTCCTGGTTTCTTC	30	3
Seq285	GTCGGGTTAGGTTAGGCTTAGGTACTCTCG	30	10
Seq286	CGAGGTGGTCTGGTCCTGGTTTGGGGTCTC	30	4
Seq287	GCGGTCCGTCCGAACCAGGTCTCCTGATTA	30	3
Seq288	GGACATAGAAGGCTAGTGGAGTAACGTATG	30	7
Seq289	CCTGTGGGAGGGTGGGTGGTAGATTCGTG	29	9
Seq290	GGTATTGGGTTTGTAGAAAGGCTCCCTCTG	30	11
Seq291	GCAGTCAGGGTTTCCATGCACGTGCCCCTC	30	8
Seq292	CATTCGCGCCTCCATGTGCTGCCTATTCTC	30	3
Seq293	CGTGTGATTCCCCCTTCATGCTGCCCGGTC	30	9
Seq294	GGATCGTCGCATCGTAGGTCAGTATTCATG	30	9
Seq295	ATTGCGAGGCGTGACGAATATTCTGATCC	29	13
Seq296	CGCGCCTCCATGTGCTGTGTGTGTCCTTAC	30	10
Seq297	CCTGTGGGAGGGTGGGTGGAAAGATTCATG	30	2
Seq298	TCCGCGCTCTTCCATGTGCTGCCCCATAC	29	12
Seq299	GCAGTTGGGCTTAGGGTTGGTAGTGGTACG	30	8
Seq300	CCCGCGCCTCCATGTGCTGTCTTTCCTAGG	30	3
Seq301	AGGTTTGCCAGGTCTGCTTCTTCAGTCTTG	30	5
Seq302	CGACTCCCGGGCTGCCTTATGTTTCCCTTG	30	5
Seq303	CGTGGGTGGGTGGGTGGTTCCTTCCAGTTG	30	8
Seq304	CGCATGAGGGTCTGGCGCTTGGGTATTGAC	30	0
Seq305	GCGCCTCCATGTGCTGTTTTCCTGTCGTTC	30	7
Seq306	GCGCGAGCAATCCTTCCATGCTGTCCGGTC	30	7
Seq307	TCGCGCGTCCATGTGCTGTCCTGTGTTTTC	30	9
Seq308	TCGGTTGCTCATCTAGGTTGGGTAGGTTTG	30	9
Seq309	CGCGCCTCCATGTGCTGTTTCGTGCCTCTC	30	9
Seq310	CGACCTCCCGGGCTGCCTTTTGTACTCTTG	30	3
Seq311	ACCGCGCCCATCCATGTGCTGCCCTTCTAC	30	13
Seq312	CGCGCCTCCATGTGCTGCCTGTCTGTGTTC	30	7
Seq313	CTGGGTATTGTGTTAGTACTAAAGGCTCCC	30	8
Seq314	CTCGCGCCTCCATGTGCTGTTATCCGTGTC	30	5
Seq315	CGCGCTCTCCATGTGCTGTTCCCTTCAGTC	30	8
Seq316	GGATCCCCGTATCGTGGGTCAGTATTCTTC	30	2
Seq317	GTAACGATGGCTAGGGAGGTGTCCCGTATG	30	5
Seq318	CCGCGCCTCCATGTGCTGGCCTTTTCATAC	30	7
Seq319	CGTGGGTGGGTGGGTGGTCTCAGTGGCGCC	30	8
Seq320	TAGGTGGGCGGGTGGGCGGATAATTCTCG	29	10
Seq321	CGCATGAGGGTGTGGCGCTTGGGTATTGGC	30	5
Seq322	GCGGGTGGGTGGGTGGAACAGTTTGACCAC	30	7
Seq323	CAGGTGAAGGCTAGTAGGTAGCTACGTATG	30	7
Seq324	GGCTAGCAATCGAGAGTTCCAGGGAGACTC	30	5
Seq325	CCCCTTCGCGCCTCCATGTGCTGTCTTTCC	30	6
Seq326	TGGCCCGCGCCCTCCATGTGCTGTGTTTTG	30	12
Seq327	CGCATGAGGGTCTGGCGCATGGGTATTGGC	30	8
Seq328	CGGCGGGTGGGTGGGGGGAGATTTAACGTC	30	0
Seq329	GGTATTGGGTTCGTAGAAAGGCCCCCTCTG	30	5
Seq330	CGTATAGTGAGGGCTAGCTTCGTGCGTATG	30	7
Seq331	CTCGCCGCCGTTCTAGGGTATACACGTGTC	30	8
Seq332	CGTGGGTGGGTGGGTGGAATTGTTGCGGCC	30	8
Seq333	CCCATGAGGGTCTGGCGCTTGGGTATTGGC	30	10
Seq334	AGTCTATGCATCTAGGTTGGAGTAGGTTTG	30	6
Seq335	CGTGAGATCTTACCTTCATGCTGCCGGTC	29	4
Seq336	GGACTGCTCTAGGATTGCGTTATTCTACCG	30	3
Seq337	CGCATGAGGGTCTGGCGCTTGGGTTTTGGC	30	14
Seq338	CATGCTGCACTCGCGGGGTTGACATCCTTG	30	13
Seq339	TCCCGCGCCCTCCATGTGCTGCTTCTTTTC	30	7
Seq340	CGCATGAGGGTCTGGCGCTTGGGTATTGGCGTGATGCGATGGAGAGGTATCAGCACCGTCAACTGAATGGTATTGGGTTCGTAGAAAGGCTCCCTCTG	98	4
Seq341	CCTCGCGCCCTCCATGTGCTGTGATCTTAC	30	1
Seq342	CCGCGCCTCCATGTGCTGCAGTGCTTTTCC	30	6
Seq343	GGTAGTAAAAGGCTAGCGACGTAGCGTATG	30	4
Seq344	AGGCTCAGGGTGATAAGCGGGTTCCCTATG	30	9
Seq345	GGTATTGGGTTCGTAGAAAGGCTTCCTCTG	30	4
Seq346	CGGTAACGGCGTTTGAGTGTCCTCCTTCAC	30	4
Seq347	GCGGTCCGTCCGAACCGGGTCTCCTGATTG	30	10
Seq348	GCGCGCCCTCCATGTTGCTGTTTCCCTTCC	30	11
Seq349	CGGTGAGTGAAGGCTAGCTTCGTGCGTATG	30	4
Seq350	CGCATGAGGGTCTGGCGCTTGGGTTTGGC	29	4
Seq351	GCGGGTGGGTGGGTGGTTAGTTGACCTCTG	30	6
Seq352	CCTTGTTCGCGCCTCCATGTGCTGCCATAC	30	9
Seq353	CAATTATGGGCCTGGCGCTCGGGTATTGGC	30	13
Seq354	TCCGCGCCTCCATGTGCTGCTCTTTCTGTC	30	5
Seq355	ACGCATGCCTTGGTTCGGATCCCTTTCTGC	30	9
Seq356	CCGAGCTGTGGGTGGGTGGGTGGATATCTC	30	8
Seq357	GATGTGGGTGGGTGGGTGGATCATTCCCTG	30	2
Seq358	GCCACCAGCGGGCTGCTATACTTTCATCTG	30	6
Seq359	GTGGGTGGGTGGGTGGTAAGTTGTACCGAC	30	8
Seq360	GGACCTTCGTTGCGTATAGTCAGTATTCAC	30	6
Seq361	TCGCGCCTCCATGTGCTGTCTATGTCTGGG	30	4
Seq362	GGTATTGGGTTCGTAGAAAGGCTCTCTCTG	30	7
Seq363	ACCGCGGGTGGGTGGGTGGAGTATTCCCTG	30	3
Seq364	GGACCACGAAGGCTAGCGTGTAAGCGTATG	30	5
Seq365	CCTTGCGCGCCTCCATGTGCTGTTAGTGTC	30	8
Seq366	CGCGCCTCCATGTGCTGTCCTATTCTCTGT	30	13
Seq367	GCGGTCCGTCCGAACTAGGTCTCCTGATTG	30	7
Seq368	CGATTCTCCCGGGCTGCCTCTGTTCTTTG	29	8
Seq369	CGGACATGAAGGCTAGAGTATGCTCGTATG	30	4
Seq370	CCAACATTGTGGGCGGGCGGGTGGTAGTTG	30	4
Seq371	CGCGCCTCCATGTGCTGCCCTATATTCTGG	30	4
Seq372	CAACCGCGAGGTCTCGCATTGCTGTCGGCC	30	6
Seq373	GCGCCACTCCATGTGCTGCCTTACTCATAC	30	2
Seq374	GTATATGATGGCTAGCATGGGTTGCGTATG	30	7
Seq375	TCACCGCGCCTCCATGTGCTGTACCCCTTC	30	11
Seq376	ATCGCGCCCTCCATGTGCTGTCCTCTTTTG	30	5
Seq377	CGGGAGTGAACGTTGGCCTGATTTATCGGG	30	10
Seq378	CGGAGTGTGAAGGCTAGAATTGTTCGTATG	30	7
Seq379	CCCTGCCGCGCCTCCTTGTGCTGTTTCTTC	30	3
Seq380	CCCGTGGGTGGGTGGGTGGTAGAATTCGGTG	31	9
Seq381	GGATCCTCGACTCGTAGGTCAGTATTCTC	29	8
Seq382	TCCCGCGCCTCCATGTGCTGCTCTTGTTCC	30	6
Seq383	ACCGTGGGTGGGTGGGTGGAAGTATTCTTG	30	3
Seq384	CATACGCGCCTCCATGTGCTGCATTTTTG	29	3
Seq385	ACCCGCGCCTCCATGTGCTGCTTTTTTGGC	30	6
Seq386	GTTCACTCTCGCATAGGTGGGCCAACGCTG	30	4
Seq387	CGTGGGTGGGTGGGTGGCTCATGTTACCTG	30	4
Seq388	AGGCTAGCTATAATCCACTCTAGGGAGGTG	30	6
Seq389	CCACTCCCGGGCTGCTCTTTCTTCTTG	27	2
Seq390	GGTATTGGGTTCGCAGAAAGGCTCCCTCTG	30	2
Seq391	GACAAGCGTGTCAGGTCGCCGGCCTTTTTC	30	8
Seq392	GGTATTGGGTTCGTAGAAAAGCTCCCTCTG	30	2
Seq393	GCACATGATGGCTAGTGGTGAGAACGTATG	30	4
Seq394	AGGCGGTATTGTACACGGGAGTCCTAACCG	30	7
Seq395	ATTGCGAGGCGCGACGAATATTCCTCTCTC	30	7
Seq396	CGCATGAGGGTCTGGCGCTTTGGTATTGGC	30	9
Seq397	CGGTAACGGCGTTTGAGTGTCTACCTGCTC	30	18
Seq398	CTGTGGGTGGGTGGGTGGTAAGTTGACCCC	30	7
Seq399	ACACACGGCGGGCTGCTCTTTTCTTGTTCC	30	3
Seq400	GGCCCCTCTCGTTGACTAAAGGTCCCCTGG	30	5
Seq401	GTGGGTGGGTGGGTGGATGTTGACAACCTG	30	8
Seq402	TCCCTCGCGCCTCCATGTGCTGTTGTTCCC	30	5
Seq403	CACGATTGCGGGTGGGTGGGTGGCTTCCTC	30	8
Seq404	CGCATGAGGGTCTGGCCCTTGGGTATTGGC	30	8
Seq405	GCGGTCCGCCCGAACCAGGTCTCCTGATTG	30	8
Seq406	GGTATTGGGTTCGTAGAAAGGCTCCCTTG	29	0
Seq407	TGCCCCTTTCGCGCCTCCTTGTGCTGCTAC	30	4
Seq408	TCGCGCCTCCATGTGCTGTCCTTGTTCTTC	30	5
Seq409	CCTGGGGGCTGGCGCTTGGGTTTTGGCATGG	31	4
Seq410	TCGTTTGCGCATCTAGGTTGGGTAGGTTTG	30	6
Seq411	CGCATGAGGGTCTGGGGCTTGGGTATTGGC	30	4
Seq412	GCGGTCCGTCCGTACCAGGTCTCCTGATTG	30	3
Seq413	AGTGCATCACTCGGTGGTTTATGGTGGGAG	30	5
Seq414	TGTACCCCGCGCCTCCATGTGCTGTTTTGC	30	6
Seq415	ACTGCGGGTGGGTGGGTGGACCAATTCAGG	30	2
Seq416	ACCGCGCCCTCCATGTGCTGTTGCCTCACC	30	4
Seq417	CCCCCTCGCGCTCTCCATGTGCTGTTTTCC	30	7
Seq418	GACTCGCGCCTCCATGTGCTGTGTTTTGCC	30	9
Seq419	GCGCGCCTCCATGTGATGTTTGTCCTCCCC	30	7
Seq420	CCCGCGCCTCCATGTGCTGCTCTGTACTTC	30	11
Seq421	GCGCTCTCCATGTGCTGCTGCTTACCCTAC	30	8
Seq422	TCCCGTGAGGGTCCTCCATGCTGGTCGGTC	30	7
Seq423	GTGGGTGGGTGGGTGGATCAGTTCGCTTTG	30	2
Seq424	TGTCTTCGCGCCTCCATGTGCTGCCCGGTG	30	9
Seq425	CACGATGTGGGTGGGTGGGTGGACTTGTAC	30	8
Seq426	CTGGATGAGGGCTAGTCTGGGTAACGTATG	30	7
Seq427	CGCTCTCCCGGGCTGCCGTTTTACCCTGTC	30	1
Seq428	CCGCGCCCTCCATGTGCTGTTTTCTTGCCC	30	5
Seq429	CGCGCCTCCATGTGCTGCGGTTATCCTCTC	30	10
Seq430	GTCGGCATCCTGGTTTGGTTTGGTCTGGTC	30	9
Seq431	CGCGCCTCCATGTGCTGTATGTGTTCCTCC	30	6
Seq432	GCGATCCGTCCGAACCAGGTCTCCTGATTG	30	4
Seq433	CCACTGTCTCGCGCCTCCATGTGCTGCTTC	30	8
Seq434	ACCGCGCCTCCATGTTGCTGCCCTTCTTCC	30	5
Seq435	ACGCGCCTCCATGTTGCTGCTTTGTCCTGG	30	5
Seq436	CGGTAACGGCGTGTGAGTGTCCTTTCCATA	30	12
Seq437	TCGTCCGCGCCTCCATGTGCTGGTTCATAC	30	6
Seq438	CGACGTTCCGAACCAGGTTTCCTGCCATCC	30	1
Seq439	CGTGCGGGCGGGTGGGTGGATGGATTCTTG	30	4
Seq440	GCAGTCCTTGGTCCCCAGGCACGAATACTC	30	5
Seq441	AGTGTTCCGAGGATCAAGGGTTCCCCGCTC	30	3
Seq442	GGTGGGTATTGGGTTAGTATAAAGGGGCCC	30	2
Seq443	ACATCACGTGTGGGTGGGTGGGTGGTCTTC	30	6
Seq444	GCTCCTTCTCGCGCCTCCATGTGCTGTGTC	30	10
Seq445	AGGTGGCCTGAGTTCTAGGGAGACTCATTG	30	3
Seq446	GGTATTGGGTTCGTAGAAAGGTTCCCTCTG	30	3
Seq447	GCGGTCCGTCCGAATCAGGTCTCCTGATTG	30	3
Seq448	GCGGTCCGTCCGAACCAGGTCTCCCGATTG	30	6
Seq449	CCTCGTCGCCTCCAGTGCTGCATTTGTTTC	30	10
Seq450	CGATCTCCCGGGCTGCTTTTCTCTGGTTTG	30	7
Seq451	CCAGGAGGGTGGGCGGGTGGATGGATCTCG	30	4
Seq452	ATTGCGAGGCGGGACGAATATTCTATCCTG	30	5
Seq453	TCCCCGCGCCTCCATGTGCTGGTACCCTTC	30	3
Seq454	TGCAACGAGGGCTAGTATTTGATACGTATG	30	4
Seq455	ACCTGCGCGCCTCCATGTGCTGTTTTACTC	30	2
Seq456	GCAAATGCCCTGGTTCGGATCCCTTTCTGC	30	10
Seq457	TCGCGCCTCCATGTGCTGCCTCCCTGTCTG	30	3
Seq458	CAGGGGGCAGCGGCCGACATTTTAATGTCCC	31	7
Seq459	TGGGTGTGAAGGCTAGCTTGTACGCGTATG	30	6
Seq460	ACTAGTGGGTGGGTGGGTGGAATATTCGTG	30	6
Seq461	CGCTCCAACATGTGCTGCCTTCCCCTTTTC	30	6
Seq462	CTGCGATGATGGCTAATGTGGTAATGTATG	30	12
Seq463	CGCATGAGGGGTCTGGCGCTTGGGTATTGGC	31	6
Seq464	GCGGGTGGGTGGGTGGCGAGTTGATCCTTG	30	6
Seq465	CGCGTCTCTACTACCGTTGGTTACAATCCC	30	8
Seq466	GGCATTGAAGGCTAGAGTCCGGCTCGTATG	30	5
Seq467	GTGGGTGGGTGGGTGGCACAGTTGCGTTAC	30	1
Seq468	CCGCGCCTTCCATGTGCTGCCTTTTACTCC	30	4
Seq469	GGGTTTGCCTCGGTTCGGATCCCTTACCCC	30	2
Seq470	CGCGCCTCCATGTGCTGTTTGCTTTCCTCC	30	2
Seq471	CTGTTCAGTCGGTTTGCCAGGTCTGCTGCG	30	0
Seq472	GCCTGTCCAGTATGATAAAGGGCCTCCCGG	30	1
Seq473	CTCGCGCCTCCATGTGCTGTTTATGTTCCC	30	1
Seq474	AGGGCTGTAGGTGTTTATGCCGCACGTATG	30	4
Seq475	CCTCCGTGTTCAGGCTAACGAGAGTGTATG	30	2
Seq476	CGTGAGATTGTCCCCCGCATGCTGTCGGTC	30	2
Seq477	GGGTATTCGCGCCTCCATGTGCTGCTAGTG	30	5
Seq478	CGCCTCCCGGGCTGCTCCTTCTTGTGTGTC	30	2
Seq479	CGTGTGGGTGGGTGGGTGGCTTCTGATTCC	30	6
Seq480	CCGTGAAGGCTAGAGCATGAGTCTCGTATG	30	6
Seq481	CCCGGGGTGAAGGCTAGTTTCGAACGTATG	30	3
Seq482	GCCCCTTCCTCGCGCCTCCATGTGCTGTTG	30	4
Seq483	ATAGCGGGCGGGTGGGTGGAATATTCCCTG	30	6
Seq484	GGGAACTGAAGACTAGTGATGCAACGTATG	30	5
Seq485	GTGGTATTGGGTTAGTATAAAGGATCCGCC	30	6
Seq486	CCGGGTTAGGCTAGGTGTAGGTAGATTCTC	30	0
Seq487	CGCGCCTCCATGTGCTGCTTAACCTATGCC	30	1
Seq488	GATTCGCGCCTCCATGTGCTGTTTCGTGG	29	8
Seq489	CGCATGAGGGTCTGGCGCGTGGGTATTGGC	30	9
Seq490	CCTTCCTCGCGCCCTCCATGTGCTGTGTCC	30	6
Seq491	GCGGTCCGTCCGAACCAGGTCTCTTGATTG	30	7
Seq492	AGCCCGCGCCTCCATGTGCTGTTTACTGTC	30	4
Seq493	GCGGTCCGTCTGAACCAGGTCTCCTGATTG	30	4
Seq494	GTGGGTGGGTGGGTGGTCCAGTTGCTTACC	30	7
Seq495	CCTGTACTCCTATTATGCTGCCCGGTC	27	12
Seq496	ACCCGCGCCTTCCATGTGCTGTTACCTACC	30	0
Seq497	ATTGCGAGGCGGGACGAATATTCACCCACT	30	8
Seq498	TGTGGGTGGGTGGGCGGAAACCGGTTGACTC	31	3
Seq499	ACCCCCGCATTGCTGCACAGGCACTCTTAC	30	10
Seq500	CCAGTTCGTTGTCTCTAGGGAGGACATTCG	30	5
Seq501	CCGCGCCTCCATGTGCTGTACTTTCGTTCC	30	2
Seq502	ACCGATGGAAGGCTAGCAATAGTGCGTATG	30	1
Seq503	TCCCGCGCCTCCCATGTGCTGATTTTGTCC	30	8
Seq504	GCGCGCCTCCATGTGTTGTCCCCTCGTCTC	30	2
Seq505	GGTATTGGATTCGTAGAAAGGCTCCCTCTG	30	3
Seq506	GCGAATGGTATATCTTCTGCTGCCGGATC	29	4
Seq507	CGCATGACGGTCTGGCGCTTGGGTATTGGC	30	7
Seq508	CATACGTGGATTGCAAAGGGCTGCTGTGTA	30	7
Seq509	GGGTGACTCAAGTTCTAGGGAGACTTGTTC	30	7
Seq510	CATCGCGCCTCCATGTGCTGTCTGTTTCCC	30	2
Seq511	GTCCCACTGAAGGCTAGGAGTGTCCGTATG	30	5
Seq512	CGCATGCGGGTCTGGCGCTTGGGTATTGGC	30	11
Seq513	CCTCGCGCCTCCATGTGCTGCAGTCTATCC	30	4
Seq514	CGAGTGGGTGGGTGGGTGGTAGATTTCCCG	30	6
Seq515	CGTCCTCCCGGGCTGCCGTTTATACTTTGC	30	5
Seq516	TGTGGGTGGGTGGGTGGCTTCAGTTCCTTG	30	3
Seq517	CCGCGCCTCCATGTGCTGTCTGTCGTCTTC	30	7
Seq518	GCGGTCTGTCCGAACCAGGTCTCCTGATTG	30	2
Seq519	CGTGAGATAATCACTCCATGCTGCTCGGTC	30	4
Seq520	GTGAATGTCTTCTCTATGCTGCCGGTCGTC	30	1
Seq521	GGGGTACAGTTGGCCTGAGTTATTCTCGGG	30	2
Seq522	CCGCGCCTCCATGTGCTGTCCTAGTTACTC	30	4
Seq523	CGCATGAGGGTCTGGCGCTTCGGTATTGGC	30	2
Seq524	GACTTTCGCGCCCTCCATGTGCTGTTCCTG	30	5
Seq525	CGCGCCTCCATGTGCTGCTCTTGATCCCCC	30	4
Seq526	CCGGTGGGAGGGTGGGTGGAAGGATTCTCG	30	8
Seq527	TACCCCGCGCCTCCCATGTGCTGCCCCCTAC	31	5
Seq528	CTCGCGCCTCCATGTGCTGTTTGGGTCTTC	30	2
Seq529	GGCAAGTAAGGCTAGGGATTGTCCCGTATG	30	1
Seq530	CACGTCGTGGGTGGGTGGGTGGACTTGTTC	30	2
Seq531	GTAAATGAAGGCTAGTAAGCGGTACGTATG	30	4
Seq532	GCGGGTGGGTGGGTGGTTCTCACGTGACTTG	31	0
Seq533	CCGTCCGAACCAGGTTCCCTGCAAATACTC	30	1
Seq534	CACGATCGGTGGGTGGGCGGGTGGTCTCTC	30	4
Seq535	GTGGTGAAGGCTAGCACTGTATTGCGTATG	30	1
Seq536	CCTCGCGCCTCCATGTGCTGCTCTACTTAC	30	1
Seq537	CCGCACGAGCATGTGCTGCCTCCTGTCTTC	30	1
Seq538	GTTCGTGAAGGCTAGCGTGGGAAGCGTATG	30	3
Seq539	GGTATTTGGTTCGTAGAAAGGCTCCCTCTG	30	4
Seq540	GCGCGCCTCCATGTGTTGTTTGTTTTCCCC	30	2
Seq541	AAGGACTGCTTAGGATTGCGATGATTTCAGG	31	3
Seq542	GGGTGTCGATTTCTAGGGAGAATCGTTCG	29	3
Seq543	CGCATGAGGGTCTGCCGCTTGGGTATTGGC	30	1
Seq544	AAGGACTGCTTAGGATTGCGATGATCAGG	29	4
Seq545	GGTCATGTTGGCCCGTCATATCTTGCGGG	29	1
Seq546	TGTACACCCGCGCCTCCATGTGCTGCATAC	30	10
Seq547	CCACACGGCGGGCTGCTGATTACTTGGACC	30	0
Seq548	CGACTCTCCCGGGCTGCCCTGTGTTCTTCC	30	9
Seq549	GAGATAGTGTGTTAGTATGAAAGTGCTCTC	30	4
Seq550	CCGGCGGGTGGGTGGGTGGTTAGATTCTTG	30	3
Seq551	CTCGCGCCTCCATGTGCTGTTCCCTTACCC	30	5
Seq552	TGTGCCCGTCCGAACCAGGTTCCCTGACCC	30	7
Seq553	GGAGATCCCTAGTCCGGTTCGCGTATTGCC	30	0
Seq554	CGTGGGTGGGTGGGTGGCCAATAATGTGCG	30	8
Seq555	CGCATGAGGGTCGGGCGCTTGGGTATTGGC	30	3
Seq556	GGTCAGTTGGCCTGGATTACTAGATCCGGG	30	12
Seq557	ACTGCGCGCGCCTCCATGTGCTGTTCTTTC	30	2
Seq558	ACTCCGTCCGAACCGGGTTTCCCGCCTATC	30	5
Seq559	CGCGCCTCCATGTGCTGCTCGTTCCTCCCG	30	7
Seq560	ACCCGCGCCCTCCATGTGCTGTTTTGTCCC	30	2
Seq561	CTCACGGCGGTATAGTACACGGGAGTCCGG	30	3
Seq562	CCGCGCGCCTCCATGTGCTGTTTTGTCTTAC	31	4
Seq563	ACACCGGTTATGGATCAGGGTTCCCCGCTC	30	3
Seq564	ACTAGCGGGCGGGTGGGTGGTGTATTCGAG	30	9
Seq565	GCGGTCCGTTCGAACCAGGTCTCCTGATTG	30	4
Seq566	GGTATTGGGTTCTTAGAAAGGCTCCCTCTG	30	4
Seq567	CCCTTCCTCCCGCATGCTGTCCGGTCTTTG	30	5
Seq568	TCGGGTTGGCATCTAGGTTGGGTAGGTTTG	30	6
Seq569	CGCGCGTCCATGTGCTGCTGTATTGTTTC	29	0
Seq570	GGGGTCACAGTTGGCCTGCTTTTACGCGGG	30	7
Seq571	CCTCGCGCCCTCCATGTGCTGCTTGTTTC	29	2
Seq572	CCGTGGGTGGGTGGGTGGATTAGATTCTTG	30	1
Seq573	TGGGTATGATGGCTAGCGTAGGAGCGTACG	30	9
Seq574	GCGGTCCGTCCGAACCAGGTCTCCTTATTG	30	2
Seq575	TACCGCGCCTCCATGTGCTGCTTTATCTGC	30	2
Seq576	CGACGTCCGAACCTGGTTTCCAGCTAACTC	30	0
Seq577	CGCGCCTCCATGTGCTGCTCTTGGGATCTC	30	2
Seq578	CGTGCGGGTGGGTGGGTGGATGATTCAAGC	30	2
Seq579	TCGCGCCTCCATGTGCTGTTTTTGCCGGTC	30	5
Seq580	TCGCGCCTCCATGTGCTGTTGGTCTGTCTC	30	12
Seq581	CCGTCCGAACCAGGTTTCCTGCCCTTATCC	30	1
Seq582	TCGATTCCGCGCATAGGTGGGCCAACGCTG	30	8
Seq583	GGTATTGGGTTCGTGGAAAGGCTCCCTCTG	30	3
Seq584	CCGCGCCTCCATGTGCTGTTTGGGATCCTC	30	3
Seq585	GCGGGTGGGTGGGTGGTCCAGTTGTTCCTG	30	1
Seq586	TCCCCGCACTCGCATGTGCTGCCCTTGTCC	30	7
Seq587	GGATCCTCGGCTCGCAGGTCAGTATTCTC	29	2
Seq588	ACTTCGCGCCCTCCATGTGCTGCTTTCGTC	30	6
Seq589	CGGCAGTGATGGCTAGGGTGTCCCCCGTATG	31	0
Seq590	GGAATGAAGGCTAGCTGTGATTTGCGTATG	30	5
Seq591	CGCATGAGGGTCTGGCGCTTGCGTATTGGC	30	4
Seq592	CCTCTATCTTTATGCTGCGGGTCGCTCTGG	30	8
Seq593	CGCGCCTCCATGTGCTGTTGGTTTCACGTC	30	4
Seq594	CCGTCTTTCGCGCCTCCATGTGCTGTTACC	30	2
Seq595	GGTATTGGGTTCGTAGAAAGGCTCCCTCTGGTGATGCGATGGAGAGGTATCAGCACCGTCAACTGAATCGCATGAGGGTCTGGCGCTTGGGTATTGGC	98	0
Seq596	ACTCGCGGGTGGGTGGGTGGTAGTATGCTG	30	1
Seq597	TCGCGCCTCCATGTGCCTGCCTGTTATCTTC	31	1
Seq598	CGCATGAGGGTCTGGCGCTTGTGTATTGGC	30	3
Seq599	GTGGGTGGGTGGGCGGTAACAGTTGTTTTG	30	2
Seq600	GACACGGAGGGTGGGTGGGAGGAGTGTCTG	30	1
Seq601	CCCGATGGGACTAGAGGCTAGCATTCTACC	30	7
Seq602	GCGCGCCTCCATGTGCTGGTTTGTTCTATTG	31	5
Seq603	GGGCTAATTCGGGCTAGCTATGTGCGTATG	30	0
Seq604	CGCATGAGTGTCTGGCGCTTGGGTATTGGC	30	4
Seq605	CAAAGATGATGGCTAGGATGGCTCCGTATG	30	3
Seq606	CCAGTTGGCCCGGAGAGAATGTGTCCCGGG	30	4
Seq607	CTCGCGCCTCCATGTGCTGTTGTCTTATAC	30	1
Seq608	CTCCCCATGCTGTCCGGTCGTCGTCTAGTG	30	4
Seq609	TCCGCGCCTCCATGTGCTGTTTCCTCAGTC	30	6
Seq610	GGTACAGGGGCGGCGGCTCCACGGGCCACG	30	3
Seq611	GTTCCAGGGAGACATTTGGGCTAGCTCACC	30	2
Seq612	CGCATGAGGGTCTGTCGCTTGGGTATTGGC	30	2
Seq613	CCAGGTGAATGTTGGCCCGGATACTCTGGG	30	7
Seq614	GGTATTGGGTTCCTAGAAAGGCTCCCTCTG	30	2
Seq615	GTGAACTCTGAAGGCTAGCGAGAGCGTATG	30	9
Seq616	GCCCCGCGCCTCCATGTGCTGTGCCGTTTC	30	0
Seq617	ACTCGTGGGTGGGTGGGCGGCTTTGTATTC	30	1
Seq618	GTCAAAAACGAAGGCTAGCGTGAGCGTATG	30	2
Seq619	CCGCGCTCTCCATGTGCTGTTTGTCCGGTT	30	1
Seq620	TCGGGTTGCGCATCTAGGTTGGGTAGGTTTG	31	7
Seq621	ACTGCGAAGTACCCCCATGCTGCCCGGTC	29	0
Seq622	GTGCGATTCCAGTTGGCCTGTTTTAACGGG	30	6
Seq623	CGCGCCCTCCATGTGCTGCTCCTTTTCCCG	30	1
Seq624	GTGGGTGGGTGGGTGGCAACAGTTGGACTC	30	3
Seq625	ACCACGCGCCTCCATGTGCTGGCCTCATAC	30	2
Seq626	CGGCGGGGGGGTGGGTGGAGATTACACATG	30	1
Seq627	GTCCAATGATGGCTAGCCCCACTGCGTATG	30	3
Seq628	CGCATGAGGGTCTGGCGCTTGGGTATTGGT	30	1
Seq629	GGCATGAGGGCTAACACTCGGGTGTGTATG	30	6
Seq630	GTGGGTGGGTGGGTGGCAGTTGGACAATTG	30	0
Seq631	CGCATGAGGGTCTGGCGCTTGGGTAATGGC	30	6
Seq632	CTGCCCTCTCGCGCCTCCATGTGCTGCTC	29	9
Seq633	TCGTGGGTGGGTGGGTGGTAAGTTGACCTC	30	5
Seq634	TCCCCTGTCCGCGCCTCCATGTGCTGTATTG	31	4
Seq635	GCCTTGGTTCGGATCCCTTTCTTCGGGTTG	30	5
Seq636	CCGATGCAAGTTGATTAGAAAGCGTTCGAG	30	3
Seq637	GCACGGTTATCGTCGAGCACAGGTTCCCTG	30	3
Seq638	CCGCGCTCTCCTTGTGCTGTCCTTTTCCC	29	4
Seq639	CCCCCCACGCGCGTCCATGTGCTGTCTTCC	30	7
Seq640	GTGGGTGGGTGGGTGGATCCTCAGTTGTCC	30	0
Seq641	GCGGTCCATCCGAACCAGGTCTCCTGATTG	30	5
Seq642	CGTGGGTGGGTGGGTGGAATGTTCAGGACC	30	2
Seq643	GGGTAAGAAGGCTAGAGAATGGCTCGTATG	30	1
Seq644	GCCAACCATGAAGGCTAGCAAGAGCGTATG	30	2
Seq645	CCACGTCTTGTTCTGGGACACGGCTTCTCC	30	4
Seq646	GCGAATTCCCTCCTATGTATGCTGCCGGTC	30	1
Seq647	AAGGACTGCTTAGGATTGCGATGGTTCAGG	30	5
Seq648	GGCGGGTGGGTGGGTGGAATTCTGCTGCTC	30	3
Seq649	GACATTGAGGGCTAGTATATGGTACGTATG	30	3
Seq650	GTTGGCTAAAATGCCCGGTATGGTATTTTG	30	0
Seq651	CGTGTCAGCCTGGAAGGTCCTTGCTCCCTA	30	2
Seq652	CAAGCGGGTGGGTGGGTGGCAGATTCTATG	30	4
Seq653	CGGGTTCACGTTGGCCTGTTGAATAACGGG	30	5
Seq654	GTCCCCCGCGCCTCCATGTGCTGCTTACTC	30	7
Seq655	CGTGCCCTTGTGGTATCAGGACCTCCGTAC	30	9
Seq656	ATCGCGCCTCCATGTGCTGCTTGGCTTTTC	30	5
Seq657	GGTATTGGGTTCGTAGAAAGGCTCCCCG	28	5
Seq658	TCCCGCGCCTCCATGTGCTGTACCTTTTGC	30	6
Seq659	GTGGGTGGGTGGGTGGTAGTTGACCTTAAC	30	2
Seq660	TCCGCGCCTCCATGTGCTGTCTAGGTCTTC	30	4
Seq661	GGTAAGTTGGCTAAAAACAGGGCGTTTTTG	30	3
Seq662	AGGCTCGGGATGGCAGGGTTTCCCACGGTG	30	7
Seq663	GGAGTATGATGGCTAACCGCATGGTGTATG	30	3
Seq664	CACGATCGTGGGTGGGTGGGTGGTTGCTTC	30	7
Seq665	GGTATTGGGTACGTAGAAAGGCTCCCTCTG	30	4
Seq666	GCAGACTGGGTTTCCCAGACACGCGGCGTC	30	3
Seq667	CACGTATGGCGGGTGGGTGGCGTGGTTTAC	30	10
Seq668	CGCGGGTGGGTGGGTGGTCATAATTCAGTG	30	2
Seq669	CCCCACGGCGGGCTGTTCGTTTTTGGATCC	30	1
Seq670	TCGCGCCTCCATGTGCTGGTTTTCCCGTTC	30	2
Seq671	GGATCGTCGTACCGTAGGTCAGTATTCATG	30	7
Seq672	GGGTGTTTCACGTTGGCCTGTACTTACGGG	30	7
Seq673	CCGCGCCTCCATGTGCTGTGTGTTCTCTCC	30	3
Seq674	TGCCCCCCTCGCGCCTTCCATGTGCTGTCC	30	8
Seq675	GCGAATTCTCCTCCCCCCATGCTGTCGGTC	30	4
Seq676	CATGTGAAGGCTAGCTTGTGGAAGCGTATG	30	2
Seq677	CGCGCCTCCTTGTGCTGCTTTTTACCTCTC	30	1
Seq678	ACCCTCGCGCTCCCATGTGCTGCCTTTTGC	30	2
Seq679	GCGCGCCTCCATGTGCTGTTATCGCTGGCTC	31	3
Seq680	GGGGTTACAGTTGGCCTGGATCTATACGGG	30	6
Seq681	CGCGGGTGGGTGGGTGGCCTTTTCAGTCTG	30	0
Seq682	GGCAATGAACGGCTAGTTTATAAACGTATG	30	0
Seq683	CTCGTGGGAGGGTGGGTGGATGATTCCGTG	30	0
Seq684	GCTGGACATGAAGGCTAGTTCCCACGTATG	30	2
Seq685	CGCCTCCCGGTGGTGTGTGGGTTTTCATGC	30	2
Seq686	CCTAAATGAGGGCTAGACTCCGGTCGTATG	30	4
Seq687	GATTCCCAGAGCATAGGTGGGCCAACGCTG	30	7
Seq688	CCCGCGCCCTCCATGTGCTGTCTGTATTGT	30	7
Seq689	TCGCGCCGTCCATGTGCTGTACTTTCATAC	30	3
Seq690	CTTGATCCGCGCCTCCATGTGCTGCCATAC	30	6
Seq691	AGAGGGCTCGCGTTCCCTAATTCTTACCGC	30	7
Seq692	ACGGGTGGCGGGATGTTTTCCTTGGGCCCG	30	4
Seq693	ACCGTGGGTGGGTGGGTGGCCTTATTCTTG	30	2
Seq694	GCGGGTGGGTGGGTGGCTTAGATTGACCTG	30	2
Seq695	GTGTGTGGGTGGGTGGGCGGAAACATTCTC	30	0
Seq696	GCTGCGGGTGGGTGGGTGGTTACATTCTCG	30	2
Seq697	CGCATGAGGGTCTTGCGCTTGGGTATTGGC	30	4
Seq698	CGTGGGTGGGTGGGTGGCTTGGATTCTTGC	30	8
Seq699	ACGTGAAGGCTAGGAGTTCGTGTCCGTATG	30	0
Seq700	TCGGCGGGAGGGTGGGAGGAGTAATTCATG	30	3
Seq701	AGGCTATGCGATCATGGTTCTAGGGAGACC	30	3
Seq702	ACGCGCCTCCATGTCTGCTGTTTGTCCTCC	30	2
Seq703	GTGACGCCAACGTCTTGTCCTGTGGCCCTG	30	3
Seq704	GGCGGGAGGGTGGGTGGAATTCAGTGCTTC	30	4
Seq705	CCTCATGTTGGCCTGGATACTCATTCCGGG	30	7
Seq706	CGTGAGATTCCCTCCCTTCTGCTGCCGGGC	30	2
Seq707	GGATCGCCGTATCGTAGGTCAGTATTCATG	30	2
Seq708	GGTCACGTTGACCCGACGTTTATCTGCGGG	30	1
Seq709	GGTAATGATGGCTAGTGGCTCGCACGTATG	30	5
Seq710	CCACGCGAGTGAATCGTATTGCTGTCGGCC	30	6
Seq711	CACGACTGCGGGTGGGCGGGTGGCTTTTTC	30	2
Seq712	TCCGCGCCTCCATGTGCTGCTTATTGGTGG	30	2
Seq713	CTACGCGCCTCCATGTGCTGCCCTTGTTGC	30	3
Seq714	GTCACAGTTGGCCTGCAACCTGATTGCGGG	30	4
Seq715	GTATCCGTCCGAACCAGGCTTCCTGACACC	30	3
Seq716	GGATCCCCGTTTCGCGGGTCAGTATTCCGT	30	5
Seq717	TCCCCCACCGCGCCTCCATGTGCTGTTTAC	30	9
Seq718	GGATCGTCGTGTCGTAGGTCAGTATTCATG	30	6
Seq719	CGCATGAGGGTCTGGCGCTTGGGTATTTGC	30	0
Seq720	CGGCGGGTGGGCGGGTGGAGATTCCTACAC	30	4
Seq721	CCCACGGGCGGGCTGTTTTGTTTGGATCCC	30	0
Seq722	CGCGCTTCCATGTGCTGCCTGTTTTCCTTT	30	5
Seq723	TCGGGCATCTAGGTTGGGTAGGTTTG	26	10
Seq724	CGTAGCGGGTGGGTGGGTGGAAACGTTCTG	30	4
Seq725	GGTACACGAAGGCTAGCTACGTGCGTATG	29	1
Seq726	CAGTCGGTTTGTTGGGTGGGAGCTGATTTG	30	4
Seq727	CCGTGAAGGCTAGAGTGCAAGACTCGTATG	30	3
Seq728	GGTCTAGTGGGTGGGTGGGAGTTGCTCTTG	30	3
Seq729	GACCTCTCTGCGCCTCCATGTGCTGTTCTC	30	2
Seq730	ACACGGTTTTGATGGGTGGGTGGTATTTG	29	3
Seq731	GGCGCGCCTCCATGTGCTGTACTTATCTGG	30	3
Seq732	CCCGTGGGTGGGTGGGTGGCAGGTTTCATG	30	0
Seq733	CGTGATGAAGGCTAATGGCTGGCATGTATG	30	7
Seq734	GGTGATCATCGCATACGGTAGTTGGTTGG	29	2
Seq735	TCCCGCGCCTCCATGTGCTGCCTATTATC	29	7
Seq736	GATCGTGGGTGGGTGGGCGGTCTCATTCTG	30	3
Seq737	TCGGTGGGTGGGTGTGGCGGAGAATTCCTG	30	3
Seq738	GCGGGTGGGTGGGTGGCCAGTTGACTCGAAC	31	2
Seq739	CCCTTCCGCGCTCTCCATGTGCTGCCAGTC	30	2
Seq740	CGATGGTATGAAGTTGGCCTGTTTATCGGG	30	0
Seq741	CCTGTGGGGGGGTGGGTGGCAGACTTCAGTG	31	0
Seq742	GGAGTGATGGCTAGTGTTAGTACGCGTATG	30	5
Seq743	GGTTGGCCTGACGTTCGGTATCTCGTCGGG	30	0
Seq744	TGTCACGTTGGCCTGGATTTGTGTCCGGG	29	1
Seq745	GGATGAAGGCTAGACACGGTATGTCGTATG	30	6
Seq746	CCCTCCGTCCAAACCGGGTTTCCCGATCTC	30	1
Seq747	GGATTGTCGTATCGTAGGTCAGTATTCATG	30	0
Seq748	ACGGGGTCAACAGGCTGGCTAGGGTCTTTC	30	3
Seq749	TGCGCGCCTCCATGTGCTGTTTCCTCAGGC	30	5
Seq750	ACTGTGGGTGGGTGGGTGGCTATTCAGAC	29	8
Seq751	TACCGCGCCTCCTTGTGCTGTCCCTGTACC	30	3
Seq752	TCCGCGCCTCCATGTGCTGCTGTCTTATGC	30	4
Seq753	GTGGGTGGGTGGGTGGTCTTCAGTTGGCTC	30	4
Seq754	GCAACGTGGGTGGGTGGGTGGTCTTGCATG	30	5
Seq755	GCGGTCCGTCCAAACCAGGTCTCCTGATTG	30	3
Seq756	ACGTGTAGGGCTAGGCATTAGTGCCGTATG	30	4
Seq757	AAGGACTGCTTAGGATTGCGATAATTCAGG	30	3
Seq758	GGTTGGACATCGCTTGGTCTGGTTGGTTTG	30	2
Seq759	CGTGAGATTCGCCTTCCATGCTGGTCGGTC	30	3
Seq760	TCGCGCCTCCATGTGCTGCTGCTGGTCTTC	30	4
Seq761	GACCACGGCGTGCTGCCTTTCTTAGTCACC	30	1
Seq762	CCGCGCCTCCATGTGCTGCCTTGATCTTCC	30	4
Seq763	CCCTTCCTCGCGCTTCCATGTGCTGCTTCC	30	2
Seq764	ACCCGCGCCTCCATGTGCTGCTCTACCTCC	30	2
Seq765	GACCCGCGCCTCCATGTGCTGTTTTCTGCC	30	0
Seq766	CTGGTGGGTGGGTGGCGAGGTAAGATTCTCG	31	1
Seq767	CGCATGAGGGTCTGGCGCTGGGGTATTGGC	30	3
Seq768	ACGAGGGAGTATGACAGGCTAGCAATCTGG	30	1
Seq769	GGTCCCGCCTATTGTTGCGAATTACATTGG	30	0
Seq770	CCGCGCGCTCCATGTGCTGTTCCTTGTATC	30	3
Seq771	GACCTTCCGCGCCCTCCATGTGCTGTCGTT	30	4
Seq772	GAGCTCGCGCCTCCATGTGCTGTGTCTACC	30	5
Seq773	CTGGTGGGTGGGTGGAGGATTTCCCCGGTG	30	0
Seq774	TGGGTTTCTCGCGCCTCCATGTGCTGTTTG	30	0
Seq775	GCACGTGGTAAGTGATGGCTAGTATCAGGC	30	3
Seq776	ACATTGGAGGTAGCGGTACCATGGGGCTCG	30	2
Seq777	GTACGGCGGGAGGGTGGGTGGAGTACCTTG	30	2
Seq778	ATGGATTGCTAGGACTGCTGGTTACTGATG	30	0
Seq779	TCCCTACGCACTCGCATGTGCTGTCCCTCC	30	6
Seq780	GTGGGTGGGTGGGTGGTAAGAGTTGACTTC	30	1
Seq781	CGCATGAGGGTCTGGCGCTTGGGTATTGGCGTGATGCGATGGAGAGGTACCAGCACCGTCAACTGAATCGCATGAGGGTCTGGCGCTTGGGTATTGGC	98	4
Seq782	CATTGTGGGCGGGTGGGTGGATGATTCTGG	30	4
Seq783	CGTGGGTGGGTGGGTGGTACTAGTTGACCC	30	3
Seq784	CGCGCCTCCATGTGCTGGTACTCTATCCCG	30	0
Seq785	CGCGCTCCCGGGCTGCTCTCGTACTTTTTC	30	6
Seq786	CGCGCCTCCATGTGCTGCTACTATCGTCCC	30	3
Seq787	CGCTCTCCCGGTGGTGCTCGTGTGTCTTG	29	5
Seq788	GTGGATGATGGCTAGCTGTTTGAGCGTATG	30	6
Seq789	CACCGCGCCTCCATGTGCTGCCCTATTCTC	30	0
Seq790	ACCGCGGGTGGGTGGGTGGAGTATTCCTTG	30	0
Seq791	AGGCTAGCATCCTCCCCTCTGTTCCCTGTC	30	3
Seq792	GGACAGTTGGCCCGCGTTGATTGTCGTGGG	30	3
Seq793	TGTGCATCACTCGGATTGTTGGGCGGGAG	29	6
Seq794	GGGGAATGATGGCTAACGGCGTAGTGTATG	30	0
Seq795	CGTCCTCCCGGGCTGCCTTCCTTGTTCTGC	30	0
Seq796	GCCGTGGGTGGGAGGGTGGAGCCATTCTGG	30	5
Seq797	GCGCCTCCATGTGCTGCCCCTATTGTATCC	30	2
Seq798	ACGAAACACGGTGGTTGGGGGGGTGGTTTC	30	0
Seq799	CCCTACTCCTTCCGTGCTGCCGGCTTCTTG	30	4
Seq800	GCGGGTGGGTGGGTGGTCAGTGGTCTCTCG	30	3
Seq801	CGTCCTCCCGGGCTGCCTACCTTGTCTTAC	30	1
Seq802	GCGGTCCGTCCGAACCAGATCTCCTGATTG	30	3
Seq803	GTCATGTGGGTGGGTGGGCGGAAAACATTC	30	1
Seq804	CGCGAGCCACGTCTTGTTCTGGGCCACTTT	30	5
Seq805	AGGCTAGCATCCCTCCTTTTTGCCCCTCTC	30	5
Seq806	CACGCGTGGGTGGGTGGGTGGCTTGTGTTC	30	2
Seq807	CGCCCTCCCGGTGGTGTCTCTTTGCTGTC	29	2
Seq808	CCCTATCGCGCCTCCATGTGCTGTTCCTCC	30	3
Seq809	CCGCGCCTTCCATGTGCTGCACTTATCTTC	30	4
Seq810	TCGGTCATCTAGGTTGGGTAGGTTTG	26	5
Seq811	CGCTCTTCCCGGGCTGCTGTATCCTCTTTG	30	6
Seq812	TCGCGCCTCCATGTTGCTGCCCTATGTTCC	30	5
Seq813	ACCCGCTCGCGCCTCCATGTGCTGCTTTCTC	31	1
Seq814	TCCGCGCCCTCCATGTGCTGTTCGATCCTG	30	9
Seq815	GCGGATGAGGGCTAGCATATAACTGCGTATG	31	5
Seq816	GGGGAACAGTTGGCCTAGGTTAGTCCTGGG	30	6
Seq817	GCGTTTCCAGTTGGCCTGAATCTTTTCGGG	30	6
Seq818	CGAGAATGAAGGCTAAGTGGGAGCTGTATG	30	1
Seq819	CGCCTCCACGGGCTGCCTTTTCTTACATGG	30	7
Seq820	ACCGTGGGTGGGTGGGTGGCTTTATTCTTG	30	2
Seq821	CTGGCGCGCCTACCATGTGCTGTCTTTTGC	30	1
Seq822	CTGGCGGGCGGGTGGGTGGATTGATTCTTG	30	0
Seq823	CGAGAACTCAGTTGGCCTGCTTTGTCGGG	29	0
Seq824	GTGGTCCGTCCGAACCAGGTCTCCTGATTG	30	2
Seq825	GCAGTCCAGGTTTCCTGGCACGGGTTTCTC	30	0
Seq826	GTGGGAACAGTTGGCCTGAATTGTTTCGGG	30	4
Seq827	CGAACGTGAAGGCTAGCTAGAATGCGTATG	30	2
Seq828	ACCTCGTCGCCTCCAGTGCTGTTTGTCGTC	30	2
Seq829	TCCCGCGCCTCCATGTGCTGCTACATACCG	30	9
Seq830	TCGCGCTCTCCATGTGCTGCTTGTCCCTGC	30	2
Seq831	GGTCATGTTGGCCTGGATTCACATTCCGGG	30	4
Seq832	CTCGCGCCTCCATGTGCTGTCCAATGTCTG	30	3
Seq833	TGGGTTCGCGCTTCCATGTGCTGTGTGTTC	30	2
Seq834	CGTCGCGCCTCCATGTGCTGTACTTTCGTC	30	6
Seq835	CGTTCTCCCGGGCTGCCCTATGTCTTATGC	30	0
Seq836	GCGGGTGGGCGGGTGGATCAGTTGTGCTTC	30	0
Seq837	TCCCGCGCTTCCATGTGCTGCTAACCCCCC	30	6
Seq838	CCCGCGGCGGGCTGCTCTTTCTCTGGATCC	30	5
Seq839	GCCGTATCAGTTGGCCCGGAACTTTCTGGG	30	0
Seq840	GGGAATTCTCGCGCCCTCCATGTGCTGTGG	30	2
Seq841	GCGTGTAATGTTGGCCTGGATTACTCCGGG	30	2
Seq842	GGATCCTCGTCCTAGCGGTCAGTATTCTTC	30	6
Seq843	ACCCGCGCCTTCCATGTGCTGTCTTGGTCC	30	3
Seq844	CCACTCTTGCTGAACTGATGGAGAGTCTGC	30	4
Seq845	GTACGGTAACGGCGTGTGAGTGTGTCTCTC	30	2
Seq846	CCGTATCTCTTCATGCTGGCCGGTCGCTTG	30	2
Seq847	CATTCGCGCCTCCATGTGCTGTCCTTATAC	30	6
Seq848	CAGAAATTCGTCCGAATAGTCACGTACCGG	30	2
Seq849	TCGTGGGTGGGTGGGTGGTATGTTGACTGC	30	1
Seq850	CCACCCTGCTGACCGACGGAGGGTTTAATC	30	8
Seq851	CCGCGAGGATATCCTCCATGCTGGTAGGTC	30	4
Seq852	ACCTCAACGCGCCTCCTTGTGCTGCCTCTC	30	6
Seq853	ACTGTGAAGGCTAGAGCACGGGCTCGTATG	30	5
Seq854	GCCAAAGAGGGCTAGAACCCCGTTTCGTATG	31	4
Seq855	CCCGTCTTCATGCTGGTGGTCGTCGTCTTG	30	1
Seq856	CGATCAGTTGGCCTGGAAGAATCGTCCGGG	30	2
Seq857	ACTCGGCGGATGGGTGGGACGTATTTACTG	30	0
Seq858	GTTGGCCCGAGGAATCAGATGGACCTTGGG	30	0
Seq859	ACTAACCCCTTTGCCGCTGTAGGCCCTACG	30	0
Seq860	GCGTGGAGGTTGGCCTGAGTATTGCTCGGG	30	9
Seq861	GCCTTTACGCGCGCCTCCATGTGCTGTTTG	30	4
Seq862	TGGTCGCTCTCCAACGTGCTGTGTTGTGTC	30	1
Seq863	ACGGTAACGGCGATTGAGTGTCCCCATCTC	30	3
Seq864	CACGTATTGCGGGTGGGTGGGTGGAAGTTC	30	2
Seq865	TCGCGCCTCCATGTGCTGTCCTTTCTAGCC	30	4
Seq866	CTCGGCGGATGGGAGGGAGGATTCAATATC	30	0
Seq867	CCTGTGGGTGGGTGGGTGGCCGATTCCAAG	30	2
Seq868	GGGGATGAAGGCTAGTTCTTAAAACGTATG	30	4
Seq869	CGCGCCCTCCATGTGCTGTTTCCTCCTTCC	30	2
Seq870	CCTAGGTTTGATGGGCGGTAGGGATTTGAC	30	4
Seq871	CCAGTTGGCCTGCACAGTCATTGGTGCGGG	30	1
Seq872	AGGCTAGCATCCCTTGTCCATTTTCCCCCC	30	0
Seq873	AGGCTAGCATCTCTAGTTCCAGGGAGACTT	30	2
Seq874	GCGGCGGGCGGGAGGGTGGAGCATGTCAGG	30	2
Seq875	CGCGATATCCCACAGGTCCCCTGATGCTTGG	31	5
Seq876	CCCAGTTGTAGCGTTCCAGGGAGACGCTTC	30	1
Seq877	CCGGTGGGTGGGCGGGCGGAGGATCAGATC	30	5
Seq878	CGTGGGTGGGTGGGTGGTTTTCGTTGACCC	30	3
Seq879	TCCGCGCCTCTCCATGTGCTGTTATTTGC	29	4
Seq880	GCGGTCCGTCCGAACCAGGTCTCCTGATCG	30	2
Seq881	CGCATGAGGGTCTGGCGCTTGGGTATTGCC	30	2
Seq882	GGGCCTGCCTTGGTTCGGATCCCTGCCCAC	30	1
Seq883	GGTATTGGGTTCGTAGAAAGGCTCCCTCTA	30	4
Seq884	GTCACAGTTGGCCCGATTCTTGCGTTCGGG	30	1
Seq885	CGCTTGAGGGTCTGGCGCTTGGGTATTGGC	30	3
Seq886	GGTTGGCCCGGTATCTTTTCTTCGTACGGG	30	6
Seq887	GTGGAGTGATGGCTAGCAATTGTGCGTATG	30	8
Seq888	GTATGAAGGCTAGTCATGGGTATGCGTATG	30	2
Seq889	CGCGCCCTCCATGTGCTGTCTGTATCTTCG	30	2
Seq890	CTCGCGGAAACCACGTACCTATTCGGATTC	30	4
Seq891	GGTCAGTTGGCCCGATTGTCACTAAACGGG	30	5
Seq892	CGCGCCTCCATGTGCTGTCTTTCTCTTAGG	30	4
Seq893	GCGCCTCCATGTGCTGTGTTTGACCCTTTC	30	2
Seq894	GTTCCAGGGAGACATTCCTTACCTTGCCCC	30	2
Seq895	CAGTTGGCCCAGGTTCTAGGGAGACCTGTC	30	5
Seq896	CGTCCAGTTGGCCTGGAGTTATTATCCGGG	30	4
Seq897	GCGGTCCGTCCGAACCAGGTCTCCTGGTTG	30	3
Seq898	CGGCGGGTGGGCGGGAGGAGATTCTAGTCC	30	4
Seq899	GCGTTATGATGGCTAGGGGCAACCCGTATG	30	0
Seq900	GCGAATTCCCCTCCTATGCTGCCGGGCGCC	30	3
Seq901	ACCCGCGCCTCCATGTGCTGTGATGCCCTC	30	1
Seq902	GCCCGTCGCGCCTCCATGTGCTGTCTCGTC	30	1
Seq903	GTCCCAGTTGGCCTGCAATCTTACTGCGGG	30	3
Seq904	GGTATCTGAGGGCTAGCGGAGACGCGTATG	30	4
Seq905	CGGGGTGAGTTTTGACGACGTGGGCCCTCT	30	4
Seq906	CCTCGCGCTTCCATGTGCTGTTGTCTTTCC	30	0
Seq907	CGTGGGTGGGTGGGTGGAAATATCAGTATG	30	0
Seq908	GGAGGGAAGGCTAATCGATGTAGATGTATG	30	3
Seq909	TCGCGCCCTCCATGTGCTGCTGCCTTCTC	29	3
Seq910	GGTATTGGGTTCGTAAAAAGGCTCCCTCTG	30	2
Seq911	GGATCGTCGTATCGTAGGTCAGTATTCGTG	30	2
Seq912	GGACCCATGGAAGGCTAGCTAGTGCGTATG	30	4
Seq913	TCAGTCATTCTTGTTCCCTCCCCCCCGTAC	30	0
Seq914	GTCGTATACAGTTGGCCTGGATGTTCCGGG	30	1
Seq915	GCATACTTCGCGCCTCCATGTGCTGTGTTG	30	2
Seq916	CTCGCGCCTCCATGTGCTGTTCCTCTTAGTG	31	5
Seq917	GTGGGTGGGTGGGTGGTTCATGTTCGATTG	30	5
Seq918	CGATCTCCCGTGCCTGCTTCTGTTTCTTTG	30	0
Seq919	GCGCGCCTCCATGTTTGCTGTTGTCTATCC	30	2
Seq920	CATGCGGGTGGGTGGGTGGAAAGATTTCTG	30	0
Seq921	CGTCAGTGAGGGCTAGTGGGGACACGTATG	30	1
Seq922	ACCATGGCACGTTAACCGTGTCGCGTAATC	30	0
Seq923	CAACTATGAGGGCTAGCTGTGTTGCGTATG	30	0
Seq924	GCCTCGCGCCTCCATGTGCTGCTTCTTAAC	30	5
Seq925	TCGCGCCCTCCATGTGCTGTTATCTTGGCC	30	2
Seq926	CCGGGGTTCTCGCGCCTCCATGTGCTGTTC	30	7
Seq927	CCCGTGATGGCTAGTCTTCCCTGACGTATG	30	5
Seq928	GTCCGCGCCTCCATGTGCTGCGTTGGTCTC	30	3
Seq929	TCCGCGCCTCCATGTGCTGTACTGTATTTC	30	6
Seq930	CGTTGGGTCTGGCGCTCGGGTATTGGCGTC	30	4
Seq931	CACCTATGTGGGTGGGTGGGTGGTCCTGTG	30	1
Seq932	GGGTAATGATGGCTAGTTGCGATACGTATG	30	2
Seq933	GGCATCGGTTATGTATCCGGGTTTCCCGTG	30	3
Seq934	GGAAGTTGGCCCGTAACTTAAGTGCTCGGG	30	3
Seq935	GTGCATTACCGGTGGGTGGGCGGCGTGGTG	30	2
Seq936	TCCCCGCGCCTCCATGTGCTGTTTGGATCC	30	5
Seq937	GCTGCTTCACGTTGGCCTGTTACTTACGGG	30	0
Seq938	GGCTGTTGACCTGGATTGGGCTAATCCGGG	30	9
Seq939	TCCGCGCTCTCCATGTGCTGCCTTCCCTCC	30	1
Seq940	CGCCTCCCGTTGTTGCTGCCGTGGTTTGTC	30	6
Seq941	TGAGAGTTGTTTATTCCCTGGTGCTGCCGG	30	0
Seq942	GCAGACCTGGTTTCCAGGGCACGACTAATC	30	2
Seq943	GCGAACAGTTGGCCTGCAATTACTTGCGGG	30	6
Seq944	CGCCTTCCCGGGCTGCCTTCTCTCTTCTAC	30	2
Seq945	GTAATCATGGAGGGCTAGTGTGAACGTATG	30	1
Seq946	CACTGTCCGTGGGTGGGTGGGTGGTACTCC	30	0
Seq947	GCCCCCTTTTCGCGCTTCCATGTGCTGCTC	30	1
Seq948	GCCAGTTGGCCTGGATCCTATTGATGCGGG	30	4
Seq949	TGTGGGTGGGTGGGTGGATCTTCCAGTTGC	30	6
Seq950	GCGCCTCCATGTGATGTCTTCTTCCTGTCC	30	2
Seq951	CACGACAGTGGGTGGGTGGGTGGTTGGTTC	30	1
Seq952	CCCCCCGCGCCTCCATGTGCTGGCTTGTAT	30	8
Seq953	CGCGCCTCCATGTGCTGCTCTCTATCTTCG	30	1
Seq954	GTGGTGAAGGCTAGGATTGTATTCCGTATG	30	1
Seq955	CCCGAATTGTGGGTGGGTGGGTGGTTCTTC	30	0
Seq956	CTCGAGGGAGGATGAAGGCTAGTATCAACC	30	0
Seq957	CCCGATGAAGGCTCTGCGATGTAGCTATG	29	1
Seq958	ACGTGGAAGATTGACCTGTATCCTTACGGG	30	4
Seq959	GTCGCCCCCTTTGTTCCATGCTGCCCGGTC	30	1
Seq960	TGGCACTCATGTTGGCCTCGATACTTCGGGG	31	1
Seq961	GGATCGTCGTATCGTAGGTCGGTATTCATG	30	3
Seq962	GTGGGTGGGTGGGTGGCTACCAGTTGTGTA	30	3
Seq963	GCGGTAATGAAGGCTAGACCTCGTCGTATG	30	2
Seq964	GTTGTGCAAGTTCCAGGGAGACTTGCCTCG	30	4
Seq965	GTGGGTGGGTGGGCGGTAGTCAGTTGCCTA	30	1
Seq966	CCTTCCGCGCCTCCATGTGCTGATTTTCCC	30	4
Seq967	GGTATTGGGTTCGTAGAAAGACTCCCTCTG	30	3
Seq968	CGCGATCTTGCGGGTGGGTGGGTGGCCTTC	30	0
Seq969	TCCATCGCTGGGTTCCGGCCTGTTCCCCTG	30	3
Seq970	TGGATGATGGCTAGTGACCCTGAACGTATG	30	9
Seq971	CGGTAACGGCGTTTGAGTGTTCTACGCATG	30	1
Seq972	GGTTGGCCTGGATTACTGCTTGAGTCCGGG	30	4
Seq973	GCCCTTTCGCGCCTCCATGTGCTGTTCTCG	30	5
Seq974	CCCCCTACGCCATCATCTGTGCTGCTTTTC	30	1
Seq975	CTGTCACCATCTTTATGCTGCCCGGTCGTC	30	2
Seq976	GCAAGAAAGGCTAGTATATGGTTACGTATG	30	0
Seq977	CCTGCCGCCATACATCTGTGCTGTTTTTTC	30	1
Seq978	ATCGTGGGTGGGTGGGCGGACTATTCAGGC	30	7
Seq979	GTGGATAAATGTTGGCCTGATACTATCGGG	30	0
Seq980	GTGGGTGGGTGGGCGGACAGTTGTCACTTG	30	3
Seq981	TACCGCGCCTCCCATGTGCTGTCCTTTCCC	30	4
Seq982	CACGACTGGTGGGTGGGTGGAGTGGTTTTC	30	1
Seq983	CCCCGTGAGGGCTTCCCATGCTGTTCGGTC	30	0
Seq984	CCGCGGGACTGGCGTTTGGGTATTGGCAGC	30	4
Seq985	GCGCCTCCATGTGCTGTGTGTTTCGGGTTC	30	3
Seq986	CGCCCTCCCGGTGGTGGTATCCTTTGGTTC	30	0
Seq987	CGACTCCCGGGCTGCCACCTGTTTTCTTAC	30	3
Seq988	GCCCTTGGTTCGCGCCTTCCATGTGCTGTC	30	1
Seq989	GCGGTCCGTCCGAACCAGGTCTTCTGATTG	30	6
Seq990	TCGCGCCTTCCATGTGCTGCTACTATCCTG	30	0
Seq991	CCGCGCCTCCATGTGCCTGTCCTTATCTTC	30	2
Seq992	CGTGGGTGGGTGGGTGGTTGTTGAGTCTCTG	31	5
Seq993	GGTAAGTTGGCCTGGATCTGGATTCCGGG	29	0
Seq994	AAGGGATATGATGGCTAGTGAGAACGTATG	30	7
Seq995	GGACAGTTGGCCTCGATGTTCTTATCGGGG	30	0
Seq996	GCGTGGAAGGCTAGGATATAAATCCGTATG	30	0
Seq997	CGAAACGCGGGTGGGTGGGTGGTTTTTTTC	30	1
Seq998	TCGCACCCGCATGTGCTGCTTCCTGTCCTG	30	5
Seq999	CGAGGATAAAGGCTAATGGGGACATGTATG	30	3
Seq1000	CGATGGAGATTCCTACTTTGCCCCGACCCG	30	0
Seq1001	GCCCAGTTGGCCCGATGTATGTTTTCCGGG	30	5
Seq1002	GGTATTAGGTTCGTAGAAAGGCTCCCTCTG	30	4
Seq1003	CTCCAACCTTGCTGGGTTATGCTGCCGGTC	30	6
Seq1004	CGGCTTGGGAGGGTGGGTGGAGATTCTGTG	30	5
Seq1005	CGCATGAGGGGCTGGCGCTTGGGTATTGGC	30	3
Seq1006	TCGCGTCATGCTGCCCGGCCTCTTCTTCTG	30	1
Seq1007	GCGGGTGGGTGGGTGGTTAAGGTGACTTTG	30	3
Seq1008	TCGGCGGGCGGGTTGGGTGGAGAATTGTAC	30	1
Seq1009	CGCGGGTGGGTGGGTGGTCCTTTCACGTTG	30	6
Seq1010	GCGGTCCGTCCGAACCAGGTCTCCTGATTGGTGATGCGATGGAGAGGTATCAGCACCGTCAACTGAATCGCATGAGGGTCTGGCGCTTGGGTATTGGC	98	0
Seq1011	GGATAATTCCGCATGGGTGGGCCAACGCTG	30	2
Seq1012	AAGGACTGCTTAGGATTGCGACGATTCAGG	30	2
Seq1013	ATGGAGGGAGGGTGGGTGGAATATTCACTG	30	2
Seq1014	ATGGTGATTAGACTTCTAGGGAGAGTCGAG	30	5
Seq1015	CAGCAATGAAGGCTAGTTGCGAAACGTATG	30	2
Seq1016	GGATGGAATGAAGGCTAGTGTCTACGTATG	30	5
Seq1017	CACGCTTTGTGGGTGGGTGGGTGGACCTAC	30	1
Seq1018	GTGGGTGGGTGGGTGGTTGTTGACGATCTG	30	3
Seq1019	AGTTGCATGGGTTAGGGAGGTATAGGTCTG	30	2
Seq1020	CGCCCGATGAAGGCTAGTTGTACACGTATG	30	2
Seq1021	TGGTGGGTGGGTGGGTGGAAATTCGCCTC	29	0
Seq1022	GGTTGCATTACGCGCCTCCTTGTGCTGCTG	30	2
Seq1023	TGACCCAAACTTCTAGGGAGAGTTTCCCTG	30	2
Seq1024	GTGAATCCCGCGCCTCCATGTGCTGCTCTC	30	4
Seq1025	CGATCCCCATGCTGCAATGTCGCTTCTTCC	30	0
Seq1026	CCCGCTGGATGATGGCTAACAGAGTGTATG	30	3
Seq1027	CGCGCCTCCATGTGCTGCCTCCTTCTTGCT	30	7
Seq1028	CCAGTTGGCCCGTAGTTCCAGGGAGACTAC	30	2
Seq1029	GACAGTTGGCCTGAGACCATAATCTCGGG	29	2
Seq1030	CGTGGGTGGGTGGGTGGTACATGTTTGACC	30	4
Seq1031	CCCAGTGGGAAAGGGCTAGTTATACGTATG	30	6
Seq1032	GCGCCTCCATGTGCTGTCGTTTTGCCGCTC	30	5
Seq1033	TCCCCAACGCGCGTCCATGTGCTGCTCTTC	30	2
Seq1034	CGGCGGATGGTGTGGGAGTTCTTTGTTGCG	30	7
Seq1035	GGGGTCCGTCCGAACCAGGTTCCCTGCTTT	30	0
Seq1036	CCCCAATCGCCGGGCTGCTGTTCTGGTTTC	30	0
Seq1037	GCATCACTCGTGGGTGGGTGGGTGGTCCTC	30	3
Seq1038	CCGCCCTACCCATTTTGTGCTGTTCCCCCC	30	8
Seq1039	TGGTGGGTGGGTGGGTGGAAATCTCGGCTG	30	5
Seq1040	CGAGTCGTGTTGTGTTTGAGTCCCCAGGTC	30	1
Seq1041	ACCGCGCCTCCATGTGCTGCCCTTCTAACC	30	5
Seq1042	ACTGCGGGCGGGCGGGTGGTTGTATTCGAC	30	2
Seq1043	GTTGAATGAAGGCTAGTTGTCGGACGTATG	30	4
Seq1044	CGCGCCTCCATGTGCTGTTTCCCCCATACC	30	1
Seq1045	GGCCGTGGGTGGGTGGGTGGCCTGCCATTC	30	2
Seq1046	GAGCAGTATTCTGCGGGTGTGTCTGTTTCC	30	0
Seq1047	CGGTGAGAAGGCTAGGGTTTGACCCGTATG	30	1
Seq1048	CCAACAGTTGGCCTGGGTTTCTTTCCCGGG	30	0
Seq1049	CGTCCTACATTGTGCTGCCTGTTACTCGCC	30	2
Seq1050	GTTAATGGAAGGCTAGCGAGGGAGCGTATG	30	3
Seq1051	ACCGCGCCTTCATGTGCTGCCCCTTGTTTC	30	1
Seq1052	GCGGTTTACAGTTGGCCCGAAAATATACGGG	31	1
Seq1053	TGTATCGCGCCCTTCCATGTGCTGTCCTG	29	0
Seq1054	TCGCGCCTCCATGTGCTGCTATGGCTCTTC	30	2
Seq1055	CCAGTTGGCCCGTGGGAGATTTAACCCGGG	30	0
Seq1056	GTACAGCGGGTGGGAGGGTGGAGTACTTTC	30	1
Seq1057	TGCCCCTGGTACTGTACGCTTAATTCTCCG	30	1
Seq1058	GGTATTGGGTTCGTAGAAAGGGTCCCTCTG	30	6
Seq1059	GGTATTGGGTTCGTAGAAAGTCTCCCTCTG	30	3
Seq1060	CGGGTTAGGTTAGGCCTAGGTAATATCGTG	30	2
Seq1061	GTCTCCTATCCGCGCCTCCATGTGCTGTTC	30	2
Seq1062	TCCCGCGCCCTCCATGTGCTGTGTCCTTCC	30	5
Seq1063	GGATCGTCGTATCGTAGGTCAGTATCCATG	30	0
Seq1064	TTATCGGCCCTGATAAATAGGCACCCGTTC	30	2
Seq1065	GTCCAATAACTGAAGGCTAGCATTCTACC	29	6
Seq1066	CTCCATTCCCAACGTCTTGTTCTGTGGGTC	30	1
Seq1067	GCGGTAATTCAGGGCCTATGTCTGCTCTTG	30	0
Seq1068	CGGTAACGGCGTTTGAGTGTCGATTTCCTC	30	2
Seq1069	TCCCGCGCTCGTCCATGTGCTGCCCCTTTC	30	2
Seq1070	GCAGTTGGCCTGGATGAAACAACTTCCGGG	30	0
Seq1071	CGACTCCCGGGCTGCGTGTTGTTCTTCTGT	30	1
Seq1072	GGCGATAAAGGCTCGGAACTAGGTTCCATG	30	3
Seq1073	AGGGGGTGTCAGTTGGCCTGTTCTTACGGG	30	5
Seq1074	CCCGCCAGGGATAATGGCTAGCTATCTTAC	30	8
Seq1075	AGTTCGTGCGGTTCCAGGGAGACCGCTTCG	30	0
Seq1076	GATCAGTGGGTGGGTGGGTGGCCGATCATTC	31	2
Seq1077	CGGTGGGTGGGTGTGGTGGAGATTCATCTG	30	0
Seq1078	ACAAAGAAGGCTAGCAGTGTGTGCGTATG	29	1
Seq1079	GGTGGGTGGGTGGGCGGAATTAAGTGACTC	30	2
Seq1080	CACGGTCGCGGGTGGGTGGGTGGCTTTTC	29	0
Seq1081	GCCAAGTTGGCCTGATGAGAACTCGTCGGG	30	2
Seq1082	CGCCTCCCGGGCTGCCTCGGTTCCCTTTTC	30	5
Seq1083	CTCGTGGGTGGGTGGGCGGTAAGATTCTCG	30	3
Seq1084	CGTTCTCCCGGGCTGCTGTGGTTCCTCTTG	30	1
Seq1085	GACTTACCATGATGGCTAGCGGGAACAGGG	30	0
Seq1086	CTGTCGCGCCTCCATGTGCTGTCCTCTGTC	30	2
Seq1087	GTTGGCCTGGAAGTGGTTCCTGTTTCCGGG	30	1
Seq1088	GCGGTCCCTCCGAACCAGGTCTCCTGATTG	30	4
Seq1089	CTCGCCGCCGTTCCGGGGTATACACGTGTC	30	6
Seq1090	GGACTTTCGCGCCTCCATGTGCTGTTCCGCC	31	0
Seq1091	CATCAGTTAGTGGGTGGGCGGGTGGAACTG	30	0
Seq1092	GACATTTATGCCTGGCTACTAGCGCTGGTG	30	3
Seq1093	CCGTAGGTTGTAGCTGGGGTTGTCCCGTAC	30	3
Seq1094	CCACTCCCGGGCTGCTGTTCCCCTTCCTAC	30	1
Seq1095	GCGCGCATTGAGGCTAGATTTGATCGTATG	30	2
Seq1096	AGGGAAGTGATAGTTGGCCTGCTTGTCGGG	30	1
Seq1097	GTGGGTGGGTGGGAGGACAGTTGACCCTTTC	31	4
Seq1098	GCAGCGGGTACAGTTGGCCTGTTTATCGGG	30	3
Seq1099	CGACGCTCTTGGTTCGAGGTTTCCTGGTTC	30	0
Seq1100	ACCACGTGTGAAGGCTAGAGTAGTCGTATG	30	4
Seq1101	ACCGCAGTCCCCTTGTCCTCCCGCGTCATG	30	0
Seq1102	GCGAATTGCCCTTAATCCATGCTGCCGGTC	30	0
Seq1103	CCTACGCGCCTCCATGTGCTGTGTCTGTGT	30	0
Seq1104	AGGGCGCGAACTAGTGATACTTGTCTGGG	29	4
Seq1105	GCCTTGAATATGTTGGCCTGATCTATCGGG	30	0
Seq1106	TCGGTTGCGCTTCTAGGTTGGGTAGGTTTG	30	0
Seq1107	CGTGGGTGGGTGGGTGGCCCTTGTTGAGTC	30	0
Seq1108	CGCCTCCCGGGCTGCTCTATGTTGTTTTTC	30	7
Seq1109	ATTCCAGGGAGATATCTTTGTTGCGGCCGTC	31	0
Seq1110	CGTTTCTGGCATGTAGGGATTGGCGCTTGG	30	3
Seq1111	CACGATGTCGTGGGTGGGTGGGGGGTTATC	30	0
Seq1112	CGTGAGATTTCCACGCTTTGCTGCCCGGCC	30	0
Seq1113	GCCCACGCGCCTCCTTGTGCTGTTTTCTTC	30	0
Seq1114	GCGTGGAGGGCTAAGGTATATACCTGTATG	30	5
Seq1115	TGGCCCGCGCCTCCATGTGCTGGATACTGG	30	4
Seq1116	GCCCTCTCGCGCCTTCCATGTGCTGTTTTC	30	2
Seq1117	TCCCCGCGCCTTCCATGTGCTGCTGTTTCC	30	1
Seq1118	GGTTTGGCCTGTTCTTCGTATAGCAACGGG	30	0
Seq1119	TCGCGCCCTCCATGTGCTGCCATTCCTGCTTC	32	5
Seq1120	GGCATGATGGCTAGGAGTTTTGTCCGTATG	30	0
Seq1121	CGTGAGATAATTCGCATTGCTGCCGGCCTC	30	1
Seq1122	CACATGGGGACTGCTCGGGATTGCGGAGT	29	1
Seq1123	ACCCTCCTCCTTGTGCTGCCGGCATCTTTG	30	7
Seq1124	CTCCTCTTGCCCGGTATCCAGGTGCTGTCC	30	0
Seq1125	TGCGCTGGTTTGGTTGGTCTGGTTTGCGAG	30	2
Seq1126	TCGCGCCTCCATGTGCTGTACCTTCCTGTA	30	0
Seq1127	CGATCTCCCGGGCTGCCTCATGTTGTTGCC	30	4
Seq1128	TCGGGTCGCGCATCTAGGTTGGGTAGGTTTG	31	5
Seq1129	CGTGCGGGTGGGTGGGTGGTCGATTCTCAG	30	1
Seq1130	GGTATTCGGTTCGTAGAAAGGCTCCCTCTG	30	3
Seq1131	GTGGGTGGGTGGGTGGTTCAGGTGCAACTC	30	0
Seq1132	CACGTCCCTTTTGTAGGCTGTCCGCTCGTC	30	0
Seq1133	GGGATGAAGGCTAGCAGTGCATTGCGTATG	30	7
Seq1134	GCCGCGGGTGGGTGGGTGGTTTTTGCATTC	30	2
Seq1135	ACTGCTGTCTCACCTTACTCGTACCCGAAC	30	0
Seq1136	GGAAAGTTGGCCCGATAATACTCTTTCGGG	30	0
Seq1137	CAGTTGGCCTGGGTTTTCTCGTAGCCCGGG	30	3
Seq1138	TCGGCTGCGCATCTAGGTTGGGTAGGTTTG	30	6
Seq1139	GGTCAAGTTGGCCCGTGGATGTTCCATGGG	30	0
Seq1140	GCCCTGTCCTCGCGCTCCCATGTGCTGTTC	30	0
Seq1141	CCGCGCCTCCATGTGCTGTTTGGTCCTCTT	30	4
Seq1142	CGCGCCTCCATGTGCTGCCTTGTCTCGTTT	30	2
Seq1143	CTCCCGCACGTGAGTGTTATGCTGCCGGTC	30	8
Seq1144	CCACGGGCGGGCTGGGTTCTTTGTGATCCC	30	2
Seq1145	GGATCGTCGTATCGCAGGTCAGTATTCATG	30	1
Seq1146	CCGCGAGGTCCTCTACATGCTGTTCCGGTC	30	0
Seq1147	CGCTCTCCCGGGCTGCCTGGTCTTTCTCTC	30	1
Seq1148	TCGGTTGCGCATCTAGGTTGGGTAGGTTG	29	3
Seq1149	GACAGTTGGCCTGGGGTTCTGTATCCCGGG	30	4
Seq1150	ACCGCGAGGTCTTTCGCATGCTGTACGGTC	30	1
Seq1151	TCGGTTTCGCATCTAGGTTGGGTAGGTTTG	30	3
Seq1152	GTGCATGAAGGCTAGGTTCCGTTCCGTATG	30	1
Seq1153	TGTAAGTTGGCCTGCATTGCTAAAAGCGGG	30	7
Seq1154	CCGCGCCTCCATGTGCTGTTATCCTCTGTA	30	1
Seq1155	TACGCGCCCTCCATGTGCTGCCTCTTCTTG	30	1
Seq1156	GCGCGCCTCCATGTGCTGTCCTCTGCTTAC	30	4
Seq1157	CGCTCTCCACGGGCTGTCTTTGTGTTTTGG	30	3
Seq1158	GTGGGATGAAGGCTAAGTAGTAACTGTATG	30	0
Seq1159	GGCAACTCGCGCCTCCATGTGCTGCTACCC	30	4
Seq1160	GTGGTCCTCCCATGATGGCTAGCCTCTACC	30	2
Seq1161	CCCTTGGTCGCGCCTCCATGTGCCTGTGTC	30	0
Seq1162	CTAGCGGGTGGGTGGGTGGCAGATTGCAGTG	31	4
Seq1163	CTGCCAATCCGCGCCTCCATGTGCTGTACC	30	2
Seq1164	GGATCCCCGCATCGTTGGTCAGTATTCTTC	30	0
Seq1165	CCCCAGTTGGCCCGTTATTTGATTTACGGG	30	2
Seq1166	GTGTTCGTGCATCTAGGTTGGTTAGGATTG	30	3
Seq1167	CGGCTCCCGGGCTGCTTTGTTCCCTCCTGT	30	2
Seq1168	CCGCCACTCCATTTCAGTAGGTCCTGCTTG	30	3
Seq1169	CGCGCCTCCATGTGCTGGTTTCTTCCGTGA	30	2
Seq1170	GGGGAATAAAGGCTAGCAAATATGCGTATG	30	3
Seq1171	GGGTTGCGCGGGGGGTAATAGGCCCTATTC	30	5
Seq1172	AAGGACTGCTTAGGATTGCGATGATTCGG	29	0
Seq1173	GGATCCTCGCCCTTCGCACGGTCAGTATTC	30	2
Seq1174	GCGAATTCACCGCTCATGCTGTCCGGCCCC	30	3
Seq1175	TGCCCCCCTGCCTTCCATGCTGCCCCGGTC	30	0
Seq1176	CGCGCCTCCCATGTGCTGCCAATGTTTTTC	30	5
Seq1177	ACCTCGGCGGGCTGCTTTGTTGCTGTATCC	30	2
Seq1178	CCCACGTGAGTGGCTCCTCGTGCTGGCGGC	30	2
Seq1179	GAAGTCCCCCATGTTGGTCTCGCTTCTCC	29	0
Seq1180	CGTCTCCCGGGCTGCTACTGTGTGTTCTTC	30	2
Seq1181	CGCGCCTCCATGTGCTGCCTTGTACCGTCT	30	3
Seq1182	TGTCCCCTCGCGCTTCCATGTGCTGTTCCC	30	1
Seq1183	CGTGGGTGGGTGGGTGGTTAGTTGCATTTG	30	2
Seq1184	AGTCCTGTTTCGCGCCTCCTTGTGCTGCTC	30	3
Seq1185	TCGCGCTCCTCCATGTGCTGTGCCCCTTTC	30	3
Seq1186	GCATGCGCGCCTCCATGTGCTGCCTTTATC	30	0
Seq1187	CCAGTTGGCCTGGGAGATGAATTTCCCGGG	30	8
Seq1188	GGGGTATTACTGTTGGCCTGGTTTTCCGGG	30	4
Seq1189	GCAGTCCGGGTTCCCCGGCATGATACTATC	30	2
Seq1190	TGGTCTCGCGGGTGGGTGGGAGTTGTCTTC	30	2
Seq1191	CGCCTCCCGGTGGTGTTTGTTTTTTGCTTG	30	0
Seq1192	CGCGCGTCCATGTGCTGTCTCCCTTCCCCG	30	1
Seq1193	GCGCCTTCCATGTGCTGTTTCTTCCGCTGG	30	0
Seq1194	CACGTCTGCGGGCGGGTGGGTGGTCTAACC	30	3
Seq1195	CGGCGGGAGGGTGGGTGGAGATTTACCTCG	30	3
Seq1196	GTGGGTGGGTGGGTGGTATATACAGTACTG	30	6
Seq1197	CGTGGGTGGGTGGGTGGTATGTGTCAGTAG	30	3
Seq1198	CGGTCCACAGTTGGCCTGGATTAATCCGGG	30	2
Seq1199	CCTTCAGTCTGTCCTGGCGTTCCTTTCCCG	30	0
Seq1200	CGCAATGAGGGTCTGGCGCTTGGGTATTGGC	31	1
Seq1201	ACTGAGTGGGTGGGTGGGTGGTACGTATTG	30	0
Seq1202	CGACCTCGATTTGTTGGCCTGTTTTACGGG	30	0
Seq1203	GTAATACCGCGCCTCCATGTGCTGCTCTGG	30	4
Seq1204	CGTACTTGCGGGTGGGTGGGTGGATCGTAC	30	1
Seq1205	CGTGCCTCCATGTGCTGCTTTTGTGTTTCC	30	5
Seq1206	CCAAGTGGGTGGGCGGGCGGAGGATTCTCG	30	2
Seq1207	TGCGCGCCTCCATGTGCTGCTATACTCGGC	30	2
Seq1208	GGGATTGGCGTTTGGGTCTGGCAACAACG	29	7
Seq1209	CGGTCCGTGAAGGCTAGCATGTCGCGTATG	30	1
Seq1210	ACCACGGCGGGCTGGGCTTGGGCTGTATCC	30	1
Seq1211	CCCGCGCCTCCATGTGCTGCTTTTTCACCC	30	2
Seq1212	GTCCTTCCGCGCCTCCATGTGCTGCGTTTT	30	6
Seq1213	GCGGTCCGTCCGAACCATGTCTCCTGATTG	30	6
Seq1214	CCCCGTCCGAACCAGGTTTCCTGCACTCCC	30	3
Seq1215	CTCCTCCCATGTGGTTAATGCTGGCCGGTC	30	6
Seq1216	CGCGGCGGGAGGGTGGGTGGAGCGTGGTCG	30	4
Seq1217	CGACTCCCGGGCTGCCGTACTACTTCTGT	29	1
Seq1218	CTACAGTTGGCCTCGGGATTTCCACCGGGG	30	0
Seq1219	GCGGTCCCGTCCGAACCAGGTCTCCTGATTG	31	4
Seq1220	TCCGCGCCTCCATGTGCTGTCGTCGTGTTC	30	2
Seq1221	ATCGTGGGTGGGTGGGCGGAATATTCCACG	30	3
Seq1222	ATGCTCGCGCCTCCATGTGCTGCTTTGGTC	30	3
Seq1223	CTTGCCTTCTCTCTGACTGTACCTGCCACG	30	0
Seq1224	TGGTGATTAGATTTCATAGGGAGAATCGAG	30	2
Seq1225	CCCTTCATCGCTGTGGTCTGGTCTGGTTTG	30	1
Seq1226	CCACGTCTTGTTCTGGGACACAACCCCTTT	30	0
Seq1227	CATCGAACTGCGGGTGGGTGGGTGGTTTTC	30	7
Seq1228	CGGGGGGCGGGTGGGCGGAGATTCATGCTC	30	1
Seq1229	CGGCGGGGGGGTGGGTGGAGATTTAACGTC	30	3
Seq1230	GTGTGATCAGTTGGCCTGTTATTCAACGGG	30	5
Seq1231	AGTTGGCCCAACCTCAAGAATGGCGTTGGG	30	0
Seq1232	GGGTTTTGGCATCCGAACGTCTTGTCCTGTC	31	1
Seq1233	GCGCCTCCATGTGCTGTGTCTGGTCCTCTC	30	2
Seq1234	ACCCTCGCGCCTCCATGTGCTGCCGTGTTA	30	3
Seq1235	CGCTCTCCCGGGCTGCCTTTGTGTATCGTC	30	3
Seq1236	AACCTGCGCGCCTCCATGTGCTGTTTCGTC	30	5
Seq1237	ATCGCGCCCTCCATGTGCTGCTTCCCTCTG	30	2
Seq1238	CGCCTCCCGGTCTGTTTCTCGCTTGGTGTC	30	0
Seq1239	TGGGATGGTTCAGGCTAGTGAGAACGTATG	30	3
Seq1240	GCCGTGGGTGGGTGGGTGGCACATTCTTCC	30	1
Seq1241	GCCGATGAAAGGCTAGCTATTGTGCGTATG	30	1
Seq1242	GTCAGTTGGCCCATTAACGTTGTTACTGGG	30	3
Seq1243	AAGGCTAGGGTTCACGCATGTGCCCGTATG	30	0
Seq1244	CCCAAATGAGGGCTAAGCTGATGCTGTATG	30	0
Seq1245	CGCTCTTCCGGGCTGCCCTTATGTACTTTC	30	0
Seq1246	CCTCAGTTGGCCCGGCATATTTCAGCTGGG	30	1
Seq1247	GGATCCTCTGCCTCGTACGGTCAGTATGCA	30	4
Seq1248	GCGTGAGCCCTTACTCCATGCTGTCCGGTC	30	3
Seq1249	CCCTTCGCGCCTCCATGTGCTGCCTACCCTC	31	5
Seq1250	CCGCGGGTGGGTGGGTGGCAATATTCGGTG	30	2
Seq1251	GCTCAAGAAGGCTAGAAGATGTTTCGTATG	30	0
Seq1252	GTCATGATGGCTAACGAGTGGTCGTGTATG	30	3
Seq1253	GGTATTGAGTTCGTAGAAAGGCTCCCTCTG	30	3
Seq1254	AAGGACTGCTCAGGATTGCGATGATTCAGG	30	4
Seq1255	CGCTCTCCCGGTGGTGTTGGTATTGTCTTG	30	2
Seq1256	GGCAATGTCAGGCTAGCGTTGCAGCGTATG	30	4
Seq1257	GGTATTGGGTTAGTAGAAAGGCTCCCTCTG	30	0
Seq1258	CGCATGAGGGTCTGGCGCTTGGGTATTGGCGTGATGCGATGGAGAGGTATCAGCACCGTCAACTGAAT	68	0
Seq1259	CTGGAGGGCGGGTGGGTGGATGATTCGTTC	30	6
Seq1260	GCAGGCGTATGGCCTCAACTCGGGTCATTT	30	0
Seq1261	GGACAGTTGGCCTGGATTTACGAGTCCGGG	30	1
Seq1262	TACCGGGGATCATTTGGCGATTAACTCGAG	30	4
Seq1263	GCTCTCGGTTGGCCTGTACCTTCGTGCGGG	30	0
Seq1264	CCCAGATGTGCTTTTCGTTTGCCCCTAACG	30	0
Seq1265	CGATCTCCCGGGCTGCTATGCTTTTGGTTC	30	3
Seq1266	CGTCCTCCCGTGTGCTGTCCTTGGTCCTTG	30	4
Seq1267	GTCCTCGCGCCCTCCATGTGCTGCTGTCTC	30	3
Seq1268	ACTCCAGGGAGGTATTCGGGCTAGCAATTC	30	6
Seq1269	CGTTGCGGGTGGGTGGGTGGTTACGATCTG	30	6
Seq1270	GGTTGGCCTGACGAATTTGACTTCGACGGG	30	1
Seq1271	CGTTGTCTCGCCTGTATGGCTTTCCCGGTG	30	0
Seq1272	GTCCGCGCCTCCATGTGCTGTCTTTACCTTC	31	4
Seq1273	TACCTCGCGCCTCCATGTGCTGTTTTTGTC	30	3
Seq1274	GTAGCTTGGATTGGGGGGTCTGGCCTTCCG	30	1
Seq1275	ACCATTGTTGAAGGCTAACGTGAGTGTATG	30	0
Seq1276	GGTATTGGGTTCGTAGAAAGGCTCCCTCTGGTGATGCGATGGAGACGTATCAGCACCGTCAACTGAATCGCATGAGGGTCTGGCGCTTGGGTATTGGC	98	0
Seq1277	ACGTGTAAGTTGGCCCGTAGTTCATCCGGG	30	3
Seq1278	GTTGCTCCTCGCGCCTCTCATGTGCTGTCC	30	2
Seq1279	GCCAAGGTTGACCGCGACCCTAGACTTTCC	30	0
Seq1280	TAGGTTTTGGATTGGGGGGCCTGGCCTTCG	30	5
Seq1281	CGCGCCTCTTCCATGTGCTGCCTTTACCTC	30	1
Seq1282	CAAGCAACGTGGGTGGGCGGGTGGTCATGC	30	2
Seq1283	TGTCTCTCCTTGGCCGTACAAGGACCCTCCGTGATGTGATGGAGATGTATCAGCACCGTCAACTGAATCGCATGAGGGTCTGGCGCTTGGGTATTGGC	98	0
Seq1284	CGTCGCCTCCAGTGCTGTCCGTAATCGTTG	30	3
Seq1285	GTCCCTCGCGCCTCCATGTGCTGTCGTTTC	30	0
Seq1286	TCGCGCCTCCATGTGCTGTGGTATTTCTTC	30	4
Seq1287	GGTTGGCCTGGTAATACTCACGTAACCGGG	30	5
Seq1288	GTGGTGCGATGGAGATGTATCAGCACCGTCAACTGAATCGCATGAGGGTCTGGCGCTTGGGTATTGGC	68	0
Seq1289	ACCCAGTTGGCCCGTTGGTTGACCTTCGGG	30	0
Seq1290	GACCTCTCGCGCCTCCATGTGCTGTATCTC	30	3
Seq1291	GTTGCCCGATATCTCCTCTAGGTGCTGCTG	30	2
Seq1292	ACTCAGTTGGGCGTTCTAGGGAGATGCTCG	30	7
Seq1293	GCGTTGAAGCGTTTGTTCCTCCCACACCTG	30	7
Seq1294	CATGTGGGTGGGTGGGCGGATCTGATTCCG	30	2
Seq1295	TCCCCGCGCCTCCATGTGCTGCGTACGGTC	30	0
Seq1296	CGTTAGGGAAGGCTAGTATTGTAACGTATG	30	1
Seq1297	GGCAAGAGTTGGCCTGGTACTTTTTCCGGG	30	2
Seq1298	GCGAACACAGTTGGCCTGATTACGATCGGG	30	0
Seq1299	GCGGTCCGTCCGAACCAGTTCTCCTGATTG	30	0
Seq1300	GGATCGTCGTATTGTAGGTCAGTATTCATG	30	4
Seq1301	AGGCGGGTTAGGTAAGGTCTAGGTTCCTGG	30	4
Seq1302	GGTCCGTCCGAACCAGGTTTCCTGATCTTC	30	1
Seq1303	CCAGTTGGCCTGAATAGCTACATATTCGGG	30	2
Seq1304	CATGGCGGGAGGGCGGGTGGTATGTTTCTG	30	2
Seq1305	GTTGGCCTGCCTCGTTTTACTATGGGTGGG	30	0
Seq1306	AGGCTAGCGTGACCAGTGTCGTCGCGTATG	30	6
Seq1307	GTTGGCCTGGTAACCCTCTATGAGACCGGG	30	7
Seq1308	CTCTGCGGGTGGGTGGGTGGTTAACGATTC	30	2
Seq1309	AGTTGGCCTGGGCAATTGCGATGTCCCGGG	30	0
Seq1310	CCCCCTTTCTCGCGCCTCCATGTGCTGTAC	30	5
Seq1311	GGTTGGCCTGGATTACGCCTGATATCCGGG	30	1
Seq1312	GTGTGACCTGTTGCTATGCTGTGAAGCTTG	30	0
Seq1313	AGGCTAGCATCGGGTTTTGGTCCTCTCGTG	30	3
Seq1314	CCCAGTTGGCCCGCGTTTAGTTATCGTGGG	30	2
Seq1315	GTTGTGGCAATTCCCGGGAGATTCCTTCG	29	0
Seq1316	GATAGCGGGCGGGTGGGTGGATTCATTCTG	30	3
Seq1317	GGTGAATGAAGGCTAGCCAGTTTGCGTATG	30	1
Seq1318	CCGCGCCCTTCCATGTGCTGTCTTTTCTC	29	0
Seq1319	GCGAATTCCTCCTTCCCCCTTTGTGCTGTC	30	0
Seq1320	GTGGGTGGGTGGGTGGTTAGTTGATGTGCG	30	1
Seq1321	GCAACTCGGTGAGTGAGTGGGAGGTTGCTTC	31	4
Seq1322	ATACCGTGGGTGGGTGGGTGGCACTATTTC	30	5
Seq1323	GATCACTCGCACGGGCTGCTGTCTAGTTTG	30	0
Seq1324	AGTTGGCCTAAGGTCCGTCAGGTTCTTGGG	30	0
Seq1325	CGGCCGGTAACCCCCCTGCACACTCTGTAT	30	0
Seq1326	GTTGCTTGGGTTTGGCTTGGGTCTGGCTTG	30	1
Seq1327	CCCCTCGCCGTTGTGCTGTCCGCTTGTTTG	30	3
Seq1328	CGCCTCCCGGTGGTGTGCGTCTTGGTCTTG	30	0
Seq1329	CGTAGCGGGTGGGTGGGAGGAGGATTCTTG	30	1
Seq1330	CGGCGGGTGGGTGGGTTGGAGAGACATGTG	30	0
Seq1331	CCGATCGGAGAGGGCTAATGCGAATGTATG	30	0
Seq1332	CCGTTCAAGTTGGCCTGGAATTTCGCCGGG	30	0
Seq1333	CAAGTGGGTGGGTGGGTGGCCGATGAGGAG	30	1
Seq1334	CGCGCCTCCTTGTGCTGCCCTTTGTGTTCT	30	1
Seq1335	CCCAGTTGGCTAAAATCCCGATTGATTTTG	30	2
Seq1336	CGCCTCCCGGTGGTGGATCTTGCTTCTTGG	30	2
Seq1337	CGCGCCCTCCATGTGCTGCTCCTGGTTTTT	30	3
Seq1338	CACGAACCGAGGGCGGGTGGGTGGTATTTC	30	1
Seq1339	GGGTCAGGCTAGCAAACGGTCTTGCGTATG	30	1
Seq1340	GCGGTGGGTGGGTGGCGCGGAGCTTTCACG	30	1
Seq1341	GACCACGACGCATGGGCTGCTCTTCTTACC	30	0
Seq1342	GGCGGGGGCCAGGGTTATTCTAATACTTAGG	31	0
Seq1343	GTTCCAGGGAGACATTCGTTCCTTTCCTGC	30	3
Seq1344	AGCGGGCGGGTGGGTGGTTTCAGTCTAGTG	30	1
Seq1345	GGATTCTTCCGCGCCTCCATGTGCTGTTC	29	3
Seq1346	CGTCGCGCTCTCCATGTGCTGTTTTTCTAG	30	1
Seq1347	CTCTGCGGGCGGGTGGGTGGATCAAGATTC	30	1
Seq1348	GTTGTAACGTCAGGCTAGTGGGAACGTATG	30	0
Seq1349	GCCGTGGGTGGGAGGGTGGAATCATTCTGG	30	2
Seq1350	GGAGATGCAGGCTAGAAGTGATTCGTATG	29	3
Seq1351	CCTCACGGCGGGCTGTTCTATCTTTGATCC	30	4
Seq1352	GGTATAGGGTTCGTAGAAAGGCTCCCTCTG	30	3
Seq1353	TCGGTTGCGCATCTAGGTTGGGTAGGCTTG	30	1
Seq1354	GTCGCGCCTCCATGTGCTGTGTCCTGTGTC	30	3
Seq1355	GCGGGTGGGTGGGTGGTTTCTCAGTCTTG	29	0
Seq1356	CTGGTGAATGGCTAGCGGGATCCGCGTATG	30	0
Seq1357	TCCTCGCGCCTCCATGTGCTGCCTGGTCCC	30	2
Seq1358	CGGGATGTTCTCGCGCCTCCATGTGCTGTGC	31	1
Seq1359	CGGCGGGTGGGTGGTGTGGAGATTCGTGTC	30	1
Seq1360	GGATCCAGTTGGCCTGAGCTTTTGCCTCGGG	31	6
Seq1361	GCGGTCCGTCCGAACCAGGTCTCCTCATTG	30	3
Seq1362	CCGTGTGGGTGGGTGGGTGGTCGGATAACG	30	5
Seq1363	TTCGCGCCCTCCATGTGCTGTCTGCCTCTC	30	5
Seq1364	CCAGTTGGCCTGGGTATGTTCGTTCCCGGG	30	2
Seq1365	CGCGCCTCCATGTGCTGGTTCTTTCCCCTG	30	3
Seq1366	CGCGCCTCCATGTGCTGTCCTTTCTACCCG	30	4
Seq1367	CGCCTCCCGGGCTGCCTGTTTTGTTTTTTG	30	1
Seq1368	GGTAAGTTGTCTCGAGGCCGGCCCTCGTTC	30	0
Seq1369	GACTCCGGATTGAGGGCTAGCTTGCGTATG	30	0
Seq1370	ATCCCCTACGTCGTGCTGCCGGCTTCTGTG	30	7
Seq1371	CGCTCTCCCGGTGGTGTGTGGGTGTCATAC	30	1
Seq1372	TGGGCACGGCGGTTAATGTACACGGGAGTCC	31	2
Seq1373	GCGGTCCGTCCGAACCAAGTCTCCTGATTG	30	2
Seq1374	CGTGAGATGAAGGCTAGTTGGCTACGTATG	30	2
Seq1375	CGGTAACGGCTGGTGGAGTGTCTTTTCCGC	30	1
Seq1376	GGGTCAGTTCCAAGTAGTTACGCCTCGATG	30	0
Seq1377	GCGGGTGGGTGGGTGGCCTTGCTCG	25	3
Seq1378	CGCATGAGGCTCTGGCGCTTGGGTATTGGC	30	2
Seq1379	TCGATGATGGCTAGACTGTAGTGTCGTATG	30	2
Seq1380	GCTCCAGGGAGGCATTCCTTTATTCGCGCC	30	0
Seq1381	CCCAGTTGGCCCACCTTGTTGTTTCGTGGG	30	0
Seq1382	CTCGTGGGTGGGTGGGTGGAAGATCCGATG	30	0
Seq1383	CCTATCCCGCGCCGTCCATGTGCTGTTTCC	30	3
Seq1384	GCCCCCGCGCCTCCATGTGCTGTTTCCTGT	30	7
Seq1385	CGTTCTCCACGGGCTGCTCCCTTGTTTGTC	30	3
Seq1386	GCGTTGTCGCCTCCAACTTCGTGCTGCTTGG	31	0
Seq1387	CGTGGGTGGGTGGGTGGATAGTTCTTGACC	30	1
Seq1388	GTTGATTCCGCGAGGTTGGCCTTTCTTCG	29	0
Seq1389	CGCTCTCCACGGGCTGCAGATGTACTTTTC	30	2
Seq1390	CGCGCCTCCATGTGCTGTCCGTCTTGTACC	30	2
Seq1391	CCTCCCCGTCCCCTGTTGCCCTTGTTTTC	29	0
Seq1392	CCCGTCACTCTGACTGTTACCTTTGTTCGC	30	0
Seq1393	CGCCCTTTGATCTTTATGCTGCCGGTCGCC	30	1
Seq1394	GCTGATGAAGGCTAGAGGGGATCTCGTATG	30	3
Seq1395	GGTACAGTTGGCCCGTTGTGTTCATAGCGGG	31	1
Seq1396	GGTTCGAAAGCTGGGGTTGTCCCTATTCCG	30	1
Seq1397	GGGGTATAATGAGGGCTAACTATGTGTATG	30	0
Seq1398	GATGTGGGTGGGCGGGTGGTACATTCACCG	30	2
Seq1399	CGATCTCCCGGGCTGCGTTGTTCCCCTCAC	30	1
Seq1400	GAACTAGTTGGCCCGTCTTAATAAACCGGG	30	0
Seq1401	GCGGGTGGGTGGGTGGTAAGTTGCGCCGAC	30	0
Seq1402	TGGTCAGGTGGCCCACGTGTCTCTTGTGGG	30	0
Seq1403	TGGTAGCATGAAGGCTAGTGGATACGTATG	30	1
Seq1404	AAGGACTGCTTAGGATTGCGATGATCCAGG	30	3
Seq1405	CCGCACGAGCATGTGCTGCCCCCCTGTAAC	30	2
Seq1406	GCTCGGTTGCTTTCTATTCGTGCTGCCTAC	30	0
Seq1407	GTCGTGGGTGGGTGGGTGGTGTCATTCTCG	30	0
Seq1408	CGTGGGTGGGTGGGTGGAGTTGGCCTATTG	30	1
Seq1409	TCGCGCCTCCATGTGCTGTGCCTTCTTTTG	30	3
Seq1410	CGGCGGATGGGCGGGAGTTCAGTGTCCTGC	30	4
Seq1411	CCAGTTGGCCCCTTACTATGTGCTTAGGGG	30	0
Seq1412	CTGCTGGACACGGGATTCTACTAACCGATC	30	2
Seq1413	TCGCTCTCCCGGGCTGCCCTCTTTGTGTC	29	1
Seq1414	GTCTCGCGCCTCCATGTGCTGTTGTTATCC	30	0
Seq1415	GTCCTCAGTTGGCCTGACGCTACTGTCGGG	30	1
Seq1416	CGGTCTCCCGGGCTGCTGGTTCCCTTATTG	30	0
Seq1417	GAACATGAGGGCTAACGTGGTACGTGTATG	30	2
Seq1418	TCGCGCCCTCCATGTGCTGCCCATTGTCTC	30	3
Seq1419	TGTGGGTGGGTGGGTGGCCTAATGTGACCTG	31	1
Seq1420	CGATCTCCCGGGCTGTTTGTGGTTCCGTTCC	31	1
Seq1421	ACGTGAGTAACCCATCGTGCTGTCTCGGCC	30	4
Seq1422	CGACCTCCCGGACCTGCTGCCTTGTGTTTT	30	0
Seq1423	CCCTACGCGCCTCCATGTGCTGCTTAATCG	30	4
Seq1424	CCCCTTAGGCGTTTGGGCTAGCATTCTACC	30	5
Seq1425	GCGTGGAGGTTGGCCCGAATCTGATTTGGG	30	7
Seq1426	GTGGGTGGGTGGGTGGCGTTGATGTTGCTG	30	2
Seq1427	CGACGTCCGAACAGGGTTTCCCGTATCATG	30	3
Seq1428	CGTCCAACATCGTGCTGCCTCTTATTTGCC	30	2
Seq1429	TGTCCAGTTGGCCTGGAGATGCTTTCCGGG	30	1
Seq1430	ACAGAGGGTATTGTTGGCCTGCTTGTCGGG	30	5
Seq1431	GTTGACCCCCAGCATGAAATAGCTTCTGCG	30	0
Seq1432	CCAGTTGGCCTGTTAATATGTATTCACGGG	30	0
Seq1433	AACCAGTGGGAGGGCGGGCGGCGGTTATTC	30	1
Seq1434	GTCTTACGGCATTTTACCCGGATCGTGGGG	30	0
Seq1435	CCCACACGCGCCTCCATGTGCTGACTTGTC	30	2
Seq1436	GGTCAGTTGGCCTGCGACTTTTTCCGCGGG	30	1
Seq1437	ACCGTGGGTGGGTGGGTGGATAATTCAGCC	30	5
Seq1438	CGCCCTCCCGCTGTGCTGCATTGTTTTCCG	30	0
Seq1439	CGCGCCCTCCATGTGCTGTTCCTGGCCTTC	30	2
Seq1440	TCCAGGGAGATTCCGCTCTTCGCCAACCCG	30	0
Seq1441	CCCCCTGGCATGCAAATGTGCTCGGTTCCC	30	0
Seq1442	CCGGATTCCCATTGTCCTGACGGCCATCTC	30	0
Seq1443	CCCCAACCTCGCGCCTCCTTGTGCTGCTTC	30	0
Seq1444	CATAACGCGCCTCCATGTGCTGCTTCCGCC	30	5
Seq1445	CGCGCCTCCATGTGCTGGGCTGGTTCTTTC	30	2
Seq1446	GGATCGTTGTATCGTAGGTCAGTATTCATG	30	3
Seq1447	CGGTAAGTGTGGGTGGGTGGGTGGTACTTG	30	2
Seq1448	CGACAATTGTGGGTGGGTGGGAGGACTGTC	30	2
Seq1449	CAAGAACTGCGGGTGGGTGGGTGGCTATTC	30	1
Seq1450	GGCCATATGTCTTACCAATCTGAACCCGTC	30	0
Seq1451	GTGGGTGGGTGGGTGGTAACAGTTTCGTAC	30	0
Seq1452	CCTGCGGGCGGGTGGGTGGATGGATTCTAC	30	0
Seq1453	CCCTCCCTGATATCAGGCTGTCCGCTCGTG	30	0
Seq1454	CCGGGGTGAGGGCTAGCGTTGGAGCGTATG	30	6
Seq1455	GCGGGTGGGTGGGTGGACAGGTTGGCACTG	30	2
Seq1456	CCTGCGCGCCTCCATGTGCTGTCTTTCTCC	30	0
Seq1457	ACCCAGACAACCCCCATGAGAAAAGCCTCC	30	0
Seq1458	TCCTACTCGCGCCCTCCATGTGCTGCCTTT	30	4
Seq1459	GTCCTTTTCAGGCTAGTGGGAACGTATG	28	1
Seq1460	CCGCGCCCTCCATGTGCTGTTTGTTTGTGTA	31	2
Seq1461	ACTCGGTGAATGGGAGGGAGGTATTCCTCG	30	2
Seq1462	GCGGGTGGGTGGGTGGCTCATAGTTTTTTG	30	2
Seq1463	GCCCTGGGTAATGAAGGCTAGCATTCTACC	30	0
Seq1464	AGTTGGCCCGCACGTCTTAACGATCTCGGG	30	0
Seq1465	GCTTCATGTTGGCCTGCGAATTGCCGCGGG	30	0
Seq1466	CCACAAGCCTACGTGTGTGTTTTCGCTTCC	30	2
Seq1467	GTCTCGATGAGGGCTAGTGGGGAACGTATG	30	4
Seq1468	GGTCTTGTGAAGGCTAGTGTGTAACGTATG	30	5
Seq1469	CGCCTCCCGGGCTGCCGTTGTACTATCGTC	30	5
Seq1470	CGGCTCCCGGGCTGCGTTGTTTGCTTTTTC	30	5
Seq1471	GGATCCTCGGTTCGTAGGTCAGTATTCTC	29	4
Seq1472	GTTCCCCTTCGCGCCTCCATGTGCTGTGATC	31	5
Seq1473	GTCCCCCGCGCCTCCATGTGCTGTTACTCC	30	3
Seq1474	TCCGCGCGCTATCCATGTGCTGTCCGTCTC	30	3
Seq1475	AGGCTAGCATCCCCTTCTTTCCTGGTACTC	30	0
Seq1476	TCGCGCCTCCATGTGCTGTTTTTCGCCTCC	30	4
Seq1477	CGCATGGGGTCTGGCGCTTGGGTATTGGC	29	0
Seq1478	CGCGCCTCCATGTGCTGTTGATCCGTGTTC	30	1
Seq1479	ACCGTGGGTGGGTGGGTGGATTATTCGGTG	30	1
Seq1480	GGCCACAGAGTTAGTCGCTGAGTCTAGGGG	30	7
Seq1481	CGGCGGGTGGGTGGGTGGAGATTTACGTC	29	3
Seq1482	ACCGAGCGGTATATCGCTTTGCTGTCGGCC	30	1
Seq1483	CGGGTAAGGGTAGGTATAGGTTATTCTTCG	30	2
Seq1484	GTTGTCCCCGTGTAGTAGCGCGTTCCTTCG	30	0
Seq1485	TCGGTTGTGCAATCTAGGTTGGGTAGGTTTG	31	7
Seq1486	TGTGTTGCCTACTGGATGGGTCTTGTTTGC	30	7
Seq1487	AGGGTCTTGAAGGCTAGCATTGTGCGTATG	30	0
Seq1488	CGGGTAAGGCGAGGTGTAGGTCATTCCACG	30	2
Seq1489	CGTCATTCGCGCCTCCATGTGCTGTTTTCC	30	5
Seq1490	CGTTGTTCTCTCCATCTACGGTGGTGTGTC	30	1
Seq1491	CGCTCTCCCGGGCTGCTCCCCTCAATGTTC	30	0
Seq1492	CCTTGCTGCCTACCTCGGAGTTGACCATTC	30	1
Seq1493	CGCTCTCCACGGGCTGGTCGCTCCTTTTTC	30	2
Seq1494	GCTCAGGTGATTTCGTTTGCCGTGTCGTCG	30	0
Seq1495	AGACCTCTTTAGTTGGCCCACTATGATGGG	30	0
Seq1496	GCCTGTTTCTCGACTGGTCACTCCCCTCCC	30	0
Seq1497	GGGTCAGTTGGCCTGATTGTGAAATCGGG	29	0
Seq1498	CATCCTCGCGCCTCCATGTGCTGCCCCTTT	30	3
Seq1499	GTATGTTGACCTGCGTTGTTTGAAGGCGGG	30	7
Seq1500	GGGTGTCATGATGGCTAGCCGTAGCGTATG	30	3
Seq1501	CCGAATACGTGGGTGGGCGGGTGGATATTC	30	6
Seq1502	AGACGGCGGATGGGGGGGTGCTATTCGATG	30	6
Seq1503	GTTGGCCTGGAATTAGGGACCATTTCCGGG	30	1
Seq1504	CGGCGGGCGGGTGGGTGGAGATTTTCCTGC	30	1
Seq1505	CCGTCTCTGGGTGATGGCTAGCATTCTACC	30	1
Seq1506	GGATCGCCTCCACGTGCTGTTTCTTCTGGC	30	0
Seq1507	GTGGGTCTGCTCTAGGTTTGCGCTCTTACG	30	0
Seq1508	CCAGTTGGCCTGTATCAGTTCACGTACGGG	30	0
Seq1509	GGTTGGCCTGGGTAAGTGTTATTACGCGGG	30	3
Seq1510	CGCGCCTCCATGTGCTGTTTTCGATCCGCTC	31	0
Seq1511	CCCGGTATGAAGTCGTTGTGGCACTGCACG	30	1
Seq1512	CGCCCTCCCGGTTCTGTCCTTTCCCTGTTC	30	1
Seq1513	CTAGTGAAGGCTAGTGCTAGTGCACGTATG	30	0
Seq1514	CCCTGAACTGCCCATAGTCGTTACCTTCC	29	0
Seq1515	CCAGTTGGCCTGCATACTAGATAATGCGGG	30	1
Seq1516	CGTCCTCTCCCGGTGGTGTCTCGTTCCTTG	30	0
Seq1517	CCGTCCGCGCCTCCATGTGCTGCCCTTCCC	30	3
Seq1518	TCCGCGCCTCCATGTGCTGTTGGCTTTCCC	30	1
Seq1519	CCGTTCATTGTTCGCTCTTTGACCCCACTG	30	0
Seq1520	GGATCGTCGTATCGTGGGTCAGTATTCATG	30	3
Seq1521	GCTGATGAAGGCTAGAGTGGATCTCGTATG	30	7
Seq1522	CGTTCTCCCGGGCTGCCCCTTTTATGTTTG	30	0
Seq1523	GTTCCAGGGAGACATTCACGTGCCCCCAGTC	31	0
Seq1524	CGCCTCCACGGGCTGTCGTTCTTCTCTTTG	30	1
Seq1525	GGTTGGCCCCGAATTATCATTAGCTCGGGG	30	1
Seq1526	GCCTACAATTCCCCGGGGTCTACTGTCTTC	30	0
Seq1527	AAGGACTGCTTAGGATTGCGATGTTTCAGG	30	4
Seq1528	TCCGCGCTCCCATGTGCTGTTGTATGTCCC	30	0
Seq1529	GTCGAGAAGGCTAGGCTGGTTGTCCGTATG	30	0
Seq1530	GGATCGTCGTATCGTAAGTCAGTATTCATG	30	2
Seq1531	CTGCCTCGGGTTAGTACCTGCATCCATTTG	30	0
Seq1532	TCCCGCGCGCCTCCATGTGCTGTCTGTCTC	30	4
Seq1533	CACGTCGAGTGGGTGGGTGGGTGGTATATC	30	1
Seq1534	AGATGTGCCAGTTCCCGGGAGACTGCTTCG	30	5
Seq1535	GCCTCTGTTGGCCTGGATCGATGTTCCGGG	30	1
Seq1536	TGGGTTTGTTGGCCTGCGTCGTAGACCGGG	30	7
Seq1537	TGGGGGTTGGTTATGGTTGGCGCAATTCGTC	31	0
Seq1538	GCATCACCATGTGGGTGGGTGGGTGGACTC	30	2
Seq1539	CGCGCCCTCCATGTGCTGTGCTTACTCGTC	30	2
Seq1540	CCGCACGCGCATGTGCTGCCCGTTTGTTTC	30	0
Seq1541	GTACGCGGGTGGGTGGGTGGTCACATTCTC	30	4
Seq1542	ACTGCGGGTGGGTGGGTGGATATGTATTTG	30	0
Seq1543	GCTACAGTTGGCCCGATTTCCTTTGTCGGG	30	2
Seq1544	CACTGGGGTCTGGCGCTTCCGTTTGGGATG	30	2
Seq1545	GGGTACAGTTGGCCCGGGGACATGCACGGG	30	0
Seq1546	AGGCCTCTGAGTTTCAAGGGTCCCCCGCTC	30	0
Seq1547	GTCCTGTCCCTCCATGTGCTGTGTTCGCGC	30	2
Seq1548	CCAACGTGTGGGTGGGTGGGTGGTCTCGTT	30	5
Seq1549	CCGACATTGTGGGTGGGTGGGTGGATGCTC	30	4
Seq1550	CGGGGGATTGGCGATCGGGTTCTGGCGTCC	30	2
Seq1551	GCGTGGAAGTTGGCCCGTCCAGTCTGCGGG	30	4
Seq1552	CGCATGATGGTCTGGCGCTTGGGTATTGGC	30	1
Seq1553	TCGCGCCTCCATGTGCTGTTGTCTGTACCC	30	6
Seq1554	CCAGTTGGCCCGTAGACTTGACAGTACGGG	30	0
Seq1555	CGCGCCCTCCATGTGCTGCCCATTACTCC	29	5
Seq1556	GGTTGGCCTGCGATTATGGTTATACGCGGG	30	4
Seq1557	TCCCGCGCCTCCATGTGACTGTCCCCTCTC	30	2
Seq1558	CTCGCCGCCGTTCCAGGGTATATACGTGTC	30	1
Seq1559	CGCCTGTAAACCACCGTCTGCTTTACCTGG	30	0
Seq1560	GCCCCCTCTTTGCTTGTTCGTGCCCGTTTC	30	0
Seq1561	GATAGATGATGGCTAGTGGGTATACGTATG	30	1
Seq1562	CGGTCTCCCGGGCTGCTTTTGTTCCTCTGC	30	4
Seq1563	TCGCGCCCTCCATGTGCTGCCCCCTTTACC	30	2
Seq1564	CGTGGGTTCGCATGCTGTCCGGTCACATTG	30	1
Seq1565	AGGCTAGCATCCTTTTTTCCGACCGTCTTG	30	2
Seq1566	CGCGCCTCCATGTGCTGTCTTTGGTCTCG	29	3
Seq1567	GCACAATTCAACGGCTAGCGTGAGCGTATG	30	4
Seq1568	ATCCCGTGGGCGGGTGGGAGGCAGATATTC	30	5
Seq1569	GGGGGGATACAGTTGGCCTGTCTCGACGGG	30	0
Seq1570	GTTGTTATTTCGCCGATGGAGGCTCTTCCG	30	7
Seq1571	CGCTCTCCACGGGCTGCGGGTTTCCCTTTT	30	2
Seq1572	CGTGGGTGGGTGGGTGGCAGTAAATGTTGC	30	0
Seq1573	CCGGCGGGCGGGTGGGTGGTATTGGATTCC	30	2
Seq1574	CCGCGTCTTGTTCCTCCATGCTGCCCGGTC	30	3
Seq1575	GGTGTTCACGTTGGCCTGAGTTTCCTCGGG	30	0
Seq1576	GGGATTCAGGCTAGTGTCCTGCCACGTATG	30	0
Seq1577	GCGGGTTAGGGTAGGCTTAGGTAACATTAC	30	3
Seq1578	TCGGCTGTGCATCTAGGTTGGGTAGGTTTG	30	0
Seq1579	GCCCATGGCAAATCTTGCTTGTCGGCCGTC	30	0
Seq1580	GTTCGCCTCGTTGGATTGCAAAGGTCTGCT	30	0
Seq1581	GGGGGGGTATTCCTGTTGTGCTGCCTCTTG	30	0
Seq1582	GTGGGTGGGTGGGTGGCCTGGCAGTTGTTC	30	1
Seq1583	CACGCTCGGTGGGTGGGTGGGTGGTACTAC	30	0
Seq1584	CCATGGGGCTGGCGTTTGGGTATTGGCAGT	30	3
Seq1585	GAGGAGTGATAGGCTAGATTTGATCGTATG	30	6
Seq1586	GGTACCGGTCGGTTGGCCTGGTTTACCGGG	30	0
Seq1587	GTGCCCCCTAATCTTTTGTTCTTCCGTGTG	30	0
Seq1588	CACGTCCCGAGTCTCGGCTGTCCGTTTGTC	30	0
Seq1589	GGCGCGCCTCCATGTGCTGTTTGTCTGTAC	30	3
Seq1590	TGGCCGCGCTCCCATGTGCTGTGTTTGTCC	30	1
Seq1591	GGCGTTGTAGCCGTTCTCTCCTTCCTCGTG	30	0
Seq1592	GCAGATCGGGTTTCCCGGACACCGCTCATG	30	1
Seq1593	GCCGTTTCATTGTTTTCTGCCGCTGTTTTG	30	0
Seq1594	CGATTGACTCTCCCCAGTGGACTTTCCGCC	30	7
Seq1595	CGGTCTTGTGGGTGGGTGGGAGTCGACTTG	30	1
Seq1596	TGGTGGGTGGGTGGGTGGAATTTGACTTG	29	7
Seq1597	CCCGTCTTCATGCTGTCGGGTCGCACTTG	29	1
Seq1598	CCCCTTGACCCCCAAACGTGAGTTCTTCCC	30	7
Seq1599	GACTCGGTAGTTGGTTTGGGAGGTCATTTG	30	3
Seq1600	ACGGTAACGGCGTCTGAGTGTCTTCGGTTC	30	1
Seq1601	GCGGTCCGTCCGAACCAGGTCTCCTAATTG	30	1
Seq1602	AGGCTAGCATCGTTCCTGTCCTCTTGTCTC	30	4
Seq1603	CACCGAGATGTGGGTGGGTGGGTGGCTCTC	30	2
Seq1604	TACCGAAATGCTACGGGAAACTCCCCCGCC	30	0
Seq1605	AGGTTGGCCCGGTTATTTTCATGTGCCGGG	30	7
Seq1606	CGCACCTTATTTTCATGCTGCCGGCCCCTG	30	0
Seq1607	CGAGCAAGGCGCCGAGATCCCCACTTTCAC	30	0
Seq1608	GCCGTGGGTGGGGGGGTGGAACCATTCTGG	30	2
Seq1609	GGTTGGCCTGCATACGTGTTATCTTGCGGG	30	4
Seq1610	CCCCCCATGTCATGCTGCCGGTCGCGTGA	29	1
Seq1611	CACGACAATGCGGGTGGGTGGGTGGATATC	30	2
Seq1612	GGAAACAGTTGGCCTGATCGTTCGTTCGGG	30	2
Seq1613	CTGTTCAACTGTTGGCCTGCAGACTGCGGG	30	7
Seq1614	CCGTGGGTGGGTGGGTGGTTGCATTCGTCG	30	2
Seq1615	TCCGCGCCCTCCATGTGCTGTTGTCTCTAC	30	2
Seq1616	CGTTGATCCTCGCGCCTACATGTGCTGCCC	30	2
Seq1617	CTCCGCGACTTTGTTCGTATGCTGCCGGTC	30	2
Seq1618	GCGGTCCTTCCGAACCAGGTCTCCTGATTG	30	4
Seq1619	CCGCGCCTCCTTGTGCTGTCTCTTCCCCTG	30	1
Seq1620	GTCGCGCCTCCTTGTGCTGTTCTTGGTTTC	30	1
Seq1621	TCCCGGGAGATTCAGTCCTCTTTGCCCTAC	30	4
Seq1622	CCGCGCTCCCATGTGCTGTCGTTTTTTCCC	30	1
Seq1623	GTTGGCCTGGAAAGGTTGTGCTTATCCGGG	30	0
Seq1624	GCCCTCCGTCCGAACCAGGTTTCCTCTTTC	30	1
Seq1625	ACTTACGCGCCTCCCATGTGCTGCCCCTTT	30	2
Seq1626	CGACTCCCGGGCTGCTCCCTCTTTTGTCTC	30	0
Seq1627	CCTGGCGGGTGGGTGGGCGGAAGTGATTTT	30	0
Seq1628	GCGAATTTGGACATATTGACGCCCCCGTAC	30	0
Seq1629	GGATCCTCGGCTCGTAGGTCGGTATTCTC	29	6
Seq1630	CGGTAACGGCGTGTGAGTGTCTTGTCTCCC	30	2
Seq1631	GCGAATTCCCCTGCGTGTATACGTCCTCCG	30	0
Seq1632	CCCTTGACGCGCCTCCTTGTATGCTGTTTC	30	0
Seq1633	GCGCGCCCTCCATGTGCTGTTTTCGTCTC	29	5
Seq1634	TCCCCCCCATCGTGCTGCCCGGACTCGTTT	30	0
Seq1635	GCGGTATAAGTTGGCCTGGTTTTTCCGGG	29	0
Seq1636	GCCGCAACCAGTTGGCCTGATTCTATCGGG	30	3
Seq1637	GCGTGTAGGTTGGCCCTGCTTTGTCCAGGG	30	0
Seq1638	GGCTCGTGGGTGGGTGGGTGGTATAGCCTTC	31	0
Seq1639	CTCGCGCCTCCATGTGCTGTTCTCAAGTGG	30	0
Seq1640	GGATTGAAGGCTAAGGCTTGGTCCTGTATG	30	2
Seq1641	CGGTCTCCCGGGCTGCTACTGTACTACTTG	30	0
Seq1642	AGGCTAGCATCCTTGTTACCCACGTGAGTC	30	5
Seq1643	TCGGTCCGTCCGAACCAGGTCTCCTGATTG	30	0
Seq1644	CCGTATAGGAGATGTTCTTCTTTGTTGCTG	30	0
Seq1645	GACGTATTTCTGTTGGCCTGATGTATCGGG	30	5
Seq1646	CCATCTCCCGGGCTGCTCTGTGTTGTTCTTG	31	1
Seq1647	CGTCGGTATGAAGGCTAACGCGAGTGTATG	30	3
Seq1648	TGGGAAATTCGCGCCTCCATGTGCTGTCTG	30	1
Seq1649	TACGCGAGTTTTCATCGCTGCTGCCGGATC	30	0
Seq1650	GGGGGTATCAGTTGGCCCGTTACTATCGGG	30	2
Seq1651	CACGTATGCGGGTGGGTGGGTGGTTCTAAC	30	3
Seq1652	ACTGTGTGGGTGGGTGGGTGGCTGTGTTCC	30	0
Seq1653	CGGTCAGTGCAGTCCTTATACCCCCTCACG	30	0
Seq1654	CCTTCGCGCCTCCATGTGCTGTTACTCTCC	30	1
Seq1655	GACGCGAGTCACACCACAGACGCTCTTTTT	30	0
Seq1656	CGATCCTCCCGAGTGCTGCCGTTCTTTTTG	30	6
Seq1657	CCAGTTGGCCTGAGAGTTGTACTTCTCGGG	30	0
Seq1658	AGTTGGCCTGCGTTTTGAAAGGGACGCGGG	30	4
Seq1659	TCGGTGGCCCGGATGGTCAAGGAGTTAAGA	30	0
Seq1660	CTAGTCCCGCGCCTCCATGTGCTGTTTCTG	30	1
Seq1661	GCGTTCGAGCCATTCTGACTATGGGCTTGT	30	0
Seq1662	CGTCAGTTGGCCTGCATTTAACCATGCGGG	30	2
Seq1663	TCCGCGCCTCCATGTGCTGGTCCTCTTGCC	30	0
Seq1664	GTCGTCTCTGTTTTGGCCTCCTCTTCTTTG	30	6
Seq1665	CGCCTCCCGGGCTGCACTTACTGGTTTTGC	30	3
Seq1666	GCACAGTTGGCCCGATCCTACTTTATCGGG	30	5
Seq1667	CATTCGCGCTCCTCCATGTGCTGCCTCGTC	30	2
Seq1668	CGCGCCTCCATGTGCTGGACTCCTCGTTAC	30	0
Seq1669	CCCTGTGCCCTTTCCCATCCGTTGTGCTGC	30	0
Seq1670	GCCAGTTGCTTCTCTGATACCTCGTGCACG	30	0
Seq1671	GCGGGTGGGTGGGTGGTACTCCTGATTGCG	30	0
Seq1672	CACCTCGCCGGGCTGCCCTCTTGTTTTTGC	30	2
Seq1673	GTCAGTTCCACCCTCTACCCTGTGTCCCCG	30	6
Seq1674	ACGGCGGGCGGGTTGGGTGGAGTATTCTAC	30	5
Seq1675	GCTAGGAAGGCTAGGGTTTGTTCCCGTATG	30	1
Seq1676	CGTGGAATTCAGGCTAGTGGGAACGTATG	29	0
Seq1677	GGTTGTGTTCGCGCCTCTATGTGCTGCTGG	30	1
Seq1678	CGTCCTCCCCATGCTGTTTCTTGTCAACCC	30	6
Seq1679	CCCGCGGGTGGGTGGGTGGAAAAATTCATCG	31	0
Seq1680	CCGTGAGGAGTCATCTCTTTGCTGTCGGTC	30	2
Seq1681	GCAAAAAGGTTGGCCCGGATGTACTCTGGG	30	0
Seq1682	CGATCTCCCGGGCTGCTTTGTTACGTCGGC	30	0
Seq1683	GGTTGGCCCGATTTCGGACTCGATCTCGGG	30	6
Seq1684	GCGCCCCTCCATGTGCTGCCCTTACCGTGT	30	1
Seq1685	AGGGTGACCCGGAAGTTTTTTCTCTGGG	28	6
Seq1686	GGTTGGCCTGGGTAACACTTTTTACGCGGG	30	3
Seq1687	CGGCTCCCGGGCTGCTACCTTTCCTTTTTG	30	2
Seq1688	CCTGTAGTTGGATCATTGTCCCCTTGTTGC	30	0
Seq1689	ACCTAGTGGGTGGGTGGGTGGCCTGTATTC	30	0
Seq1690	ACTCGGCGGATGGCGTGGGAGGTATTCTCG	30	1
Seq1691	CTGCTGGACCGCGGAGTTGACATTCACTTG	30	1
Seq1692	CAGTTGGCCTGGAACGTGCTTCGTGTCCGGG	31	1
Seq1693	CCCACAGTTGGCCCGTTTAGTATACGCGGG	30	4
Seq1694	GTTGGCCCGTTGATTTGCAATTATCCCGGG	30	3
Seq1695	GCGCGCCTCCATGTGCTGTGGGTCATCCTC	30	1
Seq1696	GTCTGTGTCTAGGCACCAGTTTCGTCCTTG	30	0
Seq1697	CGAAACTGTGGGCGGGTGGGTGGTATTTTC	30	0
Seq1698	ACGCGAGTATTTAAATCCATGCTGCCGGTC	30	1
Seq1699	GATAGGCGGGAGGGCGGGTGGATATCATTC	30	0
Seq1700	CACGTTTGTGGGTGGGCGGGCGGTTTATAC	30	2
Seq1701	TGCTTTCCGCGCCTCCATGTGCTGTATTTC	30	1
Seq1702	TGTGTCATGTTGGCCTGTCTCTTAGACGGG	30	5
Seq1703	TGCGCGCCTCCATGTGGTGACTTTTCCCGG	30	6
Seq1704	GTGCAACAGTTGGCCTGGACATTATCCGGG	30	4
Seq1705	CGCCCTCCCGAGCTGCCTTACACTTCTTCC	30	0
Seq1706	AGGCTAGCGTCACCACCTCTGCTACCGTCG	30	0
Seq1707	AGGGTGAAGGCTAATCCTCGGGGATGTATG	30	2
Seq1708	GGAGCCGTGGGTGGGTGGGTGGTCGCTGCC	30	0
Seq1709	CTGTTCAAGTTGGCCCGTGTTCCATCCGGG	30	6
Seq1710	TCCGCGCCCCTCCATGTGCTGCCCTCATTC	30	1
Seq1711	ACGGTTACAGTTGGCCTGGAATTGTCCGGG	30	3
Seq1712	GTGGGTTAGGCGAGGTGTAGGTCCAAGTTGC	31	0
Seq1713	GTACTGAAGCGCGATTATGCTCCCTTCGAG	30	6
Seq1714	CTCCCTTTTTCCCTATGCTGCCGTGTCGCC	30	1
Seq1715	CGCCTCCCGGTCTGTTCTTTCCGTCCTCTG	30	3
Seq1716	AGGCTAGCATCCTTTTTCCCTCCTCTCTTG	30	1
Seq1717	CAAAAAGTGTCTGTTGGCCTGCATGTGCGGG	31	6
Seq1718	ACCTGGATGATGGCTAGTGAGTAACGTATG	30	2
Seq1719	GTCCTCCTGTTGTTTCGGCCCCCTAATCCG	30	6
Seq1720	CCCATGGATAAAGGCTAGTGCGAACGTATG	30	0
Seq1721	GTGGGCAATTCGGTCCTCTGACATCTATTG	30	0
Seq1722	GGTTGTGCATGTTCCAGGGAGACATCTTCG	30	1
Seq1723	AGTGCTTTGACGGCAACCTGACGCGTGTCC	30	0
Seq1724	CCAGTTGGCCCGTGTCCGATAATAAATGGG	30	0
Seq1725	ACAGTTGGCCTGGGTTATCTTGGTTCCGGG	30	6
Seq1726	CGATATCAAAGTACGACAATGCTCATGTTC	30	6
Seq1727	ACCTTTGGCCTCTACTGTAGTGACTCGTCC	30	0
Seq1728	GCGCGACAGTTGGCCTGGTATATTTCCGGG	30	2
Seq1729	CCGCGCCTCCATGTGCTGATTGTTACCTC	29	0
Seq1730	GTTGGCCTGGTTCGATTAAACGCTACCGGG	30	1
Seq1731	GGATACATCAGGCTAGCGACGCAGCGTATG	30	2
Seq1732	TTGGGCCCGTTATTGTTCTCCGAACCGTCG	30	0
Seq1733	AACCTGTGGGTGGGTGGGCGGACGTTATTC	30	0
Seq1734	ACTTTCGCGCCTCCATGTGCTGCCTGGTAC	30	6
Seq1735	GGTCAGTTGGCCCGATACGTTACACTTGGG	30	6
Seq1736	CACGCATGTGGGTGGGTGGGTGGCTTCTAC	30	2
Seq1737	GTTGTCTGGATTGGGGGGCCTGGCCTTACG	30	4
Seq1738	CGGCGGATGGGTGGGAGTTTATGGTTGACC	30	2
Seq1739	TGACCCTGTACTAGGGGTGCTGCTACTGTG	30	0
Seq1740	GTTGTTCTTCGCGCCTCCAATGTGCTGTTC	30	2
Seq1741	AGCGGGTGGGTGGGTGGCTCAGTTGCTTTC	30	0
Seq1742	GTGGTTCAGGCTAGCGATAAACTGCGTATG	30	5
Seq1743	TCCGCGCCCTCCATGTGCTGGTTACTACTC	30	1
Seq1744	TCGTAACGTTTTGCGATCAGGGAGATTCTC	30	0
Seq1745	CGACTCCCGGGCTGCCGTTCTTTGTCATTA	30	0
Seq1746	CCCTGGACCGCATTGGACCCTTCTTTCCTC	30	0
Seq1747	GCCTACAAGTTGGCCTGGGGTTTTTCCGGG	30	1
Seq1748	CGAGTTTAGCGGGTGGGTGGGTGGCAACTC	30	0
Seq1749	CGCATGAGGGTCTGGCGCTTGGGGATTGGC	30	4
Seq1750	CGCAGGAAATCCCAGGATTTCGAATGGTAC	30	3
Seq1751	GCGCATCATGCTGCCGGCGTCCTATCCTTC	30	0
Seq1752	GGTTGGCCTGAATTCTACGCAGTCTTCGGG	30	0
Seq1753	GAGTCGCGGGTGGGTGGGTGGCCTTGTTCG	30	0
Seq1754	GTTGTGTCAAAAGGAAGGCTAGCATCTGGG	30	0
Seq1755	ACCAGTTGGCCCGAGACTATCTATGCCGGG	30	2
Seq1756	GCCGGACGTTGACCTGAGATATTACTCGGG	30	6
Seq1757	CATAGTGGGTGGGTGGGTGGTCTGATTCCG	30	1
Seq1758	GGCCGTCCTCGTTTTAGAACCCCTCACTTG	30	0
Seq1759	CGGCGGATGGGTGGGAGTTCACATTGATTG	30	1
Seq1760	CGTTCTCCCGGGCTGGTTTGTTCTCTACTG	30	0
Seq1761	GGTTGGCCTGGTAAGTTCTACTTCGCCGGG	30	0
Seq1762	ACCAGTAGTTTACCTCCTCTTGACCCCCTT	30	0
Seq1763	CCCGCGCCTCCATGTGCTGATTTCCTACGG	30	0
Seq1764	CGCGTTACATGTGGGTGGGTGGGTGGCTTC	30	0
Seq1765	GGTTGGCCTCGAATGCAGTCTATTTCGGGG	30	0
Seq1766	CCCGCGCCTTCCATGTGCTGCCTCTTTGTT	30	2
Seq1767	TGGGAAGTTGGCCCGTTACTTAGATACGGG	30	5
Seq1768	GTTGGCCTGTCTTCATTATGAGAGACGGG	29	6
Seq1769	TCGCGCCTCCATGTGCTGTCTCTTTGGTGG	30	2
Seq1770	TGGACTTCACGTTGGCCTGGTTGTTCCGGG	30	2
Seq1771	CACGATAATGTGGGTGGGAGGGTGGTTTTC	30	4
Seq1772	ATCGGTTGGCCTGACGGGTTCACTGGCGGG	30	6
Seq1773	GCACAGTTGGCCCGATTTTTTGCAACCGGG	30	1
Seq1774	GGTCAGTTCCCACGTGAGTGTCTTTCTCTG	30	0
Seq1775	GTGTGCGGGTGGGTGGGAGGTAACATTCTG	30	1
Seq1776	CGAGTTGACTTCTTTGCCGGGAGGCCATG	29	0
Seq1777	CACGCTGTGGGTGGGTGGGTGGATCTATTC	30	0
Seq1778	CCAGTTGGCCTGGAAGATGTTTCATCCGGG	30	4
Seq1779	TGGCAGACTCATGTTGGCCCGTTTCCCGGG	30	6
Seq1780	CCAGTTGGCCCGAAGTCCGAGAACGCCGGG	30	2
Seq1781	CGCGCCTCCATGTGCTGTTGGTGCTTGTCC	30	4
Seq1782	CGTGCCTCCATGTGCTGTCTTTCCCCTTCC	30	4
Seq1783	GGTGATTCAGTCTTACCGAGAGGTTCCGAT	30	0
Seq1784	TTGGTGGGTGGGCGGGTGGTAAATCTTCTG	30	0
Seq1785	GCCAATGTGCCACGTCTTGTTCTGGGCCAC	30	4
Seq1786	GTGGGTGGGTGGGCGGCCGGTTGACCCTAT	30	3
Seq1787	GCGGTCCGTCCTAACCAGGTCTCCTGATTG	30	0
Seq1788	TCCAACCGCGCCTCCATGTGCTGTCCAGAC	30	0
Seq1789	GGTTGCTCTCGAGTTCCCGGGAGACTCGTG	30	0
Seq1790	GCGCCCTCCATGTGCTGCCCACTTTCTTTG	30	3
Seq1791	GCCTGTGGGTGGGTGGGTGGAATGCATTTG	30	0
Seq1792	AACACGGTGGTTGGGTGGGTGGTTATCTTG	30	0
Seq1793	CATCTGCGGGTGGGTGGGCGGAAATGAGTC	30	0
Seq1794	ACTTTACAGTTGGCCCGAACCTAACGCGGG	30	0
Seq1795	GGCCTTTCGCGCCCTCCATGTGCTGTTCCC	30	3
Seq1796	GTGGGTGGGTGGGTGGTTTGGTCATGTTGC	30	0
Seq1797	GTGGGTGGGTGGGTGGTATAAGTTGATGTC	30	2
Seq1798	TGGTCCGCGCCTCCATGTGCTGTAATTGTG	30	2
Seq1799	GCCGCTTTGTGTTGATCTTCACGGGGGTAC	30	0
Seq1800	GTTGGCCTGAAGTATATTCGGG	22	0
Seq1801	CGTAGTCTTGTGGGTGGGTGGGTGGCTTAC	30	2
Seq1802	GAGATGAAGGCTAGTGCATAGGCGCGTATG	30	0
Seq1803	CCACTCCTCAGTTGGCCTGACAGAGTCGGG	30	1
Seq1804	AGGGTTCAGTCACATACGCGAGTGTCCTCG	30	0
Seq1805	GCTCGTCTGGACGGCCTCGTGATCAACTGT	30	0
Seq1806	CCCGTCTCCATGTGCTGCCTGTTCTCGCGC	30	1
Seq1807	GATTGTGAAGGCTAGTGTTTGCAACGTATG	30	3
Seq1808	TCGGTTCAACGTTGGCCTGCGATCTGCGGG	30	0
Seq1809	CGGTAGATGATGGCTAGCTCTTGGCGTATG	30	2
Seq1810	GATCAATGAGGGCTAGTGTTGTTACGTATG	30	3
Seq1811	CGTCTCCCGGGCTGCTGGTGTGTTCTTTTC	30	5
Seq1812	CGAGCAGACAGTTGGCCTGCATTTTGCGGG	30	1
Seq1813	AGTTGGCCCGGCTACCTTGTTGTATCTGGG	30	0
Seq1814	CATCCGTCCGAACCCATGGTACCCTGCTTTG	31	0
Seq1815	CACCATTTGTGGGCGGGCGGGTGGTACTTG	30	0
Seq1816	ATACCGCGCCTCCTTGTGCTGCACTTTGCC	30	0
Seq1817	CGTCCTCCCGGGCTGCTTCTCTCTACTCTG	30	2
Seq1818	ACGTGGAGGATGACCCGGCTCTTTATACGGG	31	0
Seq1819	AAGGACTGCTTAGGATTGTGATGATTCAGG	30	3
Seq1820	GCGGGTTAGGATAGGTATAGGTTCATTAAC	30	3
Seq1821	GTTGGCCTGATTCTTCGTACCGGAAGCGGG	30	5
Seq1822	CTCGAGCGGGAGGGTGGGTGGCAGAGATTG	30	3
Seq1823	CTCGCGCCTCCATGTGCTGGGTTACTTTTC	30	0
Seq1824	CTCGCCGCCGTTTCAGGGTATACACGTGTC	30	4
Seq1825	TAGTAGTTCGCCCCCCTTCCGTCTTGCCCG	30	0
Seq1826	AACCAAAGAGTGGGCGGGCGGGTGGATTTG	30	4
Seq1827	GAGTCACGTTGGGTCGAAGGGTCCTCTATG	30	0
Seq1828	GGGGACATTCTTCTTTTCTATCGTCGTGCG	30	0
Seq1829	CGTGCGGGTGGGTGGGTGGTCGATTTCGTG	30	2
Seq1830	CGCGCCTCCATGTGCTGAATGAATTCCTGT	30	3
Seq1831	GGTCCCCGTCCGAACCCGGTCTCCGGATTG	30	2
Seq1832	CCCCCTATCATCCATGCTGCCCCGGTCGTC	30	3
Seq1833	CCGGAATGAAGGCTAGAGTTACCTCGTATG	30	2
Seq1834	GGTATGAGGGCTAGGGATTGTCCCCGTATG	30	4
Seq1835	GTTGGCCTGGATTGATTTCGTAGGTCCGGG	30	3
Seq1836	ATGATTTGCAAACGGTAAAGGCTTCCCGCG	30	0
Seq1837	GTGAAGTTGGCCTGGATAATACGATCCGGG	30	1
Seq1838	TGGTAATGATGGCTAAGCTCCGGCTGTATG	30	1
Seq1839	CGCCACTGATTCTGTCCCCACTTGTTACTC	30	0
Seq1840	GGATCCCCGCATCGTGGGCCAGTATTCTTC	30	1
Seq1841	GTATTGCTGCGTTGTTCCGTGAGGACTCTG	30	0
Seq1842	GGCCAGGACTTCGGTATCATCTTCCGGGGG	30	0
Seq1843	TGCCCTTGACCGCTGTAGGTCCCAACCACG	30	0
Seq1844	CGGCGGGTGGGTGGGTGGTCTTGATTCTCG	30	0
Seq1845	GTCCGTGGGTGGGTGGGTGGATACAGTCAC	30	1
Seq1846	CTGCGTTCAATGTTGGCCTGGTCTACCGGG	30	1
Seq1847	TCGCGCCTCCATGTGCTGTTGGTCTTGCTC	30	4
Seq1848	GCTGTACAAGAACTAATACGTGGGGCTCTC	30	0
Seq1849	GTGAATGAGGCTCGTGCACGGCTGCGTTTG	30	6
Seq1850	CCAGTTGGCCTGCATAGTTACTCGAGCGGG	30	6
Seq1851	GGATCGTCGTATCGTAGGTTAGTATTCATG	30	1
Seq1852	GCGAAAAAACGGTGTTAGCTGCGGGCTTTC	30	0
Seq1853	TCGCGCCTCCTATGTGCTGTTTCCTGTCCC	30	1
Seq1854	CGCCTCCCGGTCTGCCCTACCGTTCTTTTC	30	0
Seq1855	GGAGGGTGGGCGGGTGGATTTCAGGTGTTC	30	0
Seq1856	GTTGGCCTGGCTATGATTCTCATCGACGGG	30	6
Seq1857	TCGTGTGGCCTGGAGGTTGTCCTCCCTTCG	30	0
Seq1858	CCGGGGTATGATGGCTAATGTAAATGTATG	30	1
Seq1859	GAGGTCTCATGATGGCTAGTAGTACGTATG	30	4
Seq1860	CGAGCTCCCGGGCTGCCTTTTCCTTATGTG	30	0
Seq1861	GGTTGGTCTTTCTTCCCGCGTGAGCGCTCG	30	6
Seq1862	GTTTTCCGGTTCGAGGGAGAACCCCCGGTG	30	0
Seq1863	GAGTTTGTCTCTGCCGTGAGGCTTTCCTTG	30	0
Seq1864	GTGTTTGCCCCTGCCGTGAGTGCTCCCCCG	30	0
Seq1865	CGTCGTAGTTCTGTTGGCCTGGTTTCCGGG	30	3
Seq1866	GTGGAGTTGGCCTGTAGTTGTATCTGCGGG	30	0
Seq1867	GTCCGACAATTTGGTTCCGTCACCTCATGC	30	0
Seq1868	CACTTGTGTGGGTGGGTGGGTGGTCCCGTA	30	2
Seq1869	GCCGTTTCCAGTTGGCCTGATGTAATCGGG	30	1
Seq1870	GGTTGGCCCGTAAACTGTCGCGTTTTTGGG	30	0
Seq1871	CACGTCCCAGGGTATGGCTGTCCGCTTGTC	30	2
Seq1872	CGCGCCTCCATGTGCTGGTTTTTTCCCTGT	30	3
Seq1873	GGCGATTCTTATAGTTGGCCTGCTTGCGGG	30	2
Seq1874	AGGCTAGCATCATCGTCTATGTGTGTCCCC	30	6
Seq1875	ACGTTCCTTGACCTGCCTGGGTGGCCCTTG	30	0
Seq1876	TCGCACGCGCATGTGCTGCTTTTTGCCCCC	30	0
Seq1877	TGCCCCGCGCCTCCATGTGCTGTTTTCGTC	30	2
Seq1878	TGGTCGCGCCTCCTTGTGCTGCTTGGTCTC	30	2
Seq1879	TCGGCGGATGGGTGGGAGATTCCACGGTGC	30	4
Seq1880	GATAATGGAAGGCTAGTCGAGCGACGTATG	30	2
Seq1881	CGCCCTCCCGCTCCCAATGTGCTGTTCTC	29	4
Seq1882	GGCTTTGGCTGGGGCGGTCCCTATTCAATG	30	1
Seq1883	CGTTGTGTTCGCGCCCTCCATGTGCTGCTG	30	1
Seq1884	TGGGAAGTTGGCCCGTTGTTTGGTCTCGGG	30	3
Seq1885	AGCACAGTTGGCCTGGTCTTGTTAGCCGGG	30	4
Seq1886	AGTTGGCCTGCACTGTGTTAACTGCGGG	28	5
Seq1887	CCCTAGGTCCTTTTCTTGCCGTGAGGCTGC	30	0
Seq1888	GTGATATCCTGTTGGCCTGACTTGTTCGGG	30	2
Seq1889	AGCGATATTCACCGTTGTCTCTGCCTCTCG	30	0
Seq1890	TCCCCCGTCCGAACCGGGTTCCCCGACCTC	30	2
Seq1891	CTGGGGGGCGGGTGGGCGGAAGATTCCTGC	30	0
Seq1892	CGCCTTCCCGGGCTGCTTGTTTTCCTTGTC	30	0
Seq1893	ATTGTATTTAGCTTGGCCTGGTTTCTCGGG	30	6
Seq1894	GGATCCCCGCGTCGTGGGTCAGTATTCTTC	30	0
Seq1895	TGGCGCGCATCCATGTGCTGTATTCTCACC	30	4
Seq1896	CGAAATCTGCGGGTGGGTGGGTGGCTTTTC	30	1
Seq1897	GGTTGGCCTGAGCTCCACTTTATGCTCGGG	30	0
Seq1898	TGCCTATTGGTTCTGCTGCCTGTCCTGACC	30	0
Seq1899	GCGCCTCCATGTGCTGCTTCCCTCCTTTTG	30	3
Seq1900	GGCCCATGTTGCTCCACGTGAGTGGTCTTC	30	0
Seq1901	GTCCTCGCGCCTCCATGTGCTGCTCCTTCT	30	1
Seq1902	GGTATCATGTTGGCCTGTTCTGGAACGGG	29	2
Seq1903	CCCTTTTTCCCGCGCCCTCCATGTGCTGTG	30	1
Seq1904	TGCAGTTCTCTCCATCCACGGTGATGTAGT	30	0
Seq1905	GAAAGTTGGCCTCCATGGGGACTATGGGGG	30	0
Seq1906	TGTCAGTGTCCTCTTCCCTCCCTTGGTGTT	30	0
Seq1907	ATCGTCGCGCCTCCATGTGCTGTTTCATAC	30	2
Seq1908	GGGTCCGCCCGTGGTTTTACTCGCTCTAC	29	0
Seq1909	TCCAGGGAGATTGTACCAGTTGTCCTTTTG	30	0
Seq1910	GTCGCGGGTGGGTGGGTGGTCTACGTTCTG	30	1
Seq1911	CCCGACTGAACTTCCAGGTTCCCTGGCTTG	30	0
Seq1912	CGCATGAGGGTCTGGCGCTTGGGTATTGGG	30	2
Seq1913	GACACAGTTGGCCCGACTACGAATAGCGGG	30	0
Seq1914	GGATCGTCGTATCGTATGTCAGTATTCATG	30	5
Seq1915	CGTCCTTATCGCGCCTCCATGTGCTGTCTC	30	3
Seq1916	CGCATGAGGGTCTCGCGCTTGGGTATTGGC	30	4
Seq1917	TCCCCTCGTCGCCTCCAGTGCTGTTGTTCC	30	4
Seq1918	CCGTGAAGGCTAGACCCGACTGGTCGTATG	30	0
Seq1919	CAGTTGGCCCGTACCTCCTTTGGTTCCGGG	30	0
Seq1920	CCCCCTCCATCGGGCCCTGTCCTGCTGTTC	30	3
Seq1921	CGCGCCTCCATGTGCTGCCTTTCGTCATGC	30	2
Seq1922	CCTGCTACCTGGTGTTTGTGTCCTGTCTTC	30	0
Seq1923	CCACCCGGTTCTCTGTCCCTCCCCACTTCG	30	0
Seq1924	GGTTGGCCCGATGTCATTACAGATCTCGGG	30	2
Seq1925	ACACGGTCGGATGGGTGGGTGGTATTCTCG	30	1
Seq1926	TGTCCCGCGCCGTCCATGTGCTGCTATTTC	30	3
Seq1927	CGAGCCGATGAAGTCTTGCTGCCCCTTTCG	30	6
Seq1928	ACGGGTAATTTAGGCTAGCGGGAGCGTATG	30	4
Seq1929	TCAGCGGGTGGGTGGGCGGAGAATTACTCG	30	0
Seq1930	CGTTCAGTTGGCCTGGAACGCTTTTCCGGG	30	3
Seq1931	GGCGCGCATCCATGTGGTGTATTTGCTTTG	30	0
Seq1932	CGTCCTCCCGGGCTGCCTGTGTTCCTTCTC	30	1
Seq1933	GCCAGTTGGCCCGATTCCTCCTTCCTCGGG	30	0
Seq1934	TGGCGCGAGCCGTTCCCTGCCTCTTATTAC	30	6
Seq1935	TCCCCTCCGCGCCTCCATGTGCTGTGTTGT	30	4
Seq1936	CACGACTTGCGGGTGGGTGGGTGGCTCTTCTC	32	4
Seq1937	GGTTGACCCGGACTCTGGTATTATTCCGGG	30	6
Seq1938	GTTGTCTCCCCTTCCCTTATAAGAGGCCTG	30	0
Seq1939	CTGGATGTTCAGGCTAGTGGGATACGTATG	30	2
Seq1940	GGTTGGCCCGGGTAATATGGGATTCCTGGG	30	0
Seq1941	CGGGAGATAATCGGAAACTTTCCTGCCTTG	30	0
Seq1942	CCAGTTGGCCTGGAGTAGTTTCTCTCCGGG	30	5
Seq1943	ACGCGCGCCCTCCATGTGCTGTTGGTCTTC	30	0
Seq1944	GTCGCCTCCAACCTGCTGTTCTACCTTCCC	30	1
Seq1945	CGCCTCCCGGGCTGCCCTTCTTTGTTCGTG	30	5
Seq1946	GGTTGGCCCGGTTACATAGCTTGTCTCGGG	30	0
Seq1947	GTTGGCCTGGGTACCTGATGTTTGCCCGGG	30	2
Seq1948	GACGTATGAGGGCTAGCTTAGGAGCGTATG	30	3
Seq1949	GTTGGCCTGTAAAGCTAAGCGATTTACGGG	30	4
Seq1950	CCGAATTTGTGGGTGGGAGGGTGGATGTTC	30	1
Seq1951	CGGGGGAAGATTGGCTTGTTATGTGGCTTG	30	0
Seq1952	AGGCTAGCTTTTGATCCACGAGTACTCCTC	30	0
Seq1953	GGATCGTCGTATCGTAGGTCAGTGTTCATG	30	0
Seq1954	GGGTCTGGCGCTTGGGTTTGGCATTGTTGC	30	1
Seq1955	CCAGTTGGCCCGATCTTCAGTTTGTCCGGG	30	0
Seq1956	TCCTACGCGCCTCCATGTGCTGCGGCTGTC	30	2
Seq1957	AGGCTAGCATCGTTGTTCTCTCTGTCCTCC	30	0
Seq1958	TCGGCAGGTGGTTGGGAGATTCCTTGTTCG	30	2
Seq1959	CGCCTCCACGTGCTGCTTCTTTGTCCCCTG	30	1
Seq1960	CGCGCCTCCATGTGCTGTGCTTGATCCCGT	30	0
Seq1961	GTTCCATTCTAGCATCTGTCTGTTCGAGTG	30	6
Seq1962	GACTTCCATGTAGGTGCGGTAATAGGGATG	30	0
Seq1963	CCAGTTGGCCTGGGACGACGTTATCCCGGG	30	4
Seq1964	GGACCCCCTATCTAGCTGTATCCGATACTG	30	0
Seq1965	TGTCGCACTCCAACGGGCTGTGTTTTTGTC	30	0
Seq1966	CTGGCGGGCGGGTGGGTGGAAGATTCTCGG	30	2
Seq1967	AGTTGGCCTGGAGTTGCACGTCCAACCCGGG	31	0
Seq1968	GCACTCCTCATGCTGGCCGGTCGCTTCTAC	30	2
Seq1969	CTGACGAGTAAGGCTAGCGTATAGCGTATG	30	0
Seq1970	GGGCATTGCAGGTTGGGTCCGTATTCTATG	30	0
Seq1971	TGCTGCTCCCCTGCCTGCCCCTTTACCCATG	31	0
Seq1972	CACGACGTGGGTGGGTGGGAGGTTTTTC	28	4
Seq1973	CGTGTGGGTGGGTGGGCGGAAGATTCTTGC	30	2
Seq1974	TAACCGTGGGTGGGTGGGCGGCAATAATTC	30	3
Seq1975	CGGGGTTCATGTTGTCCAAAGCGTTGGTTCG	31	0
Seq1976	CGACTCCCGGTGGTGCACCTTTCTCGTTTG	30	0
Seq1977	CGAGGAGATCACGTTGGCCTGCTTGTCGGG	30	3
Seq1978	CCCGCCCGTCAAACCACTACGATGTTCGTT	30	0
Seq1979	CGCCTCCCGGGCTGGCCTTTCCTCTGTGTC	30	0
Seq1980	AGGGACTGCTTAGGATTGCGATGATTCAGG	30	1
Seq1981	ACATGTGGGTGGGTGGGAGGCCGTATTCCG	30	1
Seq1982	TCCTGACCGCGAGGTCCCTGCTGCCGGATC	30	0
Seq1983	GGTATTGGGTTCATAGAAAGGCTCCCTCTG	30	0
Seq1984	CCGATTCAGGCTAGCGTATAGATGCGTATG	30	2
Seq1985	CCGCGCTCTCCATGTGCTGCAATTTGTCCC	30	2
Seq1986	TCTGTGATTCTGGCTAGCGAAGGGCGTATG	30	0
Seq1987	GGGACATTGCGGTTGGCCTGATGTTTCGGG	30	0
Seq1988	GGGCGGTTATGAGGGCTAGTGCAAACGTATG	31	0
Seq1989	GGAGTTGGCCTGAGGAATACAAACCTCGGG	30	1
Seq1990	GTCCCAGGAAGGCTAGCTGTCGTGCGTATG	30	2
Seq1991	CACAACTGCGGGTGGGTGGGTGGTCTTCTT	30	3
Seq1992	GGTTGGCCTGGACACCTAAATTAGTCCGGG	30	0
Seq1993	GTTGCTATGTGAGCTTAATATGCCCGCG	28	6
Seq1994	AAGGGAATGAGGGCTAGTCTTGGACGTATG	30	0
Seq1995	CGACTCCCGGGCTGCTTACGTGTGTTTTTTG	31	5
Seq1996	CGCTCTCCCGGGCTGCCTTTTCCCCGTGTC	30	3
Seq1997	ATCGTGGGTGGGTGGGTGGAAATATTCATG	30	0
Seq1998	TCGGTTGCGCACTAGGTTGGGTAGGTTTG	29	0
[truncated: 46,380 more rows]
