# Supplementary material for: Evolution of Multivalent Aptamer Corona for High‐Throughput Multiplexed Detection of Multiple Cancers
Source: Adv Sci (Weinh). 2025 Nov 25;13(8):e14976. doi: 10.1002/advs.202514976 (PMC12884786; doi:10.1002/advs.202514976)
Supplement: Supplementary file 2 — Supporting Information [file ADVS-13-e14976-s001.zip › Table S2.xlsx]

## Sheet: Table S2
Sequencing data of discrimination validation of OV and Healthy control employing last-round enriched pool
Name	Seq	Len	OV	OV	OV	OV	OV	OV	OV	OV	OV	OV	OV	OV	OV	OV	OV	OV	OV	OV	OV	Healthy control	Healthy control	Healthy control	Healthy control	Healthy control	Healthy control	Healthy control	Healthy control	Healthy control	Healthy control	Healthy control	Healthy control	Healthy control	Healthy control	Healthy control	Healthy control	Healthy control	Healthy control	Healthy control
Seq1	TGGATGTGTGTGTTGTGTAGTTGCTCTGAT	30	958	875	1340	822	721	938	873	811	691	1046	805	725	795	942	870	1053	681	676	532	846	1109	1037	1287	923	762	848	612	894	694	626	610	621	819	779	655	580	597	971
Seq2	CGGCGGGTGGGTGGGTGGAGATTTAACGTC	30	319	230	335	294	270	329	336	280	253	400	293	224	251	308	310	305	256	254	160	269	297	262	263	278	244	227	198	272	250	127	162	194	232	204	211	179	212	378
Seq3	GTGGGTGGGTGGGTGGTAAGTTGTGCCGAC	30	277	231	321	206	221	248	272	211	216	270	226	220	216	280	256	231	215	263	133	229	265	218	237	233	201	174	152	257	253	133	149	157	178	179	177	166	163	286
Seq4	GCGGGTGGGTGGGTGGTAAGTTGTGCCGAC	30	218	163	244	153	161	170	200	161	126	230	183	162	178	196	174	178	159	175	99	174	202	169	205	158	150	142	104	200	162	97	132	123	153	124	132	117	136	199
Seq5	GCCGTGGGTGGGAGGGTGGAACCATTCTGG	30	120	101	125	105	98	113	109	85	80	118	84	89	97	103	90	108	73	93	50	104	102	98	103	112	84	86	72	116	82	55	72	71	73	79	67	66	79	117
Seq6	GGATCCCCGCATCGTGGGTCAGTATTCTTC	30	40	43	65	50	59	59	44	53	39	55	55	44	45	37	39	20	37	69	32	99	72	53	120	160	70	71	68	104	60	182	112	53	51	155	72	69	39	100
Seq7	GGAGCCGTGGGTGGGTGGGTGGTTGCTGCC	30	48	31	65	44	39	52	57	56	46	39	49	51	60	56	60	50	45	44	31	43	50	42	54	40	56	49	29	65	52	24	20	32	45	34	36	26	31	39
Seq8	GGATCCTCGGCTCGTAGGTCAGTATTCTC	29	21	26	39	34	24	29	17	23	20	30	25	27	28	26	27	17	13	27	24	46	36	26	61	79	30	37	36	49	33	76	56	30	44	71	45	37	29	58
Seq9	GCGGTCCGTCCGAACCAGGTCTCCTGATTG	30	12	18	18	15	10	24	15	16	15	18	17	14	16	13	13	11	6	20	15	48	37	34	76	78	32	17	43	55	31	61	59	32	31	74	26	28	13	32
Seq10	GCGGAGGGCGGGTGGGTGGCACATTCGATG	30	32	23	38	19	36	35	28	23	16	35	27	31	22	25	23	25	18	23	29	30	29	26	25	23	23	24	18	33	18	10	21	14	25	23	17	23	28	32
Seq11	CACCGAGTGTGGGTGGGGGGGTGGTATTTG	30	22	21	24	18	16	28	30	27	20	32	24	22	26	19	28	25	19	24	21	13	27	27	30	21	26	20	16	25	14	20	16	21	18	20	18	19	16	35
Seq12	GGATCGTCGTATCGTAGGTCAGTATTCATG	30	14	16	21	15	12	15	11	15	11	22	13	8	8	6	11	10	12	26	7	19	23	18	36	30	15	23	24	21	21	41	37	18	11	29	13	18	4	16
Seq13	GGTATTGGGTTCGTAGAAAGGCTCCCTCTG	30	13	23	28	19	10	17	22	16	13	21	12	15	12	12	14	19	7	19	10	26	23	12	15	25	10	14	21	19	13	18	21	14	17	17	13	21	14	20
Seq14	CCGGGGGGCGGGTGGGCGGAGGATATCAGG	30	16	8	20	17	22	22	20	15	11	20	13	18	24	19	18	17	24	10	13	10	17	15	11	19	18	9	9	20	10	4	6	15	7	11	18	14	10	23
Seq15	CAGGCCGTGGGAGGGTGGGTGGTAGCCTGG	30	22	16	15	7	14	16	18	20	15	19	23	17	11	13	16	13	8	18	9	18	16	19	18	21	8	14	5	18	11	8	12	16	13	10	15	13	13	22
Seq16	CGCGGTGGGAGGGTGGGTGGAGCGTGGTCG	30	23	10	23	15	16	16	18	8	12	25	14	12	16	15	14	19	12	12	12	19	22	12	8	7	14	9	9	14	14	9	6	10	8	7	13	6	15	21
Seq17	GAGGTGGGAGGGAGGGGTTGACCTTGCGTG	30	16	16	16	15	10	15	13	12	13	10	12	15	17	23	12	19	17	16	11	11	16	11	13	9	13	16	10	11	10	7	11	8	10	10	13	11	16	17
Seq18	CGCATGAGGGTCTGGCGCTTGGGTATTGGC	30	12	23	12	6	14	8	14	31	3	17	6	13	4	12	11	12	15	18	18	8	9	7	13	4	6	7	4	3	8	5	3	3	12	15	7	7	17	14
Seq19	TGGATGTATGTGTTGTGTAGTTGCTCTGAT	30	0	1	0	0	1	26	24	26	12	1	19	19	17	0	0	0	15	25	1	0	0	1	0	1	0	0	1	18	18	21	18	16	24	24	16	15	0	1
Seq20	CAGGACCGGCGGGCGGGCGGGGGGAGGCTC	30	2	9	6	8	5	12	6	6	6	11	6	6	13	14	16	11	5	6	7	6	13	9	14	11	7	6	6	8	10	3	4	4	8	9	7	8	8	17
Seq21	GTGATGCAATGGAGATGTATCAGCACCGTCAACTGAAT	38	0	0	1	0	1	14	26	19	19	1	19	20	9	0	1	0	12	18	1	1	1	1	2	0	0	0	1	23	15	21	29	21	14	19	13	14	1	1
Seq22	GCGGGTGGGTGGGTGGCTCATAGTTTTTTG	30	9	13	11	7	6	16	8	6	6	9	5	7	12	10	8	11	6	7	4	7	13	6	3	7	10	7	7	7	11	5	9	8	6	6	7	7	3	9
Seq23	CTCGCCGCCGTTCCAGGGTATACACGTGTC	30	9	11	7	6	4	8	2	5	2	4	5	5	3	12	7	3	4	3	4	6	11	5	1	8	4	5	0	2	13	4	6	1	5	7	5	6	3	7
Seq24	CCCGGAGGTATGGAAGTGTGCTCGGTTCCC	30	2	5	1	5	3	4	2	3	3	3	1	3	3	1	2	6	7	4	2	4	4	3	7	10	4	0	4	14	5	9	10	3	2	8	4	4	2	6
Seq25	GGATCCTCGACTCAGAGGTCAGTATTCTGC	30	3	4	8	2	0	6	5	4	4	7	3	2	3	1	4	2	7	6	3	1	6	2	4	6	6	1	3	7	3	12	6	0	7	5	2	6	4	2
Seq26	CGTGGGTGGGTGGGTGGTTCGTGATGCGTG	30	7	4	2	2	3	3	4	3	3	4	3	3	0	8	5	5	5	2	3	5	7	7	3	9	6	1	1	5	3	4	3	2	6	1	1	5	1	2
Seq27	CGCAGCCGTCACTAGTCGTAGTCCCTCTGG	30	10	0	7	3	4	4	5	1	0	6	4	4	4	2	12	5	8	6	1	2	2	0	6	5	1	0	1	4	2	5	1	5	1	1	4	2	2	4
Seq28	CGGCGGGTGGGTGGGCGGAGATTTAACGTC	30	7	0	7	4	1	3	5	4	2	2	8	3	1	4	0	4	2	4	2	5	4	0	2	6	3	0	0	6	3	1	5	4	5	2	1	5	8	3
Seq29	GAACGCACTCGCAGGGCTTGGTGTCTATGG	30	6	10	6	2	3	12	6	3	0	1	4	0	5	6	2	1	3	4	5	3	7	2	3	3	1	2	4	2	6	2	2	2	0	3	3	4	3	2
Seq30	GAGTCGCGGGTGGGTGGGTGGCCTTGCTCG	30	3	3	2	6	4	2	2	3	1	7	4	3	2	3	1	6	3	2	3	3	6	4	6	1	2	2	2	3	4	0	2	1	3	2	3	2	3	4
Seq31	GGACCTCCGTCTCGCGAGTCAGTATTCAAC	30	0	3	2	2	0	1	3	4	0	2	3	0	0	3	6	1	3	2	2	3	2	5	3	9	1	1	7	3	2	8	5	2	4	3	4	1	2	6
Seq32	CGGCGGGGGGGTGGGTGGAGATTTAACGTC	30	5	0	4	1	1	4	4	3	3	5	3	1	5	3	2	1	8	2	1	2	3	0	1	1	1	2	2	2	2	0	1	4	3	2	1	3	4	6
Seq33	TGGATGTGGGTGTTGTGTAGTTGCTCTGAT	30	4	0	4	5	2	7	2	6	2	2	2	2	2	0	3	2	5	2	0	4	2	2	6	4	3	3	1	3	8	2	3	1	3	5	3	4	1	3
Seq34	CGGCGGGTGGGGGGGTGGAGATTTAACGTC	30	8	1	3	1	0	2	2	3	3	5	1	1	3	5	6	2	2	0	0	4	5	3	2	0	3	4	2	6	3	1	0	2	3	1	3	2	0	4
Seq35	GTCGTGTGGGTGGGTGGGTGGACGTACGCG	30	1	4	3	2	4	3	6	4	2	5	2	2	5	3	3	1	0	1	0	4	6	5	3	3	4	1	0	5	3	1	0	3	1	2	0	1	4	3
Seq36	GTGGGTGAGTGGGTGGTAAGTTGTGCCGAC	30	1	0	0	0	0	10	6	2	3	2	7	4	4	0	0	1	9	6	0	0	0	0	0	0	0	0	0	9	7	1	8	6	8	2	7	4	0	0
Seq37	TGGGAGGGGGGGTTGGGTAGTTGCGCGGAC	30	6	0	3	1	7	6	3	0	2	2	2	0	0	1	3	3	3	5	4	3	1	1	4	3	1	1	3	2	4	0	2	3	0	0	2	0	0	2
Seq38	CGGCGGGCGGGTGGGTGGAGATTTAACGTC	30	3	1	6	0	4	2	4	1	2	4	4	1	2	5	2	3	3	1	0	1	2	0	2	6	2	0	3	5	0	1	3	3	3	1	3	5	0	1
Seq39	TGGGATGTGTGTGTTGTGTAGTTGCTCTGAT	31	1	3	2	4	3	2	0	5	1	3	2	4	3	2	4	3	0	2	2	0	4	3	5	3	0	3	2	2	2	4	2	2	1	3	3	4	4	1
Seq40	CGGCGGGTGGGTGGGTGGAGATTTACGTC	29	1	3	2	2	1	4	6	3	3	4	2	3	1	2	2	3	0	2	1	4	1	2	1	3	2	0	2	5	2	1	2	2	4	1	0	1	2	3
Seq41	TGGATGTGTGGGTTGTGTAGTTGCTCTGAT	30	1	9	3	3	1	2	5	3	1	4	2	2	0	0	2	3	1	1	3	2	2	1	2	4	1	2	2	4	2	1	1	0	6	1	4	2	4	5
Seq42	GTATCGGTTATGCTCCAGGGTTCCCCGTCC	30	1	0	1	0	0	0	1	1	1	0	2	1	1	2	1	0	2	3	1	5	6	4	4	7	2	0	7	4	5	4	4	1	3	4	0	1	0	2
Seq43	CGGCGGGTGGGCGGGTGGAGATTTAACGTC	30	1	1	0	2	2	2	1	1	1	1	1	2	4	1	1	1	1	1	0	3	4	4	0	0	1	1	5	0	4	1	2	3	2	3	1	3	2	0
Seq44	TGGATGTGTGTGTTGTGTAGTTGCTTGAT	29	3	2	1	2	3	1	2	2	5	0	3	1	2	4	0	1	2	5	4	6	2	2	0	4	1	0	3	0	1	2	3	3	0	0	0	0	0	0
Seq45	GTGATGCGATGGAGGTGTATCAGCACCGTCAACTGAAT	38	3	1	2	5	3	2	5	1	5	2	1	1	0	0	4	1	2	1	3	2	3	1	2	2	1	1	0	2	2	1	2	3	0	1	1	1	0	0
Seq46	GTGATGCGATGGGGATGTATCAGCACCGTCAACTGAAT	38	2	0	2	5	1	2	2	3	4	4	2	1	2	1	0	2	2	3	0	3	0	3	0	0	0	3	1	1	1	4	1	1	1	0	1	0	1	1
Seq47	GGATCCTCGCAACGTAGGTCAGTATTTGG	29	0	4	3	2	3	0	4	1	6	1	2	2	0	3	2	3	0	0	0	2	0	1	1	4	1	5	3	2	3	0	4	1	3	0	0	0	0	1
Seq48	GCGACTTTGTGGGTGGGGGGGTGGCATGTC	30	3	4	2	3	0	5	0	1	0	2	0	3	7	3	4	0	0	0	0	1	3	1	1	2	1	2	1	1	3	3	2	3	2	2	1	1	2	1
Seq49	GCGGGTGAGTGGGTGGTAAGTTGTGCCGAC	30	0	0	0	0	2	0	0	1	0	0	5	8	2	2	3	2	5	2	5	0	3	8	7	1	2	4	4	5	3	0	0	1	1	0	0	0	0	0
Seq50	CACGCAACGGGGGGCGGGCGGGTGGAGTCC	30	1	3	3	5	1	2	1	2	2	3	2	0	1	2	1	1	1	2	1	1	4	2	0	1	1	3	3	1	4	1	1	1	2	2	0	1	2	0
Seq51	GGACCCTCGCCTCGCAGGTCAGTATTCTCGG	31	1	5	2	3	3	3	0	1	7	1	2	0	2	1	1	8	2	1	0	0	1	1	0	5	0	1	1	4	3	3	5	0	1	1	0	1	0	1
Seq52	GTGATGCGGTGGAGATGTATCAGCACCGTCAACTGAAT	38	1	2	3	4	2	4	0	0	0	0	1	1	2	1	2	2	3	1	1	1	0	2	1	1	2	0	2	4	0	2	1	2	3	0	1	4	1	1
Seq53	GACATCCAAGGGCTTCCCGACACGATACTGC	31	2	7	2	2	0	2	0	1	2	6	1	7	0	2	1	2	3	1	0	0	0	0	0	5	0	1	2	0	2	0	2	0	1	1	1	2	1	3
Seq54	TGGAATGTGTGTGTTGTGTAGTTGCTCTGAT	31	1	1	3	0	0	4	4	2	3	1	4	2	0	2	0	2	2	2	0	3	2	5	1	1	2	1	1	1	3	0	2	1	0	0	0	0	0	0
Seq55	TGGATGTGTGTGTTTTGTAGTTGCTCTGAT	30	4	1	1	3	3	1	1	1	3	1	2	1	1	2	3	2	4	1	2	0	2	4	4	0	1	3	1	4	3	1	3	1	0	0	0	0	0	0
Seq56	GGATGTGTGTGTTGTGTAGTTGCTCTGAT	29	1	0	0	1	4	4	2	1	3	3	1	2	0	3	0	2	3	3	2	0	2	2	1	0	6	3	2	1	2	1	1	0	0	0	0	0	0	0
Seq57	TGGATGTGTGTGTTGTGTAGTTGCCTGAT	29	2	2	2	4	4	2	2	1	2	2	1	2	3	2	2	0	1	2	0	1	1	1	2	1	0	0	1	5	1	2	2	2	0	0	0	0	0	0
Seq58	CGCAGCCGTCACTCCTAGTCCCAGTCTTGG	30	3	0	0	2	4	1	1	3	0	1	4	3	4	4	0	0	2	3	1	0	0	1	1	1	0	3	2	0	2	3	3	1	2	0	1	1	1	1
Seq59	GCGGGTGGGTGGGTGGTAAGTTGCGCCGAC	30	2	0	1	2	2	2	2	3	0	1	1	0	0	2	3	0	4	0	2	1	1	2	1	2	2	1	3	1	1	0	2	3	2	1	1	0	0	0
Seq60	TGGATGTGTGTGTTGTGTAGTGCTCTGAT	29	1	3	3	1	2	3	1	1	2	1	1	4	1	1	1	2	0	3	1	2	1	3	4	4	3	1	1	0	1	0	0	0	0	0	0	0	0	0
Seq61	GTCGTGTGGGTGGGTGGGTGGTCTACGCTG	30	1	2	0	4	0	2	4	0	3	0	2	3	3	3	0	1	2	2	1	3	2	1	1	2	1	1	2	1	1	0	1	1	0	0	0	2	0	0
Seq62	GGACCCTCGCCTCGCACGGTCAGTATTCAC	30	1	1	2	2	0	0	2	0	2	5	1	5	0	1	1	4	0	2	2	2	2	1	1	6	1	2	0	1	2	1	3	0	0	1	0	0	0	0
Seq63	TGGATGTGTGTGTTGTGTAGTTGTCTGAT	29	1	0	0	3	2	4	2	4	1	2	2	4	1	3	2	0	0	2	0	2	1	1	0	2	0	1	1	3	1	0	2	2	0	0	0	0	0	0
Seq64	GTGATGCGATAGAGATGTATCAGCACCGTCAACTGAAT	38	2	2	0	2	2	1	1	3	1	5	1	2	1	2	0	1	1	1	1	2	1	2	1	0	0	1	1	1	2	1	0	1	2	0	1	3	0	3
Seq65	CATGCCGCCGTCCGAGGGTATATACGTGTC	30	0	2	3	2	5	0	0	2	2	2	4	1	2	3	0	0	1	1	2	1	2	1	0	2	0	2	1	5	1	1	3	0	0	0	0	0	0	2
Seq66	GAGGTGGGTGGGTGGGGTTGCGCGGACCAC	30	0	0	2	1	2	1	1	2	2	1	0	0	0	1	0	0	1	1	2	5	0	0	4	0	2	1	0	1	3	0	0	3	1	1	1	0	2	1
Seq67	CGGCGGGTGGGTGGAGATTTAACGTC	26	4	0	4	0	1	1	1	1	4	0	1	0	5	1	1	0	0	1	1	3	1	1	2	0	0	0	0	0	2	0	2	1	0	0	0	1	0	2
Seq68	TGGATGTGTGTGTTGTGTAGTTGCTCGGAT	30	0	1	0	3	2	1	1	0	0	1	2	1	1	0	2	1	1	4	3	1	0	2	2	2	3	4	1	1	1	0	0	2	0	0	0	0	0	0
Seq69	GTGATGCGATGGAGATATATCAGCACCGTCAACTGAAT	38	0	3	1	2	1	2	2	0	1	3	2	1	1	1	0	2	1	0	0	3	2	1	0	1	1	3	1	1	0	1	0	2	1	2	1	0	0	0
Seq70	TGGATGTGTGTGTTGTGTAGTTGCTCGAT	29	1	2	1	0	0	1	1	5	2	2	2	2	1	0	1	0	0	1	0	1	3	1	5	2	0	3	1	0	1	1	2	0	0	0	0	0	0	0
Seq71	TGGATGTGTGTGTTGTGTAGTTCTCTGAT	29	1	0	1	2	2	1	2	1	1	0	4	5	0	1	2	1	2	1	2	0	2	1	3	1	1	1	1	3	1	0	1	2	0	0	0	0	0	0
Seq72	GTGATGCAATGGAGATGTACCAGCACCGTCAACTGAAT	38	0	0	0	0	1	0	0	0	1	0	3	0	3	3	6	3	2	1	1	1	1	4	0	1	5	4	2	2	4	0	0	0	0	0	0	0	0	0
Seq73	TGGATGTGTGTGTTGTGTAGTTGCGCTGAT	30	1	0	0	2	0	2	0	1	0	2	2	1	1	1	0	1	1	4	2	1	3	3	0	4	3	1	1	1	0	0	1	2	0	0	0	0	0	0
Seq74	GTGATGTGATGGAGATGTATCAGCACCGTCAACTGAAT	38	2	0	2	3	2	1	1	3	2	0	2	2	1	1	0	2	0	1	2	1	2	0	1	0	1	0	0	1	0	1	0	0	0	0	0	0	0	3
Seq75	GTGGGTGGGTGGGTGGTAAGTTGTGCTGAC	30	1	2	0	0	0	0	1	0	2	1	2	1	0	3	3	0	2	3	0	2	3	0	0	1	0	2	1	2	0	0	0	0	1	0	1	0	2	0
Seq76	GCGGGTGGGTGGGTGGAGATTTAACGTC	28	0	0	0	2	1	1	2	3	0	1	0	0	0	0	1	0	1	1	3	1	0	0	1	0	0	1	2	1	0	1	2	0	0	0	5	2	6	2
Seq77	CGGCGGGTGGGTGGGTGGAGATGTCAACTG	30	2	1	1	1	1	0	1	0	1	2	1	0	2	1	1	1	0	0	1	1	3	1	0	1	0	3	1	1	2	1	4	1	0	0	0	1	0	1
Seq78	CGGCGGGTGGGAGGGTGGAGATTTAACGTC	30	2	4	0	2	0	1	1	1	1	0	1	0	1	2	0	0	1	0	1	1	2	3	1	0	2	0	2	0	1	2	3	0	0	3	1	3	1	0
Seq79	GTGGGTGGGGGGGTGGTAAGTTGTGCCGAC	30	2	0	1	0	4	1	2	2	0	1	0	0	2	0	0	0	1	2	0	0	0	0	1	2	2	0	0	1	0	2	4	1	2	1	2	2	0	1
Seq80	CGAACGTCCGAACCATGGTCCCCTGCTCTC	30	1	1	0	1	1	0	2	0	1	1	0	6	1	0	0	4	0	0	0	1	1	1	0	6	0	2	2	1	1	1	2	1	1	0	0	0	1	1
Seq81	GCGGGTGGGTGGGTGGTTGAAGAGACTGGC	30	0	1	1	1	3	1	1	2	2	1	2	0	1	2	0	0	1	0	1	0	0	0	2	0	1	2	0	0	0	1	3	1	0	0	0	1	2	1
Seq82	GCGGGTGGGGGGGTGGTAAGTTGTGCCGAC	30	2	1	0	2	2	0	1	1	1	1	0	2	0	2	0	1	0	0	0	0	1	1	1	0	0	0	0	0	3	2	2	1	3	0	0	0	1	0
Seq83	TGGATGTGGTGTGTTGTGTAGTTGCTCTGAT	31	2	0	2	1	1	1	3	1	4	1	0	1	2	0	0	1	0	1	1	1	0	0	0	1	1	0	2	2	2	2	2	1	0	0	0	0	0	0
Seq84	GTGATGCGTTGGAGATGTATCAGCACCGTCAACTGAAT	38	1	0	1	1	1	0	1	0	0	3	0	1	2	1	1	2	1	2	4	1	2	1	2	1	1	0	4	1	0	0	0	1	0	0	1	0	1	0
Seq85	GGCGGGTGGGTGGGTGGTTCATGGTGTCTG	30	2	3	2	1	3	1	2	1	1	1	3	1	0	2	1	3	0	0	0	1	0	0	0	1	0	1	1	1	1	0	1	1	0	0	0	0	1	0
Seq86	CGGCGGGAGGGTGGGTGGAGATTTAACGTC	30	2	0	2	1	1	0	0	1	0	2	2	0	0	6	2	1	0	2	0	0	1	1	0	4	2	0	0	2	2	0	0	2	0	1	0	0	0	0
Seq87	CGTGTCTGGGCCTGGCGGTCGGGTATTGGC	30	4	3	1	0	2	1	2	2	0	1	2	0	1	2	0	0	1	2	0	0	2	0	3	1	0	0	1	0	1	2	2	1	1	0	0	0	0	0
Seq88	CGGTGGGTGGGTGGGTGGAGATTTAACGTC	30	1	1	1	2	1	0	0	2	2	1	1	1	0	0	5	0	0	0	1	1	4	1	1	0	1	0	2	0	1	1	1	0	1	0	0	0	1	0
Seq89	TGGATGTGTGAGTTGTGTAGTTGCTCTGAT	30	1	1	3	1	0	3	0	1	3	0	1	0	0	0	2	1	0	1	2	3	1	2	1	0	1	1	0	1	1	0	2	0	0	0	0	0	0	0
Seq90	GTGATGCGATGGAGACGTATCAGCACCGTCAACTGAAT	38	0	1	0	2	1	1	1	3	2	0	0	2	1	0	0	0	2	0	3	2	0	2	1	2	0	0	2	2	0	1	2	1	0	0	0	1	0	2
Seq91	TGGAGGTGTGTGTTGTGTAGTTGCTCTGAT	30	1	2	0	0	2	1	1	1	0	0	1	0	2	1	3	1	1	3	0	0	0	0	1	1	1	1	3	3	2	1	0	0	0	0	0	0	0	0
Seq92	AGGATGTGTGTGTTGTGTAGTTGCTCTGAT	30	0	0	1	0	19	0	0	0	0	0	0	1	0	1	0	1	1	1	0	0	1	0	0	0	10	0	0	1	0	0	0	0	0	0	0	0	0	0
Seq93	GTGGGTGGGTGGGTGGTAAGTTGTGTCGAC	30	0	1	1	1	1	2	0	1	2	2	1	0	3	1	1	1	0	0	1	1	0	0	1	1	1	1	0	0	2	0	0	0	2	1	0	1	2	1
Seq94	GCCGTGGATGGGAGGGTGGAACCATTCTGG	30	0	0	0	0	0	0	1	1	0	0	5	1	2	1	1	0	2	3	1	0	3	1	0	1	3	3	2	3	2	1	0	0	0	0	0	0	1	0
Seq95	GTGATGCGATGGAGATGCATCAGCACCGTCAACTGAAT	38	1	0	1	2	1	1	3	1	1	1	2	2	1	1	1	2	3	1	0	1	0	1	0	1	1	0	0	1	0	0	0	0	0	0	1	1	0	0
Seq96	TGGATGTGAGTGTTGTGTAGTTGCTCTGAT	30	0	0	2	0	3	0	2	1	1	0	1	1	2	0	1	1	0	4	2	1	0	2	1	1	0	1	0	1	2	1	2	0	0	0	0	0	0	0
Seq97	GTGATACGATGGAGATGTATCAGCACCGTCAACTGAAT	38	0	0	1	3	1	2	1	0	1	0	0	2	1	1	0	1	0	2	1	0	2	1	1	3	0	1	2	0	0	0	0	1	0	0	3	0	1	1
Seq98	GTGGGTGGGTGGGTGGTAAGTTGCGCCGAC	30	1	1	0	0	2	1	0	0	1	0	2	3	1	0	1	2	0	1	0	1	2	2	1	0	2	0	0	0	1	1	1	1	1	0	0	0	0	0
Seq99	GCCTTGGTTCGGACCCCTTTCTCATGTTGC	30	1	4	1	1	0	0	0	0	0	1	3	0	0	1	1	1	2	2	1	1	0	2	2	1	0	0	0	1	1	1	2	0	1	0	0	0	0	0
Seq100	GCCGTGGGTGGGAGGGTGGAGCCATTCTGG	30	0	0	2	0	0	3	1	0	2	2	0	1	0	1	0	1	2	0	0	2	1	1	0	1	2	0	1	1	0	1	0	2	0	2	1	0	0	0
Seq101	CAGGGGGGTGGGCGGGTGGTTGGATTCGAG	30	1	0	0	1	1	1	0	2	0	0	1	1	0	1	1	0	0	2	0	1	1	1	1	0	0	2	0	0	2	4	1	2	0	1	0	0	1	0
Seq102	GAGGCGGGTGGGGGGGGTTGCGGCAAATGC	30	1	1	2	0	1	1	2	2	0	0	2	1	1	0	0	0	0	1	1	0	0	0	1	0	1	1	2	1	0	0	1	1	3	0	0	0	1	0
Seq103	TGGATGTGTGGTGTTGTGTAGTTGCTCTGAT	31	0	1	2	1	3	1	0	2	2	0	1	1	1	1	0	0	1	0	2	1	1	1	0	1	3	0	0	2	1	2	1	0	0	0	0	0	0	0
Seq104	CGGCGGGTGGGTGGGTGGAGATTAACGTC	29	0	1	0	1	1	1	0	1	2	2	2	2	1	2	1	1	0	0	0	0	3	1	0	0	1	0	0	0	2	3	1	1	0	0	0	0	0	1
Seq105	ATCGAACGTCCGAACCAGGTTTCCTGTCTC	30	0	0	0	2	1	0	1	0	1	1	1	3	1	1	0	5	1	0	0	1	0	1	1	2	0	1	0	0	2	0	1	1	0	0	0	0	0	0
Seq106	GGATCCTCGTCTCGTAGGTCAGTATTCTC	29	1	2	1	3	0	1	0	0	2	2	0	0	0	0	2	2	1	1	1	1	0	1	3	0	0	0	1	0	2	0	1	2	0	0	0	0	0	0
Seq107	TCGTGGGCGGGTGGGTGGCAAGCGTTGCGT	30	1	0	1	0	0	0	2	2	1	0	2	2	0	0	0	1	1	1	2	0	1	0	1	0	1	0	0	0	3	2	1	1	1	0	1	1	0	0
Seq108	CGGCGGGTGGGTGGGTTGAGATTTAACGTC	30	0	2	1	0	1	1	1	0	0	0	3	0	1	0	2	1	0	0	2	2	0	0	0	0	0	0	2	2	4	1	0	0	0	0	0	1	1	0
Seq109	GCGGGTGGGTGGGCGGTAAGTTGTGCCGAC	30	1	1	0	0	1	1	0	3	1	1	0	0	0	0	0	0	2	1	1	2	1	0	2	0	0	0	1	0	1	0	1	0	0	0	1	1	0	0
Seq110	GTGGGTGGGTGGGTGGTAAGTTGTTCCGAC	30	0	0	0	0	0	0	1	0	0	0	0	0	2	1	0	0	1	4	2	1	1	2	1	0	0	4	0	0	1	2	1	0	3	0	0	1	0	1
Seq111	CACTCCGTCCGAACCAGGTTTCCTGTCTGC	30	0	2	2	0	4	2	0	0	0	0	1	2	0	0	1	1	2	0	0	0	1	1	1	2	0	0	0	1	0	0	0	0	0	0	0	1	0	1
Seq112	GCGGGTGGGTGGGTGGTAAGTTGTGCTGAC	30	0	2	0	1	1	2	0	1	1	0	1	2	0	0	0	1	2	2	1	0	0	0	0	1	2	0	0	1	0	0	1	1	0	0	0	0	1	1
Seq113	ACGGCGGTATTGTACACGGGAGTCCGGTCG	30	3	0	0	1	0	1	2	0	0	1	0	0	3	0	1	2	1	2	0	0	2	0	0	1	2	0	0	3	3	0	0	1	0	0	0	0	0	0
Seq114	GCGGGTGGGTGGGAGGTAAGTTGTGCCGAC	30	1	1	0	0	0	2	3	1	1	0	1	1	1	0	0	0	0	0	0	2	0	1	0	1	0	0	0	0	1	0	2	1	1	0	0	0	1	0
Seq115	GCGGGTGGGTGGGTGGTAAGTTGTGTCGAC	30	0	2	1	0	0	1	0	1	0	1	1	1	1	0	0	0	1	1	1	2	1	0	0	1	1	0	1	0	0	0	0	0	1	1	2	1	0	1
Seq116	CAGCTGTGTGGGTGGGTGGGTGGTACGTGC	30	1	2	0	2	0	1	1	0	1	1	1	1	0	2	3	0	0	0	0	0	0	1	1	0	0	2	2	0	0	1	1	0	0	2	0	0	0	0
Seq117	CGGCGGGTGGGTGGGTGGTGATTTAACGTC	30	1	0	1	0	1	1	0	0	0	1	3	0	0	2	1	0	0	0	0	0	1	0	0	1	2	3	1	1	1	0	1	2	0	2	0	0	0	0
Seq118	CAGGTGGGTGGGTGGGTGGATGATCTGTAC	30	1	1	0	1	0	0	0	5	1	0	0	3	0	1	0	1	1	0	1	0	1	1	0	1	0	0	1	0	1	0	1	0	0	0	0	0	0	0
Seq119	GTGATGCGAGGGAGATGTATCAGCACCGTCAACTGAAT	38	0	0	0	0	1	4	2	1	0	0	0	0	0	0	0	0	0	0	2	0	0	0	0	0	1	1	0	2	0	1	1	2	0	0	1	1	3	2
Seq120	GTGGGTGGGTGGGTGGTAAGTTGTGCCGGC	30	1	2	1	1	2	2	2	0	1	0	0	0	1	0	0	1	1	0	0	0	1	1	1	0	2	0	1	2	1	2	0	0	1	0	0	0	0	0
Seq121	GTGACGCGATGGAGATGTATCAGCACCGTCAACTGAAT	38	2	0	0	2	2	1	0	1	0	2	1	2	0	0	0	0	0	1	2	1	1	0	1	1	1	0	0	0	0	0	0	1	0	1	0	0	1	1
Seq122	GCTGGTGGGTGGGTGGGTGGCGCGTTCCAC	30	3	0	1	1	0	1	2	1	0	1	1	0	1	1	1	0	0	1	0	3	2	0	0	1	0	0	0	2	2	1	1	1	0	1	0	0	0	1
Seq123	CGGCGGGTGGGTGGGTGGAGATTTGACGTC	30	1	1	0	0	1	0	0	1	0	1	0	2	0	0	0	0	0	0	0	1	2	1	2	1	1	0	0	1	1	1	2	1	1	0	0	1	0	0
Seq124	CGGCGGGTGGGTGGGTGGTAAGTTGTGCCGAC	32	1	0	0	1	1	0	0	0	0	1	0	0	0	2	0	2	0	0	0	0	0	0	0	0	1	2	1	0	1	0	2	0	0	0	5	2	1	2
Seq125	GTCCCGGTAACGGGCTCGCGAGAGGTCTAC	30	2	1	1	1	1	0	1	1	1	1	0	0	0	1	1	0	0	0	1	2	1	1	1	0	3	1	1	1	0	1	0	0	0	0	0	0	0	0
Seq126	TGGATGTGTGTGTTGTGTAGTTTCTCTGAT	30	0	1	0	0	0	1	0	0	0	0	0	2	0	0	1	0	1	3	4	0	2	1	0	3	3	2	0	0	0	2	1	1	0	0	0	0	0	0
Seq127	TGGATGTGTGTGGTTGTGTAGTTGCTCTGAT	31	3	3	1	0	1	1	0	2	2	2	1	0	0	0	0	0	0	1	0	1	2	0	1	0	0	0	0	0	0	1	2	0	0	0	0	0	0	0
Seq128	GTGGGTGGGTGGGTGGTAAGTTGTACCGAC	30	1	0	2	1	2	1	0	0	1	1	0	0	0	1	1	0	0	0	1	1	0	0	1	1	0	0	1	0	0	1	0	1	2	0	0	3	1	1
Seq129	GAGGTGGGTGGGTGGGGTTGGCTGCCTTCG	30	1	0	0	0	0	0	1	1	1	0	0	0	1	0	0	1	1	0	1	0	0	0	0	1	1	1	2	0	0	0	3	0	1	0	1	1	0	0
Seq130	TGGATGTGTGTGTTGTGTAGTTACTCTGAT	30	0	1	0	1	1	0	0	2	0	1	1	1	0	0	0	1	0	2	1	0	0	2	0	1	1	1	1	1	0	1	1	1	0	0	0	0	0	0
Seq131	CGGCCGTGGGTGGGTGGGTGGAGCCGCTTG	30	1	1	0	1	2	0	0	3	0	0	0	0	0	0	1	1	1	0	2	2	0	1	0	0	2	0	1	2	2	0	0	0	0	0	1	0	0	0
Seq132	CGGCGGGTGGGTGGTTGGAGATTTAACGTC	30	0	2	0	1	1	0	1	1	2	1	2	0	1	1	0	0	1	2	0	1	3	0	1	0	3	0	0	0	0	0	0	0	0	1	0	0	1	0
Seq133	GTGATGCGACGGAGATGTATCAGCACCGTCAACTGAAT	38	1	0	1	0	2	1	0	1	1	1	2	1	1	0	2	1	2	0	1	0	0	1	1	0	0	0	1	1	0	0	0	0	1	0	0	0	0	0
Seq134	TGGATGTGTGTGTGGTGTAGTTGCTCTGAT	30	0	3	0	1	1	2	0	0	1	1	2	0	2	0	1	2	0	0	0	0	2	0	1	1	2	1	0	0	2	0	1	0	0	0	0	0	0	0
Seq135	CGGCGGGTGGGTGAGTGGAGATTTAACGTC	30	0	0	0	1	0	0	0	1	1	1	0	1	0	0	1	0	0	2	0	0	0	1	2	0	3	0	0	0	0	3	2	0	0	0	0	0	2	0
Seq136	CGGCGGGTGGGTGGGTGGAGGTTTAACGTC	30	0	0	0	0	0	2	2	0	0	2	0	1	0	1	2	1	1	1	0	1	0	0	0	0	1	1	0	0	3	0	1	0	2	0	1	0	0	0
Seq137	TGGATGTGTGTGTTGTGTATTGCTCTGAT	29	1	1	0	1	0	2	0	0	2	0	0	1	0	2	1	0	1	0	1	0	1	0	2	0	1	0	0	0	1	3	0	1	0	0	0	0	0	0
Seq138	CGGCGGGTGGGTGGGTGGGGATTTAACGTC	30	1	0	2	1	0	2	1	0	1	1	2	1	2	1	0	0	0	1	1	0	0	1	0	0	1	1	0	2	1	1	1	0	0	0	0	0	1	0
Seq139	GTGGGTGGGTGGGAGGTAAGTTGTGCCGAC	30	2	1	4	0	0	0	0	0	0	0	1	0	0	0	1	0	0	1	0	2	1	0	0	1	1	1	1	0	0	0	1	0	2	0	0	0	0	0
Seq140	GCGGGTGGGTGGGTGGTAGGTTGTGCCGAC	30	0	1	1	0	4	0	0	0	3	0	0	0	1	1	1	0	1	1	0	0	0	0	0	2	0	2	1	0	0	0	2	0	0	0	1	0	1	1
Seq141	TGGATGTGTGTGTTGTGTAGTTGCCCTGAT	30	0	0	2	1	1	2	1	0	0	4	0	0	1	0	1	0	0	1	0	1	2	0	0	0	0	1	0	0	0	2	1	0	0	0	0	0	0	0
Seq142	GCCGTGGGGGGGAGGGTGGAACCATTCTGG	30	1	0	0	0	1	0	0	0	0	2	1	0	1	1	1	0	0	1	2	1	2	1	0	0	0	0	1	1	1	1	0	0	0	1	1	0	0	1
Seq143	ACGGGTGGGTGGGTGGTAAGTTGTGCCGAC	30	0	0	0	0	1	0	0	0	0	1	1	0	2	1	0	0	2	0	1	1	2	0	0	0	0	0	3	0	1	1	1	0	1	1	0	0	1	2
Seq144	GCCGTGGGTGGGGGGGTGGAACCATTCTGG	30	0	1	1	3	0	0	0	0	1	3	0	0	2	0	0	0	0	0	0	0	0	0	1	1	1	2	1	0	0	0	0	0	0	0	1	0	1	0
Seq145	CGGCAGGTGGGTGGGTGGAGATTTAACGTC	30	0	1	0	1	1	0	0	2	1	0	1	0	1	0	2	2	1	0	1	2	0	1	0	1	0	0	0	1	1	0	0	0	0	1	1	0	0	1
Seq146	GTGATGCGATGGAAATGTATCAGCACCGTCAACTGAAT	38	2	1	2	0	4	3	1	2	1	0	0	0	0	0	0	0	0	0	0	0	0	0	0	0	0	0	1	0	0	1	1	0	2	1	0	0	0	2
Seq147	GTGGGTGGGTGGGGGGTAAGTTGTGCCGAC	30	2	0	0	0	0	1	1	0	0	0	1	0	0	1	0	1	2	1	0	0	2	0	1	0	1	1	1	1	1	0	1	0	1	0	2	0	1	1
Seq148	GTGGGTGGGTGGGCGGTAAGTTGTGCCGAC	30	1	2	0	0	2	1	0	0	2	1	0	0	0	0	0	0	0	1	0	0	0	0	1	0	2	0	1	0	0	0	0	0	1	0	0	1	2	2
Seq149	GCCGTGGGTGGGAGGGTGGAACCATTCTG	29	0	1	0	2	2	1	0	0	1	0	0	0	1	1	0	0	2	0	0	0	0	1	1	0	0	1	0	1	1	1	0	0	0	0	1	1	0	1
Seq150	CGGCGGGTGGGTGGGTGGAGCTTTAACGTC	30	0	1	1	1	0	1	1	0	0	1	2	1	0	0	0	0	0	0	0	1	0	0	0	0	1	1	0	0	1	1	1	0	1	1	0	1	0	1
Seq151	CGCATCCGTCACTTTCAGTCCCTCTACAGG	30	1	0	0	0	0	0	1	1	2	1	0	0	2	1	0	1	0	0	0	1	0	1	0	0	1	1	0	0	0	1	1	1	0	1	1	0	1	0
Seq152	GTGGGTGGGTGGGTGGTAAGCTGTGCCGAC	30	1	0	2	1	1	0	1	0	1	1	0	1	2	0	0	1	0	1	0	0	1	1	0	0	2	0	0	1	0	0	0	0	0	0	0	0	0	2
Seq153	CGGCGGGTGGGTGGGTGGAGATTTAGCGTC	30	1	0	1	2	0	0	0	1	1	3	0	0	0	0	0	0	1	0	2	3	2	0	0	1	0	0	0	0	0	0	1	0	2	0	0	1	0	0
Seq154	TCGTGTGTGGGTGGGTGGGTGGAGACTCTG	30	1	2	0	0	1	2	0	1	2	0	0	1	0	0	0	1	0	0	2	0	0	0	1	0	2	0	0	0	0	0	1	1	0	0	0	0	0	0
Seq155	CACGGGGTTACCTTCTAGGTCCCTTGGGCC	30	1	0	1	0	1	0	2	3	0	0	0	1	1	0	0	0	3	1	0	0	1	0	0	2	2	0	0	1	0	0	2	0	0	0	0	0	0	0
Seq156	GCGGGTGGGTGGGTGGTAAGTTGTTCCGAC	30	0	0	2	0	1	0	0	1	2	0	1	2	0	1	0	1	1	1	0	0	0	0	0	1	0	1	0	0	0	1	1	0	1	0	0	1	0	2
Seq157	GTGATGCGATGGAGATTTATCAGCACCGTCAACTGAAT	38	0	0	2	0	0	0	1	0	1	0	2	2	1	2	0	1	0	0	1	2	1	0	0	1	1	0	0	2	0	1	0	0	0	0	0	0	0	1
Seq158	CGGGTTAATTGCGTCCTGTCTGCCCCCCTC	30	0	0	2	0	0	0	1	1	1	0	1	1	0	1	0	1	1	0	1	0	0	0	0	1	0	0	0	0	2	0	3	1	0	0	0	0	0	1
Seq159	GTGGGTGGGTGGGTGGTAAGTTATGCCGAC	30	1	0	1	1	1	0	1	1	0	0	0	0	3	1	0	0	0	0	0	0	1	2	0	0	0	0	1	0	1	0	0	0	3	0	0	1	1	3
Seq160	CGGCGGGTGGGTGGGTGGAGACTTAACGTC	30	1	0	1	1	1	0	1	2	0	0	0	0	3	5	0	0	0	0	0	2	0	1	1	0	1	1	0	0	0	1	1	0	0	0	0	0	0	0
Seq161	TGGATGGTGTGTGTTGTGTAGTTGCTCTGAT	31	0	0	3	1	1	1	1	0	0	1	2	3	2	0	1	0	0	0	1	1	0	0	1	0	0	0	1	1	0	1	0	0	0	0	0	0	0	0
Seq162	GCGGGTGGGTGGGTGGTAAGTTGTGCCGGC	30	1	0	2	1	0	0	1	1	1	1	0	1	1	0	1	0	1	0	2	1	1	1	2	0	1	0	0	0	0	0	0	0	0	0	0	0	0	1
Seq163	CGCGGTGGGAGGGTGGGTGGAGCGTGGTTG	30	1	1	0	1	1	1	0	0	0	0	0	1	0	0	2	1	1	0	0	1	0	0	1	0	0	1	0	0	0	0	1	1	3	0	0	0	0	0
Seq164	GCGGGTGGGTGGGTGGTAAGTTGTGCCTAC	30	0	0	1	0	1	0	0	0	0	1	0	2	1	2	0	0	1	0	0	0	0	0	1	0	1	1	2	0	0	0	0	0	1	1	0	1	2	0
Seq165	GCAGACCGGGTTTCCCGTGGCACCCTCCTTG	31	0	2	1	0	1	0	0	0	2	1	2	0	2	0	0	1	0	1	0	0	1	0	0	2	1	0	0	1	0	0	0	0	0	1	0	1	0	0
Seq166	CGTGGGTGGGTGGGTGGCAAATGTTGCGAC	30	0	4	0	0	0	2	1	0	0	0	2	1	2	0	0	0	0	0	0	2	0	1	0	0	1	1	0	0	0	0	0	0	1	0	0	0	0	0
Seq167	CGCGGTGGGAGGGTGGGCGGAGCGTGGTCG	30	1	0	1	0	1	0	1	1	0	1	0	3	0	1	1	0	0	1	1	0	1	0	0	0	0	0	0	0	1	1	1	0	1	0	1	0	0	0
Seq168	TGGATGTGTATGTTGTGTAGTTGCTCTGAT	30	0	0	0	1	1	0	1	1	0	2	0	1	0	1	0	0	2	1	0	2	2	1	0	1	0	0	0	0	0	1	0	0	0	0	0	0	0	0
Seq169	GTGGGTGGGTGGGTGTTAAGTTGTGCCGAC	30	0	2	0	0	0	0	1	1	0	1	0	0	1	1	0	0	1	1	0	0	1	2	0	1	0	1	0	0	2	0	0	0	1	0	1	1	1	0
Seq170	TGATGTGTGTGTTGTGTAGTTGCTCTGAT	29	0	0	1	1	2	1	0	0	2	0	0	2	0	1	3	0	1	1	0	1	0	1	0	0	1	0	0	0	0	0	0	1	0	0	0	0	0	0
Seq171	CGGCGGGTGGGTGGGTGGAGATTTAACATC	30	0	2	0	0	2	0	1	0	1	0	1	0	1	2	0	0	0	1	0	0	0	1	2	0	1	1	0	0	0	1	1	0	0	0	0	0	1	0
Seq172	GGAGCCGTGGGGGGGTGGGTGGTTGCTGCC	30	0	0	0	1	2	0	0	1	1	0	0	1	2	0	1	1	1	0	0	0	0	0	0	0	0	1	0	0	0	0	2	0	1	2	1	1	1	0
Seq173	CGTGGGTGGGTGGGTGGCGTAATCTGCTCG	30	1	0	0	1	1	0	1	0	1	0	0	0	0	0	0	2	1	0	0	1	0	0	3	0	1	0	1	1	2	0	0	1	0	0	0	0	1	0
Seq174	GTGATGCGATGGCGATGTATCAGCACCGTCAACTGAAT	38	2	1	1	1	0	0	0	0	1	3	0	0	0	0	0	1	0	0	0	1	0	2	0	0	0	0	0	0	0	0	0	2	0	0	0	1	1	0
Seq175	TGGATGTGTGTGTTGTGGTAGTTGCTCTGAT	31	0	1	1	0	1	0	0	0	0	1	1	0	0	1	0	0	1	1	1	2	0	1	0	0	2	0	0	0	2	0	0	0	0	0	0	0	0	0
Seq176	CGGCGTGTGGGTGGGTGGAGATTTAACGTC	30	2	0	0	0	1	0	0	2	0	0	1	1	0	1	0	1	0	2	0	1	0	2	1	0	0	0	0	1	1	0	0	1	0	0	1	0	0	0
Seq177	GGGGGTGGGTGGGTGGTAAGTTGTGCCGAC	30	0	2	0	0	1	1	0	0	0	0	1	0	1	0	0	0	1	0	0	2	1	0	0	0	0	1	2	0	1	1	0	1	0	0	1	1	0	0
Seq178	GCGGGTGGGTGGGTGTTAAGTTGTGCCGAC	30	2	0	1	0	0	0	0	0	0	2	1	0	0	1	0	1	0	2	1	1	0	1	0	1	1	0	0	0	1	0	0	1	2	0	0	0	1	0
Seq179	GCGGGTGGGTGGGTGGTAAGTTGGCCGAC	29	1	2	1	0	1	0	0	0	0	1	0	0	2	2	0	0	0	0	1	1	0	1	0	0	0	2	1	0	0	1	0	0	1	0	0	0	0	0
Seq180	GTGATGCGATGGTGATGTATCAGCACCGTCAACTGAAT	38	0	0	0	1	2	1	0	1	1	2	0	0	1	0	0	0	0	0	1	1	0	0	0	1	0	1	1	0	1	0	0	0	0	1	0	2	0	0
Seq181	TGGATGTGTGTGTGTGTAGTTGCTCTGAT	29	1	2	1	1	0	0	0	0	0	1	1	1	0	1	2	0	0	0	0	2	0	0	2	1	0	0	0	0	0	1	0	0	0	0	0	0	0	0
Seq182	CGGCGGATGGGTGGGTGGAGATTTAACGTC	30	0	1	0	1	3	0	1	1	1	1	0	2	0	0	0	0	0	0	1	0	0	0	1	1	0	0	1	0	0	0	1	2	0	0	0	1	0	0
Seq183	GCGGGCGGGTGGGTGGTAAGTTGTGCCGAC	30	0	0	0	0	2	2	1	0	1	1	1	0	0	0	0	0	0	0	0	0	0	0	0	0	0	0	0	1	1	2	1	1	1	0	0	0	3	1
Seq184	CGGCGGGTGGGTGGGTGGAGATTTAACGGC	30	0	0	0	0	0	0	0	0	1	1	0	3	0	2	0	0	0	1	1	3	0	0	1	0	0	0	1	0	0	1	0	0	1	1	0	0	0	1
Seq185	CGTCGGGTGGGTGGGTGGAGATTTAACGTC	30	1	0	1	0	2	1	0	0	1	1	0	1	0	1	1	0	0	0	0	1	0	0	1	0	0	0	2	0	0	0	1	1	0	0	0	0	1	0
Seq186	CGGCGGGTAGGTGGGTGGAGATTTAACGTC	30	0	1	0	0	2	0	0	0	1	1	1	1	1	1	0	0	1	1	0	0	0	1	0	0	0	1	1	0	1	0	0	2	0	0	0	1	0	0
Seq187	CCAGGTCCGTCCGAACCAGGTTTCCTGTCCC	31	0	2	0	0	0	1	0	0	0	0	0	2	0	1	0	1	2	0	2	0	1	0	0	4	0	0	1	0	1	0	0	0	0	0	0	0	1	1
Seq188	GCTCGGCGGATGGGAGGGAGGTATTCTGTC	30	0	0	1	0	0	0	0	1	1	1	0	1	1	1	0	0	1	1	0	0	0	0	1	1	1	0	1	0	2	0	1	0	0	2	0	0	0	0
Seq189	TGGATGTGTGTGTTGTGTGTTGCTCTGAT	29	1	0	1	0	1	1	1	0	1	1	1	0	2	1	0	0	0	1	0	1	1	0	1	1	0	0	0	0	0	0	1	1	0	0	0	0	0	0
Seq190	GCGATGCGATGGAGATGTATCAGCACCGTCAACTGAAT	38	1	0	0	1	0	0	0	1	1	1	1	0	0	0	1	0	0	1	1	0	0	1	0	0	0	0	1	0	0	2	0	2	0	0	0	0	1	0
Seq191	TGGATGTGTGTGTTGTGAGTTGCTCTGAT	29	2	0	0	0	2	1	1	0	0	0	1	0	0	0	1	0	1	1	0	3	0	0	1	0	0	0	1	0	1	0	1	1	0	0	0	0	0	0
Seq192	GTGATGCGATGGATATGTATCAGCACCGTCAACTGAAT	38	0	0	0	0	0	1	0	3	0	0	2	0	1	0	0	1	0	0	0	1	1	0	1	1	0	2	0	0	0	0	2	0	0	1	1	0	1	0
Seq193	GTGATGCGATGAAGATGTATCAGCACCGTCAACTGAAT	38	0	0	1	0	0	1	1	1	2	1	0	0	0	0	0	1	0	0	1	0	0	1	0	0	0	1	0	0	0	1	0	0	0	0	0	3	1	1
Seq194	CGACGGGTGGGTGGGTGGAGATTTAACGTC	30	2	0	1	0	0	0	2	0	1	0	2	0	0	0	0	0	0	1	0	0	1	1	0	1	0	1	0	1	0	1	0	0	0	0	1	0	0	3
Seq195	GCTGTCCGTCCGAATAGGGTTCCCCGTGTA	30	0	0	0	1	0	0	0	0	0	1	1	1	0	0	1	2	2	1	1	0	0	0	0	1	0	1	0	1	2	0	1	0	0	0	0	0	1	0
Seq196	TGGATGTGTGTGTTTGTAGTTGCTCTGAT	29	2	0	0	0	2	1	2	3	0	0	0	0	0	0	0	1	1	0	0	0	0	0	1	2	2	0	0	0	0	0	0	0	0	0	0	0	0	0
Seq197	GTGGTGCGATGGAGATGTATCAGCACCGTCAACTGAAT	38	0	2	1	2	1	0	2	2	0	1	0	0	0	2	0	0	0	1	0	0	0	0	0	0	0	1	0	1	0	0	0	0	0	0	0	0	0	0
Seq198	TGGATGTGTGTGTTATGTAGTTGCTCTGAT	30	1	0	1	1	1	1	0	0	0	1	0	1	0	1	1	1	0	0	0	1	0	0	0	0	3	1	0	0	0	1	0	1	0	0	0	0	0	0
Seq199	GCGGCGGGGGGGTGGGTGGTGCGATTCCCG	30	0	0	0	2	0	0	0	0	1	1	0	1	1	0	0	1	0	0	0	0	1	0	0	2	2	1	1	1	0	0	0	2	0	0	0	1	0	0
Seq200	TGGATGTGTGTGTTGTGTAAGTTGCTCTGAT	31	0	1	0	1	1	1	1	0	0	1	0	0	2	1	0	0	1	0	1	0	0	1	0	2	1	1	0	1	2	0	0	0	0	0	0	0	0	0
Seq201	GTGGGTGGGTGGGTGGTAGGTTGTGCCGAC	30	1	0	1	0	0	0	1	0	0	3	0	1	0	0	0	0	0	1	1	0	0	1	1	1	1	0	1	0	0	0	1	0	1	0	1	0	0	0
Seq202	CGGCGGGTGGGTAGGTGGAGATTTAACGTC	30	0	0	0	0	2	1	0	2	0	0	1	1	1	0	0	0	1	0	0	1	0	0	2	0	0	1	0	0	1	0	0	0	0	0	0	0	1	0
Seq203	GGACCCTCGCCTCGTAGGTCAGTATTCTCGG	31	1	1	0	0	0	0	0	1	2	1	0	0	0	1	0	5	0	0	0	0	0	1	0	2	0	0	0	1	1	0	1	0	0	0	0	0	0	0
Seq204	GCGAACGGGTACCCCTTGGGTCACTATGTG	30	0	0	0	0	1	0	0	0	2	0	0	0	1	1	1	2	0	0	0	1	1	0	0	0	1	0	0	2	0	1	1	0	0	0	0	1	0	0
Seq205	GTGATGCAATGGAGATGTGTCAGCACCGTCAACTGAAT	38	0	0	1	0	0	0	0	0	0	0	3	0	0	1	0	2	0	3	0	0	0	2	3	1	2	1	0	0	0	0	0	0	0	0	0	0	0	0
Seq206	GTCGTGGGTGGGAGGGTGGAACCATTCTGG	30	0	0	0	1	0	0	0	0	0	0	0	3	0	0	0	1	0	0	2	2	0	1	0	0	0	1	0	0	2	1	0	0	0	1	0	0	0	0
Seq207	GCGGGTGGGTGGGGGGTAAGTTGTGCCGAC	30	0	0	0	0	1	0	1	0	0	0	1	1	2	0	0	0	0	1	0	2	0	1	0	0	0	0	0	1	1	0	1	0	1	0	0	0	0	1
Seq208	TGGATGTGTGTGGTGTGTAGTTGCTCTGAT	30	1	1	2	2	0	0	0	0	2	0	0	1	0	0	0	0	0	0	0	2	0	0	0	0	1	0	1	0	0	1	0	2	0	0	0	0	0	0
Seq209	TGGATGTGTGTGTTGTGTTGTTGCTCTGAT	30	0	1	0	0	0	1	0	1	1	0	2	1	0	1	0	1	0	1	1	0	0	0	3	1	1	1	0	0	0	0	0	1	0	0	0	0	0	0
Seq210	GTGGTCCGTCCGAACCAGGTCTCCTGATTG	30	0	2	1	0	0	1	0	0	0	0	1	1	0	1	0	2	1	0	0	0	0	1	1	0	0	0	0	0	2	1	0	0	0	0	0	0	1	1
Seq211	GTGATGCGATGAGATGTATCAGCACCGTCAACTGAAT	37	1	0	0	0	0	1	0	1	0	0	0	0	3	2	0	0	0	1	0	0	0	0	1	1	0	0	1	0	0	1	1	1	0	0	0	0	0	1
Seq212	TGGATGTGTGTGATGTGTAGTTGCTCTGAT	30	1	1	1	0	0	1	2	0	0	2	0	0	0	0	0	0	0	0	0	1	0	0	0	0	0	0	0	0	0	0	1	2	0	0	0	0	0	0
Seq213	CGCTGGTGGGTGGGCGGGTGGAATGCGATG	30	0	1	0	4	1	0	0	1	1	0	0	0	1	0	0	1	1	0	0	0	1	1	0	0	1	1	0	0	2	0	0	0	1	0	0	0	0	0
Seq214	TGGATGTGTGTGTTGTGTGGTTGCTCTGAT	30	0	0	1	0	0	1	0	0	2	1	2	0	0	0	2	0	1	0	0	0	0	1	0	0	0	1	1	0	0	0	1	0	0	0	0	0	0	0
Seq215	GGGATGCGATGGAGATGTATCAGCACCGTCAACTGAAT	38	0	0	1	1	1	0	2	2	0	1	0	0	0	0	2	0	0	0	1	1	1	0	0	0	1	1	0	0	0	0	0	1	1	0	0	0	1	0
Seq216	CGGATGTGTGTGTTGTGTAGTTGCTCTGAT	30	0	0	0	0	6	0	1	0	0	0	0	0	0	0	0	0	1	0	2	0	0	1	0	0	0	0	0	0	2	0	0	6	0	0	0	0	0	0
Seq217	GTGGGTGGGTGGGTGGCAAGTTGTGCCGAC	30	0	0	0	0	0	0	1	2	0	0	1	0	1	0	1	0	0	0	0	2	0	1	0	0	0	0	1	1	1	0	0	1	0	1	0	1	0	0
Seq218	TGGATGTGTGTGTTGTATAGTTGCTCTGAT	30	1	0	0	0	1	1	2	0	0	0	0	0	3	0	2	0	0	1	0	3	1	0	0	0	0	0	0	0	0	2	1	0	0	0	0	0	0	0
Seq219	AGGGCCTGGCGATCGGGTTTGGCGGGTTGC	30	0	0	0	0	2	0	0	2	0	0	1	1	2	2	0	0	0	1	0	0	1	0	0	1	1	0	0	0	0	1	0	1	0	0	0	0	0	0
Seq220	CGCGGTGGGAGGGCGGGTGGAGCGTGGTCG	30	0	0	2	2	0	0	1	1	1	1	0	0	0	0	0	1	0	0	0	0	0	1	0	0	0	0	0	1	1	0	1	3	0	0	0	0	0	1
Seq221	CGGCGGGTGGGTTGGTGGAGATTTAACGTC	30	0	0	1	0	3	0	0	0	2	0	1	0	1	0	0	0	0	1	1	0	0	0	0	0	0	0	0	1	2	1	1	0	0	0	0	1	0	0
Seq222	CCAGCACGGCGGTAATGTACACGGGAGTCC	30	2	0	0	0	1	1	0	0	1	1	1	3	2	0	0	0	1	1	1	0	1	0	1	0	0	0	0	0	0	0	0	1	0	0	0	0	0	0
Seq223	GACATCCAAGGGTTCCCCGGCACGAATTTC	30	1	1	0	2	0	0	0	0	2	1	0	0	0	0	0	3	1	0	0	0	0	0	0	0	0	0	0	0	0	1	1	1	0	0	1	0	0	0
Seq224	GCGGGTGGGTGGGTGGTAAGTTGTACCGAC	30	1	1	1	1	0	0	2	0	0	0	0	2	0	1	0	1	1	0	3	0	0	0	0	0	0	0	1	0	0	0	0	0	0	1	1	0	0	0
Seq225	GTGGGTGGGTGGGTGGTAAGTTGGCCGAC	29	0	1	0	0	0	1	0	1	1	0	0	1	0	0	0	0	0	0	0	1	1	0	0	0	1	0	0	2	0	1	0	0	1	0	0	0	3	0
Seq226	GTGGGTGGGTGGGTGGTAAGTTTTGCCGAC	30	0	2	0	0	1	0	0	0	1	0	1	2	0	0	1	1	0	0	1	0	0	1	1	0	0	0	0	0	0	3	0	0	0	1	1	0	0	0
Seq227	TGGATGTGTGTGTTGTTAGTTGCTCTGAT	29	0	0	1	3	1	1	0	0	1	0	1	0	1	1	0	0	0	1	0	0	0	0	0	0	0	0	0	1	0	0	1	0	0	0	0	0	0	0
Seq228	GCGGGTGGGTGGGTGGTATGTTGTGCCGAC	30	0	0	0	0	0	0	1	0	1	2	1	0	1	0	0	0	0	0	1	1	0	0	3	0	0	0	2	0	1	0	0	0	1	0	0	0	2	0
Seq229	GCAGCCGGTTACCTCTCAGGTCCCTATTGG	30	0	0	1	3	1	0	1	0	1	0	1	0	0	0	0	0	0	0	0	1	0	0	0	0	0	0	0	0	2	1	2	0	1	0	0	0	0	0
Seq230	GGACCGTCGTCTTAGTCGTCAGTATTCTGG	30	1	0	1	0	0	1	0	1	0	0	0	0	0	1	1	0	2	1	1	0	0	0	0	0	0	0	1	2	1	2	0	0	0	0	0	0	1	0
Seq231	CGGCGGGTGGGTGGATGGAGATTTAACGTC	30	1	0	1	1	1	0	0	0	0	1	1	2	0	0	1	0	0	1	0	0	0	0	1	1	0	1	2	0	0	0	0	1	1	0	0	0	0	0
Seq232	CGGCGGGTGGGTGGGTGGAGATCTAACGTC	30	0	0	1	1	0	1	0	0	0	1	1	0	0	0	1	0	0	0	0	0	0	0	1	0	1	2	0	1	0	1	2	0	1	0	0	0	0	0
Seq233	TGGATGTGTGTGTTGGGTAGTTGCTCTGAT	30	1	0	0	0	1	1	1	0	1	0	2	1	0	0	0	1	0	0	1	1	0	0	0	2	0	0	1	0	0	1	1	0	0	0	0	0	0	0
Seq234	GTGATGCTATGGAGATGTATCAGCACCGTCAACTGAAT	38	0	0	0	1	0	0	0	0	2	0	0	1	1	0	0	1	1	0	0	1	2	0	0	0	1	0	1	0	0	0	1	0	0	0	0	1	2	0
Seq235	CACGAGGCATCCTTAGGATCCCAACTGGGC	30	1	0	0	0	2	1	0	0	0	0	1	0	0	1	0	0	0	0	1	0	0	0	1	1	0	0	0	0	0	0	0	0	0	0	2	0	0	0
Seq236	TTGCGCATCCCTCGTCAGTGCTTGGTTTAC	30	3	0	0	1	1	1	2	0	0	0	1	0	0	2	0	0	0	1	0	0	0	0	0	0	0	0	1	1	0	1	1	0	0	0	0	0	0	0
Seq237	TGGATGTGCGTGTTGTGTAGTTGCTCTGAT	30	2	1	0	2	0	2	0	0	1	0	0	0	1	0	0	0	0	0	0	0	1	2	0	0	0	0	0	0	1	0	0	1	0	0	0	0	0	0
Seq238	GTGATGCGATGGAGGTGTACCAGCACCGTCAACTGAAT	38	1	0	0	0	1	0	0	3	0	3	3	1	0	0	0	0	0	1	0	1	0	1	0	0	1	0	0	0	0	0	0	0	0	0	0	0	0	0
Seq239	CGGCGGGTGGGTGGGTGGAGATTTAACGTA	30	1	0	2	0	0	2	1	0	0	1	0	0	0	1	0	0	0	0	0	1	0	0	0	0	0	0	0	1	1	2	1	0	0	0	0	0	0	0
Seq240	CGGCGGGTGGGTGGGAGGAGATTTAACGTC	30	1	1	0	0	0	1	0	0	0	0	1	0	1	1	0	1	0	0	0	0	0	1	0	1	0	0	0	0	1	0	0	0	2	0	0	2	0	0
Seq241	CGGCGGGTGAGTGGGTGGAGATTTAACGTC	30	0	0	1	0	1	2	0	0	0	0	0	0	1	1	0	0	1	0	0	0	1	0	0	1	0	0	0	0	1	1	0	0	1	1	1	0	0	0
Seq242	GTGGGAGGGTGGGTGGTAAGTTGTGCCGAC	30	0	0	0	0	0	1	0	0	2	0	1	0	2	0	0	0	0	0	0	1	0	0	0	0	1	0	1	0	1	0	1	0	1	0	0	1	0	0
Seq243	CGGCGGGTTGGTGGGTGGAGATTTAACGTC	30	0	1	0	0	1	1	0	0	0	0	1	2	1	0	0	0	0	2	1	2	1	0	0	1	0	0	0	0	0	0	0	1	0	2	0	0	0	0
Seq244	GCCGCGGGTGGGAGGGTGGAACCATTCTGG	30	1	1	1	0	0	0	0	0	2	0	0	1	1	0	1	0	0	1	0	1	0	1	0	2	1	0	0	0	0	0	1	0	0	0	0	0	0	0
Seq245	TGGATGTGTGTGTTGTTTAGTTGCTCTGAT	30	0	0	0	0	0	0	0	0	1	1	1	2	0	1	0	1	0	2	0	0	0	1	0	1	1	0	1	0	0	1	1	0	0	0	0	0	0	0
Seq246	TGGATGTGTGTGTTGTGTAGTTGCTCTGCT	30	1	2	1	0	2	2	0	0	2	1	0	0	0	0	0	0	0	0	0	0	0	0	0	1	0	0	0	0	0	0	0	0	0	0	0	0	0	0
Seq247	GACGACGTCCGAACCAGGTTTCCTGAATC	29	0	0	0	1	1	0	0	0	2	0	0	0	2	1	0	0	1	0	0	0	0	0	0	1	1	0	0	0	0	1	1	0	0	0	0	0	0	1
Seq248	TGGATGTGTGTGTTGTGTCGTTGCTCTGAT	30	2	1	0	0	0	1	1	2	1	0	0	0	0	0	0	0	0	0	0	3	1	0	0	0	0	0	1	1	0	0	0	0	0	0	0	0	0	0
Seq249	GCTGAGGGCGGGTGGGTGGCACATTCGATG	30	2	0	0	0	0	0	0	1	0	1	0	0	0	0	0	0	0	1	0	1	0	0	0	0	1	0	1	2	1	1	1	1	0	0	0	1	0	0
Seq250	TGGATGTGTGTGTTGTGTAGTTGCTCTTAT	30	1	0	0	0	1	0	0	0	1	2	0	0	1	0	0	0	1	2	0	0	0	0	1	0	1	2	0	0	1	0	0	0	0	0	0	0	0	0
Seq251	CGCAGCCGTCACTATTTAGTCCCGGCCCGG	30	1	0	1	0	2	0	1	1	1	0	0	0	0	2	2	0	0	0	0	0	0	0	0	0	0	0	0	0	1	0	1	0	0	0	1	0	0	0
Seq252	GCGGGTGGGCGGGTGGTAAGTTGTGCCGAC	30	1	0	0	1	1	1	0	0	1	0	0	1	1	0	0	0	1	0	0	2	0	0	0	1	1	0	1	0	0	0	0	0	0	0	0	1	0	0
Seq253	CGCGGGCGGGTGGGTGGTTGGTTGCACTGG	30	0	0	0	1	0	0	0	0	1	0	1	0	0	1	0	1	1	0	0	1	0	1	1	1	0	1	0	0	1	0	1	0	0	0	0	0	0	0
Seq254	TGGATGTGTGTGTTGTGTAATTGCTCTGAT	30	1	0	0	0	0	0	0	0	0	2	0	1	2	0	0	0	0	1	0	3	0	0	1	0	1	0	0	0	0	1	1	0	0	0	0	0	0	0
Seq255	CAACGCAGCCGTCACTTTCAGTCCCCCTGG	30	1	0	0	1	0	0	0	1	0	0	2	0	1	0	0	0	0	0	1	1	1	0	1	0	0	0	0	0	1	2	2	1	0	0	0	0	0	0
Seq256	GCGGTCCGTCCGAACCAGGTCCCCTGATTG	30	0	1	1	2	1	0	0	0	0	1	0	2	1	0	0	1	1	0	0	0	1	0	0	0	0	0	2	0	0	0	0	0	0	0	0	0	0	1
Seq257	CGGCGGGTGGGTGGGTGGAGATTTAACGCC	30	1	2	2	0	0	0	0	0	0	0	1	0	1	0	0	0	0	0	0	1	0	1	0	0	2	0	0	0	0	0	0	0	0	0	0	0	0	0
Seq258	GGTGGGTGGGTGGGTGGTAAGTTGTGCCGAC	31	1	0	2	0	0	2	0	0	0	0	2	0	1	1	0	0	0	0	0	1	0	1	1	1	0	1	0	0	0	1	0	0	0	0	0	0	0	0
Seq259	GTGGGTGGGTGGGTGGAGATTTAACGTC	28	0	0	0	0	0	1	1	0	0	0	0	0	0	0	0	1	0	0	0	1	0	0	0	1	0	0	0	1	0	1	0	0	0	0	1	0	1	4
Seq260	GTGATGCGCTGGAGATGTATCAGCACCGTCAACTGAAT	38	1	0	1	0	1	1	0	1	0	0	0	0	0	1	0	0	0	0	0	2	0	0	0	0	0	0	1	0	0	0	1	0	1	0	0	0	0	0
Seq261	TGGATGTGTGTGTTGGTAGTTGCTCTGAT	29	1	0	1	1	0	0	1	0	0	2	0	0	0	3	0	0	0	0	0	1	0	0	0	1	0	0	0	0	0	0	0	1	0	0	0	0	0	0
Seq262	GCGGGGGGGTGGGTGGTAAGTTGTGCCGAC	30	0	0	0	1	0	1	0	0	0	0	2	2	0	1	0	0	0	1	0	1	0	3	0	0	0	0	0	0	0	1	0	0	1	0	0	0	0	0
Seq263	CGGCGGGTGTGTGGGTGGAGATTTAACGTC	30	0	1	2	0	0	1	0	1	0	0	1	1	0	1	1	0	1	0	0	0	0	1	0	0	1	0	0	1	1	0	0	1	0	0	0	0	0	0
Seq264	TGGATGTTGTGTTGTGTAGTTGCTCTGAT	29	0	0	1	0	1	1	2	0	1	0	1	0	0	1	0	0	0	1	1	0	0	0	1	0	0	1	1	0	0	0	0	1	0	0	0	0	0	0
Seq265	TGGATGTGTGTGTTGCGTAGTTGCTCTGAT	30	1	0	0	1	1	0	0	1	0	0	0	1	0	0	0	0	0	0	0	0	1	0	0	0	1	0	1	0	0	1	2	0	0	0	0	0	0	0
Seq266	CGGCGGGTGGGTGGGTGGAGATTCAACGTC	30	0	0	0	0	3	0	1	0	0	0	0	0	0	0	0	0	0	0	0	1	1	0	1	0	1	0	2	0	0	1	1	0	1	0	0	0	1	0
Seq267	TGGATGTGTTGTGTTGTGTAGTTGCTCTGAT	31	2	1	1	0	2	0	0	1	0	0	0	1	0	1	0	0	0	0	1	0	1	0	0	0	1	1	0	0	0	0	0	0	0	0	0	0	0	0
Seq268	TGGATGTGTGTGTTGAGTAGTTGCTCTGAT	30	1	0	1	0	0	0	0	0	0	0	1	1	1	1	0	2	0	0	0	0	1	0	0	0	0	0	1	0	1	3	1	0	0	0	0	0	0	0
Seq269	CGGCGGGTGGGTGGGTGGAGATTTAATGTC	30	1	0	0	0	0	1	1	1	0	0	1	1	0	0	1	0	0	0	0	0	1	0	1	0	1	1	0	0	0	1	1	0	0	0	0	1	0	0
Seq270	CGGCGAGTGGGTGGGTGGAGATTTAACGTC	30	0	1	0	0	0	0	0	2	1	0	0	0	1	0	2	0	0	0	1	1	0	1	1	0	0	0	1	0	1	0	0	1	0	0	0	0	1	0
Seq271	TGGATGTGTGTTTGTGTAGTTGCTCTGAT	29	1	0	0	0	0	0	2	1	1	0	1	1	1	0	0	0	0	0	0	0	0	0	0	0	1	1	1	1	0	0	0	0	0	0	0	0	0	0
Seq272	GGGATGTGTGTGTTGTGTAGTTGCTCTGAT	30	0	0	0	0	1	0	0	0	0	0	0	1	1	3	0	0	1	0	1	0	1	0	0	0	1	1	0	0	1	0	0	1	0	0	0	0	0	0
Seq273	CGCGGCGGGAGGGTGGGTGGAGCGTGGTCG	30	1	0	0	0	0	0	0	0	2	0	0	0	2	2	1	0	0	0	1	0	0	0	0	0	0	0	0	0	0	0	2	1	1	0	1	1	0	0
Seq274	CAGCGGGTGGGTGGGTGGAGATTTAACGTC	30	0	0	0	1	1	1	0	0	1	1	0	2	1	0	0	0	2	0	0	1	0	0	0	0	1	1	0	0	0	0	0	0	0	1	0	0	0	0
Seq275	TGGATGTGTGTGTTGTGTAGTTGCTCCTGAT	31	0	0	0	1	0	1	2	1	0	1	0	0	0	0	0	0	1	0	0	1	2	0	0	0	1	0	0	0	0	0	0	0	0	0	0	0	0	0
Seq276	GCGGGTGGGTGGGTGGCAAGTTGTGCCGAC	30	0	0	0	0	0	0	0	0	0	0	1	0	2	0	0	0	1	1	0	1	0	1	1	1	0	0	0	0	1	2	0	1	1	0	0	1	0	0
Seq277	TGGATGTGTGTGTAGTGTAGTTGCTCTGAT	30	0	1	2	0	0	0	3	0	0	1	1	0	0	0	1	0	0	0	0	1	0	0	0	0	0	0	1	0	0	0	1	1	0	0	0	0	0	0
Seq278	TGGCTGTGTGTGTTGTGTAGTTGCTCTGAT	30	1	1	1	1	1	1	0	0	0	0	0	0	0	0	0	0	0	0	0	0	1	0	0	0	0	0	0	0	0	1	1	1	0	0	0	0	0	0
Seq279	CATCGGTTATGCTCCCCGGTTCCCGGCTTT	30	0	1	0	1	0	0	0	1	1	1	0	0	1	0	1	1	2	0	0	0	0	0	0	1	0	0	0	0	1	1	0	0	0	0	0	0	0	0
Seq280	CGGCGGGTGGGTGGGTGGAGATTACGTC	28	0	0	0	1	0	1	0	0	0	0	0	1	1	0	1	0	0	0	0	1	1	1	1	2	0	0	0	0	0	0	0	0	0	1	0	0	1	0
Seq281	GTGATGCGATTGAGATGTATCAGCACCGTCAACTGAAT	38	0	0	0	0	1	0	0	0	0	0	0	0	0	0	0	0	0	0	0	0	0	0	0	1	0	2	0	0	0	1	0	1	1	0	0	1	1	0
Seq282	TGGATATGTGTGTTGTGTAGTTGCTCTGAT	30	1	1	1	1	1	1	0	0	1	0	0	0	1	0	0	1	1	1	0	0	0	0	0	0	1	0	0	0	0	0	1	0	0	0	0	0	0	0
Seq283	GCCGGGGGTGGGAGGGTGGAACCATTCTGG	30	1	0	0	0	0	0	1	0	0	0	1	0	0	1	0	0	1	2	0	0	0	0	0	0	2	0	1	0	1	1	0	1	0	0	0	0	0	1
Seq284	GTGGGCGGGTGGGTGGTAAGTTGTGCCGAC	30	2	0	0	0	1	0	0	0	0	0	0	0	1	1	1	0	0	0	0	0	2	0	1	1	0	0	0	1	0	1	0	0	0	0	0	0	1	0
Seq285	GGAGCCGTGGGAGGGTGGGTGGTTGCTGCC	30	0	1	0	1	0	0	2	0	1	0	1	1	1	0	0	1	0	0	0	1	0	0	0	0	0	0	0	0	0	0	0	0	0	0	0	0	0	0
Seq286	GGATCGTCGTATCGTAGGTCAGTATTCAGG	30	0	0	1	0	0	1	0	0	1	2	0	1	0	1	0	1	0	0	0	0	0	0	0	1	0	0	0	1	1	0	0	0	0	0	0	0	0	0
Seq287	GTGGGGGGGTGGGTGGTAAGTTGTGCCGAC	30	0	0	0	0	0	1	0	0	1	0	0	2	0	0	1	0	2	1	1	0	1	1	1	0	0	0	0	0	0	0	0	0	1	0	0	0	0	0
Seq288	GCGGGTGGGTGGGTGGTAAGTTATGCCGAC	30	1	1	0	0	0	0	1	1	0	0	0	1	0	0	0	0	0	0	0	1	0	2	1	0	0	0	0	0	0	0	0	0	1	0	0	1	1	2
Seq289	AGCGGGTGGGTGGGTGGAATTCAGTCATTC	30	0	1	0	0	0	1	0	1	0	0	2	0	0	0	0	0	0	0	1	0	0	1	1	0	1	0	0	0	0	1	0	0	0	0	0	0	0	0
Seq290	CGGTGGGTGGGTGGGCGGAGAGACGTGCC	29	0	1	2	0	1	0	0	1	1	1	0	1	0	0	0	0	2	0	0	1	0	0	0	0	0	0	1	0	0	0	1	0	0	0	0	0	0	0
Seq291	GCGGGAGGGTGGGTGGTAAGTTGTGCCGAC	30	0	0	0	0	2	0	0	0	1	0	0	1	0	0	0	0	0	1	1	0	0	0	0	0	0	0	0	0	1	0	1	1	0	1	1	0	1	0
Seq292	GGCGTGGGTGGGAGGGTGGAACCATTCTGG	30	0	0	0	0	0	0	1	1	0	0	0	0	0	0	0	0	0	0	2	0	0	0	0	0	0	0	0	0	2	0	0	1	0	0	1	2	1	1
Seq293	TGGATGTGTGCGTTGTGTAGTTGCTCTGAT	30	1	0	0	0	0	2	0	0	0	0	0	1	0	0	0	0	0	0	0	0	0	0	1	1	0	0	0	0	0	2	1	2	0	0	0	0	0	0
Seq294	TGGATGTGTGTATTGTGTAGTTGCTCTGAT	30	0	0	1	0	1	0	0	1	0	1	1	0	0	0	0	1	0	0	0	1	1	0	0	0	0	0	0	0	0	1	0	2	0	0	0	0	0	0
Seq295	CGGCGGGTGGGTGGGTGTAGATTTAACGTC	30	0	0	1	1	0	0	0	1	0	0	0	0	0	0	0	0	1	1	0	0	0	0	0	1	1	0	1	0	1	0	1	0	0	0	0	1	0	2
Seq296	CGGTGGGTGGGCGGGTGGAGATTTGCCTATG	31	0	0	0	0	1	0	0	0	0	1	2	0	0	0	1	0	0	0	0	1	0	0	0	2	0	0	2	1	0	0	0	0	2	1	0	0	0	0
Seq297	TGGATGAGTGTGTTGTGTAGTTGCTCTGAT	30	0	2	1	2	1	0	0	1	1	1	0	0	0	0	0	0	0	0	0	0	0	0	0	0	0	0	1	0	0	1	2	0	0	0	0	0	0	0
Seq298	CACCGAGTGTGGGTGGGGGGGTGGTATTG	29	0	0	0	0	0	0	0	1	0	0	0	0	1	0	1	0	0	0	1	0	1	1	1	0	2	0	0	0	0	0	1	0	0	0	0	1	0	0
Seq299	TGGATGTGTGTGTTGTGTAGTTGTTCTGAT	30	0	0	1	2	0	0	1	0	0	0	1	1	0	0	0	1	0	0	0	1	0	0	0	0	1	1	0	0	1	0	1	0	0	0	0	0	0	0
Seq300	TGGATGTGTGTGTTGTGTAGTTGGCTCTGAT	31	0	0	0	0	0	0	0	0	0	0	1	1	1	0	1	1	0	1	0	1	1	1	1	0	1	0	0	0	0	0	0	1	0	0	0	0	0	0
Seq301	GTGGGTAGGTGGGTGGTAAGTTGTGCCGAC	30	0	0	1	0	0	0	0	0	1	0	1	3	0	0	0	0	0	0	1	0	1	1	0	0	0	0	0	1	0	0	0	0	0	0	0	0	2	0
Seq302	GGAGCCGTGGGTGGGTGGGTGGTAAGTTGTGCCGAC	36	0	0	3	0	0	0	0	0	1	0	0	0	0	0	0	0	0	0	0	0	0	0	0	0	0	0	0	0	1	0	0	0	0	1	0	2	1	1
Seq303	CGGCGGGTGGTGGGTGGAGATTTAACGTC	29	0	0	1	0	0	0	0	0	0	0	1	1	0	1	3	0	0	0	0	0	0	1	0	0	0	0	0	0	1	0	0	0	1	0	1	0	0	0
Seq304	ATGATGCGATGGAGATGTATCAGCACCGTCAACTGAAT	38	0	1	0	1	0	0	0	0	1	1	0	2	0	2	0	0	1	0	0	1	0	0	0	0	0	0	0	1	0	1	0	0	0	0	0	1	0	0
Seq305	GCGGGTGGGTGGGTGGTAAGTCGTGCCGAC	30	1	0	0	0	0	0	0	1	0	1	0	0	0	0	0	1	1	0	0	0	2	0	0	0	2	0	0	0	1	1	0	0	1	0	0	0	0	1
Seq306	CACGGGGCACCCTCTGGGTCACTGATGTGC	30	0	0	0	0	3	0	0	1	0	0	0	0	0	0	0	0	0	1	0	0	1	0	0	0	0	0	0	1	1	1	1	0	0	0	0	0	0	0
Seq307	CGCGGTGGGAGGGTGGGTGGAGCGCGGTCG	30	0	1	0	1	0	0	0	0	0	0	1	0	0	0	0	0	0	1	1	0	0	1	0	0	1	0	0	0	0	0	0	0	1	0	0	0	0	3
Seq308	CGGGGGGTGGGTGGGTGGAGATTTAACGTC	30	0	1	0	0	1	0	1	1	1	0	0	1	0	0	0	0	0	2	0	0	0	0	0	0	0	0	0	0	1	0	0	1	1	0	0	0	0	0
Seq309	CGGCGGGTGGGTGGGTGGAGATGTAACGTC	30	0	0	1	0	0	0	0	0	0	0	0	0	0	0	0	1	0	2	0	0	0	0	0	0	0	0	0	0	0	2	0	0	1	2	1	0	1	0
Seq310	CGGCGGGTGGGTGGGTAGAGATTTAACGTC	30	1	0	0	0	0	1	1	0	1	0	0	1	0	0	0	0	0	0	0	0	0	0	1	1	0	1	0	0	1	0	0	1	1	0	0	0	0	0
Seq311	ACCACCGTCCGAACCAGGTTCCCTGTATCC	30	0	1	0	0	0	1	0	0	2	2	1	0	0	0	1	0	0	0	0	1	0	0	1	0	0	0	0	0	0	1	0	0	0	0	0	0	0	0
Seq312	GCCGTGGGTGGGAGGTTGGAACCATTCTGG	30	0	0	0	0	0	0	0	0	0	0	2	0	1	0	1	0	0	1	0	0	0	3	1	0	0	1	0	0	0	0	0	0	0	0	0	0	0	0
Seq313	TGAGTGGGTGGGTGGGCGGCTGTAGTCTCG	30	0	1	1	0	0	1	1	1	1	2	0	0	1	0	0	0	0	0	0	0	0	0	1	0	1	1	0	0	0	0	0	0	0	0	0	0	0	0
Seq314	GTGGGTGGGTGGGTGGCTCATAGTTTTTTG	30	0	0	0	0	0	0	1	0	1	1	0	0	0	0	0	0	0	0	0	1	0	1	1	0	0	0	0	1	0	0	0	0	0	0	1	0	0	1
Seq315	TGGATGTGTGTGTCGTGTAGTTGCTCTGAT	30	0	1	0	0	1	2	0	0	1	0	0	0	0	0	0	0	0	0	0	0	0	0	1	1	2	0	1	0	1	1	1	0	0	0	0	0	0	0
Seq316	CGGCGGGTGGGTGGGTGGCGATTTAACGTC	30	0	0	1	0	0	0	1	0	1	0	1	0	0	0	1	0	0	0	1	0	0	0	0	0	0	0	1	0	0	0	1	0	1	0	1	0	0	0
Seq317	GGATCCTCGCCTCGTAGGTCAGTATTCTC	29	0	0	1	0	2	0	0	1	0	1	0	0	0	0	1	3	0	0	0	0	0	0	0	1	0	0	1	0	0	0	0	0	1	0	0	0	0	0
Seq318	GCGGAGGACGGGTGGGTGGCACATTCGATG	30	0	0	0	0	0	0	0	0	0	0	3	0	0	0	0	1	1	1	1	0	0	1	1	0	1	1	0	1	1	0	0	0	0	0	0	0	0	0
Seq319	TGGATGTGTGTGTTGTGTAGCTGCTCTGAT	30	0	0	0	0	0	0	1	1	1	0	1	0	0	0	0	2	1	1	0	0	0	2	0	0	1	0	0	0	0	1	0	0	0	0	0	0	0	0
Seq320	GCGGATGGGTGGGTGGTAAGTTGTGCCGAC	30	1	0	0	2	0	2	0	0	1	0	0	0	1	0	0	0	1	1	0	0	0	0	0	0	0	0	0	0	0	0	0	0	0	0	0	1	0	0
Seq321	TGGATGTGTGTGTTGTGTAGGTTGCTCTGAT	31	2	0	0	0	0	0	1	0	1	1	0	2	0	0	0	0	0	0	1	1	2	0	0	0	0	0	0	0	0	0	0	0	0	0	0	0	0	0
Seq322	GTGGGTGGGTGGGTGGTAAGTTGTGCGAC	29	0	0	0	1	0	0	0	0	0	0	2	1	0	2	0	0	0	1	1	0	0	0	0	0	0	0	0	0	0	0	1	0	0	1	1	0	0	0
Seq323	TGGCGGGTGGGTGGGTGGAGATTTAACGTC	30	0	0	0	0	0	0	1	0	1	0	0	1	0	1	0	0	0	0	1	0	1	0	0	0	1	0	0	0	0	0	1	0	0	0	0	1	3	0
Seq324	GTGAGGCGATGGAGATGTATCAGCACCGTCAACTGAAT	38	0	0	0	0	0	0	0	1	0	0	0	0	0	0	0	0	1	0	0	0	0	0	1	1	1	0	2	0	0	0	0	1	3	0	0	0	1	1
Seq325	CGAGTGGGTGGGTGGGCGGAAGATTCCCGG	30	0	0	0	0	0	0	1	0	1	1	0	1	0	0	0	2	0	0	1	0	0	0	1	0	0	0	0	0	0	0	0	0	2	0	1	1	0	0
Seq326	GTGGATGGGTGGGTGGTAAGTTGTGCCGAC	30	0	0	1	1	1	0	0	0	0	1	0	0	1	0	0	1	0	0	2	0	1	0	1	0	0	0	1	1	0	0	0	0	0	0	0	0	0	0
Seq327	GTGATGCGATGGAGTTGTATCAGCACCGTCAACTGAAT	38	0	0	0	1	1	0	0	0	3	0	0	0	1	0	0	0	0	0	0	1	0	0	0	0	0	0	0	1	1	0	1	0	1	0	1	0	1	0
Seq328	CGGCGGGTGGATGGGTGGAGATTTAACGTC	30	0	0	1	1	1	0	0	1	1	0	0	0	0	0	0	0	0	1	0	0	0	0	0	0	0	0	0	0	0	0	1	0	1	0	0	1	0	0
Seq329	CACGGGGCACCCTTTGGGTCCTAAGTAGGC	30	0	0	1	0	0	0	0	0	0	0	1	1	1	0	0	0	0	0	0	0	0	0	0	0	0	0	0	0	0	0	1	0	1	0	0	0	0	0
Seq330	CATGAGGTTATCCCCTGGATCCCTTTGGGC	30	0	0	2	1	0	0	1	1	0	1	0	0	0	0	0	0	0	0	0	0	0	0	0	0	0	0	0	1	1	0	0	0	0	0	0	0	0	0
Seq331	GTAATGCGATGGAGATGTATCAGCACCGTCAACTGAAT	38	0	1	1	0	1	1	0	1	0	1	0	1	0	0	0	0	1	0	0	1	0	0	0	0	0	0	0	0	0	0	1	0	0	0	0	0	0	0
Seq332	TGGATGTGTGTGTTGTGTATTTGCTCTGAT	30	0	0	0	0	0	0	0	0	0	0	0	0	0	1	1	0	0	1	0	0	1	1	1	0	1	0	0	1	1	1	1	1	0	0	0	0	0	0
Seq333	TGGATGTGTGTGTTGTGTAGTTGCTCTGGAT	31	1	0	2	1	0	0	0	0	0	0	0	1	0	1	0	0	0	1	0	0	0	0	0	0	0	1	0	0	0	1	0	0	0	0	0	0	0	0
Seq334	CTGCGGGTGGGTGGGTGGAGATTTAACGTC	30	1	0	0	1	2	0	0	0	0	1	0	0	0	0	0	0	0	0	0	1	0	1	0	1	0	0	0	0	0	1	0	0	0	0	1	0	0	1
Seq335	CGGGCGGTATTGTACACGGGAGTCCCCTCA	30	0	1	0	0	0	0	2	0	1	1	1	0	0	0	0	0	0	1	0	1	0	0	0	0	1	0	0	0	1	0	0	0	0	0	0	1	0	0
Seq336	TGGTTGTGTGTGTTGTGTAGTTGCTCTGAT	30	1	0	1	0	0	0	0	0	0	0	1	0	0	0	0	0	1	1	2	1	1	0	0	0	0	0	0	0	0	0	1	1	0	0	0	0	0	0
Seq337	TGGATGTGTGGTTGTGTAGTTGCTCTGAT	29	0	0	2	0	1	0	0	0	0	2	1	0	0	0	0	0	0	0	0	0	0	0	1	0	0	1	0	0	0	0	0	0	0	0	0	0	0	0
Seq338	GTGGGTGGGTGGGTGGTTGCTGCC	24	0	4	0	0	0	0	1	0	0	0	0	0	1	0	1	0	0	0	1	1	0	0	0	0	0	0	0	1	0	0	1	0	0	0	0	0	0	0
Seq339	CGCAGCCGTCACTGTTTGAGTCCCTTTCGG	30	0	0	0	0	0	1	0	1	0	0	0	0	1	0	0	0	1	1	0	0	0	0	0	0	1	0	0	1	0	0	2	0	1	1	0	0	0	0
Seq340	CACCGAGTGTGGGTGGGTGGGTGGTATTTG	30	0	0	1	0	0	0	0	1	0	0	0	0	1	1	0	0	0	1	1	0	1	0	0	0	1	0	1	0	0	0	1	0	0	0	0	0	0	0
Seq341	TGGGTATTGGGTTAGTATAAAGGGCCCCGG	30	0	0	1	0	0	1	0	0	0	0	0	0	0	0	0	0	1	0	0	1	1	0	0	1	0	0	0	0	1	1	1	0	0	0	0	0	0	0
Seq342	GTGGGTGGGTGGGTGGTACCAGTTGTCTTC	30	0	0	0	0	0	0	1	2	0	0	0	0	0	1	0	0	0	0	0	0	0	0	3	0	0	0	0	0	0	0	0	0	0	1	0	0	0	1
Seq343	GCGGGTGGGTGGGTGGTAAGCTGTGCCGAC	30	0	0	0	0	0	0	0	0	1	0	1	0	1	0	0	0	0	1	0	0	0	0	0	0	0	0	1	1	0	1	0	1	1	0	1	0	0	0
Seq344	GTGATGCGGTGGAGATGTACCAGCACCGTCAACTGAAT	38	0	1	1	0	0	0	0	0	1	2	0	0	1	0	1	0	0	0	0	0	0	2	0	0	0	0	0	0	1	0	1	0	0	0	0	0	1	0
Seq345	GTGGGTGGGTGGGTGGTATGTTGTGCCGAC	30	1	0	0	1	0	0	0	1	0	0	1	0	1	1	1	1	0	1	0	1	0	0	0	0	0	0	0	0	0	0	0	0	0	0	0	0	0	0
Seq346	CGGCGGGTGGGTGGGTGGAGAATTAACGTC	30	1	0	0	0	1	0	1	0	0	2	0	0	0	1	0	0	0	0	0	0	0	0	0	0	1	0	0	0	0	0	0	0	0	1	0	1	0	0
Seq347	TGGATGTGTGTGTTGTGTAGTTGCACTGAT	30	1	0	0	0	2	0	0	1	0	2	0	0	0	0	1	1	0	0	0	0	0	0	0	0	0	0	0	0	0	1	2	0	0	0	0	0	0	0
Seq348	GCGGGTGGGTGGGTGGTAAGTTGTCCGAC	29	1	1	0	0	0	0	0	1	0	0	1	0	0	1	0	0	0	1	0	1	0	0	0	0	1	0	0	0	0	0	1	0	0	0	0	0	1	0
Seq349	CGGAGGGTGGGTGGGTGGAGATTTAACGTC	30	0	0	0	0	1	1	0	1	0	0	0	1	0	0	0	0	0	0	1	0	0	2	1	0	1	0	1	0	1	0	0	0	0	0	0	0	0	0
Seq350	ACCGTGGGTGGGAGGGTGGAACCATTCTGG	30	1	0	0	0	1	0	0	0	1	0	0	0	2	0	1	0	0	0	0	1	1	0	0	1	0	0	0	0	0	0	1	0	0	0	0	0	1	1
Seq351	CGGCTGGTGGGTGGGTGGAGATTTAACGTC	30	0	0	0	0	0	0	1	1	0	1	1	0	0	1	0	0	1	0	0	0	0	1	0	1	0	0	0	0	0	0	0	0	0	1	0	0	0	1
Seq352	TGGATGTGTGTGTTGTGGAGTTGCTCTGAT	30	1	0	0	0	0	0	0	0	1	0	0	0	1	0	0	2	0	0	2	0	0	0	0	0	1	0	1	0	0	0	0	1	0	0	0	0	0	0
Seq353	TGGTGTGTGTGTTGTGTAGTTGCTCTGAT	29	0	0	3	1	0	0	2	0	1	1	0	0	1	0	0	0	0	0	0	1	0	0	1	0	0	0	0	0	0	0	0	0	0	0	0	0	0	0
Seq354	GCGGGTGGGTGGGTGGTGAGTTGTGCCGAC	30	1	0	1	0	1	0	0	0	0	0	0	1	0	1	0	0	0	0	1	1	0	0	1	0	0	0	0	0	1	0	0	1	0	0	0	0	0	0
Seq355	GCTGTGGGTGGGAGGGTGGAACCATTCTGG	30	0	0	0	1	0	1	0	0	1	0	0	0	0	2	0	0	0	0	0	1	0	0	0	1	1	0	0	0	0	0	0	1	0	0	0	0	0	1
Seq356	GCGGGTGGGTGGGTGGTACGTTGTGCCGAC	30	0	0	0	0	3	1	0	1	0	0	1	1	0	0	0	0	0	0	0	0	0	0	2	0	0	1	0	0	0	0	0	0	0	0	0	0	0	0
Seq357	CGGCGGGTGGGTGGGAGGAGATTTTTCGTG	30	0	0	0	0	0	0	0	0	0	0	0	0	2	0	0	0	0	0	0	0	0	0	1	1	0	0	2	0	1	0	1	0	1	0	0	0	1	0
Seq358	GTCGCACGTCCGAACAGGGCTCCCCGTTTT	30	0	0	0	1	0	0	1	0	1	0	0	1	0	0	1	1	1	0	0	0	0	0	0	0	0	1	0	0	1	0	0	0	0	0	0	0	0	0
Seq359	GGATCCCCGTATCGTGGGTCAGTATTCTTC	30	0	0	0	3	0	0	0	0	1	1	0	3	0	0	0	1	0	0	0	1	0	0	0	1	0	0	0	0	0	0	0	0	0	0	0	0	0	0
Seq360	GTTATGCGATGGAGATGTATCAGCACCGTCAACTGAAT	38	0	0	0	0	1	0	0	0	0	0	0	0	0	0	0	0	0	0	0	1	1	0	0	0	0	0	0	0	0	0	2	0	0	0	0	1	1	0
Seq361	CACCAGCGGGGCACCCTTTGGGTCATCCTC	30	0	0	1	0	0	0	1	1	0	0	0	0	1	0	1	0	0	1	0	0	0	0	0	0	0	1	0	0	0	1	0	0	0	0	0	0	1	1
Seq362	GGAGCCTCGTTTCGTAGGTCAGTGTTCTTGC	31	0	0	0	0	0	0	0	0	1	1	0	0	0	2	0	0	2	0	0	0	0	0	0	1	0	0	0	0	1	1	0	0	0	1	0	0	0	0
Seq363	CGGCGGTATTGTACACGGGAGTCCGTACGT	30	0	1	0	1	0	0	0	0	1	0	1	0	0	0	0	0	1	0	0	0	0	0	1	0	0	0	1	0	1	0	0	0	0	0	0	0	1	0
Seq364	CGCAGCGATTGGGTGGGTACTTTGGGGTGG	30	2	0	0	1	1	0	0	0	0	0	0	0	0	1	0	0	0	0	0	0	0	0	0	0	1	1	0	1	0	0	0	0	0	0	1	0	0	0
Seq365	GTGTTGCGATGGAGATGTATCAGCACCGTCAACTGAAT	38	0	0	0	0	0	1	0	0	1	0	0	0	0	0	0	0	1	0	0	0	2	0	0	1	0	0	0	0	0	1	0	0	1	0	1	0	0	0
Seq366	CAACCCAGTCGGTGGATGGGGGGGAGCTGG	30	0	0	0	0	0	0	1	0	0	0	1	0	0	1	0	0	1	0	0	1	0	0	0	0	0	0	1	0	1	0	1	0	0	0	0	0	1	0
Seq367	GGACCCTCGTATCGTACGGTCAGTATTCTG	30	0	0	1	0	0	0	0	0	0	1	0	1	0	0	0	0	0	1	0	1	0	1	0	1	0	1	0	0	0	0	1	0	0	0	0	0	0	0
Seq368	GCCGTGGGTGGGAGGGTGGAATCATTCTGG	30	1	0	2	0	1	1	0	0	0	0	0	0	1	0	0	0	1	0	0	1	0	0	0	0	0	0	0	1	0	0	0	0	0	0	0	0	0	0
Seq369	CACCGAGTGTGGGTGGGGGGTGGTATTTG	29	0	0	0	0	0	2	0	0	0	1	0	1	2	1	1	0	0	0	0	0	0	0	0	0	0	1	1	0	0	0	0	0	0	0	1	0	0	0
Seq370	CACGAATGCCATGGTTCGGATCCCTTTCCC	30	0	0	0	0	1	0	0	0	0	0	0	1	0	0	1	0	1	1	1	0	1	0	0	0	0	0	1	2	0	0	0	1	0	0	0	0	0	0
Seq371	GTGGGTGGTTGGGTGGTAAGTTGTGCCGAC	30	0	0	0	1	0	0	0	0	0	0	0	0	0	0	0	1	0	0	0	0	1	1	1	1	0	1	0	0	3	0	0	0	0	0	0	0	0	0
Seq372	CGCAGCCGGTTACCTCGTAGGTCCCACTGG	30	0	0	0	0	0	0	0	0	0	1	1	0	0	0	0	0	0	0	0	1	1	0	0	0	0	0	0	0	2	0	2	0	0	0	0	0	0	0
Seq373	ATGGGGGGCGGGTGGGTGGAGTACTTCACG	30	0	0	1	0	1	0	1	0	1	0	0	1	0	0	0	0	0	1	0	0	0	0	0	0	0	0	0	0	0	0	1	1	1	1	0	0	0	0
Seq374	GATAGCGGGTGGGTGGGTGGATCGTTCCTG	30	1	1	1	0	0	0	0	0	0	0	0	0	0	0	1	0	1	1	0	1	1	0	0	0	0	0	0	0	0	0	0	0	1	1	0	0	1	0
Seq375	GTGGGTGGGTGAGTGGTAAGTTGTGCCGAC	30	0	1	0	0	1	1	0	0	0	0	0	1	1	0	0	0	0	1	0	0	0	0	0	0	0	0	0	2	0	2	1	0	0	0	0	0	0	0
Seq376	CGGCGGGTGGGTGGGTGGAGAGTTAACGTC	30	0	0	1	0	0	1	1	0	0	1	0	0	0	2	0	0	0	0	1	0	0	1	0	0	0	0	2	0	0	0	1	0	0	0	0	0	0	0
Seq377	CGCATGTGGGTGGGTGGGTGGATTCACGTC	30	1	0	1	0	0	0	0	0	0	1	0	1	1	0	0	0	0	1	0	0	0	0	1	0	0	0	1	0	1	0	0	0	0	0	0	0	0	0
Seq378	CGGCGGGTGGGTGGGTGGAGATTTACTACC	30	0	0	0	0	1	1	0	0	0	1	0	0	1	0	1	0	0	0	0	0	2	0	0	0	1	0	0	0	0	1	1	0	0	0	0	0	0	0
Seq379	TAGATGTGTGTGTTGTGTAGTTGCTCTGAT	30	0	0	1	0	0	0	0	0	0	0	0	0	0	1	1	0	0	0	1	0	1	0	0	0	0	0	0	2	0	0	0	0	0	0	0	0	0	0
Seq380	GGGCACCTCTGGTCCTGCAAGGCATTTCTG	30	1	0	1	1	0	0	0	0	1	0	1	0	1	0	0	0	0	0	0	0	0	0	1	0	0	1	0	0	0	1	0	0	0	0	0	0	0	0
Seq381	GTGGGTGGGTAGGTGGTAAGTTGTGCCGAC	30	0	1	2	0	0	1	0	0	1	0	1	0	0	0	0	0	0	1	0	0	0	0	0	1	0	0	0	0	0	0	0	1	0	0	0	0	1	0
Seq382	GTGGGTGGGTGGGTGGTAAGTTGTGCCTAC	30	0	1	0	0	0	0	0	1	1	0	0	0	0	0	0	0	0	0	0	1	1	0	0	0	1	1	1	0	0	0	0	0	0	0	1	0	0	1
Seq383	TGGATGCGTGTGTTGTGTAGTTGCTCTGAT	30	0	0	0	1	2	0	0	1	0	0	1	0	1	1	0	0	0	0	0	0	0	1	0	0	0	0	0	0	0	1	0	0	0	0	0	0	0	0
Seq384	GTGATTCGATGGAGATGTATCAGCACCGTCAACTGAAT	38	0	0	0	0	0	0	0	0	0	1	1	0	1	0	0	0	0	0	0	0	0	1	0	0	0	1	0	1	0	0	0	0	0	1	0	2	0	0
Seq385	GTGGGTGGGTGGGTGGTGAGTTGTGCCGAC	30	1	0	2	0	1	0	0	1	1	0	1	0	0	0	1	0	1	0	0	0	0	0	0	0	0	0	0	0	0	0	1	0	1	0	0	0	0	0
Seq386	GTGGGTGGGCGGGTGGTAAGTTGTGCCGAC	30	0	0	1	0	0	1	0	1	1	1	0	0	1	0	0	0	0	0	0	0	0	0	0	0	1	0	0	0	0	1	0	0	0	0	0	1	1	0
Seq387	GTGGGTGTGTGGGTGGTAAGTTGTGCCGAC	30	2	0	0	1	0	1	0	0	0	1	1	0	0	0	1	1	1	0	0	0	0	0	1	0	0	0	0	0	0	0	0	0	0	0	0	0	0	0
Seq388	CGAAGCGGGTGGGTGGGTGGATCGATTTCC	30	0	0	0	0	0	1	0	0	0	1	0	0	0	0	1	0	0	0	0	0	0	1	0	0	1	0	0	0	0	1	1	1	0	1	0	0	0	0
Seq389	GCGGGTGGTTGGGTGGTAAGTTGTGCCGAC	30	0	1	0	0	0	0	0	0	0	0	3	0	1	0	1	0	0	0	0	0	0	1	0	0	0	0	2	1	0	0	0	0	0	0	0	0	0	0
Seq390	CTCGCCGCCGTTCTAGGGTATACACGTGTC	30	0	0	1	0	1	1	0	0	0	0	1	0	1	0	0	0	0	0	0	0	0	0	0	0	1	0	0	0	0	0	1	1	0	0	0	0	0	0
Seq391	CACGGGTTACCTTTTAGGTCCCCTTTGGGC	30	0	0	1	0	1	0	0	1	0	0	0	0	0	0	0	0	0	1	0	0	0	0	0	2	0	1	0	0	0	2	0	0	0	0	0	0	0	0
Seq392	CCGGCGGTAATGTACACGGGAGTCCGGAAT	30	0	1	1	0	0	0	0	0	1	0	0	0	0	0	0	1	0	0	0	0	1	1	0	0	0	0	1	1	1	0	0	0	0	0	0	0	0	0
Seq393	GTGGTCGTGGGTGGGTGGGTGGTAGCGTCG	30	0	1	1	0	2	0	0	1	0	0	0	0	0	0	0	0	0	1	0	0	1	0	1	1	0	0	0	0	0	0	0	0	0	0	0	0	0	0
Seq394	GCCGTGGGTGGGAGAGTGGAACCATTCTGG	30	0	0	1	1	0	0	0	0	0	0	0	1	0	0	0	0	0	0	0	0	0	0	0	0	1	1	0	0	1	0	0	1	0	0	0	0	1	1
Seq395	GTGGGTGGGTGGGTTGTAAGTTGTGCCGAC	30	0	1	0	0	0	0	1	0	0	0	0	0	1	0	2	0	0	0	0	1	0	0	0	0	0	0	1	1	0	0	1	0	0	0	0	0	0	0
Seq396	GTGATGCGATGGGGATGTACCAGCACCGTCAACTGAAT	38	1	1	0	0	1	1	1	0	0	0	0	0	1	0	0	0	1	0	0	1	1	0	0	0	0	0	0	0	0	0	1	0	0	0	0	0	0	0
Seq397	GCCGTGGGTGGGAGGGGGGAACCATTCTGG	30	0	0	0	1	0	0	0	0	0	0	1	0	2	0	0	0	0	0	0	1	1	0	0	0	1	0	0	0	0	0	0	0	0	0	1	0	0	1
Seq398	GTGGGTGGGAGGGTGGCTCAGTTGCTTTCC	30	1	0	0	0	1	0	0	1	0	0	0	0	0	0	1	1	0	1	0	0	0	0	0	0	1	1	0	0	1	0	0	0	0	0	0	0	0	0
Seq399	GTGGGTGGATGGGTGGTAAGTTGTGCCGAC	30	0	0	1	0	0	1	1	0	0	0	0	0	0	0	1	0	0	1	1	1	0	0	0	0	0	0	0	0	1	0	1	0	0	1	0	0	0	0
Seq400	GGAGCCGTGGGTGGGTGGTTGCTGCC	26	0	0	0	1	2	0	0	0	0	1	0	0	0	1	0	0	0	0	0	0	0	0	0	0	0	1	0	0	1	0	1	0	0	0	0	0	0	0
Seq401	GCCGTGGGTGGGAGGGTGGAACCATGCTGG	30	0	2	0	0	0	0	1	0	0	0	1	1	0	0	0	0	1	0	0	0	1	0	0	1	0	0	0	0	1	0	0	0	0	0	0	1	0	0
Seq402	GCAGGTGGGTGGGTGGTAAGTTGTGCCGAC	30	0	0	0	1	1	0	0	0	0	0	0	0	2	0	0	0	0	0	0	0	0	1	0	0	0	1	2	0	0	0	0	0	0	0	0	0	2	0
Seq403	GTGGGTGGGTGGGTGGTAAGTTGTGCCAAC	30	1	0	1	0	1	0	0	0	0	0	0	0	0	0	0	0	0	0	0	1	0	0	0	0	0	0	0	0	1	0	1	1	1	0	0	0	0	0
Seq404	GTGGGTGGGTGGGTGGTTAGTTGTGCCGAC	30	0	0	0	0	1	0	1	3	0	0	0	1	0	0	0	0	0	0	1	0	0	0	0	0	0	0	1	0	0	0	0	0	0	0	0	0	0	0
Seq405	GTGGGTGGGAGGGTGGTAAGTTGTGCCGAC	30	0	2	0	0	0	0	0	0	2	0	0	0	0	0	0	0	0	0	0	0	1	0	0	0	0	0	1	0	0	0	1	0	0	0	0	0	1	1
Seq406	GTGGGTGGGTGGGTGGTAAGGTGTGCCGAC	30	0	0	0	0	0	0	0	0	0	0	0	1	0	1	0	1	0	0	0	0	1	1	0	0	0	1	0	1	0	0	0	0	0	0	0	0	2	0
Seq407	GCGGGTGGGTGGGTGGTAAGTTCTGCCGAC	30	0	0	0	1	0	0	1	1	0	0	0	0	1	0	0	0	0	0	0	0	2	0	0	0	1	0	0	0	0	1	0	0	1	0	0	0	1	0
Seq408	GCGGTCCATCCGAACCAGGTCTCCTGATTG	30	0	0	0	0	0	0	0	0	0	0	0	1	1	0	0	2	1	1	0	0	0	0	0	1	0	0	0	2	1	0	0	0	0	0	0	0	0	0
Seq409	TGGATGTGTGTGTTGTGTAGTTGCTCCGAT	30	2	0	0	1	0	1	0	0	0	0	0	0	0	0	0	0	0	1	0	0	0	0	0	1	0	0	0	0	0	1	0	0	0	0	0	0	0	0
Seq410	CGGCGGTTGGGTGGGTGGAGATTTAACGTC	30	0	1	0	0	0	0	0	1	0	1	0	1	0	1	0	1	0	0	0	1	0	0	0	0	0	0	0	1	0	0	0	0	0	0	0	0	1	0
Seq411	GGAGCTGTGGGTGGGTGGGTGGTTGCTGCC	30	0	0	0	1	1	1	1	1	1	0	0	0	0	0	1	0	0	0	0	0	0	0	0	0	0	0	0	0	0	0	0	0	0	1	0	0	0	0
Seq412	CAGGCCGTGGGAGGGTGGGTGGTAGCCTG	29	0	0	0	0	0	0	0	0	0	0	1	0	0	0	0	2	1	0	0	1	1	0	0	0	0	0	0	1	0	0	1	0	0	1	0	0	0	0
Seq413	GCGTGTGGGTGGGTGGTAAGTTGTGCCGAC	30	0	1	0	0	0	1	0	0	0	0	1	0	0	1	1	0	0	1	1	0	0	0	0	0	0	0	0	0	0	1	0	0	0	0	0	1	0	0
Seq414	AGGGTATTGTGTTAGTATAAAGGGTCCTCG	30	0	0	0	0	0	0	1	1	0	0	0	1	0	0	0	2	1	0	0	0	1	1	0	0	0	0	0	0	0	1	0	0	0	0	0	0	0	0
Seq415	GCGGGTGGGTGGGTGGTAAGTTGTCCCGAC	30	1	0	0	0	0	0	1	0	0	1	0	1	0	0	0	1	0	1	0	0	0	0	0	0	0	0	0	0	0	0	0	0	0	0	0	0	0	0
Seq416	GCGGAGGGTGGGTGGGTGGCACATTCGATG	30	1	0	0	0	0	1	0	0	0	0	2	0	1	0	0	0	0	0	0	0	0	1	0	0	1	0	1	0	0	0	0	0	0	0	0	0	0	0
Seq417	GCCGTGGGTGGGAGGGTGGAACATTCTGG	29	0	0	1	0	0	0	0	1	0	2	2	1	1	0	0	0	0	0	0	0	0	1	1	0	0	0	0	0	0	0	0	0	0	0	0	0	0	0
Seq418	GAGGCGGGTGGGTGGGGTTGAGTGGGTCCG	30	0	0	1	0	1	0	0	0	0	0	0	0	0	0	0	0	0	0	0	0	0	0	1	1	1	1	0	0	1	0	1	0	0	0	0	1	0	0
Seq419	TGGATTGTGTGTGTTGTGTAGTTGCTCTGAT	31	0	0	0	0	1	0	1	0	0	2	0	0	0	0	0	0	1	0	0	1	1	0	0	0	0	1	0	0	1	0	0	1	0	0	0	0	0	0
Seq420	GTGGAGGGCGGGTGGGTGGCACATTCGATG	30	0	1	0	0	0	0	0	2	0	0	0	0	0	0	0	0	0	1	0	0	0	0	0	1	0	0	0	0	1	0	0	1	0	0	0	0	1	1
Seq421	GTGGGTGGGTGGATGGTAAGTTGTGCCGAC	30	0	1	0	0	0	0	0	1	0	1	0	0	1	0	0	0	0	0	0	0	0	0	0	1	0	0	1	0	0	0	0	0	0	0	0	1	2	0
Seq422	TGGATTTGTGTGTTGTGTAGTTGCTCTGAT	30	0	0	0	0	0	0	0	0	0	2	2	1	1	0	0	0	0	1	0	0	0	0	0	0	1	0	0	0	1	0	0	1	0	0	0	0	0	0
Seq423	CCCTCCGTCCGAACCGGGTATCCCGATCTG	30	0	0	0	0	1	0	1	0	0	0	0	1	0	1	0	0	0	1	0	0	0	2	1	0	0	0	0	0	0	0	0	0	1	0	0	0	1	0
Seq424	TGGATGTGTGTGTTGTGTAGTTGCTCTGT	29	0	0	0	0	1	1	0	0	0	0	1	0	0	0	0	1	0	0	0	0	0	0	0	1	0	1	0	0	0	0	1	0	0	0	0	0	0	0
Seq425	GTGAAGCGATGGAGATGTATCAGCACCGTCAACTGAAT	38	1	0	2	1	0	0	0	0	0	0	0	0	1	0	0	1	0	1	0	0	0	0	0	0	0	0	0	0	0	1	0	0	0	0	0	0	0	0
Seq426	TGGATGTGTGTGTTGTGTAGTTGATCTGAT	30	0	0	1	0	2	0	1	1	1	0	0	0	0	0	0	1	0	0	0	0	0	1	1	0	0	0	0	0	0	0	0	0	0	0	0	0	0	0
Seq427	GTTCGCAGCCGTCACTTTTAGTCCCATAGG	30	1	0	0	1	0	0	0	0	0	0	1	1	1	0	1	0	0	0	0	0	0	0	0	0	1	0	0	1	0	0	0	0	0	0	0	0	0	0
Seq428	GTGATGCGAAGGAGATGTATCAGCACCGTCAACTGAAT	38	1	2	0	0	0	0	0	0	0	0	1	0	0	1	1	0	0	0	0	0	0	0	0	0	0	0	0	0	0	0	0	0	0	0	0	0	1	0
Seq429	TGGATGTGTGTGTTGTGTAGTTGCTTTGAT	30	0	1	0	0	0	1	1	0	0	1	0	1	0	0	0	0	2	0	0	0	0	0	0	0	0	0	0	0	0	0	1	0	0	0	0	0	0	0
Seq430	CCCAGAAGCAGTCAGGGTTTCCGTGCACTC	30	0	1	0	0	0	0	0	0	0	0	0	0	0	0	0	0	1	0	0	0	0	0	0	1	0	0	0	0	0	0	1	0	0	0	0	0	0	0
Seq431	TGAATGTGTGTGTTGTGTAGTTGCTCTGAT	30	0	0	0	1	0	1	1	0	0	1	0	1	0	1	0	0	0	0	0	1	0	0	1	0	0	0	0	0	0	0	0	0	0	0	0	0	0	0
Seq432	GTGGGTGGGTGGGTGGTACGTTGTGCCGAC	30	0	0	0	0	2	0	0	0	0	2	0	0	0	0	0	1	0	0	0	0	0	0	0	0	0	0	1	0	0	0	0	0	0	0	0	0	0	1
Seq433	GCAGTGCGGGTTTCCGGCCACCAACCCTTG	30	0	0	0	0	0	0	0	0	0	0	0	0	1	0	0	0	1	1	0	0	0	0	0	0	0	0	0	0	0	0	1	0	0	0	0	0	2	0
Seq434	CGTGGGTGGGTGGGTGGATGTTACCTTGAC	30	1	0	1	0	0	1	0	0	1	0	0	0	0	1	0	0	0	0	0	0	0	0	0	0	0	0	0	0	0	0	0	1	1	0	0	0	0	0
Seq435	TGGATGTGTGTTGTTGTGTAGTTGCTCTGAT	31	0	1	1	0	0	0	1	0	0	0	0	0	0	0	0	0	1	0	0	2	0	0	1	0	0	0	1	0	0	0	0	0	0	0	0	0	0	0
Seq436	GCGGGTGGGTGGGTGGTAAGTGGTGCCGAC	30	1	0	0	0	0	0	0	0	0	0	0	0	2	0	1	0	0	1	0	0	0	0	1	0	0	0	0	1	0	0	1	0	0	0	0	1	0	0
Seq437	TGGATGGGTGTGTTGTGTAGTTGCTCTGAT	30	1	0	0	1	1	1	0	1	0	1	0	0	0	1	0	0	1	0	0	0	1	0	0	0	0	0	0	0	0	0	0	0	0	0	0	0	0	0
Seq438	GCGGGTGGGAGGGTGGTAAGTTGTGCCGAC	30	0	0	0	0	0	0	0	0	0	0	0	0	0	0	0	0	0	0	0	0	0	0	0	0	1	0	1	0	0	0	0	0	0	1	0	0	0	0
Seq439	TGGATGTGTGTGTTTGTGTAGTTGCTCTGAT	31	0	0	0	0	1	1	0	2	0	0	1	0	0	0	0	0	1	1	0	0	0	0	0	0	0	0	0	0	0	1	0	0	0	0	0	0	0	0
Seq440	CACGGGTTACCTCTTAGGTCCCTACTGGGC	30	1	1	0	0	0	0	0	0	0	0	1	0	0	0	1	0	1	0	0	0	2	0	0	0	0	0	0	0	0	0	0	2	0	0	0	0	0	0
Seq441	GCGGGTGGGTAGGTGGTAAGTTGTGCCGAC	30	1	0	1	0	0	0	0	1	0	0	0	0	0	1	0	0	0	0	0	0	1	1	0	0	0	0	0	0	0	1	0	0	1	0	0	0	0	0
Seq442	GCGAGTGGGTGGGTGGTAAGTTGTGCCGAC	30	0	0	1	0	0	0	0	0	0	0	1	0	1	0	0	0	0	0	0	2	0	0	0	0	0	1	1	0	1	0	0	0	0	0	0	1	0	0
Seq443	GTGGGTGGGTGGGTGGTAAGTCGTGCCGAC	30	0	1	0	0	0	0	0	0	0	0	0	1	0	0	0	0	0	0	1	2	0	0	0	0	0	1	0	0	0	0	0	0	0	0	0	0	0	1
Seq444	GCGGGTGGGTGGGTGGTAAGTTGTGCGAC	29	0	0	0	0	0	0	0	1	1	0	0	0	0	0	0	0	0	0	0	1	0	0	1	0	1	0	0	0	0	0	1	0	0	0	0	0	0	1
Seq445	CCCCGCGGGTGGGTGGGTGGACTGGATTCTC	31	0	0	0	0	1	0	0	1	0	0	1	0	0	1	0	0	0	0	0	0	1	0	0	0	1	0	0	1	0	0	1	0	0	1	0	0	0	0
Seq446	CACGAGATGGTGGGTTGGGTGGGTGGAGCC	30	2	0	0	0	0	0	0	0	1	0	0	0	1	1	0	0	0	0	0	0	0	0	0	0	0	0	0	0	0	0	1	0	0	0	0	0	1	0
Seq447	GTGGGTGGGTGGGTGGCCTCAGATGCTTTG	30	0	1	0	0	1	0	0	0	1	1	1	0	1	0	0	0	0	0	0	0	0	0	0	0	0	0	0	0	0	0	1	0	0	0	0	0	0	0
Seq448	CCGCGGGTGGGTGGGTGGAGATTTAACGTC	30	0	0	0	0	0	0	0	0	1	0	0	1	1	0	0	1	0	0	1	0	0	0	0	0	0	0	0	0	1	0	1	0	0	0	0	0	0	1
Seq449	TGGGTGTGTGTGTTGTGTAGTTGCTCTGAT	30	0	0	0	0	0	0	0	0	1	0	1	0	0	0	1	1	0	0	2	0	0	0	0	1	0	0	0	0	1	0	0	0	0	0	0	0	0	0
Seq450	GTGATGCGATGGGAGATGTATCAGCACCGTCAACTGAAT	39	0	0	0	1	0	1	0	0	0	1	0	1	1	1	0	0	0	1	0	0	0	0	0	0	0	0	0	0	0	0	0	0	0	0	1	0	0	0
Seq451	GGAGCCGTTGGTGGGTGGGTGGTTGCTGCC	30	0	0	0	0	0	1	1	0	0	0	0	0	0	0	0	0	0	0	2	0	1	0	1	0	1	0	0	0	0	0	0	0	0	0	0	0	0	1
Seq452	GCGGGTGGGTGGGTGGTAAAGTTGTGCCGAC	31	0	0	2	0	0	0	0	0	0	1	1	0	0	0	1	0	0	0	0	0	0	0	1	1	0	0	0	1	0	0	0	0	0	0	0	0	0	0
Seq453	GTGGGTGGGTGGGTGGTAAGTTGTCCCGAC	30	0	0	0	0	0	1	0	0	0	0	1	2	1	0	0	0	0	0	0	0	0	0	0	0	0	0	0	0	0	1	0	0	0	0	0	0	1	0
Seq454	GGAGCCGTGGGTGGGCGGGTGGTTGCTGCC	30	0	0	0	1	0	1	0	0	0	2	1	0	1	0	0	0	0	0	0	0	0	1	0	1	0	0	0	0	0	1	0	0	0	0	0	0	0	0
Seq455	GGGCACCTATGGTCCTGGTCAAGGCATTTC	30	0	0	0	0	0	0	0	0	0	1	0	0	0	0	0	0	0	1	0	0	0	0	0	0	2	0	0	0	0	1	1	1	1	0	0	0	0	0
Seq456	GCGGGTGGATGGGTGGTAAGTTGTGCCGAC	30	0	0	0	1	0	0	0	0	0	0	0	0	1	0	0	0	1	0	0	0	0	0	0	0	0	0	0	0	1	1	0	1	2	0	1	0	0	0
Seq457	GCGGGTGGGTGGGTGGTAAGTTTTGCCGAC	30	0	0	0	0	1	0	0	0	0	0	0	0	1	0	0	1	0	0	0	0	0	0	0	0	0	0	0	1	0	0	0	0	1	0	0	1	0	0
Seq458	TGGATGTGTGTGTTGTGTAGTTGCCTCTGAT	31	0	0	0	0	1	0	1	0	0	1	1	0	0	0	0	0	0	0	0	2	0	0	0	0	0	0	0	0	0	0	0	0	0	0	0	0	0	0
Seq459	CCGCGAGGTTATACGCATTGCTGTCCGGCC	30	1	0	2	1	0	0	0	1	0	0	0	0	0	1	0	0	0	1	0	0	0	0	0	0	0	0	0	0	0	0	1	0	0	0	0	0	0	0
Seq460	GTGATGAGATGGAGATGTATCAGCACCGTCAACTGAAT	38	0	1	0	1	1	1	0	0	1	0	0	1	0	0	0	0	0	0	0	0	0	0	0	1	0	0	0	0	0	0	0	0	0	0	0	0	0	0
Seq461	TGGATGGTGTGTTGTGTAGTTGCTCTGAT	29	0	0	0	0	0	1	0	0	0	1	0	0	0	0	0	0	0	2	0	0	2	0	0	0	0	0	0	0	0	0	1	0	0	0	0	0	0	0
Seq462	CCGCAGAGTGGGTGGGTGGGTGGTTATTGC	30	0	1	0	1	1	0	0	1	0	0	0	1	0	0	0	0	0	0	1	0	0	0	0	0	0	0	0	0	1	0	0	0	0	0	0	0	1	0
Seq463	GGATCGCCGCATCGTGGGTCAGTATTCATG	30	0	0	0	1	0	0	0	0	0	0	0	0	0	0	0	0	0	0	1	1	0	0	0	1	0	1	0	0	1	0	0	0	1	0	0	0	1	0
Seq464	CGCAGCCGTCACTTTCAGTCCCACATCCGG	30	0	0	0	1	0	0	0	1	0	0	0	0	0	0	0	0	1	0	0	0	0	0	1	0	0	0	0	0	1	0	1	0	0	0	0	0	0	0
Seq465	GGAGCCGTGGGTGGGTGGTAAGTTGTGCCGAC	32	0	0	1	0	0	0	1	0	0	0	0	0	0	0	0	0	0	1	0	1	0	1	0	0	0	0	1	0	0	0	0	0	0	0	1	1	0	0
Seq466	CATGTGGGTGGGCGGGTGGAAGATTCGTTC	30	0	0	0	0	0	1	0	1	0	0	0	0	1	1	0	0	0	2	0	0	1	1	0	0	0	0	0	0	0	0	0	0	0	0	0	0	0	0
Seq467	CGGCGGGGGGGAGGGTGGAGATTTAACGTC	30	0	0	0	0	0	1	0	0	0	1	0	0	0	0	0	1	0	0	2	0	0	0	0	0	1	0	0	0	0	0	0	0	0	0	1	0	0	0
Seq468	TGGATGTGTGTGCTGTGTAGTTGCTCTGAT	30	0	0	0	0	1	1	0	0	1	1	0	0	0	0	0	0	0	0	0	0	0	0	0	1	0	0	0	0	0	0	0	2	0	0	0	0	0	0
Seq469	GCTGGTGGGTGGGTGGTAAGTTGTGCCGAC	30	1	0	0	0	2	0	0	0	0	0	0	0	0	0	0	0	0	0	0	0	0	1	0	0	0	0	0	0	0	0	1	0	0	0	0	0	0	2
Seq470	GCGGGTGGGTGGGTGATAAGTTGTGCCGAC	30	1	0	0	0	0	0	0	1	1	0	0	1	0	0	0	0	0	0	0	0	0	0	0	0	1	0	0	0	0	1	0	0	1	2	0	0	0	0
Seq471	TGGATGTTTGTGTTGTGTAGTTGCTCTGAT	30	0	0	0	0	0	0	0	0	0	0	0	0	1	1	0	0	0	0	1	0	1	1	1	0	0	0	0	0	0	0	1	0	0	0	0	0	0	0
Seq472	GGATCCTCGGCTCGTAGGTCAGTATTCGC	29	0	0	0	1	1	0	1	1	0	1	1	0	0	0	1	0	0	0	0	0	0	0	0	0	1	0	0	0	0	0	0	0	0	0	0	0	0	0
Seq473	CACAAATGGTGGGCGGGCGGGTGGAATGCC	30	0	0	0	0	0	0	0	0	0	0	1	0	0	0	1	0	0	0	0	0	0	0	0	0	0	0	2	0	0	1	1	0	0	0	0	0	0	0
Seq474	TGGACGTGTGTGTTGTGTAGTTGCTCTGAT	30	0	0	0	0	0	1	0	0	0	0	0	0	0	0	0	0	0	0	0	1	0	0	1	0	0	1	0	0	0	0	2	0	0	0	0	0	0	0
Seq475	AGGCGGGTGGGTGGGTGGAGATTTAACGTC	30	1	0	0	0	0	0	1	0	0	1	1	0	1	1	0	0	1	0	0	0	0	0	0	0	1	0	0	0	0	0	0	0	0	0	0	0	0	0
Seq476	GTGATGCGATGTAGATGTATCAGCACCGTCAACTGAAT	38	0	0	0	0	0	0	1	0	0	0	0	1	0	0	0	0	0	0	0	0	1	0	0	2	1	0	1	0	1	0	0	0	0	0	0	0	0	0
Seq477	CGGCGGGTGGGTGGGTGGAGATTGAACGTC	30	2	0	0	0	0	0	0	1	2	0	0	1	0	0	0	0	0	0	0	0	0	0	0	0	0	0	0	0	0	0	1	0	1	0	0	0	0	0
Seq478	CGCGTCCGGCACCTTTGGTCCCATTCCTGG	30	0	1	1	0	0	1	2	0	0	0	0	0	1	0	1	0	0	0	0	0	0	0	0	0	0	0	0	0	0	0	0	0	0	0	0	0	0	0
Seq479	CGTGTTCATCCCCGGGTTTCCCGATATGTG	30	0	0	0	1	2	0	0	0	0	1	0	0	0	0	0	1	0	0	0	0	0	0	0	0	0	0	0	0	0	0	0	0	0	0	0	0	0	0
Seq480	GTGTGTGGGTGGGTGGTAAGTTGTGCCGAC	30	0	1	0	1	0	0	1	0	0	0	1	0	0	0	0	0	0	0	0	0	0	0	1	0	0	0	0	1	1	0	0	0	0	0	0	0	0	0
Seq481	GTAGGTGGGTGGGTGGTAAGTTGTGCCGAC	30	0	0	0	0	0	0	0	0	0	0	0	1	0	1	0	0	1	0	0	0	0	0	0	0	0	0	0	0	0	1	1	0	0	0	1	0	0	0
Seq482	TGGATGTGTGTGTTGTGTAGATGCTCTGAT	30	1	1	0	1	0	0	1	0	0	0	0	0	0	0	0	0	0	2	0	0	0	0	0	0	0	0	0	0	0	1	0	0	0	0	0	0	0	0
Seq483	TGGATTGTGTGTTGTGTAGTTGCTCTGAT	29	0	1	0	0	0	0	0	0	1	1	0	0	0	1	0	0	0	0	0	0	0	0	0	0	1	0	0	0	1	0	0	0	0	0	0	0	0	0
Seq484	CACGGGGTACCCTATGGGTCCCAATCGGGC	30	0	0	0	1	1	0	0	0	0	0	0	0	0	0	0	0	0	0	1	0	1	0	1	0	0	0	1	0	0	0	0	0	1	0	0	0	0	0
Seq485	CGGCGGGTGGGTGGGTGGAAATTTAACGTC	30	0	0	0	0	0	1	0	1	0	0	0	1	0	0	0	0	0	1	0	0	0	0	0	0	0	0	0	0	1	1	1	0	0	0	0	0	1	0
Seq486	CGTGGGTGGGTGGGTGGTTC	20	0	0	0	0	1	0	0	0	0	0	0	0	1	0	1	0	1	0	0	0	0	0	0	0	0	0	1	0	1	0	1	1	0	0	0	0	0	0
Seq487	TGGATGTGTGTGTTGTGTAGGTGCTCTGAT	30	0	0	0	0	0	0	0	0	0	0	0	0	1	0	0	0	1	1	1	0	0	0	1	1	1	0	0	0	0	0	0	0	0	0	0	0	0	0
Seq488	GTCATGCGATGGAGATGTATCAGCACCGTCAACTGAAT	38	0	0	0	0	0	0	1	0	0	0	0	0	1	0	0	0	0	1	0	0	0	0	0	0	0	0	0	0	0	1	0	1	0	0	0	0	0	0
Seq489	CACGACTTGTGGGTGGGTGGGTGGATGTGC	30	0	2	0	1	0	1	0	0	0	0	0	0	0	0	0	0	0	0	0	0	1	1	0	0	0	0	0	0	0	1	0	0	1	0	0	0	0	0
Seq490	GGAGCCGTGGGTGAGTGGGTGGTTGCTGCC	30	0	1	0	0	0	0	0	0	0	0	0	1	0	1	0	1	0	0	0	1	0	0	0	0	0	0	0	0	0	1	0	0	0	0	0	0	0	0
Seq491	TGGATGTGTGTGTTGTGTAGTCGCTCTGAT	30	0	0	0	0	0	0	0	0	2	0	0	2	0	0	0	0	0	0	0	0	0	0	0	0	1	0	0	0	0	0	0	0	0	0	0	0	0	0
Seq492	CGAGTGGGTGGGTGGGTGGCCGATTCTTAC	30	0	0	0	0	0	0	0	1	0	1	1	0	0	0	0	0	0	0	1	0	0	0	0	0	0	1	0	0	0	0	0	0	0	0	0	0	0	0
Seq493	CGGCGGGTGGGTGGGTGGAGATTTAACTTC	30	0	0	0	0	0	0	1	0	0	0	0	0	0	0	0	0	0	0	0	2	0	0	2	1	0	0	0	0	0	1	1	0	0	0	0	0	0	0
Seq494	TGGATGTGTTGTTGTGTAGTTGCTCTGAT	29	0	0	0	0	1	0	0	0	0	0	0	1	0	0	0	1	1	0	0	0	0	0	0	0	0	0	0	0	0	0	1	0	0	0	0	0	0	0
Seq495	GTGGGTGGGTGGTAAGTTGTGCCGAC	26	0	0	0	0	0	0	0	0	0	0	0	1	0	1	0	1	0	0	1	0	2	0	0	0	0	0	0	0	0	0	1	0	0	0	1	0	0	0
Seq496	GTGGGTGGGTGGGTGGTAAGATGTGCCGAC	30	0	1	0	1	0	1	0	0	1	0	0	0	0	1	0	0	0	0	0	0	1	0	0	0	0	0	0	0	0	0	0	0	2	0	0	0	0	0
Seq497	GTTGGTGGGTGGGTGGTAAGTTGTGCCGAC	30	0	0	0	0	0	0	0	0	0	1	0	0	0	0	1	0	0	1	0	0	0	0	0	0	0	1	2	0	0	0	0	0	1	0	0	0	0	0
Seq498	GTGGGTGGGTGTGTGGTAAGTTGTGCCGAC	30	0	0	1	0	0	0	0	0	1	0	1	1	0	0	0	0	0	0	0	0	0	0	0	0	0	0	0	0	0	1	0	0	0	2	0	0	0	1
Seq499	GCCGTGGGTGGGTGGGTGGAACCATTCTGG	30	0	1	0	0	1	0	0	0	1	1	0	0	1	0	0	0	0	0	0	0	0	0	0	0	0	0	0	0	0	0	0	0	0	1	0	0	1	1
Seq500	CTGGCGGATGGGTGGAGGATCTTTGACTGC	30	0	0	0	0	2	0	0	1	0	0	0	1	1	0	0	0	0	0	0	0	0	0	0	1	0	0	0	0	0	0	1	0	0	0	0	0	0	0
Seq501	GAGGTGGGTGGGAGGGGTTGACCTTGCGTG	30	0	0	1	0	0	0	0	0	1	0	1	0	0	0	0	1	0	0	0	0	0	0	0	0	0	0	0	0	0	1	0	0	1	0	0	0	0	1
Seq502	GGAGCCGTGGGTGGGTGGGTGGTTGTTGCC	30	0	0	0	0	1	0	0	0	0	0	0	1	0	0	0	1	0	0	0	0	0	0	0	0	0	0	1	0	0	0	1	0	0	1	0	0	1	0
Seq503	GTGATGCGGTGGAGATGTGTCAGCACCGTCAACTGAAT	38	0	0	1	0	1	0	2	0	0	0	0	1	0	0	0	1	0	1	0	0	0	0	0	0	0	0	0	0	0	0	1	0	0	0	0	0	0	0
Seq504	AGCAAGAGGTTGTCCCACAGGTCTCGAACG	30	0	1	1	0	2	0	0	0	1	0	0	0	1	0	0	1	0	0	0	0	0	0	0	0	0	0	0	0	0	1	0	0	0	0	0	0	0	0
Seq505	TGCGGACGCGAACGAACTCGTAAGTGCTTG	30	0	0	2	0	1	0	0	0	0	0	1	0	0	0	0	0	0	0	0	0	0	0	1	0	0	1	0	0	0	0	0	0	1	0	0	0	0	0
Seq506	TGGATGTGTGTGTTGTGTAGTTGCTCTGTT	30	0	0	0	1	0	0	0	0	1	0	0	3	0	0	0	0	0	0	1	0	0	0	0	0	0	0	0	0	0	1	0	0	0	0	0	0	0	0
Seq507	GCGCTCCGTCCGAATAGGGGTCCCCGTGTA	30	0	0	0	0	0	1	0	0	0	1	0	0	0	0	0	1	0	1	0	0	0	0	1	0	0	0	0	2	0	0	0	0	0	0	0	0	0	0
Seq508	CGGCGGGGGGGGGGGTGGAGATTTAACGTC	30	0	0	0	0	0	0	0	0	0	0	0	0	0	1	2	0	0	0	0	0	1	0	0	0	0	0	1	0	0	0	0	0	0	1	0	1	0	0
Seq509	GGAGCCGCGGGTGGGTGGGTGGTTGCTGCC	30	0	0	1	0	0	0	1	0	0	0	0	0	0	0	0	0	0	0	0	1	0	1	0	0	1	1	0	0	0	0	0	0	0	1	0	0	0	0
Seq510	TGGATGTGTGTGTTGTGTAGTTGCTCTGA	29	0	0	0	0	0	1	0	0	0	1	1	0	0	0	0	0	0	1	0	1	0	0	0	0	0	0	0	0	0	0	0	0	0	0	0	0	0	0
Seq511	AGTCCCGTCCGAACCAGGTTTCCTGCTTGC	30	0	0	0	0	0	0	0	0	2	0	0	0	0	0	0	0	0	1	0	1	0	0	0	1	0	0	0	0	0	0	0	0	0	1	0	0	0	0
Seq512	CACCGAGTGTGGGTGGGCGGGTGGTATTTG	30	0	0	0	0	0	0	0	2	0	0	0	0	0	0	0	1	1	0	0	0	0	0	0	1	0	0	0	0	1	0	0	0	1	0	0	0	0	1
Seq513	CGTGAGATTGTCGCATGCTGTCGGGCCTTG	30	0	0	1	0	0	0	0	0	0	1	0	1	0	0	0	0	0	0	1	0	1	0	1	0	1	0	0	0	0	0	0	1	0	0	0	0	0	0
Seq514	AAGGGCGCATCCACCGTACAGGGAATATAT	30	0	0	1	0	0	0	1	0	0	0	0	0	1	0	0	0	0	0	0	0	0	0	0	0	0	1	0	0	0	0	1	1	0	1	0	0	0	0
Seq515	CGGCGGGTGGGTGGGGGGAGATTTAACGTC	30	0	1	0	1	0	0	0	0	0	0	0	0	0	0	0	1	0	0	0	0	0	0	0	0	0	0	0	0	0	0	0	1	0	0	0	0	1	0
Seq516	GCGGGTGGGTGGGTGGTAAGTTGTGCCGAT	30	0	0	0	0	0	0	1	0	0	0	1	0	0	0	0	0	0	0	0	0	0	1	0	0	0	0	0	0	0	0	0	0	0	0	1	0	0	2
Seq517	GTGATGCGATGGAGAAGTATCAGCACCGTCAACTGAAT	38	1	0	1	0	0	0	0	0	0	1	0	0	0	1	0	0	0	0	0	0	0	0	0	0	1	0	0	0	0	0	0	1	0	0	0	0	1	0
Seq518	GGAGCCGTGGGTGGGTGGGTGGAGATTTAACGTC	34	0	0	0	1	0	0	0	0	2	0	0	2	0	0	0	0	0	0	0	0	0	0	1	0	0	0	1	0	0	0	0	0	0	0	0	0	0	0
Seq519	TGGATGTGGTGTTGTGTAGTTGCTCTGAT	29	0	0	0	0	0	0	0	0	0	1	0	1	0	1	0	0	0	1	0	0	1	0	0	0	0	0	0	0	0	0	1	0	0	0	0	0	0	0
Seq520	GGATCCCCGCATCGAGGGTCAGTATTCTTC	30	0	1	0	0	0	0	1	0	0	0	0	0	0	0	0	0	0	0	1	0	0	0	1	0	1	0	0	1	0	0	0	0	0	0	0	0	0	0
Seq521	CGTGGGTGGGTGGGTGGCACTTCTTCTCTG	30	0	0	0	0	0	0	0	0	1	0	0	0	1	0	0	0	0	0	0	0	1	1	2	0	0	0	0	0	0	0	0	0	0	0	1	0	0	0
Seq522	GTGATGCAATGGAGATGTACTCAGCACCGTCAACTGAAT	39	0	0	0	0	0	0	0	0	0	0	0	1	0	1	0	2	0	0	0	0	0	1	0	1	1	0	0	0	0	0	0	0	0	0	0	0	0	0
Seq523	GGATCCCCGCATCGTTGGTCAGTATTCTTC	30	0	0	0	0	0	0	0	0	0	0	2	0	0	0	1	1	0	0	0	0	0	1	0	0	0	0	0	0	1	0	0	0	0	0	0	0	1	0
Seq524	CCATCCGTGGGTTCCGGCTTCAGTCCCCTG	30	1	0	0	2	1	0	0	0	0	0	0	0	0	0	0	1	0	0	0	0	0	0	0	1	1	0	0	0	0	0	0	0	0	0	0	0	0	0
Seq525	GTGGGTGGGTTGGTGGTAAGTTGTGCCGAC	30	0	0	1	0	1	1	0	0	0	1	0	0	0	0	0	0	0	0	0	0	0	0	0	0	0	0	0	0	0	0	0	0	0	0	0	0	0	0
Seq526	TGGATGTGTGTGTTGTGTAGTTGCTATGAT	30	1	1	1	0	2	1	0	0	0	0	0	0	0	0	0	0	0	0	0	0	0	0	0	0	0	0	0	0	0	0	1	0	0	0	0	0	0	0
Seq527	GCGGTCCGTCCGAACCAGGTCTCCTGAGTG	30	0	2	0	0	0	0	0	0	0	1	0	0	0	0	0	0	0	0	0	0	0	0	0	2	0	1	0	0	1	0	0	0	0	0	0	0	0	0
Seq528	GAGATGCGATGGAGATGTATCAGCACCGTCAACTGAAT	38	0	0	1	1	0	1	0	0	0	0	0	0	0	0	0	0	0	0	0	0	0	0	0	0	1	0	0	0	0	0	1	1	0	0	0	0	1	0
Seq529	TGGAGTGTGTGTTGTGTAGTTGCTCTGAT	29	0	1	0	0	1	1	0	0	0	0	0	0	1	0	1	0	0	0	0	0	0	0	0	0	0	0	0	0	0	0	0	0	0	0	0	0	0	0
Seq530	GGCGCCGTGGGTGGGTGGGTGGTTGCTGCC	30	0	2	0	0	0	0	0	0	1	0	1	0	0	0	0	0	0	0	0	0	0	0	0	0	0	0	0	0	0	0	1	0	0	0	0	1	1	0
Seq531	GTGATGCGATGGAGAGGTATCAGCACCGTCAACTGAAT	38	0	0	0	0	0	0	0	0	1	0	0	0	0	1	3	0	0	0	0	0	0	0	0	1	0	0	0	0	0	0	0	0	0	0	0	0	0	0
Seq532	CGGCGGGTGGGTGGGTGAAGATTTAACGTC	30	0	0	0	0	1	0	0	1	0	0	1	0	0	0	0	0	0	0	0	0	0	0	0	0	0	0	1	0	1	0	1	0	0	0	0	0	0	0
Seq533	GTGGGTGGGTGGGTGGATATGTTGCCCTCG	30	0	0	0	0	0	1	0	1	0	0	0	0	0	0	0	0	1	0	0	0	0	0	1	0	0	0	0	0	0	0	1	0	0	0	0	0	1	0
Seq534	GTGGGTGGGTGGGTGGTAAGTTGTGCCCAC	30	0	0	0	0	0	0	0	0	0	1	0	0	0	0	0	0	0	0	0	0	0	0	1	0	0	1	0	0	0	0	0	0	0	0	0	0	0	0
Seq535	GCAGGTCGGGTTTCCCGGACACGTCTTACC	30	1	0	0	0	0	1	0	0	0	1	0	0	0	0	1	0	0	0	0	0	0	0	0	0	0	0	0	0	0	0	0	0	0	0	0	1	0	0
Seq536	GTGATACGATGGAGATGTACCAGCACCGTCAACTGAAT	38	0	0	0	0	0	1	0	0	0	3	1	0	1	0	0	0	0	0	0	0	0	0	0	0	0	0	0	0	0	1	0	0	0	0	0	0	0	0
Seq537	CACGGGTCACCTTCAAGGTCCTGCCAGGGC	30	0	0	0	0	0	0	0	0	1	0	0	0	0	1	0	0	0	0	0	0	1	0	0	0	0	0	1	0	0	0	2	0	0	0	0	0	0	0
Seq538	GCCGTGGGTGGAAGGGTGGAACCATTCTGG	30	0	0	0	0	1	0	1	0	0	0	0	1	0	0	0	0	0	0	0	0	0	0	0	0	0	0	0	0	0	0	1	0	1	0	0	0	1	0
Seq539	CACCGAGTGTGGGTGGGGGGGGTGGTATTTG	31	1	1	0	0	0	0	0	0	0	0	0	0	0	0	1	0	0	0	0	0	1	0	0	0	0	0	0	1	0	0	0	0	0	0	0	1	0	0
Seq540	GCGGTCCGTCCGAACCAGGTTTCCTGATTG	30	1	0	0	0	0	0	0	1	0	0	0	0	0	0	1	0	0	0	0	0	0	0	0	1	1	0	0	0	0	0	0	0	0	0	1	0	0	0
Seq541	GCCGAGGGCGGGTGGGTGGCACATTCGATG	30	0	0	0	0	0	0	0	2	0	1	0	0	0	0	0	0	0	0	1	1	0	0	0	0	0	0	0	0	0	0	0	0	0	0	0	1	1	0
Seq542	TGGATGTGTGTTGTGTAGTTGCTCTGAT	28	0	0	1	0	0	0	0	0	0	0	1	0	0	0	0	0	0	1	1	1	0	0	0	0	0	0	0	0	0	0	0	0	0	0	0	0	0	0
Seq543	CGCAGCCGTCACTATTTAGTCCCGAGTAGG	30	0	0	0	0	0	0	0	1	0	0	0	0	0	0	0	0	0	0	0	0	0	0	0	0	0	1	0	1	0	0	0	0	0	0	0	1	0	1
Seq544	CGGCGGGTGCGTGGGTGGAGATTTAACGTC	30	0	0	0	1	0	1	0	0	0	0	0	0	1	0	1	0	0	0	0	0	0	0	0	1	0	0	0	0	1	0	0	0	0	0	0	0	1	0
Seq545	GCCATGGGTGGGAGGGTGGAACCATTCTGG	30	0	0	0	0	1	0	0	0	0	0	0	0	0	0	0	0	1	1	0	0	0	0	0	0	0	0	1	2	0	0	0	0	0	0	0	0	0	0
Seq546	GTGACGCGATGGAGATGTACCAGCACCGTCAACTGAAT	38	0	0	0	0	1	0	0	1	0	0	0	0	0	0	0	0	1	1	0	0	0	0	0	0	0	1	0	1	0	0	0	0	0	0	0	0	1	0
Seq547	GTGATGGGATGGAGATGTATCAGCACCGTCAACTGAAT	38	1	0	0	0	0	0	1	0	0	0	0	0	0	0	0	0	0	0	0	0	1	0	0	0	0	0	1	0	1	0	0	0	0	0	0	0	1	0
Seq548	CACGGGTCACCTGCTAGGTCCCTCGTGGGC	30	0	0	0	0	1	1	0	0	0	0	0	0	0	1	0	1	0	0	0	0	0	0	0	0	1	0	0	0	0	0	1	0	1	0	0	0	0	0
Seq549	GTCCCCGTCCGAACCAGGTTCCCTGCATGT	30	0	0	0	0	0	0	0	0	0	1	1	1	0	0	0	1	0	0	0	0	1	0	0	1	0	0	0	1	0	0	0	0	0	0	0	0	0	0
Seq550	CCTGTGGGAGGGTGGGTGGTAGATTCGTTG	30	0	0	0	0	0	0	1	0	0	0	0	0	0	0	0	1	0	0	0	1	0	0	0	0	0	0	0	0	0	0	1	0	1	0	0	0	0	0
Seq551	CGGCGGGTGGGGGGGTGGTGATTTAACGTC	30	1	0	0	0	0	0	0	0	2	0	1	0	0	0	0	0	0	0	0	0	0	0	0	0	0	1	0	0	0	0	0	0	0	0	0	0	0	0
Seq552	GTGGGTGGGTGGGTAGTAAGTTGTGCCGAC	30	1	0	0	0	2	0	0	0	0	0	0	0	0	0	1	0	0	0	0	0	0	0	0	0	0	0	0	0	1	0	0	1	0	0	0	1	0	0
Seq553	CACGGGGCACCCATTTGGGTCCTGCAAGGC	30	0	0	0	1	0	0	0	0	1	0	0	1	0	0	0	0	0	0	0	1	0	0	0	0	0	0	0	0	0	2	0	0	0	0	0	0	0	0
Seq554	GTGGGTGGGTGGGTGGTAAGTTCTGCCGAC	30	0	0	0	0	0	0	0	0	0	0	1	0	0	0	0	0	0	0	0	0	0	0	1	0	0	0	0	0	0	1	1	1	0	0	0	1	0	0
Seq555	GCGGGTGGGTGGGTTGTAAGTTGTGCCGAC	30	0	0	1	0	0	0	0	0	0	0	0	1	0	0	1	0	0	2	0	0	0	0	0	0	0	0	0	0	0	2	0	0	0	0	0	0	0	0
Seq556	CGGCGGGTGGGTGGGTGGAGATATAACGTC	30	1	0	0	0	0	0	0	0	0	0	0	0	0	0	0	0	0	0	0	0	0	0	0	0	0	0	0	1	0	1	0	2	0	0	0	1	1	0
Seq557	GGATCCTCGTTTCAGATGGTCAGTACTTCC	30	0	0	0	0	0	0	0	0	0	0	0	0	0	0	0	0	1	0	0	0	0	0	0	0	0	0	0	0	1	0	1	1	1	0	0	0	0	0
Seq558	GCCGTGGGTGGGAGGGTTGAACCATTCTGG	30	0	0	0	0	0	0	0	0	0	0	0	0	0	0	0	0	0	0	0	1	2	0	1	0	0	0	0	0	0	0	0	0	1	0	0	0	0	0
Seq559	CGGCGGGTGGGTGTGTGGAGATTTAACGTC	30	0	0	0	0	0	0	0	0	0	1	1	0	0	0	0	0	1	0	0	0	0	0	0	0	0	0	0	0	0	0	1	0	0	0	0	0	0	0
Seq560	CGGCGGGTGGGTGGGTGGAGTTTTAACGTC	30	0	0	0	0	0	1	0	0	0	0	0	0	0	0	0	0	1	0	0	0	1	0	2	0	0	0	0	0	2	0	0	0	0	0	0	0	0	0
Seq561	GTGGTTGGGTGGGTGGTAAGTTGTGCCGAC	30	0	0	0	0	0	1	0	0	0	0	0	0	0	0	0	0	0	1	1	0	0	0	0	0	1	0	0	0	0	0	0	0	0	0	0	0	1	1
Seq562	GCAGTCCTTGGTCCCCAGGCACGTTCCCCC	30	0	0	0	0	1	0	0	0	0	0	0	0	0	0	0	1	1	0	0	0	0	0	1	0	0	0	0	0	0	0	0	0	0	0	0	0	0	0
Seq563	ATGGGTGGGTGGGTGGTAAGTTGTGCCGAC	30	0	0	0	0	0	0	1	1	0	0	0	0	0	0	0	0	0	0	0	0	0	0	0	0	0	0	1	0	0	1	0	0	0	1	0	0	0	0
Seq564	TCGGTGGGTGGGAGGGTGGAGAATTGCTAC	30	0	1	0	0	0	0	0	0	0	0	0	0	0	1	1	1	0	0	0	1	0	0	0	0	1	0	0	0	0	0	0	0	0	0	0	0	0	0
Seq565	GTGGGTTGGTGGGTGGTAAGTTGTGCCGAC	30	0	1	0	0	0	1	0	0	0	0	0	0	0	0	0	0	0	0	0	0	0	1	0	1	0	0	0	0	1	0	0	0	1	0	0	0	0	0
Seq566	GGAGCCGTGGGTGGGTGGGCGGTTGCTGCC	30	0	0	0	0	0	1	0	0	0	0	0	1	1	0	0	0	0	1	0	0	0	0	0	0	1	0	0	0	0	0	0	0	0	0	1	0	0	0
Seq567	GCTGTCCGTCCGAACCAGGTCTCCTGATTG	30	1	0	0	0	0	0	0	0	2	0	0	0	0	0	0	0	0	0	1	0	0	0	0	1	0	0	0	1	0	0	0	1	0	0	0	0	0	0
Seq568	GCGGGTAGGTGGGTGGTAAGTTGTGCCGAC	30	0	0	0	0	0	0	0	1	0	1	0	0	0	0	0	0	0	0	0	0	0	0	1	0	1	0	0	0	1	0	0	0	0	1	0	0	0	0
Seq569	CGGTGGGCGGGAGGGTGGAGATTCCTCTCG	30	0	0	0	0	0	0	0	0	0	1	0	2	0	0	0	0	0	0	0	0	1	0	0	0	0	0	0	0	0	0	0	0	1	0	0	0	0	0
Seq570	GCGGGTGGGTGGGTGGCTACGGTGGACCTG	30	0	0	1	0	0	0	0	1	0	0	0	0	0	0	0	0	0	0	0	1	0	0	0	0	0	0	0	0	2	0	0	0	1	0	0	1	0	0
Seq571	TGGATGTGTGTGTTGTGTAGTTGCTCTGGT	30	0	0	1	1	0	1	0	1	0	0	0	1	0	0	0	1	0	0	0	1	0	0	0	0	0	0	0	0	0	0	0	0	0	0	0	0	0	0
Seq572	GGGCGCCGTCCGAACCAGGTTCCCTGACTT	30	0	0	0	0	0	0	0	0	0	0	0	0	0	0	0	1	1	0	0	0	0	0	0	0	0	1	0	0	1	0	0	0	0	0	0	0	0	0
Seq573	GTGGGTGGGTGGGTGGTAAGGAGTTGCACC	30	1	0	0	1	0	0	0	0	0	0	0	0	0	0	0	0	0	0	0	0	0	0	0	0	0	0	1	1	1	0	0	0	1	0	0	0	0	0
Seq574	GGTATTGAGTTCGTAGAAAGGCTCCCTCTG	30	0	0	0	0	0	0	0	0	0	0	0	0	0	2	0	1	0	0	0	0	0	1	0	2	0	0	0	1	0	0	0	0	0	0	0	0	0	0
Seq575	GCGGGTGGGTGAGTGGTAAGTTGTGCCGAC	30	0	0	0	0	0	0	1	0	0	0	0	0	1	1	0	0	0	0	0	0	0	0	0	0	0	0	0	1	0	1	1	0	0	0	0	0	0	0
Seq576	CCGGGGGGCGGGCGGGCGGAGGATATCAGG	30	0	0	0	0	0	0	0	0	0	0	0	1	0	0	0	0	0	0	0	0	0	1	0	1	1	0	1	0	0	0	0	0	0	1	0	0	0	0
Seq577	GCCGTGGGTGGGAGGGTGGAACTATTCTGG	30	2	0	0	0	0	0	0	0	0	0	0	0	1	0	0	0	0	0	0	0	0	0	0	0	0	0	0	0	0	1	0	0	0	1	0	0	0	1
Seq578	GTGATGCCATGGAGATGTATCAGCACCGTCAACTGAAT	38	0	0	0	0	0	2	0	1	0	0	0	0	0	0	0	0	0	0	0	0	0	0	1	0	0	1	1	0	0	0	0	0	0	0	1	0	0	0
Seq579	CGCAGCCGTTACTAGTCTTAGTCCCCCTGG	30	0	0	0	0	0	0	0	1	0	0	0	1	0	0	0	2	0	0	0	0	0	0	0	0	0	0	0	0	0	1	0	0	0	0	0	0	0	0
Seq580	GATCCCTCGCAGGGGTCCTTGGGGAATTCC	30	0	0	0	0	0	1	0	0	0	0	0	0	0	0	0	0	0	0	0	0	1	1	0	0	0	0	0	0	0	0	0	1	1	0	0	0	1	0
Seq581	GGAGCCGTGGGTGGGTGGGGGGTTGCTGCC	30	1	1	0	0	0	0	0	0	1	0	0	0	0	0	0	0	0	0	0	0	0	0	0	0	0	0	0	0	1	0	1	0	0	0	0	0	0	0
Seq582	GGACCTTCGTTGCGTATAGTCAGTATTCAC	30	0	0	0	0	0	0	0	0	0	2	0	0	0	0	0	1	0	0	0	0	0	0	1	0	0	0	1	0	1	0	0	0	0	0	0	0	0	0
Seq583	CGCATGAAGGTCTGGCGCTTGGGTATTGGC	30	0	0	0	0	0	0	0	0	0	0	0	0	0	0	0	1	0	1	0	0	0	0	1	1	0	0	1	1	0	0	0	0	0	0	0	0	0	0
Seq584	CGGCGCGTGGGTGGGTGGAGATTTAACGTC	30	0	1	0	0	0	0	0	0	0	0	0	1	0	0	0	0	0	1	0	0	0	0	0	0	0	0	0	0	0	0	1	0	0	2	0	0	0	0
Seq585	TGGTGCGTCACGAAACGTCTTGTTCTGTTC	30	0	1	0	0	0	0	1	0	0	1	0	0	1	0	0	0	0	1	0	0	0	0	0	0	0	0	0	0	0	0	0	0	0	0	0	0	0	0
Seq586	TTGATGTGTGTGTTGTGTAGTTGCTCTGAT	30	0	0	0	0	0	0	0	0	0	0	0	0	0	0	0	1	0	1	0	0	1	0	0	1	1	0	0	0	0	1	0	0	0	0	0	0	0	0
Seq587	GTGGGTGGGTGGGTGGTAAGTTGTCCGAC	29	0	0	1	0	0	0	1	0	0	0	0	0	1	0	0	0	0	0	0	0	0	0	0	0	0	0	0	1	0	0	0	0	0	0	0	0	0	2
Seq588	GGAGCCGTGGGTGGGTGGGTGGTTGCTGTC	30	0	0	0	0	0	0	1	0	0	0	1	1	0	0	0	0	0	1	0	0	0	0	0	0	0	0	1	0	0	1	0	0	0	0	0	0	0	0
Seq589	GGATCCTCGGCTCGTAGGTCAGTATTTTC	29	0	1	0	0	0	1	0	1	0	0	0	0	0	0	1	1	0	0	1	0	0	0	0	0	0	0	0	0	0	0	0	0	0	0	0	0	0	0
Seq590	GCGGTCGAGTCTCTTTGTGCGGTTGTGGAC	30	0	0	0	0	3	0	0	0	0	0	0	0	0	0	0	0	0	0	1	0	0	0	0	0	0	1	0	0	0	0	1	0	0	0	0	0	0	0
Seq591	GCCGTAGGTGGGAGGGTGGAACCATTCTGG	30	0	0	0	0	0	1	1	0	0	0	0	0	0	0	0	0	0	0	0	0	0	1	0	0	0	0	0	0	0	0	0	0	0	0	0	0	1	0
Seq592	GTCGCACGTCCGAACCCGGTTCCCGAATTG	30	0	1	0	0	0	0	0	0	0	0	0	0	0	1	0	0	0	0	0	0	0	1	0	0	0	0	0	0	1	0	0	0	0	0	1	0	0	0
Seq593	CGCAGCCGTCACTATTTATAGTCCGTCCCG	30	1	0	0	1	1	0	0	0	0	1	0	0	0	0	1	0	0	0	0	0	0	1	0	0	0	0	0	0	0	0	0	0	0	0	0	0	0	0
Seq594	GGAGCCGTGGGTGGGTGGGTGGCTGCTGCC	30	0	0	0	0	0	0	1	0	0	1	0	1	0	0	0	0	0	0	0	0	0	0	0	0	0	0	0	0	0	0	0	1	0	0	1	1	0	0
Seq595	CGGCGGAAATGTTCACGGGAGTCCGTGTTG	30	0	0	0	0	0	1	0	0	0	0	0	0	0	0	0	0	1	0	0	0	0	0	0	0	0	0	1	1	1	0	0	0	0	0	0	0	0	0
Seq596	GCCGTGGGTGGGAGGGTGGTACCATTCTGG	30	1	0	0	1	0	1	0	0	0	0	1	0	1	0	0	0	0	0	0	0	0	0	0	1	0	0	0	0	0	0	0	0	0	0	0	0	0	0
Seq597	GGTGGGGAGGCGGGCGGGCATGGTTTCTTG	30	0	0	0	1	0	0	0	2	0	0	0	0	0	0	1	0	0	0	0	0	0	0	0	0	0	0	0	0	0	0	1	0	0	0	0	0	1	0
Seq598	CACGAGTGTGGGTGGGTGGGCGGTTTGTTC	30	0	0	0	0	1	0	0	0	0	0	0	0	0	0	0	0	0	1	0	0	0	0	0	0	0	0	0	0	0	0	0	1	0	0	1	0	0	0
Seq599	CGGCGGGGGGGTGGGTGGAGAATTAACGTC	30	0	0	0	0	0	0	0	0	0	1	0	0	1	0	0	0	0	1	0	1	0	0	0	0	0	0	1	0	0	0	0	0	0	0	0	0	0	0
Seq600	GCGGGTGTGTGGGTGGTAAGTTGTGCCGAC	30	0	0	0	0	0	0	0	0	0	0	0	0	1	0	0	0	1	0	0	0	1	0	0	0	0	0	1	0	0	0	0	1	0	0	0	0	0	0
Seq601	GCCGTGGGTGGGAGGGTGGAACCATTCGGG	30	0	0	0	0	0	0	0	0	0	0	0	0	0	0	0	1	0	1	1	1	0	0	0	1	1	0	0	0	0	0	0	0	0	0	0	0	0	0
Seq602	CGGCGGGTGGGTGGGTGGATATTTAACGTC	30	0	0	0	1	0	0	0	0	0	1	0	0	0	0	0	0	1	0	0	1	0	0	0	0	0	0	0	0	0	0	0	0	0	0	0	0	0	0
Seq603	CTGGTGGGTGGGAGGGCGGAAGATTCTGTG	30	0	1	0	1	0	0	0	1	0	0	0	0	1	0	0	0	0	0	0	0	0	0	0	0	1	0	0	0	0	0	0	0	0	0	0	0	0	0
Seq604	CCCCGTCCGAACCCGGTTTCCGGCCCTTGC	30	0	0	0	0	0	0	0	0	1	0	0	1	1	0	1	1	0	0	0	0	0	0	0	0	0	0	0	0	0	0	1	0	0	0	0	0	0	0
Seq605	GCGGGTGGGTGGGTGGTAAGTTGTGCAGAC	30	0	0	0	0	0	0	2	0	1	0	0	0	0	0	0	1	0	0	1	0	1	0	0	0	0	0	0	0	0	0	0	0	0	0	0	0	0	0
Seq606	TGGATGTGTGTGTTGTGTAGTTTGCTCTGAT	31	0	0	0	0	0	0	0	1	0	0	0	1	0	0	0	1	0	0	1	0	0	0	0	0	0	0	0	1	0	0	0	0	0	0	0	0	0	0
Seq607	CCGGTGGGTGGGCGGGCGGAGGATGGTACC	30	0	0	0	1	0	1	0	0	1	0	0	0	0	0	1	0	0	0	0	0	0	0	0	0	0	0	0	0	1	1	0	0	0	0	0	0	0	0
Seq608	CGGAGTGGGTGGGTGGGTGGCTCGAGTCTG	30	1	0	0	0	0	0	1	0	0	0	0	0	0	0	0	0	0	0	0	0	0	0	0	1	0	0	0	0	0	0	0	1	0	0	0	0	0	0
Seq609	GCGGGTGGGTGGTTGGTAAGTTGTGCCGAC	30	0	0	0	0	0	2	0	0	0	0	0	0	0	0	0	0	0	0	0	0	1	1	0	0	0	0	0	0	0	0	0	0	0	0	0	1	0	0
Seq610	CCGGGGGACGGGTGGGCGGAGGATATCAGG	30	0	0	0	0	0	0	0	0	0	0	0	0	0	0	0	0	1	0	0	0	0	0	2	0	0	1	1	0	1	0	0	0	0	0	0	0	0	0
Seq611	CGTCCCAGTTGTCCCACAGGTCTCGAGGCG	30	0	0	1	0	0	0	0	2	0	0	0	0	0	0	0	0	0	0	0	0	0	0	0	0	0	0	1	0	0	0	0	0	0	0	0	0	0	0
Seq612	CGGCGGATGGGAGGGAGTTCGTTGGCACAC	30	1	0	0	0	0	0	0	1	0	0	0	0	0	0	0	0	0	0	0	0	0	0	0	1	0	0	2	0	0	0	0	0	0	0	0	0	0	0
Seq613	GCCGTGGGTGGGAGGGTGGAACCAGTCTGG	30	0	0	0	0	0	0	0	0	0	0	1	0	1	0	0	0	0	1	0	0	0	1	0	1	0	0	0	0	0	0	0	1	0	0	0	0	0	0
Seq614	ACGGTCCGTCCGAACCAGGTCTCCTGATTG	30	0	0	0	0	0	1	0	0	0	0	0	0	0	0	0	1	0	0	0	0	0	2	0	0	0	0	0	0	0	0	0	0	0	0	1	0	0	0
Seq615	GCGGGTGGGTGGGTGGTAAGGTGTGCCGAC	30	0	0	0	0	0	0	0	0	0	1	0	1	1	1	0	0	0	0	0	0	0	0	0	0	0	0	0	1	0	0	0	0	0	0	0	1	0	0
Seq616	GCGGCGGTATAGTACACGGGAGTCCGCGAT	30	0	0	0	1	1	0	0	0	0	0	0	0	0	0	0	0	0	0	1	0	1	0	0	0	0	0	0	0	1	0	0	0	0	0	0	0	0	1
Seq617	GCGGGTGGGTGGGTAGTAAGTTGTGCCGAC	30	0	0	0	0	0	0	0	0	1	0	0	0	0	1	0	1	0	0	0	0	1	0	0	0	0	0	0	0	0	0	0	0	0	0	0	0	0	0
Seq618	TGGATGTGTGTGTTGTTGTAGTTGCTCTGAT	31	0	0	0	0	0	0	0	1	0	0	1	0	0	1	1	1	0	0	0	0	0	0	0	0	0	0	0	0	0	0	0	1	0	0	0	0	0	0
Seq619	CACCGAGTGTGGGTGGGGGGGAGGTATTTG	30	0	0	1	0	0	0	0	0	2	0	0	0	0	0	0	0	0	1	0	1	0	0	0	0	0	0	0	0	0	0	0	0	0	0	0	0	0	0
Seq620	GCCGTGGGTGGGAGGGTGGAACCATCCTGG	30	0	0	0	0	0	0	1	0	0	1	1	0	0	0	0	0	0	0	0	0	0	0	0	0	1	0	0	0	1	0	1	0	0	0	0	0	0	0
Seq621	GGGATGTGTGTGTTGTGTAGTTGCTCGGAT	30	0	0	0	0	0	0	0	0	0	0	0	0	0	0	0	0	0	0	1	0	2	2	0	0	0	0	0	0	1	0	0	0	0	0	0	0	0	0
Seq622	CGCGGTGGGAGGGTGGGTGGAGCGTGGTC	29	0	0	0	0	0	0	0	0	0	1	0	0	0	0	1	0	0	0	0	1	0	0	0	0	0	0	0	0	0	0	1	0	1	0	0	0	0	0
Seq623	AGGGTATTGTGTTAGTATAAAGGGTCCTTG	30	0	0	1	0	0	0	0	0	0	0	0	0	0	0	0	0	0	1	0	0	0	0	0	0	0	0	0	1	0	0	0	0	0	0	0	0	0	0
Seq624	GGATCCCCGCATCGTGTGTCAGTATTCTTC	30	0	0	0	0	0	0	0	0	0	1	0	0	0	0	0	1	0	0	0	0	0	0	0	0	1	1	0	0	0	0	0	0	0	0	0	0	1	0
Seq625	TGGATGTGTGTGTTGTGTAGTAGCTCTGAT	30	0	0	0	0	1	1	0	0	0	1	0	0	0	1	0	0	0	1	0	0	0	0	0	0	0	0	0	0	0	1	0	0	0	0	0	0	0	0
Seq626	GGATCCTCGGTTCGTAGGTCAGTATTCTC	29	0	1	0	0	0	0	0	0	0	0	0	0	0	1	0	0	0	0	0	1	0	0	0	0	0	0	1	0	0	0	0	0	0	0	0	1	0	0
Seq627	CGCGGTGGGAGGGGGGGTGGAGCGTGGTCG	30	0	0	0	0	0	0	1	0	0	0	0	0	0	1	0	0	0	0	1	0	0	0	0	0	0	0	0	1	1	0	0	0	0	0	0	0	0	0
Seq628	CGGCGGGTGGTTGGGTGGAGATTTAACGTC	30	1	0	0	0	0	1	0	1	0	0	0	0	0	0	0	0	0	0	0	0	0	0	0	0	0	0	0	1	0	1	0	0	0	0	0	0	0	0
Seq629	GGAGCCGTGGGTGGGTGGGTGGTTGCTACC	30	0	0	0	0	0	0	0	0	0	1	0	0	0	0	0	0	1	0	0	0	0	0	1	0	0	0	1	0	0	0	0	0	0	0	1	0	0	0
Seq630	CGTGGGTGGGTGGGTGGACTGACTTGATTG	30	0	0	0	0	0	0	0	1	1	0	0	0	1	0	0	0	0	0	0	1	0	0	0	0	1	0	0	0	0	0	0	0	0	0	0	0	0	0
Seq631	GCGGGTGGGTGGGTGGTAACTTGTGCCGAC	30	0	0	1	0	0	0	0	0	0	0	0	0	0	0	2	0	0	0	1	0	0	0	0	0	0	0	0	0	0	0	0	0	0	1	0	0	0	1
Seq632	CGGCGGGTGGGGGGGTGGAGGTTTAACGTC	30	1	1	0	0	0	0	0	0	0	0	0	0	0	0	3	0	0	0	0	0	0	0	0	0	0	0	0	0	1	0	0	0	0	0	0	0	0	0
Seq633	GCCGTGGGTGGGAGGGTGGAACCATTCTTG	30	1	0	0	0	0	0	1	2	0	0	0	0	0	0	0	0	0	0	1	0	0	0	0	0	0	0	0	0	0	0	0	0	0	0	0	0	0	0
Seq634	GGATCCTCGACTCGTAGGTCAGTATTCTC	29	0	0	0	0	0	0	0	0	1	2	0	0	1	0	0	0	0	0	0	0	0	1	0	0	1	0	0	0	0	0	0	0	0	0	0	0	0	0
Seq635	GTGATCCGATGGAGATGTATCAGCACCGTCAACTGAAT	38	0	1	1	0	0	0	0	0	0	0	0	0	0	0	0	0	1	0	0	0	0	0	0	0	0	0	0	0	0	0	1	0	0	0	1	0	1	0
Seq636	GTGGGTGGGTGGGTGGTAAGTTGTGCAGAC	30	0	0	0	0	1	0	1	1	0	0	0	0	1	0	0	0	0	0	0	0	1	0	0	0	0	0	0	0	0	0	0	0	0	0	0	0	0	0
Seq637	GGTGGGTGGGTGGGTGGAATTACTCTTGTG	30	0	0	0	0	1	0	0	0	0	0	0	0	1	0	0	0	0	1	2	0	0	0	0	0	0	0	0	0	0	0	1	0	0	0	0	0	0	0
Seq638	CGGGGGTCACTTCTAGTCCCTACGGGCGCC	30	0	1	0	0	0	0	2	1	0	1	0	0	0	0	0	0	0	0	0	0	0	0	0	0	0	0	0	0	0	0	1	0	0	0	0	0	0	0
Seq639	GTGGGTGGGTGGGTGATAAGTTGTGCCGAC	30	0	0	0	1	1	0	0	0	0	0	0	0	0	0	0	0	0	0	0	0	0	0	0	0	0	0	0	0	0	1	0	1	0	1	0	0	0	0
Seq640	GTGGGTGGGTGGGTGGTAAGTTGTGCCGCC	30	1	0	0	0	1	0	0	0	1	0	0	0	0	0	0	0	0	0	0	0	0	0	0	0	0	0	0	0	1	0	0	0	0	0	0	0	1	0
Seq641	CCGGCGGGTGGGTGGGTGGAGATTTAACGTC	31	0	0	0	1	1	0	0	0	0	0	0	1	0	0	0	0	0	0	0	0	0	1	0	0	0	1	0	0	0	1	0	0	0	0	0	0	0	0
Seq642	TTGATGCGATGGAGATGTATCAGCACCGTCAACTGAAT	38	0	0	0	0	0	0	0	0	0	0	0	1	1	0	0	0	0	0	0	0	0	0	0	0	0	0	0	0	1	1	0	0	0	1	0	1	0	0
Seq643	GCGGGTGGGTGTGTGGTAAGTTGTGCCGAC	30	0	0	0	0	0	0	0	0	0	0	0	1	0	0	0	0	0	1	1	0	0	0	0	0	0	0	0	0	2	0	0	0	0	0	0	0	0	0
Seq644	GCGGAGGGCGGGTGGATGGCACATTCGATG	30	0	0	0	0	0	0	0	0	0	0	0	0	0	0	0	0	1	0	0	0	0	0	0	0	0	0	0	0	0	1	0	1	0	0	1	0	2	0
Seq645	GTGGGTGGGTGGGTGGCCTGGTTGCTCATG	30	0	0	0	0	0	0	0	0	1	0	0	0	1	0	0	0	0	0	0	0	0	0	0	0	0	0	0	0	0	1	0	0	1	0	0	0	1	0
Seq646	GTGCTGCGATGGAGATGTATCAGCACCGTCAACTGAAT	38	0	0	0	0	0	0	0	0	0	0	0	0	0	0	0	0	0	0	0	0	0	0	0	0	0	0	0	0	0	1	0	0	0	0	0	1	1	1
Seq647	GATCCCGTCCGAACCAGGTCCCCTGTATCC	30	0	0	0	0	1	0	0	0	1	1	0	0	0	0	0	1	0	0	0	0	1	1	0	0	0	0	0	0	0	0	0	0	0	0	0	0	0	0
Seq648	CACCGAGTGTGGGAGGGGGGGTGGTATTTG	30	0	0	0	0	0	0	0	0	2	0	0	1	0	0	0	0	0	0	0	1	0	1	0	0	0	0	0	0	0	0	0	0	1	0	0	0	0	0
Seq649	GCGGGTGGGTGGCTGGTAAGTTGTGCCGAC	30	0	0	0	0	0	0	0	0	0	0	0	0	0	0	0	0	0	0	1	0	0	0	2	0	0	0	0	0	0	0	0	1	0	0	0	0	0	0
Seq650	GCGGAGGGCGGGTGGGTGGCACATTCGGTG	30	1	1	0	0	0	1	0	0	0	0	0	0	0	0	0	0	0	0	0	0	0	1	0	0	0	0	1	0	0	0	0	0	0	0	0	0	0	1
Seq651	GCCGTGGGTGGGAGGGTGGCACATTCGATG	30	0	0	0	0	0	0	0	0	0	0	0	0	0	0	0	0	0	0	1	0	0	0	0	0	0	0	0	0	0	1	0	0	0	1	1	1	0	0
Seq652	GCGGAGGGCGGGTGGGTGGCGCATTCGATG	30	0	0	0	0	1	0	0	0	0	1	0	1	0	0	0	0	0	0	0	0	0	0	0	0	0	0	0	0	0	0	0	2	0	0	0	1	0	0
Seq653	GCCGTGGGTGGGATGGTGGAACCATTCTGG	30	0	0	0	0	0	0	0	0	0	0	0	0	0	0	0	0	0	0	0	0	0	0	0	0	1	1	0	0	1	0	0	0	0	0	1	0	0	0
Seq654	GCCGTTGGTGGGAGGGTGGAACCATTCTGG	30	0	0	0	0	0	0	0	0	0	0	0	1	1	0	0	0	0	0	0	0	0	0	0	0	0	1	0	1	0	0	0	1	0	0	0	0	0	0
Seq655	GTGGGTGGGTGGGTGGCTCAGTTGCTAAGC	30	0	0	1	0	0	0	0	1	0	0	0	0	0	0	0	0	0	0	1	0	0	0	0	0	0	0	0	0	0	0	0	0	2	0	0	0	0	0
Seq656	GGAGCCGTGGGTGGGTGGGTGGTTGCGGCC	30	0	0	0	1	0	0	1	0	0	0	0	0	0	0	0	0	0	1	0	0	1	0	0	0	0	0	0	0	0	0	0	0	0	0	0	0	0	0
Seq657	GAGGTCCGTCCGAACCAGGTCTCCTGATTG	30	0	0	0	0	0	0	0	0	0	0	0	1	1	0	0	0	0	0	1	0	0	0	0	0	0	0	0	0	0	0	1	0	0	0	0	0	0	0
Seq658	CACGGGCACCCTTTGGGTCACGACGAGTGG	30	0	1	0	0	0	0	0	0	0	0	0	0	0	0	0	0	0	0	0	0	2	0	0	0	1	0	0	0	0	0	0	0	0	0	0	0	0	0
Seq659	GTGATGCGTTGGAGATGTACCAGCACCGTCAACTGAAT	38	0	0	0	0	0	0	0	0	0	0	0	0	1	0	1	0	1	0	0	0	0	1	0	0	0	0	0	0	0	0	0	1	0	0	0	0	0	0
Seq660	GCGGGTGGGTGGGTGGTAAGATGTGCCGAC	30	0	0	1	0	0	0	0	0	0	0	0	0	0	0	0	0	0	0	0	0	0	0	0	0	0	0	1	0	1	0	1	0	1	0	0	0	0	0
Seq661	GTGATGCGATGGAGATCTATCAGCACCGTCAACTGAAT	38	0	0	0	0	0	0	0	2	1	1	0	0	0	0	0	0	0	0	0	0	0	0	0	0	0	0	0	0	0	0	0	0	0	0	0	0	0	0
Seq662	CCTTACCGCGAGGTCTTATGTGCTGCCTTG	30	0	0	0	0	0	0	0	1	0	0	0	0	0	1	0	0	0	0	0	1	0	0	0	0	0	0	0	0	0	0	0	0	0	0	0	0	0	0
Seq663	CGGATCACCTGTGGGTGGGTGGGTGGACTC	30	0	0	1	0	0	0	0	0	0	0	0	0	1	0	0	0	0	0	0	0	0	2	0	0	0	0	0	0	0	0	0	0	0	0	0	0	0	0
Seq664	GGGGTTTGGCGCTTGGGTCTGGCATTGTAC	30	1	0	0	0	0	0	0	0	0	1	0	0	0	0	0	0	0	0	0	0	1	0	0	0	0	0	1	0	0	0	0	0	0	0	0	0	0	0
Seq665	CACGTCAGGTGGGTGGGCGGGCGGATTGTC	30	0	1	0	0	0	0	0	0	0	0	0	0	0	0	0	0	0	0	0	0	0	0	0	0	1	0	0	1	0	0	1	0	0	0	0	0	1	0
Seq666	AGTGGGTGGGTGGGTGGTAAGTTGTGCCGAC	31	0	1	0	0	0	0	0	0	0	0	0	0	0	0	0	0	0	0	1	0	0	0	0	0	0	0	0	0	0	0	0	0	0	1	0	0	0	0
Seq667	CCCGCGTCGGATCCTCGCTTCGTATGGTCA	30	0	1	0	0	0	0	0	0	0	0	0	0	0	0	0	0	0	0	0	0	0	0	0	0	0	0	0	0	1	0	0	0	0	0	0	0	0	0
Seq668	GGTGTGGGTGGGTGGGTGGTCCCTTTTCGG	30	0	0	0	0	1	0	0	1	0	0	0	0	1	0	0	0	0	0	0	0	0	0	0	0	0	1	0	0	1	0	0	0	0	0	0	0	0	0
Seq669	GTGGGTGGGTGGTGGTAAGTTGTGCCGAC	29	0	0	0	0	0	0	2	0	0	0	1	0	1	0	0	0	0	1	0	0	0	0	0	0	0	0	0	0	0	0	0	0	0	0	0	0	0	0
Seq670	CCTCGTGGGTGGGTGGGTGGAACGATTTTG	30	0	0	0	0	1	0	0	0	0	0	1	0	0	0	0	0	0	0	0	0	0	0	0	0	0	0	0	0	0	0	0	0	1	0	0	0	1	1
Seq671	GCGGCGGGTGGGTGGGTGGAGATTTAACGTC	31	0	0	0	0	0	0	0	0	1	0	0	0	1	0	0	0	0	0	0	0	0	0	0	1	0	1	0	0	0	0	0	0	0	0	0	0	0	0
Seq672	GGAGCCGGGGGTGGGTGGGTGGTTGCTGCC	30	0	0	0	0	0	0	0	0	0	0	1	0	0	0	1	0	0	0	0	0	1	0	0	0	0	0	0	0	1	0	0	0	0	0	0	0	0	0
Seq673	CACGGGTTACCTAGCTAGGTCCCATCGGGC	30	0	1	0	0	0	0	1	0	0	0	0	0	0	0	0	1	0	0	1	0	0	0	0	0	0	0	0	0	0	0	0	0	0	0	0	0	0	0
Seq674	CGGCGGGTGGGTGGGTGGAGATTTAACGC	29	0	0	0	0	0	0	0	0	0	0	0	0	0	1	1	0	0	0	0	0	0	0	1	0	0	0	0	2	0	0	0	0	0	0	0	0	0	0
Seq675	CGTGGGTGGGTGGGTGGTAAGTTGTGCCGAC	31	0	1	0	1	0	0	0	0	0	0	0	0	0	0	1	0	0	0	0	0	0	1	0	0	0	0	0	0	0	0	0	0	0	0	0	0	0	0
Seq676	GTGGGTGGGTGGGTGGTAAGTTGTGCCGAT	30	0	0	0	0	2	0	0	0	0	0	0	0	0	0	0	0	1	0	1	0	0	0	0	0	0	0	0	0	0	0	0	0	0	0	0	0	0	0
Seq677	GGATCCCCGCTTCGTGGGTCAGTATTCTTC	30	0	0	0	0	0	0	0	0	0	0	0	0	0	0	0	0	1	0	1	1	0	0	0	0	0	0	0	0	1	0	0	1	0	0	0	0	0	0
Seq678	GTCGTGGGTGGGCGGGTGGCACATTCGTTG	30	0	0	0	1	0	0	0	0	0	1	1	0	0	0	0	0	0	0	1	0	0	0	0	0	0	0	0	0	0	0	0	0	0	0	0	0	0	0
Seq679	GTGGCTGGGTGGGTGGTAAGTTGTGCCGAC	30	0	0	0	0	0	0	0	0	1	0	1	0	1	0	0	0	0	0	0	1	0	0	0	0	0	0	0	0	0	0	0	0	0	0	0	0	0	1
Seq680	GCGGGTGGGTGGGTGGTAGAGGACGTTGCG	30	0	0	0	0	1	0	0	0	1	0	0	0	0	0	0	0	0	1	0	0	0	1	0	0	0	0	0	0	0	0	0	0	0	0	1	0	0	0
Seq681	CGCGGTGAGAGGGTGGGTGGAGCGTGGTCG	30	0	0	0	0	0	0	0	0	0	0	1	0	0	0	1	1	0	0	1	0	0	0	0	0	0	1	0	0	0	0	0	0	0	0	0	0	0	0
Seq682	GGAGCCGTGGGTGGGTGGGTGGTTTCTGCC	30	0	0	1	0	0	0	0	2	0	0	0	0	1	0	0	0	0	0	0	0	0	0	1	0	0	0	0	0	0	0	0	0	0	0	0	0	0	0
Seq683	GCGGAGGGCGGGAGGGTGGCACATTCGATG	30	0	2	0	0	0	0	0	1	1	0	0	0	0	0	0	0	0	0	0	0	0	0	0	0	0	0	0	0	0	0	0	0	0	0	0	0	0	1
Seq684	GGGCACCTCTGGTCCTGAATTAGGCATTCC	30	0	1	0	1	0	0	0	0	0	0	0	0	1	0	0	0	0	0	0	0	0	1	0	0	0	0	0	0	0	1	0	0	0	0	0	0	0	0
Seq685	GCCGTGGGTGAGAGGGTGGAACCATTCTGG	30	0	0	1	0	0	0	0	0	1	0	0	0	0	0	0	0	0	0	0	1	0	0	0	0	0	0	0	0	0	0	0	0	1	0	0	0	0	0
Seq686	CACCGAGTGTGGGTGGGGGGGTGGTATGTG	30	0	0	0	0	0	0	0	0	0	0	0	0	0	1	1	0	0	0	0	0	0	0	0	0	1	0	1	0	0	1	0	0	0	0	0	0	0	0
Seq687	GGCGGGTGGGTGGGTGGAGATTTAACGTC	29	0	0	0	0	0	0	0	0	0	0	0	1	0	0	0	0	0	0	0	0	0	0	0	0	0	0	1	0	0	0	0	0	0	0	0	0	0	1
Seq688	GTGGGTGGGTGGCTGGTAAGTTGTGCCGAC	30	0	0	0	0	1	0	0	0	1	0	0	0	0	1	0	0	0	0	0	0	0	0	0	0	0	0	1	0	1	0	0	0	0	0	0	0	0	0
Seq689	CCGGGGGGCGGGTGGGCGGAGGATACCAGG	30	0	0	0	0	0	1	0	0	0	0	1	1	0	0	0	0	0	0	0	0	0	1	0	0	0	0	0	0	0	0	0	0	0	1	0	0	0	0
Seq690	TGGATGTGTGTGTTGTGTAGTTGCTCTGAA	30	0	1	0	0	1	0	0	0	0	0	0	0	0	0	0	0	0	2	0	0	0	0	0	0	0	0	0	0	0	0	0	0	0	0	0	0	0	0
Seq691	CGTGGGTGGGTGGGTGGAGATTTAACGTC	29	0	1	0	0	0	0	0	0	0	0	0	0	0	0	0	1	0	0	0	1	0	1	0	0	0	0	0	0	0	0	0	0	0	0	0	0	0	0
Seq692	GGAGCCGTGGGTGGTTGGGTGGTTGCTGCC	30	0	0	0	1	1	0	0	0	0	0	0	1	0	0	0	0	0	0	0	0	0	0	0	0	0	0	0	1	1	0	0	0	0	0	0	0	0	0
Seq693	CGTGGGCACCTCTGGTCCTTTGTAAGGCAC	30	0	0	0	0	0	0	1	0	0	0	0	0	0	1	0	0	0	0	0	0	0	0	0	0	0	0	0	0	0	1	0	0	0	0	0	0	0	0
Seq694	GCGGGGGGCGGGGGGGTGGAGGCATTCGAG	30	0	1	0	1	0	0	0	0	0	0	0	0	0	0	2	0	0	0	0	0	0	0	0	0	0	0	0	0	0	0	0	0	0	0	0	0	0	0
Seq695	GCCGTGGGTGGGAGGGTGGAACCGTTCTGG	30	0	0	0	0	0	1	0	0	0	0	0	0	1	1	0	0	0	0	0	0	0	0	0	0	2	0	0	0	0	0	0	0	0	0	0	0	0	0
Seq696	CGGCGGGTCGGTGGGTGGAGATTTAACGTC	30	0	0	0	0	0	0	1	0	0	0	0	0	0	1	0	0	0	0	0	0	1	0	0	0	0	0	0	0	0	0	0	0	0	0	0	0	0	1
Seq697	GCGGGTGGGTGGGTGGTAAGTTGTGCCGCC	30	1	0	1	1	0	0	0	0	0	0	0	0	0	0	0	0	0	0	0	1	0	0	0	0	0	0	0	1	0	0	0	0	0	0	0	0	0	0
Seq698	GGGCGGGTGGGTGGGTGGAGATTTAACGTC	30	0	0	0	0	0	0	0	0	0	0	1	0	0	0	1	0	0	0	0	0	0	0	0	0	1	0	0	0	1	0	0	0	0	0	0	0	0	0
Seq699	GGCGAACGTCTTGTTCTGTCGCCCTACTCG	30	0	0	0	0	0	0	0	1	0	0	0	0	0	0	0	1	0	0	0	0	0	0	1	0	0	0	0	0	0	0	0	0	0	0	0	0	0	0
Seq700	GCCGTGGGTGGGAAGGTGGAACCATTCTGG	30	0	0	0	0	0	0	0	0	0	1	0	1	0	0	0	0	0	0	0	1	1	0	0	0	0	0	0	0	1	0	0	0	0	0	0	0	0	0
Seq701	GGGGGCACCTTTGGTCCTAAGCTTAGGCCC	30	0	0	0	0	0	0	0	0	0	0	0	0	0	1	0	0	0	0	0	0	1	0	0	0	0	0	0	0	0	0	0	0	0	0	0	1	0	0
Seq702	TGGATGTTGTGTGTTGTGTAGTTGCTCTGAT	31	0	0	0	1	0	0	0	0	0	0	0	0	0	0	0	0	0	0	0	0	0	0	0	0	0	1	0	1	0	1	0	0	0	0	0	0	0	0
Seq703	CGCAGCCGTCACTGTTAGAGTCCCATTTGG	30	0	0	0	0	1	1	1	0	0	0	1	0	0	0	0	0	0	0	0	0	0	0	0	0	0	0	0	0	0	0	0	0	0	0	0	0	0	0
Seq704	GTGATGCGATGGAGATGCACCAGCACCGTCAACTGAAT	38	1	0	0	0	0	1	0	0	0	0	0	0	0	0	1	1	0	0	0	0	0	0	0	0	0	1	0	0	0	0	0	0	0	0	0	0	0	0
Seq705	GGCCAGTGGGTGGGAGGGTGGAGGCCTTTG	30	0	0	0	0	0	1	0	0	0	0	0	0	0	0	0	0	0	0	0	1	0	0	0	0	0	0	0	0	1	0	0	0	0	0	0	0	1	0
Seq706	CGGCGGGTGGGTGGGTGGAGATTTAACCTC	30	0	0	0	0	0	0	0	0	0	0	0	0	0	0	0	0	0	0	1	0	0	0	0	2	0	0	0	0	0	2	0	0	0	0	0	0	0	0
Seq707	GCGGGTGGGTGGTAAGTTGTGCCGAC	26	0	0	0	0	0	0	0	0	0	0	1	0	0	0	0	0	0	0	0	0	0	0	0	0	0	2	0	0	0	0	0	0	0	0	0	0	0	0
Seq708	GGAGCCGTGGGCGGGTGGGTGGTTGCTGCC	30	0	0	1	0	0	0	0	0	0	0	0	0	1	0	0	0	1	0	0	0	0	0	0	0	0	0	0	0	0	0	0	0	0	0	1	1	0	0
Seq709	GCGGGTGGGTGGGTGGTAAGTTGAGCCGAC	30	0	0	0	0	0	0	0	0	0	0	1	0	0	1	0	0	0	0	0	0	0	0	1	0	0	0	0	0	0	0	0	0	1	0	0	1	0	0
Seq710	GCGGGTGGGTGGGTGGTAAATTGTGCCGAC	30	0	0	0	0	0	0	0	0	0	0	0	2	0	0	0	0	0	0	0	0	0	0	0	0	0	1	1	0	0	0	1	0	0	0	0	0	0	0
Seq711	GCCTTGGGTGGGAGGGTGGAACCATTCTGG	30	0	0	0	0	0	0	1	1	0	0	1	0	0	0	0	0	0	0	0	0	1	0	0	0	0	0	0	0	0	0	0	0	0	0	0	0	0	1
Seq712	GAGGTGGAAGGGAGGGGTTGACCTTGCGTG	30	1	0	0	0	0	0	0	0	0	0	0	0	0	0	1	0	1	0	1	0	0	0	0	0	0	0	0	0	1	0	0	0	0	0	0	0	0	0
Seq713	CCGGGGGGCGGGTGGGCGGAGGATATCACG	30	1	1	0	0	1	0	0	0	0	0	0	0	0	0	0	0	0	0	0	0	1	0	1	0	0	0	0	0	0	0	0	0	0	0	0	0	0	0
Seq714	GTGATGCGATGGAAATGTACCAGCACCGTCAACTGAAT	38	0	0	0	0	0	0	0	0	0	0	0	0	0	0	0	0	0	0	0	1	0	0	0	0	0	0	0	0	1	1	0	0	0	0	0	0	0	1
Seq715	CCCGGCGGATGGGTGGGGGGATGATCCTTG	30	0	0	2	0	0	0	0	0	0	0	1	0	0	0	0	0	1	0	0	0	0	0	0	0	1	0	0	0	0	0	0	0	0	0	0	0	0	0
Seq716	CCCTACGGCATAGAAGTGGGCTCGGTTCCC	30	0	0	0	0	0	1	0	0	0	0	1	0	0	0	0	1	0	0	0	0	0	0	1	0	0	0	0	0	0	0	0	0	0	0	0	0	0	0
Seq717	GTGGGTGGGTGGGTGGTAAGTTGAGCCGAC	30	0	1	0	0	0	0	0	0	1	0	0	1	0	0	0	0	0	0	0	0	0	0	0	0	1	0	0	0	0	0	0	0	0	0	0	0	0	0
Seq718	GTGGTGCGATGGAGATGTGTCAGCACCGTCAACTGAAT	38	0	0	0	0	0	0	0	0	0	0	0	0	0	0	0	0	0	0	0	0	0	0	0	0	1	0	0	0	0	0	0	0	0	0	0	0	2	1
Seq719	GCGGAGGGCGGGTGGGCGGCACATTCGATG	30	1	0	0	0	1	1	0	0	0	0	0	0	0	0	0	0	0	0	0	0	1	0	0	0	0	1	0	0	0	0	0	0	0	0	0	0	0	0
Seq720	GGCTTGGTGGATGGGGGGAAGGCCTATGAC	30	0	0	0	1	0	0	0	0	0	0	0	0	1	0	0	0	0	0	0	0	0	0	0	0	0	0	1	0	0	0	0	1	0	0	0	0	0	0
Seq721	GTGGGTGGGTGGGTGCTAAGTTGTGCCGAC	30	0	0	0	0	0	0	0	0	0	0	0	0	1	0	0	0	0	0	0	0	0	0	0	0	0	0	0	1	1	0	0	0	0	0	0	0	1	0
Seq722	CGGCGGGTGGGTGGCTGGAGATTTAACGTC	30	0	0	1	0	1	0	0	0	0	1	0	0	0	0	0	0	0	0	0	0	0	0	0	0	0	0	0	0	0	0	0	2	0	0	0	0	0	0
Seq723	GTGATGTGATGGAGATGTACCAGCACCGTCAACTGAAT	38	1	0	0	0	0	0	0	0	0	0	0	0	1	0	0	0	0	0	0	0	0	0	0	0	0	0	0	1	0	0	0	0	0	0	0	0	0	0
Seq724	GTGCCGACGTCCGAACAGGGTTCCCCGTTG	30	0	1	0	0	0	0	0	0	1	0	0	0	0	0	0	1	0	0	0	0	0	0	0	0	0	0	0	0	1	0	0	0	0	0	0	0	1	0
Seq725	CACGGGCACCCCTGGTCCTGCTTTTCAGGC	30	0	0	0	0	0	0	0	0	0	0	0	0	1	0	0	0	0	0	0	0	0	0	0	0	0	1	0	0	0	0	0	0	0	0	0	0	0	0
Seq726	CGGCGGGTGGGTGGGTGGAGATTTAAAGTC	30	0	0	0	0	0	0	0	0	1	0	0	0	0	1	0	0	0	0	1	1	0	0	0	0	0	0	0	1	0	0	0	0	0	0	0	0	0	0
Seq727	GCGGAGGGCGGGTGGGTGGTACATTCGATG	30	0	0	1	0	0	1	0	0	0	0	0	0	0	0	0	0	0	0	0	0	0	0	0	0	0	0	0	0	0	0	0	0	0	0	0	1	0	0
Seq728	GCCGTGGGTGGGTGGTAAGTTGTGCCGAC	29	0	0	0	0	0	0	1	1	0	0	0	0	0	0	0	1	0	0	0	0	0	0	0	0	0	0	0	1	0	0	0	0	0	0	0	0	0	1
Seq729	CAAGGCGGGTGGGTGGGTGGTTTGATCTGAC	31	0	0	0	1	0	0	0	0	0	0	0	1	0	0	0	0	0	0	1	0	1	0	0	0	0	1	0	0	0	0	0	0	0	0	0	0	0	0
Seq730	CGTGGGTGGGTGGGTGGTTTGTGATGCGTG	30	1	0	0	0	0	0	0	0	1	0	0	0	0	0	0	0	0	1	0	0	0	0	0	0	0	1	0	0	0	0	1	0	0	0	0	0	0	0
Seq731	CATGGGCACCTCTGGTCCTACAATTAGGC	29	0	0	0	0	0	0	0	0	0	1	0	0	0	1	0	0	0	0	0	0	0	0	0	0	0	0	1	0	1	0	0	0	0	0	0	0	0	0
Seq732	CGGCGGGTGGCTGGGTGGAGATTTAACGTC	30	0	0	0	0	0	0	0	0	0	0	0	0	0	0	0	0	0	0	0	0	0	0	0	0	1	0	0	0	0	0	0	0	0	0	0	0	2	0
Seq733	TGGATGTGTGTGTTGTAGTTGCTCTGAT	28	0	0	0	0	0	0	0	0	0	0	0	0	0	0	0	0	0	0	0	0	0	0	0	0	0	0	1	1	1	0	0	0	0	0	0	0	0	0
Seq734	CCGATCGAGAGGGTGGGCGGGTGGCAGATC	30	0	0	0	0	0	0	0	0	1	0	1	0	1	0	0	0	0	0	0	0	1	0	1	0	0	0	0	0	0	0	0	0	0	0	0	0	0	0
Seq735	CGCGTCCGTCACTTCTAGTCCCACTTCAGG	30	0	0	0	0	0	0	0	1	1	0	0	0	1	0	0	0	0	0	0	0	0	0	0	0	0	1	0	0	0	0	0	0	0	1	0	0	0	0
Seq736	GCATCGGTTATGCTCCAGGGTTCCCCGTCC	30	0	0	0	0	0	0	0	0	1	0	0	0	0	0	0	0	0	0	2	0	0	0	0	0	0	0	0	1	0	0	0	0	0	0	0	0	0	0
Seq737	TCGGAGGGCGGGTGGGTGGCACATTCGATG	30	0	0	0	0	0	0	1	0	0	0	0	0	0	0	0	0	0	0	0	0	0	0	1	0	0	1	0	0	0	0	0	0	0	1	0	0	0	1
Seq738	CGGGCCGTGGGAGGGTGGGTGGTAGCCTGG	30	0	0	0	0	0	0	0	0	0	0	1	0	1	0	1	0	0	0	0	0	0	1	0	0	0	0	0	0	0	0	0	0	0	0	0	0	0	0
Seq739	GTGGGTGGGTGGGCGGCGATCAGTTGGCTC	30	1	0	0	0	0	0	0	0	0	0	1	0	0	0	0	0	0	0	0	0	0	0	0	0	0	0	0	0	0	0	0	0	0	0	0	0	0	0
Seq740	CGGATCACTGTGGGTGGGTGGGTGGTTTC	29	0	0	0	0	0	0	0	1	0	0	0	0	0	0	0	0	1	0	0	0	0	0	0	1	0	0	0	1	0	0	0	0	0	0	0	0	0	0
Seq741	CGCATCCGGTTACCTCCCAGGTCCCTACGG	30	0	0	1	0	0	0	0	0	0	1	1	0	0	0	0	0	0	0	0	0	0	0	0	0	0	0	0	0	0	0	0	0	0	0	0	0	0	0
Seq742	CATAGCGGGTGGGTGGGTGGATGATTCCAC	30	0	0	0	0	0	1	0	0	0	0	0	0	0	0	0	0	0	0	1	0	1	0	0	0	0	0	0	0	1	0	0	0	0	0	0	0	0	0
Seq743	TGGATGTGTGTGTTGTGTAGTTGCTCAGAT	30	0	0	0	0	0	0	0	0	0	0	0	0	0	0	0	0	1	0	0	0	0	0	0	0	0	1	0	0	0	1	1	0	0	0	0	0	0	0
Seq744	GTGATGCGATGGAGGTGTGTCAGCACCGTCAACTGAAT	38	0	0	0	1	0	0	0	1	0	0	0	0	0	0	1	1	0	0	0	0	0	0	0	0	0	0	0	0	0	0	1	0	0	0	0	0	0	0
Seq745	GAGGGTGGGTGGGTGGTAAGTTGTGCCGAC	30	0	0	0	0	0	0	0	0	1	0	0	0	0	0	0	0	0	0	0	0	0	0	0	0	1	0	0	1	0	0	1	0	0	0	0	0	0	1
Seq746	GGGCACCTCTGGTCCTGTTTACAGGCTTTC	30	1	0	1	0	0	0	0	1	0	0	0	0	1	1	0	0	0	0	0	0	0	0	0	0	0	0	0	0	0	0	0	0	0	0	0	0	0	0
Seq747	CCATCTCGCTGCCTTGGTTCGGATCCCTGC	30	0	0	0	0	0	0	0	2	1	0	0	0	0	0	0	0	2	0	0	0	0	0	0	0	0	0	0	0	0	0	0	0	0	0	0	0	0	0
Seq748	GCGACTTTGTGGGTGGGTGGGTGGCATGTC	30	0	0	0	0	0	0	0	0	0	0	0	0	0	0	0	1	0	0	0	1	0	0	1	0	0	0	0	0	0	0	1	0	0	0	0	0	1	0
Seq749	GCGGGTGGGTGGGTGGCACTGTTGACCTAC	30	0	1	0	0	0	0	0	0	0	0	0	0	0	0	0	0	0	1	0	1	0	0	0	0	0	0	0	0	0	0	0	0	0	0	1	0	0	0
Seq750	GCCGTGGGTGGGAGGGTGAAACCATTCTGG	30	0	0	0	0	0	0	0	0	0	0	0	0	0	0	0	0	1	0	0	0	0	0	0	2	0	0	0	0	0	0	0	0	0	1	0	0	0	0
Seq751	GGATCCACGCATCGTGGGTCAGTATTCTTC	30	0	0	0	0	1	0	0	0	0	1	0	0	0	0	0	0	0	0	0	0	0	0	0	0	0	0	0	0	0	0	0	1	0	0	0	0	0	0
Seq752	CGGAGGGTGGGTGGGTGGAGACTTCTCACG	30	0	0	0	0	0	0	0	0	0	0	1	0	0	1	0	0	0	0	0	0	0	0	1	0	1	0	0	0	0	0	0	0	0	0	0	0	0	0
Seq753	GTGATGCGATGGGGATGTGTCAGCACCGTCAACTGAAT	38	0	0	0	0	0	0	0	0	0	0	0	0	0	0	0	0	0	0	0	0	0	0	1	0	0	0	0	0	0	1	0	0	0	0	1	0	0	0
Seq754	CACCGAGGGTGGGTGGGGGGGTGGTATTTG	30	0	0	0	0	0	0	0	0	1	0	0	0	0	0	0	0	0	0	0	0	0	0	0	0	1	0	0	0	0	0	0	0	1	0	1	0	0	0
Seq755	CAGGGGGGTGGGCGGGTGGTTGATTCGAG	29	0	0	0	0	0	0	0	0	0	1	0	0	0	0	0	0	0	0	1	0	0	0	0	0	0	0	1	0	0	1	0	0	0	0	0	0	0	0
Seq756	GCGGGTGAGTGGGTGGCTCATAGTTTTTTG	30	0	0	0	0	0	0	0	0	0	0	0	0	0	0	0	1	0	2	0	0	0	0	0	1	0	0	0	0	0	0	0	0	0	0	0	0	0	0
Seq757	TCGGGTGGGTGGGTGGTAAGTTGTGCCGAC	30	0	0	0	0	0	0	0	0	0	0	0	0	0	0	0	0	0	0	0	0	0	0	0	0	0	0	0	0	0	0	0	0	0	0	0	2	2	0
Seq758	GCCTCGGTTCGGATCCCTTCTCAAGTTGTC	30	0	0	1	1	0	0	0	0	0	0	0	0	0	0	0	1	0	0	0	0	0	0	0	0	0	0	0	0	0	0	0	0	0	0	0	0	0	0
Seq759	ACGGGGGGCGGGTGGGTGGAGTACTTCACG	30	0	0	0	1	0	0	0	0	0	0	0	0	0	0	0	0	0	0	0	0	0	0	1	0	0	0	0	0	0	0	0	0	1	0	0	0	0	0
Seq760	GCCGTGGGTGGGAGGGAGGAACCATTCTGG	30	1	0	0	0	0	0	0	0	0	0	0	0	0	0	0	0	0	0	0	0	0	0	0	0	0	1	0	0	0	1	0	0	1	0	0	0	0	0
Seq761	CGGCGGGTGGGTGGGTGGTTGCTGCC	26	0	0	1	0	0	0	1	0	0	0	0	0	0	0	0	0	0	0	0	0	0	0	0	0	0	0	1	0	0	1	0	0	0	0	0	0	0	0
Seq762	TCCGTCTGCAGTGTCTCGTGGGGTTAATTC	30	0	0	0	0	0	1	0	0	0	1	0	0	0	0	0	0	0	0	0	0	0	0	0	0	0	0	0	1	0	0	0	0	0	0	0	0	0	0
Seq763	CCGGCGGGGTACCCCATGGGTCATCATCTC	30	0	0	0	0	1	0	0	0	0	0	1	0	0	1	0	0	0	0	0	0	0	0	0	0	0	0	0	0	0	0	0	0	0	0	0	1	0	0
Seq764	GGATCCCCGCACCGTGGGTCAGTATTCTTC	30	0	0	0	0	0	0	0	0	0	0	1	0	0	0	0	0	0	0	0	0	0	0	0	0	0	0	0	0	1	1	0	0	0	0	0	0	0	0
Seq765	GGATCCCCGCATCGTGGGTCAATATTCTTC	30	0	0	0	0	0	0	0	0	0	0	0	0	0	0	0	0	0	0	1	0	0	0	0	0	0	0	0	1	0	0	0	0	0	0	0	0	0	0
Seq766	CGGCGGGTGGGTGGGTGGAGATTTATCGTC	30	0	0	1	0	0	0	0	0	0	1	0	0	1	0	0	0	0	0	0	0	0	0	0	0	0	0	0	0	0	0	1	0	0	0	0	0	0	0
Seq767	GGGATGTGAGTGTTGTGTAGTTGCTCTGAT	30	0	0	0	0	0	0	0	0	0	0	0	0	0	0	0	0	0	0	0	0	0	0	0	0	0	2	1	0	0	0	1	0	0	0	0	0	0	0
Seq768	CAGGCCCGTGGGAGGGTGGGTGGTAGCCTGG	31	1	0	0	0	0	0	0	0	0	0	0	0	0	0	0	0	0	0	0	0	0	0	0	0	0	1	0	0	0	0	0	0	1	0	0	0	0	0
Seq769	GCGGGGGGCGGGTGGGTGGCACATTCGATG	30	1	0	0	0	0	0	0	0	1	0	0	0	0	0	0	0	0	0	0	0	0	0	0	0	1	0	0	0	0	1	0	0	0	0	0	0	0	0
Seq770	GCCGTGAGTGGGAGGGTGGAACCATTCTGG	30	0	0	0	0	0	1	0	0	0	0	0	0	0	0	0	0	0	0	2	0	0	0	0	0	0	0	0	0	0	0	0	0	0	0	0	0	0	0
Seq771	CAGGACCGGCGGGTGGGCGGGGGGAGGCTC	30	0	0	0	0	0	0	0	0	0	0	0	0	0	1	0	1	0	0	0	0	1	0	0	0	0	0	0	0	1	0	0	0	0	0	0	0	0	0
Seq772	CACGAGGTATCCTCTGGATCCCGTCCGGGC	30	0	0	0	1	0	0	0	0	0	1	1	0	0	0	0	0	0	0	0	0	0	0	0	0	0	0	0	1	0	0	0	0	0	0	0	0	0	0
Seq773	GTGATGCGATGGAGATATGCCAGCACCGTCAACTGAAT	38	0	0	0	0	0	0	0	0	0	0	0	0	0	0	0	0	0	0	0	1	0	0	0	0	0	0	1	0	0	0	0	0	0	0	1	0	1	0
Seq774	CGACCGTCCGAACCGGGTTCCCCGTCTTAC	30	0	0	0	0	0	0	0	0	0	0	0	0	0	0	0	0	0	0	0	0	1	0	0	1	0	0	0	0	0	0	0	0	0	0	0	0	1	0
Seq775	GTGATGCGATGGAGATATACCAGCACCGTCAACTGAAT	38	0	0	0	0	1	0	1	0	0	0	0	0	0	0	0	0	0	0	1	0	0	0	0	0	0	0	0	0	0	0	0	0	0	0	0	0	0	0
Seq776	GTGATGCGATGGAGCTGTATCAGCACCGTCAACTGAAT	38	0	0	0	0	0	0	0	0	0	0	0	0	0	1	0	0	0	1	0	0	0	0	0	0	0	0	0	0	0	0	1	0	0	0	0	0	0	0
Seq777	GGATCCTCGGCTCGTAGGTCAGTATTCCC	29	0	0	0	0	0	0	0	0	0	0	0	0	1	0	0	0	0	0	0	0	0	1	0	2	0	0	0	0	0	0	0	0	0	0	0	0	0	0
Seq778	TACGTGGGTGGGTGGGTGGCACAATTCGAG	30	0	0	0	0	0	0	0	0	0	0	0	0	0	0	0	0	0	0	0	0	1	0	0	0	0	0	0	0	1	0	1	0	0	0	0	0	0	0
Seq779	TGGATGTGTTTGTTGTGTAGTTGCTCTGAT	30	0	0	0	0	0	0	0	1	0	0	0	0	0	0	0	0	0	0	0	0	1	0	0	0	0	0	0	1	0	0	1	0	0	0	0	0	0	0
Seq780	GCCGTGGGTGGGAGGGTGGCACCATTCTGG	30	0	2	0	0	0	0	0	0	0	1	0	0	0	0	0	1	0	0	0	0	0	0	0	0	0	0	0	0	0	0	0	0	0	0	0	0	0	0
Seq781	CGATTCCGTCCGAACAGGGTTCCCCGTATG	30	0	0	0	0	0	0	0	0	0	0	0	0	0	0	0	0	0	0	0	0	0	0	0	0	0	0	0	0	1	1	0	0	0	1	0	0	0	0
Seq782	GGAGCCGTGGGTGGGTGGGTGGTTACTGCC	30	0	0	0	0	0	0	0	0	0	0	0	0	0	0	1	1	1	0	0	0	0	0	0	1	0	0	0	0	0	0	0	0	0	0	0	0	0	0
Seq783	GGATCCTCGGCTCGTATGTCAGTATTCTC	29	0	0	0	1	0	0	0	0	0	0	0	0	0	0	0	0	0	0	1	0	0	1	0	0	0	1	0	0	0	0	0	0	0	0	0	0	0	0
Seq784	CTCCGCGGGGTACCCTCTGGGTCATCTTTC	30	0	0	0	0	1	0	0	0	0	0	0	1	0	0	0	0	0	0	0	1	0	0	0	0	0	0	0	0	1	0	0	0	0	0	0	0	0	0
Seq785	GACGTGGGTGGGAGGGTGGAACCATTCTGG	30	0	1	0	0	0	0	0	0	0	0	0	0	0	0	0	0	0	0	0	0	1	0	0	0	0	0	0	0	0	0	1	0	0	0	0	0	0	0
Seq786	GCATCCGATTACTTCCTAAGTCCCTTTTGG	30	0	0	0	0	0	0	0	0	0	0	1	1	0	0	0	0	0	0	0	0	0	0	0	0	1	0	0	0	0	0	0	0	1	0	0	0	0	0
Seq787	TGGATGTGTGTGTTGTGTAGTTCCTCTGAT	30	0	0	0	0	0	0	0	0	0	0	0	0	0	0	0	0	0	0	0	0	0	0	0	0	1	1	0	0	0	2	0	0	0	0	0	0	0	0
Seq788	CACCGAGTGTGGGTGGGGGGGTAGTATTTG	30	0	0	0	0	1	0	1	0	0	0	0	0	0	0	0	0	0	1	0	0	0	0	0	0	0	0	0	0	0	0	0	0	0	0	0	0	0	0
Seq789	GTGATGCGATGAGATGTACCAGCACCGTCAACTGAAT	37	0	0	1	0	0	0	0	0	1	0	0	0	0	0	0	0	0	0	1	0	0	0	0	0	0	0	0	0	0	0	0	0	0	0	0	0	0	0
Seq790	GCGGAGGGCGGGTGGTTGGCACATTCGATG	30	0	0	0	0	0	0	0	0	0	0	0	0	1	0	0	0	0	0	0	0	0	0	0	0	0	0	0	0	0	1	1	0	0	1	0	0	0	0
Seq791	GCCGTGGGTGGGAGGGTGTAACCATTCTGG	30	0	0	0	0	0	1	0	0	0	0	0	0	0	0	0	0	0	1	0	0	0	0	0	0	1	0	0	0	0	0	0	0	0	0	0	0	0	0
Seq792	CGCGGTGGGAGGGTGGGTGGAGTGTGGTCG	30	0	0	0	0	0	0	1	0	0	0	0	0	0	0	0	0	0	0	0	0	0	0	0	0	1	0	0	0	0	0	1	0	0	0	0	0	0	0
Seq793	CGAACGTCTTGTTCTGTCGATTCCCCGGGT	30	0	1	0	0	0	0	0	0	0	0	1	0	0	0	0	0	0	0	0	0	0	0	0	0	0	0	0	1	0	1	0	0	0	0	0	0	0	0
Seq794	GCGGAGGGCGGGGGGGTGGCACATTCGATG	30	0	0	0	0	0	0	0	0	0	0	0	0	0	0	0	0	0	0	0	0	0	0	0	0	1	0	0	0	0	1	0	0	0	0	0	0	0	0
Seq795	AGAGCCGTGGGTGGGTGGGTGGTTGCTGCC	30	0	0	0	0	0	0	0	0	0	0	0	0	0	0	0	0	0	0	0	0	0	0	0	1	0	0	0	0	0	0	0	0	0	0	0	0	0	0
Seq796	CGGCGGGTGGGTGGGTCGAGATTTAACGTC	30	0	0	0	0	0	0	0	0	0	0	0	0	0	0	0	0	0	0	0	0	1	0	0	1	0	0	0	1	0	1	0	0	0	0	0	0	0	0
Seq797	GGATCCCCGCATTGTGGGTCAGTATTCTTC	30	1	0	0	0	0	0	0	0	0	2	0	0	0	0	0	0	1	0	0	0	0	0	0	0	0	0	0	0	0	0	0	0	0	0	0	0	0	0
Seq798	CCGGGGGTACCCTTTGGGTCCTATAAAGGCC	31	0	0	0	1	0	1	0	0	0	0	0	0	0	0	0	0	0	0	0	0	0	0	0	0	0	0	0	0	0	0	0	0	0	0	0	0	1	0
Seq799	GGATCCTCGGCTCGTAGGTCAGTATTCTT	29	0	0	0	0	0	0	0	0	0	0	0	0	0	0	0	0	0	1	0	1	0	0	0	1	0	0	0	1	0	0	0	0	0	0	0	0	0	0
Seq800	CCGGGCACCTTTGGTCCTCGCTTGTGAGGC	30	0	0	0	0	0	0	0	1	0	0	1	0	0	0	0	0	0	0	0	0	0	0	0	0	0	0	0	0	0	1	0	1	0	0	0	0	0	0
Seq801	GGATCCCCGCATCGTGGGCCAGTATTCTTC	30	0	0	0	0	0	0	0	0	1	0	0	0	0	0	0	0	1	0	0	1	0	0	0	0	0	0	0	0	0	0	0	1	0	0	0	0	0	0
Seq802	GCCGTGGGTGGGAGGGTGGAACCATACTGG	30	0	0	2	0	0	0	0	0	0	0	0	0	0	0	0	1	0	0	0	0	0	0	0	0	0	0	0	0	0	1	0	0	0	0	0	0	0	0
Seq803	GGATGTGGGTGTTGTGTAGTTGCTCTGAT	29	0	0	1	0	0	0	0	1	0	0	0	0	0	1	0	0	0	0	0	0	0	0	0	0	0	0	0	0	0	0	0	0	0	0	0	0	0	0
Seq804	GTAGCCGTGGGTGGGTGGGTGGTTGCTGCC	30	0	0	0	0	0	0	0	1	0	0	0	0	1	0	0	0	0	0	0	0	0	0	0	0	0	0	0	0	0	0	0	0	0	1	0	0	1	0
Seq805	GCCGTGGGCGGGAGGGTGGAACCATTCTGG	30	0	1	1	0	0	0	1	0	0	0	0	0	0	0	0	0	0	0	0	0	0	0	0	0	0	0	0	0	0	0	0	0	1	0	0	0	0	0
Seq806	TGAGCCGTGGGTGGGTGGGTGGTTGCTGCC	30	0	0	0	0	0	0	0	0	0	0	0	0	0	0	0	0	0	0	0	0	0	0	0	2	0	0	0	1	0	1	0	0	0	0	0	0	0	0
Seq807	ACAGGGGGTGGGTGGGTGGCGTATGCGATG	30	0	0	0	0	0	0	0	0	0	0	0	0	0	0	0	0	0	0	0	0	0	0	1	0	0	0	1	0	0	0	0	0	0	0	0	0	0	0
Seq808	GTGGGTGGGTGGGTGGTAGTTGTGCCGAC	29	0	1	0	0	0	0	0	1	0	0	0	1	0	0	0	0	0	0	0	0	0	0	0	0	0	0	0	0	0	0	1	0	0	0	0	0	0	0
Seq809	ATCGCATCCGTCACTTCTAGTCCCACCAGG	30	0	0	0	0	0	0	0	2	0	0	0	0	0	0	0	0	0	0	0	0	0	0	0	0	0	0	0	0	0	0	0	0	0	0	0	0	0	0
Seq810	GTGGGTGGGTGGGTGGTAACTTGTGCCGAC	30	0	0	0	0	1	0	1	0	0	0	0	0	0	0	0	0	0	0	0	0	0	0	0	1	0	0	0	0	1	0	0	0	0	0	0	0	0	0
Seq811	CAACAGCGGGGCACCCCCTGGGTCATCAAAC	31	0	0	0	1	1	0	0	0	0	0	0	0	0	0	0	0	0	0	0	0	0	0	0	0	0	0	0	1	0	0	1	0	0	0	0	0	0	0
Seq812	CGATTGCGGGTGGGTGGGTGGATTTGATTC	30	0	0	0	1	0	0	0	0	0	0	0	0	0	1	0	0	0	0	0	0	0	0	0	0	0	0	0	0	0	0	0	0	0	0	0	0	0	0
Seq813	CGCGTCACGTTGTGGGAGGGTGGGTGGTTG	30	0	0	0	0	0	0	0	0	0	0	0	0	0	1	0	0	0	1	0	0	0	1	1	0	0	0	0	0	0	0	0	0	0	0	0	0	0	0
Seq814	GTGATGCGATGGAGCTGTGTCAGCACCGTCAACTGAAT	38	0	0	0	0	1	0	0	0	0	0	0	0	0	0	0	0	0	0	0	0	0	0	0	0	0	1	0	0	0	0	0	0	0	0	0	0	0	0
Seq815	GTGGGTGGGTGGGTGGTAAGTGGTGCCGAC	30	0	0	0	0	0	0	0	0	0	0	0	0	0	0	0	0	0	0	0	0	0	0	1	0	0	0	0	0	0	1	0	0	1	0	0	0	1	0
Seq816	GCGGAGGGCAGGTGGGTGGCACATTCGATG	30	0	0	0	0	0	0	0	1	0	0	1	0	0	0	0	0	0	0	0	0	0	0	0	0	0	0	0	0	0	0	1	0	0	0	0	1	0	0
Seq817	CGTGGGTGGGTGGGTGGCCCGTTGTGCTTG	30	0	1	0	0	0	0	0	0	0	0	1	0	0	0	0	0	0	0	0	0	0	0	0	0	0	0	1	1	0	0	0	0	0	0	0	0	0	0
Seq818	GTGGGTGGGTGGGTGGTAATTTGTGCCGAC	30	0	0	0	0	0	0	0	0	0	0	0	1	0	0	0	0	0	0	0	1	0	0	0	1	0	0	0	0	0	0	0	0	0	0	0	0	0	0
Seq819	GTGGGTGGGTGGTTGGTAAGTTGTGCCGAC	30	0	0	0	0	0	0	1	0	0	0	0	0	0	0	0	0	0	0	1	0	1	1	0	0	0	0	0	0	0	0	0	0	0	0	0	0	0	0
Seq820	TGGATGTGTGTGTTGTGTAGTTGCTCTGAG	30	0	0	0	0	0	0	0	0	0	0	0	0	0	0	1	1	0	0	1	0	0	0	0	0	0	0	0	0	0	0	0	0	0	0	0	0	0	0
Seq821	TGGATGTGTGTTTTGTGTAGTTGCTCTGAT	30	0	0	0	0	0	0	0	0	0	0	0	0	0	0	0	0	1	0	0	0	1	0	0	1	0	0	0	0	0	0	0	0	0	0	0	0	0	0
Seq822	CGGCGGGTGGGTGGTGGAGATTTAACGTC	29	0	1	0	0	0	0	0	0	0	0	0	0	0	0	0	0	0	0	0	0	0	0	0	0	0	0	1	0	1	0	0	0	0	0	0	0	0	0
Seq823	GGGTCACTTCTAGTCCTGAACAGGCCGTTC	30	0	1	0	0	0	0	0	0	1	1	0	0	0	0	0	0	0	1	0	0	0	0	0	0	0	0	0	0	0	0	0	0	0	0	0	0	0	0
Seq824	GGCACAGTGGGGGGGTGGGTGGAGTGCCTG	30	0	0	0	1	0	0	0	0	0	0	0	0	1	0	0	0	0	0	0	0	0	0	0	0	1	0	0	0	0	0	0	0	0	0	1	0	0	0
Seq825	GCCGTGGGTGGGAGGATGGAACCATTCTGG	30	0	0	0	0	0	1	0	0	0	0	0	0	0	0	0	0	1	0	0	0	0	0	0	0	0	0	0	0	0	0	0	0	1	0	0	0	0	1
Seq826	GCGGGTGGGTGGGTGGAAAGTTGTGCCGAC	30	1	0	0	0	0	0	0	0	0	0	1	0	0	0	0	0	0	0	0	1	0	0	0	0	0	0	0	0	0	0	0	0	1	0	0	0	0	0
Seq827	GTGATGCAATGGAGATGTATCAGCACCGTCAACTGAATGCCGTGGGTGGGAGGGTGGAACCATTCTGG	68	0	0	0	0	0	0	0	0	0	0	0	1	0	2	0	0	0	1	0	0	0	0	0	0	0	0	0	0	0	0	0	0	0	0	0	0	0	0
Seq828	TCGGCGGATGGGAGGGAGATTCTGACTGTG	30	0	0	0	0	0	1	0	0	0	0	0	0	0	0	1	0	0	0	0	0	0	0	0	0	0	0	0	0	0	0	0	0	0	0	0	0	1	0
Seq829	GGTCACTTCCAGTCCTTCTAAAAGGCATTC	30	0	0	0	0	1	0	0	0	0	0	0	0	0	0	1	0	0	0	0	1	0	0	0	0	0	0	0	0	0	0	0	0	0	1	0	0	0	0
Seq830	GCCGTGGGAGGGAGGGTGGAACCATTCTGG	30	0	0	0	0	0	0	0	0	0	0	1	0	0	0	0	0	0	0	0	0	1	0	0	0	0	0	0	0	0	0	1	0	0	0	0	0	0	0
Seq831	GGTCACTTCCAGTCCCATAGGGCATTCTAC	30	0	0	0	0	0	0	0	0	0	0	0	0	0	0	0	0	0	0	1	0	0	1	0	0	0	0	0	0	0	0	0	0	0	0	0	0	0	1
Seq832	GGAGCCGTGGGTAGGTGGGTGGTTGCTGCC	30	0	0	0	1	0	0	0	0	0	0	1	0	1	0	0	0	0	0	0	0	0	0	0	0	0	0	0	1	0	0	0	0	0	0	0	0	0	0
Seq833	GAGGTGGGAGGGAGGGGTTGACCCTGCGTG	30	0	0	0	0	0	0	0	0	0	0	0	0	0	0	0	0	0	0	0	0	1	0	0	0	0	0	0	1	1	0	0	0	0	0	0	0	0	0
Seq834	TGGATGTGTGTGTTGTGTAGTTGCTGAT	28	0	1	0	0	0	0	0	1	0	0	0	1	0	0	0	0	0	0	0	0	0	0	0	0	1	0	0	0	0	0	0	0	0	0	0	0	0	0
Seq835	TCGGCGGATGGGAGGGAGATTACGTTCATG	30	0	0	0	0	1	0	0	0	1	0	0	0	0	0	0	0	1	0	0	0	0	0	0	0	0	0	0	0	0	0	0	0	0	0	0	0	0	0
Seq836	CGCAGCCGGTCACCTTACAGGTCCCTTCGG	30	0	0	0	0	1	0	0	1	0	0	0	0	0	0	0	0	0	0	0	0	0	0	0	0	0	0	1	0	0	0	0	0	0	0	0	0	0	0
Seq837	GGAGCCGAGGGTGGGTGGGTGGTTGCTGCC	30	0	0	0	0	0	0	0	0	0	0	0	0	0	0	0	0	0	0	1	0	0	0	0	1	0	0	1	0	1	0	0	0	0	0	0	0	0	0
Seq838	CTCGCGGGTGGGTGGGTGGTCCGATTCTTG	30	1	0	0	0	0	0	0	0	0	0	0	1	0	0	0	0	0	2	0	0	0	0	0	0	0	0	0	0	0	0	0	0	0	0	0	0	0	0
Seq839	GCGGGTGGGTGGGTGGTTAGTTGTGCCGAC	30	0	0	0	0	0	1	0	0	0	0	0	0	0	0	0	0	0	0	0	0	0	0	0	0	0	0	0	1	0	1	0	0	0	0	0	0	0	0
Seq840	CATGTGGGTGGGCGGGTGGAACGATTCGTG	30	0	0	0	0	0	0	0	2	0	0	0	0	0	0	0	1	0	0	0	0	0	0	0	0	0	0	0	0	0	0	0	0	0	0	0	0	1	0
Seq841	GTGTGGGTGGGTGGGTGGCTAGCTCGGTTG	30	1	0	0	0	0	1	0	0	0	0	0	0	0	0	0	0	0	0	0	0	0	0	0	0	0	0	0	0	1	0	0	0	0	0	0	0	0	0
Seq842	GCGGGGGGCGGGTGGGCGGAGGATATCAGG	30	0	0	1	0	0	0	1	0	0	0	0	0	0	0	0	0	0	0	0	0	1	0	0	0	0	0	0	0	0	0	0	0	0	0	0	0	0	0
Seq843	TGGTGGGTGGGTCGGGTGGAAATTCAGCCC	30	0	0	0	0	0	0	1	0	0	0	2	0	0	0	0	0	0	0	0	0	0	0	0	0	0	0	1	0	0	0	0	0	0	0	0	0	0	0
Seq844	TGGATGTGTGGGTTGTGTAGTTGCTCGGAT	30	0	0	0	0	0	0	0	0	0	0	1	1	0	0	0	0	0	0	0	0	1	0	0	0	0	0	0	0	1	0	0	0	0	0	0	0	0	0
Seq845	GTGGGTGGGTGGGTGGTTTCAGGTTCCTTG	30	1	0	0	0	0	0	0	0	0	0	0	0	0	0	0	0	1	0	0	0	0	1	0	0	0	0	0	0	0	0	0	0	0	0	0	0	0	0
Seq846	GTGGGGTACCCTCAGGGTCCTTCTAGGCAC	30	0	0	0	1	0	0	0	0	0	1	1	0	0	0	0	0	0	0	0	0	0	0	0	0	0	0	0	0	0	0	0	0	0	0	0	0	0	0
Seq847	GGATCCCCGCGTCGTGGGTCAGTATTCTTC	30	0	1	0	0	0	0	0	0	0	0	0	2	1	0	0	0	0	0	0	0	0	0	0	0	0	0	0	0	0	0	0	0	0	0	0	0	0	0
Seq848	GGAGCCATGGGTGGGTGGGTGGTTGCTGCC	30	0	0	0	0	0	0	0	0	0	0	1	0	1	0	0	1	0	0	0	0	0	0	0	0	0	0	0	0	1	0	0	0	0	0	0	0	0	0
Seq849	GGGATGCGATGGAGATGTACCAGCACCGTCAACTGAAT	38	0	0	0	0	0	0	0	0	0	0	0	0	0	0	0	0	0	0	1	0	0	1	0	0	0	0	0	0	0	0	0	0	0	0	0	0	1	1
Seq850	GGGGGGTGGGTGGGCGGTAGTATTGTTGTC	30	1	0	1	0	0	0	0	0	0	0	0	0	0	0	0	0	0	0	0	0	0	0	0	0	0	1	0	0	0	0	0	0	0	0	0	0	0	0
Seq851	GCGGGTGGGTGGGTGGTTAAGTCCTCGATG	30	0	0	0	0	0	0	0	0	1	0	0	0	1	0	0	0	0	0	0	0	0	0	1	0	0	0	0	0	0	0	0	0	1	0	0	0	0	0
Seq852	GCCGTGGGTGGGAGGGTGGAACAATTCTGG	30	0	0	0	0	0	0	0	0	0	0	0	0	0	0	1	0	0	0	0	0	0	0	0	0	0	1	0	0	0	0	0	0	2	0	0	0	0	0
Seq853	GCCGTGGGTGGGAGGGTGGAACCACTCTGG	30	0	0	0	0	0	0	0	0	0	0	1	0	0	1	1	0	0	0	0	0	0	0	0	0	1	0	0	0	0	0	0	0	0	0	0	0	0	0
Seq854	CACGGGTACCCTATGGGTCCTCTTTCGAGG	30	0	0	1	0	0	0	1	0	0	0	0	0	0	0	0	0	0	1	0	0	0	0	0	0	1	0	0	0	0	0	0	0	0	0	0	0	0	0
Seq855	CCGAGGGCACCCCTGGTCCTACTTAGGCTC	30	0	1	1	0	0	0	0	0	0	0	0	0	0	0	0	0	0	0	0	0	0	0	0	0	0	0	0	0	0	0	0	0	0	0	0	0	0	0
Seq856	CGTGGGTGGGTGGGTGGCTAATCTTGACGC	30	0	0	0	0	0	0	0	0	0	0	0	0	0	0	0	0	0	0	0	0	0	0	0	0	0	0	0	1	0	0	0	0	1	0	0	0	1	0
Seq857	TGGATGTGTGGGTTGTTTAGTTGCTCTGAT	30	0	2	0	0	0	0	0	0	0	0	1	0	0	0	0	0	0	0	0	0	0	0	1	0	0	0	0	0	0	0	0	0	0	0	0	0	0	0
Seq858	GGAGCCGTGGGTGGGTGGGTGGTTGCTCCC	30	0	0	0	0	0	0	0	0	0	0	0	0	1	0	0	0	0	0	0	0	0	0	0	0	0	0	0	0	0	0	0	0	2	0	0	0	1	0
Seq859	CGGCGGATGGGTGGGAGTTCTTGATCATGG	30	0	0	0	0	0	0	0	0	1	0	0	0	0	0	0	0	0	0	0	0	0	0	0	0	0	0	0	0	0	0	1	0	0	0	0	1	0	0
Seq860	GGGTTACCTCTCAGGTCCCTTTGGGCATTC	30	1	1	0	0	0	0	0	0	0	1	0	0	0	0	0	1	0	0	0	0	0	0	0	0	0	0	0	0	0	0	0	0	0	0	0	0	0	0
Seq861	GCCGTGGGTGGGAGGGTAGAACCATTCTGG	30	0	0	0	0	0	0	0	0	0	0	0	0	0	1	0	0	0	0	0	0	0	0	0	1	1	0	0	0	1	0	0	0	0	0	0	0	0	0
Seq862	GTGGGTGGGTGGGTGGTAAGTTGTGACGAC	30	0	0	0	0	0	0	0	0	0	0	0	0	0	0	0	0	1	0	0	1	0	0	1	0	0	0	0	0	0	0	0	0	0	1	0	0	0	0
Seq863	GCCGTGGGTTGGAGGGTGGAACCATTCTGG	30	0	0	0	0	0	0	0	0	0	0	0	0	0	0	0	0	0	0	0	0	0	0	0	1	0	0	1	0	0	0	0	1	0	0	0	0	1	0
Seq864	GCGGGTGGGTGGGTGGTAATTTGTGCCGAC	30	0	1	0	0	0	0	0	0	0	0	0	0	0	0	0	0	0	0	0	0	0	0	0	0	0	0	0	0	0	0	0	0	0	0	0	1	0	0
Seq865	TTGGGTGGGTGGGTGGTAAGTTGTGCCGAC	30	0	0	0	0	0	0	0	0	0	0	0	0	0	0	0	0	0	0	0	0	0	0	0	0	0	0	0	0	0	1	0	0	1	1	0	1	0	0
Seq866	CGTGAGATCACTTCTGCATGCTGCCCGGTC	30	0	1	0	0	0	1	0	0	0	0	0	0	1	0	0	0	0	0	0	0	0	0	0	0	0	0	1	0	0	0	0	0	0	0	0	0	0	0
Seq867	CGATGTGGGTGGGTGGGTGGCCGATTTGTG	30	0	0	1	0	0	0	0	0	0	0	0	0	0	1	0	0	0	0	0	0	0	0	0	1	0	0	0	0	0	0	0	0	0	0	0	0	0	1
Seq868	GCGGGTGGGTGGATGGTAAGTTGTGCCGAC	30	0	0	0	0	0	0	0	0	0	0	0	0	1	0	0	0	0	0	0	0	0	0	0	0	0	0	0	0	0	0	0	0	0	0	0	0	1	1
Seq869	CTGGCGGGCGGGTGGGTGGAAGATTCATCC	30	0	0	0	0	0	0	0	0	0	1	1	1	0	0	0	0	0	0	0	0	0	0	0	0	0	0	0	0	0	0	1	0	0	0	0	0	0	0
Seq870	CGTGGGTGGGTGGGTGGTACCTTGTTGCTC	30	0	0	0	0	0	0	0	0	0	1	0	0	0	0	0	1	0	0	0	0	0	0	0	0	0	0	0	0	0	2	0	0	0	0	0	0	0	0
Seq871	CGGCGGCTGGGTGGGTGGAGATTTAACGTC	30	0	0	0	1	0	0	0	0	0	0	0	0	0	0	1	0	0	0	0	0	0	0	0	0	0	0	0	0	0	0	0	0	0	1	0	0	0	0
Seq872	CCGGGGGGTGGGTGGGCGGAGGATATCAGG	30	0	0	0	0	0	0	0	1	0	0	0	0	0	0	0	0	0	0	0	0	0	0	0	0	0	0	0	1	0	0	0	0	1	0	0	0	0	0
Seq873	TGGGAGGGAGGGTTGGGTAGTTGCGCGGAC	30	0	1	0	0	0	0	0	0	0	0	0	0	0	0	0	0	0	0	0	0	0	0	0	0	0	1	0	0	0	0	0	0	0	1	0	0	0	0
Seq874	CAGGCCGTGGGGGGGTGGGTGGTAGCCTGG	30	0	0	0	0	0	0	0	0	0	0	0	0	0	0	0	0	0	0	0	0	0	1	1	0	0	0	0	0	0	0	0	0	0	1	0	1	0	0
Seq875	CAGGTGGGGGGGTGGGTGGATGATTCGGTG	30	1	0	0	0	0	0	0	0	0	0	0	0	0	0	0	1	0	0	1	0	0	0	0	0	0	0	0	0	1	0	0	0	0	0	0	0	0	0
Seq876	GGACCTCCGTCTCGCGAGTCAGTATTCAGC	30	0	0	0	0	0	0	0	0	1	0	0	0	1	0	1	0	0	0	0	0	0	0	0	0	0	0	0	0	0	1	0	0	0	0	0	0	0	0
Seq877	GGAGCCGTGGGTGGGTGGGTAGTTGCTGCC	30	0	0	0	1	0	0	0	0	1	0	0	0	0	0	0	0	1	0	0	0	0	0	0	0	0	0	0	0	0	0	0	0	0	0	0	0	0	0
Seq878	CGGGTTAGGATAGGTCTAGGTAATTGTGAC	30	0	0	0	0	1	0	0	0	0	0	0	0	0	0	0	0	0	1	0	0	0	0	0	1	0	0	0	0	0	0	0	0	0	0	0	0	0	0
Seq879	GGTCCGTCCGAACCGGGTCCCCCGCTATAC	30	0	0	0	1	0	0	0	0	0	1	0	0	0	1	0	0	0	0	0	0	0	1	0	0	0	0	0	0	0	0	0	0	0	0	0	0	0	0
Seq880	GGATCCCCGCAGCGTGGGTCAGTATTCTTC	30	0	0	0	0	0	0	0	0	0	0	1	0	0	0	0	1	0	0	0	0	0	0	0	0	0	0	0	0	0	0	0	0	0	0	0	0	0	1
Seq881	GCCGTGGGTGGGAGGGTGGAACGATTCTGG	30	0	0	0	0	0	0	0	0	0	0	0	0	0	0	0	0	0	0	0	0	0	0	0	0	0	0	0	0	0	0	0	0	0	1	1	2	0	0
Seq882	TGGATGTATGTGTTTTGTAGTTGCTCTGAT	30	0	0	0	0	0	0	0	0	0	0	0	0	0	1	1	0	1	0	0	0	1	0	0	0	0	0	0	0	0	0	0	0	0	0	0	0	0	0
Seq883	GCTAAGTAGTTGTCCTCTAGGTCTCGAATG	30	0	0	1	0	0	0	0	0	0	1	0	0	0	0	0	0	0	0	0	0	0	0	0	0	0	0	1	0	0	0	0	0	0	0	0	0	0	0
Seq884	CCGGGTCACCTTCTAAGGTCCCTTATGGGC	30	0	0	0	0	1	0	0	0	1	0	0	0	0	0	0	0	0	0	0	0	0	0	0	0	0	0	0	0	0	0	0	1	0	0	0	0	0	0
Seq885	CCCTCACCTGCGAAGGTCGTTTGTGCTGTC	30	0	0	0	0	2	0	0	0	0	0	0	0	0	0	0	0	0	0	0	0	0	0	1	0	0	0	0	0	0	0	0	0	0	0	0	0	0	0
Seq886	GCGGGTGGGTTGGTGGTAAGTTGTGCCGAC	30	0	0	0	0	2	0	0	0	0	0	0	0	0	0	0	0	0	0	0	1	0	0	0	0	0	0	0	0	0	0	1	0	0	0	0	0	0	0
Seq887	GCAGTCCTCGGTTCCCAGGCACCAACTGTG	30	0	0	0	0	0	0	0	0	0	0	0	0	0	0	0	0	1	1	1	0	0	0	0	0	0	0	0	0	0	0	0	0	0	0	0	0	0	0
Seq888	GTGGGTGGGTGGGTGGATCCGTTGGCCATG	30	0	1	0	0	0	0	1	0	1	0	0	0	0	0	0	0	0	0	0	0	0	0	0	0	0	0	0	0	0	0	0	0	1	0	0	0	0	0
Seq889	TGGATGTGTGTGTTGTGAAGTTGCTCTGAT	30	0	0	0	0	1	0	0	0	0	0	0	0	0	0	0	0	0	0	0	0	0	0	0	1	0	0	0	0	0	0	1	0	0	0	0	0	0	0
Seq890	CGGCGGGCGGGCGGGTGGAGAATTCAGTTC	30	0	0	0	0	0	0	1	0	0	0	0	0	0	1	0	0	0	0	0	0	0	0	0	0	0	0	0	0	0	0	0	0	0	0	0	0	0	0
Seq891	TGGATGTGTGTGTTGTGCAGTTGCTCTGAT	30	0	0	0	0	0	1	0	0	0	1	0	0	0	0	0	1	0	1	0	0	0	0	0	0	0	0	0	0	0	0	0	0	0	0	0	0	0	0
Seq892	CGTGCGGGTCGGGTGGGTGGTAGATTCTCG	30	0	0	0	0	0	0	0	0	0	2	0	0	0	0	0	1	0	0	0	0	0	0	1	0	0	0	0	0	0	0	0	0	0	0	0	0	0	0
Seq893	GCGGAGGGCGGGTGGGTGGCACATTCGAGG	30	1	0	0	0	0	0	0	0	0	1	1	0	0	0	0	0	0	0	0	0	0	0	0	0	0	0	0	0	1	0	0	0	0	0	0	0	0	0
Seq894	GTGATGCGATGGAGACGTACCAGCACCGTCAACTGAAT	38	0	0	0	0	1	0	0	0	1	0	0	0	0	0	0	0	0	0	0	0	0	0	1	1	0	0	0	0	0	0	0	0	0	0	0	0	0	0
Seq895	GGAGCCGTGGGTGGGTGGGAGGTTGCTGCC	30	0	0	0	0	0	0	0	1	0	0	0	0	0	0	0	0	0	0	0	0	0	0	0	0	0	0	0	1	0	0	0	0	1	1	0	0	0	0
Seq896	GCCGTGGGTGGGAGGGCGGAACCATTCTGG	30	0	0	0	1	0	0	0	0	0	0	0	0	0	0	0	0	0	0	0	1	0	0	0	0	0	0	0	0	0	0	0	0	1	0	0	0	0	0
Seq897	GGATCGTCTTATCGTAGGTCAGTATTCATG	30	0	0	0	0	0	0	0	0	0	0	0	0	0	0	0	0	1	0	0	0	0	0	1	0	0	1	0	0	0	0	0	0	0	0	0	1	0	0
Seq898	GAAGGCCTAGCCCACCAAGATTATTCGTCC	30	1	0	0	1	0	0	0	0	0	0	0	0	0	0	0	0	0	0	0	0	1	0	0	0	1	0	0	0	0	0	0	0	0	0	0	0	0	0
Seq899	CCGGGGGGCGGGTGTGCGGAGGATATCAGG	30	0	0	0	0	0	0	0	0	0	0	1	0	0	0	0	0	1	1	0	0	0	0	0	0	0	0	0	0	0	0	0	0	0	0	0	0	0	0
Seq900	CGGCGGGTGGGTGGGTGGAGATTTTGTCTC	30	0	0	0	0	0	0	0	0	0	0	0	0	0	0	0	0	0	0	0	0	0	0	0	0	0	0	0	0	0	0	1	0	0	0	0	0	0	0
Seq901	TGGATGTGTGTGTTTAGTTGCTCTGAT	27	0	0	0	1	0	1	0	0	0	0	0	0	0	0	0	0	0	0	0	0	1	0	0	0	0	0	0	0	0	0	0	0	0	0	0	0	0	0
Seq902	AGCGGCGGGTGGGTGGGTGGAGCGACGGAC	30	0	0	0	2	0	0	1	0	0	0	0	0	0	0	0	0	0	0	0	0	0	0	0	0	0	0	0	0	0	0	0	0	1	0	0	0	0	0
Seq903	CGCGGTGGGAGGGTGGGTGGAGCGTGGCCG	30	0	0	0	0	0	0	0	0	0	0	0	0	1	0	0	0	0	0	0	0	0	0	0	0	0	0	0	0	1	0	0	1	0	0	0	0	0	0
Seq904	CGTGGGTGGGTGGGTGGTTTGATTTCAGTG	30	0	0	1	1	0	0	0	0	0	0	0	0	0	0	0	0	0	0	0	0	0	1	0	0	0	0	0	0	0	0	0	0	0	0	0	0	0	0
Seq905	GGGATGTTGCAGTTCCAGGGAGACTGCTTG	30	0	0	0	0	0	0	0	0	0	0	1	0	0	1	0	0	0	0	0	0	0	0	0	0	1	0	0	0	0	0	0	0	0	1	0	0	0	0
Seq906	GCGGGTGGGTGGGTGGTAAGTTTGCCGAC	29	0	0	1	0	0	0	0	0	0	1	0	0	0	0	0	0	0	0	1	0	0	0	0	0	0	0	0	0	0	0	0	0	0	0	0	0	0	0
Seq907	AGTACGCGCGAACGAACTCGCTAGTGCTTG	30	1	1	0	0	1	0	0	0	0	0	0	0	0	0	0	0	0	1	0	0	0	0	0	0	0	0	0	0	0	0	0	0	0	0	0	0	0	0
Seq908	GCGGGTGGGTGGGTGGTTGCTGCC	24	0	0	0	0	0	0	0	1	0	0	0	0	1	0	0	0	0	0	0	1	0	0	0	0	0	0	0	1	0	0	0	0	0	0	0	0	0	0
Seq909	GTGATGCGATGGTGATGTACCAGCACCGTCAACTGAAT	38	0	0	0	0	0	0	0	0	0	1	0	0	0	0	0	0	0	0	1	1	0	0	0	0	0	0	0	0	0	0	0	0	0	0	0	0	0	0
Seq910	CGCTGTGTGGGTGGGTGGGTGGTACGTGC	29	0	0	0	0	0	1	0	0	0	0	0	0	0	0	0	0	0	0	1	0	1	0	0	0	1	0	0	0	0	0	0	0	0	0	0	0	0	0
Seq911	GCGGGTGGGTGGGTGGCTCATAGGTTTTTG	30	0	0	0	0	0	0	0	0	0	0	0	0	0	0	0	0	0	1	0	0	1	0	0	0	0	0	0	0	0	0	0	0	1	0	1	0	0	0
Seq912	GACATCCAAGGGTTCCCCGGCAACAGCACTG	31	0	0	0	0	0	0	0	0	2	0	0	0	0	0	0	0	0	0	0	1	0	0	0	0	0	0	0	0	0	0	0	0	0	0	0	0	1	0
Seq913	GCGGGTGGGTGGGTGGTATTAGGTGCTGCAC	31	2	0	0	0	0	0	0	0	0	0	0	0	0	0	0	0	0	0	0	0	1	0	0	0	0	0	0	0	0	0	0	0	0	0	0	0	0	0
Seq914	GTGATGCGATGGAAATGTGTCAGCACCGTCAACTGAAT	38	0	0	0	1	0	0	0	1	0	0	0	0	0	0	0	0	0	0	0	0	0	0	0	0	0	0	0	0	0	0	0	0	0	1	0	0	1	0
Seq915	GTGGGTGGGTGGGTGGTCAGTTGTGCCGAC	30	0	0	0	1	1	0	0	0	0	0	0	0	0	0	0	0	0	0	0	0	0	0	1	0	0	0	0	0	0	0	0	0	1	0	0	0	0	0
Seq916	CGCGGTGGGAGGGTGGGTGGAGCGTGTTCG	30	0	0	0	0	0	0	0	0	0	0	0	0	0	0	0	0	0	0	1	0	0	0	0	0	0	0	0	0	0	0	0	0	0	0	1	0	1	0
Seq917	GGATCCCCGCATCATGGGTCAGTATTCTTC	30	0	0	0	0	0	0	0	1	1	0	0	0	0	0	0	0	0	0	0	0	1	0	0	0	0	0	0	0	0	0	0	0	0	0	0	0	0	0
Seq918	GCGGGTGGGTGGGTGGTAAGTTGTGCCCAC	30	0	0	0	0	0	0	0	0	0	0	0	0	0	1	0	1	0	0	0	0	1	0	0	0	0	0	0	0	0	0	0	0	0	0	1	0	0	0
Seq919	GGGGTATTGTGTTAGTATAAAGGGCCCCTT	30	0	0	0	0	0	0	0	0	0	0	0	0	1	0	0	0	0	0	0	0	0	0	0	1	0	0	1	0	0	0	0	0	0	0	0	0	0	0
Seq920	GTGATCCGGGGTGTGTAGGGGCCCCTCCTG	30	0	0	0	0	0	0	0	0	0	0	0	0	0	0	0	0	0	0	0	0	0	0	0	0	0	0	0	0	0	0	0	0	0	0	0	0	0	0
Seq921	TCGGGGGGCGGGTGGGCGGAGGATATCAGG	30	0	0	0	0	0	0	0	1	0	0	0	0	0	0	0	0	0	0	0	0	0	0	0	0	0	0	0	0	0	1	0	0	0	0	0	0	0	0
Seq922	GGATCCCCGCATCGTGAGTCAGTATTCTTC	30	0	0	0	0	0	0	0	0	0	1	0	0	0	0	0	0	0	0	0	0	0	0	0	0	0	0	0	1	0	0	0	0	1	0	0	0	0	0
Seq923	CGTTCCAGGGAGATGTTCAGTACCCAATTC	30	0	0	0	0	1	0	0	0	0	0	1	0	0	0	0	0	0	0	0	0	0	0	0	0	0	0	0	0	0	0	0	0	0	0	0	0	0	0
Seq924	CGGGGGGCGGGTGGGCGGAGGATATCAGG	29	0	0	0	0	0	0	0	0	0	0	1	0	0	0	0	0	0	0	0	0	0	0	0	0	0	0	0	1	0	0	0	1	0	0	0	0	0	0
Seq925	GCGGTCCGTCCGAACCAGGTCTCCTGAATG	30	0	0	0	0	0	0	0	0	0	0	0	0	0	0	0	1	0	0	0	0	0	0	0	0	0	0	0	0	0	0	0	0	0	0	0	0	0	0
Seq926	GGATCCCCGCATCGTGGGTCAGTATTCTTA	30	0	0	0	0	0	0	0	0	1	0	0	0	0	0	0	0	0	0	0	0	0	0	0	1	0	0	0	0	1	0	0	0	0	0	0	0	0	0
Seq927	GGATCCCCGCATCGTGGGTCAGTATTCTTT	30	0	0	0	0	0	0	0	0	0	0	0	0	0	0	0	0	0	1	0	0	0	0	0	1	0	0	0	0	0	0	0	0	0	0	0	0	0	0
Seq928	GTGATTCGATGGAGATGTACCAGCACCGTCAACTGAAT	38	0	1	0	0	1	0	0	0	0	0	0	0	0	0	0	0	0	0	0	0	0	0	0	0	0	0	0	0	0	0	0	0	0	0	0	0	0	1
Seq929	GTGATGCGATGGACATGTATCAGCACCGTCAACTGAAT	38	0	0	0	0	0	0	0	0	0	0	1	0	0	0	0	0	0	0	0	0	0	1	0	0	0	0	0	0	1	0	0	0	0	0	0	0	0	0
Seq930	GGAAGCCGTGGGTGGGTGGGTGGTTGCTGCC	31	0	0	0	0	0	0	0	0	1	0	0	0	0	0	0	0	1	0	0	0	0	0	0	0	0	0	0	0	0	0	1	0	0	0	0	0	0	0
Seq931	CACCGAGTGTGGGCGGGGGGGTGGTATTTG	30	0	0	0	0	0	1	0	0	0	0	0	0	0	0	0	0	1	0	0	0	0	0	0	0	0	0	0	0	0	0	0	0	0	0	0	0	0	0
Seq932	CGGTGGGGAGGAGGGTGGGCTGCTTTCTTG	30	0	0	0	0	0	0	0	0	0	0	1	0	0	0	1	0	0	0	0	0	0	1	0	0	0	0	0	0	0	0	0	0	0	0	0	0	0	0
Seq933	CCCACGCGAGTGGTTTGTGCTGCTTTCTTG	30	0	0	0	0	0	0	0	0	1	0	0	0	1	0	0	0	0	0	0	0	0	0	0	0	0	0	0	1	0	0	0	0	0	0	0	0	0	0
Seq934	CGGCGGGTGGGGGGGTGGGGATTTAACGTC	30	0	1	0	0	0	0	0	0	1	0	0	0	0	0	0	0	0	0	0	0	0	0	0	0	0	1	0	0	0	0	0	0	0	0	0	0	0	0
Seq935	GTGATGCAATGGAGATGTATCAGCACCGTCAACTGAATGTGGGTGGGTGGGTGGTAAGTTGTGCCGAC	68	0	0	0	0	0	0	0	0	0	0	0	0	0	0	0	0	0	1	0	0	0	0	1	0	0	0	0	1	0	0	0	0	0	0	0	0	0	0
Seq936	CGTGGGTGGGTGGGTGGCGTATCTGCTCG	29	0	0	0	0	1	0	0	0	0	0	0	0	0	0	0	0	0	0	0	0	0	0	0	0	0	0	0	0	1	0	0	0	0	0	0	0	0	0
Seq937	TGGATGTGTCTGTTGTGTAGTTGCTCTGAT	30	0	0	0	1	0	0	0	0	0	0	0	1	0	0	0	0	0	0	0	1	0	0	0	0	0	0	0	0	0	0	0	0	0	0	0	0	0	0
Seq938	GACATCCAAGGGTTCCCCGACCGTTACCAC	30	0	0	0	0	1	0	0	0	0	0	0	0	0	0	0	0	1	0	0	0	0	0	0	0	0	1	0	0	0	0	0	0	0	0	0	0	0	0
Seq939	GGATCCCCGCATCGTGGGTCAGGATTCTTC	30	0	1	0	0	0	0	0	0	0	0	0	0	0	0	0	0	0	0	0	0	0	0	0	0	0	0	0	0	0	0	0	0	0	0	0	0	0	1
Seq940	GGATGTGTGGGTTGTGTAGTTGCTCTGAT	29	0	0	0	0	0	0	0	0	0	0	0	0	0	0	0	1	0	0	0	0	0	0	1	0	0	0	0	0	1	0	0	0	0	0	0	0	0	0
Seq941	CATCGGTTATGCTCCCCGGCTCCCGGTATT	30	0	0	0	0	0	0	0	0	0	0	1	0	0	0	0	1	0	0	0	0	0	0	0	0	0	0	0	0	0	0	1	0	0	0	0	0	0	0
Seq942	CGACCGTCCGAACCAGGTTCCCTGCTCATT	30	0	1	0	0	0	0	1	0	0	0	0	0	0	0	0	0	0	0	0	0	0	0	0	0	0	0	0	0	0	0	0	0	0	0	0	0	0	0
Seq943	GTGATGCGATGGCGATGTGTCAGCACCGTCAACTGAAT	38	1	1	0	0	1	0	0	0	0	0	0	0	0	0	0	0	0	0	0	0	0	0	0	0	0	0	0	0	0	0	0	0	0	0	0	0	0	0
Seq944	CCATCCATGGGTTCCGGCTTCAGTCCCCTG	30	0	0	0	0	0	0	0	0	0	0	0	0	0	0	0	1	0	0	0	0	0	0	0	1	0	0	0	0	0	0	0	0	0	0	0	0	0	0
Seq945	GCGGTCCGTCCGAACCAGGTCTCCAGATTG	30	0	0	0	0	0	0	0	0	0	0	0	0	0	0	0	0	2	0	0	0	0	0	0	0	0	0	0	0	0	0	0	0	0	0	0	0	0	0
Seq946	GCAGTCCGGGTTTCCCGGCACGACCGTACC	30	0	0	0	0	0	1	0	0	1	0	0	0	0	0	0	0	0	0	0	0	0	0	0	0	0	0	0	0	0	1	0	0	0	0	0	0	0	0
Seq947	ACTCGTGGGTGGGTGGGTGGATTGTCAGTG	30	0	1	0	0	0	0	0	0	1	0	0	0	0	0	0	0	0	0	0	0	0	0	0	0	0	0	0	0	0	0	0	0	0	0	0	0	0	0
Seq948	GTGATGCGATGGAGATTTACCAGCACCGTCAACTGAAT	38	0	0	0	0	0	0	0	0	0	1	0	0	0	0	0	0	0	0	0	0	0	0	0	0	0	0	0	0	0	0	0	0	0	0	0	1	0	0
Seq949	GTGAGTCCGTCCGAACCCGGTTCCCGTCTG	30	0	2	0	0	0	0	0	0	0	0	0	0	0	0	0	0	0	0	0	0	0	0	0	0	1	0	0	0	0	0	0	0	0	0	0	0	0	0
Seq950	GGATCCCCGCATCGTGGGTTAGTATTCTTC	30	0	1	0	0	0	1	0	0	0	0	0	0	0	0	0	0	0	0	0	0	0	0	0	0	0	1	0	0	0	0	0	0	0	0	0	0	0	0
Seq951	GGATCCTCGGCTCGTAGTTCAGTATTCTC	29	0	0	0	0	0	0	0	0	0	0	0	0	0	0	0	0	0	0	0	0	0	0	0	1	1	0	0	0	0	0	0	0	0	1	0	0	0	0
Seq952	CTCCGTTCCGAACCAGGTTTCCTGCTACCC	30	0	0	0	0	0	0	0	0	2	0	0	1	0	0	0	0	0	0	0	0	0	0	0	0	0	0	0	0	0	0	0	0	0	0	0	0	0	0
Seq953	TGGATGTGTGTGTTGTGTAGTTGCTCTAT	29	0	0	1	0	0	0	0	0	0	0	1	0	0	1	0	0	0	0	0	0	0	0	0	0	0	0	0	0	0	0	0	0	0	0	0	0	0	0
Seq954	GGAGCCGTGGGTGGGTGGGTGGTTGCTGAC	30	0	0	0	0	0	0	0	1	0	0	0	0	0	0	0	1	0	0	0	0	0	0	0	0	0	0	0	0	0	0	0	0	0	0	0	0	0	0
Seq955	GTGATGCGATGGTGATGTGTCAGCACCGTCAACTGAAT	38	0	0	0	0	0	0	0	0	0	1	0	0	0	0	0	0	1	1	0	0	0	0	0	0	0	0	0	0	0	0	0	0	0	0	0	0	0	0
Seq956	CGGCGGGTGGGTGGGTGGAGCGTGGTCG	28	0	0	0	0	0	1	0	0	0	0	0	0	0	0	0	0	0	0	0	0	0	1	0	0	0	0	0	0	0	0	0	0	0	0	0	0	0	1
Seq957	CGTGGGTGGGTGGGTGGATATGTCTTTGTG	30	0	0	0	0	0	0	0	0	0	0	0	0	0	0	0	0	0	0	2	0	0	0	0	0	0	0	0	1	0	0	0	0	0	0	0	0	0	0
Seq958	GGGAGCCGTGGGTGGGTGGGTGGTTGCTGCC	31	0	0	0	0	0	0	0	0	0	0	0	0	0	0	0	0	0	0	0	0	0	0	0	0	0	1	1	0	0	0	1	0	0	0	0	0	0	0
Seq959	CGTGGGTGGGTGGGTGGATAGCGTTGGTGC	30	0	0	1	0	0	0	0	0	1	0	0	0	0	0	0	0	0	0	0	0	0	0	0	0	0	0	1	0	0	0	0	0	0	0	0	0	0	0
Seq960	CAGGCCGTGGGAGGGTGGATGGTAGCCTGG	30	0	0	0	0	0	0	0	0	1	0	0	0	0	0	0	0	0	0	0	0	0	0	0	0	0	0	0	1	0	0	0	0	0	0	0	0	0	0
Seq961	GTGTGGGTGGGTGGGTGGCAAGACGT	26	1	0	0	0	0	0	0	1	0	0	0	0	0	0	0	0	0	0	0	0	0	0	0	0	0	0	0	0	0	0	0	0	0	0	0	1	0	0
Seq962	GTGATGCGATGGGGATGTGCCAGCACCGTCAACTGAAT	38	0	0	0	0	1	0	0	0	0	0	0	0	0	0	0	0	0	1	0	0	0	0	0	0	0	1	0	0	0	0	0	0	0	0	0	0	0	0
Seq963	CGAGAGTGGGTGGGCGGGTGGTACGATTC	29	0	1	0	0	0	0	0	0	0	0	0	0	0	0	0	0	0	0	0	0	2	0	0	0	0	0	0	0	0	0	0	0	0	0	0	0	0	0
Seq964	GCGCCTCCATGTGCTGTCCTTATACGCTGG	30	0	0	0	0	1	0	0	0	0	0	0	0	0	0	0	0	0	0	0	0	0	0	0	0	0	1	0	0	0	0	1	0	0	0	0	0	0	0
Seq965	GCTGGTGGGTGGGAGGGCGGAAGCATTGAC	30	0	0	0	0	1	0	0	0	0	0	0	1	0	0	0	0	0	0	0	0	0	0	0	0	0	0	0	0	0	0	0	1	0	0	0	0	0	0
Seq966	GCCGTGGGTGGGAGGGTGGTAAGTTGTGCCGAC	33	0	0	0	0	0	1	1	0	0	0	0	0	0	0	1	0	0	0	0	0	0	0	0	0	0	0	0	0	0	0	0	0	0	0	0	0	0	0
Seq967	GCGGGTGGGTGGGTGGATCAGTCAGACTTG	30	0	0	0	0	0	0	0	0	0	0	0	0	0	0	0	0	0	0	0	0	1	0	0	0	0	0	0	0	0	0	1	0	0	0	0	0	0	1
Seq968	CTCGTGGGTGGGTGGGTGGCAGTATCAGTG	30	1	0	0	0	0	0	0	0	0	1	0	0	0	0	0	0	0	0	0	1	0	0	0	0	0	0	0	0	0	0	0	0	0	0	0	0	0	0
Seq969	GCCGTGGGTGGGAGGGTGGAACCATTCCGG	30	0	0	0	0	1	0	0	0	0	0	1	0	0	0	0	0	0	0	0	1	0	0	0	0	0	0	0	0	0	0	0	0	0	0	0	0	0	0
Seq970	GGATCCCCGCATCGTGGGTCGGTATTCTTC	30	0	0	0	0	1	0	0	0	0	0	0	0	1	0	0	0	0	0	0	0	0	0	0	0	0	0	0	0	0	0	0	0	0	0	1	0	0	0
Seq971	CCGGGGGGCGGGTGGGTGGAGGATATCAGG	30	0	0	0	1	0	0	0	0	0	0	0	0	0	0	0	0	0	0	0	0	0	0	0	0	0	0	1	0	0	0	0	0	0	0	0	0	0	0
Seq972	GGAGCCGTGGGTGGGTGGGTGGTAGCCTGG	30	0	0	0	0	0	0	0	0	0	1	0	0	0	0	0	0	0	0	0	0	1	0	0	0	0	0	0	0	0	0	0	0	0	0	0	1	0	0
Seq973	CACTGTCGGCGGGTGGGTGGGTTGGTGAAC	30	0	0	0	2	0	0	0	0	0	0	0	0	0	0	0	0	0	0	0	0	0	0	0	0	0	0	0	0	0	0	0	0	0	0	0	0	1	0
Seq974	GGTGGGCGCGAACATACTCGTCAGGGCTTG	30	1	0	0	0	0	0	0	0	0	0	0	0	1	0	0	1	0	0	0	0	0	0	0	0	0	0	0	0	0	0	0	0	0	0	0	0	0	0
Seq975	GGCGGGTGGGTGGGTGGTAAGTTGTGCCGAC	31	0	1	0	0	0	0	0	0	0	0	0	0	0	0	0	0	0	0	0	0	0	0	0	0	0	0	0	0	0	0	0	0	0	0	1	0	0	0
Seq976	CTGTGGGTGGGTGGGTGGTCTACGTGACTG	30	0	0	0	0	0	0	0	0	0	0	0	0	0	0	0	0	1	0	0	1	0	0	0	0	0	0	0	0	0	1	0	0	0	0	0	0	0	0
Seq977	GGTGGGAGGGTGGGTGGAGTTCAGTCTCGT	30	0	0	0	0	0	1	0	0	0	0	0	0	0	0	0	0	0	0	0	0	0	0	0	0	0	0	0	1	0	1	0	0	0	0	0	0	0	0
Seq978	GCAGTCCGTCCGAACCAGGTCTCCTGATTG	30	0	0	0	0	0	0	0	0	0	0	0	0	0	0	0	1	0	1	0	0	0	0	0	0	0	0	0	0	0	0	0	0	0	0	1	0	0	0
Seq979	GTGGGTGGGTGGGCGGCTCAGTTAGCCTAG	30	0	0	0	0	0	0	0	0	1	0	0	0	0	0	0	0	0	0	0	0	0	1	1	0	0	0	0	0	0	0	0	0	0	0	0	0	0	0
Seq980	TTCTATGAAGGATGTTTTCCGTTCTGGTGATTCGTCTAAGAAGTTTAAGATTGCTGAGGGTCAGTGGTATCGTTATGCGCCTTCGTATGTTTCTCCTGCTTATCACCTTCTTGAAGGCTTCCCATTCATTCAGGAACCGCCTTCTGGTGATTTGCAAGAACGCGTACTTATTCGCCACCATGATTATGACCAGTGTTTCCAGTCCGTTCAGTTGTTGCAGTGGAATAGTCAGGTTAAATTTAATGTGACCGTTTATCGCAATCTGCCGACCACTCGCGATTCAATCATGACTTC	294	0	1	0	0	0	0	0	0	0	0	0	0	0	0	0	0	0	0	0	0	0	0	0	0	0	0	0	1	0	0	0	0	0	0	0	0	0	0
Seq981	CAGGCCGTGGGAGGGTGGGTGGTAGCCTTG	30	0	0	0	0	1	0	1	0	0	0	0	0	0	0	0	0	0	0	0	0	0	0	0	0	0	0	0	0	0	0	0	0	0	0	0	0	0	0
Seq982	GTTATGCGATGGAGATGTGTCAGCACCGTCAACTGAAT	38	1	0	0	0	0	0	0	0	0	0	0	0	0	0	0	0	2	0	0	0	0	0	0	0	0	0	0	0	0	0	0	0	0	0	0	0	0	0
Seq983	CGCGCGGGTGGGTGGGTGGTCATACGATTC	30	0	0	0	0	0	0	0	0	0	0	1	0	0	0	0	0	0	0	0	0	0	0	0	0	1	0	0	0	0	0	0	1	0	0	0	0	0	0
Seq984	GGCGGGTGGGTGGGTGGAATGTATGTGCGC	30	0	0	0	0	0	0	0	0	0	1	0	0	0	0	0	0	0	1	0	0	0	1	0	0	0	0	0	0	0	0	0	0	0	0	0	0	0	0
Seq985	CCGCGGTGGGAGGGTGGGTGGAGCGTGGTCG	31	0	0	0	0	0	0	0	0	0	0	0	0	1	0	0	1	0	0	0	0	0	0	0	0	0	0	0	0	0	0	0	0	1	0	0	0	0	0
Seq986	CACGGGAACCCTATGGGTCCTTTGCTAAGGG	31	0	0	0	0	0	0	0	1	0	0	0	0	0	0	0	0	0	0	0	0	0	0	0	1	0	0	0	0	0	0	0	0	0	0	0	0	0	0
Seq987	GTTCGGCTCGATGGGTGGGAGACATTCTTC	30	0	0	0	0	0	0	0	1	0	0	0	0	1	0	0	0	0	0	0	0	0	0	0	0	0	0	0	0	0	0	0	0	0	0	0	0	0	0
Seq988	GAGGTGGGAGGGAGGGGTTGACCTTGCTG	29	0	0	0	0	0	0	0	1	0	0	0	0	1	0	0	0	0	0	0	0	0	0	0	0	0	0	0	0	0	0	0	0	0	0	0	0	0	0
Seq989	GCTTGGTGGGTGGGTGGGTGGCTAGCTTTC	30	0	0	0	0	0	0	0	0	0	1	0	0	1	0	0	0	0	0	0	0	0	0	0	0	0	0	0	0	0	0	0	0	0	0	0	0	0	0
Seq990	CGTGGGTGGGTGGGTGGATCTTCCCGGTG	29	0	0	0	0	0	0	1	0	0	0	0	0	0	0	0	0	0	0	0	0	0	0	0	0	1	0	0	0	0	0	0	0	0	0	0	0	0	0
Seq991	GTGGGTGGGTGGGTGGACGGTTGAACACTG	30	0	0	0	0	0	0	0	0	0	0	0	0	1	0	0	0	0	0	0	0	0	0	0	0	1	0	0	0	1	0	0	0	0	0	0	0	0	0
Seq992	TCCAAGTAGTTGTCCCACAGGTCTCGAACG	30	0	0	0	0	1	0	0	0	0	0	0	0	0	1	0	0	0	0	0	1	0	0	0	0	0	0	0	0	0	0	0	0	0	0	0	0	0	0
Seq993	GGATCCGTGGGTGGGTGGGTGGTTGCTGCC	30	0	0	0	0	0	0	0	1	0	0	0	0	0	0	0	0	1	0	0	0	0	0	0	0	0	0	0	0	0	0	0	0	0	0	0	0	0	0
Seq994	GTGGGTGGGTCGGTGGTAAGTTGTGCCGAC	30	0	0	1	0	0	1	0	0	0	0	0	0	0	0	0	0	0	0	0	0	0	0	0	0	0	0	0	0	0	0	0	0	0	0	0	0	0	0
Seq995	GGACCCTCGTTTCGTAGGTCAGTGTTCTTGC	31	0	1	0	0	0	0	0	0	0	0	0	0	0	0	0	0	1	0	0	0	0	1	0	0	0	0	0	0	0	0	0	0	0	0	0	0	0	0
Seq996	GTGATGCGATAGAGATGTGTCAGCACCGTCAACTGAAT	38	0	0	0	1	0	0	0	0	0	1	0	0	0	0	0	0	0	0	0	0	0	0	0	0	0	0	0	0	0	0	0	0	0	0	0	0	1	0
Seq997	GCCTGCGGGTGGGTGGGTGGAAGCCTTCAC	30	0	0	0	0	0	0	0	0	0	0	0	0	0	0	0	0	0	0	0	0	0	0	0	0	0	0	1	0	0	0	0	0	0	0	0	1	0	0
Seq998	CGCGATCTATTGTGGGTGGGTGGGTGGTCC	30	0	0	1	0	0	0	0	0	0	0	0	0	0	0	0	0	0	0	0	0	0	0	0	0	0	0	0	0	0	0	0	0	0	0	0	0	0	0
Seq999	GTGGGTGGTGGGTGGTAAGTTGTGCCGAC	29	0	1	0	0	0	0	0	0	0	0	0	1	0	0	0	0	0	0	0	0	0	0	0	0	0	0	0	0	0	0	1	0	0	0	0	0	0	0
Seq1000	GCCGTGGGTGGGAGTGTGGAACCATTCTGG	30	0	0	0	0	1	0	0	0	0	0	0	0	0	0	0	1	0	0	0	0	0	0	0	1	0	0	0	0	0	0	0	0	0	0	0	0	0	0
Seq1001	GGCGGGTGGGTGGGCGGAATTCGGTCGTTC	30	0	0	0	0	0	0	0	1	0	0	0	0	0	0	0	0	0	0	0	0	0	0	0	0	0	0	1	0	0	0	0	0	0	0	0	0	0	0
Seq1002	CGCAGCTGGCACCTTTGGTCCCTTATCGGG	30	0	0	0	0	0	0	0	0	0	0	0	0	0	0	1	0	0	0	0	1	0	0	0	0	0	1	0	0	0	0	0	0	0	0	0	0	0	0
Seq1003	GGGCACCGTCTGGTCCTACGTGTAGGCATTC	31	0	0	0	0	0	0	0	0	0	0	0	0	0	0	0	0	0	1	0	1	0	0	0	0	0	1	0	0	0	0	0	0	0	0	0	0	0	0
Seq1004	CAAGCTGTGTGGGTGGGTGGGTGGTACGTGC	31	0	0	0	0	0	0	0	0	0	0	0	0	0	0	1	0	0	0	0	0	0	0	0	0	0	0	0	0	0	0	0	0	0	0	0	0	0	0
Seq1005	GCGGGTGGGTGGGTGGTTCATGGTGTCTG	29	0	0	0	0	0	0	0	0	0	0	0	0	0	0	0	0	0	0	0	0	0	0	0	1	0	0	1	0	0	0	0	0	0	0	0	0	0	0
Seq1006	GTGCTGCGATGGAGATGTACCAGCACCGTCAACTGAAT	38	0	1	0	0	0	0	0	0	0	0	0	0	0	0	0	0	0	0	0	0	0	0	0	0	0	0	0	0	0	0	0	0	0	0	0	0	1	0
Seq1007	CGGTGGGTGGGTGGGTTGGTGAGACGTTGC	30	1	0	0	0	0	1	0	0	0	0	0	0	0	0	0	0	0	0	0	0	0	0	0	0	0	0	0	0	1	0	0	0	0	0	0	0	0	0
Seq1008	ACAAGTGGGTGGGTGGGTGGATGTGTTCCG	30	0	0	0	0	1	0	0	0	0	0	0	0	0	0	0	0	0	0	0	0	0	0	0	0	1	0	0	0	0	0	0	0	0	0	0	0	0	0
Seq1009	AGCGGGTGGGTGGGTGGTTTCGTCCAGATG	30	0	0	0	0	0	0	0	0	0	0	1	0	0	0	0	0	0	0	1	0	0	0	0	0	0	0	0	0	0	0	0	0	0	0	0	0	0	0
Seq1010	GGATCCTCTGCTCGTAGGTCAGTATTCTC	29	0	0	0	0	0	0	0	0	0	0	0	0	0	0	0	0	0	1	0	0	0	0	0	0	0	0	1	0	0	0	0	0	0	0	0	0	0	0
Seq1011	GCCGTGGGTGGGAGGGTGGAACCATTCTAG	30	0	0	0	1	0	0	0	0	0	1	0	0	0	0	0	0	0	0	0	0	0	0	0	0	0	0	0	0	0	0	1	0	0	0	0	0	0	0
Seq1012	TGGTGGGTGGGTGGGTGGAAATTCCGCCTG	30	1	0	1	0	0	0	0	0	0	1	0	0	0	0	0	0	0	0	0	0	0	0	0	0	0	0	0	0	0	0	0	0	0	0	0	0	0	0
Seq1013	GCACGAATAGCGGGTGGGTGGGTGGACTTC	30	0	0	0	0	0	0	0	0	0	0	0	0	0	1	0	0	0	0	0	0	0	0	0	1	0	0	0	0	0	0	0	1	0	0	0	0	0	0
Seq1014	GTGGGTGGGTGGGTCGTAAGTTGTGCCGAC	30	0	0	1	0	0	0	0	0	0	0	1	0	0	0	0	0	0	0	0	0	0	0	0	0	0	0	0	0	0	1	0	0	0	0	0	0	0	0
Seq1015	GCGGAGGGCGGGCGGGTGGCACATTCGATG	30	0	0	0	0	0	0	0	1	0	0	0	0	0	0	0	0	0	0	0	0	0	0	0	0	0	0	0	0	0	0	0	0	0	1	0	0	0	0
Seq1016	GGATCCCCGCATCGTGGGGCAGTATTCTTC	30	0	0	0	0	0	0	0	0	0	0	0	1	0	0	0	1	0	0	0	0	0	0	0	0	0	0	0	0	1	0	0	0	0	0	0	0	0	0
Seq1017	CGGCGGGTGGGTGGGTGGTTCATGGTGTCTG	31	0	0	0	1	0	0	0	0	0	0	0	0	0	0	2	0	0	0	0	0	0	0	0	0	0	0	0	0	0	0	0	0	0	0	0	0	0	0
Seq1018	TGTGGGTGGGTGGGTGGTAAGTTGTGCCGAC	31	0	0	0	0	0	0	0	0	0	0	0	0	0	0	0	2	0	0	0	0	0	0	0	0	0	0	0	0	1	0	0	0	0	0	0	0	0	0
Seq1019	TCGGTCCGTCCGAACCAGGTCTCCTGATTG	30	0	0	0	0	0	0	0	0	0	0	0	0	0	0	0	0	0	0	0	1	0	0	0	0	1	0	0	0	0	0	0	0	0	0	0	0	0	0
Seq1020	GTGGGTGGGTGGGTGGTAAGTTGGCTGAC	29	0	0	0	1	0	0	0	0	0	0	0	0	0	0	0	1	0	1	0	0	0	0	0	0	0	0	0	0	0	0	0	0	0	0	0	0	0	0
Seq1021	CTGGGGGGCGGGTGGGCGGAGGATATCAGG	30	0	1	0	0	0	0	0	0	0	1	0	0	0	0	0	0	0	0	0	0	0	0	0	0	0	0	1	0	0	0	0	0	0	0	0	0	0	0
Seq1022	GCCGTGGGTGGGAGGGTGGAACCATTTTGG	30	0	0	0	0	0	1	0	0	0	0	1	0	0	0	0	0	0	0	0	0	0	0	0	1	0	0	0	0	0	0	0	0	0	0	0	0	0	0
Seq1023	GCGGGTGGGTGGTGGTAAGTTGTGCCGAC	29	1	0	0	0	0	0	0	0	0	0	0	0	1	0	0	0	0	0	0	1	0	0	0	0	0	0	0	0	0	0	0	0	0	0	0	0	0	0
Seq1024	GTGATGCGTTGGAGATGTATCAGCACCGTCAACTGCAT	38	0	0	0	0	0	0	0	0	0	0	0	0	0	0	0	0	0	1	0	0	0	0	0	1	0	0	0	1	0	0	0	0	0	0	0	0	0	0
Seq1025	GCGGGTTGGTGGGTGGTAAGTTGTGCCGAC	30	0	0	0	0	0	0	1	1	0	0	0	0	0	0	0	1	0	0	0	0	0	0	0	0	0	0	0	0	0	0	0	0	0	0	0	0	0	0
Seq1026	GTGGGTGGGTGGGCGGAACTGTTGAATATG	30	0	2	0	0	0	0	0	0	0	0	0	0	0	0	1	0	0	0	0	0	0	0	0	0	0	0	0	0	0	0	0	0	0	0	0	0	0	0
Seq1027	GCGGTCCGACCGAACCAGGTCTCCTGATTG	30	0	0	0	0	0	0	0	0	0	0	0	0	0	0	0	0	0	0	0	0	0	0	0	1	1	0	0	1	0	0	0	0	0	0	0	0	0	0
Seq1028	CCTGGTGGGCGGGTGGGTGGTAGGATCTTG	30	0	0	1	0	0	0	1	0	0	0	0	0	0	0	0	0	0	0	0	0	0	0	0	0	0	0	1	0	0	0	0	0	0	0	0	0	0	0
Seq1029	GGATCCCCGCATCGTGGGACAGTATTCTTC	30	1	0	0	0	0	0	0	0	0	0	0	0	0	1	0	0	0	0	0	0	0	0	0	0	0	0	1	0	0	0	0	0	0	0	0	0	0	0
Seq1030	AGGTGGGTGGGTGGGTGGATATTCCTCTGT	30	0	0	0	0	0	0	0	0	0	0	0	0	0	0	0	0	0	0	1	0	0	0	0	0	0	1	0	0	0	0	0	0	1	0	0	0	0	0
Seq1031	GTGATGCGATGCAGATGTATCAGCACCGTCAACTGAAT	38	0	0	0	1	0	0	0	0	0	0	0	0	0	0	0	0	0	0	0	0	0	0	0	0	0	0	0	0	0	0	0	0	0	0	0	0	1	0
Seq1032	GTGATGCGATTGAGATGTGTCAGCACCGTCAACTGAAT	38	0	0	0	0	0	0	0	0	0	0	0	0	0	0	0	0	0	0	0	0	0	0	0	0	0	0	0	0	0	0	1	0	0	0	0	0	1	0
Seq1033	GTGCGTGGGTGGGTGGTAAGTTGTGCCGAC	30	0	0	0	0	0	0	0	0	0	0	0	1	0	0	0	0	0	0	0	0	0	0	0	1	0	0	0	0	0	0	0	0	0	0	0	0	1	0
Seq1034	GTGATGCAATGGAGATGTATCAGTACCGTCAACTGAAT	38	0	0	0	0	0	0	0	0	0	0	1	0	0	0	0	0	0	0	0	0	0	0	0	1	0	0	0	0	1	0	0	0	0	0	0	0	0	0
Seq1035	AGCGGGTGGGTGGGCGGATGAAGTTACGTC	30	0	0	0	1	0	0	0	0	0	0	0	0	0	0	0	0	0	0	0	0	0	0	0	0	0	0	1	0	0	0	0	0	0	0	0	0	0	1
Seq1036	GGCGGTGGGAGGGTGGGTGGAGCGTGGTCG	30	0	0	0	1	0	1	0	0	0	0	0	0	0	0	0	0	0	0	0	0	0	0	0	0	0	0	1	0	0	0	0	0	0	0	0	0	0	0
Seq1037	CGCGAGATTCGTGCTGCCGCCCCGTTTTTG	30	0	0	0	0	0	0	0	1	0	0	0	0	0	0	0	0	0	0	0	1	0	0	0	0	0	1	0	0	0	0	0	0	0	0	0	0	0	0
Seq1038	GGAGCCGTGGGTGGGTGGGTGGTCGCTGCC	30	0	0	0	0	0	0	0	1	1	0	0	0	0	0	0	0	0	0	0	0	0	0	0	0	0	0	1	0	0	0	0	0	0	0	0	0	0	0
Seq1039	CACGCCGCCGTTCCAGGGTATACACGTGTC	30	0	0	0	0	0	0	0	0	0	0	0	0	0	0	0	0	0	0	0	0	1	0	0	0	0	0	0	0	0	0	0	1	0	0	0	0	0	0
Seq1040	AGGATGTGTGTGTTGTGTAGTTGCGCTGAT	30	0	0	0	0	0	0	0	0	0	0	0	0	0	0	0	0	0	0	0	0	0	0	0	1	1	0	0	0	0	0	0	0	0	0	0	0	0	0
Seq1041	TCCAGGGAGATTCAGTCCCCTCGTTCTTTG	30	0	0	0	1	0	0	0	0	0	0	0	0	0	0	1	0	1	0	0	0	0	0	0	0	0	0	0	0	0	0	0	0	0	0	0	0	0	0
Seq1042	CCGGGGGGCGGGTGGGCGGAGGATGTCAGG	30	0	0	0	0	0	0	0	0	0	0	1	0	0	0	0	0	0	0	0	0	0	0	0	0	0	0	0	0	0	0	0	0	0	0	0	0	0	0
Seq1043	GGAGCCGGGGGTGGGTGGGGGGTTGCTGCC	30	0	0	0	0	0	0	0	0	0	0	0	0	1	0	1	0	0	0	0	0	0	0	0	0	0	0	0	0	0	0	0	0	0	0	0	0	0	0
Seq1044	GCCGTGGGTGTGAGGGTGGAACCATTCTGG	30	0	0	0	1	0	0	0	0	0	0	0	0	0	0	0	0	0	0	0	0	0	0	0	0	0	0	0	0	0	0	0	0	0	1	1	0	0	0
Seq1045	CGGTACACGGGCACCTATGGTCCTTTCAGGC	31	1	0	0	0	0	0	0	0	0	1	0	0	0	0	0	0	0	0	0	0	0	0	0	0	0	0	0	0	0	0	0	0	0	0	0	0	0	0
Seq1046	AGGCGAGTGGGGGTGGGTGGGTGGTGCGCC	30	0	0	0	1	0	0	0	0	0	0	0	0	0	0	0	0	0	1	1	0	0	0	0	0	0	0	0	0	0	0	0	0	0	0	0	0	0	0
Seq1047	GTGGTGGGTGGGTGGTAAGTTGTGCCGAC	29	0	0	0	0	0	0	0	0	0	0	0	0	0	0	0	0	0	0	0	1	0	0	0	0	0	0	1	0	0	0	0	0	0	0	0	0	0	0
Seq1048	CACAACATGTGGGTGGGTGGGTGGCCGTCT	30	0	0	0	0	0	0	0	0	1	0	0	0	0	0	0	0	0	0	0	0	0	0	0	0	0	0	0	0	0	0	0	0	0	0	1	0	0	0
Seq1049	CACCGAGCGTGGGTGGGGGGGTGGTATTTG	30	0	0	0	0	0	0	0	0	0	0	0	0	1	0	0	0	0	0	0	0	0	0	0	0	0	0	0	0	0	0	0	0	0	0	0	0	0	0
Seq1050	CACCGAGTGTGGGTGGGGAGGTGGTATTTG	30	0	0	0	0	0	0	0	0	0	1	0	0	0	0	0	1	0	0	0	0	0	0	0	0	0	0	0	0	1	0	0	0	0	0	0	0	0	0
Seq1051	GCGGAGGGCGGGTGGGAGGCACATTCGATG	30	0	0	0	0	0	0	0	0	0	1	0	0	0	0	0	0	0	0	0	0	0	0	0	0	0	1	1	0	0	0	0	0	0	0	0	0	0	0
Seq1052	GTGGGTGGGTGGGTGGCTATTTTCCTGATG	30	0	0	0	0	0	0	0	0	0	0	0	0	1	0	0	0	0	0	0	0	0	0	0	0	0	0	0	0	1	0	0	0	0	0	0	0	0	0
Seq1053	CGCACGGGGCCTGGCGCTCGGGTATTGGC	29	0	0	0	0	0	0	0	0	0	1	0	0	0	0	0	0	0	0	0	0	0	0	1	0	0	0	0	0	0	0	0	0	0	0	0	0	0	0
Seq1054	CGGCCGGTGGGTGGGTGGAGATTTAACGTC	30	0	0	0	0	0	0	0	1	0	0	0	0	0	0	0	0	0	0	0	0	0	0	0	0	0	0	0	0	0	0	0	0	0	0	0	0	0	0
Seq1055	GGCCGTGGGTGGGAGGGTGGAACCATTCTGG	31	0	0	0	0	0	0	0	0	0	0	0	0	1	0	1	1	0	0	0	0	0	0	0	0	0	0	0	0	0	0	0	0	0	0	0	0	0	0
Seq1056	GTGGGTGGGTGGGTGGTAAATTGTGCCGAC	30	0	0	0	0	0	0	0	0	0	0	0	0	0	0	1	0	0	0	0	0	0	0	0	0	0	0	0	0	1	0	0	0	0	0	0	0	0	0
Seq1057	CGGCGGGTGGGTGGGTGGAGATTTTACGTC	30	0	0	0	0	0	0	0	1	0	0	0	0	0	0	0	1	0	0	0	0	0	0	0	0	0	0	0	0	0	0	0	0	0	0	0	0	0	1
Seq1058	CCGCCTGTCACTTCTAGTCCCTGCGGGTGGC	31	0	1	0	0	0	0	0	0	0	0	1	0	0	0	0	0	0	0	0	0	0	0	0	0	0	0	0	0	0	1	0	0	0	0	0	0	0	0
Seq1059	GCGAATGATGGTTCCCCTGTGTGTTTCTTG	30	0	0	1	0	0	0	0	0	0	0	0	0	0	0	1	0	0	0	0	0	0	0	0	0	0	0	0	0	0	0	0	0	0	0	0	1	0	0
Seq1060	GCGGAGGGCGGGTGTGTGGCACATTCGATG	30	0	0	1	0	0	0	0	0	0	1	0	0	1	0	0	0	0	0	0	0	0	0	0	0	0	0	0	0	0	0	0	0	0	0	0	0	0	0
Seq1061	TGGAAGTGTGTGTTGTGTAGTTGCTCTGAT	30	0	0	0	0	0	0	0	0	0	0	0	0	1	0	0	0	0	0	0	1	0	0	1	0	0	0	0	0	0	0	0	0	0	0	0	0	0	0
Seq1062	CGGCGGGTGGGTGGGTGGAGATTTACCGTC	30	0	0	0	0	0	0	0	0	0	0	0	0	0	0	0	0	0	0	0	0	0	0	0	0	0	0	0	0	0	0	0	0	0	0	0	1	1	0
Seq1063	ATCAAGTTGGGGGAGCACATTGTAGCATTGTGCCAATTCATCCATTAACTTCTCAGTAACAGATACAAACTCATCACGAACGTCAGAAGCAGCCTTATGGCCGTCAACATACATATCACCATTATCGAACTCAACGCCCTGCATACGAAAAGACAGAATCTCTTCCAAGAGCTTGATGCGGTTATCCATCTGCTTATGGAAGCCAAGCATTGGGGATTGAGAAAGAGTAGAAATGCCACAAGCCTCAATAGCAGGTTTAAGAGCCTCGATACGCTCAAAGTCAAAATAATCAGC	294	0	0	0	0	0	0	0	0	0	0	0	0	0	0	1	0	0	0	0	0	0	0	0	1	0	0	0	0	0	0	0	0	0	0	0	0	1	0
Seq1064	TTGGATGTGTGTGTTGTGTAGTTGCTCTGAT	31	0	0	0	0	0	0	0	0	0	0	0	0	0	0	0	0	0	0	0	0	1	0	0	0	1	0	0	0	0	1	0	0	0	0	0	0	0	0
Seq1065	GTGATGCGATGAAGATGTGTCAGCACCGTCAACTGAAT	38	0	1	0	0	0	0	0	0	0	0	0	1	0	0	0	0	0	0	0	0	0	0	0	0	0	0	0	0	0	0	0	0	0	0	0	0	0	0
Seq1066	GTGGGTGGGTGGGTGGTTCACAGGTGAGGC	30	0	0	0	0	1	0	0	0	0	0	0	1	0	0	0	0	0	0	0	0	0	0	0	0	0	0	0	0	0	0	0	0	0	0	0	0	0	1
Seq1067	TCGCGGCCGTCACTTTCTAAGTCCCTTTGG	30	0	0	0	0	0	0	0	1	0	0	0	0	0	0	0	0	0	0	0	0	0	0	0	0	0	0	0	1	0	0	0	0	0	0	0	0	0	0
Seq1068	TGGATGTGTGTGTTGTGTAGTTGCTTCTGAT	31	0	0	0	1	0	0	0	0	0	0	0	0	0	0	0	0	0	0	0	0	0	0	0	0	0	1	0	0	0	0	0	0	0	0	0	0	0	0
Seq1069	GTGGGTGGGTGGGTGGTCTCTTGGTGATTG	30	0	0	0	0	1	0	0	0	0	0	1	0	0	0	0	0	0	0	0	0	0	0	0	0	0	0	0	0	0	0	0	0	0	0	0	0	0	0
Seq1070	TGGATGTGTGTGTTGTGTAGTTACGCTGAT	30	0	0	0	0	0	0	0	0	0	0	0	0	1	0	0	0	0	0	0	0	0	0	0	0	0	1	0	0	0	0	1	0	0	0	0	0	0	0
Seq1071	GGATCGTCGTATCGTAGGTCAGTATCCATG	30	0	0	0	0	0	0	0	0	1	0	0	0	0	0	0	0	0	0	0	0	0	0	1	0	0	0	0	0	0	0	0	0	0	0	0	0	0	0
Seq1072	CGTGAGATCCCCTTCATGCTGCCGGTCGTC	30	0	0	0	0	0	0	0	0	1	0	0	0	0	0	0	0	0	0	0	0	0	0	0	0	0	0	0	0	0	0	0	0	0	0	0	1	0	0
Seq1073	CTGGGTGGGTGGGTGGTAAGTTGTGCCGAC	30	0	0	0	0	0	0	0	0	0	0	0	0	0	0	0	0	0	0	0	0	0	0	0	0	0	1	0	0	0	0	1	0	0	0	0	0	0	0
Seq1074	GCGGTCCGTCCGAACCAGGTCTCCTGGTTG	30	0	0	0	0	0	0	0	0	0	0	0	1	0	0	0	0	0	0	0	0	0	0	0	1	0	0	0	0	0	0	0	0	0	0	0	1	0	0
Seq1075	GCCGTGGGTGGAGGGTGGAACCATTCTGG	29	0	0	0	0	0	0	0	0	1	0	0	0	0	0	0	0	0	0	0	0	0	0	0	0	0	0	0	0	0	0	1	0	0	0	0	0	0	0
Seq1076	CACCGAGTGTGGGTGGGGGGATGGTATTTG	30	0	0	0	0	0	0	0	0	0	0	1	0	0	0	0	0	0	0	0	0	0	0	0	0	0	0	0	0	0	0	0	0	0	0	0	0	1	0
Seq1077	GGTCCTGTACAGGGGGATTTATCCGGCACC	30	1	0	0	0	0	0	0	0	0	0	0	0	0	0	0	0	0	0	0	1	0	0	0	0	0	1	0	0	0	0	0	0	0	0	0	0	0	0
Seq1078	GCTGTGGGTGGGTGGGTGGTCTGCAGTACG	30	0	0	0	0	1	0	0	0	0	0	0	0	0	0	0	0	1	0	1	0	0	0	0	0	0	0	0	0	0	0	0	0	0	0	0	0	0	0
Seq1079	GTGGGTGGGTGGGCGGTCAGGTTGCGGATG	30	0	0	0	0	0	0	0	0	0	0	1	0	0	0	0	0	0	0	0	0	0	0	0	0	0	0	0	0	0	0	0	0	1	0	0	0	1	0
Seq1080	CGACACAACGTCTTGTTCTGTGGGTCGTCC	30	0	0	1	0	0	0	0	0	0	0	0	0	0	0	0	0	0	0	0	1	0	0	0	0	0	0	0	1	0	0	0	0	0	0	0	0	0	0
Seq1081	CCCGGCGGAGGGTTGTGCTGTCTATCTTG	29	0	0	0	0	0	0	1	0	0	0	0	0	0	0	0	1	0	0	0	0	0	0	0	0	0	0	0	0	1	0	0	0	0	0	0	0	0	0
Seq1082	GGATCCCCGCATCGTGGGTCAGTATTTTTC	30	0	0	0	0	1	0	0	0	0	0	0	0	0	0	0	0	0	0	0	0	0	0	0	0	0	0	0	0	1	0	0	0	1	0	0	0	0	0
Seq1083	CAGCGACGTTAAACCCGGTTTCGCCCCCTC	30	1	0	0	0	0	0	0	0	0	0	0	0	0	0	0	1	0	0	0	0	0	0	0	0	0	0	0	0	0	0	0	0	0	0	0	0	0	0
Seq1084	GTGATGCGATGGAGTTGTACCAGCACCGTCAACTGAAT	38	0	0	0	0	0	0	0	0	0	0	0	0	1	0	0	0	0	0	0	0	0	0	0	0	0	0	0	0	0	0	0	0	0	0	1	0	0	0
Seq1085	GGCATGAGGGTCTGGCGCTTGGGTATTGGC	30	1	0	0	0	0	0	0	0	0	0	0	0	0	0	0	0	0	0	0	0	0	1	0	0	0	0	0	0	0	0	0	0	0	0	0	0	1	0
Seq1086	GCCGTGGGTGGGAGGGTGGAACCATTCTGGGTAATGCGATGGAGATGTATCAGCACCGTCAACTGAAT	68	0	0	0	0	0	0	0	0	0	0	0	0	0	0	0	0	1	0	0	0	0	0	0	0	0	0	0	0	0	0	0	0	0	0	1	0	0	0
Seq1087	GAAGCCGTGGGTGGGTGGGTGGTTGCTGCC	30	0	1	0	0	0	0	0	0	0	0	0	0	0	0	0	0	1	0	0	0	0	0	0	0	0	0	0	0	0	0	0	0	0	0	0	0	0	0
Seq1088	GGAGCCGTGGGTGGGTGGGTGGTTGCTCC	29	0	0	0	0	0	0	0	0	0	0	0	0	0	0	0	0	0	0	0	0	0	2	0	0	0	0	0	0	0	0	0	0	0	0	0	0	0	0
Seq1089	CGACCCAACGTCTTGTTCTGTGGGCCACTC	30	0	0	0	0	1	0	0	0	0	1	0	0	0	0	0	0	0	0	0	0	0	0	0	0	1	0	0	0	0	0	0	0	0	0	0	0	0	0
Seq1090	GGATCACCGCATCGTGGGTCAGTATTCTTC	30	0	0	0	1	0	0	0	0	0	0	0	0	0	0	0	0	0	0	0	0	1	0	0	0	0	0	0	0	0	0	0	0	0	0	0	0	0	1
Seq1091	GGTATTGTGTTCGTCAGAAAGGCTCCCTCA	30	0	0	0	0	0	0	0	0	0	0	0	1	0	0	0	0	0	0	0	0	0	0	0	0	1	0	1	0	0	0	0	0	0	0	0	0	0	0
Seq1092	GCGGGTGGGTGGGTGGCTCATAGTCTTTTG	30	0	0	0	0	1	0	0	0	0	0	0	0	0	0	0	0	1	0	0	0	1	0	0	0	0	0	0	0	0	0	0	0	0	0	0	0	0	0
Seq1093	CGACGTCCGAACCATGGTCCCCTGTATTAC	30	0	1	0	0	0	0	0	0	0	0	0	0	0	0	0	0	1	0	0	0	0	0	0	0	0	0	0	0	0	0	0	0	0	1	0	0	0	0
Seq1094	CGGCGGGTGGGTGGGTTGTGATTTAACGTC	30	0	0	0	0	0	0	0	0	0	0	2	0	0	0	0	0	0	0	0	0	0	0	0	0	0	0	0	1	0	0	0	0	0	0	0	0	0	0
Seq1095	CCTACCGTCCGAACCGGGTTTCCCGCCTAC	30	0	0	0	0	0	0	0	0	1	0	0	0	0	0	0	0	0	0	0	0	0	0	1	0	0	0	0	0	0	0	0	1	0	0	0	0	0	0
Seq1096	GCCGTGGGTGGGAGGGTGGAACCATTCTGT	30	0	1	0	0	0	0	0	0	0	0	0	0	0	0	0	0	0	0	0	0	0	0	0	0	0	0	1	0	0	0	0	0	0	0	0	0	0	0
Seq1097	GCCGTGGGTGGGAGGGTGGAACCATTCTGC	30	0	0	0	0	0	0	0	0	0	0	0	0	0	0	0	0	0	0	0	1	0	0	0	0	0	0	1	0	0	0	0	0	0	0	0	0	0	0
Seq1098	GCCGTGGGTGGGAGGGTGGAACCATTCTGA	30	0	0	0	0	0	0	1	0	0	0	0	0	0	0	0	0	0	0	0	0	0	1	0	0	0	1	0	0	0	0	0	0	0	0	0	0	0	0
Seq1099	TGTGGGTGGGTGGGTGGTAGCCTCTGACTG	30	0	0	0	0	0	0	0	0	0	0	0	0	0	0	0	0	0	0	0	0	0	0	0	0	0	0	0	0	1	0	0	0	0	1	0	0	0	0
Seq1100	GCAGTGGGTGGGAGGGTGGAACCATTCTGG	30	0	0	1	0	1	0	0	0	1	0	0	0	0	0	0	0	0	0	0	0	0	0	0	0	0	0	0	0	0	0	0	0	0	0	0	0	0	0
Seq1101	TCGGCGGATGGGAGGGAGATTAGTCGTGAC	30	0	0	0	0	0	0	0	0	1	0	0	0	0	0	0	0	0	0	0	1	0	0	0	0	0	0	0	0	0	0	0	0	1	0	0	0	0	0
Seq1102	GCGGGTGGGTGGGTGGATCTGTTACGTCCG	30	0	0	0	1	0	0	0	0	0	0	0	0	0	0	0	0	0	0	0	0	0	0	1	0	1	0	0	0	0	0	0	0	0	0	0	0	0	0
Seq1103	CGTGGGTGGGTGGGTGGCAATCTATCGGCG	30	0	0	0	0	0	0	0	0	0	1	0	0	0	0	0	0	1	0	0	0	0	0	0	0	0	0	0	0	1	0	0	0	0	0	0	0	0	0
Seq1104	GGTGGGTGGGTGGGTGGTCTCAGTGTCTTG	30	0	0	0	0	0	0	0	0	0	0	0	2	0	0	0	0	0	0	0	0	0	0	0	0	0	0	0	0	0	0	0	0	0	0	0	0	0	0
Seq1105	ACCGACCGTGAGGTCCGTGCTGCCCCCTTG	30	1	0	0	0	0	0	0	0	0	0	0	0	1	0	0	1	0	0	0	0	0	0	0	0	0	0	0	0	0	0	0	0	0	0	0	0	0	0
Seq1106	CGGTATCCGTCGCATACGGTGGATGGGTGG	30	0	0	0	0	0	0	0	0	0	0	0	0	0	0	0	0	0	0	0	0	1	0	0	0	0	0	0	1	0	0	0	0	0	0	0	0	0	0
Seq1107	GTGATGCAATGGAGATGTATCAGCACCGTCAACTGAATGCGGGTGGGTGGGTGGTAAGTTGTGCCGAC	68	0	0	0	0	0	0	0	0	0	0	0	0	0	0	0	0	0	0	0	0	0	1	0	0	0	0	1	0	1	0	0	0	0	0	0	0	0	0
Seq1108	GGAGCCGTGGGTGGGTTGGTGGTTGCTGCC	30	1	0	0	0	0	0	0	0	0	0	0	0	0	0	0	0	0	0	0	0	0	0	0	0	1	0	0	0	1	0	0	0	0	0	0	0	0	0
Seq1109	GTGGGTGGGTGGGTGGTAAGTAGTGCCGAC	30	0	0	0	0	0	0	0	0	0	0	0	1	0	0	0	0	0	0	0	0	0	0	0	0	0	0	0	1	0	0	0	1	0	0	0	0	0	0
Seq1110	CAGGTGTGCAATTCTAGGGAGATTGCTTCG	30	0	0	1	0	0	0	0	1	0	0	0	0	0	0	0	0	0	0	0	0	0	0	0	0	0	0	0	0	0	0	0	0	0	0	0	0	0	0
Seq1111	GCCCCCATATCACTGTTCTGTACCCCCCTG	30	0	0	0	0	0	0	0	0	0	0	0	0	0	0	0	0	0	0	0	0	0	0	0	0	2	0	0	0	1	0	0	0	0	0	0	0	0	0
Seq1112	TGCTCTGTCCGAACCAGGTTTCCTGCACCC	30	0	1	0	0	0	0	0	0	1	0	0	0	0	0	0	0	0	0	0	0	0	0	0	0	0	0	0	0	0	0	0	0	0	0	0	0	0	0
Seq1113	CAGGCCGTGGGAGGGTGGGTGGTAGCCTGC	30	0	0	0	1	0	0	0	0	0	0	0	0	0	0	0	0	0	0	0	0	0	0	0	0	0	0	0	0	0	0	0	0	1	0	0	0	0	0
Seq1114	CCGGGGGCGGGTGGGCGGAGGATATCAGG	29	0	0	0	0	1	0	0	0	1	0	0	0	0	0	0	0	0	0	0	0	0	0	0	1	0	0	0	0	0	0	0	0	0	0	0	0	0	0
Seq1115	CATGTCCCGACTGGGCACTTCGTGGTCTAC	30	0	0	0	0	0	0	0	0	0	0	0	0	0	0	0	0	0	0	0	0	0	0	0	0	0	0	0	1	0	0	0	0	0	0	0	0	1	0
Seq1116	CACCGAGTGTGGATGGGGGGGTGGTATTTG	30	0	0	0	0	0	0	0	1	1	0	0	0	0	0	0	0	0	0	0	0	0	0	0	0	0	0	0	0	0	0	0	0	0	0	0	0	1	0
Seq1117	GGATCCCCGCATCGTGGGTCAGCATTCTTC	30	0	0	0	0	0	0	0	0	0	1	0	0	0	0	0	0	0	0	0	0	0	0	0	0	0	0	0	1	1	0	0	0	0	0	0	0	0	0
Seq1118	GCGGGTGGGTGGGTGGGAAGTTGTGCCGAC	30	0	0	0	0	0	0	0	0	0	0	0	0	0	0	0	0	0	0	1	0	0	0	0	0	0	0	0	0	0	0	0	0	0	0	1	0	1	0
Seq1119	AGAGACCGTCCGAATAGGGTTCCCCGTTTA	30	0	0	0	0	0	0	0	0	0	0	0	0	0	0	0	0	0	0	0	0	0	1	0	0	0	0	0	0	0	0	1	0	0	1	0	0	0	0
Seq1120	GCGGGTGGGTGGGTGGTTGGAACCTTTGCG	30	0	0	0	1	0	0	0	0	0	0	0	1	1	0	0	0	0	0	0	0	0	0	0	0	0	0	0	0	0	0	0	0	0	0	0	0	0	0
Seq1121	CGGCGGGTGGGTGGGTGGAGATTTAACGTG	30	0	1	0	0	0	0	0	0	0	0	0	0	1	0	0	1	0	0	0	0	0	0	0	0	0	0	0	0	0	0	0	0	0	0	0	0	0	0
Seq1122	TGGATGTGGGTGTTGTGGAGTTGCTCTGAT	30	0	1	0	0	0	0	0	1	1	0	0	0	0	0	0	0	0	0	0	0	0	0	0	0	0	0	0	0	0	0	0	0	0	0	0	0	0	0
Seq1123	GCAGTCCGGGTTTCCCGGCACACTATGGTC	30	0	0	0	0	0	0	0	0	0	0	0	1	0	0	0	0	0	0	0	0	1	0	0	0	0	0	0	0	0	0	1	0	0	0	0	0	0	0
Seq1124	CACCGAGTGTGGGTGGGGGGGTGGGATTTG	30	0	0	0	1	0	0	0	0	0	0	0	0	0	0	0	0	0	1	1	0	0	0	0	0	0	0	0	0	0	0	0	0	0	0	0	0	0	0
Seq1125	GGAGCCGTGGGTGGGTAGGTGGTTGCTGCC	30	0	0	0	0	0	0	0	0	0	0	0	1	0	0	0	0	0	0	0	0	0	0	0	0	0	0	0	0	0	0	1	0	0	0	1	0	0	0
Seq1126	GGATCCCCGCATCGTGGATCAGTATTCTTC	30	0	0	0	0	0	0	0	0	1	0	0	0	0	0	0	0	0	0	0	0	0	1	0	0	0	0	0	0	1	0	0	0	0	0	0	0	0	0
Seq1127	GACATCCAAGGGACCCCCGACACTTTCCTG	30	0	0	0	0	0	1	0	0	0	0	0	0	1	0	0	0	0	0	0	0	0	0	0	0	0	0	0	0	0	0	0	0	0	0	0	0	0	0
Seq1128	ACGCGCCCTCCATGTGCTGCTTTATCTGTG	30	0	0	0	0	0	0	0	0	0	0	1	0	0	0	0	1	0	0	0	0	0	0	0	0	0	0	0	0	0	0	0	0	0	0	0	0	0	0
Seq1129	CGTGGGTGGGTGGGTGGAACCTGACGTTGC	30	0	0	0	0	0	0	0	0	0	0	0	0	0	0	0	0	0	1	0	0	0	0	0	0	0	1	0	1	0	0	0	0	0	0	0	0	0	0
Seq1130	GGATCCCCGCATCGGGGGTCAGTATTCTTC	30	0	0	0	0	0	0	0	1	1	0	0	0	0	0	0	0	0	0	0	0	0	0	0	0	0	1	0	0	0	0	0	0	0	0	0	0	0	0
Seq1131	GGATCCTCGGCTCGTAGGTCAGTATTCAC	29	0	1	0	0	0	0	0	0	0	0	0	0	1	0	0	0	0	1	0	0	0	0	0	0	0	0	0	0	0	0	0	0	0	0	0	0	0	0
Seq1132	CAACGCAACCGTCACTTTTAGTCCCCCTGG	30	0	0	0	1	0	0	0	0	0	0	0	0	0	0	0	0	0	0	0	0	2	0	0	0	0	0	0	0	0	0	0	0	0	0	0	0	0	0
Seq1133	TGGATGTAGGTGTTGTGTAGTTGCTCTGAT	30	0	0	0	0	0	0	0	0	0	0	1	0	1	0	0	0	0	0	0	0	0	0	0	0	1	0	0	0	0	0	0	0	0	0	0	0	0	0
Seq1134	CGGGGGGTGGGTGGGCGGAGATTCCTACGC	30	0	0	0	0	0	0	0	0	0	0	0	0	0	0	0	0	0	0	0	0	0	0	0	1	0	0	0	0	0	0	0	1	0	1	0	0	0	0
Seq1135	CACGGGCACCTTTGGTCCTCGGTTCCGGGC	30	0	0	0	0	0	0	0	0	0	0	1	0	0	0	0	0	0	0	0	0	1	0	0	0	0	0	0	0	0	0	0	0	0	1	0	0	0	0
Seq1136	CTGGTGGATGGGTGGAGGATTTTGACTTTG	30	0	0	1	0	0	0	0	0	1	0	0	0	0	0	0	0	0	0	0	0	0	0	0	0	0	0	0	0	0	0	0	1	0	0	0	0	0	0
Seq1137	GTGATGCGTTGGAGATGTGTCAGCACCGTCAACTGAAT	38	0	0	0	0	0	0	0	0	0	0	0	0	0	0	0	0	0	0	0	0	0	0	0	2	0	0	0	1	0	0	0	0	0	0	0	0	0	0
Seq1138	CGGCGGGTGGGCGGGTGGAGATTTGACGTC	30	0	0	0	0	0	0	0	0	0	0	0	1	1	0	0	0	0	0	0	0	0	0	0	0	0	1	0	0	0	0	0	0	0	0	0	0	0	0
Seq1139	GGCGGTACTGTACACGGGAGTCCATGTGAG	30	0	0	0	0	1	0	0	0	0	0	0	0	0	0	0	0	0	0	0	0	0	0	0	0	0	0	0	0	0	1	0	1	0	0	0	0	0	0
Seq1140	CAGGCCGTGGGAGGGTGGGTGGTAGCCGGG	30	0	0	0	0	1	0	0	0	0	0	0	0	0	0	0	0	0	0	0	0	0	0	0	0	0	0	0	0	0	0	0	0	0	0	0	0	0	0
Seq1141	GCGGTCCGTCCGAACCAGGTCTACTGATTG	30	0	0	0	0	0	0	0	0	0	1	0	0	0	0	0	0	0	0	0	0	0	0	0	0	0	0	0	0	0	0	1	0	0	0	0	1	0	0
Seq1142	CCCCGCATCCGGCACCTCTGGTCCCTTTGG	30	0	0	0	0	0	0	0	0	1	0	0	0	0	0	0	0	0	0	0	0	0	0	0	0	0	0	0	0	0	0	0	0	0	0	0	0	0	0
Seq1143	CGGCGGGTGGGTGGCACATTCGATG	25	0	0	0	0	0	0	0	0	0	0	0	0	0	0	0	0	0	0	0	0	0	0	0	1	0	0	0	0	0	0	0	0	0	0	0	1	0	0
Seq1144	GGAGCCGTGGGTGGGTGAGTGGTTGCTGCC	30	0	0	0	0	0	0	0	0	0	1	0	0	0	0	0	0	0	0	0	0	0	1	0	0	0	0	0	0	0	1	0	0	0	0	0	0	0	0
Seq1145	GTGTTCCGTCCGAACCAGGTCCCCTCTTCC	30	0	0	0	0	0	0	0	0	0	1	0	0	0	0	0	0	0	0	0	0	0	0	0	0	0	0	0	0	1	0	0	0	0	1	0	0	0	0
Seq1146	GCGCGAGCATCTTCGCATGCTGTCGGTCTC	30	0	0	0	0	0	0	0	0	0	0	0	0	0	1	0	0	0	0	0	0	0	0	0	0	1	0	0	0	0	0	0	0	1	0	0	0	0	0
Seq1147	GCCATCGGGGTACCCTATGGGTCATCATGC	30	0	0	0	0	0	0	0	0	0	0	0	0	0	0	0	0	0	0	0	0	0	0	0	0	0	0	0	0	0	1	1	0	0	0	0	0	0	0
Seq1148	CGTGGGTGGGTGGGTGGCTCGTGATGCGTG	30	0	0	0	0	0	0	0	0	0	0	0	0	0	0	0	0	0	0	1	0	0	0	0	0	0	0	0	0	0	0	0	0	1	1	0	0	0	0
Seq1149	GGACATTCAACGAGGGTATGGAGTCGAGCG	30	0	0	0	0	0	0	0	0	0	0	0	0	0	0	0	0	0	0	0	0	0	0	0	0	1	0	0	0	0	0	0	0	0	0	0	0	0	0
Seq1150	TCGTGGGTGGGTGGGTGGCCTGTAACTCTG	30	0	0	0	0	0	0	0	0	0	0	0	0	0	0	0	0	2	0	0	0	0	0	0	0	0	0	0	0	1	0	0	0	0	0	0	0	0	0
Seq1151	GGATCGACGTATCGTAGGTCAGTATTCATG	30	0	0	0	0	0	0	0	0	1	0	0	1	0	0	0	0	0	0	0	0	0	0	0	0	0	0	0	0	0	0	1	0	0	0	0	0	0	0
Seq1152	CACCGAGTGTGGGTGGGGGGGCGGTATTTG	30	0	0	0	0	0	0	0	0	0	0	0	0	0	1	0	0	0	0	0	0	0	0	0	0	0	0	0	0	0	0	0	0	0	1	0	0	0	0
Seq1153	GGATCCCCGTTTCGCGGGTCAGTATTCCGT	30	0	0	0	0	0	0	0	0	0	0	0	0	0	0	0	1	0	0	0	0	1	0	0	0	0	0	0	0	1	0	0	0	0	0	0	0	0	0
Seq1154	GGAGCCGTGTGTGGGTGGGTGGTTGCTGCC	30	1	0	0	0	1	0	0	0	0	0	0	0	0	0	0	0	0	0	0	0	0	0	0	0	0	0	0	0	0	0	0	0	0	0	1	0	0	0
Seq1155	GTGATGCGATGGAGAGGTGTCAGCACCGTCAACTGAAT	38	0	0	0	0	0	0	1	0	0	0	1	0	0	0	0	0	0	0	0	0	0	0	0	0	0	1	0	0	0	0	0	0	0	0	0	0	0	0
Seq1156	CATCGGGCACCTTTGGTCCTCCTTTGAGGC	30	0	0	0	0	1	0	0	0	0	0	0	0	0	0	0	0	0	0	0	0	0	0	0	0	1	0	0	0	0	1	0	0	0	0	0	0	0	0
Seq1157	GCGGGTGGGTGCGTGGTAAGTTGTGCCGAC	30	0	0	0	0	0	0	0	0	0	0	0	0	0	1	0	1	0	0	0	0	0	0	0	0	0	0	0	0	0	1	0	0	0	0	0	0	0	0
Seq1158	GAGGTGGGAGGGAGGGGTTGACCTTGCCTG	30	1	0	0	0	0	0	0	0	0	0	0	0	0	0	0	0	0	0	0	0	0	0	0	0	0	0	1	0	0	0	0	0	0	0	0	0	1	0
Seq1159	GTGATGCGATGGGGATGTATCAGCACCGTCAACTGCAT	38	0	0	0	0	0	0	1	0	0	0	0	0	0	0	0	0	2	0	0	0	0	0	0	0	0	0	0	0	0	0	0	0	0	0	0	0	0	0
Seq1160	CGCGCCGGGGGGTGGGTGGGTGGTGTACGC	30	0	1	0	0	0	0	0	0	0	0	0	1	0	0	0	0	0	0	0	0	0	0	0	0	0	0	0	0	0	0	0	0	0	0	0	0	0	0
Seq1161	GCGGGTGGGTGGGTGGCTACTAGTTTGACT	30	0	1	1	0	0	0	0	0	0	0	0	0	0	0	0	0	0	0	0	0	0	0	0	0	0	0	0	0	0	0	0	0	0	0	0	0	0	0
Seq1162	GGAGCCGTGGGTGGGGGGGTGGTTGCTGCC	30	0	0	0	0	0	0	0	1	0	0	0	0	0	0	0	0	0	0	0	0	0	0	0	0	1	0	0	0	0	0	0	0	0	0	0	0	1	0
Seq1163	GCGATCCGTCCGAACCAGGTCTCCTGATTG	30	0	0	0	0	0	0	0	0	0	0	0	0	0	0	0	0	0	0	0	0	0	0	0	1	1	0	0	0	0	0	0	0	1	0	0	0	0	0
Seq1164	GGTATTGGGTTCGTAGAAAGGCTCCCTTTG	30	0	0	0	0	0	0	0	0	0	0	0	0	0	0	0	0	1	0	0	0	0	0	1	0	0	0	0	1	0	0	0	0	0	0	0	0	0	0
Seq1165	GCCGTGGGTGGGAGGCTGGAACCATTCTGG	30	0	0	0	0	0	0	0	0	0	0	0	0	0	0	0	0	0	0	0	1	0	0	0	0	0	0	0	0	0	1	1	0	0	0	0	0	0	0
Seq1166	TGCCCTACGTGAGTAGCCGCCTCCTGCCTG	30	0	0	0	0	0	0	1	0	0	0	0	0	0	0	0	0	0	0	0	0	0	0	0	0	0	0	0	0	0	1	0	0	0	0	0	0	0	0
Seq1167	GGAGCCCGTGGGTGGGTGGGTGGTTGCTGCC	31	0	0	0	0	0	0	0	0	0	0	0	0	0	1	0	1	0	0	0	0	0	0	0	0	0	0	0	0	0	0	0	0	0	0	0	0	0	0
Seq1168	GCGGTGGGAGGGAGGGGTTGACCTTGCGTG	30	0	0	0	0	0	0	0	0	0	0	0	0	1	1	0	0	1	0	0	0	0	0	0	0	0	0	0	0	0	0	0	0	0	0	0	0	0	0
Seq1169	CCGGGTGGGTGGGTGGTAAGTTGTGCCGAC	30	0	0	0	0	0	0	0	0	0	0	0	0	0	0	0	0	1	0	0	0	0	0	0	0	0	0	0	0	0	0	0	0	0	0	0	0	0	1
Seq1170	GTGATGCATGGAGATGTATCAGCACCGTCAACTGAAT	37	0	0	0	1	0	0	1	0	0	0	0	0	0	0	0	0	0	1	0	0	0	0	0	0	0	0	0	0	0	0	0	0	0	0	0	0	0	0
Seq1171	GCGGGTGGTTGGGTGGTAAGGTGTGCCGAC	30	0	0	0	0	0	0	0	0	0	0	1	0	0	0	0	0	0	1	0	0	0	0	0	0	0	0	1	0	0	0	0	0	0	0	0	0	0	0
Seq1172	GCGATGCGATGGAGATGTGTCAGCACCGTCAACTGAAT	38	0	0	0	0	0	0	0	0	0	2	0	0	0	0	0	0	0	0	0	0	0	0	0	0	0	0	0	0	0	0	0	0	0	0	0	0	0	0
Seq1173	GTGGGTGGGTGGGTGGTTCGTGATGCGTG	29	1	0	0	0	0	0	0	0	0	0	0	1	0	0	0	0	0	0	0	0	0	0	0	0	0	0	0	0	0	0	0	0	0	0	0	1	0	0
Seq1174	GTGATGCGATGAAGATGTACCAGCACCGTCAACTGAAT	38	0	1	0	0	0	0	0	0	0	0	0	0	0	0	1	0	0	0	0	0	0	0	0	0	0	0	0	0	0	0	0	0	0	1	0	0	0	0
Seq1175	CGGCGGGTGGGTGGGTGGAGATTTAACGTCGTGATGTGATGGAGATGTATCAGCACCGTCAACTGAAT	68	0	1	0	0	0	0	0	0	0	0	0	0	0	0	0	0	0	0	0	0	0	0	0	0	0	1	0	0	0	0	0	0	0	0	0	0	0	0
Seq1176	TGTATCCGTCCGAACCGGGTTTCCCGATTG	30	0	0	0	0	0	0	0	0	0	0	0	0	0	0	0	0	1	0	0	1	0	0	0	0	0	0	0	0	0	0	0	0	0	0	1	0	0	0
Seq1177	ATGATGCGATGGAGATGTACCAGCACCGTCAACTGAAT	38	0	0	0	0	1	0	0	0	0	0	0	0	0	1	0	0	0	0	0	0	0	0	0	0	0	0	0	0	1	0	0	0	0	0	0	0	0	0
Seq1178	CACGACATGCGGGTGGGTGGGTGGACTCTC	30	0	1	0	0	0	0	0	0	0	0	0	0	1	0	0	0	0	0	0	0	0	0	0	0	0	0	0	0	0	0	0	0	0	0	1	0	0	0
Seq1179	CACCGAGTGTGGGTGGTGGGGTGGTATTTG	30	0	0	0	0	0	0	0	1	0	0	0	0	1	0	0	0	0	0	0	0	0	0	0	0	0	0	0	0	1	0	0	0	0	0	0	0	0	0
Seq1180	TCCAGGGAGATTCACTCGGGTTTGTGCTGC	30	0	0	0	0	0	0	0	0	0	0	0	0	0	0	0	1	0	0	0	0	0	1	0	0	0	0	0	0	0	0	0	0	0	0	0	0	0	0
Seq1181	CGTGGGTGGGTGGGTGGCGTAATCTGTCG	29	0	0	0	0	0	0	0	0	0	0	0	0	0	0	0	0	0	0	0	0	0	0	1	0	0	0	0	0	0	0	0	1	1	0	0	0	0	0
Seq1182	CACGGTCACTCCTAGTCCCTGTCCCGGGGC	30	1	0	0	0	0	0	0	0	0	1	0	0	0	0	0	0	0	0	0	0	0	0	0	0	0	0	0	0	0	0	1	0	0	0	0	0	0	0
Seq1183	GGATCCCCGCATCGTGGGTCAGTATTCTCC	30	0	0	0	0	0	0	0	0	0	1	0	0	0	0	0	0	0	0	0	1	0	0	0	0	0	0	0	0	0	0	0	0	0	0	1	0	0	0
Seq1184	CGCGGTGGGAGGGTGGGTGGAGCGTCGTCG	30	0	0	0	0	0	1	0	0	0	0	0	0	0	0	0	0	0	0	0	0	0	0	0	0	0	0	0	1	0	0	0	0	0	0	0	0	0	0
Seq1185	GGAACCGTGGGTGGGTGGGTGGTTGCTGCC	30	0	0	0	0	0	0	0	0	0	0	0	0	1	0	0	0	0	0	0	0	0	0	0	0	0	0	0	0	0	0	0	0	0	0	0	0	0	0
Seq1186	CGAGTGGGTGGGTGGGTGGCCTATTCAGCG	30	0	0	0	0	0	0	0	0	0	0	1	0	1	0	0	0	0	0	1	0	0	0	0	0	0	0	0	0	0	0	0	0	0	0	0	0	0	0
Seq1187	GGAGCCGTGGGTGGATGGGTGGTTGCTGCC	30	0	0	0	0	0	0	0	0	0	0	0	0	1	0	1	0	0	0	0	0	0	0	0	0	0	0	0	0	0	0	0	1	0	0	0	0	0	0
Seq1188	CCCAAACCCATGCTGTCGGTCGTATCTAGG	30	0	0	0	0	0	0	0	0	0	0	0	0	1	0	0	0	0	0	0	1	0	0	0	0	1	0	0	0	0	0	0	0	0	0	0	0	0	0
Seq1189	CACCGAGTGTGGGTGGGGGGGTGGTAGTTG	30	0	0	0	0	0	0	1	0	0	0	0	0	0	0	0	0	0	0	0	0	0	0	0	0	0	2	0	0	0	0	0	0	0	0	0	0	0	0
Seq1190	TCCAGGGAGATTCCAGTCTTGTGTTTGTTC	30	0	0	0	0	0	0	0	1	0	0	0	0	0	0	0	0	0	0	1	0	0	0	0	0	0	0	0	0	0	0	0	0	0	0	0	0	0	0
Seq1191	GGATCGTCGTATCGTAGGGCAGTATTCATG	30	0	0	0	0	0	0	0	0	0	0	0	1	0	0	0	0	0	0	1	0	0	0	0	0	0	0	0	0	0	0	0	1	0	0	0	0	0	0
Seq1192	GTGGGTGGGTGGGTGGAAAGTTGTGCCGAC	30	0	0	0	0	0	0	1	0	0	0	0	0	0	0	0	0	0	0	0	0	0	0	0	0	0	0	0	0	0	1	0	0	0	0	0	1	0	0
Seq1193	CCGTGTGGGTGGGTGGGTGGTAGGTTCTTG	30	0	0	0	0	0	0	0	0	0	0	0	0	0	0	0	0	0	1	0	0	0	0	0	0	0	0	0	0	0	0	0	0	0	0	0	0	0	0
Seq1194	GTGATGCGATGGAGGATGTATCAGCACCGTCAACTGAAT	39	0	0	0	0	1	0	0	0	0	0	0	0	0	1	1	0	0	0	0	0	0	0	0	0	0	0	0	0	0	0	0	0	0	0	0	0	0	0
Seq1195	GTGATGCGATAGAGATGTACCAGCACCGTCAACTGAAT	38	0	0	1	0	0	0	0	0	0	0	0	0	0	0	0	0	1	0	0	0	1	0	0	0	0	0	0	0	0	0	0	0	0	0	0	0	0	0
Seq1196	CCGGGGGTCGGGTGGGCGGAGGATATCAGG	30	0	0	0	0	0	0	0	0	0	0	0	0	0	0	0	0	0	0	0	0	0	0	0	0	0	0	0	0	1	1	0	0	0	0	0	0	0	0
Seq1197	CACGGGTTACCTCTTAGGTCCCTATTGGGC	30	0	0	0	0	0	0	0	0	0	1	0	1	0	0	0	0	0	0	0	0	0	0	0	1	0	0	0	0	0	0	0	0	0	0	0	0	0	0
Seq1198	GTGATGCGATGGCGATGTACCAGCACCGTCAACTGAAT	38	0	0	0	0	0	0	0	0	0	0	0	0	0	0	0	0	0	0	0	1	0	0	0	0	0	0	0	0	0	0	0	0	1	0	0	0	0	0
Seq1199	TGGATGTGGGGGTTGTGTAGTTGCTCTGAT	30	0	0	0	0	0	0	0	0	0	0	0	0	0	1	0	1	0	1	0	0	0	0	0	0	0	0	0	0	0	0	0	0	0	0	0	0	0	0
Seq1200	GTGATGCGAGGGAGATGTACCAGCACCGTCAACTGAAT	38	0	0	0	0	0	0	1	1	0	0	0	0	0	0	0	0	0	0	0	0	0	0	0	0	0	0	0	0	0	0	0	0	0	0	0	1	0	0
Seq1201	GCGGGTGGGTGGGTGGCTCATAGTTTTTG	29	0	1	0	0	0	0	0	0	0	0	0	0	0	0	0	0	0	0	0	0	2	0	0	0	0	0	0	0	0	0	0	0	0	0	0	0	0	0
Seq1202	GGATCCTCGACTCAGAGGTCAGTATTCTAC	30	0	0	0	0	0	0	0	0	0	0	1	0	0	0	0	0	0	0	0	0	0	0	0	1	0	0	0	0	0	0	0	0	0	0	0	0	0	1
Seq1203	GCGGGTGGGTGGGTGGCTCAGTATTTACTG	30	0	0	1	0	0	0	0	0	0	0	0	0	0	0	0	0	0	1	0	0	1	0	0	0	0	0	0	0	0	0	0	0	0	0	0	0	0	0
Seq1204	GGACCCTCGTCTCGCAGGTCAGTATTCTCGG	31	0	0	0	0	0	0	0	0	0	0	1	0	0	0	0	0	1	0	0	0	0	0	0	0	0	0	0	0	0	0	0	1	0	0	0	0	0	0
Seq1205	CGTGGGTGGGTGGGTGGACTAGCTTGCTCG	30	0	1	0	0	0	0	0	0	0	0	0	0	0	0	0	0	0	0	0	0	0	1	0	0	0	0	0	0	0	0	0	0	0	0	0	0	1	0
Seq1206	GGATCCCCGCATCGTGGGTCAGTAGTCTTC	30	0	0	1	0	0	0	0	0	0	0	0	0	0	0	0	0	2	0	0	0	0	0	0	0	0	0	0	0	0	0	0	0	0	0	0	0	0	0
Seq1207	CGTTCAGTTCCCAACGTCTTGTCCTGTGGG	30	0	0	0	0	0	0	0	0	0	0	0	0	0	0	1	1	0	0	0	0	0	0	0	0	0	0	0	0	0	0	0	0	0	0	0	0	1	0
Seq1208	CGTGGGTGGGTGGGTGGTTATGTATGCCTG	30	0	0	0	0	0	0	0	0	0	0	0	1	0	0	0	0	0	0	0	0	0	0	0	0	0	0	0	0	0	0	1	0	1	0	0	0	0	0
Seq1209	TGGATGTGTGTGTTGTGTAGTGGCTCTGAT	30	0	0	0	0	0	0	0	0	0	0	0	0	0	0	0	1	0	0	0	1	0	0	1	0	0	0	0	0	0	0	0	0	0	0	0	0	0	0
Seq1210	TGGATGTGTGAGTTGTGTAGTTACTCTGAT	30	0	0	1	0	0	0	0	0	0	0	0	0	0	0	0	0	0	0	0	0	0	0	0	0	0	0	0	0	0	0	1	0	0	0	0	0	0	0
Seq1211	GCAGTCTGGGTTCCCCTGCACCCCCTCTTG	30	0	0	0	0	0	0	0	0	1	0	0	0	0	0	0	0	0	0	0	0	0	0	0	1	0	0	0	0	0	0	0	0	0	0	0	0	0	0
Seq1212	TGGATGTGTGTGTTGTGTTAGTTGCTCTGAT	31	0	1	0	0	0	0	0	0	0	1	0	0	0	0	0	0	0	0	0	0	0	0	0	0	0	0	0	0	0	1	0	0	0	0	0	0	0	0
Seq1213	GCGAATTCCTGCCCTGGTTACCCCTGTTTG	30	0	0	0	0	0	0	0	0	0	0	0	0	0	0	0	0	0	0	0	0	0	0	0	0	1	0	0	0	0	0	0	0	0	0	0	0	0	0
Seq1214	GCCCTGGGTGGGAGGGTGGAACCATTCTGG	30	1	0	0	0	1	0	0	0	0	0	0	0	0	0	0	0	0	0	0	0	0	0	0	0	0	0	0	0	1	0	0	0	0	0	0	0	0	0
Seq1215	GGATCCCCGTTTCGCGGGTCAGTATTCTGG	30	0	1	0	0	0	0	0	0	0	0	0	0	0	0	0	0	0	1	0	0	0	0	0	0	0	0	0	0	1	0	0	0	0	0	0	0	0	0
Seq1216	AGGTGAGAGCACGTCTTGTTCTGGCTCTTG	30	0	0	0	0	0	0	0	0	0	0	0	0	0	0	0	0	0	0	0	0	0	0	0	0	1	0	0	1	1	0	0	0	0	0	0	0	0	0
Seq1217	CGTGGGAGATTCGAGCATGCTGTCGGTCTC	30	0	1	0	0	0	0	0	0	0	0	0	0	0	0	0	0	0	0	0	0	0	0	0	0	0	0	1	0	0	0	0	0	0	0	0	0	0	0
Seq1218	GGCGTGAGCCCCTTGCTGTCTTGTTCTTGT	30	1	0	0	0	0	0	0	0	0	0	0	1	0	0	0	0	0	0	0	0	0	0	0	0	0	0	0	0	0	0	0	0	0	0	0	0	0	0
Seq1219	GCCGTGGGTAGGAGGGTGGAACCATTCTGG	30	0	0	0	0	0	0	1	0	0	0	1	0	0	0	0	0	1	0	0	0	0	0	0	0	0	0	0	0	0	0	0	0	0	0	0	0	0	0
Seq1220	GCGGGTGGGTGGGTGGTAAGTTGTGCCAAC	30	0	0	0	0	0	0	0	0	0	0	0	0	0	0	0	0	0	0	0	0	0	0	1	0	0	0	0	0	0	0	0	0	0	0	0	0	2	0
Seq1221	GGGCCCAGTTGCTGTTCTAATACCTCGGTG	30	0	0	0	0	0	0	0	0	0	0	0	0	0	0	0	0	0	0	0	0	0	1	1	0	0	0	0	0	0	0	0	0	0	0	0	0	0	0
Seq1222	CACCGAGTGTGGGGGGGGGGGTGGTATTTG	30	0	0	0	0	0	0	0	0	0	0	1	0	0	0	0	0	0	0	0	1	0	0	0	0	0	0	0	0	0	0	0	0	0	0	0	0	0	1
Seq1223	GGATCCCCGCATCGTGGGTCAGTGTTCTTC	30	0	1	0	0	0	0	0	0	0	0	0	0	0	0	0	0	0	0	0	0	0	0	0	0	0	0	0	0	0	0	0	1	0	0	0	0	0	0
Seq1224	GTGGGTGGGAGGGTGGAACCATTCTGG	27	0	0	0	0	0	0	0	0	0	1	0	0	0	0	0	0	0	0	0	0	0	0	0	0	1	0	0	0	0	0	0	0	0	0	0	1	0	0
Seq1225	CGTGGGTGGGTGGGTGGTAAGTTTCGTAAG	30	0	0	0	0	0	0	0	0	0	0	0	0	0	0	1	0	0	0	0	0	1	0	0	0	0	0	0	0	0	0	0	0	0	0	0	0	0	0
Seq1226	CGTCAGTGACCTCGTATGTTCTTGGGTTTG	30	0	0	0	0	1	0	0	0	0	0	0	0	0	0	0	0	0	0	0	0	0	0	0	0	0	0	0	0	0	0	1	0	0	0	0	0	0	0
Seq1227	GCGGGGGTGTGGGTGGTAAGTTGTGCCGAC	30	0	0	0	0	1	0	0	0	0	0	0	0	0	0	0	0	0	0	0	0	0	0	0	0	0	0	0	0	0	0	0	0	0	0	0	0	0	0
Seq1228	GCTGTTGCACTGTCCGATCTTACTTGCTTG	30	0	0	0	0	0	0	0	0	0	0	0	0	0	0	0	0	0	0	0	0	0	0	0	0	0	0	0	0	0	0	0	0	0	0	0	0	0	0
Seq1229	GCGGGTGAGTGGGTGGCAAGTTGTGCCGAC	30	0	0	0	0	0	0	1	0	0	0	0	0	0	0	0	0	0	0	0	0	0	0	0	0	1	0	0	0	0	0	0	0	0	0	0	0	0	0
Seq1230	GGAACGATGGAGTTCCCGTGCTGCCCCTCC	30	0	0	0	0	0	0	0	0	0	0	0	0	0	0	0	0	0	0	0	0	0	0	0	0	0	0	0	1	0	0	1	0	0	0	0	0	0	0
Seq1231	CCCACCCCTTGTTGATCTTGTCCGGTCCTC	30	0	0	0	0	1	0	0	0	0	0	0	0	0	0	0	0	0	0	0	0	0	0	0	0	0	0	0	0	0	0	0	0	0	0	0	0	0	0
Seq1232	CCACGATTTGAGGGTGGGTGGGTGGTAATC	30	0	0	1	1	0	0	0	0	0	0	0	0	0	0	0	0	0	0	0	0	0	0	0	0	0	0	0	0	0	0	0	0	0	0	0	0	0	0
Seq1233	GCGGGTGGGTGGGTGGAGATGTAACGTC	28	0	0	1	0	0	0	0	0	0	0	0	0	0	0	0	0	0	0	0	0	0	0	0	0	0	0	0	0	0	0	0	0	0	0	0	1	0	0
Seq1234	GGGGGCGGGTGGGTGGTAAGTTGTGCCGAC	30	0	0	0	0	0	0	0	0	0	0	0	0	0	0	1	0	0	0	0	0	0	0	0	0	0	0	0	0	0	0	0	0	0	0	0	1	0	0
Seq1235	GCGAATTCCCCTGCGACCCTTTCGTCCGTG	30	1	0	0	0	0	0	0	1	0	0	0	0	0	0	0	0	0	0	0	0	0	0	0	0	0	0	0	0	0	0	0	0	0	0	0	0	0	0
Seq1236	CCGCGGCAGGATTTGGTCTTCCTTGTTTTA	30	0	0	0	0	0	0	0	0	0	0	0	0	0	0	0	1	0	0	0	0	0	0	0	0	0	0	0	0	0	0	0	0	0	0	0	0	0	0
Seq1237	GGCACGTGAGTGTTTCTTGCTGCTGGTTCC	30	0	0	0	0	0	0	0	0	0	0	0	0	0	0	0	0	0	0	0	0	0	0	0	0	0	0	0	0	0	1	0	0	0	0	0	0	0	0
Seq1238	GGATCCCCGCATCGTGGGTCAGTATGCTTC	30	0	0	0	0	0	0	0	0	0	0	1	1	0	0	0	0	0	0	0	0	0	0	0	0	0	0	0	0	0	0	0	0	0	0	0	0	0	0
Seq1239	GCGAATTCCTCTCTTTGTGACTGGTCCCGG	30	0	0	0	0	0	0	0	0	0	0	1	0	0	0	0	0	0	0	0	0	0	0	0	0	0	0	0	0	0	0	0	0	0	0	1	0	0	0
Seq1240	GCGAATGATGCCTGCCTTGACTTACCTGGG	30	0	0	0	0	0	0	0	0	0	0	0	0	0	0	0	0	0	0	0	1	0	0	0	0	0	0	0	0	0	0	0	0	0	0	0	0	0	1
Seq1241	GCGGGTGGGTGGGTGGTAAGTTGTGCCGTC	30	0	0	0	0	0	0	0	0	0	0	0	0	0	0	0	0	0	0	0	0	0	0	0	0	0	0	0	0	0	0	0	0	0	0	0	0	1	0
Seq1242	CGGGGGGTGGGTGGGCGGAGATTCATCTGT	30	0	0	0	0	0	0	0	0	0	0	0	0	0	0	0	1	0	0	0	1	0	0	0	0	0	0	0	0	0	0	0	0	0	0	0	0	0	0
Seq1243	TGGATGTATGTGTTGTGTAGTTGCTCTTAT	30	0	0	0	0	0	0	0	0	0	0	0	0	1	0	0	0	0	1	0	0	0	0	0	0	0	0	0	0	0	0	0	0	0	0	0	0	0	0
Seq1244	CGTGAGTTCCCCTACGTGAGTAGATCGCTG	30	0	1	0	1	0	0	0	0	0	0	0	0	0	0	0	0	0	0	0	0	0	0	0	0	0	0	0	0	0	0	0	0	0	0	0	0	0	0
Seq1245	TCCAGGGAGATTCGTTGGGCCCCGTCGTTG	30	0	0	0	1	0	0	0	0	0	0	0	0	0	0	0	0	0	0	0	0	0	0	0	0	1	0	0	0	0	0	0	0	0	0	0	0	0	0
Seq1246	GGCGGTATCGGTTGACCTTTGCTATATGGT	30	0	0	0	0	0	0	0	1	0	0	0	0	0	1	0	0	0	0	0	0	0	0	0	0	0	0	0	0	0	0	0	0	0	0	0	0	0	0
Seq1247	CGACGTCCAGCTACTGAAGGTGTTCATGCC	30	0	1	0	0	0	0	0	0	0	0	0	0	0	0	0	1	0	0	0	0	0	0	0	0	0	0	0	0	0	0	0	0	0	0	0	0	0	0
Seq1248	TCCAGGGAGATTCGTTCCTTCCTTCCGGCC	30	0	0	0	0	0	1	0	0	0	0	0	0	0	0	0	0	0	0	0	0	0	0	0	0	0	0	0	0	0	1	0	0	0	0	0	0	0	0
Seq1249	TGGATGTGTGTGTTGTGTAGTTGCTGTGAT	30	0	0	0	0	0	0	0	0	0	0	0	0	0	0	0	0	0	0	0	0	0	0	0	0	0	0	0	0	0	0	0	0	0	0	0	0	0	0
Seq1250	GGTCCCTATGGGCAGATTAGTCTGGGCACC	30	0	1	0	0	0	0	0	0	0	0	0	0	0	0	0	0	0	0	0	0	0	0	0	0	0	0	1	0	0	0	0	0	0	0	0	0	0	0
Seq1251	GGTTCCGCTGATTCTTGTACTTTGTGGCTC	30	0	0	0	0	0	0	0	0	0	0	0	0	0	0	0	0	0	0	0	0	0	0	0	0	0	0	0	0	2	0	0	0	0	0	0	0	0	0
Seq1252	CATGTGGGTGGGCGGGTGGAAGATTCGTGT	30	0	0	0	0	0	0	0	0	0	0	0	0	0	0	0	0	0	0	0	1	0	0	0	0	0	0	0	0	0	0	0	0	0	0	0	0	0	1
Seq1253	CGGCGGGTTGGTGGGTGGAGAATTAACGTC	30	0	0	0	1	0	0	0	0	0	0	0	0	0	0	0	0	0	0	0	1	0	0	0	0	0	0	0	0	0	0	0	0	0	0	0	0	0	0
Seq1254	ACGGAAGTTCGGAGTCGCCATCCGTCTCAG	30	0	0	0	0	0	0	0	0	0	2	0	0	0	0	0	0	0	0	0	0	0	0	0	0	0	0	0	0	0	0	0	0	0	0	0	0	0	0
Seq1255	GCGGGTGGGTGGGTGGATCAGTACCATCTG	30	0	0	0	0	0	0	0	0	0	0	0	0	0	0	0	0	0	0	0	0	0	1	1	0	0	0	0	0	0	0	0	0	0	0	0	0	0	0
Seq1256	CGTGAGATATCCGTCCTCTGTGTGCCTGTG	30	0	0	0	0	0	0	0	0	0	0	0	1	0	0	0	0	0	0	0	0	0	1	0	0	0	0	0	0	0	0	0	0	0	0	0	0	0	0
Seq1257	CGTGGGTGGGTGGGTGGCAAGGAGACGTCC	30	0	1	0	0	0	0	0	0	0	0	0	0	0	0	0	0	0	0	0	0	0	0	0	0	0	0	0	0	0	0	1	0	0	0	0	0	0	0
Seq1258	GCGGGTGGGTGGGTGGTAAGTTGTGCCGAG	30	0	0	0	0	0	0	0	0	0	0	0	0	0	0	0	1	0	0	0	0	0	0	0	0	0	0	0	0	0	0	0	0	0	0	0	0	0	0
Seq1259	GAGGTGGGAGGGAGGGGTTGACCTTGCGTT	30	1	0	0	0	0	0	0	0	0	0	0	0	0	0	0	0	0	0	0	0	0	0	0	0	0	0	0	0	0	0	0	1	0	0	0	0	0	0
Seq1260	GCAGACTTAGTACCCCTCACCCTGGGCTTG	30	0	0	0	0	0	0	0	1	0	0	0	0	0	0	0	0	0	0	0	0	0	0	0	0	0	1	0	0	0	0	0	0	0	0	0	0	0	0
Seq1261	CGTGGGGGGGTGGGTGGCCTGTTGACCATG	30	0	0	1	0	0	0	0	0	0	1	0	0	0	0	0	0	0	0	0	0	0	0	0	0	0	0	0	0	0	0	0	0	0	0	0	0	0	0
Seq1262	CGTGAGATTCCCGTCCTGTTTGCCCCCTGT	30	0	0	1	0	0	0	0	0	0	0	0	0	0	0	0	0	0	0	0	0	0	0	0	0	1	0	0	0	0	0	0	0	0	0	0	0	0	0
Seq1263	CCCGTTCCCTCCGTCGTGCTGTACGGCTTG	30	0	0	1	0	0	0	0	0	0	0	0	1	0	0	0	0	0	0	0	0	0	0	0	0	0	0	0	0	0	0	0	0	0	0	0	0	0	0
Seq1264	GGATCCCCGACTCGTGGGTCAGTATTTTGC	30	0	0	0	0	0	0	0	0	0	0	0	0	0	0	0	0	0	0	0	0	1	1	0	0	0	0	0	0	0	0	0	0	0	0	0	0	0	0
Seq1265	TCCCGGGAGATTCAGGCTCTATTGTTCTAC	30	0	0	0	0	0	0	0	0	0	0	0	0	0	0	1	0	0	0	0	0	0	0	0	0	0	0	0	0	0	0	0	0	0	0	0	0	0	0
Seq1266	GTGGGTGGGTGGGTGGAGCAGTTATTTGTG	30	0	0	0	0	0	0	1	0	0	0	0	0	0	0	0	0	0	0	0	0	0	0	0	0	1	0	0	0	0	0	0	0	0	0	0	0	0	0
Seq1267	CACAAGGGCACCTCTGGTCCTTTCAGGCTTC	31	0	0	0	0	0	0	0	0	0	0	0	0	0	0	0	0	0	0	0	0	0	0	0	0	1	0	0	0	0	0	0	0	0	0	0	0	0	0
Seq1268	ATGATGCGATGGAGATGTATCAGCACCGTCAACTGCAT	38	0	0	0	0	0	0	0	0	0	0	0	0	1	0	0	0	0	0	0	0	0	0	1	0	0	0	0	0	0	0	0	0	0	0	0	0	0	0
Seq1269	CGTGAGATGCTCATCTTGCTGTGGCCTTTC	30	0	0	0	0	1	0	0	0	0	0	0	0	0	0	0	0	0	0	0	0	0	0	0	0	0	0	0	0	0	0	0	0	0	0	0	0	0	0
Seq1270	GGCGGGTGGGTGGGTGGAATGATATGACGC	30	0	0	0	0	0	0	0	0	0	0	0	0	0	0	1	0	0	0	0	0	0	0	1	0	0	0	0	0	0	0	0	0	0	0	0	0	0	0
Seq1271	GTGCGGTCAGTTCCCGATTTTGCGTGCTGC	30	0	0	0	0	0	0	0	0	0	0	0	0	0	0	0	0	0	0	0	0	0	0	0	0	0	0	2	0	0	0	0	0	0	0	0	0	0	0
Seq1272	CCGTGGGAGGATTTACCGTGAGGTCGTGTG	30	0	0	0	0	0	0	0	0	0	0	0	0	0	0	0	1	0	0	0	0	0	0	0	0	0	0	0	0	0	0	0	0	0	0	0	0	0	0
Seq1273	GGTCCATGTCTCGGTACGCTGTATTATGTG	30	0	0	0	0	0	0	0	0	0	0	0	0	0	0	0	0	0	1	0	0	0	0	0	0	0	0	0	0	0	0	0	0	0	0	0	0	0	0
Seq1274	TACTGGCACGTCTTGTTCTGGCCTACCATG	30	0	1	0	0	0	0	0	1	0	0	0	0	0	0	0	0	0	0	0	0	0	0	0	0	0	0	0	0	0	0	0	0	0	0	0	0	0	0
Seq1275	CAACTGCGGGTGGGTGGGTGGCTTTGATTC	30	1	0	0	0	0	0	0	0	0	0	0	0	0	0	0	0	0	0	0	1	0	0	0	0	0	0	0	0	0	0	0	0	0	0	0	0	0	0
Seq1276	GGTCTCGTGGGTGGGAGGGAGTTGATTCTAC	31	0	0	0	0	0	0	0	0	0	0	0	0	0	0	0	0	0	0	0	0	0	0	0	0	0	0	0	0	0	0	0	0	1	0	0	0	0	0
Seq1277	GCGAATTATCAACACAGAGATGTGTCCCCG	30	0	0	0	0	0	0	0	0	0	0	0	0	0	0	0	0	0	0	0	0	0	0	0	0	0	1	0	1	0	0	0	0	0	0	0	0	0	0
Seq1278	GTGGGTGGGTGGGTGGTTACTCGTTGAACC	30	0	0	0	1	0	0	0	0	0	0	0	0	0	0	0	0	0	0	0	0	0	0	0	0	0	0	0	0	0	0	0	0	0	0	0	0	0	0
Seq1279	GTACCGCGAGGTATGGCTGCCTTGGTCCCTG	31	0	0	0	0	0	0	0	0	0	0	0	0	0	0	0	0	0	1	0	0	0	0	0	0	0	0	0	0	0	0	0	0	0	0	0	0	0	0
Seq1280	CAACGGCGGGTGGGTGGGTGGTGTTGTGAC	30	0	1	0	0	0	0	0	0	0	0	0	0	0	0	0	0	1	0	0	0	0	0	0	0	0	0	0	0	0	0	0	0	0	0	0	0	0	0
Seq1281	TGGATGTATGTGTTGTGTAGTGCTCTGAT	29	0	0	0	0	0	0	0	0	0	0	0	0	0	1	0	0	0	0	1	0	0	0	0	0	0	0	0	0	0	0	0	0	0	0	0	0	0	0
Seq1282	GGAGCCGTGGGTGGGTGGAGATTTAACGTC	30	0	0	0	0	0	0	0	0	0	0	0	0	0	0	0	0	0	0	0	0	0	0	0	0	0	0	0	0	0	0	0	1	0	0	0	0	1	0
Seq1283	TGGGTATGTCAGTCACGTGAGTGGTCTTTG	30	0	0	0	1	0	0	0	0	0	0	0	0	0	0	0	0	0	0	0	0	0	0	0	0	0	0	1	0	0	0	0	0	0	0	0	0	0	0
Seq1284	GCGAATGATCCTGTCCCCTGTGTGCCCTTG	30	0	0	1	0	0	0	0	0	0	0	0	0	0	0	0	0	0	0	0	0	0	0	0	0	0	0	0	1	0	0	0	0	0	0	0	0	0	0
Seq1285	CGTGAGATTCCCTATGGTTACCGCGCTTTG	30	0	0	0	0	0	1	0	0	0	1	0	0	0	0	0	0	0	0	0	0	0	0	0	0	0	0	0	0	0	0	0	0	0	0	0	0	0	0
Seq1286	CGGCGGGAGGGTGGGTAGAGATTTAACGTC	30	0	0	0	0	0	0	0	0	0	0	0	0	0	0	0	0	0	0	0	0	0	0	0	0	0	0	0	0	0	1	0	0	0	0	0	0	1	0
Seq1287	GCACACCCAACCCAACGAAAGTTTTCCTTC	30	0	0	0	0	0	0	0	0	0	1	0	0	0	0	0	0	0	0	0	0	0	0	0	0	1	0	0	0	0	0	0	0	0	0	0	0	0	0
Seq1288	CGGCAGGTGGGTGGGCGGAGATTTAACGTC	30	0	0	0	0	0	0	0	0	0	0	0	0	0	0	0	0	0	0	1	0	0	0	0	0	0	0	0	0	0	0	0	0	0	0	0	1	0	0
Seq1289	GACCTCATCAGGAGCGTTGATTTTAGCTGG	30	0	0	0	0	0	0	0	0	0	0	0	0	0	0	0	0	0	0	0	0	0	0	0	0	0	0	0	0	0	0	0	0	2	0	0	0	0	0
Seq1290	GCACGATGTAGTGCCCGGGCTGCTTTTCTC	30	0	0	0	0	0	0	0	0	0	1	0	0	0	0	0	0	0	0	0	0	0	0	0	0	0	0	0	0	0	1	0	0	0	0	0	0	0	0
Seq1291	GATCGGCGGGTGGGTGGGAGGAGATTTGAC	30	0	0	0	0	0	0	0	0	0	0	0	0	0	0	0	0	0	0	0	0	0	0	0	0	0	0	0	0	0	0	0	0	0	0	0	0	0	0
Seq1292	CCCATTTGTACGTGAGTATGCGCCCGCTCG	30	0	0	0	0	0	2	0	0	0	0	0	0	0	0	0	0	0	0	0	0	0	0	0	0	0	0	0	0	0	0	0	0	0	0	0	0	0	0
Seq1293	GGATCCTCGGCTCGGAGGTCAGTATTCTC	29	0	1	0	0	0	0	0	0	1	0	0	0	0	0	0	0	0	0	0	0	0	0	0	0	0	0	0	0	0	0	0	0	0	0	0	0	0	0
Seq1294	TGGATGTCTGTGTTGTGTAGTTGCTCTGAT	30	0	1	0	0	0	0	0	0	0	0	0	0	0	0	0	0	0	0	0	0	0	0	0	0	0	0	0	0	0	0	0	0	0	0	0	0	0	0
Seq1295	GGCTGTCCGTATTGCATCAACGTCTTGTCCT	31	0	0	0	0	0	0	0	0	0	0	0	1	0	0	0	0	0	0	0	0	0	0	0	0	0	0	0	1	0	0	0	0	0	0	0	0	0	0
Seq1296	CGGCGGATGGGCGGGAGTTCATTGCTACTG	30	0	0	0	0	0	0	0	0	0	0	0	0	0	0	0	0	0	0	0	0	0	0	1	0	0	1	0	0	0	0	0	0	0	0	0	0	0	0
Seq1297	GGGGGGATCCATTTTCGCCGTGAGGCTGGT	30	0	0	0	0	0	0	0	0	0	0	0	0	0	0	0	0	0	0	0	0	0	1	0	0	0	0	0	0	0	0	1	0	0	0	0	0	0	0
Seq1298	TGCAGTGGGTGGGTGGGTGGCGCATGAACG	30	0	0	0	0	0	0	0	0	0	0	0	0	1	0	0	0	0	0	0	0	1	0	0	0	0	0	0	0	0	0	0	0	0	0	0	0	0	0
Seq1299	CAGGCCGTGGGAGGGTGGGCGGTAGCCTGG	30	0	0	0	0	0	0	0	0	0	0	0	0	0	0	0	0	0	0	0	0	0	0	0	0	0	0	1	0	0	0	0	0	0	0	0	0	0	0
Seq1300	GCGGCTAGCACGTCACTGTGGTTACTTTTT	30	0	0	0	0	0	0	0	0	0	0	0	0	0	0	0	0	0	0	0	0	0	0	0	2	0	0	0	0	0	0	0	0	0	0	0	0	0	0
Seq1301	TGTATGTGTGTGTTGTGTAGTTGCTCTGAT	30	0	0	0	0	1	0	0	0	0	0	1	0	0	0	0	0	0	0	0	0	0	0	0	0	0	0	0	0	0	0	0	0	0	0	0	0	0	0
Seq1302	CGAGAGATCCCCATCTTAACGTGCTGCCTG	30	0	0	0	0	1	0	0	0	0	0	0	0	0	0	0	0	0	0	0	0	0	0	0	0	0	0	0	0	0	0	1	0	0	0	0	0	0	0
Seq1303	GCGATGCGATGGAGATGTACTCAGCACCGTCAACTGAAT	39	0	1	1	0	0	0	0	0	0	0	0	0	0	0	0	0	0	0	0	0	0	0	0	0	0	0	0	0	0	0	0	0	0	0	0	0	0	0
Seq1304	TCGTGGGTGGGTGGGTGGCTAGTTGACTTC	30	0	0	0	0	0	0	0	0	0	0	0	0	0	0	0	1	0	0	0	0	0	0	0	0	0	0	0	0	0	0	0	1	0	0	0	0	0	0
Seq1305	CCGTGGGTGGGTGGGTGGATTATTCAGTTC	30	0	0	0	0	0	0	0	0	0	0	0	1	0	0	0	0	0	0	0	0	0	1	0	0	0	0	0	0	0	0	0	0	0	0	0	0	0	0
Seq1306	TGCGGTGGGAGGGTGGGTGGAGCGTGGTCG	30	0	0	0	0	0	0	0	0	0	0	0	0	0	0	0	0	0	0	0	0	0	0	0	0	0	0	0	0	0	0	0	0	0	0	0	0	0	1
Seq1307	GCCCCGTCCATATGGTTGCTTGTACTGCAC	30	0	0	0	0	0	0	0	0	0	0	0	0	0	0	0	0	0	0	0	0	2	0	0	0	0	0	0	0	0	0	0	0	0	0	0	0	0	0
Seq1308	GGATCCCCGCATCGTGGGTCAGTATCCTTC	30	0	0	0	0	0	0	0	0	0	0	0	1	0	0	0	0	0	0	0	0	0	0	0	0	0	0	0	0	0	0	0	0	0	0	0	0	0	0
Seq1309	GAGGTGGGAGGGTGGGGTTGACCTTGCGTG	30	0	0	0	0	0	0	0	0	0	0	0	1	0	0	0	0	0	0	0	0	0	0	0	0	0	0	0	1	0	0	0	0	0	0	0	0	0	0
Seq1310	CCGAGAGGAGTTCGTTCCCTTTGTTTGCCC	30	0	0	0	0	0	0	0	0	0	0	0	0	0	1	0	0	0	0	0	0	0	0	0	0	0	0	0	0	1	0	0	0	0	0	0	0	0	0
Seq1311	GGATCGTCGTATCGTAGGTCAGTATTCATA	30	0	0	0	0	0	0	0	0	0	0	0	1	0	0	0	0	0	0	0	0	0	0	0	0	0	0	0	0	0	0	0	0	0	0	0	0	0	0
Seq1312	GCGTGAGCGTTGTGTCCTGTCCGTTCTTTG	30	0	0	0	0	0	0	0	0	0	0	0	0	1	0	0	0	0	0	0	0	0	0	0	0	0	0	0	1	0	0	0	0	0	0	0	0	0	0
Seq1313	CGCGATGTAGCGTTCTTTCCTATCCTGTGG	30	0	0	0	0	0	1	0	0	0	0	0	0	0	0	0	0	0	0	0	0	0	0	1	0	0	0	0	0	0	0	0	0	0	0	0	0	0	0
Seq1314	GCCCCGTGTGATTCCCCTTTCCTACCCCTG	30	0	0	0	0	0	0	1	0	0	0	0	0	0	0	1	0	0	0	0	0	0	0	0	0	0	0	0	0	0	0	0	0	0	0	0	0	0	0
Seq1315	CGTGGTGGGAGGGTGGGTGGAGCGTGGTCG	30	0	0	0	0	0	0	0	0	0	0	0	0	0	0	0	0	0	0	0	0	0	0	0	0	0	0	0	0	0	0	0	1	0	0	0	0	0	0
Seq1316	CTGCTCAGTTGTCCTCTAGGTCTCGAACGT	30	1	0	0	0	0	0	0	0	0	0	0	0	0	0	0	0	0	0	0	0	0	0	0	0	0	0	0	0	1	0	0	0	0	0	0	0	0	0
Seq1317	CGCGGTGGGAGGGTGGGTGGAGCTTGGTCG	30	0	0	0	0	1	0	0	0	0	0	1	0	0	0	0	0	0	0	0	0	0	0	0	0	0	0	0	0	0	0	0	0	0	0	0	0	0	0
Seq1318	GCCGTCCGTCCCTATTTGCTGTTTCCCCTG	30	0	0	0	0	0	0	0	0	1	0	0	0	1	0	0	0	0	0	0	0	0	0	0	0	0	0	0	0	0	0	0	0	0	0	0	0	0	0
Seq1319	GGGAGTCCAGTTGCACATGGGAATGTCTCG	30	0	1	0	0	0	0	0	0	0	0	0	1	0	0	0	0	0	0	0	0	0	0	0	0	0	0	0	0	0	0	0	0	0	0	0	0	0	0
Seq1320	GACTTCGTGGGTGGGTGGGTGGATTTGGTC	30	0	0	0	0	1	0	0	0	0	0	0	0	0	0	1	0	0	0	0	0	0	0	0	0	0	0	0	0	0	0	0	0	0	0	0	0	0	0
Seq1321	GGGCTCAGTTTCCTTGGTTTTTGGTCTTGG	30	0	0	0	0	0	0	0	0	0	0	0	0	0	0	0	0	0	1	0	0	1	0	0	0	0	0	0	0	0	0	0	0	0	0	0	0	0	0
Seq1322	CCTGGACACCAGGGGCACTATTCTCTTGG	29	0	0	0	0	0	0	0	0	0	0	0	0	0	0	0	0	0	0	0	0	0	0	0	0	0	0	0	0	0	0	0	0	0	0	0	0	0	0
Seq1323	CGCGCATCCATGTGCTGCTTATACCCGTTC	30	0	0	0	0	0	0	0	0	0	1	0	0	0	0	0	0	0	0	0	0	0	0	0	0	0	0	0	0	0	0	0	0	0	0	0	0	0	0
Seq1324	GTGGGTGGGTGGGTGGATAGTTGATCTATG	30	0	0	0	0	0	0	0	0	0	0	0	0	0	0	0	0	0	1	0	0	0	0	0	0	0	0	0	0	0	0	0	0	0	0	0	0	0	0
Seq1325	GTGGGTGGGTGGGAGGTAAGTTGCGCCGAC	30	0	0	0	0	0	0	0	0	0	0	0	0	0	0	0	0	0	0	0	0	0	0	0	0	0	0	1	0	0	0	0	0	0	0	0	1	0	0
Seq1326	GGAGCCTCGACTCAGAGGTCAGTATTCTGC	30	0	0	0	0	0	0	0	0	0	0	0	0	0	0	1	0	1	0	0	0	0	0	0	0	0	0	0	0	0	0	0	0	0	0	0	0	0	0
Seq1327	GCTGCCTGCTACGTGAGTCCCGTTTTTTCC	30	0	0	0	0	0	0	0	0	0	0	0	0	0	0	0	0	0	0	0	0	0	1	0	0	0	0	0	0	0	0	0	0	0	0	0	0	0	0
Seq1328	GTCGCCGTCCGAACCAGGTCCCCTGCTTTAC	31	0	0	0	0	0	0	0	0	0	0	0	1	0	0	0	1	0	0	0	0	0	0	0	0	0	0	0	0	0	0	0	0	0	0	0	0	0	0
Seq1329	GGATCGTCGTATCGTAGGTCAGTATTCCTG	30	0	0	0	0	1	0	0	0	0	0	0	0	0	0	0	0	0	0	0	0	0	0	1	0	0	0	0	0	0	0	0	0	0	0	0	0	0	0
Seq1330	CGGACGAATCTCGAGTACGTGCCCCCTATG	30	0	0	0	0	0	0	0	0	0	1	0	0	0	0	1	0	0	0	0	0	0	0	0	0	0	0	0	0	0	0	0	0	0	0	0	0	0	0
Seq1331	CGCACGGAGGAGTGCGTCGATCACCTGTTG	30	0	0	0	0	0	0	0	0	0	0	0	0	0	0	0	0	0	0	0	0	0	0	0	0	0	0	0	0	0	0	0	0	0	0	0	0	0	0
Seq1332	CCCGGTTTGCCGTGCAGCATACGATCTTCC	30	0	0	0	0	0	0	0	0	0	0	0	0	0	0	0	0	0	0	0	0	0	0	0	0	0	0	0	0	0	0	0	0	0	0	0	0	0	0
Seq1333	GTGTTTGAGTTTGGAGTTCCTCTGTCCTGG	30	0	0	0	0	0	0	0	0	0	1	0	0	0	0	0	0	0	0	0	0	0	0	0	0	0	0	0	0	0	0	0	0	0	0	0	0	1	0
Seq1334	GAATCCTCGGCTCGTAGGTCAGTATTCTC	29	0	0	0	0	0	0	0	0	0	0	2	0	0	0	0	0	0	0	0	0	0	0	0	0	0	0	0	0	0	0	0	0	0	0	0	0	0	0
Seq1335	CGGCGGGTGTGTGGAGATTTAACGTC	26	0	0	0	0	0	0	0	0	0	0	0	0	0	0	0	1	0	0	0	1	0	0	0	0	0	0	0	0	0	0	0	0	0	0	0	0	0	0
Seq1336	CGGGTGTGTATTTGGGTTGAGGGGTACGTG	30	0	0	0	0	0	0	0	0	0	0	2	0	0	0	0	0	0	0	0	0	0	0	0	0	0	0	0	0	0	0	0	0	0	0	0	0	0	0
Seq1337	GCCGACGGAGGCCAACGTGAGTGTTTTGTG	30	0	0	0	0	0	0	1	1	0	0	0	0	0	0	0	0	0	0	0	0	0	0	0	0	0	0	0	0	0	0	0	0	0	0	0	0	0	0
Seq1338	GTGTGAGCATTCGGCGTTTATTGGGACTTG	30	0	0	0	0	0	0	0	0	0	0	2	0	0	0	0	0	0	0	0	0	0	0	0	0	0	0	0	0	0	0	0	0	0	0	0	0	0	0
Seq1339	CGGGGGGACCACCTTCCCTGTACGTCGTGG	30	0	0	0	0	0	0	0	0	0	0	0	1	0	0	1	0	0	0	0	0	0	0	0	0	0	0	0	0	0	0	0	0	0	0	0	0	0	0
Seq1340	TGGCGACGTCCGAACCAGGTTCCCTGATGT	30	0	0	0	0	0	0	0	0	0	0	0	0	0	0	1	0	0	0	0	0	0	1	0	0	0	0	0	0	0	0	0	0	0	0	0	0	0	0
Seq1341	TCAGGGGTCCTATGGCACGGGCTGCTCTTG	30	0	0	0	0	1	0	0	0	0	0	0	0	0	0	0	0	0	0	0	1	0	0	0	0	0	0	0	0	0	0	0	0	0	0	0	0	0	0
Seq1342	GAGGTGGGAGGGGGGGGTTGACCTTGCGTG	30	0	0	0	0	0	0	0	0	0	0	0	0	0	0	0	0	0	0	0	0	0	0	0	0	0	0	0	0	0	1	0	0	0	0	0	0	0	0
Seq1343	GCCAGCGAGATGCCCATGTAGATTGACTTC	30	0	0	2	0	0	0	0	0	0	0	0	0	0	0	0	0	0	0	0	0	0	0	0	0	0	0	0	0	0	0	0	0	0	0	0	0	0	0
Seq1344	ACCGATATTCCTGCACGATGGAGTGCTTG	29	0	0	0	0	0	0	0	0	0	0	0	0	1	0	1	0	0	0	0	0	0	0	0	0	0	0	0	0	0	0	0	0	0	0	0	0	0	0
Seq1345	AGCGGGGACGTTAGGTTTGTACTTTACATG	30	0	0	0	0	1	0	0	0	0	0	0	1	0	0	0	0	0	0	0	0	0	0	0	0	0	0	0	0	0	0	0	0	0	0	0	0	0	0
Seq1346	ACCCCTGGGCCATGGACATTTTTGCTCTGC	30	0	0	0	0	0	1	0	0	0	0	0	0	0	0	0	0	0	0	0	0	0	0	0	0	0	0	0	1	0	0	0	0	0	0	0	0	0	0
Seq1347	GCTCCCGGGAGGCATTTTTCCTGCTCTGTG	30	0	0	0	0	0	0	0	0	0	0	0	0	0	0	0	0	0	0	1	0	1	0	0	0	0	0	0	0	0	0	0	0	0	0	0	0	0	0
Seq1348	CCCGATGTGGATCAGCTGCTGTTTCGTTAC	30	0	0	0	0	0	0	0	0	0	0	0	0	0	0	0	0	0	0	0	0	0	0	0	1	0	0	1	0	0	0	0	0	0	0	0	0	0	0
Seq1349	GCGGGGGGGGGGGTGGTAAGTTGTGCCGAC	30	0	0	0	0	0	0	0	0	0	0	0	0	0	0	0	0	0	0	0	0	0	0	1	0	0	0	0	0	0	1	0	0	0	0	0	0	0	0
Seq1350	CCTTCGCCCGCGGTCAAGGTCTCTCTGTGC	30	0	0	0	0	0	0	0	0	1	0	0	0	0	0	0	0	0	0	0	0	0	0	0	0	0	0	0	0	0	0	0	1	0	0	0	0	0	0
Seq1351	CCCCCGCGTTGTGGTCCTTTTCCCTCAGTG	30	0	0	0	0	0	0	0	1	0	0	1	0	0	0	0	0	0	0	0	0	0	0	0	0	0	0	0	0	0	0	0	0	0	0	0	0	0	0
Seq1352	TGACCGTTCCCGTCACGCGTGAGCGTTTTG	30	0	0	1	0	0	0	0	0	0	0	0	0	0	0	0	0	0	0	0	0	0	0	0	0	1	0	0	0	0	0	0	0	0	0	0	0	0	0
Seq1353	GGAACCGCGAGGTTGTGCTGTCCCCCCTGT	30	0	0	0	0	0	0	0	0	0	0	0	0	0	0	0	0	0	0	0	0	0	0	0	0	0	0	0	0	0	1	1	0	0	0	0	0	0	0
Seq1354	GGGGAGTACTGCAGCCTTTGATCCGTTTGC	30	0	0	0	0	0	0	0	0	0	0	0	0	0	0	0	0	0	0	0	0	1	0	0	0	0	0	0	0	0	0	1	0	0	0	0	0	0	0
Seq1355	CGGCGGGTGGGTGGGTGGAGATTTGGCGTC	30	0	0	0	0	0	0	0	0	0	0	0	0	1	0	0	0	0	0	0	0	0	0	0	0	0	0	0	0	0	1	0	0	0	0	0	0	0	0
Seq1356	GCGTGAGCGACTCCTTACTACTTATGCCCG	30	0	0	0	0	0	0	0	0	0	0	0	0	0	0	0	0	0	0	0	0	0	0	0	0	0	0	0	1	0	0	0	1	0	0	0	0	0	0
Seq1357	CGATCCATGGGTCCAATCTGTCTTTTCCGC	30	0	0	0	0	0	0	0	0	0	0	0	0	0	0	0	0	0	0	0	0	0	0	0	0	0	0	0	0	1	0	0	0	0	1	0	0	0	0
Seq1358	CGGCGGATGGGAGGGAGTTTAGTGCGACGG	30	0	0	1	0	0	0	0	0	0	0	0	0	0	0	0	0	0	0	0	0	0	0	0	0	0	0	0	0	0	0	0	0	0	0	0	0	0	0
Seq1359	CGAAATAATAGGCATACGGCGGATGGGTGG	30	0	1	0	0	0	0	0	0	0	0	0	0	0	0	0	0	0	0	0	0	0	0	0	0	0	0	0	0	0	0	1	0	0	0	0	0	0	0
Seq1360	GCCCCGTGTGTCTTGACCGTGAGGTCCTTG	30	0	0	0	0	0	0	0	1	0	0	0	0	0	0	0	0	0	0	0	0	1	0	0	0	0	0	0	0	0	0	0	0	0	0	0	0	0	0
Seq1361	CCTGTGATTTGGCCTGACCTGTTCTGTGTG	30	0	1	0	0	0	0	0	0	0	0	0	0	0	0	0	0	0	0	0	0	0	0	0	0	0	0	0	0	0	0	0	0	0	0	0	0	0	0
Seq1362	CCTCGTGGGTGGGTGGGTGGTATGAGATTG	30	0	0	0	0	0	0	0	1	0	0	0	0	0	0	0	0	1	0	0	0	0	0	0	0	0	0	0	0	0	0	0	0	0	0	0	0	0	0
Seq1363	GGAGCCCCGCATCGTGGGTCAGTATTCTTC	30	0	0	0	0	0	0	0	0	0	0	0	0	0	0	0	0	1	0	0	0	0	0	0	0	0	0	1	0	0	0	0	0	0	0	0	0	0	0
Seq1364	CCGACTGTGGGTGGGTGGGTGGAAAGTGTC	30	0	0	0	0	1	0	0	0	0	0	0	0	0	0	0	0	0	0	0	0	0	0	0	0	0	0	0	0	0	0	1	0	0	0	0	0	0	0
Seq1365	TCCGTATTGACCGACCGTGAGGCCTCTTTG	30	0	0	0	0	0	0	0	0	0	0	0	0	0	0	0	0	0	0	1	0	0	0	0	0	0	0	0	0	0	0	0	0	1	0	0	0	0	0
Seq1366	TGGAGGTGTGGGTTGTGTAGTTGCTCTGAT	30	0	0	0	0	0	0	0	0	0	0	0	0	0	0	0	0	0	1	0	0	0	0	0	0	0	0	0	0	1	0	0	0	0	0	0	0	0	0
Seq1367	CGGCGGGTGGGTGGGTGGAGATATCATGGC	30	0	0	0	0	0	0	0	0	0	0	0	0	0	0	0	0	0	0	0	0	0	0	0	0	0	0	0	0	0	0	1	0	0	0	0	0	1	0
Seq1368	GCCAGTTCTTCGCCCCTTACCATGGGTCTC	30	0	0	0	0	0	0	0	0	0	0	1	0	1	0	0	0	0	0	0	0	0	0	0	0	0	0	0	0	0	0	0	0	0	0	0	0	0	0
Seq1369	CGCATGGGGGTCTGGCGCTTGGGTATTGGC	30	0	0	0	0	0	0	0	0	0	0	0	0	0	0	0	0	0	0	0	0	0	0	0	0	0	0	0	0	0	0	0	0	0	0	0	0	0	0
Seq1370	GCGGCGTTAGCCAGAACTGATCTTAGGCTC	30	0	0	0	0	0	0	0	0	0	0	0	0	0	0	0	0	0	0	0	0	0	0	0	2	0	0	0	0	0	0	0	0	0	0	0	0	0	0
Seq1371	CCTTAGATTGGCAACGTCTTGTTCTGTGCC	30	0	0	0	0	1	0	0	0	0	0	0	0	0	0	0	0	0	0	0	0	0	0	0	0	0	0	0	0	0	0	0	0	0	0	0	0	0	0
Seq1372	GCGAAGGAGCATTCCCTGCTGTCCTTTTTC	30	0	0	0	0	0	0	0	0	0	0	0	0	0	0	1	0	0	0	0	0	0	1	0	0	0	0	0	0	0	0	0	0	0	0	0	0	0	0
Seq1373	CGTGGGTGGGTGGGCGGCTGTTGAGGCTCG	30	0	0	0	0	0	0	0	1	0	0	0	0	1	0	0	0	0	0	0	0	0	0	0	0	0	0	0	0	0	0	0	0	0	0	0	0	0	0
Seq1374	GCGACGTCCGAGCCTGGTTCCCAGTTTCC	29	0	0	0	0	0	0	0	0	0	1	0	0	0	0	0	0	0	0	0	0	0	0	0	1	0	0	0	0	0	0	0	0	0	0	0	0	0	0
Seq1375	CGATCCAGTTGTCCTCCAGGTCTCGAACCG	30	0	0	1	0	0	0	0	0	0	0	0	1	0	0	0	0	0	0	0	0	0	0	0	0	0	0	0	0	0	0	0	0	0	0	0	0	0	0
Seq1376	ATCCGTACCCATCTGTGCTGCCCCTTGTTC	30	0	1	0	0	0	0	0	0	0	0	0	0	0	0	0	0	0	0	0	0	0	0	0	0	0	0	0	0	1	0	0	0	0	0	0	0	0	0
Seq1377	GTGATGCGCTGGAGATGTGTCAGCACCGTCAACTGAAT	38	0	0	0	0	0	0	0	1	0	0	0	0	0	0	0	0	0	0	0	0	0	0	0	0	0	0	0	0	0	0	0	0	0	0	0	1	0	0
Seq1378	GGTCCTGTGGGTGGGTGGGAGTTGTCTTG	29	0	0	0	0	0	0	0	0	0	0	0	0	0	1	0	0	0	0	0	0	0	0	0	0	0	0	0	0	0	0	0	0	0	0	0	0	0	0
Seq1379	GGATCCTCGGCTAGTAGGTCAGTATTCTC	29	0	2	0	0	0	0	0	0	0	0	0	0	0	0	0	0	0	0	0	0	0	0	0	0	0	0	0	0	0	0	0	0	0	0	0	0	0	0
Seq1380	GCCGATGGAGGCTGTAACTTTGCGTTTTGG	30	0	0	0	0	0	0	0	0	1	0	0	0	0	0	0	0	0	0	0	0	0	0	0	0	0	0	0	0	0	0	0	0	0	0	0	0	1	0
Seq1381	GGGGGTAGTCCTTCTGTGCTGCTGATTTGG	30	0	0	0	0	2	0	0	0	0	0	0	0	0	0	0	0	0	0	0	0	0	0	0	0	0	0	0	0	0	0	0	0	0	0	0	0	0	0
Seq1382	ACAACACATTCAGGCTCTCTGGTTCCCTTG	30	0	0	0	0	0	0	0	0	0	0	0	0	0	0	0	0	0	0	0	0	0	0	0	1	0	0	0	0	0	0	0	0	0	1	0	0	0	0
Seq1383	CGGCGGGTGGGTAGGTGGAGAATTAACGTC	30	0	0	0	0	0	0	0	0	0	0	0	0	0	0	0	0	0	0	0	0	0	0	0	0	0	0	0	0	0	0	0	0	0	0	0	0	0	0
Seq1384	GGAGCCGTAGGTGGGTGGGTGGTTGCTGCC	30	0	0	0	0	0	0	1	0	0	0	0	0	0	0	0	0	0	0	0	0	0	0	0	0	1	0	0	0	0	0	0	0	0	0	0	0	0	0
Seq1385	ACCCTCGCGTGAGCCTCTTATCGTGCTGCC	30	0	0	0	0	0	0	0	0	0	0	0	0	0	0	0	0	0	0	0	0	0	0	0	0	0	0	0	0	0	0	0	0	0	0	0	1	0	0
Seq1386	GCGCCTGGTTTGTGCTGTACTTAGGTCTGT	30	0	0	0	0	0	0	0	0	0	0	0	1	0	0	1	0	0	0	0	0	0	0	0	0	0	0	0	0	0	0	0	0	0	0	0	0	0	0
Seq1387	GGGCCTAGTTGACCAACCGTTCTCTGCTGG	30	0	0	0	0	1	0	0	0	0	0	0	0	0	0	0	0	0	0	0	0	0	0	0	0	0	0	0	0	0	0	0	0	0	0	0	0	1	0
Seq1388	CGATCTCCCGGGCTGGCCACTTTTTCCTGC	30	0	0	0	0	0	0	0	1	0	0	0	0	0	0	0	0	0	0	0	0	1	0	0	0	0	0	0	0	0	0	0	0	0	0	0	0	0	0
Seq1389	GGTCCGTGAGGCTCTTTGTGTTCCTTCTTG	30	0	0	0	0	1	0	0	0	0	0	0	0	0	0	0	0	0	0	0	0	0	0	0	0	0	0	0	0	0	0	0	0	0	0	0	0	0	0
Seq1390	GTGGGTGGGTGGGTGGCACATTCGATG	27	0	0	0	0	0	0	0	0	0	0	0	0	1	1	0	0	0	0	0	0	0	0	0	0	0	0	0	0	0	0	0	0	0	0	0	0	0	0
Seq1391	GCGTGGTAGCTATTCGGTAATTCCCCCCTTG	31	0	0	0	0	0	0	0	0	0	0	0	0	0	0	0	0	0	0	0	0	0	0	0	1	0	0	0	0	0	0	0	0	0	0	0	0	0	0
Seq1392	CGCGCTATGTGTTGTGCCGAACCTCTGTTT	30	0	0	0	0	0	0	0	0	0	0	0	0	0	0	0	0	0	0	0	0	0	0	0	0	0	0	0	0	0	0	2	0	0	0	0	0	0	0
Seq1393	GTGATGTGGGTGGGTGGGCGGTACACTTTC	30	0	0	0	0	0	0	0	0	0	0	0	0	0	0	0	0	0	0	0	0	0	0	1	0	0	0	0	0	0	0	0	0	0	0	0	0	0	0
Seq1394	CCGGGCACCTTTGGTCCCTACGGGCGGATCC	31	0	0	0	0	0	0	0	0	0	0	0	0	0	0	0	0	0	0	0	0	0	0	0	0	0	0	0	0	0	0	0	0	0	1	0	0	0	0
Seq1395	GGCACGTTTCCCCTTCCTACAATGCCCTGG	30	0	0	0	0	0	0	0	0	0	0	0	0	0	0	0	0	0	0	0	0	0	0	0	0	0	0	0	0	0	0	0	0	0	0	0	0	0	0
Seq1396	CAGGCCGTGAGAGGGTGGGTGGTAGCCTGG	30	0	0	0	0	0	0	0	1	0	0	0	0	0	0	0	0	1	0	0	0	0	0	0	0	0	0	0	0	0	0	0	0	0	0	0	0	0	0
Seq1397	ACGAAGAAAAGTTGCCCACTCCCTTGTTTG	30	0	0	0	0	0	0	0	0	0	0	0	2	0	0	0	0	0	0	0	0	0	0	0	0	0	0	0	0	0	0	0	0	0	0	0	0	0	0
Seq1398	GATCGGGACTTGGCGGGTGGGTGGAAGGTC	30	0	0	1	0	0	0	0	0	0	0	0	0	0	0	0	0	0	0	0	0	0	0	0	0	0	0	0	1	0	0	0	0	0	0	0	0	0	0
Seq1399	GGGGCCGTGGGTGGGTGGGTGGTTGCTGCC	30	0	0	0	0	0	0	1	0	0	0	0	0	0	0	0	0	0	0	0	0	0	0	0	0	0	0	0	0	0	0	0	0	0	0	0	0	0	0
Seq1400	GGATGTGATCCACCCCGTGCTGCCCGCTTG	30	0	1	0	0	0	0	0	0	0	0	0	0	0	0	0	0	0	0	0	0	0	0	0	1	0	0	0	0	0	0	0	0	0	0	0	0	0	0
Seq1401	GGCGTGAGCCTGTCCATATTGCTGTCTTTC	30	1	0	0	0	0	0	0	0	0	0	0	0	0	0	0	0	0	0	0	0	0	0	0	0	0	0	0	0	0	0	0	0	0	0	0	0	0	0
Seq1402	GGATGTGTGTGTTGTGTAGTTTCTCTGAT	29	0	0	0	0	0	0	0	0	0	0	0	0	0	0	0	0	1	0	0	0	0	0	0	0	1	0	0	0	0	0	0	0	0	0	0	0	0	0
Seq1403	CCCGTGGGAGGGTATTCGTCTGTGTTCTGC	30	0	0	0	0	0	0	0	0	0	0	0	0	1	0	0	0	0	0	0	0	1	0	0	0	0	0	0	0	0	0	0	0	0	0	0	0	0	0
Seq1404	GACCGAGTGTGGGTGGGGGGGTGGTATTTG	30	0	0	0	0	1	0	0	0	0	0	0	0	0	0	0	0	0	0	0	0	0	0	0	0	0	1	0	0	0	0	0	0	0	0	0	0	0	0
Seq1405	GCCCCCACGCCTTTTCTTTTGGCCCGTTCC	30	0	0	0	0	0	2	0	0	0	0	0	0	0	0	0	0	0	0	0	0	0	0	0	0	0	0	0	0	0	0	0	0	0	0	0	0	0	0
Seq1406	GCGGCGGGGGGGTGGGTGGTGCATTCCCG	29	0	0	0	0	0	0	0	0	0	0	0	0	0	0	0	0	1	0	0	0	0	0	0	0	0	0	0	0	0	0	0	0	0	0	0	0	0	0
Seq1407	CAGGCCTTGGGAGGGTGGGTGGTAGCCTGG	30	0	0	0	0	0	0	0	0	0	0	0	0	0	0	0	0	0	0	0	0	0	0	0	0	1	0	0	0	0	0	0	1	0	0	0	0	0	0
Seq1408	CGATTAATGTGGGTGGGTGGGCGGCTAATC	30	0	0	0	0	0	0	0	0	0	0	0	0	0	0	0	0	0	0	0	0	0	0	0	0	0	1	0	0	0	0	0	0	0	0	0	0	0	0
Seq1409	CGTGGGTGGGTGGGTGGCTGTTTGACTACG	30	0	0	0	0	0	0	0	1	0	0	0	0	1	0	0	0	0	0	0	0	0	0	0	0	0	0	0	0	0	0	0	0	0	0	0	0	0	0
Seq1410	CGCATGAGGGTCTGGCGCTTGGGCATTGGC	30	0	0	1	0	0	0	0	0	0	0	0	0	0	0	0	0	0	0	0	0	0	0	0	0	1	0	0	0	0	0	0	0	0	0	0	0	0	0
Seq1411	CAGGCCGTGGGAGGGCGGGTGGTAGCCTGG	30	0	0	0	0	0	0	0	0	0	0	0	0	0	0	0	0	0	0	0	1	0	0	0	0	0	0	0	0	0	0	0	0	0	0	0	0	1	0
Seq1412	CACATCGATGGAGATGTGCGTGCTGCTTTC	30	0	0	0	0	0	0	0	0	0	0	0	0	0	0	0	0	1	0	0	0	0	0	1	0	0	0	0	0	0	0	0	0	0	0	0	0	0	0
Seq1413	CCGGGGGGCGGGTGGGCGGAGGATATCGG	29	0	0	0	0	0	0	0	0	0	0	0	0	0	0	0	0	0	0	0	0	0	0	0	0	0	0	0	0	0	0	0	0	0	0	0	0	1	0
Seq1414	CGCGGGTGGGTGGGTGGACAACGTGGACTG	30	0	0	0	0	1	0	0	0	0	0	0	0	0	0	0	0	0	0	0	0	0	0	0	0	0	0	0	0	0	0	0	1	0	0	0	0	0	0
Seq1415	AGCCAATCCCGCGGTATTACCTTCCCGTCC	30	0	0	2	0	0	0	0	0	0	0	0	0	0	0	0	0	0	0	0	0	0	0	0	0	0	0	0	0	0	0	0	0	0	0	0	0	0	0
Seq1416	ACGGGTACCTTTGGTCCCAGCTCTACTGGGC	31	0	0	0	0	0	0	0	0	0	0	0	0	0	0	0	0	0	0	0	0	0	0	0	0	0	0	0	0	0	0	1	0	0	0	0	0	0	0
Seq1417	CAGGACCAGCGGGCGGGCGGGGGGAGGCTC	30	0	0	0	0	0	0	0	0	0	0	0	0	0	0	0	0	0	0	0	0	1	0	0	0	0	0	1	0	0	0	0	0	0	0	0	0	0	0
Seq1418	GTAGGTCGGGTTTCCCGGACACGTCTTACC	30	0	0	0	0	0	0	0	0	0	0	0	0	1	0	0	0	0	1	0	0	0	0	0	0	0	0	0	0	0	0	0	0	0	0	0	0	0	0
Seq1419	GCACCCGTTCGAGCGCAGTTCCCTGCCCCC	30	0	0	0	0	0	0	0	0	0	0	0	0	0	0	0	0	0	0	0	0	0	0	0	0	0	0	0	0	0	0	1	0	1	0	0	0	0	0
Seq1420	CGGAGTTGGTATGTTATCGTGTTGTGCTGC	30	0	1	0	0	0	0	0	0	0	0	0	0	0	0	0	0	0	0	0	0	0	0	0	0	0	0	0	0	0	0	0	0	0	0	0	0	0	0
Seq1421	GTGGGTGGGTGGGCGGTTAAGCTATGACGT	30	0	0	0	0	0	0	0	0	0	1	0	0	0	0	1	0	0	0	0	0	0	0	0	0	0	0	0	0	0	0	0	0	0	0	0	0	0	0
Seq1422	CGCGCCTTCCATGTGCTGTTTTCTACCGGG	30	1	0	0	0	0	0	1	0	0	0	0	0	0	0	0	0	0	0	0	0	0	0	0	0	0	0	0	0	0	0	0	0	0	0	0	0	0	0
Seq1423	GTGTGCGATGGAGATGTATCAGCACCGTCAACTGAAT	37	0	0	0	0	0	0	0	0	0	1	0	0	0	0	0	0	0	0	0	1	0	0	0	0	0	0	0	0	0	0	0	0	0	0	0	0	0	0
Seq1424	GGATCCCCGCATCGTGGGTCAGTAATCTTC	30	0	0	0	0	0	0	0	0	0	0	0	0	0	0	0	0	0	0	0	0	1	0	0	0	0	0	0	0	0	0	0	0	0	0	0	0	0	0
Seq1425	GCGTGAGCATTTCTCTTCGGCGTGACTGTC	30	0	0	0	0	0	0	0	0	0	0	0	0	0	1	0	0	0	0	0	1	0	0	0	0	0	0	0	0	0	0	0	0	0	0	0	0	0	0
Seq1426	GGCCCTATGTCGTGAGACCCGTGTATCTTG	30	0	0	0	0	0	0	1	0	0	0	0	0	0	0	0	0	0	0	0	0	0	0	0	0	0	0	0	0	0	0	0	0	0	0	0	0	0	0
Seq1427	GTCTCGTGGGTGGGTGGGTGGATTGACTTG	30	0	0	0	0	0	0	0	0	0	0	0	0	0	0	0	0	0	0	0	0	0	0	0	0	0	0	0	1	0	0	1	0	0	0	0	0	0	0
Seq1428	CGTGGGTGGGTGGGTGGCTCCTGTTGAGAC	30	0	0	0	0	0	0	0	0	0	1	0	0	0	0	0	0	0	0	0	0	0	0	0	0	0	0	0	0	0	0	0	0	0	0	0	0	0	0
Seq1429	AGGCGGGTGGGTGGGTGGAGATTTAACGAC	30	0	0	0	0	0	0	0	0	0	0	0	0	0	0	0	0	0	0	0	0	0	1	0	0	0	0	0	0	0	0	0	0	0	0	0	0	0	0
Seq1430	CCCCCCGTACTGTTGGCCCTAGGTTCACTG	30	0	0	0	0	0	0	0	0	0	0	0	0	0	0	0	0	0	0	0	1	0	0	0	0	0	0	0	0	0	0	0	0	0	0	0	0	0	0
Seq1431	CCCGTGAGGGCCGCCGAGTATAGTGTTGTC	30	0	0	0	1	0	0	0	0	0	0	0	0	0	0	0	0	0	0	0	0	0	0	0	0	0	0	0	0	0	0	0	0	0	0	0	0	0	0
Seq1432	CATGCCTCGTGGGTGGGTGGGTGGTTCCGC	30	0	0	0	0	0	0	0	0	0	0	0	0	0	0	0	0	0	1	1	0	0	0	0	0	0	0	0	0	0	0	0	0	0	0	0	0	0	0
Seq1433	GGATCCCCGCATCGTGGGTCAGTATTCTTG	30	0	0	0	0	0	0	0	0	0	0	0	0	0	0	0	0	0	0	0	1	0	0	0	0	0	0	0	0	0	0	0	0	0	0	0	0	0	0
Seq1434	GCGGAGGGCGAGTGGGTGGCACATTCGATG	30	0	0	0	0	0	0	0	0	0	0	0	0	0	0	0	0	0	0	0	0	0	0	0	0	0	0	0	0	0	0	0	0	0	0	0	0	0	0
Seq1435	CGCGGTGGGAGGGTGGGTGGAGCGTGGTG	29	0	0	0	0	0	0	0	0	0	0	0	0	0	0	0	0	0	0	0	1	0	0	0	0	0	0	0	0	0	0	0	0	0	0	0	0	0	0
Seq1436	CGTGGGAGGGTGGGTGGTTCGTGATGCGTG	30	0	0	0	0	0	0	1	0	0	0	0	0	0	0	0	0	0	0	0	0	0	0	0	0	0	0	0	0	0	0	0	0	0	0	0	0	0	0
Seq1437	GCACTCTTGTATCGAACGTGAGTTCCCTCG	30	0	0	1	0	0	0	0	0	0	0	0	0	0	0	0	0	0	0	0	0	0	0	0	0	0	0	0	0	0	1	0	0	0	0	0	0	0	0
Seq1438	CCCCTCAGCGTGAGCTAACTGACTTTACCTG	31	0	0	0	0	0	0	0	0	0	0	0	0	0	0	0	0	0	0	0	0	1	0	0	0	0	0	1	0	0	0	0	0	0	0	0	0	0	0
Seq1439	GCCGTGGGTGGGAGGGTGGAACCATTCAGG	30	1	0	0	0	0	0	0	0	0	0	0	0	0	1	0	0	0	0	0	0	0	0	0	0	0	0	0	0	0	0	0	0	0	0	0	0	0	0
Seq1440	CCACAATAGCGTGAGCGTTCGTGCTGCCCC	30	0	0	0	0	0	0	0	0	0	0	0	0	0	0	0	0	0	0	0	0	0	0	0	0	0	0	0	0	0	0	0	0	1	0	0	0	0	0
Seq1441	CGCGCCTCCATGTGCTGGGTCCCCTTTGTC	30	0	0	0	0	0	0	0	0	0	0	0	0	1	0	0	0	0	0	0	0	0	0	0	0	0	0	0	0	0	0	0	0	0	0	0	0	0	0
Seq1442	CTCGCCGCCGTTCCAGGGTATATACGTGTC	30	0	0	0	0	0	0	0	0	0	0	0	0	0	0	0	0	0	0	0	1	0	0	0	0	0	0	0	0	0	0	0	0	0	0	0	1	0	0
Seq1443	CGGAGGAGATTCTCTGCCACTTTGCCCCGG	30	0	0	0	0	0	0	0	0	0	0	0	0	0	0	0	0	1	1	0	0	0	0	0	0	0	0	0	0	0	0	0	0	0	0	0	0	0	0
Seq1444	CGCCGGGTATTGTGTTAGTATTAAAGGCACC	31	0	0	0	0	0	0	0	0	0	0	0	0	0	0	1	0	0	1	0	0	0	0	0	0	0	0	0	0	0	0	0	0	0	0	0	0	0	0
Seq1445	GCACGTGAGTGGCGTCTCTTCTAATTGGTC	30	0	0	0	0	0	0	0	0	0	0	0	0	0	0	0	0	0	1	0	0	0	0	0	0	0	0	0	0	0	0	0	0	1	0	0	0	0	0
Seq1446	GCGCGAGCGACGTACCTTTTGGTCCCCTCG	30	0	0	0	0	0	0	0	0	0	0	0	0	0	0	0	0	0	0	0	0	0	0	0	0	0	0	0	0	0	0	0	0	0	0	0	0	1	0
Seq1447	GGTATTGGGTTCGTAGAAAGGCTCCCTATG	30	0	0	0	0	0	0	0	0	0	0	0	0	0	0	0	0	0	0	0	0	1	0	0	0	0	0	0	0	0	0	0	0	0	0	0	0	0	0
Seq1448	GCGGGTGGGTGGGTGGTATTGCTACGGCACG	31	0	0	0	0	0	0	0	0	0	0	0	0	0	0	0	0	0	0	0	0	0	0	0	0	0	0	0	0	0	0	0	0	0	0	0	0	0	0
Seq1449	CCCCCTGGACCTTCTAGTTATGCTGTATAC	30	0	1	0	0	0	0	1	0	0	0	0	0	0	0	0	0	0	0	0	0	0	0	0	0	0	0	0	0	0	0	0	0	0	0	0	0	0	0
Seq1450	CGGAGGAGATTCGTGCTACCATTCCCTTGT	30	0	0	0	1	0	0	0	0	0	0	0	0	0	0	0	0	0	0	0	0	0	0	0	0	0	0	0	0	0	0	0	0	0	0	0	0	0	0
Seq1451	CGTGAGATCCCGCGTGAGCCCACTGCCTCG	30	0	0	0	0	0	0	0	1	0	0	0	1	0	0	0	0	0	0	0	0	0	0	0	0	0	0	0	0	0	0	0	0	0	0	0	0	0	0
Seq1452	CACTGTCGGCGGGGGGGTGGGTTGGTGAAC	30	1	0	0	0	0	0	0	0	0	0	0	0	0	0	0	0	0	0	0	0	0	0	0	0	0	0	0	0	0	0	0	0	0	0	0	0	0	0
Seq1453	GGATCGTCGTATCGTAGGTCAGTATTCTTG	30	1	0	0	0	0	0	0	0	0	0	0	0	0	0	0	0	0	0	0	0	0	0	0	0	0	0	0	0	0	0	0	0	0	0	0	0	0	1
Seq1454	CAGGCCGTGGGAGGGTGGGTGGTAGCCTAG	30	0	0	1	0	0	0	0	0	0	0	0	0	0	0	1	0	0	0	0	0	0	0	0	0	0	0	0	0	0	0	0	0	0	0	0	0	0	0
Seq1455	CACGCAACGGGGAGCGGGCGGGTGGAGTCC	30	0	0	0	0	0	0	0	0	0	0	1	0	0	0	0	0	0	0	0	1	0	0	0	0	0	0	0	0	0	0	0	0	0	0	0	0	0	0
Seq1456	TGGATGTGTGTGTTGTGTAGTTGCTCGGT	29	0	0	0	0	0	0	0	0	0	0	0	0	0	0	0	0	1	0	0	0	0	0	0	1	0	0	0	0	0	0	0	0	0	0	0	0	0	0
Seq1457	GTGAGTGTTCCCATCACTGCTGCCCGGTTC	30	0	0	1	0	0	0	0	0	0	0	0	0	0	0	0	0	1	0	0	0	0	0	0	0	0	0	0	0	0	0	0	0	0	0	0	0	0	0
Seq1458	GCTTATAATCTGGGCACCCACTGGGTCATC	30	0	0	0	0	0	0	0	0	0	0	0	1	0	0	1	0	0	0	0	0	0	0	0	0	0	0	0	0	0	0	0	0	0	0	0	0	0	0
Seq1459	CCCGGGGGAGGGACATACGTGAGTATTTTG	30	0	0	0	0	0	0	0	0	0	0	0	0	0	0	0	0	0	0	0	0	0	0	0	0	0	0	0	1	1	0	0	0	0	0	0	0	0	0
Seq1460	GTCCTGTTTAAGGCGCCCTAAGCGGTCTAC	30	0	1	0	0	0	0	0	0	0	0	0	0	0	0	0	0	0	0	0	0	0	0	0	0	0	0	0	0	0	0	0	0	0	0	0	0	0	0
Seq1461	TGCAGCCGGTCACCTTTCAGGTCCCACTGG	30	2	0	0	0	0	0	0	0	0	0	0	0	0	0	0	0	0	0	0	0	0	0	0	0	0	0	0	0	0	0	0	0	0	0	0	0	0	0
Seq1462	GCGATGCGATGGAGATGTATCAGCACCGTCAACTGCAT	38	0	0	0	0	0	0	0	0	0	0	0	0	0	0	0	0	1	0	0	0	0	0	0	1	0	0	0	0	0	0	0	0	0	0	0	0	0	0
Seq1463	TGGATGTGTGAGTTGTGTAGTTGCGCTGAT	30	0	0	0	0	0	0	0	0	0	0	0	0	0	0	0	0	0	0	0	0	0	0	1	0	0	0	1	0	0	0	0	0	0	0	0	0	0	0
Seq1464	GTGACAAGTAAAATACCGCCCTGTTGCTGC	30	0	0	0	0	0	0	0	0	0	0	0	0	0	0	0	0	0	0	0	0	0	0	0	0	0	0	0	0	0	0	0	0	0	0	0	0	0	0
Seq1465	GGGTTACCTCTGGTCCCTCCGGGCATTCTG	30	0	0	0	0	0	0	0	0	0	0	0	0	0	0	1	0	0	0	0	0	0	0	0	0	0	0	0	0	0	0	0	0	0	0	0	0	0	0
Seq1466	CGGCGGGTGGGTGGGTGGAGATTTAACGTCGCGATGCGATGGAGATGTATCAGCACCGTCAACTGAAT	68	0	0	0	0	0	0	0	0	0	0	0	0	0	0	0	0	0	1	0	0	0	0	0	0	0	0	0	0	0	0	0	0	0	0	0	0	0	0
Seq1467	CGCGGTGGGCGGGTGGGTGGAGCGTGGTCG	30	1	0	0	0	0	0	0	0	0	0	0	0	0	0	0	0	0	0	0	0	0	0	0	0	0	0	0	0	0	0	0	0	0	0	0	0	1	0
Seq1468	CGTGGGTGGGTGGGTGGCAAATGATGATTG	30	0	0	0	0	0	0	0	0	0	0	0	0	0	0	0	0	0	1	0	0	0	0	0	0	0	0	0	0	0	1	0	0	0	0	0	0	0	0
Seq1469	CGTGGGTAGGTGGGTGGTTC	20	0	0	0	0	0	0	0	0	0	0	0	0	1	0	0	0	1	0	0	0	0	0	0	0	0	0	0	0	0	0	0	0	0	0	0	0	0	0
Seq1470	GCAGTCCTGGTTTCCAGGCACCCGTCCTTG	30	0	0	0	0	0	0	0	0	0	0	0	0	0	0	0	0	0	0	0	0	0	0	0	1	0	0	0	0	0	1	0	0	0	0	0	0	0	0
Seq1471	GGTCAGTGGCTCCCGTTTTTCTTGTCCCTG	30	0	0	0	0	0	0	0	0	0	0	0	0	0	0	0	0	0	0	0	0	0	0	1	0	0	0	0	0	0	0	0	0	0	0	1	0	0	0
Seq1472	CGTGAGATCGGAGGCAGCTGGGGTCCTTTG	30	0	0	0	0	0	0	0	0	1	0	0	0	0	0	0	0	0	0	0	0	0	0	0	0	0	0	0	0	0	0	0	0	0	0	0	0	0	0
Seq1473	GAGTGGGTGGGTGGGTGGTATATGCAGTGG	30	0	0	0	0	0	0	0	0	1	0	0	0	0	0	0	0	0	0	0	0	1	0	0	0	0	0	0	0	0	0	0	0	0	0	0	0	0	0
Seq1474	CTTCGCGGGTGGGTGGGTGGAATGTTTCTG	30	0	0	0	1	0	0	0	0	0	0	0	0	0	0	0	0	0	0	0	0	0	0	0	0	0	0	0	0	0	0	0	0	0	0	0	0	0	0
Seq1475	CGGCGGGTGGGTGGGTGGAGATTTAACGTCGTGATGCGGTGGAGATGTATCAGCACCGTCAACTGAAT	68	0	0	0	0	0	0	0	0	0	0	0	0	1	0	0	0	0	0	0	0	0	0	0	0	0	0	0	0	0	1	0	0	0	0	0	0	0	0
Seq1476	GGATCCCCACATCGTGGGTCAGTATTCTTC	30	0	1	0	0	0	0	0	0	0	0	0	0	0	0	0	0	0	0	0	0	0	0	0	0	0	1	0	0	0	0	0	0	0	0	0	0	0	0
Seq1477	GCGAATGAAGTCCCCCACTTGCCCCACCTCG	31	0	0	0	0	0	0	0	0	0	0	0	0	1	0	0	0	1	0	0	0	0	0	0	0	0	0	0	0	0	0	0	0	0	0	0	0	0	0
Seq1478	GTAGTCCTACTTGCGGGAGCTTGTTCTTTG	30	0	0	0	0	0	0	0	0	0	0	0	0	0	0	0	0	0	0	0	2	0	0	0	0	0	0	0	0	0	0	0	0	0	0	0	0	0	0
Seq1479	GGCCAGTTCCCCGATGTAGGGTTTCCCTGT	30	0	0	0	0	0	0	0	0	0	0	0	0	0	0	0	0	0	1	0	0	0	0	0	0	0	0	0	0	0	0	0	0	0	0	0	0	0	0
Seq1480	GGGGGTGGGTGGGAGGTAAGTTGTGCCGAC	30	0	0	0	0	0	0	1	0	0	0	0	0	0	0	0	0	0	0	0	0	0	0	0	0	0	0	0	0	0	0	0	0	1	0	0	0	0	0
Seq1481	GTGTTCGATGGGTGTGTAGGGCCCCATTTG	30	0	0	0	0	0	0	0	0	0	0	0	0	0	0	0	0	0	0	0	0	0	0	0	0	0	0	0	1	0	0	0	0	0	0	0	1	0	0
Seq1482	GGAAGCACGTCTTGTCCTGGCGACCTTACG	30	0	0	0	0	0	0	0	0	0	1	0	0	0	1	0	0	0	0	0	0	0	0	0	0	0	0	0	0	0	0	0	0	0	0	0	0	0	0
Seq1483	GAGGTGGGAGGGAGGGGTTGACTTGCGTG	29	0	0	0	0	0	0	0	0	0	0	0	0	0	0	0	1	0	0	0	0	0	0	0	0	0	0	0	0	0	0	0	0	0	0	0	0	0	0
Seq1484	CCGCGTTTGTGGGTGGGTGGGTGGATAAGC	30	0	0	0	0	0	0	0	0	0	0	0	0	0	0	0	0	0	0	1	0	0	0	1	0	0	0	0	0	0	0	0	0	0	0	0	0	0	0
Seq1485	CGGCCCCCCCGCAATGTTTTGTTCCCCTTG	30	0	0	0	0	0	0	0	0	0	0	0	0	0	0	0	0	0	0	0	0	0	0	0	0	0	0	0	0	1	0	0	0	0	0	0	0	0	0
Seq1486	CACGCGTGTGGGTGGGTGGGTGGTCGAGTC	30	0	0	0	0	0	0	0	0	0	0	2	0	0	0	0	0	0	0	0	0	0	0	0	0	0	0	0	0	0	0	0	0	0	0	0	0	0	0
Seq1487	CGGTGGGTGGGCGGGTGGAGATTTACTCGG	30	0	0	0	0	0	0	0	0	0	0	1	0	0	0	0	0	0	0	0	0	0	0	0	0	0	0	0	0	0	0	0	1	0	0	0	0	0	0
Seq1488	CGGCGGGGGGGTGGGTTGAGATTTAACGTC	30	0	0	0	0	0	0	0	0	0	0	0	1	0	0	0	0	0	0	0	0	0	0	1	0	0	0	0	0	0	0	0	0	0	0	0	0	0	0
Seq1489	TGGATGTGTGTGATGTGTAGTTGCGCTGAT	30	0	0	0	0	0	0	0	0	0	1	0	0	0	0	0	0	0	0	0	0	0	0	0	0	0	0	0	0	0	0	0	0	0	0	0	0	0	0
Seq1490	CGGCGGGTGGGTGCGTGGAGATTTAACGTC	30	0	0	0	0	0	0	0	0	0	0	0	0	0	0	0	0	0	0	0	0	0	0	0	0	0	0	0	0	0	0	1	0	1	0	0	0	0	0
Seq1491	GTTCCGACGTCTTGTCCTGCGGCTTGGATG	30	0	0	0	0	0	0	0	0	0	0	0	1	0	0	0	1	0	0	0	0	0	0	0	0	0	0	0	0	0	0	0	0	0	0	0	0	0	0
Seq1492	GGACCGTTGACCACCGCGAGGTTTCTATTG	30	0	0	0	0	1	0	0	0	0	0	0	0	0	0	0	0	0	0	0	0	0	0	0	0	0	0	0	0	0	0	0	0	0	0	0	0	0	0
Seq1493	TGGCACACCACGCTAAGGTACTATTAGACC	30	0	0	0	0	0	0	0	0	0	0	0	0	0	0	0	0	0	0	0	0	2	0	0	0	0	0	0	0	0	0	0	0	0	0	0	0	0	0
Seq1494	CCCGAGTGGGTGGTCGTTCTTGTTCTTTCC	30	0	0	0	0	0	0	0	0	0	0	0	0	0	0	0	0	0	0	0	0	0	0	0	0	0	0	0	0	0	0	0	0	0	0	0	2	0	0
Seq1495	CCGTGCGAGGGGTTGTGGGCTATTACGTATG	31	0	0	0	0	0	0	0	0	0	0	2	0	0	0	0	0	0	0	0	0	0	0	0	0	0	0	0	0	0	0	0	0	0	0	0	0	0	0
Seq1496	TCCCGGGAGATTCAGTGCCTCTTTGTTTTG	30	0	0	1	0	0	0	0	0	0	0	0	0	0	0	0	0	0	0	0	1	0	0	0	0	0	0	0	0	0	0	0	0	0	0	0	0	0	0
Seq1497	CCTGCCGATGGAGGCCTTGATTTTCCTTTC	30	0	0	0	0	1	0	0	0	0	0	0	0	0	0	0	0	0	0	0	1	0	0	0	0	0	0	0	0	0	0	0	0	0	0	0	0	0	0
Seq1498	AGCCGAAGTAGGCTAACCGTGAGGTCCTTT	30	0	0	0	0	0	0	0	0	0	0	0	0	0	0	0	0	0	0	0	1	0	0	0	0	0	0	0	0	0	0	0	0	0	0	0	0	0	1
Seq1499	CCCCGTTCCTGTTTGTCCGCCTTTTTTGTG	30	0	0	0	0	0	0	0	0	0	0	0	0	0	0	0	0	0	0	0	0	0	0	0	0	0	0	0	0	0	1	0	0	0	0	0	0	0	0
Seq1500	CGTGGGTGGGTGGGTGGTTCGTGATTCGTG	30	0	0	0	1	0	0	0	0	0	0	0	0	0	0	0	0	0	0	0	0	0	1	0	0	0	0	0	0	0	0	0	0	0	0	0	0	0	0
Seq1501	GTCTAGCGGGTGGGTGGGAGGAGGACATGC	30	0	0	0	0	0	0	0	0	0	0	0	0	1	0	0	0	0	0	0	0	0	0	0	0	0	0	0	0	0	0	0	0	0	0	0	0	0	0
Seq1502	GTGTTGCGATGAAGATGTATCAGCACCGTCAACTGAAT	38	0	0	0	0	0	1	0	0	0	0	0	0	0	0	0	0	0	0	0	0	0	0	0	0	0	0	0	0	0	0	0	0	0	1	0	0	0	0
Seq1503	GCCGCGGGAGGGAGGGTGGAACCATTCTGG	30	0	0	0	0	0	0	0	0	0	1	0	0	0	0	0	0	0	0	0	0	0	0	0	0	0	0	0	0	0	0	0	0	0	0	0	0	0	0
Seq1504	GTCCACACCGAAATCTGGTGTATCTCGTCC	30	0	0	0	0	0	0	0	0	0	0	0	0	0	0	0	0	2	0	0	0	0	0	0	0	0	0	0	0	0	0	0	0	0	0	0	0	0	0
Seq1505	CAGGCCGTGGGAGGTTGGGTGGTAGCCTGG	30	0	0	0	0	0	0	0	0	0	0	1	0	0	0	0	0	0	0	0	0	0	0	0	0	0	0	0	0	0	0	0	0	0	1	0	0	0	0
Seq1506	CGATTGTGGGTGGGTGGGTGGCCTTGTATG	30	0	0	0	0	0	0	0	0	0	0	0	0	0	0	0	0	0	0	0	0	0	0	0	0	0	0	0	0	0	0	0	1	0	0	0	0	0	0
Seq1507	GTGATGTGATGGAGATGTGTCAGCACCGTCAACTGAAT	38	0	0	0	0	0	0	0	0	0	0	0	1	0	0	0	0	1	0	0	0	0	0	0	0	0	0	0	0	0	0	0	0	0	0	0	0	0	0
Seq1508	GCGGCGGGAGGGTGGGTGGAGATTTAACGTC	31	0	0	0	0	0	0	0	0	0	0	0	0	0	0	0	0	0	0	0	0	0	0	1	0	0	0	0	1	0	0	0	0	0	0	0	0	0	0
Seq1509	GGGGGTTCAGTTACCGCGAGGTTTTGTGTC	30	0	0	0	0	1	0	0	0	0	0	0	1	0	0	0	0	0	0	0	0	0	0	0	0	0	0	0	0	0	0	0	0	0	0	0	0	0	0
Seq1510	TATCGCAACCGTCACTTTTAGTCCCCCTGG	30	0	0	0	0	0	0	0	0	0	0	0	0	0	0	0	0	0	0	0	0	0	0	0	0	0	0	1	1	0	0	0	0	0	0	0	0	0	0
Seq1511	CATCTGGGCACCCATGCGTGGGTCATCGTC	30	0	0	0	0	1	0	0	0	0	0	0	1	0	0	0	0	0	0	0	0	0	0	0	0	0	0	0	0	0	0	0	0	0	0	0	0	0	0
Seq1512	CCGCGAGGATTTCCTTCTTGGGCCCCCTTG	30	0	0	0	0	0	0	0	0	0	0	0	0	0	0	0	0	0	0	0	0	0	1	0	0	1	0	0	0	0	0	0	0	0	0	0	0	0	0
Seq1513	CCACTGGCTAAGCATAATACCACTCTGGGC	30	0	0	0	0	0	0	0	0	0	0	0	0	0	0	0	1	0	0	0	0	0	1	0	0	0	0	0	0	0	0	0	0	0	0	0	0	0	0
Seq1514	GTAATGCGATGGAGATGTACTCAGCACCGTCAACTGAAT	39	0	0	0	0	1	0	0	0	0	0	0	0	0	0	0	0	0	0	0	0	0	0	0	0	0	0	0	0	0	0	1	0	0	0	0	0	0	0
Seq1515	CCCTGTCTCTGCCTGTCTCTCTACCCGTAC	30	1	0	0	0	0	0	0	0	0	0	0	0	0	0	0	0	0	0	0	0	0	0	0	0	0	0	1	0	0	0	0	0	0	0	0	0	0	0
Seq1516	TGGATGTGTGTGTTTTGTAGTTGCCCTGAT	30	0	0	0	0	0	0	0	0	2	0	0	0	0	0	0	0	0	0	0	0	0	0	0	0	0	0	0	0	0	0	0	0	0	0	0	0	0	0
Seq1517	CGGCGGGTGGGTGGGTGGAGATTAAACGTC	30	0	0	0	0	0	0	0	0	0	0	0	0	0	0	0	0	0	0	0	0	0	0	1	0	0	0	0	0	0	0	0	0	0	0	0	0	0	1
Seq1518	ACGACCGATACCTTACCCCCTGTGCTGCTG	30	0	0	0	0	0	0	0	0	0	0	0	0	0	0	0	0	0	0	0	0	0	0	0	0	0	0	0	0	0	0	0	0	0	0	0	0	0	0
Seq1519	GAACGCACTCGCAGGGCTGGGTGTCTATGG	30	0	1	0	0	0	0	0	0	0	0	0	0	0	1	0	0	0	0	0	0	0	0	0	0	0	0	0	0	0	0	0	0	0	0	0	0	0	0
Seq1520	GGTGGGTGGGTGGGTGGAATTCCAGTGTCC	30	0	0	0	0	0	0	0	0	1	0	0	0	0	0	0	0	0	0	0	0	1	0	0	0	0	0	0	0	0	0	0	0	0	0	0	0	0	0
Seq1521	CCAGGTGGGTTTCCGAGCTCGGCTGGTGCG	30	0	0	0	0	0	0	0	0	0	0	0	0	1	0	0	0	0	0	0	0	0	0	0	0	1	0	0	0	0	0	0	0	0	0	0	0	0	0
Seq1522	TCCACACAATACGCCACTAAACCCCTTTCC	30	0	0	0	0	0	0	0	0	0	0	0	0	0	0	2	0	0	0	0	0	0	0	0	0	0	0	0	0	0	0	0	0	0	0	0	0	0	0
Seq1523	CCGCCTCCCGCTCGTGCTGCCTGGTCTTTG	30	1	0	0	0	0	0	0	0	0	1	0	0	0	0	0	0	0	0	0	0	0	0	0	0	0	0	0	0	0	0	0	0	0	0	0	0	0	0
Seq1524	GTGGGTGGGTGGGCGGTTGTTGACTTTTGC	30	0	0	0	0	0	0	0	0	0	0	0	0	0	0	0	0	0	0	0	0	0	0	0	0	0	1	0	0	1	0	0	0	0	0	0	0	0	0
Seq1525	GCCGCCACGTTGTTTGCTCTGGTCTACTGG	30	0	0	0	0	0	0	0	0	0	0	0	0	0	0	0	0	0	2	0	0	0	0	0	0	0	0	0	0	0	0	0	0	0	0	0	0	0	0
Seq1526	GCGAATGATGCTTGTGTGTTTACCCCGTTG	30	0	0	0	0	0	0	0	0	0	0	0	0	0	0	0	1	0	0	0	0	0	0	0	0	0	0	0	0	1	0	0	0	0	0	0	0	0	0
Seq1527	GTGGGTGAGTGGTAAGTTGTGCCGAC	26	0	0	0	0	0	0	0	0	0	0	0	0	0	0	0	0	0	0	0	0	1	0	0	0	0	0	0	0	0	0	0	1	0	0	0	0	0	0
Seq1528	TGCGCCGTATATAGTATGTCCTCTACGATG	30	0	0	0	1	0	0	0	0	0	0	0	0	0	0	0	0	0	0	0	0	0	0	1	0	0	0	0	0	0	0	0	0	0	0	0	0	0	0
Seq1529	CCGATGTGTCTTCGCACATGCTGTCCGGTC	30	0	0	0	0	0	0	0	0	0	0	0	0	0	0	0	0	0	0	0	0	0	0	0	0	0	0	0	1	0	0	0	0	0	0	0	0	0	0
Seq1530	CTGCTGCTTTGGTTTTCGCGTTGTTTGCTC	30	0	0	0	0	0	0	0	0	0	0	0	0	0	0	0	0	0	2	0	0	0	0	0	0	0	0	0	0	0	0	0	0	0	0	0	0	0	0
Seq1531	GAGATGCGATGGAGATGTGTCAGCACCGTCAACTGAAT	38	0	0	0	0	0	0	0	0	0	0	0	0	0	0	0	0	0	0	0	0	0	0	0	0	0	0	0	0	1	0	1	0	0	0	0	0	0	0
Seq1532	GCCCCGCCCCCTATCGTTTTGCCCTGTTGC	30	0	0	0	0	0	0	0	0	0	0	0	1	0	0	0	0	0	0	0	0	0	0	0	0	0	0	0	0	0	0	0	1	0	0	0	0	0	0
Seq1533	GAGGTGGGGGGGAGGGGTTGACCTTGCGTG	30	0	0	0	1	0	0	0	0	0	0	0	0	0	1	0	0	0	0	0	0	0	0	0	0	0	0	0	0	0	0	0	0	0	0	0	0	0	0
Seq1534	CCCAGCCATGTACTGCTTTCCCACCCCACG	30	0	1	0	0	0	0	0	0	1	0	0	0	0	0	0	0	0	0	0	0	0	0	0	0	0	0	0	0	0	0	0	0	0	0	0	0	0	0
Seq1535	CGCATGAGGGTCTGGCGTTTGGGTATTGGC	30	0	0	0	0	0	0	0	0	0	0	0	0	0	0	0	0	0	0	0	1	0	0	0	0	0	0	0	0	0	0	0	0	0	0	0	0	0	0
Seq1536	CACCCAGTGTGGGTGGGGGGGTGGTATTTG	30	0	0	0	0	0	0	1	0	0	0	0	0	0	0	0	0	1	0	0	0	0	0	0	0	0	0	0	0	0	0	0	0	0	0	0	0	0	0
Seq1537	CGTGGGTGGGTGGGTGGTTCGTGATCGTG	29	0	0	0	0	0	0	0	0	0	0	0	0	0	0	0	0	0	0	0	1	0	0	0	0	1	0	0	0	0	0	0	0	0	0	0	0	0	0
Seq1538	GTGAGGCGATGGAGATGTACCAGCACCGTCAACTGAAT	38	0	0	0	0	0	0	0	0	0	0	0	0	0	0	0	0	0	0	1	0	0	0	0	0	1	0	0	0	0	0	0	0	0	0	0	0	0	0
Seq1539	CGAGCGATTCCCGGCCTGGTCCTTGTCTTC	30	0	1	1	0	0	0	0	0	0	0	0	0	0	0	0	0	0	0	0	0	0	0	0	0	0	0	0	0	0	0	0	0	0	0	0	0	0	0
Seq1540	GCGAATTCCCTACCTCGTTTTGGTCCCTTG	30	0	0	0	0	0	1	0	0	0	0	0	0	0	0	0	0	0	0	0	0	1	0	0	0	0	0	0	0	0	0	0	0	0	0	0	0	0	0
Seq1541	GTTAACCTTGGGTTCATGCGCCCCGGTTTG	30	0	0	0	0	0	0	0	1	0	0	0	0	0	0	0	0	0	0	0	0	0	0	0	0	0	0	0	0	0	0	0	0	0	1	0	0	0	0
Seq1542	CGTGAGATTCCCAGTACGTCTTGTCTCTCG	30	0	0	0	0	0	0	0	0	0	0	2	0	0	0	0	0	0	0	0	0	0	0	0	0	0	0	0	0	0	0	0	0	0	0	0	0	0	0
Seq1543	TGGATGAGTGTGTTGTGTAGTTGCGCTGAT	30	0	0	0	0	1	0	0	0	0	0	0	0	0	0	0	0	0	0	1	0	0	0	0	0	0	0	0	0	0	0	0	0	0	0	0	0	0	0
Seq1544	GGATCCCCGCATCGTGGGTCAGAATTCTTC	30	0	0	0	0	0	0	0	0	0	0	0	0	0	0	0	0	0	0	0	0	0	0	0	0	0	0	0	0	0	0	0	0	0	1	0	0	0	1
Seq1545	CCGAGTGGGGGGGTGGGTGGCAGGATTTCT	30	0	0	1	0	0	0	0	0	0	0	0	0	0	0	0	1	0	0	0	0	0	0	0	0	0	0	0	0	0	0	0	0	0	0	0	0	0	0
Seq1546	GTGATGCGATAGAGATGTATCAGCACCGTCAACTGGAT	38	0	0	0	0	0	0	0	0	1	0	0	0	0	0	0	0	0	1	0	0	0	0	0	0	0	0	0	0	0	0	0	0	0	0	0	0	0	0
Seq1547	GGGTAATGTTCCCCACGTGAGTGGTTCTTG	30	0	0	0	0	0	0	0	0	0	0	0	0	0	0	0	0	0	0	0	0	0	0	0	0	0	1	0	0	0	0	0	0	0	1	0	0	0	0
Seq1548	TGGTGGGAGGGGGGGTGGAAATTCGTCTTG	30	0	0	0	0	0	0	0	0	0	1	0	0	0	0	0	0	0	0	0	1	0	0	0	0	0	0	0	0	0	0	0	0	0	0	0	0	0	0
Seq1549	GGATCCTCGGCTCGCAGGTCAGTATTCTC	29	0	0	0	0	0	0	0	0	0	0	0	1	0	0	0	0	0	0	0	0	0	0	0	0	0	0	0	0	0	0	0	0	0	0	0	0	0	0
Seq1550	GTGGGTGGCTGGGTGGTAAGTTGTGCCGAC	30	0	0	0	1	0	0	0	0	0	0	0	0	0	0	0	0	0	0	0	0	0	0	0	0	0	0	0	0	0	1	0	0	0	0	0	0	0	0
Seq1551	ACCCCCTTGCACGGAGTAGTGCTTCCCTAG	30	0	0	0	0	0	1	0	0	0	0	0	0	0	0	0	0	0	0	0	0	0	0	0	0	0	0	0	0	0	0	0	0	0	0	0	0	0	0
Seq1552	CGTGGGTGGGTGGGTGGTGTTCCAAGTCCG	30	1	0	0	0	0	0	0	0	0	0	0	0	0	0	0	0	0	0	0	0	0	0	0	0	0	0	0	0	0	1	0	0	0	0	0	0	0	0
Seq1553	ACGTGGGTGGGTGGGTGGTCGGTATTCTTG	30	0	0	0	0	1	0	0	0	0	0	0	0	0	1	0	0	0	0	0	0	0	0	0	0	0	0	0	0	0	0	0	0	0	0	0	0	0	0
Seq1554	GGTCCGCGAGCACAACGTCTTGTTCTGTGT	30	0	0	0	0	0	0	0	0	0	0	0	0	0	0	0	0	0	1	0	0	0	0	0	0	0	0	0	0	0	0	0	0	0	0	0	0	1	0
Seq1555	GATGTGCGGGTGGGCGGGTGGTAGTCATTC	30	0	0	0	0	0	0	0	1	0	0	0	0	0	0	0	0	0	0	0	1	0	0	0	0	0	0	0	0	0	0	0	0	0	0	0	0	0	0
Seq1556	TCGGGTTGATCACGAACGTCTTGTCCTGTC	30	0	0	0	0	0	0	0	0	0	0	0	0	0	0	0	0	0	0	0	0	0	0	0	0	0	0	0	0	1	0	0	0	0	0	0	0	1	0
Seq1557	CGTGAGATTACCGCCCAACCGGATTTGCCC	30	0	0	0	0	0	0	0	0	0	0	0	0	0	1	0	0	0	0	0	0	0	0	0	0	0	0	0	0	0	0	0	0	0	0	0	0	0	0
Seq1558	CCGTGAGTGGTTCTGCTGTCTTTGTTGTTC	30	0	0	0	0	0	0	0	0	0	0	0	0	0	0	0	0	0	1	0	0	0	0	0	0	1	0	0	0	0	0	0	0	0	0	0	0	0	0
Seq1559	GCCGCGAGGCCCATGTTTTTGGTTTTGGTC	30	0	0	0	0	0	0	0	0	0	0	1	0	1	0	0	0	0	0	0	0	0	0	0	0	0	0	0	0	0	0	0	0	0	0	0	0	0	0
Seq1560	GCGTGGGTGGGTGGGTGGTTTTACATTCTG	30	0	0	0	0	0	0	0	1	0	0	0	0	0	0	0	0	0	0	0	0	0	0	0	0	0	0	0	0	0	0	0	0	0	0	0	0	0	0
Seq1561	GTGGGTGGGTGGGTGGATAGTTGGCAGGCCC	31	0	0	0	0	0	0	0	0	0	0	0	0	0	0	0	0	0	0	0	0	0	0	2	0	0	0	0	0	0	0	0	0	0	0	0	0	0	0
Seq1562	GCCGATGGAGGCCTCTTTACTATTCCCCTG	30	0	0	0	0	0	0	0	0	0	1	0	0	0	0	0	0	0	0	0	0	0	0	0	0	0	0	0	0	0	0	0	0	0	0	0	0	0	0
Seq1563	GAGGTGGGAGGGAGGTGTTGACCTTGCGTG	30	0	0	0	0	0	0	0	0	0	0	0	0	0	0	0	0	0	0	0	0	0	0	0	1	0	1	0	0	0	0	0	0	0	0	0	0	0	0
Seq1564	GCTGTGTGTGGCCCCTGTTGCTCTTTGGTT	30	0	0	0	0	0	0	0	0	0	0	0	0	0	0	0	0	0	0	0	0	0	0	0	0	0	0	0	0	0	0	0	0	0	0	0	0	0	0
Seq1565	CGGCGGGTGGGTGGGTGGTAAGTTGTGCTGAC	32	0	0	0	1	0	0	0	0	0	0	0	0	0	0	0	0	0	0	0	0	0	0	0	0	0	0	0	0	0	0	0	0	0	0	0	0	0	1
Seq1566	GCCCCTTTCCTGTCGTTACCGTGAGGTCTG	30	0	0	0	0	0	0	0	0	0	0	0	0	0	1	0	0	0	0	1	0	0	0	0	0	0	0	0	0	0	0	0	0	0	0	0	0	0	0
Seq1567	GTGATGCGAAGGAGATGTACCAGCACCGTCAACTGAAT	38	0	0	0	1	0	0	0	0	0	0	0	0	0	0	0	0	0	0	0	0	0	0	0	0	0	0	0	0	0	0	0	0	0	0	0	0	1	0
Seq1568	TGGATGTGTGAGTTGTGTAGTTGCTCTGCT	30	0	0	0	0	0	0	0	0	0	0	0	0	0	0	0	0	1	0	0	0	0	0	0	0	0	0	0	0	0	0	0	0	0	0	0	0	0	0
Seq1569	CAGGAGGATTATTGTACACGTGAGTGCGG	29	0	0	0	0	0	0	0	0	0	1	0	0	0	0	0	0	0	0	0	0	0	0	0	0	0	0	0	0	0	0	0	0	0	0	0	0	0	0
Seq1570	GTGATGCGATGGAGATATATCAGCACCGTCAACTGAATGTGGGTGGGTGGGTGGTAAGTTGTGCCGAC	68	0	0	0	1	0	0	0	0	0	0	0	0	0	0	0	0	0	0	1	0	0	0	0	0	0	0	0	0	0	0	0	0	0	0	0	0	0	0
Seq1571	GGGCCTCGTTGACTGTTACGACTTATCTTG	30	0	0	1	0	0	0	0	0	0	0	0	0	0	0	0	1	0	0	0	0	0	0	0	0	0	0	0	0	0	0	0	0	0	0	0	0	0	0
Seq1572	CGAGTCAGTTACTCCCATCTAGACGGTTTG	30	0	0	0	0	0	0	0	0	2	0	0	0	0	0	0	0	0	0	0	0	0	0	0	0	0	0	0	0	0	0	0	0	0	0	0	0	0	0
Seq1573	CCGGGTTAGGTTAGGCCTAGGTTGATTCTC	30	0	0	0	0	0	0	0	0	0	0	0	0	0	0	0	0	0	0	0	0	0	0	0	0	0	0	1	0	0	0	0	0	0	0	0	1	0	0
Seq1574	GTTCCCGCGAGGGTCTCTGTGCTGTGGTTC	30	0	0	0	0	0	0	0	1	0	0	0	1	0	0	0	0	0	0	0	0	0	0	0	0	0	0	0	0	0	0	0	0	0	0	0	0	0	0
Seq1575	GTGGGTGGGTGGGTGGTAAGTTGTGCCGAA	30	0	0	0	0	0	0	0	0	0	1	0	0	0	0	0	0	0	0	0	0	0	0	0	0	0	0	0	0	0	0	0	0	0	0	0	0	0	0
Seq1576	CGTGAGATTTCCCCAGTGCTGTTCTGTGTG	30	0	0	0	0	0	0	0	0	0	0	0	0	0	0	0	0	0	0	0	1	0	0	0	0	0	0	0	0	0	0	0	0	0	0	0	0	0	0
Seq1577	CGGTGGGTGGGTGGGCGGAGATTTAACGTC	30	0	0	0	0	0	0	0	0	0	0	0	0	0	0	0	0	0	0	0	0	0	0	0	0	0	0	0	0	0	0	0	1	0	0	1	0	0	0
Seq1578	GCCTTGGTTCGGATCCCTTCTTCGGTCGTG	30	0	0	0	0	0	0	0	0	0	0	0	0	0	0	0	0	0	0	0	0	1	0	0	0	0	0	0	0	1	0	0	0	0	0	0	0	0	0
Seq1579	CAGTAGCAGCCGTCACTTCTAGTCCCTTGG	30	0	0	0	0	0	0	0	0	0	0	0	0	0	1	0	0	0	1	0	0	0	0	0	0	0	0	0	0	0	0	0	0	0	0	0	0	0	0
Seq1580	CACCGGGTGTGGGTGGGGGGGTGGTATTTG	30	0	0	0	0	0	0	0	0	0	0	0	0	0	0	0	0	0	0	0	0	0	0	2	0	0	0	0	0	0	0	0	0	0	0	0	0	0	0
Seq1581	CGACGCCGATCCTATTTTCCCGACTCTCTG	30	0	0	0	0	0	0	0	0	0	0	0	0	0	0	0	0	0	0	0	0	0	0	0	0	0	0	0	0	0	0	0	2	0	0	0	0	0	0
Seq1582	TTTAATTTTTGCCGCTGAGGGGTTGACCAAGCGAAGCGCGGTAGGTTTTCTGCTTAGGAGTTTAATCATGTTTCAGACTTTTATTTCTCGCCATAATTCAAACTTTTTTTCTGATAAGCTGGTTCTCACTTCTGTTACTCCAGCTTCTTCGGCACCTGTTTTACAGACACCTAAAGCTACATCGTCAACGTTATATTTTGATAGTTTGACGGTTAATGCTGGTAATGGTGGTTTTCTTCATTGCATTCAGATGGATACATCTGTCAACGCCGCTAATCAGGTTGTTTCTGTTG	293	0	0	0	0	0	0	0	0	0	0	0	0	0	0	0	0	0	2	0	0	0	0	0	0	0	0	0	0	0	0	0	0	0	0	0	0	0	0
Seq1583	GCGCGAGCAAGGTGTCATGGTTCTTTTTTG	30	0	0	1	0	0	0	0	0	0	1	0	0	0	0	0	0	0	0	0	0	0	0	0	0	0	0	0	0	0	0	0	0	0	0	0	0	0	0
Seq1584	AGGCCTCGTGGGTGGGCGGGTGGAATAGGCC	31	0	0	0	0	0	0	0	0	0	0	0	0	0	0	0	0	0	0	0	0	0	0	0	0	0	0	0	0	1	0	0	0	0	0	0	0	0	0
Seq1585	GGAGCCGTGGATGGGTGGGTGGTTGCTGCC	30	0	0	1	0	0	0	0	0	0	0	0	0	0	0	0	0	0	0	0	0	0	0	0	0	0	0	0	0	0	0	0	0	0	0	0	0	0	0
Seq1586	TGCCGGAGGGTGGGTGGGTGGAGGCCTTC	29	0	0	0	0	0	0	0	0	0	0	0	0	0	0	0	0	0	0	0	1	0	0	0	0	0	0	0	0	0	0	0	0	0	0	0	0	0	0
Seq1587	GTGATGCAATGGAGATGTATCGGCACCGTCAACTGAAT	38	0	0	0	0	0	0	0	0	0	0	0	0	0	0	0	0	1	0	0	0	1	0	0	0	0	0	0	0	0	0	0	0	0	0	0	0	0	0
Seq1588	GTACACAGGAAGATTGCTGCCTGTCCCCTG	30	0	0	0	0	0	0	0	0	0	0	0	0	0	0	0	0	0	0	0	0	0	0	0	0	0	0	0	0	0	0	0	0	0	0	0	0	0	0
Seq1589	GCGGGTGGGTGGGTGGAGCGTGGTCG	26	0	0	0	0	0	0	0	0	0	0	0	0	0	0	0	0	0	0	0	0	0	0	0	0	0	0	0	0	0	0	0	0	0	0	0	0	1	1
Seq1590	GTCCGGCCTGTGTTGTGCTGCCTTGGTTTG	30	0	1	0	0	0	0	0	0	0	0	0	0	0	0	0	0	0	0	0	0	0	0	0	0	0	0	0	0	1	0	0	0	0	0	0	0	0	0
Seq1591	CGCGGTGGGAGGGAGGGTGGAGCGTGGTCG	30	0	0	0	0	0	0	0	0	0	0	0	0	0	0	0	0	0	0	0	0	0	0	0	0	0	0	0	0	0	0	0	1	0	0	0	0	0	0
Seq1592	GCGGTCCGTCCGAACCAGGTATCCTGATTG	30	0	0	0	0	0	0	0	0	0	1	0	0	0	0	0	1	0	0	0	0	0	0	0	0	0	0	0	0	0	0	0	0	0	0	0	0	0	0
Seq1593	CCCACTGATAGCCTAGTGTCGTAAGTCCCC	30	0	0	0	0	0	0	0	0	0	0	0	2	0	0	0	0	0	0	0	0	0	0	0	0	0	0	0	0	0	0	0	0	0	0	0	0	0	0
Seq1594	GCCGTGGGTGGGTGGGTGGTACGATTTGAC	30	0	0	0	0	0	0	0	0	0	0	0	0	0	0	0	0	0	0	0	0	0	0	0	0	0	0	0	0	0	0	0	0	0	0	1	0	0	0
Seq1595	GCCTCGGTGGATGGCGTGGGAGGGCTTCTG	30	0	0	0	0	0	0	0	0	0	0	0	0	0	0	0	0	0	0	0	0	0	0	0	0	0	0	0	0	0	0	0	0	0	0	0	0	0	0
Seq1596	GGGGTAATGGGTGCGGCCTCGCTGTTTATG	30	0	0	0	0	0	0	0	0	0	0	0	0	0	0	0	0	0	0	0	0	0	0	0	0	0	0	0	0	0	0	0	0	0	0	0	0	0	2
Seq1597	GCCGTGAGGCTCTAATTGCTGCCCTTTCTC	30	0	0	0	0	0	0	0	0	0	0	1	0	0	0	0	0	0	0	0	0	0	0	0	0	0	0	0	0	0	0	0	1	0	0	0	0	0	0
Seq1598	GGCGATGTAGCCCCTCCTTTTCCCCTGGTG	30	0	0	0	1	0	0	0	0	0	0	0	0	0	0	0	0	0	0	0	0	0	0	0	0	1	0	0	0	0	0	0	0	0	0	0	0	0	0
Seq1599	CAGGCCGTGGGAGGGTGGGTGGTATCCTGG	30	0	0	0	0	0	0	0	0	1	0	0	0	0	1	0	0	0	0	0	0	0	0	0	0	0	0	0	0	0	0	0	0	0	0	0	0	0	0
Seq1600	ACTGGGCCCACCTAGCCGTGAGGCGTCTCG	30	0	0	0	0	0	0	0	0	0	0	0	0	0	0	0	0	0	0	0	0	0	0	0	0	0	0	0	0	0	0	0	0	0	0	0	0	0	0
Seq1601	TGTCCTGGCCCCCTACGTGAGTTTCCTTTG	30	0	0	0	0	0	0	1	0	0	0	0	0	0	0	0	0	0	0	0	0	0	0	0	0	0	0	0	0	0	0	1	0	0	0	0	0	0	0
Seq1602	GCGGTCCGTCCGAACCAGATCTCCTGATTG	30	0	0	0	0	0	0	0	0	0	0	0	1	0	0	0	0	0	0	0	0	0	0	0	1	0	0	0	0	0	0	0	0	0	0	0	0	0	0
Seq1603	GTCGGGTAGGGTAATTGTTTCGTTGGTGCC	30	0	0	0	0	0	0	0	0	0	0	0	0	0	0	0	0	0	0	0	0	0	0	0	0	0	0	1	0	0	1	0	0	0	0	0	0	0	0
Seq1604	GTGTCCCGTAACGTGAGTTATTGTCGCTGG	30	0	0	0	0	0	0	0	0	0	0	0	0	0	0	0	0	0	0	0	0	0	1	0	0	0	0	0	0	0	0	0	0	0	0	0	0	0	0
Seq1605	CGTGGGTGGGTGGGTGGCGTAATCTGCTTG	30	0	0	0	0	0	0	0	0	0	0	0	0	0	0	0	0	0	0	0	0	0	0	0	1	0	0	0	0	0	0	0	0	0	0	0	0	0	0
Seq1606	CGGCGGATGGGTGGGAGTTCTAGATTGTTG	30	0	0	0	0	0	0	0	0	0	0	0	0	0	0	0	0	0	0	0	0	1	0	0	0	0	0	0	0	0	0	0	1	0	0	0	0	0	0
Seq1607	CGCAGCCGTCACTATCATAGTCCCCCTAGG	30	1	0	0	0	0	0	0	0	0	0	0	0	0	0	0	0	0	0	0	0	0	0	0	0	0	0	0	0	0	0	0	0	0	0	0	0	0	1
Seq1608	CCGGCGGGCGGGTGGGCGGAGGATATCAGG	30	0	0	0	0	0	0	0	0	0	0	0	0	0	0	1	0	0	0	0	0	0	0	0	0	0	0	0	0	0	0	0	0	0	0	0	0	0	1
Seq1609	GGGCACCTCTGGTCCTGTCCACAGGCTTTC	30	0	0	0	0	0	0	0	0	0	2	0	0	0	0	0	0	0	0	0	0	0	0	0	0	0	0	0	0	0	0	0	0	0	0	0	0	0	0
Seq1610	GCGGTCCGTTCGAACCAGGTCTCCTGATTG	30	0	0	0	0	0	0	0	0	0	0	0	0	0	0	0	0	2	0	0	0	0	0	0	0	0	0	0	0	0	0	0	0	0	0	0	0	0	0
Seq1611	TGCAGGCGGGTGGGTGGGTGGATGCTTTTC	30	0	0	0	0	0	0	0	0	0	0	0	0	0	0	0	0	0	0	0	0	0	0	1	0	0	0	0	0	0	0	0	0	1	0	0	0	0	0
Seq1612	GCGCGAGTCATTCCCCACCTTGTTCCCCCC	30	0	0	0	0	0	0	1	0	0	1	0	0	0	0	0	0	0	0	0	0	0	0	0	0	0	0	0	0	0	0	0	0	0	0	0	0	0	0
Seq1613	GCGGTCCGTCCGAACCGGGTCTCCTGATTG	30	0	1	0	0	0	0	0	0	0	0	0	0	0	1	0	0	0	0	0	0	0	0	0	0	0	0	0	0	0	0	0	0	0	0	0	0	0	0
Seq1614	GGGCACCGCTTTGGTCCTGCATAGGCATTC	30	0	0	0	0	0	0	0	0	0	0	0	0	0	0	0	0	0	0	0	0	0	0	1	0	0	0	0	0	0	1	0	0	0	0	0	0	0	0
Seq1615	GCCGTGGTTGGGAGGGTGGAACCATTCTGG	30	0	1	0	0	0	0	0	0	0	0	0	0	0	0	1	0	0	0	0	0	0	0	0	0	0	0	0	0	0	0	0	0	0	0	0	0	0	0
Seq1616	CAGGCGCATTGTATGCGGGCACCTATGGTC	30	0	0	0	0	0	0	0	0	0	1	0	0	0	0	0	0	0	0	0	1	0	0	0	0	0	0	0	0	0	0	0	0	0	0	0	0	0	0
Seq1617	CCCCGCAGTTGCTGCTCTATTTGTCCCTGG	30	0	0	0	0	0	0	0	0	0	0	0	0	0	0	1	0	0	1	0	0	0	0	0	0	0	0	0	0	0	0	0	0	0	0	0	0	0	0
Seq1618	GTAACCCCGACGTGAGTCTTTGTGCTGCCC	30	0	0	0	0	1	0	0	0	0	0	0	0	0	0	0	0	0	0	0	0	0	0	0	0	0	0	0	0	1	0	0	0	0	0	0	0	0	0
Seq1619	CACGAGTTGTGGGCGGGTGGGTGGTTGCTC	30	0	0	0	0	0	0	0	0	0	0	0	0	0	0	1	0	0	0	0	1	0	0	0	0	0	0	0	0	0	0	0	0	0	0	0	0	0	0
Seq1620	CGACCTACTCCTCATTGACTGCTGGTTTTC	30	0	0	0	0	0	0	0	0	0	0	0	0	0	0	0	0	0	0	0	0	0	0	0	0	0	2	0	0	0	0	0	0	0	0	0	0	0	0
Seq1621	GTACCCAGGCGTGAGCTATTTCCTCCGGTG	30	0	0	0	0	0	0	0	0	0	0	0	0	0	0	0	0	0	0	0	0	0	0	0	0	0	0	0	0	0	0	0	0	0	0	0	0	0	0
Seq1622	GTTCCAGGGAGACATTCCCCTTCCTCGCGTG	31	0	0	0	0	0	0	0	0	0	0	0	0	0	0	0	0	0	0	0	0	0	0	0	0	0	0	0	1	0	0	0	0	0	0	0	0	0	0
Seq1623	CCAGCTGGTGGGCGGGCGGGTGGTAGCTTG	30	0	0	0	0	0	0	0	0	0	0	0	0	0	0	0	0	0	0	0	0	0	1	0	0	0	0	0	0	0	0	0	0	0	0	0	0	0	0
Seq1624	CGTGGGTGGGTTGGGTGGCTACGTTGATGC	30	0	0	0	0	0	1	0	0	0	0	0	0	0	0	0	0	0	0	0	1	0	0	0	0	0	0	0	0	0	0	0	0	0	0	0	0	0	0
Seq1625	CGTGGGTGGGTGGGTGGCGTAACTGCTCG	29	0	0	0	0	0	0	0	0	0	0	1	0	0	0	0	0	0	0	0	0	0	0	0	0	1	0	0	0	0	0	0	0	0	0	0	0	0	0
Seq1626	CCGGCGGGCGGGCGGGGGGAGGATTCTCGC	30	0	0	0	0	0	0	0	0	1	0	0	0	0	0	0	0	0	0	0	0	0	0	0	0	0	0	0	0	0	0	0	0	0	0	1	0	0	0
Seq1627	GTGCGATTCAGATGGCTATTGGTCCGCTGC	30	0	0	0	0	0	0	0	0	0	0	1	0	0	0	0	0	0	0	0	0	0	0	0	0	0	0	0	0	0	0	1	0	0	0	0	0	0	0
Seq1628	GGCGCCGCGTACTCGATTCGGTCCTTTTTG	30	0	0	0	0	0	0	0	0	0	0	0	0	0	0	0	0	0	0	0	0	0	0	0	0	0	0	0	0	2	0	0	0	0	0	0	0	0	0
Seq1629	GGATGCCCGCATCGTGGGTCAGTATTCTTC	30	0	0	0	0	0	0	0	0	0	0	0	0	0	1	0	0	0	0	0	0	0	0	0	0	0	0	0	1	0	0	0	0	0	0	0	0	0	0
Seq1630	CGTGGGTGGGTGGGCGGCACTTCCAGTTTTC	31	0	0	0	0	0	1	0	0	0	0	0	0	0	0	0	0	1	0	0	0	0	0	0	0	0	0	0	0	0	0	0	0	0	0	0	0	0	0
Seq1631	GTCGCAGTAGGTGTTCCTCAGTCATGTTTG	30	0	0	0	0	0	0	0	0	0	0	0	0	2	0	0	0	0	0	0	0	0	0	0	0	0	0	0	0	0	0	0	0	0	0	0	0	0	0
Seq1632	CCCACCGTGAGGTCGTCTTTGCTATGTTTG	30	0	0	0	0	0	0	0	0	0	0	0	0	0	0	0	0	0	0	0	0	0	0	1	0	0	0	0	0	0	0	0	0	0	0	0	0	0	0
Seq1633	GCGAATTCCTCTTGTGTCTTGCGGGCTGCC	30	0	1	0	0	0	0	0	0	0	0	0	0	0	0	0	0	0	0	0	0	1	0	0	0	0	0	0	0	0	0	0	0	0	0	0	0	0	0
Seq1634	AGACTGTACGCGAGTATGCTGCCGGCCTTG	30	1	0	0	0	0	0	0	1	0	0	0	0	0	0	0	0	0	0	0	0	0	0	0	0	0	0	0	0	0	0	0	0	0	0	0	0	0	0
Seq1635	TCCCGTCGTTGGCTATGTTATGCTGTCTTG	30	0	0	0	0	0	0	0	0	0	0	0	0	1	0	0	0	0	0	0	0	0	0	0	0	0	0	0	0	0	0	1	0	0	0	0	0	0	0
Seq1636	CGTCAGTTTCTGCGTGAGCCCTATTCGGTG	30	0	0	0	0	0	0	0	0	1	0	1	0	0	0	0	0	0	0	0	0	0	0	0	0	0	0	0	0	0	0	0	0	0	0	0	0	0	0
Seq1637	GTGGGTGAGTGGGTGATAAGTTGTGCCGAC	30	0	0	0	0	0	0	0	0	0	0	0	0	0	0	0	0	0	0	0	0	0	0	0	0	0	0	0	0	0	0	0	0	1	1	0	0	0	0
Seq1638	CGCCGAGTGTGGGTGGGGGGGTGGTATTTG	30	0	0	0	0	0	0	0	0	0	0	0	0	0	0	0	0	0	0	0	0	0	1	1	0	0	0	0	0	0	0	0	0	0	0	0	0	0	0
Seq1639	CCCGGAGGAATGGAAGTGTGCTCGGTTCCC	30	0	0	0	0	0	0	0	0	0	0	0	0	0	0	0	1	0	0	0	0	0	0	0	0	1	0	0	0	0	0	0	0	0	0	0	0	0	0
Seq1640	GAGGTGGGAGGGAGGGGTTGACCTTTCGTG	30	0	0	0	0	0	0	0	0	0	0	0	0	0	0	0	0	0	0	0	0	0	0	0	1	0	0	0	0	0	0	0	0	0	0	0	0	0	0
Seq1641	GGATCCTCGGCTCGTAGGTCGGTATTCTC	29	0	0	0	0	0	0	0	0	0	0	0	0	0	0	0	0	1	0	0	0	0	0	0	0	0	0	0	0	0	0	0	0	0	0	0	0	0	0
Seq1642	CCAACGGTCGGGCTGCCCACTTATGCTTTC	30	0	0	0	0	1	0	0	0	0	0	0	0	0	0	0	0	0	0	0	0	1	0	0	0	0	0	0	0	0	0	0	0	0	0	0	0	0	0
Seq1643	GTCGTACTGCCTTTGTGTGGGTCCTCTTG	29	0	0	0	0	0	0	0	0	0	0	0	0	0	0	0	0	0	0	0	0	0	0	0	0	0	0	0	0	0	0	0	0	0	0	0	0	1	0
Seq1644	GTGGGTGTGTGGGTGGTAAGTTGTGCCTAC	30	0	1	0	0	0	0	0	0	0	0	0	0	0	0	0	0	0	0	0	0	1	0	0	0	0	0	0	0	0	0	0	0	0	0	0	0	0	0
Seq1645	GGGATGTGTGTGTTTTGTAGTTGCTCTGAT	30	0	0	0	0	0	1	0	0	0	0	0	0	0	0	0	0	0	0	0	0	0	0	0	1	0	0	0	0	0	0	0	0	0	0	0	0	0	0
Seq1646	CGGTGGAGATTCGTTGGGTTCCTGTGGTTC	30	0	0	0	0	0	0	0	0	0	0	0	0	0	0	0	0	0	0	0	0	0	0	1	0	0	1	0	0	0	0	0	0	0	0	0	0	0	0
Seq1647	CGAGCGATTCCCTACCGCCCCTTTGCTGTC	30	0	0	0	0	0	0	0	0	0	0	0	0	0	0	0	0	0	0	0	0	0	0	0	0	0	0	1	1	0	0	0	0	0	0	0	0	0	0
Seq1648	GTGGGTGGGTGGGTGGTATACAGTTGATTA	30	0	0	0	0	0	0	0	0	0	0	0	0	0	0	0	0	0	0	0	0	0	0	0	0	0	0	0	0	0	0	0	0	0	0	0	0	0	1
Seq1649	CGTGCCTCCTTGTTCTGTACTTAACATGCG	30	0	0	0	0	0	0	0	0	0	0	0	0	0	0	0	0	0	0	0	0	0	0	0	0	0	0	2	0	0	0	0	0	0	0	0	0	0	0
Seq1650	GTTCACACCCGAGTGCCACTCCCGGCTTTG	30	0	0	1	0	0	0	0	0	0	0	0	0	0	0	0	0	0	0	0	1	0	0	0	0	0	0	0	0	0	0	0	0	0	0	0	0	0	0
Seq1651	CCGCGAGGATGTGCTGTCTCACTGGTGGTC	30	1	0	0	0	0	0	0	0	0	1	0	0	0	0	0	0	0	0	0	0	0	0	0	0	0	0	0	0	0	0	0	0	0	0	0	0	0	0
Seq1652	GTGGGTGGGTGGGTGGACACTGTTGATACC	30	0	0	0	0	0	0	0	0	0	0	0	0	0	0	0	0	1	0	0	1	0	0	0	0	0	0	0	0	0	0	0	0	0	0	0	0	0	0
Seq1653	AGCCCAGGTTGACCGAGTTGTTCCCATTTG	30	0	0	0	0	0	0	0	0	0	0	0	1	0	0	0	0	0	0	0	0	1	0	0	0	0	0	0	0	0	0	0	0	0	0	0	0	0	0
Seq1654	GGGGGGTGTTCCTGTATACTTGGGTACTCG	30	0	0	0	0	0	0	0	0	0	0	0	0	0	0	0	0	0	0	0	0	0	1	0	0	0	0	0	0	0	0	0	0	0	0	0	0	0	0
Seq1655	CCTTGCCCCTGCGTGAGCCTTACTTTCCCG	30	0	0	0	0	0	0	0	0	0	0	0	0	0	0	0	0	0	0	0	0	0	0	0	1	0	0	0	0	0	0	0	0	1	0	0	0	0	0
Seq1656	CCCCCCCGCGAGGGTCGTGCTGCATGTTC	29	0	0	0	0	0	0	0	0	1	0	0	0	0	0	0	0	0	0	0	0	0	0	0	0	0	0	0	0	0	0	0	0	0	0	0	0	0	0
Seq1657	GCGAATGATAGGTCTGAACTCTGGCCCGTG	30	0	0	0	0	0	0	0	0	0	0	0	0	0	1	0	0	0	0	0	0	0	0	1	0	0	0	0	0	0	0	0	0	0	0	0	0	0	0
Seq1658	CACCGATTGTGGGTGGGGGGGTGGTATTTG	30	0	0	0	0	0	0	0	0	0	0	0	0	0	0	0	0	0	0	0	0	0	0	0	0	0	0	0	0	0	0	2	0	0	0	0	0	0	0
Seq1659	TCGGCTCGATGGGTGGGAGATTCGTTTCTC	30	1	0	0	0	0	0	0	0	0	0	0	0	1	0	0	0	0	0	0	0	0	0	0	0	0	0	0	0	0	0	0	0	0	0	0	0	0	0
Seq1660	AGCGGGTGGGTGGGTGGAATTTGTGACTGC	30	0	0	1	0	0	0	0	0	0	0	0	0	0	0	0	0	0	0	0	0	0	0	0	0	0	0	1	0	0	0	0	0	0	0	0	0	0	0
Seq1661	CCGGGGGGCGGGTGGGCAGAGGATATCAGG	30	0	0	0	0	0	0	1	0	0	0	0	0	0	0	0	0	0	0	0	0	0	0	0	0	0	0	0	0	0	0	0	0	0	0	0	0	0	0
Seq1662	GCGGGTGGGTGGGTGGTATAGGAGCTGAC	29	0	0	0	0	0	0	0	0	0	0	0	0	0	0	0	0	0	0	1	0	0	0	0	0	0	0	0	0	0	0	0	0	0	0	0	0	0	0
Seq1663	GCCGCGGGTGGGTGGGTGGTCGCACTTCTG	30	0	0	0	0	0	0	0	0	0	0	0	0	0	0	0	0	0	1	0	0	0	0	0	0	0	0	0	0	0	0	0	0	0	0	0	0	0	0
Seq1664	GCCGTCACTTTCAGTCCCGTGTCGGGGGGC	30	0	0	1	0	0	0	0	0	0	0	0	0	0	0	0	0	0	0	0	0	0	0	0	0	0	0	0	0	0	0	0	0	0	0	0	0	0	0
Seq1665	GTGATGCGATGGTGATGTATCAGCACCGTCAACTGCAT	38	0	0	0	0	0	0	0	0	0	0	1	0	0	0	0	0	0	0	0	0	0	0	0	0	0	0	0	1	0	0	0	0	0	0	0	0	0	0
Seq1666	CCCCGTGAGGCCTTTTTTGTTCTTATCCTG	30	0	0	0	0	0	0	0	0	0	0	0	0	0	0	0	0	0	0	0	0	0	0	0	0	0	1	0	0	0	0	0	0	0	0	0	0	0	0
Seq1667	GTGATGCGATGGAGAGGTACCAGCACCGTCAACTGAAT	38	0	0	0	0	0	0	0	0	0	0	0	1	0	0	0	0	0	0	0	0	0	0	0	0	0	0	0	1	0	0	0	0	0	0	0	0	0	0
Seq1668	CCCCAACCCGATGTAGGGTAATGTGCTGTC	30	0	0	0	0	0	0	0	1	0	0	0	0	0	0	0	0	0	0	0	0	0	0	0	0	0	0	0	0	0	1	0	0	0	0	0	0	0	0
Seq1669	GGAGCCGTGCGTGGGTGGGTGGTTGCTGCC	30	1	0	0	0	0	0	0	0	0	0	0	0	0	0	0	0	0	0	0	0	0	0	0	0	0	0	0	0	0	0	0	0	0	0	1	0	0	0
Seq1670	TGAGAGTTCCAGGGAGACTCTTGCCCCATG	30	0	0	0	0	0	1	0	0	1	0	0	0	0	0	0	0	0	0	0	0	0	0	0	0	0	0	0	0	0	0	0	0	0	0	0	0	0	0
Seq1671	CGGGGGGAGGGTGGGTGGAGAGTCTGTCTG	30	0	0	0	0	0	0	0	0	0	0	0	0	0	1	0	0	0	0	0	0	0	0	0	0	0	0	0	0	0	0	0	0	0	0	0	0	0	0
Seq1672	GGAGCCGTGGGTGGGTGGGTGGATGCTGCC	30	0	0	0	0	0	0	0	0	0	0	0	0	0	0	1	0	0	0	0	0	0	0	0	0	0	0	0	0	0	0	0	1	0	0	0	0	0	0
Seq1673	GTGATACGATGGAGATGTATCAGCACCGTCAACTGAATCGGCGGGTGGGTGGGTGGAGATTTAACGTC	68	0	0	0	0	0	1	0	0	0	0	0	0	0	0	0	0	0	0	0	0	0	0	0	0	0	0	0	0	0	0	0	0	1	0	0	0	0	0
Seq1674	GCCGTGGGTGGGAGGGTGGACCCATTCTGG	30	0	0	1	0	0	0	0	0	0	0	0	0	0	0	0	0	0	0	0	0	0	0	0	1	0	0	0	0	0	0	0	0	0	0	0	0	0	0
Seq1675	GCGAATGAAGCCGTTTTTGTGATACCCGTG	30	0	0	0	0	0	0	0	0	0	0	0	0	0	0	0	0	0	0	0	0	0	1	0	0	0	0	0	0	0	0	1	0	0	0	0	0	0	0
Seq1676	GCGGTTGGGTGGGTGGTAAGTTGTGCCGAC	30	0	0	0	0	0	0	0	0	0	0	1	0	0	0	0	0	0	0	1	0	0	0	0	0	0	0	0	0	0	0	0	0	0	0	0	0	0	0
Seq1677	CGGGTTAATTGCGTCCTGTCTGTCCCCCTC	30	0	0	0	0	0	0	0	0	0	0	0	1	0	0	0	0	0	0	0	0	0	0	0	0	0	0	0	0	0	0	0	0	0	0	0	0	0	0
Seq1678	CCTGGCTGTCATGTTGTTCTGTCTTTCGTG	30	0	0	0	0	0	0	0	0	0	0	0	0	0	0	0	0	0	0	0	0	0	0	0	0	0	1	0	0	0	0	0	1	0	0	0	0	0	0
Seq1679	TGGATGTGTGGGTTGTGTAGTTGCACTGAT	30	0	0	0	0	0	0	0	1	0	0	0	0	0	0	0	0	0	0	0	0	0	0	0	0	0	0	0	0	0	0	0	0	0	0	0	0	0	0
Seq1680	CGGCGGGTGGGTGGGTGCAGATTTAACGTC	30	0	0	0	0	0	0	0	0	0	0	0	0	0	0	0	0	0	1	0	0	0	0	1	0	0	0	0	0	0	0	0	0	0	0	0	0	0	0
Seq1681	GTGTTGTTTCTTCTAGGACCCTGCCCCCTG	30	0	0	0	0	0	0	0	0	0	0	1	0	0	0	0	0	0	0	0	0	0	1	0	0	0	0	0	0	0	0	0	0	0	0	0	0	0	0
Seq1682	TGGATGTGTGTGTTGTGTAGTTTCTGAT	28	0	0	0	0	0	0	0	0	0	0	0	0	0	0	0	0	0	0	0	0	0	0	0	0	0	0	0	1	0	0	1	0	0	0	0	0	0	0
Seq1683	GTGGTCGAGGGTGGGTGGGTGGCCTTGATG	30	0	0	0	0	0	1	0	0	0	0	0	0	0	1	0	0	0	0	0	0	0	0	0	0	0	0	0	0	0	0	0	0	0	0	0	0	0	0
Seq1684	AGGTAATGCGAACGAACTCGTCAGTGCTTG	30	0	0	0	0	0	0	0	0	0	0	0	0	0	1	0	0	0	0	0	0	0	0	0	0	0	0	0	0	0	0	0	0	1	0	0	0	0	0
Seq1685	GGCGTGAGCCTCTTTCTGCTGCCCCTGTTC	30	0	0	0	0	1	0	0	0	0	0	0	0	0	0	0	0	0	0	0	0	0	0	0	0	0	0	0	0	0	0	0	1	0	0	0	0	0	0
Seq1686	CGTGGGTGGGTGGGCGGCTTTCAGTACTTG	30	0	0	0	0	0	0	0	0	0	0	0	0	0	0	0	0	0	0	0	0	0	0	0	0	0	1	0	0	0	0	0	1	0	0	0	0	0	0
Seq1687	GCGGTCCGTCCGAACCAGGTCTCCTGCTTG	30	1	0	0	0	0	0	0	0	0	0	1	0	0	0	0	0	0	0	0	0	0	0	0	0	0	0	0	0	0	0	0	0	0	0	0	0	0	0
Seq1688	GAGTCGCAGGTGGGTGGGTGGCCTTGCTCG	30	0	0	0	0	0	0	0	0	0	0	0	0	0	0	2	0	0	0	0	0	0	0	0	0	0	0	0	0	0	0	0	0	0	0	0	0	0	0
Seq1689	GCGAATGGTTCGTCCGGGCTGCCCCCCCTG	30	0	0	0	0	0	0	0	0	0	0	0	0	0	0	0	0	0	0	0	0	0	0	0	0	0	0	0	0	0	0	0	0	0	1	0	0	0	0
Seq1690	CGGCCGTCCGAACCAGGTTTCCTGTACTC	29	0	0	1	0	0	0	0	0	0	0	0	0	0	0	0	0	0	0	0	0	0	0	0	0	0	0	0	0	0	0	0	0	0	0	0	0	0	1
Seq1691	GTGGGTGGGTGGGTGGTTTCGTGCTGGATG	30	0	0	0	0	0	0	0	0	0	0	0	0	0	1	0	0	0	0	0	0	1	0	0	0	0	0	0	0	0	0	0	0	0	0	0	0	0	0
Seq1692	GGATCCCCTCATCGTGGGTCAGTATTCTTC	30	0	0	0	0	0	0	0	0	0	0	1	0	0	0	0	0	0	1	0	0	0	0	0	0	0	0	0	0	0	0	0	0	0	0	0	0	0	0
Seq1693	GGATCCCCGCATCGTGGGTCACTATTCTTC	30	0	0	0	0	0	0	0	0	0	0	0	0	0	0	0	0	0	0	0	0	0	0	0	1	0	0	0	0	0	0	0	0	0	0	0	0	0	1
Seq1694	GGATCCCCGCATCGTGGGTCAGTATTCCTC	30	0	0	0	0	0	1	0	0	0	0	0	0	0	1	0	0	0	0	0	0	0	0	0	0	0	0	0	0	0	0	0	0	0	0	0	0	0	0
Seq1695	GACGACCACTAGCCAGTACTTCGCCGGTTT	30	0	0	0	0	0	1	0	0	0	0	0	0	0	1	0	0	0	0	0	0	0	0	0	0	0	0	0	0	0	0	0	0	0	0	0	0	0	0
Seq1696	CCGCGAGGATTTTTGCTGTCCCTTGTGTTC	30	0	0	0	0	0	0	0	0	0	0	0	0	0	0	0	0	0	0	0	0	0	0	0	0	0	0	0	0	1	0	1	0	0	0	0	0	0	0
Seq1697	AGCGATATCCAACTGGTTCCCAGAGTCTTG	30	0	0	0	0	0	0	0	0	0	1	0	0	0	0	0	1	0	0	0	0	0	0	0	0	0	0	0	0	0	0	0	0	0	0	0	0	0	0
Seq1698	GCGGATGGGTGGGTGGCTCATAGTTTTTTG	30	0	0	0	1	0	0	0	0	0	0	0	0	0	0	0	0	0	0	0	0	0	0	0	0	0	0	0	0	0	0	0	0	0	0	0	0	0	0
Seq1699	GCCGTGGATGGGAGGGTGGAACCATGCTGG	30	0	0	0	0	0	0	0	0	0	0	0	0	0	0	0	0	0	0	0	0	0	0	1	1	0	0	0	0	0	0	0	0	0	0	0	0	0	0
Seq1700	GTGCCCGCATCCACCGTCAAGGGTATACAT	30	0	1	0	0	0	0	0	0	0	0	0	0	1	0	0	0	0	0	0	0	0	0	0	0	0	0	0	0	0	0	0	0	0	0	0	0	0	0
Seq1701	CACCGAGTGTGGGTGGGGGGGTGGTTTTTG	30	0	0	0	0	0	0	0	0	0	0	0	0	0	0	0	0	1	0	0	0	0	0	0	0	0	1	0	0	0	0	0	0	0	0	0	0	0	0
Seq1702	ACAAGGTGGGAGGGCGGGTGGATGTATTCC	30	0	0	0	0	1	0	0	0	0	0	0	0	0	0	0	0	0	0	0	0	0	0	0	0	0	0	0	0	0	0	1	0	0	0	0	0	0	0
Seq1703	ACACGTGAGTGTCCTGCAGCCTATGCCTGG	30	0	0	0	0	0	0	0	0	0	0	0	1	0	0	1	0	0	0	0	0	0	0	0	0	0	0	0	0	0	0	0	0	0	0	0	0	0	0
Seq1704	GTCGGCCCTACGCAGTTGATCCTCGATGTG	30	0	0	0	0	0	0	0	0	2	0	0	0	0	0	0	0	0	0	0	0	0	0	0	0	0	0	0	0	0	0	0	0	0	0	0	0	0	0
Seq1705	GTGATGCAATGGAGATGTATTAGCACCGTCAACTGAAT	38	0	0	0	0	0	0	0	0	0	0	1	0	0	0	0	0	0	0	0	0	0	0	0	0	0	0	0	0	1	0	0	0	0	0	0	0	0	0
Seq1706	GCCCCTTGACTAACGTGAGTGGTTACCTTG	30	0	0	0	0	0	0	0	0	0	0	0	0	0	0	0	0	0	0	0	0	1	0	0	0	0	0	0	0	0	0	0	0	0	0	0	0	0	0
Seq1707	CTGCCGGCATACCAATGTTCCGGACGTATC	30	0	0	0	0	2	0	0	0	0	0	0	0	0	0	0	0	0	0	0	0	0	0	0	0	0	0	0	0	0	0	0	0	0	0	0	0	0	0
Seq1708	CCCCGACCTCCTATAATATGTGCTGCCGCTG	31	0	0	0	0	0	0	0	0	0	0	0	0	0	0	0	0	0	0	0	0	0	0	0	0	0	0	0	0	0	0	0	0	0	0	0	0	0	0
Seq1709	GTGGGTGGGTGGGTGGTTTCAGGATATTTG	30	0	0	0	0	0	0	0	0	0	1	0	0	0	0	0	1	0	0	0	0	0	0	0	0	0	0	0	0	0	0	0	0	0	0	0	0	0	0
Seq1710	GCGGAGGGCGGGTAGGTGGCACATTCGATG	30	0	0	0	0	0	0	0	0	0	0	0	0	0	0	0	0	0	0	0	0	0	1	0	0	0	0	0	0	0	0	0	0	0	0	0	0	0	0
Seq1711	CGGCGGGTGGGTGGGTGGCTCATAGTTTTTTG	32	0	0	0	0	0	0	0	0	1	0	0	0	0	0	0	0	0	0	0	0	0	0	0	0	0	0	0	0	0	1	0	0	0	0	0	0	0	0
Seq1712	CGTAGTGATCTGTCCCGAATCCTCTCTCTG	30	0	0	0	1	0	0	0	0	0	0	0	0	0	0	0	0	0	0	0	0	0	0	0	0	0	0	0	0	0	0	0	0	1	0	0	0	0	0
Seq1713	CGGTGGGTGGGTGGAGATTTAACGTC	26	0	0	0	0	0	0	0	0	0	0	0	0	0	0	0	0	0	0	0	0	0	0	0	0	0	0	0	1	0	0	0	0	0	0	1	0	0	0
Seq1714	TGGTGGGTGGGCGGGTGGAAATTCGGTCTC	30	0	0	0	0	0	0	0	1	0	0	0	0	0	0	0	0	0	0	0	0	0	0	0	0	0	0	0	0	0	1	0	0	0	0	0	0	0	0
Seq1715	TCCAGGGAGATTCATGTTCGTGTTTGCGTG	30	0	0	0	0	0	0	0	0	0	0	0	0	0	0	0	0	0	0	0	0	1	0	0	0	0	0	0	0	0	0	0	0	0	0	0	0	0	0
Seq1716	GGATCCTCGGCTCGTAGGTCCGTATTCTC	29	0	0	0	0	0	0	0	0	0	0	0	1	0	0	0	0	0	0	0	0	0	0	0	0	0	0	0	0	0	0	0	0	0	0	0	0	0	0
Seq1717	ACCCCGGGACGCTGGATATTGTCGTACTTC	30	0	0	0	0	0	2	0	0	0	0	0	0	0	0	0	0	0	0	0	0	0	0	0	0	0	0	0	0	0	0	0	0	0	0	0	0	0	0
Seq1718	CAGTAGCGGGTGGGTGGGTGGCACTGTTTG	30	0	0	0	0	0	0	0	0	0	0	0	1	0	0	0	0	0	0	0	0	0	0	0	0	0	0	0	0	1	0	0	0	0	0	0	0	0	0
Seq1719	GAACGCACTCGCAGGGCTTGGTGTCTATGT	30	0	0	0	0	0	0	1	0	0	0	0	0	0	0	0	0	0	0	0	0	0	0	0	0	0	0	0	0	0	0	0	0	0	0	0	0	0	0
Seq1720	GTACGGTAACGGCGTGTGAGTGTCCTCCTC	30	0	0	0	0	0	0	0	0	0	1	0	0	0	0	0	0	0	0	0	0	1	0	0	0	0	0	0	0	0	0	0	0	0	0	0	0	0	0
Seq1721	CGGCGGGCGGGTGGGTGGAGATCATGACTA	30	0	0	1	0	0	0	0	0	0	0	0	0	0	0	0	0	0	0	0	0	0	0	0	0	0	0	0	0	0	0	0	0	0	0	1	0	0	0
Seq1722	CCCCGTTACCCCCATTCCCCGCCTGCTGCC	30	0	1	0	0	0	0	0	0	0	0	0	0	0	0	0	0	0	0	0	0	0	0	0	0	0	0	0	0	0	0	0	0	0	0	0	0	0	0
Seq1723	CGTACCAGTGGGTGGGTGGGTGGTCAGTAC	30	0	0	0	0	0	0	0	0	0	0	0	0	0	0	0	0	0	0	0	0	0	0	0	0	0	0	0	0	0	0	0	0	0	0	0	0	0	0
Seq1724	CAGGCGGGTGGGCGGGTGGTTGATTCTTGG	30	0	0	0	1	0	0	0	0	0	0	0	0	0	0	1	0	0	0	0	0	0	0	0	0	0	0	0	0	0	0	0	0	0	0	0	0	0	0
Seq1725	GGTGGGTGGGTGGGTGGTAGGTTGTGCCGAC	31	0	0	0	0	0	0	0	0	0	0	0	0	0	0	0	0	0	0	0	0	0	0	0	0	0	0	0	0	0	0	0	0	0	1	0	0	0	0
Seq1726	CGGGCCGGATTACACAGGTTGACCCTTATG	30	0	1	0	0	0	0	0	0	0	0	0	0	0	0	0	0	0	0	0	0	0	0	0	0	0	0	0	0	0	0	0	0	1	0	0	0	0	0
Seq1727	GCTTGTGGGTGGGTGGGTGGTACCAATGCG	30	0	0	0	0	0	0	0	0	0	0	0	0	0	0	0	0	0	0	0	0	0	0	0	0	0	0	0	0	0	0	1	0	0	0	0	0	0	0
Seq1728	CCACACGTGAGTGTCTGTCCCCTTCCCTTG	30	0	0	0	0	0	0	0	0	0	0	0	0	0	0	0	0	0	0	0	0	0	0	0	0	0	0	0	0	0	0	0	1	0	0	0	0	0	0
Seq1729	CCCCTTGCCCGGTCCTGCGTTTTCCCTGTC	30	0	1	0	0	0	0	0	0	0	0	0	0	0	0	0	0	0	0	0	0	0	0	0	0	1	0	0	0	0	0	0	0	0	0	0	0	0	0
Seq1730	GCTGGCGGGTGGGTGGGTGGAGGCTTACTG	30	0	0	0	0	0	0	0	0	0	0	0	0	0	1	0	0	0	0	0	0	0	0	0	1	0	0	0	0	0	0	0	0	0	0	0	0	0	0
Seq1731	GGAGCCGGGGGGGGGTGGGTGGTTGCTGCC	30	0	0	0	0	0	0	0	0	0	0	0	0	0	0	0	0	0	0	0	0	0	0	0	0	0	0	0	0	0	1	0	0	0	0	0	1	0	0
Seq1732	CTGTGGGTGGGTGGGTGGCAACTTTGTATG	30	0	0	0	0	0	0	0	1	0	0	0	0	0	0	0	0	0	0	0	0	0	0	0	0	0	0	0	0	0	0	0	1	0	0	0	0	0	0
Seq1733	CACGAACTGAGGGTGGGTGGGTGGTATACC	30	1	0	0	0	0	0	0	0	0	0	0	0	0	0	0	0	0	0	0	0	0	0	0	0	0	0	0	0	0	0	0	0	0	0	0	0	0	0
Seq1734	TGGCCCGTATTTGACACCGTGAGGTCACTG	30	0	0	0	0	0	0	1	0	0	0	0	0	0	0	0	0	0	0	0	1	0	0	0	0	0	0	0	0	0	0	0	0	0	0	0	0	0	0
Seq1735	GTGGGTGGGTGGGTGGACAGTTGGTTCGGC	30	0	0	0	0	0	0	0	0	1	0	0	0	0	0	0	0	0	0	0	0	0	0	0	0	0	0	0	1	0	0	0	0	0	0	0	0	0	0
Seq1736	GGATCCTCGGCTCGTAGGTCAGTATGCTC	29	0	0	0	0	0	0	0	0	0	0	0	1	0	0	0	0	0	0	0	0	0	1	0	0	0	0	0	0	0	0	0	0	0	0	0	0	0	0
Seq1737	CCGGGGGGCGGGTGGTAAGTTGTGCCGAC	29	0	0	0	0	0	0	0	0	0	0	0	0	0	1	0	0	0	0	0	0	0	0	0	0	0	0	0	0	0	0	0	0	0	0	0	0	1	0
Seq1738	CGGCGGGGGGGAGGTTGGAGATTTAACGTC	30	0	0	0	0	0	0	0	0	0	0	0	0	0	0	0	0	0	0	0	0	0	0	1	0	0	0	0	0	1	0	0	0	0	0	0	0	0	0
Seq1739	GGTGGGTGGGTGGGTGGAATGGTTACTTAC	30	0	0	0	1	0	0	0	0	0	0	0	0	0	0	0	0	0	0	0	0	0	0	0	0	0	0	0	0	0	0	0	0	0	0	0	0	0	0
Seq1740	GCCGTGAGGCCCCGTGCTGTCCCTTTGTCC	30	0	0	0	0	0	0	0	0	1	0	0	0	0	0	0	0	0	0	0	0	1	0	0	0	0	0	0	0	0	0	0	0	0	0	0	0	0	0
Seq1741	CGGCGGGAGGGTGGGTGGAGATTTAACGGC	30	0	0	0	0	0	0	0	0	0	0	0	0	0	0	0	1	1	0	0	0	0	0	0	0	0	0	0	0	0	0	0	0	0	0	0	0	0	0
Seq1742	GGCCGATTTTGCCTGCGTGAGCTTTCCTTG	30	0	0	0	0	0	0	0	0	1	0	0	0	0	0	0	0	0	0	0	1	0	0	0	0	0	0	0	0	0	0	0	0	0	0	0	0	0	0
Seq1743	TGCAACCGTCACTTTTAGTCCCATACCTGG	30	0	0	0	0	0	0	0	0	0	0	0	0	0	0	0	0	0	0	0	0	0	0	0	0	0	0	0	0	1	0	0	0	0	0	0	1	0	0
Seq1744	CCGGTGGGCGGGTGGGCGGAGGATTCCACC	30	0	0	0	0	0	0	0	0	0	0	0	0	0	0	0	0	0	0	0	0	0	0	0	0	1	0	0	0	0	0	0	0	0	0	0	0	0	0
Seq1745	GTCTCCCACGTGAGTGGTTCTCGTGCTGCC	30	0	1	0	0	0	0	0	0	1	0	0	0	0	0	0	0	0	0	0	0	0	0	0	0	0	0	0	0	0	0	0	0	0	0	0	0	0	0
Seq1746	GCGGCCCGTCCGAACCAGGTCTCCTGATTG	30	0	0	0	0	0	0	0	0	1	0	0	0	0	0	0	0	0	0	0	0	0	0	0	1	0	0	0	0	0	0	0	0	0	0	0	0	0	0
Seq1747	GCTGCGTGAGCCCGTTTCCACCCTCGTTTG	30	0	0	0	0	0	0	0	0	0	0	0	0	0	0	0	0	0	0	0	0	0	0	0	1	0	0	0	0	0	0	0	0	0	0	0	0	0	0
Seq1748	CACCAAGTGTGGGTGGGGGGGTGGTATTTG	30	0	1	0	0	0	0	0	0	0	0	0	0	0	0	0	0	0	0	0	0	0	0	0	0	0	0	0	0	0	0	1	0	0	0	0	0	0	0
Seq1749	GGTCAGTCACTTGGTTTTGCTCCCTACTCG	30	0	0	1	0	0	0	0	0	0	0	0	0	0	0	0	0	0	0	0	0	0	0	0	0	0	0	0	0	0	0	0	0	0	0	0	0	0	1
Seq1750	GCGTGAGCCCCCCCGTTTGTGCTGTTCCTG	30	0	0	0	0	0	0	0	0	0	0	0	0	0	0	0	0	0	0	0	0	0	0	0	0	0	0	1	0	1	0	0	0	0	0	0	0	0	0
Seq1751	GGGGTATTCAGGGCACTGTTTATGGTCTTG	30	0	0	0	0	0	1	0	0	0	0	0	0	0	1	0	0	0	0	0	0	0	0	0	0	0	0	0	0	0	0	0	0	0	0	0	0	0	0
Seq1752	TCAAGGTTGGCATGGGTCGTGGGTCGTGGG	30	0	0	0	0	2	0	0	0	0	0	0	0	0	0	0	0	0	0	0	0	0	0	0	0	0	0	0	0	0	0	0	0	0	0	0	0	0	0
Seq1753	AATGTGGGTGGGTGGGTGGTCGTACGGATG	30	0	0	0	0	0	0	0	0	0	0	0	0	0	0	1	0	0	0	1	0	0	0	0	0	0	0	0	0	0	0	0	0	0	0	0	0	0	0
Seq1754	CGTAGGAGATTCAATACCCCTGCTGTCGTC	30	0	0	0	0	0	0	0	0	0	0	0	0	0	0	0	0	1	0	0	0	0	0	0	0	0	0	0	0	0	0	0	0	0	0	0	0	0	0
Seq1755	GGTGGGTGGGTGGGTGGAGATTTAACGTC	29	0	0	0	0	0	0	0	0	0	0	0	0	0	0	1	0	0	0	0	0	0	0	0	0	0	0	0	0	0	0	0	0	0	0	0	0	0	0
Seq1756	GCGTTCAGTATGCCTATGTTACGTGAGTCC	30	0	0	0	0	0	0	0	0	0	0	0	0	0	0	0	0	0	0	0	1	0	0	1	0	0	0	0	0	0	0	0	0	0	0	0	0	0	0
Seq1757	ACGTGAGTACTGGGCTGTCCTTTTTGCTTG	30	0	0	0	0	0	0	0	0	0	0	0	0	0	0	0	0	0	0	0	0	0	1	0	0	0	0	0	0	0	1	0	0	0	0	0	0	0	0
Seq1758	CCGCGTGAGCGATGTGCTGCCTCCCTCTTG	30	0	0	0	0	0	0	0	0	0	0	0	0	0	0	0	0	0	0	0	1	0	0	0	0	0	0	0	0	0	0	0	1	0	0	0	0	0	0
Seq1759	CTGCGGGTGGGTGGGTGGTCCTAATGACTG	30	0	0	0	0	0	0	0	0	0	0	0	0	0	0	0	0	0	0	0	0	0	0	0	0	0	1	0	0	0	0	0	0	0	0	0	0	0	0
Seq1760	GGAGTCGTGGGTGGGTGGGTGGTTGCTGCC	30	0	0	0	0	0	0	0	0	0	0	0	0	0	0	0	0	0	0	0	0	0	0	0	0	0	0	1	0	0	0	0	0	0	0	0	0	0	1
Seq1761	GGGGAATTTATAGTTAGCGTGAGCGGCCACG	31	0	0	0	0	1	0	0	0	1	0	0	0	0	0	0	0	0	0	0	0	0	0	0	0	0	0	0	0	0	0	0	0	0	0	0	0	0	0
Seq1762	TGATGTGTGTGTTGTGTAGTTGCTTGAT	28	0	0	0	0	0	0	0	0	0	0	0	0	1	0	0	0	0	0	0	0	0	0	0	0	0	0	0	0	0	0	0	0	0	0	0	0	0	0
Seq1763	GTGATGCGATGGAGATGAGTCAGCACCGTCAACTGAAT	38	0	0	0	0	0	0	0	0	0	0	1	0	0	0	0	0	0	0	0	0	0	0	0	0	0	0	0	0	0	0	0	0	0	0	0	0	0	0
Seq1764	GTGGGTGGGTGGGTGGTAAGTTGTGCCGACGTGATGCGGTGGAGATGTATCAGCACCGTCAACTGAAT	68	0	0	0	0	0	0	0	0	0	0	0	0	0	0	0	0	0	0	0	0	1	0	0	1	0	0	0	0	0	0	0	0	0	0	0	0	0	0
Seq1765	CCACGACTCGTATCTCCTCCCCGTATCGTC	30	0	0	0	0	0	0	0	0	0	0	0	0	2	0	0	0	0	0	0	0	0	0	0	0	0	0	0	0	0	0	0	0	0	0	0	0	0	0
Seq1766	ACCGGTGGGTGGGTGGGTGGAGGCTCTTTG	30	0	0	0	0	0	0	0	0	0	0	0	0	0	0	0	0	0	1	0	0	0	0	0	0	0	0	1	0	0	0	0	0	0	0	0	0	0	0
Seq1767	GTGGGTGGGAGGGAGGTAAGTTGTGCCGAC	30	0	0	0	0	0	0	0	1	0	0	0	0	0	0	0	0	0	0	0	0	0	0	0	0	0	0	0	0	0	0	0	0	1	0	0	0	0	0
Seq1768	TCCCGGGAGATTCAGATGCCCCCACTGGTG	30	0	0	0	0	0	0	0	0	0	0	0	1	0	0	0	0	0	0	0	0	0	0	0	0	0	0	0	0	0	0	0	0	0	0	0	0	0	0
Seq1769	CGGTGGGCGGGAGGGTGGAGATTCCTCTTG	30	0	0	0	0	0	0	0	0	0	0	0	1	0	0	0	0	0	0	0	0	0	0	0	0	0	0	0	0	0	0	0	0	0	0	0	1	0	0
Seq1770	CATCGCTGTGGGTGGGTGGGTGGTATTTGC	30	0	0	0	0	0	0	0	0	1	0	0	0	1	0	0	0	0	0	0	0	0	0	0	0	0	0	0	0	0	0	0	0	0	0	0	0	0	0
Seq1771	GTGAATGACACCGTTGTATGTTCCTCCTTG	30	0	0	0	0	0	0	0	0	1	0	1	0	0	0	0	0	0	0	0	0	0	0	0	0	0	0	0	0	0	0	0	0	0	0	0	0	0	0
Seq1772	CGCGGTGGGAGGGTGTGTGGAGCGTGGTCG	30	0	0	0	0	1	0	0	0	0	0	0	0	0	0	0	0	1	0	0	0	0	0	0	0	0	0	0	0	0	0	0	0	0	0	0	0	0	0
Seq1773	CCCGCCGGGTGTTTCATACGTGAGTCCTTG	30	0	0	0	0	0	0	0	1	0	0	0	0	0	0	0	0	0	0	0	0	0	0	0	0	0	0	0	0	0	0	0	0	0	0	0	0	0	0
Seq1774	CCGGGGCCATCTGGGCACCCTCCGGGTCATC	31	0	0	0	0	0	1	0	0	0	0	0	0	0	0	0	0	0	0	0	0	0	0	0	0	0	0	0	0	0	0	0	0	0	0	0	0	0	0
Seq1775	CGTGGGTGGGTGGGTGGCAATCAGTCGACC	30	1	0	0	0	0	0	1	0	0	0	0	0	0	0	0	0	0	0	0	0	0	0	0	0	0	0	0	0	0	0	0	0	0	0	0	0	0	0
Seq1776	GCTGGCTATTTTCGCGACGTAGCGACTCG	29	0	0	0	0	0	0	0	0	0	0	0	0	0	0	0	0	0	0	0	0	0	0	1	1	0	0	0	0	0	0	0	0	0	0	0	0	0	0
Seq1777	AGCGTGAGCGGAGTTTTCCCGTGGTCATTG	30	0	1	0	0	0	0	0	0	0	0	0	0	0	0	0	0	0	0	0	0	0	0	0	0	0	0	0	0	0	0	0	0	0	0	0	0	0	0
Seq1778	CCTCGTCGTTTTCCGTCCATGCTGCCGGTC	30	0	0	0	0	0	0	0	0	0	0	0	0	0	0	0	0	0	0	0	0	0	0	0	0	0	0	1	0	0	0	0	0	0	0	0	0	0	0
Seq1779	TCCAGGGAGATTCAGTCCTTCCCCCTATGC	30	0	0	0	0	0	0	1	0	0	0	0	0	0	0	0	0	0	0	0	0	0	0	0	0	0	0	0	0	0	0	0	0	0	0	0	0	0	0
Seq1780	GTGATGCAATGGAGATGTATCAGCACCGTCAACTGAATG	39	0	0	0	0	0	0	0	0	0	0	0	0	0	0	0	0	0	0	0	0	0	0	0	0	0	0	1	0	1	0	0	0	0	0	0	0	0	0
Seq1781	CGGCGGGTGGGTGGGTGGTAGCCTGG	26	0	0	0	0	0	0	0	0	0	0	0	0	0	0	0	0	0	0	0	1	0	0	0	0	0	0	0	0	1	0	0	0	0	0	0	0	0	0
Seq1782	CCCGCCGCGAGGCCCCGTGCTGCTATCTGT	30	0	0	0	0	0	0	0	0	0	0	0	0	0	0	0	0	0	0	0	0	0	0	0	0	0	0	0	0	0	1	0	0	0	0	0	0	0	0
Seq1783	CCCCTGCAATATGTATGTGCTAGTCTGTTC	30	0	0	0	0	0	0	0	0	0	0	0	0	2	0	0	0	0	0	0	0	0	0	0	0	0	0	0	0	0	0	0	0	0	0	0	0	0	0
Seq1784	TGGATGTTTGGGTTGTGTAGTTGCTCTGAT	30	0	0	0	0	0	0	0	0	0	0	0	1	0	0	0	0	0	0	0	0	0	0	0	0	0	0	0	0	0	0	1	0	0	0	0	0	0	0
Seq1785	GTGATGCAGTGGAGATGTATCAGCACCGTCAACTGAAT	38	0	0	0	0	0	0	0	0	0	0	0	0	0	0	0	0	0	0	0	0	0	0	1	0	0	0	0	0	0	1	0	0	0	0	0	0	0	0
Seq1786	GGGTACCTCTGGTCCTGGTTACCGCCAGGC	30	0	0	0	0	0	0	0	0	0	0	0	0	0	0	0	0	0	0	0	0	0	0	0	0	0	0	1	0	0	0	1	0	0	0	0	0	0	0
Seq1787	CGGGCTCATCTGGGCACCCTTTGGGTCATC	30	0	0	0	0	0	0	0	0	0	0	0	0	0	0	0	0	0	0	0	0	0	0	1	0	0	0	0	0	1	0	0	0	0	0	0	0	0	0
Seq1788	GTGGGTGGGTGGGTGGTAAGTTGTGGCGAC	30	0	0	0	0	0	0	0	0	0	0	0	0	0	1	0	0	0	0	0	0	0	0	0	0	0	0	0	0	0	0	0	0	0	0	0	0	0	0
Seq1789	CGGCGGGTGGGTGGGTGGAGATTTAACGTCGTGATGCGATAGAGATGTATCAGCACCGTCAACTGAAT	68	0	0	0	0	0	0	0	0	0	0	0	0	0	0	0	0	0	0	0	0	0	0	0	0	0	1	0	0	0	0	0	0	0	0	0	0	1	0
Seq1790	GAGGTGGGAGGGAGGGGGTGACCTTGCGTG	30	0	0	0	0	0	0	0	0	0	0	0	0	0	0	0	0	1	0	0	0	0	0	0	0	0	0	0	0	0	0	0	0	0	0	0	0	0	1
Seq1791	CGCAGTGGGAGGGTGGGTGGAGCGTGGTCG	30	0	0	0	0	0	0	0	0	1	0	0	0	0	0	0	0	0	0	0	0	0	1	0	0	0	0	0	0	0	0	0	0	0	0	0	0	0	0
Seq1792	GGGCAGTTCGTGGGTTACCTTCCAGGTCCC	30	0	0	1	0	0	0	0	0	0	0	0	0	0	0	0	0	0	0	0	0	0	0	0	0	0	0	0	0	1	0	0	0	0	0	0	0	0	0
Seq1793	GCGCTCCGTCCGAATAGGGTTCCCCGTGTA	30	0	0	0	0	0	0	0	0	0	0	0	0	1	0	0	0	0	0	0	0	0	0	0	0	0	0	0	0	0	0	0	0	0	0	0	0	0	0
Seq1794	GCGGGGGGCGGGCGGGTGGAGGCATTCGAG	30	0	0	0	1	0	0	0	0	0	0	0	0	0	0	0	0	0	0	0	0	0	0	0	0	0	0	0	0	0	0	0	0	0	0	0	0	0	0
Seq1795	GCGGGTGGGTGGGTGGTATGGACTGGTGCG	30	0	0	0	0	1	0	0	0	0	0	0	0	0	0	0	0	0	0	0	0	0	0	0	0	0	0	0	0	0	0	0	0	1	0	0	0	0	0
Seq1796	GGGCCTCTCGTGGTTTCACGCTATCGTGTG	30	0	0	0	0	0	0	0	0	0	2	0	0	0	0	0	0	0	0	0	0	0	0	0	0	0	0	0	0	0	0	0	0	0	0	0	0	0	0
Seq1797	CGCCTCCCGGTGGTGCGTTCTTTATCTTTG	30	0	0	0	0	0	0	0	0	0	0	0	0	0	0	0	0	0	0	0	0	0	0	0	0	0	0	0	0	0	1	0	0	0	0	0	0	0	1
Seq1798	GGATCGTCGCATCGTAGGTCAGTATTCATG	30	0	0	0	0	0	0	0	0	0	0	0	0	0	0	0	0	0	0	0	1	0	0	0	0	0	0	0	0	0	0	0	0	0	0	0	0	0	1
Seq1799	CCCGCTCTGTAGTATAATAGGGTCTGCCTC	30	0	0	0	0	0	0	2	0	0	0	0	0	0	0	0	0	0	0	0	0	0	0	0	0	0	0	0	0	0	0	0	0	0	0	0	0	0	0
Seq1800	GGTAACCCTCGACTAGGTTTTGACTCCTGG	30	0	0	0	0	1	0	0	0	0	0	0	1	0	0	0	0	0	0	0	0	0	0	0	0	0	0	0	0	0	0	0	0	0	0	0	0	0	0
Seq1801	GCCTTAGGTCTTGGTACGCGAGTACTCCCG	30	1	0	0	0	0	0	0	0	0	0	0	0	0	0	0	0	0	0	0	1	0	0	0	0	0	0	0	0	0	0	0	0	0	0	0	0	0	0
Seq1802	ACCGCGAGGTCCTAGTGCTGTCTCGTCTTG	30	0	0	0	0	0	0	0	0	0	0	0	0	0	0	0	0	0	1	0	0	0	0	0	0	0	0	0	0	1	0	0	0	0	0	0	0	0	0
Seq1803	GGAACTACGTCTGAGTAGTCAGTATTCTGC	30	0	0	0	0	0	0	0	0	0	0	0	1	0	0	0	0	0	0	0	0	0	0	0	0	1	0	0	0	0	0	0	0	0	0	0	0	0	0
Seq1804	ACCGCGAGGTACTATGCTGCTACTTACTTG	30	0	0	0	0	0	0	0	0	0	0	0	0	0	0	0	0	0	1	0	0	0	0	0	0	0	0	0	0	0	0	0	0	0	0	0	0	0	0
Seq1805	GGATGGAGGGTGGGTGGGTGGAATCCTATG	30	0	0	0	0	0	0	0	0	1	0	1	0	0	0	0	0	0	0	0	0	0	0	0	0	0	0	0	0	0	0	0	0	0	0	0	0	0	0
Seq1806	GCGGGTGGGTGGGTGGTAAGTAGTGCCGAC	30	0	0	0	0	0	0	0	0	1	0	0	0	0	0	0	0	0	0	1	0	0	0	0	0	0	0	0	0	0	0	0	0	0	0	0	0	0	0
Seq1807	CGTGGGTGGGTGGGTGGATCGGTTGGATAC	30	0	0	0	0	0	0	0	0	0	0	0	0	0	0	0	0	0	0	0	0	0	0	0	0	0	0	1	0	0	0	0	0	0	1	0	0	0	0
Seq1808	CCGGAGGGCGGGTGGGTGGCACATTCGATG	30	0	0	0	0	0	0	0	0	0	0	0	0	0	0	0	0	0	0	0	0	0	0	0	0	0	0	0	0	0	0	0	0	0	0	0	0	2	0
Seq1809	GCGGGTGGGTGGGTGGTCCTAGTAGACGAC	30	0	0	0	0	0	0	0	0	0	0	0	1	0	0	0	0	0	0	1	0	0	0	0	0	0	0	0	0	0	0	0	0	0	0	0	0	0	0
Seq1810	GCGACTTTGTGGGTGGGCGGGTGGCATGTC	30	0	0	1	0	0	0	0	0	0	0	0	0	0	0	0	0	0	0	0	0	0	1	0	0	0	0	0	0	0	0	0	0	0	0	0	0	0	0
Seq1811	CAGCGGGTGGGTGGGTGGAGATTCTCGTTT	30	0	0	0	0	0	0	0	0	0	0	0	0	0	0	0	0	0	0	0	0	0	0	1	0	0	0	0	0	0	0	0	0	0	0	0	0	0	0
Seq1812	CCGGCTCTTGGTTGTATATTCCCGTCCTGT	30	0	0	0	0	0	0	0	0	0	1	0	1	0	0	0	0	0	0	0	0	0	0	0	0	0	0	0	0	0	0	0	0	0	0	0	0	0	0
Seq1813	CGCTCGTGGGTGGGTGGGTGGTATAGCGTG	30	0	0	0	0	0	0	0	0	0	1	0	0	1	0	0	0	0	0	0	0	0	0	0	0	0	0	0	0	0	0	0	0	0	0	0	0	0	0
Seq1814	CGTGGGTGGGTGGGTGGCGTTCGTCCTTCG	30	0	0	0	0	0	0	0	0	0	0	0	0	0	0	0	0	0	0	0	0	0	0	0	0	0	0	0	0	0	0	0	0	0	0	0	0	0	0
Seq1815	GTGGGTGGGTGGGTGGTGTAGTTGGTTTTG	30	0	0	0	1	0	0	0	0	0	0	0	0	0	0	0	0	0	0	0	0	0	0	0	0	0	0	1	0	0	0	0	0	0	0	0	0	0	0
Seq1816	CCCACCGTGAGGTGTAGTGCTGCCTCTGCC	30	0	0	0	0	0	0	0	0	0	0	0	0	0	0	0	0	0	1	0	0	0	0	0	0	0	0	0	0	0	0	0	0	0	0	0	0	0	0
Seq1817	CACCGAGTGTGGGTGGGGGGGTGGTATTTC	30	1	0	0	0	0	0	0	0	0	0	0	0	0	0	0	0	0	0	0	0	0	0	0	0	0	0	0	0	0	0	0	0	0	0	0	0	0	0
Seq1818	CACCGAGTGTGGGTGGGGGGGTGGTATTTA	30	0	0	0	0	0	1	0	0	0	0	0	0	0	0	0	0	0	0	0	0	0	1	0	0	0	0	0	0	0	0	0	0	0	0	0	0	0	0
Seq1819	AACCTGTTTATGTCGCCCGCCAAGGCCGAT	30	2	0	0	0	0	0	0	0	0	0	0	0	0	0	0	0	0	0	0	0	0	0	0	0	0	0	0	0	0	0	0	0	0	0	0	0	0	0
Seq1820	CACGTGGGTGGGTGGGAGGAGGATTCAGGC	30	0	0	0	0	0	0	0	0	0	0	0	0	0	0	0	0	0	0	0	0	0	0	0	0	0	0	2	0	0	0	0	0	0	0	0	0	0	0
Seq1821	GCCGCCCCTTTTTTTCCCCGTGTGCTGCTG	30	0	0	0	0	0	0	0	0	0	0	0	0	0	0	0	0	0	0	0	0	0	0	0	0	0	0	0	0	0	0	1	0	0	0	0	0	1	0
Seq1822	GCGTGAGCCCACTTCCACTTCCTCTGTACC	30	0	0	0	0	0	0	0	0	0	0	0	0	0	0	0	0	0	0	0	0	0	0	1	0	0	0	0	1	0	0	0	0	0	0	0	0	0	0
Seq1823	CGTGAGAGTCCTTTCGTTGTGTCGTCTTTG	30	0	0	0	0	0	0	0	1	0	0	0	0	0	0	0	0	0	0	0	1	0	0	0	0	0	0	0	0	0	0	0	0	0	0	0	0	0	0
Seq1824	AGTTAGTACTTCCCTCACGTGAGTGCCTTG	30	0	0	0	0	0	0	0	0	0	0	0	0	0	0	0	0	0	0	0	0	0	0	0	0	1	0	0	0	0	0	0	0	0	0	0	0	0	0
Seq1825	TGGGAGGGGGGGTTGGGTAGTTGCGCGAC	29	0	0	0	0	0	0	0	0	0	0	0	0	0	0	1	0	0	0	0	0	0	0	0	0	0	0	0	0	0	0	0	0	0	1	0	0	0	0
Seq1826	CGGTGGGTGGGTGGGAGGAGAATCAAGTGC	30	0	0	0	0	1	0	0	0	0	0	0	0	0	0	0	0	0	0	0	0	0	0	0	0	0	0	0	1	0	0	0	0	0	0	0	0	0	0
Seq1827	CCGAAGGAGGATTCTTGCCCCCGTCTATGT	30	0	0	0	0	0	0	0	1	0	0	0	0	0	0	0	0	0	0	0	0	0	0	0	0	0	0	0	0	0	0	0	0	0	0	0	0	0	0
Seq1828	GCGTGAGCCCTTGACTTGGTTATTCCCCTG	30	0	0	0	1	0	0	0	0	0	0	0	0	0	0	0	0	0	0	0	0	0	0	0	0	0	0	0	0	0	0	0	0	0	0	0	0	0	0
Seq1829	GTGATGCGCTGGAGATGTACCAGCACCGTCAACTGAAT	38	0	0	0	0	0	0	0	1	0	1	0	0	0	0	0	0	0	0	0	0	0	0	0	0	0	0	0	0	0	0	0	0	0	0	0	0	0	0
Seq1830	GGAGCCGTGGGAGGGTGGGTGGTAGCCTGG	30	0	0	0	0	0	0	0	0	0	0	0	0	0	0	0	0	0	0	0	0	0	0	0	0	0	0	0	0	0	0	0	0	0	0	0	0	2	0
Seq1831	ACGGAGGGCGGGTGGGTGGCACATTCGATG	30	0	0	0	0	0	0	0	0	0	0	0	0	0	0	0	0	0	0	0	0	0	0	0	0	0	0	0	1	0	0	0	0	0	1	0	0	0	0
Seq1832	GCGGCTGGGTGGGTGGTAAGTTGTGCCGAC	30	0	0	0	0	0	0	0	0	0	1	0	0	0	0	0	0	0	0	1	0	0	0	0	0	0	0	0	0	0	0	0	0	0	0	0	0	0	0
Seq1833	GCAGCCGTCACTTTTAAGTCCTCGTTCGAG	30	0	0	0	0	0	0	0	0	0	0	0	0	0	0	0	0	0	0	0	0	0	1	0	0	0	0	0	0	0	0	0	0	0	0	0	0	0	0
Seq1834	AGGATGTGTGTGTTGTGTAGTCGCTCTGAT	30	0	0	0	0	0	0	0	0	0	0	0	1	0	0	0	0	0	0	0	0	0	0	0	0	1	0	0	0	0	0	0	0	0	0	0	0	0	0
Seq1835	GCCGGCCGACCGAGGCTCTGGTTTATATGC	30	0	0	0	0	0	0	0	0	0	0	0	0	0	0	0	1	0	0	0	0	0	0	0	1	0	0	0	0	0	0	0	0	0	0	0	0	0	0
Seq1836	TCCCGGGAGATTCAGCGTTCTTTACTCACC	30	0	0	0	0	0	0	0	0	0	0	1	0	0	0	0	0	0	0	0	0	1	0	0	0	0	0	0	0	0	0	0	0	0	0	0	0	0	0
Seq1837	GGCAGCGCTAGTTGCGAATCTTCCCCGGTC	30	0	0	0	0	0	0	0	0	0	0	0	0	0	0	0	0	0	0	0	0	0	0	0	0	0	0	0	0	0	0	0	0	0	0	2	0	0	0
Seq1838	GCCACGCTGTAGTCATATTCCTGGGCCTTG	30	0	0	0	0	0	0	0	0	1	0	0	0	0	0	0	0	0	0	0	1	0	0	0	0	0	0	0	0	0	0	0	0	0	0	0	0	0	0
Seq1839	GTGGGTGGGTGGGTGGCGCTTTGTCTCACG	30	0	0	0	1	0	0	0	0	0	0	0	0	0	0	0	0	0	0	0	0	0	0	0	0	0	0	0	0	0	0	0	0	0	0	0	0	0	0
Seq1840	GCCCACAGTCTGACCCGAACGTGAGTTTTG	30	0	1	0	0	0	0	0	0	0	0	0	0	0	0	0	0	0	0	0	0	0	0	0	0	0	0	0	0	0	0	0	0	0	0	0	0	0	0
Seq1841	GCGGGTGGGTGGGTGGCTCATAGTTCTTTG	30	0	0	0	0	1	0	0	0	0	1	0	0	0	0	0	0	0	0	0	0	0	0	0	0	0	0	0	0	0	0	0	0	0	0	0	0	0	0
Seq1842	GGGCACCTTTGGTCCTGTAGGGCATTATGT	30	1	0	0	0	0	0	0	0	0	0	0	0	1	0	0	0	0	0	0	0	0	0	0	0	0	0	0	0	0	0	0	0	0	0	0	0	0	0
Seq1843	GTGATGCGATGGATATGTGTCAGCACCGTCAACTGAAT	38	0	0	0	0	0	0	0	0	0	0	0	0	0	0	0	0	1	0	0	0	0	0	0	0	0	0	0	0	0	0	0	0	0	0	0	1	0	0
Seq1844	CACCGACTGTGGGTGGGGGGGTGGTATTTG	30	0	0	0	0	0	0	0	0	0	0	1	0	0	0	0	0	0	0	0	0	0	0	0	0	0	0	0	0	0	0	0	0	0	0	0	0	0	0
Seq1845	TCCCACCAGTTGTCCTCAGGCCTCGAACGT	30	1	0	0	0	0	0	0	0	0	0	0	0	0	0	0	0	0	1	0	0	0	0	0	0	0	0	0	0	0	0	0	0	0	0	0	0	0	0
Seq1846	GCCGATGTAGGCCCCGTACTCTTATGCTTG	30	0	0	0	0	0	0	0	0	0	0	0	0	0	0	0	0	0	0	0	0	0	0	0	0	0	0	0	0	0	0	0	1	0	0	0	0	0	0
Seq1847	GGATCTTCGGCTCGTAGGTCAGTATTCTC	29	0	0	0	1	0	0	0	0	1	0	0	0	0	0	0	0	0	0	0	0	0	0	0	0	0	0	0	0	0	0	0	0	0	0	0	0	0	0
Seq1848	GTCGGGTGGGTGGGTGGGTGGTCTACGCTG	30	0	0	0	0	0	1	0	0	0	0	0	1	0	0	0	0	0	0	0	0	0	0	0	0	0	0	0	0	0	0	0	0	0	0	0	0	0	0
Seq1849	TGGGATGTGTGTGTTGTGTAGGTTGCTCTGAT	32	0	0	0	0	0	0	0	0	1	0	0	0	0	0	0	0	0	0	0	0	1	0	0	0	0	0	0	0	0	0	0	0	0	0	0	0	0	0
Seq1850	GTCCGTTGGAGGACCTCGTGCTGTTCTTGC	30	1	0	0	0	0	0	0	0	0	0	0	0	0	0	0	0	0	0	0	0	0	0	0	0	0	0	0	0	0	0	0	0	0	0	0	0	0	0
Seq1851	CTTGGTGGGTGGGTGGGTGGAGAGATACAC	30	0	0	0	0	0	0	0	0	0	0	0	0	1	0	0	0	0	0	0	1	0	0	0	0	0	0	0	0	0	0	0	0	0	0	0	0	0	0
Seq1852	GGTGGGTGGGCGGGTGGAATGAAGCTGTCT	30	0	0	0	0	0	0	0	0	0	0	0	0	0	0	1	0	0	0	0	0	0	0	0	0	0	0	0	0	0	0	0	0	1	0	0	0	0	0
Seq1853	GGATCGTCCTATCGTAGGTCAGTATTCATG	30	0	0	0	0	0	0	0	0	0	0	0	0	0	0	0	1	1	0	0	0	0	0	0	0	0	0	0	0	0	0	0	0	0	0	0	0	0	0
Seq1854	CGGTCCAACCGCTCTGTCCCTGTTATCTTC	30	0	0	0	0	0	0	0	0	0	0	0	0	0	1	0	0	0	0	0	0	0	0	0	0	0	0	0	0	0	0	0	0	0	0	0	0	0	0
Seq1855	CCCCCTACTCATGGCCGCTGTAGTGCCTTC	30	0	0	0	0	0	0	0	0	0	0	0	0	0	0	0	0	0	0	0	0	0	0	1	0	1	0	0	0	0	0	0	0	0	0	0	0	0	0
Seq1856	GGAGCCGTGGGTGGGTGCGTGGTTGCTGCC	30	0	0	0	0	0	0	0	0	0	0	0	0	0	0	0	0	0	0	0	0	0	0	1	0	0	0	0	0	1	0	0	0	0	0	0	0	0	0
Seq1857	CCCACCGTGAGTGTGCTAGTGCTGTCTTGC	30	0	0	0	0	0	1	0	0	0	0	0	0	0	0	0	0	0	0	0	0	0	0	0	0	0	0	0	0	0	1	0	0	0	0	0	0	0	0
Seq1858	GTGGGTGGGTGGGCGGTCTTAGGTGCTGTG	30	0	0	0	0	0	0	0	0	0	0	0	0	0	0	1	0	0	0	0	0	0	0	0	0	0	0	0	0	0	0	0	0	0	0	1	0	0	0
Seq1859	GTCGTGTATTTGCCGATGGAGGCCCTTTTG	30	0	0	0	0	0	0	1	0	0	0	0	0	0	0	0	0	1	0	0	0	0	0	0	0	0	0	0	0	0	0	0	0	0	0	0	0	0	0
Seq1860	CAGGCCGTGGGAGGGTGGGTGGTGGCCTGG	30	1	0	0	0	0	0	0	0	0	0	0	0	0	0	0	0	0	0	0	0	0	0	0	0	0	0	0	0	0	0	0	0	0	0	0	0	0	0
Seq1861	TGGGGCCTCAGTTGTACTCGGGTTTTCGTG	30	0	0	0	1	0	0	0	0	0	0	0	0	0	0	0	0	0	0	0	0	0	0	0	1	0	0	0	0	0	0	0	0	0	0	0	0	0	0
Seq1862	GCGGTCCGTCCGAACCAGGTCTCCTGATAG	30	0	1	0	0	0	0	0	0	0	0	0	0	0	0	0	0	0	0	0	0	0	0	0	0	0	0	0	0	0	0	0	0	1	0	0	0	0	0
Seq1863	GTCACGATTGTGGGTGGGTGGGTTGGTATC	30	0	0	0	0	1	0	0	0	0	0	0	0	0	0	0	0	0	1	0	0	0	0	0	0	0	0	0	0	0	0	0	0	0	0	0	0	0	0
Seq1864	GCCCGCTGGTTTTGCACTTTTGCGTCTTG	29	0	0	0	0	0	0	0	0	0	0	0	0	0	0	0	0	0	0	0	0	0	0	0	0	0	0	0	0	0	0	0	0	0	0	0	0	0	2
Seq1865	CCACGTGGGTGGGCGGGCGGAGGATTCGAG	30	0	0	0	0	1	1	0	0	0	0	0	0	0	0	0	0	0	0	0	0	0	0	0	0	0	0	0	0	0	0	0	0	0	0	0	0	0	0
Seq1866	GTGATGCAATGGGGATGTACCAGCACCGTCAACTGAAT	38	0	0	0	0	0	0	0	0	0	0	0	0	0	0	0	0	0	0	0	0	1	0	0	0	0	0	1	0	0	0	0	0	0	0	0	0	0	0
Seq1867	ACGTTCCTCACGTGAGTGATCTTGCCCAGG	30	0	0	0	0	0	0	0	0	0	0	0	0	0	0	0	0	0	0	0	0	0	0	0	0	0	1	0	0	0	0	0	0	0	0	0	0	0	0
Seq1868	GGCATCATGCTGCCGGCCCGTAGTCTCGTG	30	1	0	0	0	0	0	0	0	0	0	0	0	0	0	0	0	0	0	0	0	0	0	0	0	0	0	0	0	0	0	0	0	0	0	0	0	0	0
Seq1869	GATCGGGCGATACTATCATTCCCGTAATTG	30	0	0	0	0	0	0	0	0	0	0	0	0	0	0	0	0	0	0	0	0	0	0	0	0	0	0	0	0	0	0	0	0	0	0	0	0	0	0
Seq1870	GCCCGACCGGTCTCGGAACCCTAACTGCTG	30	0	0	0	0	0	0	0	0	0	0	0	0	0	0	0	0	0	0	0	0	0	0	0	0	0	0	0	0	0	0	0	1	0	0	0	0	0	0
Seq1871	GCGGAGGGCATTAACGTGAGTTCCTGTTTG	30	0	0	0	0	0	0	0	1	0	0	0	1	0	0	0	0	0	0	0	0	0	0	0	0	0	0	0	0	0	0	0	0	0	0	0	0	0	0
Seq1872	GGTGACCGTAGAGCCCCCTTTCCTACTTTG	30	0	0	0	0	0	0	0	0	0	0	0	0	0	0	0	0	0	0	0	0	0	0	0	0	0	0	0	0	0	0	0	1	0	0	0	0	0	0
Seq1873	TGCCCCCGTGTACCTAGTGCTACCTTTCCG	30	0	0	0	0	2	0	0	0	0	0	0	0	0	0	0	0	0	0	0	0	0	0	0	0	0	0	0	0	0	0	0	0	0	0	0	0	0	0
Seq1874	GTCCCTTTTGCCTGTTGTTGTCCCCCTGTG	30	0	0	0	0	0	0	0	0	0	0	0	0	0	0	0	0	0	0	0	0	0	0	1	0	1	0	0	0	0	0	0	0	0	0	0	0	0	0
Seq1875	GGTACAGTCGTTGGATAGGCTCTTACGGTA	30	0	0	0	0	0	0	0	0	0	0	0	0	0	0	0	0	0	0	0	0	0	0	0	0	0	0	0	0	0	0	0	0	0	0	0	0	2	0
Seq1876	GTGGGTGGGTGGGCGGATCAGTTGGGATTG	30	0	0	0	0	0	0	0	0	0	0	0	0	0	0	0	0	0	0	0	0	0	0	0	0	0	0	0	1	0	0	0	0	0	0	0	0	0	0
Seq1877	CCCGGCCTATCTGTTGCTTGCTGTTCTTTG	30	0	0	0	0	0	0	0	0	0	0	0	0	0	0	0	0	0	0	0	0	0	0	0	0	0	0	0	0	0	0	0	0	0	0	0	0	0	0
Seq1878	GCCTCGTTGTTGAATATTTGTGACCCCTTG	30	0	0	0	0	0	0	0	0	0	0	0	0	0	0	0	0	0	0	0	0	0	0	0	1	0	0	0	0	0	1	0	0	0	0	0	0	0	0
Seq1879	GCGGTCCGTCCAAACCAGGTCTCCTGATTG	30	0	0	0	0	0	0	0	0	0	0	0	0	1	0	0	0	0	0	0	0	0	0	0	0	0	0	0	0	0	0	0	0	0	0	0	0	0	0
Seq1880	GGCGGGTACCTATGGTCCTCGTGAGGCGGC	30	0	0	0	0	1	0	0	0	0	0	0	0	0	0	0	0	0	0	0	0	0	0	0	0	0	0	0	0	0	0	0	0	0	0	0	0	0	1
Seq1881	GTGGGTGGGTGGGTGGAGAGTTGACATACC	30	0	0	0	0	0	0	0	0	0	0	0	0	0	0	0	0	0	0	0	0	0	0	0	0	0	0	0	0	0	0	0	0	0	0	0	0	0	0
Seq1882	GCGAATTCCTCCTTTCCCGTGAGGGCCTGT	30	0	0	1	0	0	0	0	0	0	0	0	0	0	0	0	0	0	0	0	0	0	0	0	1	0	0	0	0	0	0	0	0	0	0	0	0	0	0
Seq1883	GCCGTGGGTGGGAGGGTGGAGTCATTCTGG	30	0	0	0	0	1	0	0	0	0	0	0	0	0	0	0	0	0	0	0	0	0	0	0	0	0	0	0	1	0	0	0	0	0	0	0	0	0	0
Seq1884	CCGGGTTACCTTCCAGGTCCCCTCCTGGGGC	31	0	0	0	0	0	0	0	0	0	1	0	0	0	0	0	0	1	0	0	0	0	0	0	0	0	0	0	0	0	0	0	0	0	0	0	0	0	0
Seq1885	GCACCCGTCCGAACCTGGTTTCCAGTACCC	30	0	0	0	0	0	0	0	1	0	0	0	0	0	0	0	0	0	0	0	0	0	0	0	0	0	0	0	0	0	0	0	0	1	0	0	0	0	0
Seq1886	CGGGTTCTTGTTCTTGCATTGCTGGACGGC	30	0	0	0	0	0	0	0	0	0	0	0	1	0	0	0	0	0	0	0	0	0	0	0	0	0	0	1	0	0	0	0	0	0	0	0	0	0	0
Seq1887	CATTCGCGGGTGGGTGGGTGGTTTGATTCC	30	0	0	0	0	0	0	0	0	0	0	0	0	0	0	0	0	0	0	1	0	0	0	0	0	0	0	0	0	0	0	0	0	0	0	0	0	0	0
Seq1888	GTGGGTGAGTGGGTGGTAAGTTGTACCGAC	30	0	0	0	0	0	0	0	0	0	0	0	0	0	0	0	0	0	0	1	0	0	0	0	0	0	0	0	0	0	0	0	0	1	0	0	0	0	0
Seq1889	GTCATTGTCCCGGCTTAGCTCTTGGTCGTC	30	0	0	0	0	0	0	0	0	0	0	0	0	0	0	0	0	0	0	0	0	0	0	0	0	0	0	0	0	0	0	2	0	0	0	0	0	0	0
Seq1890	GCGGGTGGGTGGGTGGCAACATAACTGATG	30	0	0	0	0	0	0	1	0	0	0	0	0	0	0	0	0	0	0	0	0	0	0	0	0	0	0	0	0	0	0	1	0	0	0	0	0	0	0
Seq1891	CCCTTGTATAGAGTTGCTGCTTCTGCGGTTG	31	1	0	0	0	0	0	1	0	0	0	0	0	0	0	0	0	0	0	0	0	0	0	0	0	0	0	0	0	0	0	0	0	0	0	0	0	0	0
Seq1892	CATGTCCTGTTAGGGCGCCCCGCGGTTTAC	30	0	0	0	0	0	0	0	0	0	0	0	0	0	0	0	0	0	0	0	0	0	0	0	0	0	0	0	0	0	0	0	0	0	0	0	1	0	0
Seq1893	CCCGACTTTCAGACATACGTGAGTTTCCTG	30	0	0	0	0	0	0	0	0	0	0	0	0	0	0	0	0	0	0	0	0	0	0	0	0	0	0	0	0	0	0	0	1	0	0	0	0	0	0
Seq1894	CGCAGCCGTCACTTCTAGTCCCAGTCTTGG	30	0	0	0	0	0	0	0	0	0	0	0	0	0	1	0	0	0	0	0	0	0	0	0	0	0	0	0	0	0	1	0	0	0	0	0	0	0	0
Seq1895	GTGATCCGTCCAAACCGGGTTTCCCGAATG	30	0	0	0	0	0	0	0	0	0	0	1	0	0	0	0	0	0	0	0	0	0	0	0	0	0	0	0	0	0	0	0	0	1	0	0	0	0	0
Seq1896	ATGTGTGTGTTGTGTAGTTGCTCTGAT	27	0	0	0	0	0	0	0	0	0	0	0	0	0	0	0	0	0	1	0	0	0	0	0	0	0	0	0	0	0	0	0	0	0	0	0	0	0	0
Seq1897	TGTGGGTGGGTGGGTGGATATACTCGTGCG	30	0	0	0	0	0	0	0	0	0	0	0	1	0	0	0	0	0	0	0	0	0	0	0	0	0	1	0	0	0	0	0	0	0	0	0	0	0	0
Seq1898	GGTATTGGGCTCGTAGAAAGGCTCCCTCTG	30	0	0	0	0	0	0	0	0	0	0	0	0	0	1	0	0	0	0	0	0	0	0	0	1	0	0	0	0	0	0	0	0	0	0	0	0	0	0
Seq1899	CCTCTGCGGGTGGGGGGGTGGAAAGGATTC	30	0	1	0	0	0	0	0	0	0	0	0	0	0	0	0	0	0	0	0	0	0	0	0	0	0	0	0	0	0	0	0	1	0	0	0	0	0	0
Seq1900	GCGAGAGCCCCCTTTGTGTCTGTACTCTTG	30	0	0	0	0	0	0	0	0	0	0	1	0	0	0	0	0	0	0	0	0	0	0	0	0	0	0	0	0	0	0	1	0	0	0	0	0	0	0
Seq1901	GGCGCGAGCGGTTTACCTACTTCCCCGGTG	30	0	0	0	0	0	0	0	0	0	0	0	0	0	0	0	0	0	0	0	0	0	0	0	0	0	0	0	1	0	0	0	0	0	0	0	0	0	0
Seq1902	GTACGTGAGTCCTTCGTGCTGCCCTGTGTC	30	0	0	0	0	0	0	0	0	1	0	0	0	0	0	0	0	0	0	0	0	0	0	0	1	0	0	0	0	0	0	0	0	0	0	0	0	0	0
Seq1903	GGTCTTGCGGGTGGGTGGGAGTTGATAGTTC	31	0	0	0	0	1	0	0	0	0	0	0	0	0	0	0	0	0	0	0	0	0	0	0	0	0	0	0	0	1	0	0	0	0	0	0	0	0	0
Seq1904	CGATGGAGATTCCTACGGGTACTTGGTCTG	30	0	0	0	0	0	0	0	0	0	0	0	0	0	0	0	0	0	0	0	0	0	0	0	0	0	0	0	1	0	0	0	0	0	0	0	0	0	0
Seq1905	GCAGCCGTGGGTGGGTGGGTGGTTGCTGCC	30	1	0	0	0	0	0	0	0	0	0	0	0	0	0	0	0	0	0	0	0	0	0	0	1	0	0	0	0	0	0	0	0	0	0	0	0	0	0
Seq1906	GTGGGTGGGTGGGTGGTTGTTCAGCAGGTG	30	0	0	0	0	0	0	0	0	1	0	0	0	0	0	0	0	0	0	0	0	0	0	0	0	0	0	0	0	0	0	1	0	0	0	0	0	0	0
Seq1907	GCACGGTTGGTGGGAGGGTGGCTTTCAGTC	30	0	0	0	0	0	0	0	0	0	0	0	0	0	0	0	0	0	0	0	0	0	0	0	0	0	0	0	0	1	0	0	0	0	1	0	0	0	0
Seq1908	GCCGTGGGTGGGAGGGTGGAACCATTCTCG	30	0	0	0	1	0	0	0	0	0	0	0	0	0	0	0	0	0	0	0	0	0	0	0	0	0	0	0	0	1	0	0	0	0	0	0	0	0	0
Seq1909	GCAGCCGTTTTCCAAGTTCGCCCTTGACCT	30	0	0	0	0	0	0	0	1	0	0	0	0	0	0	0	0	0	0	0	0	0	0	0	0	0	0	0	0	1	0	0	0	0	0	0	0	0	0
Seq1910	GGTCCTCTAGCAACCTAGTCTGCTGCTCGG	30	0	0	0	0	0	0	0	0	0	0	0	0	0	0	0	0	0	0	0	0	0	0	0	0	0	0	0	0	0	0	0	0	0	0	0	0	2	0
Seq1911	CGTGGGTGGGTGGGTGGCCTCTCTAATGAG	30	0	0	0	0	0	0	0	0	1	0	0	0	0	0	0	0	0	0	0	0	0	0	0	0	0	0	0	0	0	0	0	0	0	0	0	0	0	0
Seq1912	GCGTGAGCCCATTGTTATTTCCCCCCCCTG	30	0	0	0	0	0	0	0	0	0	0	0	0	0	0	0	0	0	0	0	0	0	0	1	0	0	0	0	0	0	0	0	0	0	0	1	0	0	0
Seq1913	CGGCGGGTGGGCGGGTGGGGATTTAACGTC	30	0	1	0	0	0	0	0	0	0	0	0	0	0	0	0	0	0	0	0	0	0	0	0	0	1	0	0	0	0	0	0	0	0	0	0	0	0	0
Seq1914	CCCCTGCGTGAGCGGTTCTTTCTGCCCTTG	30	0	0	0	0	0	0	0	0	0	0	0	0	0	0	0	0	0	0	0	0	0	0	0	0	1	0	0	0	0	0	0	1	0	0	0	0	0	0
Seq1915	CGTGAGAGTCCCCTTGCTGCCTGTGTCTTG	30	0	0	0	0	0	0	0	0	0	0	1	0	0	0	0	0	0	0	0	0	0	0	0	0	0	0	0	0	0	0	0	0	0	0	0	0	1	0
Seq1916	CGAAGCAGATTCGTGTTCCGCCCCTTCCTG	30	0	0	0	0	1	0	0	0	0	0	0	0	0	0	0	0	0	0	0	0	0	0	0	0	0	0	0	0	0	0	0	0	0	0	0	0	0	0
Seq1917	TGCATCCGTCACTATCTGTAGTCCCGCCGG	30	0	0	0	0	0	0	0	0	0	0	0	0	0	0	0	0	0	0	0	0	0	0	0	0	0	0	0	0	0	0	0	0	0	0	0	0	0	0
Seq1918	CCCTGACTACCGCGAGGTCTTGTGCTGCAC	30	0	0	0	0	0	0	0	0	0	0	0	0	0	0	0	0	0	1	0	0	0	0	0	1	0	0	0	0	0	0	0	0	0	0	0	0	0	0
Seq1919	GGATCCCCGCATCGTGGGTCAGTACTCTTC	30	0	0	1	0	0	0	0	0	0	0	1	0	0	0	0	0	0	0	0	0	0	0	0	0	0	0	0	0	0	0	0	0	0	0	0	0	0	0
Seq1920	ACCCGCGAGTGGTTGTGCTGCCGTCCCTTG	30	0	0	0	0	0	0	0	0	0	0	0	0	0	0	0	0	0	0	0	0	0	0	0	0	0	0	0	0	0	0	0	0	1	0	0	0	0	0
Seq1921	GCGGGTGGGTGGGTGGTAAGTTGTGCCGGAC	31	0	0	0	0	0	0	0	0	1	0	0	0	0	0	0	0	0	0	1	0	0	0	0	0	0	0	0	0	0	0	0	0	0	0	0	0	0	0
Seq1922	GTAAACCGCGAGGTTCCCTGCTGCCCTGTC	30	0	0	0	0	0	0	0	0	0	0	0	0	0	0	0	0	0	0	0	0	0	0	0	0	0	0	1	0	0	0	0	0	0	0	0	0	1	0
Seq1923	GCGGGTGGGTGGGTGGTAAGTTGTGCCAC	29	0	0	0	0	0	0	0	0	0	0	0	0	0	0	0	0	0	1	0	0	0	0	0	0	0	0	0	0	0	0	0	0	0	1	0	0	0	0
Seq1924	GCGTGAGCTCCCCTACCTACCTTGTACTTG	30	0	0	0	0	0	0	0	0	0	0	0	0	0	0	0	0	1	0	0	0	0	0	0	0	1	0	0	0	0	0	0	0	0	0	0	0	0	0
Seq1925	GCGGAGGGCGGGTGGGTGGCACACTCGATG	30	0	0	0	0	1	0	0	0	0	0	0	0	0	0	0	0	0	0	0	0	0	0	0	0	1	0	0	0	0	0	0	0	0	0	0	0	0	0
Seq1926	ACCCTCCGTCCGAACCTGGTTTCCAGAGTG	30	0	0	0	0	0	1	0	0	0	0	0	0	0	0	0	0	0	0	0	0	0	0	0	0	0	0	0	0	0	0	0	0	0	1	0	0	0	0
Seq1927	CGGCGGGTAGGGGGGTGGAGATTTAACGTC	30	0	0	0	0	0	0	0	0	0	0	0	0	0	0	0	0	0	0	0	0	0	0	0	0	0	1	1	0	0	0	0	0	0	0	0	0	0	0
Seq1928	CGGCGGGAGGGTGGGTGGAGATTTAAAGTC	30	0	0	0	0	0	0	0	0	0	0	1	0	0	0	0	0	0	0	0	0	0	0	0	0	0	0	0	0	0	0	0	1	0	0	0	0	0	0
Seq1929	CCAATGCGACTGGGTTTATCGGGTATCTGC	30	0	0	0	0	0	0	0	0	0	0	0	0	0	0	0	0	0	0	0	0	0	0	0	0	0	0	0	1	0	0	0	0	0	0	0	0	0	1
Seq1930	GGCCCGGTTGACTTATCTTAGTCTGTCTTG	30	0	0	0	0	0	0	0	0	0	0	0	0	0	0	0	0	0	0	0	0	0	0	0	0	0	0	0	0	0	0	1	1	0	0	0	0	0	0
Seq1931	AGCCCTTGTTCCTAGCCTTTTGTTCCCTGTG	31	0	0	0	0	0	0	0	0	0	0	0	0	0	0	0	0	0	0	0	0	0	0	0	0	0	1	0	0	0	0	0	0	0	0	0	0	0	0
Seq1932	GCGCGAGCTCTTTTGTTACCCTGCCCCCTG	30	0	0	0	0	0	0	0	0	0	0	1	0	0	0	0	0	0	0	0	0	0	0	0	0	0	0	0	0	0	0	0	0	1	0	0	0	0	0
Seq1933	CAGGCCGTGGGAGGGTGGGTGGCAGCCTGG	30	0	0	0	0	0	0	1	0	0	0	0	0	0	0	0	0	1	0	0	0	0	0	0	0	0	0	0	0	0	0	0	0	0	0	0	0	0	0
Seq1934	GGCGTGAGCCCTTACGTGAGTATATCCGTG	30	0	0	0	0	0	0	0	0	0	0	1	0	0	0	0	0	0	0	1	0	0	0	0	0	0	0	0	0	0	0	0	0	0	0	0	0	0	0
Seq1935	CGGTAACGGCGTATGAGTGTCCCCTCCACC	30	0	0	0	0	0	0	0	0	0	0	0	0	0	0	0	0	0	0	0	0	0	0	0	0	0	0	0	0	0	0	0	0	0	0	0	0	0	1
Seq1936	CGTGAGAGTCCCCCTGTGTCTGGTTCCTTG	30	0	0	0	0	0	0	1	0	0	0	0	0	0	0	0	0	0	0	0	0	0	0	0	0	0	0	0	0	0	0	0	0	1	0	0	0	0	0
Seq1937	GCTCCAGGGTGTGTAGGGTTCCCTGTTCTC	30	0	0	0	0	0	0	2	0	0	0	0	0	0	0	0	0	0	0	0	0	0	0	0	0	0	0	0	0	0	0	0	0	0	0	0	0	0	0
Seq1938	GCCCGCTTGCCTTTACTTTTTGTGCTGTCC	30	0	0	0	0	1	0	0	0	0	0	0	0	0	0	0	0	0	0	0	0	0	0	0	0	0	0	0	0	0	0	0	0	0	0	0	0	0	0
Seq1939	GTGTTGCAGTTGTCCTACAGGTCCCGAACG	30	0	0	0	0	0	0	0	0	0	0	0	0	0	0	0	0	0	0	0	0	0	0	0	0	0	0	0	0	0	0	0	0	0	0	0	0	1	0
Seq1940	CCTAGCAGTGTGGTAATTGGGCGTGTCTTC	30	0	1	0	0	0	0	0	0	0	0	0	0	0	0	0	0	0	0	0	0	0	0	0	0	0	0	0	0	0	0	0	0	0	0	0	0	0	0
Seq1941	ATGGTCAGTTGTCCCACAGGTCTCGAACG	29	0	0	0	0	0	0	0	0	0	0	0	0	0	0	0	0	0	0	0	0	0	0	0	0	0	0	0	0	0	0	0	1	0	0	0	0	0	0
Seq1942	GGAACGTCGTATCGTAGGTCAGTATTCATG	30	0	0	0	0	1	0	0	0	0	0	0	0	0	0	0	0	0	0	0	0	0	0	0	0	0	0	0	0	0	0	1	0	0	0	0	0	0	0
Seq1943	CCCGTTTGACTCTCTATCTTGTGCTGTGTG	30	0	0	0	0	0	0	0	0	0	0	0	0	0	0	0	0	1	0	0	0	0	0	0	0	0	0	1	0	0	0	0	0	0	0	0	0	0	0
Seq1944	CACCGAGTGTGGGTGGGTGGGTGGTAAGTTGTGCCGAC	38	0	0	0	0	0	0	0	0	0	0	0	0	0	0	0	0	0	0	0	0	0	0	0	0	1	0	0	0	0	0	0	0	0	0	0	0	1	0
Seq1945	ACAGACTCGCTGCGACCCTTTTGCATGTTC	30	0	0	0	0	0	0	0	0	0	0	0	0	0	0	0	0	0	0	0	0	0	0	0	2	0	0	0	0	0	0	0	0	0	0	0	0	0	0
Seq1946	CGAGAGATTGACTGTCCTATATGTGCCGTG	30	1	0	0	0	0	0	0	0	0	0	0	0	0	0	0	0	0	0	0	0	0	0	0	0	0	0	0	0	0	0	0	0	1	0	0	0	0	0
Seq1947	GCCGTGAGGCCTGGCGTAGGAGCCTATCTG	30	0	0	0	0	0	0	0	0	0	0	0	0	0	0	0	0	0	0	0	0	0	0	0	0	0	0	0	0	1	0	0	0	0	1	0	0	0	0
Seq1948	GCCGTGGTGGGAGGGTGGAACCATTCTGG	29	0	0	0	0	0	0	0	0	0	0	0	0	0	1	0	0	0	0	0	0	0	0	0	0	0	0	0	0	0	0	0	0	0	0	0	0	0	0
Seq1949	CCCGTCTTATGTCCCGTGCCTAACTCTATG	30	0	0	0	0	0	0	0	0	0	0	0	0	0	0	0	0	0	0	0	0	0	0	0	0	0	0	0	0	0	0	0	0	0	0	0	0	0	0
Seq1950	GGAGCCGTGGGTGTGTGGGTGGTTGCTGCC	30	0	0	0	0	0	0	0	0	0	0	0	0	0	0	0	0	0	0	0	0	0	1	0	0	0	0	0	0	0	0	0	0	0	0	0	1	0	0
Seq1951	CGACAAGGTGGGTGGGTGGGTGGTACGGTC	30	0	0	0	0	0	0	0	0	0	0	0	0	0	0	0	0	0	0	1	0	0	0	0	0	0	0	0	0	0	0	0	0	0	1	0	0	0	0
Seq1952	GCGGGTGAGTGGGTGGTAAGTTGTGCCTAC	30	0	0	0	0	0	0	0	0	0	0	1	0	0	0	0	0	0	0	0	0	0	0	0	0	0	0	0	0	1	0	0	0	0	0	0	0	0	0
Seq1953	CCGTGAGGATATACCCGTGTCTGGTCTTTG	30	0	0	0	0	0	0	0	0	0	0	0	0	0	0	0	0	0	0	1	0	0	0	0	1	0	0	0	0	0	0	0	0	0	0	0	0	0	0
Seq1954	CGGCGGGTGGGTGGTTGGCGATTTAACGTC	30	0	0	0	0	0	0	0	0	0	0	0	0	0	0	0	0	1	0	0	0	0	0	0	0	0	0	0	0	0	0	0	0	0	0	0	0	0	0
Seq1955	CGTGGGTGGGTGGGTGGCGTAATCTCG	27	0	0	0	0	0	0	0	0	0	1	0	0	0	0	0	0	0	0	0	0	0	0	0	0	0	0	0	0	0	0	0	0	0	0	0	1	0	0
Seq1956	CGTGAGATTCCCTCTTTCTTCCTGGGACCC	30	0	0	0	0	0	0	0	0	0	0	0	0	0	0	0	0	0	0	0	0	0	1	0	0	0	0	0	0	0	0	0	0	0	0	0	0	0	0
Seq1957	GGCGTATCAGTTGTTCCGTGAGGATGCTTG	30	0	0	0	0	0	0	0	0	0	0	0	0	0	0	0	0	0	0	0	0	0	0	0	0	0	0	0	0	0	0	0	1	0	0	0	0	0	0
Seq1958	GGGGGAATGAAGTGCCGCTCTTGCCTGAAC	30	0	0	0	0	0	0	0	0	0	0	1	1	0	0	0	0	0	0	0	0	0	0	0	0	0	0	0	0	0	0	0	0	0	0	0	0	0	0
Seq1959	GTGGGGCTCTGATTCAGGTCTCATATCTGC	30	0	0	0	0	0	0	0	0	0	0	0	0	0	0	0	0	2	0	0	0	0	0	0	0	0	0	0	0	0	0	0	0	0	0	0	0	0	0
Seq1960	CACCTGCTGCCTTGGTTCGGATCCCTGCTG	30	0	0	0	0	0	0	0	0	0	0	0	1	0	0	0	0	0	0	0	0	0	0	0	0	0	0	0	0	0	0	0	0	0	0	0	0	0	0
Seq1961	TGGATGTGTGAGTTGTGTAGTTGCACTGAT	30	0	0	0	0	0	0	0	0	0	0	0	0	0	0	0	0	0	0	0	0	0	0	0	0	0	0	0	0	0	0	0	1	0	0	0	0	0	0
Seq1962	CGGCGGGTGGGTGGGTGGAGATGTCTACGG	30	0	0	0	0	0	0	0	0	0	0	0	0	0	0	0	0	0	0	0	0	0	0	0	0	0	0	0	0	0	0	0	1	0	0	0	0	0	0
Seq1963	CGATGTAGATTCTTCCGCACTGTTCTGTCCC	31	0	1	0	0	0	0	0	1	0	0	0	0	0	0	0	0	0	0	0	0	0	0	0	0	0	0	0	0	0	0	0	0	0	0	0	0	0	0
Seq1964	GGCGAGTGGGTGGGTGGTTCATGGTGTCTG	30	0	0	1	0	0	0	0	0	0	0	1	0	0	0	0	0	0	0	0	0	0	0	0	0	0	0	0	0	0	0	0	0	0	0	0	0	0	0
Seq1965	GTGATGCGATGGAGATGCACTCAGCACCGTCAACTGAAT	39	0	0	0	0	0	0	0	0	0	0	0	0	0	0	0	0	0	0	0	0	1	0	0	0	0	0	0	0	0	0	0	0	0	0	0	0	0	0
Seq1966	GTGATGCAATGGAGATGTATCAGCACCGTCAACTGAATCGGCGGGTGGGTGGGTGGAGATTTAACGTC	68	0	0	0	0	0	0	0	0	0	0	0	0	0	0	0	0	0	0	0	0	0	0	0	1	0	0	1	0	0	0	0	0	0	0	0	0	0	0
Seq1967	GTTAACCACACCTGTCGTTGGCTCTGGGTC	30	0	0	0	0	0	0	0	0	0	0	0	0	0	0	0	0	0	0	0	0	0	0	0	0	0	0	0	0	0	0	0	0	0	0	0	0	0	0
Seq1968	GCTGTAGTGGGTGGGTGGGTGGCCCCTGAC	30	0	0	0	0	1	0	0	0	0	0	0	0	0	0	0	0	0	0	0	0	0	0	0	0	0	0	0	0	0	0	0	1	0	0	0	0	0	0
Seq1969	GCTCCATACTCGTGCTGACGGCATCTAGGG	30	0	0	0	0	0	0	0	0	0	0	0	0	0	0	0	0	0	0	0	1	0	0	0	1	0	0	0	0	0	0	0	0	0	0	0	0	0	0
Seq1970	GGATCCCCTGTATCGTGGGTCAGTATTCGC	30	0	0	0	0	1	0	0	0	0	0	0	0	0	0	0	0	0	0	0	0	0	0	0	0	0	0	1	0	0	0	0	0	0	0	0	0	0	0
Seq1971	CCCGCCGGTACCTGTGCGATCCTCATTTTC	30	0	0	0	0	0	0	0	0	0	0	0	0	0	0	0	0	0	0	0	0	0	0	0	0	0	0	0	0	0	0	0	0	0	0	0	0	0	0
Seq1972	CGGCGGGTGGGTGGGTGGAGATTCAACCTC	30	0	0	0	0	0	1	0	0	0	0	0	0	0	0	0	0	0	0	0	0	0	0	0	0	0	0	0	0	1	0	0	0	0	0	0	0	0	0
Seq1973	CTTACTTCTGTGGTATGACACAATGCCCCG	30	0	0	0	0	0	0	0	0	0	0	0	0	0	0	0	0	0	0	0	0	0	0	0	0	0	0	0	0	0	0	0	0	0	2	0	0	0	0
Seq1974	GGATCCTCGCCTCGCAGGTCAGTATTCTCGG	31	0	0	0	0	0	0	0	0	0	0	0	0	0	1	0	0	0	0	0	0	0	0	0	0	0	0	1	0	0	0	0	0	0	0	0	0	0	0
Seq1975	CGGCGGGTGGGTGGAGATTTAACATC	26	0	0	0	0	0	0	0	1	0	0	1	0	0	0	0	0	0	0	0	0	0	0	0	0	0	0	0	0	0	0	0	0	0	0	0	0	0	0
Seq1976	GTATGTGGGTGGGTGGGTGGAGCATTCACG	30	0	0	0	0	0	0	0	0	0	0	0	0	0	0	0	0	0	0	0	0	1	0	0	0	0	0	0	0	0	0	0	0	0	0	0	0	0	0
Seq1977	CACGGGCACCTCTGGTCCGGTAATAGCGGC	30	0	0	0	0	0	0	0	0	0	0	0	0	0	0	0	0	0	0	0	0	0	0	0	0	0	0	0	0	1	0	0	0	0	0	0	0	0	1
Seq1978	GGATCCCCGCATCGTGGGTCAGTATTCGTC	30	0	0	0	0	0	0	0	0	0	0	1	0	0	0	0	0	0	0	0	0	0	0	0	0	0	1	0	0	0	0	0	0	0	0	0	0	0	0
Seq1979	GGAGCCGTGGGTGGTGGGTGGTTGCTGCC	29	0	0	1	0	0	0	0	0	0	0	0	1	0	0	0	0	0	0	0	0	0	0	0	0	0	0	0	0	0	0	0	0	0	0	0	0	0	0
Seq1980	TTGGATGTGTGTGTTGTGTAGTTGCTCTGA	30	0	0	0	0	0	0	0	0	1	0	0	0	0	0	0	0	0	0	0	0	1	0	0	0	0	0	0	0	0	0	0	0	0	0	0	0	0	0
Seq1981	GCCCTTTGCGCGAGCTTTCTTTCCCGCTTG	30	0	0	0	0	0	0	0	0	0	0	0	0	0	0	1	0	0	0	0	1	0	0	0	0	0	0	0	0	0	0	0	0	0	0	0	0	0	0
Seq1982	CCGGGGGGCGGGTGGGCGGAGGATAGCAGG	30	0	0	0	0	0	0	0	0	0	0	0	0	0	0	1	0	0	0	1	0	0	0	0	0	0	0	0	0	0	0	0	0	0	0	0	0	0	0
Seq1983	GCGTGAGTCATTGTCGTGAGACCCCCCTTG	30	1	0	0	0	0	0	0	0	0	0	0	0	0	0	0	0	0	0	0	0	1	0	0	0	0	0	0	0	0	0	0	0	0	0	0	0	0	0
Seq1984	GTACGTGGGTGGGTGGGTGGAAACTAGTCG	30	0	1	0	0	0	0	0	0	0	0	0	0	0	0	0	0	0	0	0	0	0	0	0	0	0	0	0	0	0	0	0	0	0	0	0	0	0	0
Seq1985	TCGGGGGGTTGGGTGGGTGGAGAATTCCTC	30	0	1	0	0	0	0	0	0	0	0	0	0	0	0	0	0	0	0	0	0	1	0	0	0	0	0	0	0	0	0	0	0	0	0	0	0	0	0
Seq1986	GTGATGCGATCGAGATGTGCCAGCACCGTCAACTGAAT	38	0	0	0	0	0	0	0	0	0	0	0	0	0	0	0	0	0	0	0	0	0	0	0	0	0	0	0	0	0	0	0	0	0	0	0	0	0	0
Seq1987	CGGCAGTACACCCCTCTTATGCGTCTCTTT	30	0	0	0	0	0	0	0	0	0	0	2	0	0	0	0	0	0	0	0	0	0	0	0	0	0	0	0	0	0	0	0	0	0	0	0	0	0	0
Seq1988	GGGTCCCCGCATCGTGGGTCAGTATTCTTC	30	0	0	0	0	0	0	0	0	0	0	0	0	0	0	0	0	0	0	0	0	0	0	0	0	0	0	0	0	1	0	0	0	0	0	0	0	0	0
Seq1989	GGAGCCGTGGGTGGGTGGGTGGTTGCTGC	29	0	0	0	0	0	0	0	0	0	0	0	0	0	0	0	0	0	0	0	0	0	0	0	0	1	0	0	0	0	0	0	0	0	0	0	0	0	0
Seq1990	GGTCCTGGAAGGGAGACTTTGTCTGGCACC	30	0	0	0	0	0	0	0	0	0	0	0	0	0	0	0	0	0	0	0	1	0	0	0	0	1	0	0	0	0	0	0	0	0	0	0	0	0	0
Seq1991	GTGAATTCCGCCGTAGTAGGCCCTCTCTTG	30	1	0	0	0	0	0	0	0	0	0	1	0	0	0	0	0	0	0	0	0	0	0	0	0	0	0	0	0	0	0	0	0	0	0	0	0	0	0
Seq1992	CGTGAGATTCCTGCGTTCCTGTACCCTTTG	30	0	1	0	0	0	0	0	0	0	0	0	0	0	0	0	0	0	0	0	1	0	0	0	0	0	0	0	0	0	0	0	0	0	0	0	0	0	0
Seq1993	CGTGAGATTTGCGTGAGCGTGTTTCCTATG	30	0	0	0	0	1	0	0	0	0	0	0	0	0	0	0	0	0	0	0	0	0	0	1	0	0	0	0	0	0	0	0	0	0	0	0	0	0	0
Seq1994	GACGCGTTTGTGGGTGGGTGGGTGGACTGC	30	0	0	0	0	0	0	0	0	0	0	0	0	0	0	0	0	0	0	0	0	0	0	0	0	1	1	0	0	0	0	0	0	0	0	0	0	0	0
Seq1995	GCCAGTTGTCCAGTTTGCGCTATGTGTACC	30	0	0	0	0	0	1	0	0	1	0	0	0	0	0	0	0	0	0	0	0	0	0	0	0	0	0	0	0	0	0	0	0	0	0	0	0	0	0
Seq1996	CGGCGGGAGGGTGGGCGGAGATTTAACGTC	30	0	0	0	0	0	0	0	0	0	0	1	0	0	0	0	0	0	0	0	0	0	0	1	0	0	0	0	0	0	0	0	0	0	0	0	0	0	0
Seq1997	CCGTGCGGGTGGGTGGGCGGAAGGATTACG	30	0	0	0	0	1	0	0	0	0	0	0	0	0	0	0	0	0	0	0	0	0	1	0	0	0	0	0	0	0	0	0	0	0	0	0	0	0	0
Seq1998	CGTGAGATTCCTGCTGCCTTGTTCCGTTGT	30	0	0	0	0	0	0	0	0	0	0	0	0	0	1	0	0	0	0	0	0	1	0	0	0	0	0	0	0	0	0	0	0	0	0	0	0	0	0
[truncated: 8,002 more rows]
