# Supplementary material for: Evolution of Multivalent Aptamer Corona for High‐Throughput Multiplexed Detection of Multiple Cancers
Source: Adv Sci (Weinh). 2025 Nov 25;13(8):e14976. doi: 10.1002/advs.202514976 (PMC12884786; doi:10.1002/advs.202514976)
Supplement: Supplementary file 2 — Supporting Information [file ADVS-13-e14976-s001.zip › Table S3.xlsx]

## Sheet: Table S3
Sequencing data of discrimination validation of LC and Healthy control employing last-round enriched pool
Name	Seq	Len	Healthy control	Healthy control	Healthy control	Healthy control	Healthy control	Healthy control	Healthy control	Healthy control	Healthy control	Healthy control	Healthy control	Healthy control	Healthy control	Healthy control	Healthy control	LC	LC	LC	LC	LC	LC	LC	LC	LC	LC	LC	LC	LC	LC	LC
Seq1	CGCATGAGGGTCTGGCGCTTGGGTATTGGC	30	12560	12599	12421	13501	14015	10815	11956	12351	11714	12650	13869	14613	14128	13023	13347	23240	14461	12668	14610	12413	13406	11115	16857	14437	12663	12151	11379	11265	11664	14568
Seq2	GGTATTGGGTTCGTAGAAAGGCTCCCTCTG	30	4810	4716	5029	5025	4964	4109	4495	4500	4241	4620	4475	4979	5764	4185	5280	10090	4894	4213	5405	4555	4863	4219	5883	4998	4780	4109	3956	3950	4234	5147
Seq4	AAGGACTGCTTAGGATTGCGATGATTCAGG	30	2948	2868	2756	3627	2873	2561	3174	2562	2966	2694	3303	4136	3438	3514	3208	5788	3412	3417	2334	2180	3278	2784	4046	3166	3146	2359	2712	2822	2281	3396
Seq5	GCGGTCCGTCCGAACCAGGTCTCCTGATTG	30	2247	2156	2656	2492	2041	1879	1731	2619	1920	1977	2116	2061	3381	1961	2000	3166	1982	1596	1871	1702	1999	2034	2233	1482	1549	1610	1472	1597	1599	1786
Seq6	GGATCGTCGTATCGTAGGTCAGTATTCATG	30	2024	1859	2467	2298	1979	1665	1627	2310	1993	1938	1959	1954	3011	1893	1707	3156	1799	1561	1855	1606	2041	1824	1995	1547	1604	1479	1365	1360	1479	1745
Seq7	GAACGCACTCGCAGGGCTTGGTGTCTATGG	30	1053	518	736	1102	1154	613	557	751	530	357	805	609	979	1039	916	2528	793	1007	3655	1575	961	540	1583	1163	884	1423	624	751	979	1233
Seq8	CCATCCATGGGTTCCGGCTTCAGTCCCCTG	30	1038	853	735	993	1091	627	1108	853	1014	577	668	630	1136	713	1108	2468	501	440	575	888	1254	786	1334	1120	762	510	695	893	715	880
Seq9	CCTAGGGAAAGAAGTGGGCCGTTATAATGG	30	596	525	582	765	587	500	487	509	557	523	619	637	620	599	592	2662	759	669	1720	1118	1300	1019	1431	1563	1013	904	811	974	1081	850
Seq10	CTCGCCGCCGTTCCAGGGTATACACGTGTC	30	751	460	665	692	786	485	401	541	469	352	572	495	765	729	630	1438	604	611	2124	732	698	455	936	618	511	808	538	466	573	688
Seq11	CGGTAACGGCGTTTGAGTGTCTACCTCCTC	30	594	584	587	638	525	525	487	531	627	459	719	948	689	739	598	1048	724	791	642	606	642	563	796	588	715	565	623	558	598	727
Seq12	GGATCCCCGCATCGTGGGTCAGTATTCTTC	30	477	445	652	644	486	433	411	601	433	451	509	503	833	425	404	696	404	389	372	362	477	498	514	334	389	382	342	352	346	371
Seq13	GGATCCTCGGCTCGTAGGTCAGTATTCTC	29	439	400	559	578	419	328	343	530	358	419	364	401	683	350	386	650	385	338	402	323	446	470	430	330	351	285	259	288	316	327
Seq14	TGGAGTGGCTTGCGTTCCCTCATTTCGTAC	30	416	357	292	421	283	193	244	244	345	94	223	337	285	353	386	398	171	197	710	389	376	519	1084	318	485	169	206	632	260	476
Seq15	CCCGGTATTGGGTTAGTATAAAGGCTCC	28	302	312	392	434	407	277	339	493	303	447	269	304	439	229	303	1062	206	233	351	301	329	253	402	412	415	276	251	258	331	325
Seq16	CAGAAATTCGGCCGAATAGTCACGTACCGG	30	261	295	300	483	288	223	243	223	418	205	199	287	301	207	303	640	269	219	757	214	403	375	792	284	449	359	282	617	260	384
Seq17	CGGCTAGGGACGAAGGGTCCGTTATAATG	29	217	246	206	287	243	205	179	205	233	191	289	244	262	283	213	770	277	264	606	356	476	343	500	563	365	311	320	311	377	297
Seq18	TGGAGTGGCTTGGGTTCCCTCATTTCGTAC	30	40	38	238	217	197	213	91	168	315	219	165	233	194	67	88	680	321	183	658	316	424	481	409	177	319	329	344	546	282	224
Seq19	GGTCAGGCTCAGGGCTTTGGGTTCCCTATG	30	157	166	181	278	188	162	199	199	252	177	279	343	208	353	188	462	234	311	288	183	246	210	263	276	320	202	213	193	241	256
Seq20	GGGATTTAGAGCAAGCGTGCGTCATTTTCG	30	146	167	172	215	196	155	239	219	192	169	231	321	202	305	187	438	188	228	272	161	233	194	236	227	273	143	225	258	299	254
Seq21	TCGGTTGGCATCTAGGTTGGGTAGGTTTG	29	188	156	149	209	145	149	176	166	163	157	200	195	197	229	170	444	194	194	255	164	218	200	308	214	187	134	197	208	174	177
Seq22	CGCATAAGGGTCTGGCGCTTGGGTATTGGC	30	139	131	131	159	158	127	129	163	160	124	176	186	170	157	163	282	183	162	182	160	191	123	218	191	199	151	154	157	145	199
Seq23	CGGGTTAGGATAGGTCTAGGTAATTGTGAC	30	150	108	158	181	138	139	169	170	163	115	187	185	138	142	140	326	205	148	163	166	220	117	168	183	180	122	126	154	188	154
Seq24	CGCATGAGGGTCTGGCGTTTGGGTATTGGC	30	115	109	122	142	122	108	132	117	105	120	171	184	139	149	118	234	155	128	146	132	132	92	181	200	142	126	107	110	131	161
Seq25	GGGATATAGACGGAAATCGTAAAGGGGTCA	30	107	82	61	127	144	67	189	121	153	113	99	113	154	103	89	458	41	97	177	148	89	104	195	128	170	153	101	109	118	88
Seq26	CGCATGGGGGTCTGGCGCTTGGGTATTGGC	30	94	111	116	121	117	93	108	117	122	108	146	132	113	127	131	202	162	110	130	93	134	112	172	137	138	129	101	95	135	146
Seq27	GTACGGTAACGGCGTGTGAGTGTATCTCTC	30	97	66	78	130	74	72	93	83	111	88	103	160	86	149	98	168	97	141	108	48	100	96	138	126	135	72	94	119	94	97
Seq28	GGTATTGTGTTCGTAGAAAGGCTCCCTCTG	30	94	96	116	109	119	79	106	106	81	101	83	108	127	73	112	236	87	84	106	106	104	85	122	101	114	55	80	75	93	121
Seq29	TGCGGTAACGGCGTGTGAGTGTCTTCCCAC	30	85	80	95	95	93	67	93	78	83	65	102	146	96	121	104	148	126	121	114	70	93	103	134	90	131	78	138	78	115	97
Seq30	CCCTCGCGCCCTCCATGTGCTGTTTCTTTC	30	68	86	72	76	73	63	72	62	71	59	89	121	72	78	77	160	54	85	80	64	128	78	114	88	109	69	76	84	77	116
Seq31	GTGGCACCTGCGGTAAAGGCGACTTTTGTG	30	107	73	87	110	96	54	80	61	61	81	89	80	94	72	98	188	87	76	82	67	56	72	109	74	73	114	49	63	71	66
Seq32	CGCACGAGGGTCTGGCGCTTGGGTATTGGC	30	64	62	70	102	99	62	77	64	71	66	86	110	75	85	72	134	77	84	106	78	90	55	93	92	77	73	90	75	73	101
Seq33	GGGCATATGAAGGCTAGACTAGGTCGTATG	30	58	81	73	99	47	60	84	73	92	54	93	109	82	94	61	152	94	99	82	53	79	73	84	80	100	66	59	63	91	93
Seq34	CGCATGAGGGTCTGGCGCTCGGGTATTGGC	30	81	69	51	73	88	66	52	74	69	63	90	86	72	86	60	130	103	85	66	60	71	49	98	78	101	63	68	66	66	107
Seq35	CGGGTGAAGGCTAAAACTGGGTTTGTATG	29	58	73	65	83	62	62	59	74	88	51	110	95	72	80	77	90	100	86	72	67	81	62	93	87	65	61	56	61	57	85
Seq36	GCTGTGGGCCCTTCAGGTATCCTTGGGTTC	30	50	47	64	73	45	37	53	60	78	49	78	64	56	93	36	184	87	61	122	101	82	41	69	120	82	64	63	63	97	65
Seq37	ACGGTAACGGCGTGTGAGTGTCCTACGATC	30	53	58	44	75	59	70	70	68	68	45	94	112	72	101	61	98	87	76	90	46	58	80	87	100	84	50	63	48	75	85
Seq38	CGCATTAGGGTCTGGCGCTTGGGTATTGGC	30	62	53	72	66	76	33	79	57	66	62	90	83	81	68	60	122	72	71	69	73	92	60	67	82	70	52	80	61	80	88
Seq39	GCGGTCCGTCCGAACCAGGTTTCCTGATTG	30	81	59	105	110	86	54	63	96	64	98	70	81	119	39	63	86	63	43	58	64	67	75	55	48	54	48	53	45	62	70
Seq40	GAACGTACTCGCAGGGCTTGGTGTCTATGG	30	60	21	44	73	84	47	38	58	31	16	43	22	56	61	57	158	52	56	291	91	67	39	107	63	47	88	40	51	69	64
Seq41	CGCATGAGGGTCTGGCGCTTGGGTATCGGC	30	76	55	65	81	63	50	67	65	69	50	52	60	63	73	72	84	77	54	82	63	49	56	76	82	60	57	53	47	61	73
Seq42	CGCGTGAGGGTCTGGCGCTTGGGTATTGGC	30	56	51	63	64	58	52	49	60	36	53	68	66	67	50	65	104	55	48	70	46	52	46	73	60	49	43	59	37	46	71
Seq43	CGCATGAGGGTCTGGTGCTTGGGTATTGGC	30	52	49	49	53	45	52	48	52	36	54	54	63	53	50	80	100	65	50	46	45	42	53	75	53	58	64	48	49	51	88
Seq44	CGTCGGTATGAAGGCTAGTGGGAACGTATG	30	39	45	47	61	54	32	49	34	48	45	66	54	64	59	45	76	51	50	38	40	44	49	54	49	54	30	41	56	54	69
Seq45	CAGGTATTGTGTTAGTATAAAGGTTCCTTC	30	33	32	44	47	54	32	50	40	29	47	43	28	61	37	33	112	36	19	40	43	43	31	65	33	50	37	38	31	44	35
Seq46	TCGGTTGCATCTAGGTTGGGTAGGTTTG	28	36	40	29	40	42	37	23	25	35	34	44	48	54	30	49	94	48	38	30	25	46	53	72	46	42	31	42	52	46	30
Seq47	GGACCCTCGTTTCAGAGGTCAGTATTCACC	30	46	25	65	69	35	26	29	60	27	40	47	24	102	43	40	70	24	38	31	33	49	49	42	30	30	23	17	21	35	26
Seq48	CGCATGAGGGCCTGGCGCTTGGGTATTGGC	30	33	41	40	35	45	30	45	43	25	42	52	26	50	31	51	58	38	36	44	31	40	32	32	43	41	33	35	33	27	42
Seq49	GATCAATGGAAGGCTAGCGTAGGGCGTATG	30	22	38	28	35	22	31	48	35	35	33	47	60	34	41	25	78	39	38	42	31	39	33	46	30	44	23	28	25	39	32
Seq50	AGGTTTGCCAGGTCTGCTTCTTCAGTCTTG	30	24	34	34	39	20	30	37	33	35	26	42	65	41	43	21	68	43	29	16	19	37	22	36	31	42	22	41	30	50	34
Seq51	TTGTCAACGTAGTGGGAGGGGAATTCGAGT	30	28	26	31	49	32	17	22	16	39	14	19	45	26	20	34	42	18	21	76	15	47	38	95	20	46	34	42	73	32	25
Seq52	AGGGCCTGGCGATTGGGTTTGGCATGTTTC	30	20	24	27	31	20	30	26	17	27	14	33	53	32	33	25	84	40	45	65	43	45	11	32	44	43	31	26	32	39	47
Seq53	CGCATGAGGGTCTGGCGCCTGGGTATTGGC	30	32	38	17	32	23	26	26	29	35	30	34	45	39	34	39	76	56	32	37	28	33	36	46	32	20	32	25	35	30	38
Seq54	GGCACATGATGGCTAGAAATCGTTCGTATG	30	27	31	24	37	21	22	31	36	37	28	43	46	33	47	24	40	36	41	36	30	36	42	46	38	38	28	23	44	28	36
Seq55	CCGCGCCTCCATGTGCTGTCTGTCTTTTTC	30	30	25	29	39	30	41	24	35	35	33	33	49	28	35	22	50	42	24	26	32	35	38	47	41	30	35	34	29	25	42
Seq56	CGCATGAGGGTCTGGCACTTGGGTATTGGC	30	24	28	33	33	43	26	37	22	31	26	44	38	35	36	47	40	36	20	28	28	37	31	62	23	40	26	29	33	25	31
Seq57	CGCATGAGGGTCCGGCGCTTGGGTATTGGC	30	27	51	37	20	21	41	23	29	28	32	40	39	26	35	28	52	29	32	37	34	32	34	53	27	21	34	39	24	19	36
Seq58	GCATCGGTTATGCTCCAGGGTTCCCCGTCC	30	38	36	53	45	27	37	21	46	26	43	27	33	79	25	19	58	32	17	20	21	37	50	29	18	30	19	22	16	15	13
Seq59	GGATCCCCGCCTCGTGGGTCAGTATTCTTC	30	39	26	54	47	34	30	31	55	26	41	34	13	56	35	25	38	26	16	34	26	36	43	34	23	22	40	14	17	17	19
Seq60	TGAAAGGTAACGGCGTGTGAGTGTTCCGTC	30	24	13	34	34	25	14	26	28	34	26	29	51	38	39	29	60	35	53	35	21	36	26	29	25	35	24	26	27	29	45
Seq61	GTTGTGCAAGTTCCAGGGAGACTTGCCTCG	30	40	18	22	28	15	16	27	42	48	18	29	54	26	40	18	60	60	36	37	22	22	25	27	24	37	35	24	25	45	20
Seq62	CGTATGAGGGTCTGGCGCTTGGGTATTGGC	30	31	26	32	33	38	20	32	30	35	31	33	34	32	33	26	58	27	32	32	30	19	29	44	30	34	23	28	18	21	22
Seq63	AAGGACTGCTTAGGATTGCGATGATTCGGG	30	28	28	28	30	29	28	29	16	45	18	30	31	26	44	32	56	34	33	24	26	35	17	39	35	28	26	19	30	23	28
Seq64	CTCGCCGCCGTTCTAGGGTATACACGTGTC	30	28	25	22	35	42	28	15	20	10	10	16	11	35	36	9	58	17	33	92	22	29	22	46	27	20	39	19	18	33	21
Seq65	CCTACGCGCCTCCATGTGCTGCTCCCATAC	30	28	29	21	28	14	21	23	21	30	18	26	38	34	38	22	48	32	30	26	15	19	23	32	32	33	24	25	25	30	36
Seq66	CCTGATGATGGCTAGCGAGGTAAGCGTATG	30	23	22	22	23	26	22	29	15	27	25	34	40	25	31	22	36	41	31	16	28	21	11	42	33	41	13	16	24	41	29
Seq67	TCGGTTGTGCATCTAGGTTGGGTAGGTTTG	30	16	30	25	28	26	16	27	28	30	31	25	19	18	21	20	34	29	25	26	15	32	14	38	41	23	19	18	34	33	33
Seq69	GGATCCCCGTTTCGCTGGTCAGTATTCTGC	30	26	24	33	34	24	25	29	37	18	29	30	24	42	39	36	30	15	24	15	13	37	31	24	13	17	17	17	18	19	20
Seq70	CGCATGAGGGTCTGGCGCTTGGGTGTTGGC	30	29	23	29	31	31	24	28	34	17	23	22	25	31	22	30	36	31	17	17	26	21	27	32	13	22	15	32	24	27	16
Seq72	CGCATGAGGGTCTGACGCTTGGGTATTGGC	30	22	21	16	20	18	25	27	25	21	21	35	40	29	34	22	42	29	29	20	25	24	21	24	31	28	19	15	14	15	12
Seq74	GGATCCTCGACTCAGAGGTCAGTATTCTGC	30	29	19	32	28	19	21	27	19	36	22	30	22	33	21	21	34	28	16	14	30	19	30	18	19	27	18	14	19	20	11
Seq75	TACCTCGCGCCTCCATGTGCTGTTTGTGTC	30	10	17	22	32	18	26	7	24	15	13	19	29	21	26	23	56	29	16	25	15	30	18	26	18	24	18	16	25	22	24
Seq76	CGCATGAGGGTCTGGCGCTTGGGCATTGGC	30	17	19	28	19	23	21	28	25	14	17	25	16	22	18	21	54	13	33	24	16	20	15	32	30	13	25	22	15	7	24
Seq77	CGCATGAGGGTCTAGCGCTTGGGTATTGGC	30	13	20	24	20	13	20	17	17	9	20	24	41	29	15	34	56	36	16	29	22	17	23	21	28	18	14	10	10	17	19
Seq78	CGGTAACGGCGTTTGAGTGTCATACTCTTC	30	29	8	26	19	14	28	19	32	27	12	18	22	27	35	29	40	30	22	24	11	12	17	24	14	12	9	12	25	18	29
Seq79	CGCATGTGGGTCTGGCGCTTGGGTATTGGC	30	22	17	23	15	25	14	16	16	21	19	21	22	21	19	18	36	31	18	19	27	30	21	31	23	13	17	17	13	9	29
Seq80	CACATGAGGGTCTGGCGCTTGGGTATTGGC	30	21	11	32	8	18	19	17	15	22	27	40	20	24	26	21	40	15	27	14	27	24	11	21	27	7	15	5	7	29	30
Seq81	TCGGTTCCGCATCTAGGTTGGGTAGGTTTG	30	22	16	16	21	15	19	16	12	26	9	22	23	18	12	25	48	11	15	33	20	20	23	25	14	20	26	19	17	23	32
Seq82	GGGATTGGCGATTGGGTCTGGCTGTTCGTG	30	11	20	17	13	29	18	11	20	21	21	18	41	10	17	16	62	22	15	15	14	22	19	22	25	30	8	11	17	28	20
Seq84	GCGGTCCGTCCGAACCAGGTCCCCTGATTG	30	12	12	27	21	24	15	23	29	14	16	19	23	46	11	19	32	35	18	12	15	15	18	25	15	18	15	10	14	24	22
Seq85	GGGCGGTATTGTACACGGGAGTCCCCTTCG	30	23	16	15	29	11	16	22	19	12	13	22	14	27	18	10	52	20	10	28	24	25	13	32	15	17	14	21	11	15	21
Seq86	CGCATGAGGGTCTGGCGCTTGGGTACTGGC	30	28	17	27	23	21	11	17	20	9	18	18	18	28	18	21	38	27	21	20	14	27	5	25	22	9	14	18	12	13	17
Seq87	CGCATGAGAGTCTGGCGCTTGGGTATTGGC	30	32	16	13	7	21	7	12	12	17	14	34	27	9	14	24	38	23	16	15	23	16	16	23	21	23	18	9	18	11	20
Seq88	CGCAGGAAATCCCAGGATTTCGAATGGTAC	30	14	8	12	16	23	21	12	12	26	18	13	17	20	16	17	16	13	11	26	11	24	24	38	6	19	12	22	38	7	13
Seq89	TCGGTTGCGCATCTAGGTTGGGTAGGTTTG	30	14	14	7	17	12	20	11	15	27	8	20	18	21	17	22	40	29	23	20	14	8	17	21	15	18	21	5	10	16	24
Seq90	CGCATGAGGGTCTGGCGCTTAGGTATTGGC	30	23	14	14	5	23	14	16	14	15	18	24	17	20	8	19	28	26	15	18	16	26	8	28	15	17	17	17	12	19	15
Seq91	CCTGCGCGCCTCCATGTGCTGTTTTCTTGC	30	24	12	15	14	17	3	14	12	21	18	24	19	27	11	22	38	10	10	15	17	26	20	16	16	11	15	14	14	23	12
Seq92	CGCATGAAGGTCTGGCGCTTGGGTATTGGC	30	15	14	24	12	9	13	16	22	12	14	19	21	17	10	13	36	20	11	15	18	21	16	20	13	13	16	17	10	9	15
Seq93	CGCATGAGGGTTTGGCGCTTGGGTATTGGC	30	18	15	15	9	14	7	19	11	12	8	29	16	24	15	14	12	13	11	11	17	11	24	22	28	12	17	8	16	7	23
Seq94	AGCGCCCTCCATTTGTGCTGCCCCTCGTCC	30	12	10	13	16	5	18	11	12	22	7	11	15	16	14	8	36	12	19	20	15	18	14	10	21	19	11	22	7	16	13
Seq95	GCGGTAACGGCGAGTGAGTGTTTTCGAATC	30	8	16	6	18	11	8	10	12	9	11	21	17	13	30	10	20	14	26	15	12	13	16	21	19	14	6	10	19	19	10
Seq96	CCCGCGCCCTCCATGTGCTGTCTGTTTTCC	30	14	9	16	13	10	13	13	12	13	11	15	24	16	24	15	30	8	21	9	13	16	13	17	7	7	10	15	14	14	21
Seq97	GCTGTGAAGGCTAGGACTTGGCTACGTATG	30	9	17	13	9	10	15	22	18	11	14	13	14	22	23	9	14	20	20	10	6	14	11	15	15	13	8	14	15	22	16
Seq98	GTTCCATGATGGCTAGTGACGTAACGTATG	30	8	11	13	14	6	11	12	13	13	9	13	18	16	24	17	16	26	26	11	10	21	13	26	15	14	5	17	4	15	14
Seq99	GGATCCCCGTATCGTGGGTCAGTATTCTTC	30	14	25	22	27	16	10	5	31	18	7	13	13	24	14	8	26	13	11	14	11	7	19	7	11	14	12	5	12	12	4
Seq100	CGCATGAGGGTCTGGCGCTTGGGTATTAGC	30	14	13	14	11	9	16	20	8	12	9	25	17	14	19	18	20	12	17	14	7	16	6	15	14	14	16	7	11	7	18
Seq101	GGTATTGGGTTCGTAGAAAGGCTCCTTCTG	30	17	11	10	18	17	14	12	10	7	14	13	14	17	20	8	34	9	16	21	9	6	9	18	8	16	15	16	13	13	7
Seq102	CCGCGCGCCTCCATGTGCTGTTGTTTCTTC	30	20	11	6	23	14	17	9	13	7	21	7	13	15	9	18	22	11	11	10	9	16	13	18	14	16	12	6	11	20	17
Seq103	CGCATGAGGGTCTGGCGCTTGAGTATTGGC	30	10	17	8	18	14	17	13	24	17	13	10	11	11	14	13	30	14	10	13	13	18	9	13	10	9	10	9	10	10	19
Seq104	ACCGCGCCTCCATGTGCTGTTCCTTTTTGC	30	14	12	9	5	6	16	10	4	12	15	21	14	5	17	6	28	8	23	16	13	6	17	22	15	20	15	11	19	16	8
Seq105	GGTATTGGGTTCGTAGAGAGGCTCCCTCTG	30	14	21	7	12	9	22	14	18	9	5	14	8	9	10	8	14	13	16	18	16	15	15	17	20	4	16	11	10	17	20
Seq106	CGCAGCCGTCACTAGTCGTAGTCCCTCTGG	30	16	17	14	9	13	14	14	12	7	15	18	16	13	17	13	24	11	9	8	13	13	11	14	17	10	9	14	16	11	13
Seq107	CGGATGAAGGCTAGTGTGGGGTCACGTATG	30	15	4	11	16	10	11	12	10	16	5	10	17	26	16	13	8	26	11	14	12	14	11	13	22	19	14	11	7	7	19
Seq108	GTCCCCCCGCGCCTCCATGTGCTGTTCTGC	30	12	14	14	20	13	6	9	6	11	15	6	15	14	15	15	28	10	13	13	14	16	15	13	14	16	4	18	6	13	20
Seq109	GCGCGCCTCCATGTGCTGTATCTTTCCGTG	30	11	14	8	14	12	14	5	11	9	8	9	12	13	19	16	30	8	16	22	19	15	6	17	16	7	15	10	14	18	8
Seq110	GCCGTGGGTGGGAGGGTGGAACCATTCTGG	30	11	21	19	15	11	13	11	27	7	12	9	9	21	13	24	12	5	9	15	9	17	18	8	15	11	6	14	10	6	14
Seq111	GGTACTGGGTTCGTAGAAAGGCTCCCTCTG	30	14	14	9	8	13	6	13	7	16	15	11	11	13	17	14	30	15	9	11	14	7	16	16	7	14	16	13	14	15	10
Seq112	CGCATGAGGGTCTGGCGCTTGGGTATTGGT	30	8	8	19	11	11	16	22	8	9	9	18	4	13	8	10	32	13	20	20	15	14	10	12	14	14	8	10	14	7	10
Seq113	CCTGCGCGCCTCCATGTGCTGTTTTCTTTC	30	6	6	12	16	10	11	5	8	16	7	12	14	6	13	16	32	13	10	20	18	15	7	16	17	19	7	14	13	17	9
Seq114	GGTCACTGAAGGCTAGTGGGGAAACGTATG	30	11	16	13	12	15	10	18	7	8	11	18	25	9	12	13	12	12	10	18	3	18	7	11	8	20	10	12	16	19	8
Seq115	ACCCGGGTAGAAGGCTAGTGGGCACGTATG	30	9	5	16	9	8	2	6	6	7	20	9	28	12	17	15	26	15	14	11	7	20	12	13	22	17	4	9	15	15	10
Seq116	GGTATTGGGTTCGTAGAAAGGCCCCCTCTG	30	8	12	14	13	9	17	9	13	7	15	17	8	13	6	15	34	9	17	13	9	8	13	12	12	19	15	5	6	15	15
Seq117	CGCATGAGGATCTGGCGCTTGGGTATTGGC	30	16	17	15	15	15	8	19	11	11	11	12	17	14	8	12	20	18	15	9	5	17	9	14	12	4	8	13	7	7	18
Seq118	CGCATGAGGGTCTGGCGCTTGGATATTGGC	30	10	14	15	7	15	11	7	18	10	10	13	21	13	14	11	36	7	10	18	8	12	19	10	7	11	11	14	5	12	8
Seq119	CTCGCGCCTCCATGTGCTGCTTTTCTCTGG	30	9	5	6	10	16	7	14	16	13	2	9	17	6	18	11	22	10	19	18	16	8	6	18	10	24	10	14	7	11	13
Seq120	CAGAAATTCGTCCGAATAGTCACGTACCGG	30	5	3	13	22	14	7	12	7	21	5	8	7	11	4	12	22	18	14	26	13	17	9	21	5	17	16	6	19	4	6
Seq121	CCCCCGCGCCTCCATGTGCTGTTCGTGTTC	30	16	6	12	13	11	10	13	13	8	7	11	13	18	17	9	24	5	13	18	6	16	14	15	16	5	10	15	12	7	11
Seq122	TCGGTTACGCATCTAGGTTGGGTAGGTTTG	30	20	12	4	16	7	12	15	9	8	4	11	13	9	5	8	34	9	16	9	3	15	11	26	16	7	20	9	13	13	10
Seq123	CGCGGGTATCCTCTGGGAGTCTGTCTTTGC	30	10	10	12	11	15	11	16	11	5	9	6	10	19	8	12	24	10	17	16	6	8	19	18	5	10	15	4	15	12	17
Seq124	AAGGACTGCTTAGGATTGCGATAATTCAGG	30	12	10	16	9	7	12	10	13	20	10	17	25	16	15	19	4	23	18	4	6	11	12	17	10	9	9	8	3	1	10
Seq125	GGTATTGGGTTCGTAGAAAGGTTCCCTCTG	30	5	13	22	12	13	4	10	6	16	9	7	15	18	13	14	20	6	11	13	13	16	10	13	13	14	12	5	7	12	10
Seq126	CGATCTCCCGGGCTGCTTTTCTCTGGTTTG	30	14	8	7	14	14	9	6	11	8	6	13	12	11	14	15	30	7	20	14	17	8	10	19	7	9	6	16	8	10	6
Seq128	GGTATTGGGCTCGTAGAAAGGCTCCCTCTG	30	15	6	15	19	13	13	11	14	8	8	18	7	16	4	8	16	12	7	15	11	15	12	19	7	7	9	7	8	11	15
Seq129	GGTATTGGGTTCGTAGAAAGGCTCCCCCTG	30	8	8	16	9	10	7	7	13	5	3	20	9	8	7	9	16	7	12	30	29	10	6	18	9	5	21	13	5	9	8
Seq130	GTGGTCCGTCCGAACCAGGTCTCCTGATTG	30	13	14	5	18	17	9	5	17	7	6	9	12	22	8	9	16	12	0	8	13	11	12	22	14	12	5	6	11	7	16
Seq131	CCACGTCTTGTTCTGGGACACCACTCAATG	30	19	12	12	6	13	8	7	13	8	12	12	14	19	7	13	20	7	8	8	15	12	14	9	8	16	11	8	8	14	2
Seq132	CGGACATGAAGGCTAGAGTATGCTCGTATG	30	9	10	12	13	7	6	10	12	13	7	13	16	15	19	14	12	16	14	12	7	16	8	9	9	10	13	4	7	7	14
Seq133	TGCATGAGGGTCTGGCGCTTGGGTATTGGC	30	8	10	14	17	4	9	5	9	6	13	20	8	10	10	9	16	13	10	12	22	9	6	21	5	11	9	9	17	7	14
Seq134	CGCATGAGGGTCTGGCGCTTGGGTATTGAC	30	5	10	16	4	9	9	13	5	9	29	29	13	17	25	8	14	18	8	13	4	7	3	6	6	5	13	5	18	3	9
Seq135	GGTATTGGGTTCGTAGAAAGGCTCCCTTTG	30	8	12	19	9	12	5	13	14	3	9	22	12	19	7	8	30	8	9	7	6	9	8	23	8	8	8	12	8	8	8
Seq136	GGACATAGAAGGCTAGTGGAGTAACGTATG	30	12	11	6	18	10	11	16	7	5	11	11	26	12	13	4	10	13	19	10	5	3	5	12	20	10	5	9	5	15	14
Seq137	ACGGGTGGTGTGTTAGTTATGGAGGGTCCC	30	14	9	6	17	16	7	15	15	12	10	6	9	18	10	7	40	11	5	12	6	9	11	11	8	5	11	4	11	9	3
Seq138	GGTATTGGGTTCGTAGGAAGGCTCCCTCTG	30	12	13	8	18	15	5	13	18	7	11	10	10	8	10	15	14	5	13	15	9	11	10	9	6	6	9	11	10	10	10
Seq139	CGGATTAGGGCCTGGCGGTCGGGTATTGGC	30	9	10	7	11	7	4	13	15	14	15	17	12	17	15	8	14	9	15	12	8	7	4	14	10	6	4	5	7	17	11
Seq140	AAGGACTGCTTAGGATTGCGATGGTTCAGG	30	10	12	11	11	11	8	2	13	12	9	15	12	15	9	7	18	9	8	9	13	13	8	19	17	6	5	8	8	7	6
Seq141	CACGCCGCCGTTCCAGGGTATACACGTGTC	30	14	2	11	8	7	5	0	6	7	1	1	4	17	23	8	30	12	16	62	24	0	0	4	4	3	18	0	0	12	10
Seq142	GGACCTCCGTCTCGCGAGTCAGTATTCAAC	30	7	11	15	7	10	13	12	13	6	11	16	7	16	11	13	14	2	1	9	10	7	14	15	7	16	10	8	6	12	6
Seq143	GGCCCACTTTCGCGCCTCCATGTGCTGTTC	30	4	11	6	9	8	9	7	14	6	10	5	7	11	11	20	26	8	7	15	7	6	10	8	13	16	7	12	8	16	8
Seq144	GTGGTAATGAAGGCTAAGCTAGGCTGTATG	30	9	4	9	14	8	4	6	6	12	15	11	23	10	12	18	24	10	6	12	9	11	9	9	8	9	5	6	6	4	14
Seq145	GGGTTGCTTTGGAAGTGCTGGTTACCCACG	30	8	10	15	11	8	11	11	9	6	4	9	18	7	7	11	24	5	11	7	8	6	8	18	10	16	14	6	12	6	7
Seq147	CCCTCGCGCCTCCATGTGCTGTATTTTTGC	30	11	11	11	5	7	8	7	5	10	9	6	10	9	10	9	8	10	6	12	7	16	10	10	10	20	10	5	9	13	15
Seq148	GGTATTGGGTTCGTAGAAGGGCTCCCTCTG	30	8	8	13	10	7	8	11	3	9	4	7	18	11	8	8	18	9	12	12	11	10	8	7	13	10	5	12	12	9	8
Seq149	CGCGCCTCCATGTGCTGCCTGTCTGTGTTC	30	11	9	9	12	5	8	12	9	8	6	13	10	10	9	6	18	11	16	11	7	15	6	7	13	5	7	7	8	9	12
Seq150	GGTATTGGGTTCGTAGAAAGGCTCTCTCTG	30	5	7	8	4	17	11	9	10	11	9	13	11	11	8	14	28	4	8	6	7	15	10	8	6	5	12	2	10	9	8
Seq151	TTATCGGCCCTGATAAATAGGCACCCGTTC	30	3	12	5	10	5	5	10	4	4	5	6	9	10	2	7	18	4	8	20	5	19	11	25	12	9	5	7	17	8	18
Seq152	TCCGCGCCCTCCATGTGCTGCCTTTGTTTC	30	10	7	9	12	14	9	5	7	6	3	5	10	11	20	2	22	9	11	7	8	9	7	15	4	8	9	5	14	7	12
Seq153	CCGCGGGACTGGCGTTTGGGTATTGGCAGC	30	5	9	12	7	13	4	7	7	8	5	12	7	5	10	10	24	10	5	14	10	11	8	13	5	10	5	7	10	5	12
Seq154	CTCAAGGGAGGATGAAGGCTAGCATGCTTG	30	12	6	2	3	4	5	9	12	18	8	12	15	7	18	2	14	7	10	7	10	8	13	9	16	8	7	10	5	7	4
Seq155	GGCATTGGGTTCGTAGAAAGGCTCCCTCTG	30	10	10	7	14	8	10	11	5	7	4	11	5	15	12	9	20	10	4	5	5	8	11	9	11	7	9	7	4	5	14
Seq156	CGGGAGTGAACGTTGGCCTGATTTATCGGG	30	6	13	5	12	4	8	11	10	9	5	9	15	11	9	7	6	10	14	11	1	5	9	16	7	11	7	9	13	8	6
Seq157	GGTATTGGGTTCGTAGAAAGGCTTCCTCTG	30	12	12	15	8	2	9	7	8	6	6	8	9	5	8	12	12	11	6	11	7	2	2	16	5	12	11	5	14	12	12
Seq158	CGGTAACGGCGTGTGAGTGTCCTTTCCATA	30	1	8	3	11	6	4	8	7	11	7	9	10	11	9	7	16	15	4	7	7	8	10	11	20	5	11	9	13	8	6
Seq159	CCATCCATGGGTCCCGGCTTCAGTCCCCTG	30	9	6	3	9	13	3	5	10	9	4	11	7	10	5	14	30	3	5	5	8	5	6	16	18	4	3	11	7	7	14
Seq160	GTGTCGTTTTCGATTCCAGGCCCTCCGTAC	30	9	10	12	4	11	5	12	2	18	4	3	10	6	8	11	32	8	8	9	7	6	10	9	12	8	6	3	8	3	5
Seq161	GCACATGATGGCTAGTGGTGAGAACGTATG	30	9	6	11	9	8	6	8	8	10	5	11	11	11	12	8	18	12	5	9	5	11	8	7	8	6	3	3	9	9	11
Seq162	CGCGCCTCCATGTGCTGCCTTTTCTCTGCC	30	10	7	18	10	11	9	5	5	6	8	5	14	12	14	9	24	6	3	6	8	5	9	4	10	2	9	6	11	3	7
Seq163	ACCCTCTCGCGCCTCCATGTGCTGTTTTGC	30	8	2	10	13	9	9	10	4	10	3	8	14	9	9	7	20	7	3	11	3	10	8	12	8	9	13	4	4	8	7
Seq164	GGTATTGGGTCCGTAGAAAGGCTCCCTCTG	30	4	6	11	12	15	9	3	5	7	7	10	12	8	6	11	10	4	10	15	20	10	5	7	7	6	4	6	5	7	7
Seq165	ACCCCCGCGCCTCCATGTGCTGTTTCCTGT	30	9	9	7	12	6	2	5	7	13	6	8	17	7	12	5	16	9	9	10	4	7	8	3	13	14	3	0	4	13	8
Seq166	GGTATTGGGTTCGTGGAAAGGCTCCCTCTG	30	7	8	14	3	7	10	5	6	12	6	7	5	17	8	4	20	7	9	7	11	9	10	5	5	10	6	8	7	8	5
Seq167	GGTATCGGGTTCGTAGAAAGGCTCCCTCTG	30	7	12	6	10	5	6	1	12	11	13	13	5	5	9	8	12	12	6	11	8	4	6	10	8	12	8	4	3	3	7
Seq169	CGGTGAGTGAAGGCTAGCTTCGTGCGTATG	30	8	11	11	15	14	6	3	3	8	7	4	9	9	4	5	12	3	4	9	5	15	2	6	7	7	7	14	6	13	9
Seq170	AAGGACTGCTTAGGGTTGCGATGATTCAGG	30	13	12	10	7	5	6	3	5	13	15	8	13	16	7	4	8	4	7	8	5	6	3	12	4	6	9	9	9	2	5
Seq171	CCCGGTATGAAGTCGTTGTGGCACTGCACG	30	6	8	10	9	7	12	2	4	8	10	13	9	8	14	3	8	15	10	5	6	6	6	10	1	10	6	6	8	6	5
Seq172	CAGGTGAAGGCTAGTAGGTAGCTACGTATG	30	5	11	5	8	5	2	7	4	7	9	13	18	4	19	4	8	13	4	2	6	2	10	10	10	11	4	7	13	3	6
Seq173	ATTGCGAGGCGCGACGAATATTCCTCTCTC	30	1	6	12	13	5	3	4	7	1	1	1	7	6	5	6	14	1	2	25	2	15	15	24	4	9	5	8	17	5	4
Seq175	CCGCGCCTCCATGTGCTGTGCTTTTCTCTC	30	7	4	14	2	4	9	4	2	8	2	7	6	11	15	13	10	5	12	13	5	4	4	5	9	9	7	6	6	10	10
Seq177	AGGCTCAGGGTGTGGTATGGGTCCCCTATG	30	10	4	10	4	18	4	11	3	6	10	2	8	4	10	9	6	3	7	7	6	6	1	10	9	11	13	10	5	3	9
Seq178	CGGAGGTCTTAAAAGTCTGTGGCTGTCGGA	30	6	3	11	9	14	7	17	1	5	7	7	11	7	5	6	20	5	4	8	11	11	6	6	1	9	5	11	3	2	1
Seq180	GCTGTCCGTCCGAACCAGGTCTCCTGATTG	30	18	9	10	12	9	11	9	11	4	4	10	10	8	3	4	2	10	9	5	0	4	6	9	9	3	5	4	5	5	8
Seq181	GGACCACGAAGGCTAGCGTGTAAGCGTATG	30	8	6	8	1	7	4	6	5	10	7	6	16	5	11	4	8	6	10	8	8	4	2	15	11	7	4	6	8	7	7
Seq182	GTACGGTAACGGCGTGTGAGTGTGTCTCTC	30	4	8	12	2	7	3	7	7	7	6	11	15	9	7	8	12	10	4	3	1	12	8	5	5	9	3	6	7	7	7
Seq183	CCGCGCCCTCCATGTGCTGCCTGTCTGTTC	30	6	2	8	10	13	7	8	5	2	5	8	7	8	6	6	10	8	4	4	8	6	8	7	9	8	0	3	10	12	8
Seq184	AGGCTAGCCCACTGAGTTCTAGGGAGACTC	30	2	3	2	11	6	2	6	14	12	7	2	12	5	9	2	12	6	7	8	4	13	6	8	12	4	6	3	8	7	7
Seq185	AAGGACTGCTTAGGATTGCGATGATTCATG	30	7	9	1	5	9	6	3	7	9	7	5	6	7	10	6	16	9	6	4	0	12	7	12	10	10	5	3	5	4	3
Seq186	TTGTCAACGTAGTGGGAAGGGAATTCGAGT	30	8	6	5	5	9	3	3	3	6	5	1	3	6	2	5	12	6	3	18	2	9	12	19	2	10	8	7	13	5	6
Seq187	AAGGACTGCTTAGGATTGCGACGATTCAGG	30	3	6	4	6	13	9	6	10	4	6	7	8	12	5	12	10	10	9	5	2	9	6	11	8	5	1	3	5	2	5
Seq188	GGCTATCTCGCGCCTCCATGTGCTGTGTTC	30	7	4	4	9	4	9	5	5	9	9	7	5	6	7	3	8	9	5	11	9	5	7	13	8	8	5	3	4	8	4
Seq189	GGATCGTCGTATCGTAGGTCAGTATTCGTG	30	11	5	6	1	0	14	7	6	8	8	0	7	15	2	7	16	8	5	3	9	16	4	9	2	5	4	4	5	6	7
Seq190	GGTATTGGGTTTGTAGAAAGGCTCCCTCTG	30	3	9	8	11	9	8	2	5	7	5	6	7	6	7	5	8	8	7	7	5	12	11	11	2	9	3	3	3	3	8
Seq191	CGGTAACGGCGTTTGAGTGTCCTCCTTCAC	30	6	4	13	8	5	3	5	5	6	4	9	4	8	7	11	16	4	16	3	2	8	3	8	4	8	7	5	3	4	8
Seq192	ACGGTAACGGCGTGTGAGTGTCCTACTATC	30	1	3	5	10	3	4	5	6	2	5	16	5	1	5	2	16	11	14	3	5	10	4	14	13	3	7	9	5	3	6
Seq193	CGCATGAGGGACTGGCGCTTGGGTATTGGC	30	7	4	9	9	9	6	9	4	4	3	10	4	10	2	4	6	3	2	6	13	5	6	7	5	11	9	4	7	9	9
Seq195	AAGGGCTGCTTAGGATTGCGATGATTCAGG	30	2	13	3	7	10	2	12	2	7	8	7	11	6	6	7	8	6	5	3	8	3	7	10	2	6	2	12	6	1	13
Seq196	ATTGCGAGGCGGGACGAATATTCTATCCTG	30	1	4	3	4	3	2	11	7	6	6	6	12	5	8	6	6	3	4	10	6	8	5	14	10	12	5	10	6	3	8
Seq197	CATGCTGCACTCGCGGGGTTGACATCCTTG	30	5	2	3	7	11	4	8	6	13	2	11	5	9	5	2	4	5	7	2	3	3	6	12	5	4	11	10	7	12	10
Seq198	CGGTAACGGCGTGTGAGTGTCTTGTCTCCC	30	6	4	2	8	3	4	1	5	8	11	6	13	8	7	8	6	13	2	2	7	7	4	10	6	12	5	7	5	5	8
Seq200	CCTACGCGCCCTCCATGTGCTGTTTTGGTC	30	4	8	9	9	4	3	3	6	5	5	12	11	6	5	6	10	3	5	7	3	7	6	4	11	5	6	8	13	1	7
Seq201	CGCGCCTCCATGTGCTGTCGTGCTTTCTTC	30	9	10	4	7	3	2	6	13	5	0	8	13	5	10	3	2	10	12	6	4	6	11	8	7	3	3	6	6	2	6
Seq202	CCGGGGTGAGGGCTAGCGTTGGAGCGTATG	30	11	7	3	10	5	5	5	5	7	2	5	10	4	15	7	6	17	6	3	2	9	4	3	3	2	2	1	6	8	15
Seq204	GAACGCACTCGTAGGGCTTGGTGTCTATGG	30	4	6	4	3	9	1	5	3	9	1	1	3	5	7	5	20	9	4	17	13	5	2	8	1	6	16	5	4	6	4
Seq205	CGCATGAGGGTCTGGCTCTTGGGTATTGGC	30	2	7	9	8	8	8	9	6	6	4	7	21	3	11	3	0	2	8	4	2	6	6	3	8	6	9	5	5	4	3
Seq206	AAGGACTGCTTAGGATTGCGATGATTCAGC	30	3	4	7	3	7	5	13	3	6	4	4	5	8	7	4	4	10	6	11	3	7	5	10	6	6	6	7	7	1	11
Seq207	GGATCCTCGGCTCGTAGGTCAGTATTCATG	30	0	5	1	2	4	8	1	5	4	4	8	7	10	7	2	10	10	20	9	4	8	12	3	9	0	1	7	10	8	4
Seq208	GGTATTGGGTTCGTAGAAAGGCTCCCTCCG	30	6	9	12	5	7	9	14	6	3	1	13	2	12	3	1	6	3	5	0	0	8	2	1	5	17	7	8	6	5	6
Seq209	GGATCGTCGTATCGTAGGTCGGTATTCATG	30	10	1	7	10	5	7	8	6	6	5	10	7	11	9	5	8	6	1	5	8	2	2	12	2	4	5	5	3	5	6
Seq210	GCGGTCCGTCCGAACCAGGCCTCCTGATTG	30	12	10	20	7	3	2	5	7	3	9	8	5	7	4	11	8	6	5	7	3	4	9	3	2	1	6	1	3	4	6
Seq211	TCCAGGGAGATTCAGACGTATCGGGTTGGC	30	6	1	9	3	6	3	3	2	12	4	8	4	11	5	8	8	4	7	12	0	4	11	12	7	7	1	6	5	3	8
Seq212	CGCATGAGGGTCAGGCGCTTGGGTATTGGC	30	5	4	8	4	7	10	1	8	3	7	14	4	4	5	6	14	7	10	9	7	5	5	5	2	1	4	4	5	2	9
Seq214	GTATATGATGGCTAGCATGGGTTGCGTATG	30	4	13	8	13	2	5	6	4	3	3	7	8	2	6	8	6	17	3	4	3	3	10	5	6	5	3	3	2	9	5
Seq215	ATGGTGATTAGACTTCTAGGGAGAGTCGAG	30	4	2	6	5	2	8	8	7	6	2	6	11	6	8	0	16	6	4	5	4	5	6	5	6	3	4	5	10	5	9
Seq216	GCGGCCCGTCCGAACCAGGTCTCCTGATTG	30	4	7	6	6	10	8	4	6	9	5	10	3	4	6	9	4	5	5	5	4	5	5	7	2	10	4	6	4	4	5
Seq218	CAGAAATTCGACCGAATAGTCACGTACCGG	30	4	1	7	4	1	3	3	5	13	1	6	1	4	6	5	8	5	6	6	6	7	2	14	5	2	8	5	12	6	10
Seq219	GGTATTAGGTTCGTAGAAAGGCTCCCTCTG	30	11	4	5	6	4	6	4	2	6	2	3	5	4	7	6	10	4	8	6	2	5	4	6	9	7	6	4	4	7	8
Seq220	GGACTGCTCTAGGATTGCGTTATTCTACCG	30	6	10	9	7	5	4	5	3	5	2	7	4	1	4	9	12	3	7	2	0	5	14	14	5	4	2	0	4	3	7
Seq222	GGTATTGGGTTCGTAGAAAGACTCCCTCTG	30	8	5	13	3	6	3	3	3	4	6	4	5	8	1	8	12	9	0	6	5	8	0	0	3	2	9	7	3	3	9
Seq223	CGGTAACGGCGTTTGAGTGTCCACCTCCTC	30	4	2	6	0	4	4	5	4	2	2	4	6	4	4	12	12	13	5	9	4	2	5	7	8	3	1	9	5	4	5
Seq225	GCACTTTACCGGCTGCGTCTTTATGCGTAC	30	4	7	3	10	3	6	7	1	6	2	6	2	11	4	5	10	3	3	2	5	10	5	5	6	2	5	5	2	9	4
Seq226	CGCATGAGGGTCTGGCGCTAGGGTATTGGC	30	7	8	8	11	5	6	1	5	5	5	3	5	10	3	1	8	4	1	4	9	8	7	5	1	4	5	1	2	5	4
Seq229	GGTATTGAGTTCGTAGAAAGGCTCCCTCTG	30	3	7	5	5	5	5	3	4	8	12	6	5	4	6	4	6	8	4	6	7	1	2	4	3	2	4	2	4	4	9
Seq230	AAGGACTGCTCAGGATTGCGATGATTCAGG	30	4	9	1	12	7	2	1	5	5	4	5	7	7	4	6	6	3	3	5	4	6	1	7	4	8	8	3	2	4	5
Seq231	CCCGCGCCTCCATGTGCTGCTCTGTACTTC	30	3	3	3	3	6	2	3	7	4	1	1	8	4	6	7	20	3	9	4	2	4	3	9	3	4	5	4	5	4	7
Seq232	GGATCGCCGTATCGTAGGTCAGTATTCATG	30	9	6	1	6	4	6	4	10	5	6	6	8	4	5	4	10	5	1	3	5	3	2	2	8	5	4	1	6	7	1
Seq233	CGCATGAGGGTCTGGCCCTTGGGTATTGGC	30	4	6	5	2	7	1	0	5	6	5	6	9	3	1	5	16	4	3	4	5	7	4	10	5	6	4	2	3	4	3
Seq234	GTCGGGTTAGGTTAGGCTTAGGTACTCTCG	30	1	4	5	2	3	6	4	6	4	4	5	11	1	4	4	6	10	0	6	7	6	4	4	2	9	2	4	4	7	10
Seq235	AGTCTATGCATCTAGGTTGGAGTAGGTTTG	30	7	2	3	2	3	5	0	4	2	10	3	8	8	3	3	6	1	7	6	5	3	2	8	8	5	5	3	12	6	4
Seq236	CTCGCGCCCTCCATGTGCTGCCCTGTTCTC	30	4	12	2	1	3	4	6	10	2	0	1	6	5	6	8	2	8	6	4	3	6	5	6	3	4	4	0	5	7	12
Seq237	TCGGTCGCGCATCTAGGTTGGGTAGGTTTG	30	0	14	1	3	2	3	4	4	3	1	3	2	3	3	5	12	2	3	5	9	2	4	15	4	11	4	4	1	13	14
Seq238	CGGTAACGGCGTTTGAGTGTCTACTTCCTC	30	5	12	2	5	6	6	6	9	5	4	2	1	4	5	4	5	3	1	4	4	10	3	8	6	4	3	5	3	6	12
Seq239	CCCTGCGCGCCTCCATGTGCTGTCCCCGTC	30	4	18	5	3	1	5	2	9	5	4	4	3	2	4	3	5	2	4	2	6	1	0	1	9	5	6	10	3	9	18
Seq240	CGCATGAGGGTCTGGCGCATGGGTATTGGC	30	0	6	2	8	4	1	5	11	3	3	3	4	4	4	5	0	6	1	5	10	4	13	14	2	5	1	5	5	4	6
Seq241	ACGGTAACGGCGATTGAGTGTCCCCATCTC	30	5	6	3	4	7	4	4	2	7	3	4	4	2	4	12	2	4	6	1	3	5	4	5	6	7	1	11	3	4	6
Seq242	TGGAGTGGCTTGGGTTGCCTCATTTCGTAC	30	0	34	2	15	2	2	2	2	0	0	3	4	3	0	0	6	6	0	2	1	0	27	1	15	5	1	1	0	1	34
Seq243	GCGGTCCGTCCGAGCCAGGTCTCCTGATTG	30	14	4	6	9	4	6	6	4	8	4	5	10	0	4	4	1	4	0	2	5	3	6	5	1	4	5	3	6	3	4
Seq244	GGCATGAGGGTCTGGCGCTTGGGTATTGGC	30	2	4	4	2	2	1	4	5	5	6	3	7	0	1	7	9	6	8	5	10	5	2	5	4	6	7	5	3	4	4
Seq245	TCGGTTGCGTATCTAGGTTGGGTAGGTTTG	30	4	4	2	5	4	8	8	6	3	3	6	3	4	1	5	8	3	7	5	6	5	3	7	4	5	3	8	4	2	4
Seq246	GGGGAATGATGGCTAACGGCGTAGTGTATG	30	8	4	3	2	9	7	3	4	2	5	5	9	3	6	5	1	5	1	4	3	10	2	3	2	7	1	6	5	3	4
Seq247	CGCGCCTCCATGTGCTGCCGTCTTGCTTC	29	4	12	4	5	1	1	5	6	6	4	5	5	7	9	3	9	3	4	2	6	3	4	4	1	7	5	3	4	2	12
Seq248	TCCCCGCGCCTCCATGTGCTGTTTCTTGCC	30	5	8	1	2	3	6	5	5	1	3	4	5	3	6	4	3	3	8	4	5	8	4	7	4	4	7	4	3	3	8
Seq249	GGATCGTCGTATCGTAGGTCAGTATTCAGG	30	6	12	3	1	6	4	1	5	6	1	5	2	9	7	7	9	10	2	3	7	1	1	7	2	2	1	3	4	1	12
Seq250	AAGGACTGCCTAGGATTGCGATGATTCAGG	30	6	8	3	6	4	6	3	6	1	8	9	3	1	2	4	8	2	9	4	0	4	8	8	4	3	2	4	1	2	8
Seq251	CGCATGAGGGTCTGGCGCTTTGGTATTGGC	30	9	10	2	1	6	4	3	1	8	3	2	6	2	3	1	5	2	5	6	7	6	1	5	4	3	3	10	1	5	10
Seq252	GGTATTGGGTTCGCAGAAAGGCTCCCTCTG	30	7	6	8	6	4	1	5	5	10	7	3	2	3	6	4	7	2	5	0	4	1	6	5	5	3	1	3	4	5	6
Seq253	CCCCGCGCCCTCCATGTGCTGCCTTACTTC	30	5	4	2	4	8	9	8	3	1	4	2	2	3	5	2	7	3	2	4	7	6	3	8	6	6	6	3	2	3	4
Seq254	GGATCCTCGCCTCGTAGGTCAGTATTCTC	29	3	0	8	1	7	3	10	7	3	2	3	11	5	5	3	9	3	0	6	6	2	3	4	2	6	4	5	4	3	0
Seq255	CGCGCCTCCATGTGCTGCTTGTTCCTCATTC	31	1	16	5	9	1	6	2	4	2	5	2	5	3	4	5	6	3	5	3	7	4	4	11	2	6	3	2	3	1	16
Seq256	CGCATGAGGGTCTGGCGCTTGTGTATTGGC	30	6	14	5	3	2	3	3	7	3	0	6	5	8	1	2	1	4	5	2	3	4	2	6	5	5	3	5	3	5	14
Seq257	CCCACGGCGGGCTGCTTCTTCTGGTGATCC	30	2	14	1	3	4	10	7	4	2	8	1	1	4	7	4	3	5	3	1	2	6	1	6	0	7	9	1	5	4	14
Seq258	TCCGCGCCTCCATGTGCTGCTCTTTCTGTC	30	6	2	6	2	2	9	3	7	4	1	3	5	7	3	8	6	0	6	2	4	5	0	7	5	3	2	5	1	5	2
Seq259	CCTCCGTGTTCAGGCTAACGAGAGTGTATG	30	5	8	0	6	7	7	8	4	2	3	0	5	3	3	7	1	3	6	3	4	2	0	9	3	8	2	8	7	2	8
Seq260	CAGGGGGCAGCGGCCGACATTTTAATGTCCC	31	1	22	5	5	3	4	7	1	3	9	3	2	3	5	3	2	4	3	2	5	2	3	5	2	5	2	3	6	3	22
Seq261	CGCATGAGGGTCTGGCGCTTGGGTATAGGC	30	5	8	6	10	2	3	1	1	9	5	3	3	7	2	2	4	5	2	3	4	4	7	4	0	6	1	2	6	5	8
Seq262	GTAAATGAAGGCTAGTAAGCGGTACGTATG	30	3	10	3	4	3	1	7	5	4	2	4	5	3	4	2	2	5	10	1	8	3	1	6	10	2	2	4	5	4	10
Seq263	GAGGACTGCTTAGGATTGCGATGATTCAGG	30	3	6	3	10	4	4	4	2	4	4	6	9	4	5	1	3	6	3	2	2	6	6	4	6	5	1	4	0	7	6
Seq264	TGGATGTGGTGTGTTGTGTAGTTGCTCTGAT	31	5	12	5	2	4	5	9	4	6	3	1	5	3	2	3	5	1	0	9	7	3	2	5	2	3	6	1	5	3	12
Seq265	TGGGATGTGTGTGTTGTGTAGTTGCTCTGAT	31	2	16	13	9	5	5	0	0	0	0	3	5	5	0	0	0	6	0	6	4	7	8	12	1	4	0	0	0	5	16
Seq266	CGCATGAGTGTCTGGCGCTTGGGTATTGGC	30	6	4	6	11	4	0	0	1	2	6	5	4	6	2	5	6	3	1	3	2	5	4	3	5	6	4	6	2	7	4
Seq267	CTGGTGGGTGGGTGGAGGATTTCCCCGGTG	30	3	8	0	6	8	6	2	3	1	5	5	6	6	3	7	5	1	3	0	3	3	3	10	4	6	0	5	10	0	8
Seq268	CAGGACTGCTTAGGATTGCGATGATTCAGG	30	1	4	1	3	6	1	4	6	2	3	3	3	5	3	4	5	6	2	10	5	7	6	2	7	7	3	2	0	6	4
Seq269	GCGCGCCTACCATGTGCTGCCCTTTTCTTC	30	2	8	3	3	6	9	6	8	1	3	4	4	2	2	2	6	2	3	1	3	6	4	10	5	1	3	4	6	3	8
Seq270	CCCGCGCCCTCCATGTGCTGTCTTACCTCC	30	6	10	3	4	1	3	1	3	0	6	0	5	1	7	3	8	6	4	7	2	2	3	3	6	2	6	5	5	3	10
Seq271	CGTGAGATTGTCCCCCGCATGCTGTCGGTC	30	0	6	1	3	9	0	3	6	3	7	0	3	1	4	3	2	3	2	4	6	3	9	2	1	4	4	8	6	16	6
Seq272	CCCATAGTTATGGCTGTCCGCTTGTTTCTC	30	5	6	1	5	4	1	5	14	1	3	5	7	4	5	1	2	2	5	0	7	3	2	7	4	7	2	1	5	3	6
Seq273	GGATCCTCGACTCGTAGGTCAGTATTCTC	29	4	4	2	8	4	2	5	2	8	10	2	5	1	2	7	2	4	5	4	5	4	2	4	1	4	3	5	6	1	4
Seq274	TCGGTTGCGCCATCTAGGTTGGGTAGGTTTG	31	1	12	4	7	3	2	1	8	4	3	1	3	5	7	2	4	3	10	6	5	2	3	7	5	1	5	0	2	0	12
Seq275	CTCGCCGCCGTTCCAGGGTATATACGTGTC	30	3	6	3	1	2	7	0	12	4	7	9	5	3	0	3	8	2	6	0	4	4	6	4	5	1	4	3	4	2	6
Seq276	CGCGCCTCCATGTGCTGTTACCTTTTGTCC	30	3	12	7	5	2	10	1	4	2	3	2	1	3	3	2	4	2	6	4	2	1	2	4	9	9	5	5	1	3	12
Seq277	AAGGACTGCTTAGGATCGCGATGATTCAGG	30	0	10	4	5	0	5	1	1	5	2	7	3	7	8	3	2	2	4	1	5	2	0	8	0	4	9	11	6	4	10
Seq278	CCGGTTTGCGAGGTCTGCTCTTCATGTGGC	30	7	8	4	2	0	2	3	1	2	2	1	4	12	2	5	8	3	7	3	1	7	0	7	2	5	1	9	6	4	8
Seq279	TGGATGTGTGGTGTTGTGTAGTTGCTCTGAT	31	2	12	7	8	4	4	1	3	2	2	5	5	3	5	7	2	3	7	2	1	6	9	2	4	0	1	3	3	5	12
Seq280	GGCAAGTAAGGCTAGGGATTGTCCCGTATG	30	2	16	2	5	7	5	3	3	2	2	3	0	8	3	3	4	2	1	2	11	6	1	4	4	5	2	3	2	3	16
Seq281	TCGGTTTGCGCATCTAGGTTGGGTAGGTTTG	31	3	4	2	2	1	6	12	5	3	4	2	3	0	5	0	7	8	13	0	1	5	3	3	6	2	7	3	3	5	4
Seq282	CATACGTGGATTGCAAAGGGCTGCTGTGTA	30	6	12	2	6	5	2	8	7	0	2	2	6	2	6	4	9	5	4	2	4	3	3	2	0	3	3	6	3	1	12
Seq283	AGGCTAGCTATAATCCACTCTAGGGAGGTG	30	3	6	4	1	5	5	3	6	4	3	3	3	4	1	2	8	4	4	7	1	4	1	1	3	2	5	6	8	6	6
Seq284	CGTGCCCTTGTGGTATCAGGACCTCCGTAC	30	6	6	2	3	5	2	4	1	3	2	3	9	4	5	6	3	2	3	4	7	3	4	2	3	3	7	2	6	8	6
Seq285	AAGGACTGCTTAGGATTGTGATGATTCAGG	30	2	6	6	4	3	4	6	2	6	6	3	6	4	4	2	9	3	8	6	2	4	3	6	0	5	3	2	0	1	6
Seq286	CGCATGAGGGTCTTGCGCTTGGGTATTGGC	30	1	14	2	4	4	1	8	6	1	1	2	6	3	2	4	9	3	6	5	6	0	1	7	3	2	4	3	8	1	14
Seq287	CTCCCGCAGGGTTCCGGCTTGTTTCCCCTG	30	3	2	3	1	6	2	2	2	5	4	2	6	4	5	2	7	9	10	1	3	5	2	2	2	6	4	1	2	4	2
Seq288	CGTCAGTGAGGGCTAGTGGGGACACGTATG	30	3	8	2	5	6	2	3	3	3	0	1	8	2	4	5	5	3	4	2	4	9	2	6	5	5	6	2	3	3	8
Seq289	TGGATGTGTGTGGTTGTGTAGTTGCTCTGAT	31	3	12	2	1	2	8	4	6	4	5	1	5	2	7	5	5	4	2	4	2	7	0	5	2	1	2	1	0	3	12
Seq290	ACTCGCGCGCCTCCATGTGCTGTCCTTGTC	30	0	12	4	2	1	7	5	4	5	8	2	2	6	5	7	7	2	1	1	1	3	2	4	3	4	5	1	5	3	12
Seq291	GCGGTCCGTCCGAACCGGGTCTCCTGATTG	30	8	10	0	2	5	5	6	3	0	1	3	6	4	1	7	7	7	0	10	1	4	1	3	3	5	4	2	2	4	10
Seq292	CGCGCCTCCATGTGCTGTTATCCTCTTGTCC	31	1	0	3	6	5	1	5	9	5	3	6	2	0	8	2	4	4	6	1	6	2	2	8	6	7	0	4	2	6	0
Seq293	CCGCGCCTCCATGTGCTGTTTGGCCTTTCC	30	2	6	1	6	4	4	9	2	2	4	1	3	9	4	2	4	7	7	1	4	0	2	4	6	1	3	6	4	4	6
Seq294	GTCCCACTGAAGGCTAGGAGTGTCCGTATG	30	3	4	1	4	4	4	8	5	4	3	3	1	2	8	8	1	3	2	7	1	7	3	8	3	7	2	2	4	0	4
Seq295	CAGCACCGTCAACTGAATCGCATGAGGGTCTGGCGCTTGGGTATTGGC	48	1	10	3	3	8	3	8	3	2	3	0	3	1	9	3	4	1	6	5	5	1	1	2	2	12	0	3	3	3	10
Seq296	GGTATTGGGTTCGTAGAAAGTCTCCCTCTG	30	3	6	5	3	5	9	7	3	2	8	4	6	2	2	3	4	1	1	3	2	5	2	4	3	2	3	6	2	4	6
Seq297	CGTTCGCGCCTCCATGTGCTGCCTGTTTTC	30	2	6	2	3	9	2	2	1	0	1	1	7	3	2	2	12	4	7	3	3	5	4	9	2	4	7	2	1	7	6
Seq298	AGTGCATCACTCGGTGGTTTATGGTGGGAG	30	3	4	2	4	0	8	3	6	6	2	1	10	2	2	2	1	1	8	5	8	5	2	3	4	1	6	5	3	3	4
Seq299	CGCATGATGGTCTGGCGCTTGGGTATTGGC	30	7	6	4	3	5	3	7	3	4	1	6	1	4	1	4	4	1	3	4	1	5	3	2	6	2	3	3	5	6	6
Seq300	GGTATTGGGTTCATAGAAAGGCTCCCTCTG	30	1	8	2	5	5	6	4	9	2	1	3	7	1	2	3	3	0	2	6	5	4	2	6	4	3	4	3	3	2	8
Seq301	AAGGACTGCTTAGGACTGCGATGATTCAGG	30	3	14	7	2	4	1	7	1	3	4	3	3	2	1	6	6	5	4	0	1	7	5	3	7	0	4	3	1	5	14
Seq302	AAGGACCGCTTAGGATTGCGATGATTCAGG	30	3	2	2	3	3	4	5	2	3	2	4	5	5	4	7	5	11	1	2	2	1	0	3	7	3	5	7	3	3	2
Seq303	TGGATGGTGTGTGTTGTGTAGTTGCTCTGAT	31	1	6	1	2	7	4	3	5	1	1	2	4	6	1	2	8	3	5	2	10	4	6	3	2	2	6	2	2	4	6
Seq304	AGGCTCAGGGTGATAAGCGGGTTCCCTATG	30	1	4	4	3	8	10	5	5	1	2	1	1	3	1	7	4	1	3	1	3	5	2	6	5	2	3	5	4	3	4
Seq305	CGGGTTAGGATAGGTCTAGGTAATTGTGGC	30	5	0	3	9	4	0	7	5	0	12	4	1	5	3	3	5	2	2	0	5	1	5	7	0	5	3	10	4	1	0
Seq306	CGAACGTGAAGGCTAGCTAGAATGCGTATG	30	7	16	2	1	3	4	5	2	1	2	2	2	3	1	4	10	5	2	2	4	3	3	3	3	2	3	3	4	7	16
Seq307	GGATCGTCGTATCGTGGGTCAGTATTCATG	30	3	2	0	2	1	5	5	7	3	2	0	8	3	3	4	6	5	5	3	1	4	6	7	2	12	2	5	1	3	2
Seq308	CGTCGGTATGAAGGCTAACGCGAGTGTATG	30	10	6	4	1	0	1	1	4	1	6	1	7	0	5	5	2	5	3	4	4	4	2	6	0	5	4	8	5	5	6
Seq309	CCTCGCGCCCTCCATGTGCTGCTTGTTTC	29	3	2	7	4	2	7	1	9	2	1	2	3	1	5	3	7	2	2	3	8	2	1	5	4	3	1	7	3	4	2
Seq310	GGACCATCGTCTGAGATGTCAGTATTCACC	30	1	6	5	4	4	1	10	4	0	2	1	5	3	4	5	4	6	4	3	1	4	3	4	2	13	1	4	3	3	6
Seq311	GTAATGATGGCTAGCTGGGGTATGCGTATG	30	0	10	2	3	4	1	4	2	5	2	1	5	3	2	2	4	2	7	6	3	3	2	11	4	5	3	4	4	3	10
Seq312	CGTCCCCTCCCGCGCCTCCATGTGCTGTTC	30	2	2	3	3	1	1	4	3	7	2	6	7	1	3	5	5	3	0	4	4	4	3	5	3	4	5	8	3	7	2
Seq313	CGCAGGAGGGTCTGGCGCTTGGGTATTGGC	30	1	6	2	2	4	6	11	5	5	3	6	4	2	5	3	2	2	2	3	5	4	4	2	4	4	3	5	1	2	6
Seq314	AAGGACTGCTTAGGATTGCGATGATCCAGG	30	6	14	0	5	3	5	4	1	2	5	1	3	3	5	2	6	3	3	0	3	4	4	3	4	6	3	2	2	2	14
Seq315	GAGTTGCTTGGATTGGGGGGTCTGGCCTCG	30	5	10	4	0	0	4	3	3	3	6	5	9	6	3	2	2	5	1	6	1	8	1	2	3	3	1	4	1	2	10
Seq316	GGATCGTCGTACCGTAGGTCAGTATTCATG	30	4	4	3	7	2	2	6	2	6	5	4	3	2	1	4	6	5	3	3	2	2	2	6	1	8	3	2	4	2	4
Seq317	TGCTTTGGAAGTGCTGGTTATTCAGTCCTG	30	0	12	5	2	3	4	2	2	1	2	6	1	2	4	3	11	4	1	1	7	4	4	3	0	2	6	3	4	2	12
Seq318	ACGCGCCTCCATGTTGCTGCTTTGTCCTGG	30	7	10	1	5	3	7	5	4	3	1	1	4	1	0	4	7	3	4	0	4	2	2	5	4	5	1	5	2	4	10
Seq319	GCAGTCCGTCCGAACCAGGTCTCCTGATTG	30	5	8	6	2	3	4	2	3	5	6	0	4	1	4	6	3	2	2	6	0	4	0	2	5	6	6	1	2	4	8
Seq320	CCGTGAAGGCTAGAGCATGAGTCTCGTATG	30	1	2	2	4	3	7	2	5	3	1	4	2	8	4	4	3	8	1	4	6	2	1	5	2	3	1	7	2	1	2
Seq321	CGCTCTCCACGGGCTGCTCCTGGTTTCTTC	30	4	8	3	2	5	4	1	2	5	1	3	8	1	2	2	2	7	6	2	2	3	1	7	3	5	3	5	6	2	8
Seq322	CGGCGGGTGGGTGGGTGGAGATTTAACGTC	30	0	12	4	3	4	2	2	3	1	6	3	5	4	0	7	0	1	2	5	2	2	9	3	7	6	2	4	0	2	12
Seq323	GCAGTTGGGCTTAGGGTTGGTAGTGGTACG	30	1	2	3	1	2	2	1	9	0	5	2	1	2	5	0	4	5	3	0	10	1	4	14	2	7	3	4	5	5	2
Seq324	GAACGCACTCGCAGGGCTTGGTGTCTATGGGTGATGCGGTGGAGATGTGCGCCGTCAACTGAATGAACGCACTCGCAGGGCTTGGTGTCTATGG	94	2	10	0	4	2	0	7	20	1	3	1	3	1	2	2	6	0	3	1	0	1	9	4	3	6	1	2	2	0	10
Seq325	GGATCGTCGCATCGTAGGTCAGTATTCATG	30	3	6	3	2	3	4	5	4	3	1	1	2	4	3	3	5	1	5	3	2	3	7	4	5	6	3	4	3	0	6
Seq326	CCCGCGCCTCCATGTGCTGTGATGTGTCTC	30	1	2	4	2	2	2	3	9	4	4	0	1	3	4	5	2	3	8	2	6	2	2	5	4	2	2	8	4	3	2
Seq327	CCGCGCCTCCATGTGCTGCTTTCCCTATCC	30	2	6	2	6	1	3	8	1	6	1	1	2	8	1	5	3	7	11	0	3	3	2	6	2	1	2	6	0	1	6
Seq328	GGTATTGGGTTCGTAGAAAGGCTCCCTCTC	30	4	0	0	1	6	2	4	3	1	5	8	10	1	6	2	4	2	0	1	2	7	3	5	2	8	0	2	1	8	0
Seq329	CGCTCTCCCGGTGGTGCTCGTGTGTCTTG	29	1	4	1	1	9	2	3	1	1	1	4	5	2	14	7	4	3	6	0	3	1	9	1	0	3	4	1	4	5	4
Seq330	CGCATGAGGGTCTGGCGCGTGGGTATTGGC	30	1	4	8	4	5	8	4	1	3	4	4	4	3	3	4	3	3	0	3	3	4	1	4	4	4	5	2	2	1	4
Seq331	GCGGTCCGCCCGAACCAGGTCTCCTGATTG	30	5	4	3	2	1	6	3	2	2	3	1	3	1	9	4	4	8	1	3	2	4	5	2	7	6	3	2	1	4	4
Seq332	CAGAAATTCGGCAGAATAGTCACGTACCGG	30	2	4	1	0	1	2	9	4	2	1	6	3	0	12	0	5	2	4	5	2	1	7	6	6	1	5	2	2	1	4
Seq333	CGAGGTGGTCTGGTCCTGGTTTGGGGTCTC	30	2	6	6	1	1	1	1	5	2	4	3	2	3	3	2	7	0	3	5	0	9	7	0	3	2	5	6	2	4	6
Seq334	TCGGTTGCGCTCTAGGTTGGGTAGGTTTG	29	2	6	0	2	4	1	5	5	5	2	3	2	1	3	1	4	10	2	5	4	2	3	9	5	5	2	1	1	3	6
Seq335	ACCACGTGAGTGCCTCCTTCGTGCTGCCGGC	31	3	6	5	3	6	3	5	3	4	3	1	3	0	2	2	1	2	7	4	2	1	1	3	2	3	6	1	5	7	6
Seq336	GCGGTCCGTCCGAACCAGGTCTCCCGATTG	30	2	12	4	1	2	3	1	3	5	0	7	2	5	4	6	3	4	5	5	2	6	3	0	1	1	5	2	3	1	12
Seq337	GGATCGTCGTATCGTAGGCCAGTATTCATG	30	0	0	2	3	2	4	1	5	6	9	5	5	3	10	4	4	7	3	3	1	4	2	2	1	3	2	2	2	4	0
Seq338	CCCCTTCGCGCCTCCATGTGCTGTCTTTCC	30	1	8	5	2	3	2	0	2	2	1	0	1	5	2	1	8	4	3	4	4	1	5	8	5	7	0	4	4	3	8
Seq339	CGCATGAGGGTCGGGCGCTTGGGTATTGGC	30	3	8	2	4	0	2	5	4	2	1	2	2	3	0	3	2	7	4	5	3	4	2	3	0	5	7	4	1	7	8
Seq340	TCGGTTGGCATCTAGGTTGGGTAGGCTTG	29	5	10	1	7	5	5	0	2	1	6	0	3	2	1	4	3	1	5	0	1	5	4	0	3	8	3	1	6	3	10
Seq341	GCGGTCCGTCTGAACCAGGTCTCCTGATTG	30	4	4	0	3	3	7	3	4	3	2	1	3	0	1	3	3	2	4	3	2	3	4	2	3	8	3	5	3	11	4
Seq342	GGTGTTGGGTTCGTAGAAAGGCTCCCTCTG	30	0	20	4	3	1	2	2	2	3	7	6	0	2	1	4	1	0	8	3	2	2	4	4	1	1	4	4	0	4	20
Seq343	TGCCCCGCGCCTCCATGTGCTGTTTTCGTC	30	3	4	2	6	5	3	2	3	2	1	4	4	1	2	5	1	1	6	1	4	7	4	5	5	2	1	4	1	4	4
Seq344	GCGGTCTGTCCGAACCAGGTCTCCTGATTG	30	4	8	4	2	1	3	6	3	3	3	2	2	5	6	4	5	4	2	1	1	4	4	6	0	4	1	5	1	0	8
Seq345	AGGCTCAGGGTTTTTGAGGGGTTCCCTATG	30	6	8	0	1	0	10	2	7	0	4	5	2	1	0	2	1	1	6	2	6	2	3	5	1	3	1	6	2	7	8
Seq346	CCGCGAGGTTATTCGCATTGCTGTTCGGCC	30	2	12	5	4	2	0	7	9	1	5	2	0	4	0	7	4	1	0	1	6	2	2	3	2	4	5	0	2	3	12
Seq347	AGAGGGCTCGCGTTCCCTAATTCTTACCGC	30	1	12	3	4	3	3	2	7	2	8	0	4	2	4	2	4	0	5	0	2	2	6	1	0	2	8	1	3	1	12
Seq348	GAACGCACTCGCAGGGCTTGGTGTCTATGC	30	7	0	7	2	6	4	5	7	2	1	4	4	0	2	0	4	0	5	2	0	2	4	7	0	6	6	3	1	1	0
Seq349	GCGGTCCGTCCGAACCAGGTCTCCTGATTA	30	4	0	2	10	1	2	7	4	5	2	5	4	1	2	5	1	4	3	1	0	3	0	3	0	11	1	1	6	4	0
Seq350	GGATCGTCGTGTCGTAGGTCAGTATTCATG	30	4	6	2	4	2	5	1	4	5	2	0	1	3	1	2	6	5	1	5	4	0	2	4	5	10	1	2	2	5	6
Seq351	TGGAGTGGGTTGGGTTCCCTCATTTCGTAC	30	0	30	0	11	0	0	1	1	1	0	0	1	1	3	0	0	0	1	1	0	0	30	0	9	0	1	0	2	1	30
Seq352	TGGATGTGTGTGTTGTGTAAGTTGCTCTGAT	31	4	6	0	1	2	2	5	5	2	1	3	1	3	1	2	6	7	2	3	5	2	2	3	3	8	4	3	2	0	6
Seq353	GGTCAGGCTCAGGGTTTTGGGTTCCCTATG	30	0	4	1	7	3	3	0	1	5	1	0	5	2	1	2	5	7	5	4	6	6	1	3	2	3	2	4	7	1	4
Seq354	CGCATGAGGGTCTGGCGGTTGGGTATTGGC	30	1	4	0	3	5	6	3	5	3	2	4	0	2	3	1	6	3	3	2	5	0	4	1	1	8	2	6	4	4	4
Seq355	CCCGGTATTGTGTTAGTATAAAGGCTCC	28	2	2	3	3	2	4	3	3	6	1	0	5	9	3	3	4	1	5	4	3	4	2	1	2	1	8	1	2	6	2
Seq356	GGTATTGGATTCGTAGAAAGGCTCCCTCTG	30	2	10	2	2	3	4	2	1	1	2	2	2	5	2	4	1	2	4	0	5	5	9	2	4	3	1	4	1	5	10
Seq357	GTCATGATGGCTAACGAGTGGTCGTGTATG	30	0	8	4	3	3	3	2	2	5	0	3	4	3	2	1	3	3	2	5	2	4	2	3	3	4	2	4	5	4	8
Seq358	GGACCGTCGTATCGTAGGTCAGTATTCATG	30	3	2	3	4	8	1	3	3	0	7	9	1	2	1	0	5	1	1	0	3	2	1	9	1	8	2	4	0	1	2
Seq359	TGGATGTGTGTGTTGTGTATTGCTCTGAT	29	4	0	3	2	4	2	4	3	2	3	0	3	3	6	1	3	8	0	2	4	1	4	4	1	0	6	4	8	4	0
Seq360	GGGTGACTCAAGTTCTAGGGAGACTTGTTC	30	0	4	5	3	2	4	2	3	2	0	2	3	4	8	4	0	5	2	2	2	0	0	7	2	5	7	8	3	3	4
Seq361	AAGGACTGCTTAGGATTGCGATGATTTCAGG	31	3	4	0	0	2	1	5	4	2	0	2	3	4	3	5	2	1	5	4	3	4	6	0	3	3	8	0	7	3	4
Seq362	CGCATGAGGGTCTGGCGCTTGGTTATTGGC	30	0	0	0	2	5	3	10	2	2	0	1	2	4	7	3	2	3	5	2	3	4	3	3	3	6	3	2	1	5	0
Seq363	ACCGCGCCTCCATGTTGCTGCCCTTCTTCC	30	5	14	5	5	0	10	2	4	3	0	2	4	1	4	3	3	0	2	4	4	0	4	4	1	2	3	0	1	0	14
Seq364	GCGTTCCGTCCGAACCAGGTCTCCTGATTG	30	2	2	0	2	3	3	5	3	2	3	7	8	0	4	8	4	1	2	1	4	5	1	4	0	4	0	3	4	3	2
Seq365	GGTATTGGGTTCGTAGAAAGGCTCCCCTG	29	4	8	1	4	4	0	4	0	4	1	3	2	3	4	4	0	5	1	7	1	8	2	2	2	2	5	1	1	4	8
Seq366	CGCATGAGGGTCTGGCGCTTGGCTATTGGC	30	1	2	3	1	10	2	7	2	1	0	4	7	2	5	3	1	3	2	4	0	1	3	3	2	3	0	2	2	10	2
Seq367	GGATCCTCGGCTCGTAGGTCAGTATTCTTC	30	2	6	2	0	5	8	1	1	11	1	7	0	4	2	4	3	4	0	0	1	5	4	6	0	3	0	5	2	1	6
Seq368	GGGTAAGAAGGCTAGAGAATGGCTCGTATG	30	0	6	1	4	4	4	3	3	3	3	1	3	5	1	5	4	6	2	5	2	2	3	2	1	5	3	2	0	3	6
Seq369	ACGTGGAGGTTGGCCTGGATCTCTTCCGGG	30	1	12	3	2	1	2	4	5	3	1	0	2	10	3	2	2	3	3	0	4	5	0	7	3	3	1	0	2	1	12
Seq370	CGCATCAGGGTCTGGCGCTTGGGTATTGGC	30	3	8	2	2	4	1	8	6	2	3	1	2	1	6	3	7	2	2	2	0	4	4	2	0	6	0	3	0	1	8
Seq371	GAACGCACTCGCAGGGCTTGGTGTCTATGGGTGGTGCGATGGAGATGTGCACCGTCAACTGAATGAACGCACTCGCAGGGCTTGGTGTCTATGG	94	1	6	2	5	0	0	2	16	3	3	3	1	6	0	3	7	4	2	0	1	1	3	0	1	0	4	3	0	4	6
Seq372	GGATTGAAGGCTAAGGCTTGGTCCTGTATG	30	4	10	1	0	1	2	3	6	2	0	3	5	2	0	1	2	1	5	0	4	3	6	6	3	3	6	4	2	0	10
Seq373	GCGCTCTCCATGTGCTGCTCTTTCCTGTTC	30	4	6	1	0	2	5	2	1	0	3	3	4	3	1	1	0	3	5	1	7	2	3	3	6	3	0	6	7	2	6
Seq374	AAGGACTGCTTGGGATTGCGATGATTCAGG	30	2	0	1	3	5	0	7	3	6	2	3	1	6	6	1	6	1	3	7	4	5	2	2	1	2	2	1	1	1	0
Seq375	CGCGCCTCCATGTGCTGTTTTCCACTGTTC	30	7	2	2	3	5	0	3	3	2	0	4	7	3	2	2	4	4	1	3	1	3	3	2	3	3	1	2	2	5	2
Seq376	GGACCGTCGTCTTAGTCGTCAGTATTCTGG	30	3	2	5	1	3	0	3	4	1	4	0	1	1	2	3	2	6	1	4	5	5	2	4	4	6	7	3	0	2	2
Seq377	CTCCAGGAACGTCTTGTTCTGTCCCCCGTC	30	5	8	5	7	4	0	2	8	0	2	2	3	5	0	0	4	1	1	5	1	4	3	2	2	2	1	2	3	2	8
Seq378	AGGGACTGCTTAGGATTGCGATGATTCAGG	30	1	8	0	4	5	5	4	0	2	1	4	1	1	1	1	0	4	4	0	2	0	0	2	5	3	3	11	0	5	8
Seq379	CCGTTTTTCCGCGCCTCCATGTGCTGTGTG	30	4	12	1	4	3	4	1	2	4	2	0	1	1	1	2	1	1	4	1	2	2	6	0	2	4	4	4	5	2	12
Seq380	GGTATTGGGTTCGTAGAAAGGCTCCCACTG	30	8	8	0	3	1	4	2	3	0	2	1	1	1	4	0	6	3	2	4	4	4	5	3	5	3	0	0	0	3	8
Seq381	GCGGTAACGGCGTTTGAGTGTCTTCGCTTG	30	1	2	0	6	3	2	0	7	4	1	1	1	3	1	0	2	3	3	3	6	0	1	6	7	4	4	3	3	4	2
Seq382	GGCGCGCCTCCATGTGCTGTACTTATCTGG	30	2	6	5	0	2	2	4	3	2	5	0	3	0	4	5	0	3	1	1	5	10	1	4	1	3	0	0	5	2	6
Seq383	GGATCGTCGTATTGTAGGTCAGTATTCATG	30	3	8	4	2	6	0	3	5	2	1	0	4	2	2	4	4	1	2	4	2	4	3	1	2	2	2	3	5	0	8
Seq384	GGATCGTCGTATCGTAGGTCAGTACTCATG	30	3	10	1	0	1	1	2	1	2	1	5	2	5	6	6	0	4	3	0	3	3	0	2	2	4	1	2	6	2	10
Seq385	GCGGTCCGTCCGAACCAGGTCTCTTGATTG	30	5	4	2	2	6	4	3	2	0	2	0	2	3	3	1	5	2	6	6	2	8	2	3	0	2	1	3	0	2	4
Seq386	TCCCGCGCCCTCCATGTGCTGCTTCTTTTC	30	1	10	2	3	2	2	3	5	2	0	3	3	2	6	0	1	0	6	1	0	5	3	4	0	1	7	1	2	5	10
Seq387	GCTAGGGAGTAGATCGGGCCGTTATAATGC	30	6	10	2	0	0	2	1	2	0	4	0	3	0	3	0	9	0	11	0	6	4	3	1	5	0	0	1	4	0	10
Seq388	GCACTTACTTCGCGCCTCCATGTGCTGCTC	30	2	0	1	4	4	2	4	3	1	1	0	2	2	2	3	8	0	7	1	3	5	0	5	3	3	7	3	3	0	0
Seq389	GTGGCATATTCGCGCCTCCATGTGCTGTTC	30	8	4	2	1	4	2	4	2	1	4	2	1	3	1	2	4	2	2	0	2	1	2	2	5	5	6	5	1	1	4
Seq390	GGTATTGGGTTCGTAGAAAAGCTCCCTCTG	30	4	0	1	5	2	1	3	2	5	6	0	1	7	0	2	2	0	1	8	2	4	2	3	0	4	4	2	2	4	0
Seq391	GGATCGTTGTATCGTAGGTCAGTATTCATG	30	0	8	5	2	4	1	0	2	5	5	4	1	1	0	0	4	4	2	3	0	3	1	3	9	4	1	2	0	2	8
Seq392	GCGGTCCGTCCGAACTAGGTCTCCTGATTG	30	0	4	2	3	1	0	6	2	3	5	0	4	4	0	1	4	0	7	4	2	1	5	3	0	5	3	3	1	3	4
Seq393	CCCGCGCCTCCATGTGCTGTCTTTCCTAGG	30	1	2	5	3	3	1	0	4	5	2	0	4	3	2	2	2	0	1	0	5	1	0	3	3	1	4	5	3	5	2
Seq394	CGGGTAAGGGTAGGTATAGGTTATTCTTCG	30	2	6	2	3	4	0	2	2	1	1	1	9	3	2	3	4	2	2	1	4	2	1	6	2	0	3	1	1	3	6
Seq395	AAGGACTGCTTAGGATTGCGATGATTCTGG	30	1	12	1	9	1	5	5	0	0	0	0	3	7	1	2	0	0	4	2	2	2	1	0	1	0	1	10	1	5	12
Seq396	CTCGCGCCTCCATGTGCTGTTTGGGTCTTC	30	0	4	3	5	3	4	0	3	4	0	1	1	2	3	4	3	2	2	1	6	3	0	7	0	5	4	3	2	0	4
Seq397	CGCATGAGGGTCTGTCGCTTGGGTATTGGC	30	5	0	4	4	2	0	6	0	0	1	2	2	5	4	2	3	4	0	1	4	6	4	1	0	4	0	4	2	4	0
Seq398	GGATCCTCGTATCGTAGGTCAGTATTCATG	30	4	0	6	4	2	6	3	0	7	0	3	0	3	0	2	3	6	1	4	1	1	5	6	2	2	0	0	1	1	0
Seq399	AAGGACTGCTTAGGATTGCGATGATTCAAG	30	3	2	2	3	2	0	2	1	4	2	4	3	2	2	2	3	3	5	1	3	1	3	5	4	4	3	1	2	1	2
Seq400	GGTAGTAAAAGGCTAGCGACGTAGCGTATG	30	1	0	1	4	4	4	2	1	3	4	1	4	2	0	6	4	7	3	1	4	3	1	4	1	5	2	1	0	2	0
Seq401	CTCGCGCCTCCATGTGCTGTTATCCGTGTC	30	5	8	0	5	2	4	3	6	3	0	1	1	1	1	1	3	1	2	4	5	1	0	3	3	3	1	1	2	0	8
Seq402	TGGAGTGGCTTGCGTTCCCTCATTTCGTGC	30	2	10	1	5	2	2	5	3	8	1	4	1	2	5	1	2	0	1	0	1	1	0	0	1	6	7	2	0	2	10
Seq403	TCCCGCGCCTCCATGTGCTGCTCTTGTTCC	30	0	2	1	1	3	2	1	4	0	3	4	0	2	4	1	5	7	0	3	5	2	0	1	5	5	2	2	0	8	2
Seq404	GCGATCCGTCCGAACCAGGTCTCCTGATTG	30	2	10	1	6	1	1	4	1	3	1	2	6	4	1	2	0	4	2	0	1	1	2	3	6	1	5	3	1	1	10
Seq405	GGATCGTCGTATCGTAGGTCAGCATTCATG	30	5	2	1	4	2	6	5	1	2	2	5	4	3	2	2	2	0	5	0	3	3	2	0	2	2	1	1	1	4	2
Seq406	ACGCGAGTATTTTCGCATTGCTGTCCGGCC	30	2	8	1	3	1	2	3	6	3	5	3	4	0	1	0	1	1	2	3	2	0	4	1	4	2	2	1	4	2	8
Seq407	CCGCGCGCCTCCATGTGCTGTTTTGTCTTAC	31	4	6	1	4	5	5	7	0	0	1	5	4	0	1	1	3	4	2	1	3	3	0	5	0	6	0	2	2	0	6
Seq408	CATGTGAAGGCTAGCTTGTGGAAGCGTATG	30	0	18	0	2	2	0	3	1	1	1	6	2	3	4	1	2	1	5	3	0	8	0	2	1	1	1	3	2	0	18
Seq409	CCGCGCCTCCATGTGCTGCAGTGCTTTTCC	30	4	4	4	3	4	2	4	4	0	0	4	3	0	5	1	2	2	1	0	3	2	1	1	4	7	3	4	0	0	4
Seq410	GTGGTGCGATGGAGATGTATCAGCACCGTCAACTGAATCGCATGAGGGTCTGGCGCTTGGGTATTGGC	68	0	0	2	1	9	1	1	7	3	1	2	4	0	1	4	4	1	2	1	3	1	5	2	6	1	0	2	5	1	0
Seq411	CGCATGAGGGTCTGGCGCTTGGGTATTGTC	30	6	2	0	1	2	3	3	2	1	4	3	3	2	3	2	6	2	0	3	5	2	1	5	4	1	3	2	0	2	2
Seq412	CTGCGATGATGGCTAATGTGGTAATGTATG	30	2	10	2	1	1	6	2	0	2	0	1	3	1	2	1	6	1	1	2	4	2	2	7	0	1	2	6	1	1	10
Seq413	CCATCCATGGGCTCCGGCTTCAGTCCCCTG	30	6	2	2	3	3	1	4	1	3	3	2	0	1	0	2	5	3	1	2	0	0	2	4	6	1	5	5	2	1	2
Seq414	ACACACGGCGGGCTGCTCTTTTCTTGTTCC	30	1	6	6	1	0	3	1	2	1	3	3	2	1	1	3	3	3	6	5	3	0	1	4	4	4	1	2	0	3	6
Seq415	CCTCGCGCCTCCATGTGCTGCCCGTCTTTC	30	0	4	0	6	0	3	3	2	1	0	5	4	1	5	2	0	4	5	1	2	1	2	7	1	3	1	3	1	5	4
Seq416	AGGTACCTGGACTTACTAGCCCCTTTCATG	30	4	2	0	0	1	8	2	0	1	1	3	6	2	0	2	5	5	4	1	4	1	0	2	3	2	0	3	4	5	2
Seq417	GTTCGTGAAGGCTAGCGTGGGAAGCGTATG	30	2	2	8	2	1	1	4	0	5	2	3	0	4	0	3	3	1	4	3	0	5	0	5	3	0	3	7	0	2	2
Seq418	GGATCGTCGTATCGTAGGTCAGTATTCTC	29	1	4	3	5	10	2	2	0	0	1	4	3	0	1	4	0	1	0	2	3	2	5	7	2	2	3	2	1	1	4
Seq419	TCCATCGCTGGGTTCCGGCCTGTTCCCCTG	30	3	2	1	0	4	2	3	1	4	2	1	7	3	0	0	6	2	4	5	3	1	2	3	1	3	0	3	0	5	2
Seq420	CTGTTCAGTCGGTTTGCCAGGTCTGCTGCG	30	1	6	5	6	2	2	2	1	2	0	0	6	0	2	1	4	1	2	0	4	3	3	0	1	5	4	4	1	3	6
Seq421	GGTATTGGGTACGTAGAAAGGCTCCCTCTG	30	3	2	4	2	2	3	4	4	1	2	2	3	3	4	4	4	0	2	1	1	4	4	3	3	0	2	1	1	3	2
Seq422	CGGAGTGTGAAGGCTAGAATTGTTCGTATG	30	5	0	5	1	4	3	2	1	4	0	1	0	2	1	2	4	1	5	5	6	3	2	4	0	0	4	4	2	0	0
Seq423	TGGATGTGTGTGTTGTGTGTTGCTCTGAT	29	1	4	1	1	2	2	0	1	2	4	3	2	0	2	3	4	0	1	5	3	0	4	3	5	0	2	1	3	5	4
Seq424	GTGCCCCGTCCGAACCAGGTTCCCTGAAGG	30	4	6	0	0	3	2	2	3	1	4	3	2	2	0	1	3	2	2	3	3	2	1	1	4	7	1	0	7	1	6
Seq425	GGATCGTCGTATCGCAGGTCAGTATTCATG	30	2	4	2	3	1	2	1	0	9	0	0	2	2	0	4	1	5	1	1	1	2	3	4	2	2	4	3	0	6	4
Seq426	GAACGCACTCGCAGGGCTTGGTGTCTATGGGTGATGCTATGGAGATGTGCACCGTCAACTGAATGAACGCACTCGCAGGGCTTGGTGTCTATGG	94	0	8	3	1	1	1	0	14	3	6	2	1	1	0	0	2	1	2	0	4	0	2	1	2	1	2	3	4	2	8
Seq427	GATCATAATGAGGGCTAACGGGAGTGTATG	30	3	2	2	1	0	2	3	1	2	1	3	4	6	6	3	3	0	1	4	5	3	2	5	1	0	1	4	0	3	2
Seq428	TGGTCGCTCTCCAACGTGCTGTGTTGTGTC	30	3	0	1	0	3	2	3	11	2	3	0	1	1	3	2	4	1	0	4	2	2	1	3	1	2	3	4	2	2	0
Seq429	ACACGGTTTTGATGGGTGGGTGGTATTTG	29	0	2	1	4	3	0	2	3	1	4	2	1	3	4	1	2	6	1	0	5	3	4	2	5	0	6	2	2	0	2
Seq430	AGGCTAGCGTCCACCGATTCCAGGGAGATC	30	1	2	3	4	2	1	3	0	0	3	0	1	0	3	1	3	0	4	1	4	2	3	4	3	3	2	4	7	3	2
Seq431	GGATCGTCGTATCGTAGGTCAGTATCCATG	30	1	4	4	4	6	2	4	2	3	1	5	4	2	3	3	0	1	0	1	2	3	0	1	2	4	1	1	4	2	4
Seq432	CGTGAGATGAAGGCTAGTTGGCTACGTATG	30	0	4	3	3	1	2	1	1	3	0	2	4	4	4	4	1	1	2	5	0	5	2	3	2	3	1	1	2	3	4
Seq433	GCGGTCCGTCCGAACCAGGTCTTCTGATTG	30	3	2	0	6	3	0	1	1	3	2	6	7	2	2	1	0	6	0	5	3	1	1	2	2	2	1	2	3	3	2
Seq434	GGTCGTGTCAGCACCGTCAACTGAATCGCATGAGGGTCTGGCGCTTGGGTATTGGC	56	0	14	2	5	0	1	1	2	2	2	4	2	0	1	1	0	0	1	1	3	4	2	4	1	4	0	1	2	5	14
Seq435	CGACTTATGAAGGCTAGCTATGTGCGTATG	30	5	0	6	0	3	8	3	3	2	1	1	2	0	1	3	0	4	4	3	3	1	0	1	1	3	1	1	3	3	0
Seq436	CCCCGCGCCTCCATGTGCTGCTCTCGGTTC	30	4	2	1	1	1	11	1	3	1	3	6	2	0	1	4	1	1	3	1	3	2	2	4	2	2	1	1	1	3	2
Seq437	TCGCGAGAATCCACTCCATGCTGCCCGGTC	30	1	2	3	4	6	3	2	3	3	1	2	1	0	2	0	5	2	4	1	3	1	3	0	3	2	1	4	5	0	2
Seq438	CACTGGGGTCTGGCGCTTCCGTTTGGGATG	30	5	2	2	4	0	1	3	2	3	1	4	3	5	1	3	2	3	4	4	1	1	2	3	3	2	0	0	3	2	2
Seq439	CGCAAGAGGGTCTGGCGCTTGGGTATTGGC	30	2	8	3	3	3	3	0	1	3	3	6	0	1	0	3	2	1	2	1	0	0	2	4	8	3	1	2	1	0	8
Seq440	CGCATGAGGGTCTGGCGCTTGGTATTGGC	29	1	4	1	6	8	0	4	2	2	5	3	0	0	2	0	5	2	0	1	2	4	1	1	5	2	0	3	1	3	4
Seq441	CATTAGGTGTTGTGTTAGTATAGAGGTTCC	30	2	4	0	3	3	1	0	8	1	4	0	0	3	2	3	2	2	2	3	0	3	1	2	2	6	4	2	3	1	4
Seq442	AAGGACTGCTTAGGATTGCGGTGATTCAGG	30	0	2	2	2	3	2	5	3	3	2	0	3	2	0	0	3	0	2	0	3	5	4	5	1	3	1	4	1	2	2
Seq443	AAGGACTGCTTAGGATTGCGATGATTTAGG	30	0	0	2	2	2	3	4	2	2	2	1	2	4	1	2	1	3	4	2	1	3	4	2	3	3	0	6	1	4	0
Seq444	CACGTCCCTTTTGTAGGCTGTCCGCTCGTC	30	1	4	3	2	1	1	4	1	1	1	0	3	3	1	0	0	0	0	3	4	4	0	12	2	6	0	3	0	5	4
Seq445	GCGGTCCGTCCGAACCAGGTCTCCTGGTTG	30	1	2	5	1	3	1	2	0	0	1	8	2	4	2	4	1	2	3	1	2	2	1	2	3	1	3	2	0	2	2
Seq446	GGTACACGAAGGCTAGCTACGTGCGTATG	29	0	4	3	0	2	4	2	1	0	1	0	2	2	1	5	6	0	1	0	3	1	4	8	3	2	5	0	3	0	4
Seq447	CCAGTTCGTTGTCTCTAGGGAGGACATTCG	30	4	2	1	1	1	2	4	6	3	4	0	2	0	2	2	3	4	5	0	6	4	2	2	3	1	0	1	0	0	2
Seq448	CCGCGCCTCCATGTGCTGTGTGTTCTCTCC	30	1	0	4	2	4	1	2	3	0	3	0	0	2	1	5	3	1	2	1	6	3	2	3	2	0	2	2	4	7	0
Seq449	CCCCCGCGCCTCCATGTGCTGCCCCCCCTC	30	1	6	3	1	1	2	3	0	0	5	3	2	0	0	1	2	2	5	0	9	0	4	1	3	4	1	0	2	3	6
Seq450	CCGCGCCTCCATGTGCTGTCTGTCGTCTTC	30	4	4	4	0	2	3	4	4	5	0	2	2	2	2	6	0	0	1	1	2	1	2	2	3	4	4	0	0	0	4
Seq451	GGATCGTCGTATCGTAGGTCAGTGTTCATG	30	1	0	3	1	0	2	3	4	1	2	5	0	2	2	1	2	0	0	6	8	4	2	0	0	4	4	0	5	2	0
Seq452	CAGTCGGTTTGTTGGGTGGGAGCTGATTTG	30	0	6	0	4	0	3	4	3	2	7	1	6	1	2	0	1	2	2	5	3	1	0	1	4	0	1	3	0	0	6
Seq453	CAGGGGACTACACTTCCAGGGAGAGTGTTG	30	3	2	4	1	0	3	1	0	6	0	0	4	1	1	3	1	6	5	8	1	2	1	0	3	0	4	2	3	1	2
Seq454	TGGATGTGTGTGTGTGTAGTTGCTCTGAT	29	3	4	3	1	4	4	3	2	1	1	4	1	3	1	0	7	4	3	2	2	0	2	1	3	2	0	0	0	4	4
Seq455	CGCATGAGGGTCTGCCGCTTGGGTATTGGC	30	6	6	4	0	1	4	0	0	4	2	3	3	3	5	3	0	1	4	3	0	0	2	2	3	0	1	4	0	0	6
Seq456	GTTCCAGGGAGACATTCGTTCCTTTCCTGC	30	2	2	1	5	2	2	2	0	1	4	3	1	2	1	3	5	2	3	0	6	0	1	4	1	1	0	3	3	2	2
Seq457	CGCATGAGGGTCTGGCGCTTGGGTATTTGC	30	1	4	3	1	2	0	5	3	2	1	3	2	5	1	0	1	2	1	0	4	0	8	5	1	1	2	1	2	2	4
Seq458	CCCAGTTGGCCTGAATACTCTGTCTTCGGG	30	0	6	2	3	2	3	3	2	2	2	0	3	0	0	1	1	1	9	2	0	2	0	3	3	3	1	4	1	0	6
Seq459	AAGGACTGCTTAGGATTACGATGATTCAGG	30	2	4	4	2	2	2	1	3	3	3	2	5	1	5	2	2	0	0	0	0	1	3	2	1	1	6	3	0	3	4
Seq460	GTGGGTGGGTGGGTGGTAAGTTGTGCCGAC	30	1	8	2	0	2	1	1	1	0	0	0	2	1	0	3	3	5	1	4	5	3	0	2	3	2	3	3	2	3	8
Seq461	GCGGTCCATCCGAACCAGGTCTCCTGATTG	30	2	6	1	2	1	1	2	1	3	2	5	2	1	2	2	0	1	1	0	5	2	1	2	5	3	2	0	4	4	6
Seq462	CCATCCATGGGTTCCGGCCTCAGTCCCCTG	30	1	10	1	0	0	0	3	3	5	1	1	3	2	2	0	3	0	4	0	2	0	1	3	2	2	2	6	1	2	10
Seq463	GGTATTGGGTTCGTAGAAAGGCTCCCGCTG	30	0	2	3	0	3	1	2	1	5	0	7	0	1	2	1	1	1	3	3	0	8	2	0	2	8	5	1	1	0	2
Seq464	AAGGACTGCTTAGGATTGCAATGATTCAGG	30	2	0	1	0	3	5	4	3	1	1	4	1	1	3	0	7	1	3	2	1	2	2	4	2	1	1	1	4	1	0
Seq465	CGCATGAGGGTCTGGCGCTTGGGTATTGCC	30	2	4	0	2	3	1	0	3	6	3	4	2	1	2	1	3	3	4	6	1	3	0	0	0	3	0	1	0	1	4
Seq466	GGACAGTTGGCCTGGATTTACGAGTCCGGG	30	1	2	1	0	1	2	5	6	0	1	1	3	1	7	1	5	1	4	1	3	6	1	1	0	4	1	1	1	1	2
Seq467	AAGGATTGCTTAGGATTGCGATGATTCAGG	30	1	2	0	0	0	5	2	4	5	0	2	2	3	4	4	0	2	3	2	2	1	1	0	4	1	2	1	2	7	2
Seq468	TCGGTTGCACATCTAGGTTGGGTAGGTTTG	30	1	6	4	2	2	3	4	0	2	3	3	1	2	1	1	1	0	3	0	4	0	1	2	3	2	0	2	6	1	6
Seq469	TGGATGTGTGTGTTGTGGTAGTTGCTCTGAT	31	0	4	1	7	1	2	6	1	1	0	1	2	0	0	2	2	3	1	2	1	0	0	6	4	5	3	0	3	1	4
Seq470	AGGCTAGCATCTAGGTTGGAGTAGGTTTG	29	0	6	0	1	1	4	2	1	3	1	3	9	0	0	4	0	2	3	3	4	1	3	2	0	0	0	1	2	3	6
Seq471	GTTCCAGGGAGACATTCCCCCTTTTGCTTG	30	3	6	4	2	0	0	2	6	1	1	2	4	0	1	1	1	3	2	3	3	2	3	2	0	6	1	1	1	0	6
Seq472	CCTAGGGAAAGAAGAGGGCCGTTATAATGG	30	5	4	0	1	0	0	0	8	2	5	1	2	0	3	1	3	0	2	1	2	0	7	1	1	0	1	1	6	5	4
Seq473	CATTCGCGCCTCCATGTGCTGCCTATTCTC	30	0	4	0	1	5	3	1	3	4	1	2	0	5	1	2	8	1	3	0	5	1	3	1	1	1	1	2	0	1	4
Seq474	GATCAATGAGGGCTAGTGTTGTTACGTATG	30	3	8	0	1	2	3	5	1	1	3	1	0	0	8	0	1	1	1	2	5	4	1	3	0	3	1	2	2	0	8
Seq475	CAACTTATTTGTCAGATAAGTAAGCACCTG	30	2	4	1	2	0	0	4	2	1	3	2	1	2	4	1	7	1	2	0	1	0	2	3	3	1	4	1	3	4	4
Seq476	GCGCGAGCAATCCTTCCATGCTGTCCGGTC	30	0	2	2	2	0	2	4	3	2	2	2	2	2	1	0	2	2	3	0	6	5	1	7	3	0	3	0	2	2	2
Seq477	TCCCTCGCGCCTCCATGTGCTGTTGTTCCC	30	4	12	2	2	0	0	5	4	3	2	2	1	1	1	1	4	2	1	1	2	0	2	1	1	0	4	3	1	0	12
Seq478	CCTAGGGAAAGAAGTGGGCCGTTATAATGC	30	2	4	2	0	0	0	9	3	2	1	2	1	2	1	0	5	2	2	1	0	0	3	4	2	0	1	1	2	7	4
Seq479	CGGTAACGGCGTTTGAGTGTCTACCCCCTC	30	1	0	4	2	1	3	1	0	1	2	7	0	0	2	3	1	0	1	1	3	1	0	8	6	2	0	1	3	2	0
Seq480	AGGCTCAGGGTGTCCAACGGGTTCCCTATG	30	1	6	0	0	1	0	3	3	0	1	2	0	4	3	0	1	7	1	1	2	3	3	5	1	3	0	4	4	2	6
Seq481	CGGTAACGGCGTTTGAGTGTCTACTCCTC	29	0	4	2	4	6	4	3	2	0	0	5	3	0	1	1	1	0	2	1	1	0	2	3	3	3	2	5	0	2	4
Seq482	GGCATGAGGGCTAACACTCGGGTGTGTATG	30	0	0	1	2	1	0	0	5	2	2	3	1	4	0	5	4	0	0	7	2	1	2	4	1	3	3	2	1	1	0
Seq483	CGCCTCCCGGTGGTGTTTGTTTTTTGCTTG	30	1	8	0	2	1	2	0	0	1	5	3	5	1	0	2	3	2	5	2	1	3	2	2	0	4	1	1	1	0	8
Seq484	CACGGTAGGTGGCCTGTCCGGTGGGACTTG	30	1	4	1	0	0	5	2	3	0	0	1	5	2	1	1	4	1	3	0	2	4	0	6	3	1	2	0	6	2	4
Seq485	GGTATTGGGTTCGTAGAAAGGCTCCTCTG	29	1	2	0	1	1	2	3	2	4	2	0	0	0	2	3	2	5	6	4	0	1	4	0	5	0	1	1	2	5	2
Seq486	CGCGGTATTGGGTTAGTATAAAGGCTCC	28	0	4	0	1	1	0	0	2	6	7	1	2	0	4	1	3	3	4	3	2	1	1	0	4	3	0	2	1	1	4
Seq487	GACCTCGCGCCTCCATGTGCTGTTGTTCTC	30	0	2	6	0	1	1	3	4	0	1	1	1	3	1	1	4	4	2	2	6	1	3	0	2	1	0	6	2	0	2
Seq488	TGGATGTGTGTGTTGTGTAGTTGGCTCTGAT	31	0	2	3	1	2	0	3	2	6	3	1	3	1	0	1	1	5	4	0	1	1	0	5	3	2	5	1	2	2	2
Seq489	GTTAAAGATGGCTAGGAAACGGTCCGTATG	30	1	0	1	0	2	3	4	3	2	1	4	3	0	2	2	0	2	3	4	2	1	3	4	0	1	3	1	4	2	0
Seq490	CGGTAACGGCGTTTGAGTGTCGATTTCCTC	30	0	0	1	1	0	2	5	2	1	0	3	1	1	3	6	0	1	4	1	0	2	0	3	3	6	0	0	0	4	0
Seq491	GGTATTGGGTTCGTAGAAAGGCTCCCTGTG	30	0	10	1	0	2	4	3	0	0	0	3	0	0	0	0	2	1	0	5	0	1	5	4	1	5	4	1	0	1	10
Seq492	CGATTCTCCCGGGCTGCCTCTGTTCTTTG	29	3	0	5	2	1	0	1	3	0	0	1	5	2	2	2	1	7	3	1	3	5	2	1	2	0	1	0	4	1	0
Seq493	TCCCGTGAGGGTCCTCCATGCTGGTCGGTC	30	1	8	1	2	0	2	1	2	0	2	0	0	7	2	6	2	1	1	3	2	3	0	0	4	0	0	1	4	1	8
Seq494	CGGGGTGAGTTTTGACGACGTGGGCCCTCT	30	1	4	0	5	0	0	2	2	2	0	5	4	1	1	1	3	1	3	1	1	3	0	1	0	5	5	3	4	0	4
Seq495	CTCGAGGTCCCATTCCCGGTTTGCGTTTGC	30	3	2	3	0	6	1	2	1	5	4	1	3	3	0	2	3	1	2	2	1	1	3	2	1	0	2	0	0	2	2
Seq496	GGTATTGGGTTAGTATAAAGGCTCC	25	1	0	3	12	0	0	0	0	3	4	2	2	1	3	1	2	0	1	2	1	0	4	0	2	1	2	3	2	3	0
Seq497	GTTCACTCTCGCATAGGTGGGCCAACGCTG	30	4	2	3	2	0	1	3	2	1	4	0	2	3	2	5	2	1	1	1	3	6	0	2	0	2	0	1	2	1	2
Seq498	TGGATGTGTGTGTTGTATAGTTGCTCTGAT	30	0	6	0	3	5	0	0	3	1	1	0	0	3	4	1	2	1	0	0	0	2	5	1	0	8	2	0	3	3	6
Seq499	GTGGATTGCTTAGGCCTGCGTTATTCTTGG	30	0	4	0	2	3	4	2	0	3	4	1	1	1	0	0	1	1	7	1	4	1	0	2	0	4	2	4	4	0	4
Seq500	GCTCCTTCTCGCGCCTCCATGTGCTGTGTC	30	2	2	2	1	2	2	1	2	1	0	0	3	1	2	1	1	3	1	7	1	6	1	0	1	1	2	3	1	1	2
Seq501	CGCATGCGGGTCTGGCGCTTGGGTATTGGC	30	1	0	2	1	0	3	0	0	0	4	2	0	4	0	4	5	1	2	1	1	2	1	8	2	0	4	5	1	3	0
Seq502	CCTAGGGAAAGGAGTGGGCCGTTATAATGG	30	5	2	1	2	3	1	0	5	1	0	0	2	5	7	1	2	2	3	0	0	1	1	4	2	3	3	1	0	1	2
Seq503	GGTATTGGGTTCGTAAAAAGGCTCCCTCTG	30	2	4	1	2	3	2	2	1	4	3	3	1	1	1	1	2	1	2	0	2	2	3	3	3	5	2	0	0	2	4
Seq504	GGATCCCCGCACCGTGGGTCAGTATTCTTC	30	1	0	0	3	5	3	2	2	1	0	0	3	1	2	1	4	0	4	3	1	2	0	2	5	0	2	4	2	0	0
Seq505	TGGATGTGTGTGTTGTGTAGTTGCTCCTGAT	31	2	0	1	1	0	2	0	0	4	2	2	2	0	1	1	2	4	0	2	2	7	4	3	3	0	1	1	4	2	0
Seq506	CCTAGGGAAAGAATTGGGCCGTTATAATGG	30	1	4	0	2	1	2	1	8	0	0	1	0	0	0	0	3	1	7	3	3	0	4	0	2	0	3	5	2	0	4
Seq507	TGTGCGGTAACGGCTGGTGGAGTGTTCCTC	30	2	8	2	0	0	1	0	3	3	1	2	6	0	3	0	1	2	4	1	3	1	2	1	2	0	2	3	2	1	8
Seq508	GGGTCTGGCGCTTGGGTTTGGCATTGTTGC	30	0	8	0	2	1	0	1	0	1	2	0	3	4	3	2	2	0	5	3	2	1	3	2	3	1	1	5	1	0	8
Seq509	CTAGTGGATAAAGGCTAACGGGAGTGTATG	30	1	6	1	1	2	0	4	0	2	5	1	1	0	3	4	2	2	0	2	2	3	1	1	4	1	2	3	1	1	6
Seq510	TCGGTTGCCGCATCTAGGTTGGGTAGGTTTG	31	1	0	0	1	2	4	4	0	3	1	0	0	1	4	4	3	4	3	0	1	4	0	1	2	3	7	1	0	1	0
Seq511	GGATCCTCGTTTCAGATGGTCAGTACTTCC	30	2	8	0	0	2	3	0	5	2	0	1	4	1	0	2	4	1	1	2	4	1	1	0	2	3	1	2	0	2	8
Seq512	GGTATTGGGTTCGTAGAAAGGCTCCCTCTA	30	1	2	2	0	0	6	0	4	1	1	1	0	2	0	1	2	1	5	0	0	1	0	3	1	7	0	7	4	3	2
Seq513	GGGAACTGAAGACTAGTGATGCAACGTATG	30	0	8	1	2	2	1	1	2	5	1	1	1	0	2	2	2	2	4	2	6	1	0	0	3	0	1	0	2	2	8
Seq514	TGGATGTTGTGTTGTGTAGTTGCTCTGAT	29	3	4	1	3	2	0	2	5	1	1	2	1	6	4	0	2	0	1	1	1	0	0	0	7	0	2	2	3	2	4
Seq515	GGATCGTCATATCGTAGGTCAGTATTCATG	30	3	0	0	0	1	1	1	1	5	2	3	1	1	1	1	2	1	3	0	3	6	3	0	1	2	3	0	4	3	0
Seq516	TGGATGTGTGTGTTGTGTAATTGCTCTGAT	30	1	4	0	1	0	2	0	1	1	3	1	3	5	4	4	2	0	0	0	1	1	3	6	1	3	2	0	3	2	4
Seq517	GGTATTGGGTTCGTAGAAAGGCACCCTCTG	30	3	6	4	2	2	1	4	0	5	0	2	1	2	0	2	2	0	6	4	1	0	0	1	0	1	1	3	0	2	6
Seq518	CAAAGATGATGGCTAGGATGGCTCCGTATG	30	3	0	3	1	2	2	2	2	1	1	3	5	1	2	2	1	2	0	2	4	0	0	2	2	1	3	3	1	4	0
Seq519	CTCATGAGGGTCTGGCGCTTGGGTATTGGC	30	3	2	4	3	2	1	1	3	6	0	5	1	0	0	2	0	1	1	4	1	1	0	1	1	4	1	1	0	1	2
Seq520	AGGTGGCCTGAGTTCTAGGGAGACTCATTG	30	0	2	3	3	1	1	2	0	0	0	0	0	1	0	3	3	4	2	2	0	5	4	1	3	2	2	4	3	2	2
Seq521	CCATCCACGGGTTCCGGCTTCAGTCCCCTG	30	4	2	6	2	1	0	1	2	2	0	1	1	0	1	2	5	1	5	0	1	0	1	1	3	6	2	1	0	1	2
Seq522	GCGGTCCGTCCGAATCAGGTCTCCTGATTG	30	0	4	1	0	1	0	4	2	0	0	4	1	7	1	2	2	2	3	0	0	1	1	1	2	1	1	3	3	0	4
Seq523	CGGTAACGGCGTTTGAGTGTCTGCCTCCTC	30	0	6	2	1	7	1	3	0	1	3	0	3	3	0	0	0	1	1	2	1	2	1	2	1	0	1	5	5	1	6
Seq524	AAGGACTACTTAGGATTGCGATGATTCAGG	30	1	8	2	1	3	2	1	2	5	1	0	1	3	2	1	1	2	1	3	1	4	0	3	2	0	1	1	3	0	8
Seq525	CGGGTTAGGTTAGGCCTAGGTAATATCGTG	30	1	4	1	0	2	3	2	3	2	7	2	0	0	3	0	3	1	4	2	2	3	1	2	0	3	0	2	1	0	4
Seq526	CGCATGAGGTTCTGGCGCTTGGGTATTGGC	30	1	0	3	3	2	2	3	2	3	2	0	5	0	0	2	2	0	3	3	3	2	0	1	4	0	0	3	3	2	0
Seq527	CGCATGAGGGTCTGGCGCTTCGGTATTGGC	30	1	0	4	2	1	1	3	0	0	0	2	1	3	3	1	3	3	3	3	2	1	0	1	2	3	0	3	0	4	0
Seq528	CGCATGAGCGTCTGGCGCTTGGGTATTGGC	30	0	6	3	1	3	2	3	0	1	0	1	3	3	1	0	2	2	0	0	1	4	1	3	0	5	4	0	3	2	6
Seq529	CCCATGAGGGTCTGGCGCTTGGGTATTGGC	30	1	4	1	1	4	1	3	0	1	4	0	0	1	1	2	2	1	2	1	4	2	1	4	2	4	0	0	2	4	4
Seq530	CGCATGAGGGTCTGGCGCTTGCGTATTGGC	30	2	0	2	0	4	2	1	0	4	2	1	0	0	3	1	2	0	0	2	1	1	2	3	6	4	2	1	0	3	0
Seq531	CCATCCATGGGTTCCGGCTTTAGTCCCCTG	30	0	2	2	0	3	1	3	0	2	1	4	1	2	0	3	1	0	1	2	0	4	2	0	5	1	2	5	3	2	2
Seq532	CGGGGGAGGAAGGCTAGTGTTCTACGTATG	30	0	0	2	4	2	0	0	6	2	0	6	1	0	1	2	2	1	1	1	4	3	3	2	0	0	0	0	2	1	0
Seq533	CAACCGCGAGGTCTCGCATTGCTGTCGGCC	30	5	2	2	2	1	0	0	4	1	1	3	4	1	1	0	3	2	1	4	2	0	1	1	2	3	4	0	0	2	2
Seq534	GGATCGTCGTATCGTAGGTTAGTATTCATG	30	0	4	5	2	1	3	0	1	4	1	2	1	2	1	1	3	0	0	1	4	1	2	1	2	2	3	1	4	2	4
Seq535	GGCATTGAAGGCTAGAGTCCGGCTCGTATG	30	3	4	1	1	2	2	1	2	1	0	0	2	2	0	2	1	1	2	1	0	5	2	6	1	5	2	2	0	0	4
Seq536	TCGAGGGCTTGCGTCCCCTGATTTCACTCG	30	0	2	0	0	1	1	0	8	2	0	1	0	2	1	0	7	1	3	1	5	0	1	1	0	1	4	0	2	2	2
Seq537	GGTATTTGGTTCGTAGAAAGGCTCCCTCTG	30	2	2	4	4	2	1	5	3	2	0	0	1	0	0	3	1	3	2	0	0	2	7	2	0	3	2	0	0	1	2
Seq538	TGGCGTCACTGCTGAAGGTGTTTATGCCGC	30	2	0	2	1	4	1	1	0	2	0	2	7	1	1	1	2	0	2	3	0	4	1	6	3	2	2	0	2	1	0
Seq539	GTGTTGGCTAAAATTCTTCCCCGGATTTTG	30	2	0	1	0	2	0	3	0	1	1	0	1	2	3	2	7	2	0	3	3	0	2	0	3	3	2	4	2	3	0
Seq540	GCGGTCCGTTCGAACCAGGTCTCCTGATTG	30	0	6	3	8	0	0	0	6	0	3	0	3	3	1	0	0	0	10	2	1	0	0	1	1	3	0	0	0	2	6
Seq541	TGCGCTGGTTTGGTTGGTCTGGTTTGCGAG	30	4	2	0	2	2	0	0	3	3	0	8	0	1	2	0	5	2	0	1	0	1	1	1	1	1	0	5	2	2	2
Seq542	GGATTGTCGTATCGTAGGTCAGTATTCATG	30	1	6	1	3	3	1	2	1	2	3	1	1	1	2	2	2	0	2	0	0	2	2	3	1	2	2	3	0	3	6
Seq543	GAGGGTAACGGCGTGTGAGTGTTCTTCTGC	30	0	0	2	2	0	1	0	1	0	0	4	3	1	7	5	3	3	2	1	2	1	2	1	0	1	2	7	1	0	0
Seq544	CCTAGGGAACGAAGTGGGCCGTTATAATGG	30	0	10	1	1	0	2	0	6	2	2	2	6	1	1	1	3	0	2	0	6	0	2	0	0	0	1	0	1	0	10
Seq545	CGCGCCTCCATGTGCTGTAGTTCTTTGCCC	30	3	4	4	0	1	1	1	1	3	0	0	1	3	1	3	1	1	6	0	0	2	2	3	3	1	0	0	5	0	4
Seq546	TGGAATGTGTGTGTTGTGTAGTTGCTCTGAT	31	0	0	4	3	0	4	5	0	3	6	2	5	2	0	0	0	5	0	3	0	0	0	0	0	0	2	1	0	0	0
Seq547	TGGATGTGTGTGTTGTGTAGTTACTCTGAT	30	4	2	2	3	2	1	3	1	0	2	0	1	0	3	3	2	0	1	2	1	0	3	4	1	1	0	3	0	3	2
Seq548	CGCATGAGGGGCTGGCGCTTGGGTATTGGC	30	2	2	1	0	3	1	3	4	4	0	1	4	1	0	1	0	4	2	2	0	2	0	2	1	2	1	2	4	2	2
Seq549	TGGATGTGTGTGTTGTTAGTTGCTCTGAT	29	0	6	3	1	1	1	1	3	1	0	2	2	2	0	0	3	5	2	0	0	3	2	1	1	6	2	1	2	1	6
Seq550	CCGGGTTAGGCTAGGTGTAGGTAGATTCTC	30	1	2	1	1	3	0	4	1	1	0	0	0	1	2	3	1	0	1	4	2	3	2	3	2	3	3	3	2	1	2
Seq551	TGCAACGAGGGCTAGTATTTGATACGTATG	30	0	4	1	1	0	4	1	0	0	0	0	3	0	1	0	5	4	2	0	5	1	3	0	1	2	1	2	1	1	4
Seq552	GGATCGTCGTATCATAGGTCAGTATTCATG	30	0	0	1	3	2	0	1	3	1	1	2	2	0	1	1	7	1	6	0	6	2	1	2	1	2	1	0	1	0	0
Seq553	GGATCGTCGTATCGTAAGTCAGTATTCATG	30	5	10	0	2	1	2	4	6	1	1	0	1	3	0	1	1	2	3	0	0	0	0	1	0	2	0	0	2	2	10
Seq554	GGCTAGCAATCGAGAGTTCCAGGGAGACTC	30	2	4	0	2	1	1	0	3	1	1	1	0	2	4	0	2	3	1	5	6	2	1	0	1	0	4	1	2	1	4
Seq555	CCCGCGCCCTCCATGTGCTGTCTGTATTGT	30	1	4	1	2	1	1	2	2	0	1	4	3	0	1	1	1	1	1	1	5	2	1	3	0	3	0	1	3	0	4
Seq556	AAGGACTGTTTAGGATTGCGATGATTCAGG	30	1	0	1	3	0	2	4	3	0	1	0	1	1	2	2	5	3	2	0	1	4	1	2	1	1	2	1	2	2	0
Seq557	GCCCCTTCCTCGCGCCTCCATGTGCTGTTG	30	1	4	1	2	1	1	2	3	0	2	1	1	1	0	0	1	1	3	2	3	1	3	2	2	4	1	3	2	1	4
Seq558	TCGCGCCTCCATGTGCTGTCCTTGTTCTTC	30	2	10	1	2	3	0	0	2	1	0	2	6	4	0	1	1	0	7	0	0	0	1	1	0	1	2	0	2	0	10
Seq559	CACCGCGCCTCCATGTGCTGCCCTATTCTC	30	1	0	2	2	1	7	2	2	1	2	1	0	1	4	2	0	5	1	0	2	0	3	1	2	4	2	0	0	1	0
Seq560	TCGGGTTGGCATCTAGGTTGGGTAGGTTTG	30	2	2	1	3	0	1	6	3	1	2	4	1	0	1	0	3	0	1	1	1	0	1	0	3	0	3	3	2	3	2
Seq561	CCCGGGGTGAAGGCTAGTTTCGAACGTATG	30	1	2	0	0	0	3	1	0	1	0	0	3	4	1	3	1	0	3	0	1	1	3	5	1	2	3	6	4	1	2
Seq562	GGGTAATGAAGGCTAGGTTCGTCCGTATG	29	2	2	1	4	2	3	3	2	1	0	1	0	0	4	0	1	0	3	0	1	2	0	3	2	2	5	0	0	3	2
Seq563	CAACTAGGGAGTACACGGGCCGTCATAATG	30	1	0	0	0	1	1	0	4	1	4	0	6	2	2	0	2	1	3	0	9	0	3	1	0	1	2	0	2	0	0
Seq564	GCGCTCCGTCCGAACCAGGTCTCCTGATTG	30	5	4	6	1	4	0	3	2	0	1	0	2	0	3	0	0	2	1	4	0	1	0	3	0	3	0	5	0	0	4
Seq565	CTGGATGAGGGCTAGTCTGGGTAACGTATG	30	1	6	1	4	0	0	1	2	2	2	2	1	1	1	1	1	0	2	0	7	3	4	2	0	0	0	2	0	1	6
Seq566	CCACAAGCCTTGTGTGTGTTTGCGCATATC	30	0	0	0	2	3	4	2	5	0	0	0	0	0	1	1	1	4	3	0	3	0	1	1	1	6	0	3	4	3	0
Seq567	GGGTAATGATGGCTAGTTGCGATACGTATG	30	1	2	0	0	3	3	1	1	2	0	2	1	2	0	1	1	3	4	2	3	1	0	5	2	0	0	2	2	2	2
Seq568	TACCCCCGCGCCCTCCATGTGCTGTTAGTC	30	2	6	0	1	2	0	2	2	4	0	2	4	1	3	0	1	2	1	2	4	0	3	5	0	0	0	1	0	0	6
Seq569	CCTCATGTTGGCCTGGATACTCATTCCGGG	30	1	2	1	1	0	4	2	2	0	1	2	0	0	2	0	1	1	2	2	2	1	2	3	2	3	0	1	7	3	2
Seq570	GCGCCTCCATGTGCTGTTTTCCTGTCGTTC	30	0	6	3	2	2	0	1	0	1	1	3	0	3	2	3	3	2	0	1	1	2	2	2	2	1	3	1	0	0	6
Seq571	GAACGCACTCGCAGGGCTCGGTGTCTATGG	30	4	2	1	2	1	2	2	4	1	2	2	3	1	1	2	2	0	2	2	3	0	3	2	2	1	0	0	0	1	2
Seq572	GGTATTGGGTTCGTAGAAAGGGTCCCTCTG	30	2	2	0	1	4	0	0	0	1	0	0	3	0	1	0	0	0	0	0	0	0	2	0	0	0	0	0	32	1	2
Seq573	CGGCGGGTGGGTGGGCGGAGATTTAACGTC	30	0	0	0	4	5	0	5	2	1	2	0	3	3	1	1	1	0	6	1	1	1	3	0	5	0	0	0	3	0	0
Seq574	CACATGGGGACTGCTCGGGATTGCGGAGAT	30	1	8	0	1	0	5	1	0	2	1	3	2	3	2	0	1	0	1	2	2	2	1	0	2	1	1	2	0	2	8
Seq575	GGCCCCTCTCGTTGACTAAAGGTCCCCTGG	30	0	2	4	1	0	1	1	3	7	0	2	0	3	0	5	1	3	0	2	1	0	2	0	1	0	0	0	2	5	2
Seq576	GGTATTGGGTTCTTAGAAAGGCTCCCTCTG	30	3	8	2	4	0	1	0	0	2	1	0	2	0	0	2	3	3	1	0	1	0	0	0	3	1	5	2	0	1	8
Seq577	TCGGGTTGTGCATCTAGGTTGGGTAGGTTTG	31	1	2	1	2	1	0	1	1	5	0	0	3	0	4	0	4	4	4	1	0	2	1	0	0	4	0	4	2	1	2
Seq578	GCGGTCCGTCCGAACCAGATCTCCTGATTG	30	5	0	2	2	0	0	3	2	1	1	1	0	2	2	0	0	3	3	0	3	2	3	0	2	2	2	1	2	0	0
Seq579	GCTGTTGGCCCTTCAGGTATCCTTGGGTTC	30	0	6	1	0	4	0	0	3	0	2	3	0	2	3	2	0	4	4	0	1	1	0	2	0	3	0	0	1	1	6
Seq580	ACTCGGTGAATGGGAGGGAGGTATTCCTCG	30	1	2	1	1	1	1	2	3	2	2	0	2	1	1	7	1	3	1	2	1	1	1	3	0	2	0	1	2	1	2
Seq581	ACCCGCTCGCGCCTCCATGTGCTGCTTTCTC	31	0	2	2	1	0	0	4	2	0	1	1	0	0	0	1	1	4	3	0	2	4	4	4	1	6	2	0	1	1	2
Seq582	GTTGGCCTGGCTATGACGGGGTGCTGCTTG	30	2	6	1	1	5	1	0	0	3	0	0	2	0	0	4	3	0	4	1	2	1	2	2	1	0	0	3	1	1	6
Seq583	CGCGCCTCCATGTGCTGTGTGTGTCCTTAC	30	0	8	1	2	1	1	1	1	3	0	1	1	1	0	2	8	0	1	0	2	3	2	1	0	1	0	3	3	1	8
Seq584	CCTAGGGAAGGAAGTGGGCCGTTATAATGG	30	1	0	1	0	0	1	0	4	1	5	0	4	1	1	1	2	0	5	2	4	1	4	0	3	0	1	2	1	0	0
Seq585	CCGCGCCTCCATGTGCTGGCCTTTTCATAC	30	0	4	0	5	4	0	2	1	0	0	1	1	2	0	1	1	2	0	3	3	1	3	2	4	1	1	2	0	4	4
Seq586	GCGGTCCGTCCGGACCAGGTCTCCTGATTG	30	0	6	1	5	4	1	2	1	4	2	3	2	0	1	2	1	1	0	1	2	0	0	0	0	5	0	2	1	1	6
Seq587	TGGATGTGTGTGTTTGTAGTTGCTCTGAT	29	2	0	1	3	0	0	0	1	2	0	4	4	0	2	3	5	0	0	0	2	4	3	0	2	5	0	0	2	3	0
Seq588	CGCATGAGGGTCTGGGGCTTGGGTATTGGC	30	0	4	1	0	2	2	0	2	2	2	3	2	1	0	0	4	0	0	2	1	0	4	1	2	3	2	1	2	1	4
Seq589	CGAGGAGATCACGTTGGCCTGCTTGTCGGG	30	0	2	3	1	3	2	3	3	3	1	2	0	0	0	1	2	0	4	1	1	1	2	4	0	0	0	0	1	5	2
Seq590	CGCCCGATGAAGGCTAGTTGTACACGTATG	30	2	2	0	4	3	1	2	0	0	1	1	1	1	0	1	0	2	1	2	3	1	4	0	3	1	2	2	4	1	2
Seq591	GGGATTGGCGTTTGGGTCTGGCAACAACG	29	1	0	1	5	0	0	1	0	0	5	0	3	0	2	0	0	1	1	4	3	2	1	4	0	1	1	4	2	1	0
Seq592	TGTACCCCGCGCCTCCATGTGCTGTTTTGC	30	3	6	1	1	2	7	0	2	2	0	1	1	0	0	2	5	1	1	0	2	0	1	0	2	1	1	2	0	3	6
Seq593	CGAATAAGAAGGCTAGCGTTGGAGCGTATG	30	2	2	1	2	1	1	2	1	1	0	1	1	4	1	4	2	3	3	1	2	0	0	3	2	0	1	4	0	1	2
Seq594	ACCGATGGAAGGCTAGCAATAGTGCGTATG	30	0	2	2	3	1	1	0	2	2	2	3	1	0	2	0	2	2	2	1	1	0	2	1	0	1	2	3	0	5	2
Seq595	CGCGGTGGGAGGGTGGGTGGAGCGTGGTCG	30	0	4	2	1	1	1	1	1	2	1	1	1	1	0	0	0	4	1	1	2	1	0	0	2	1	0	1	3	5	4
Seq596	CCGGAATGAAGGCTAGAGTTACCTCGTATG	30	2	0	1	1	1	3	1	3	0	1	3	1	0	0	5	1	0	3	2	0	0	5	0	2	1	1	1	4	3	0
Seq597	GGTCAGGCTCAGGGCTTCGGGTTCCCTATG	30	0	0	0	2	0	1	3	0	2	3	1	3	1	1	2	2	4	1	0	3	3	0	1	3	0	2	5	1	0	0
Seq598	TGGATGTGTGTGTTGTGTAGGTTGCTCTGAT	31	2	0	1	2	5	3	0	2	1	2	1	0	2	2	2	0	0	1	1	0	7	0	0	0	4	2	5	0	1	0
Seq599	GGGGTCCGTCCGAACCAGGTCTCCTGATTG	30	0	4	2	0	1	1	2	0	0	1	2	1	2	5	0	0	2	1	0	1	1	0	1	4	2	4	2	2	3	4
Seq600	CGCATGAGGGTCTGGCGCTTGGGTATTGGCGTGATGCGATGGAGACGTATCAGCACCGTCAACTGAATCGCATGAGGGTCTGGCGCTTGGGTATTGGC	98	0	8	8	1	1	0	1	1	1	0	1	1	1	3	0	1	2	0	0	2	1	7	2	1	0	1	2	0	0	8
Seq601	TGGAGTGGCTTGCGTTGCCTCATTTCGTAC	30	0	14	0	4	1	1	2	3	1	0	0	2	1	1	0	0	1	0	1	2	1	3	0	0	1	1	2	2	0	14
Seq602	ACCCGCGCCCTCCATGTGCTGTTTTGTCCC	30	3	0	0	3	1	0	2	0	0	1	0	1	1	3	2	4	0	3	1	1	2	1	3	2	5	0	0	1	5	0
Seq603	GGATCCCCGCGTCGTGGGTCAGTATTCTTC	30	0	2	1	0	1	2	1	1	0	5	3	2	3	2	0	1	0	0	1	1	1	3	1	2	3	2	0	3	3	2
Seq604	ACCGCGAGGTCTTTCGCATGCTGTACGGTC	30	3	0	1	0	2	1	2	2	0	3	2	2	0	0	2	1	0	2	2	6	2	0	3	0	3	0	2	1	3	0
Seq605	CGGGTAGTGTGTTAGTATGATGGGTCCCCA	30	0	4	8	1	4	0	1	2	0	1	1	2	0	1	2	1	0	4	0	1	0	3	1	2	3	0	0	1	2	4
Seq606	AGGGCTGTAGGTGTTTATGCCGCACGTATG	30	2	6	0	1	1	1	0	0	1	4	1	2	3	0	1	3	2	2	4	1	1	1	0	0	1	1	2	1	1	6
Seq607	AAGGACTGCTTAGGATTGCGATGATTCAGA	30	0	0	0	5	6	2	1	0	0	1	2	0	0	9	1	0	0	3	0	2	1	0	1	0	0	0	5	1	4	0
Seq608	TGGATGTGTGTTTGTGTAGTTGCTCTGAT	29	1	0	1	2	1	1	1	0	0	2	2	3	4	0	5	4	0	0	0	0	4	2	0	0	0	0	5	1	0	0
Seq609	CGCATGAGGGTCTGGCGCTTGGGTAGTGGC	30	1	2	2	0	1	2	0	0	1	1	1	3	0	0	2	2	0	3	1	1	4	2	1	3	1	0	5	2	2	2
Seq610	CGTGTGATTCCCCCTTCATGCTGCCCGGTC	30	1	2	2	1	1	0	5	0	2	0	1	2	0	0	3	1	1	2	1	4	0	1	5	0	1	2	2	1	2	2
Seq611	CCTTGCGCGCCTCCATGTGCTGTTAGTGTC	30	3	6	2	1	0	0	3	4	1	1	1	1	0	2	2	0	2	1	1	1	0	2	4	0	4	0	0	0	1	6
Seq612	CCCCCGCGCCCTCCATGTGCTGTTTCTTTC	30	2	2	5	3	0	4	2	3	1	0	2	0	1	1	2	0	1	2	0	2	3	0	0	0	3	2	1	0	1	2
Seq613	CGCATGAGGGTCTGGCGCTTGGGAATTGGC	30	4	2	3	1	1	0	3	0	1	1	0	1	0	2	1	1	0	0	3	4	2	3	2	1	2	0	2	1	3	2
Seq614	GTGGAGTGATGGCTAGCAATTGTGCGTATG	30	1	6	4	2	0	2	1	1	1	0	2	1	0	3	0	1	0	1	0	0	1	2	0	0	3	3	4	1	3	6
Seq615	GGGTCGTCGTATCGTAGGTCAGTATTCATG	30	2	2	2	1	0	2	0	4	3	2	1	1	0	2	4	2	0	2	0	0	3	1	0	3	1	2	0	0	1	2
Seq616	CGTGGAATTCAGGCTAGTGGGAACGTATG	29	2	2	1	2	0	1	0	3	1	1	0	0	3	1	0	2	1	1	3	3	4	1	2	3	0	4	3	0	0	2
Seq617	CGAGGTATGATGGCTAGACCTGGTCGTATG	30	0	2	1	1	0	0	1	3	3	0	0	1	0	0	6	2	3	2	0	2	0	1	3	3	2	3	3	0	0	2
Seq618	GCGGTAACGGCGTGTGAGTGTCAGATCTTTC	31	0	0	0	2	0	2	2	2	0	1	2	1	0	1	2	5	0	3	1	6	1	0	2	0	0	1	4	6	0	0
Seq619	TGGCCCGCGCCCTCCATGTGCTGTGTTTTG	30	2	4	1	1	2	1	0	1	3	2	0	2	0	0	1	4	1	3	1	2	0	4	1	1	0	1	1	1	3	4
Seq620	GGTATTGGGTTCCTAGAAAGGCTCCCTCTG	30	3	2	0	0	0	0	3	4	0	3	1	4	4	1	0	2	1	1	1	0	2	2	2	1	1	2	1	1	1	2
Seq621	CGCATGAGGGTGTGGCGCTTGGGTATTGGC	30	0	2	2	2	3	0	0	4	1	2	1	1	0	0	2	2	1	1	1	4	0	4	2	0	0	1	3	2	1	2
Seq622	GTGACGCGATGGAGATGTATCAGCACCGTCAACTGAATCGCATGAGGGTCTGGCGCTTGGGTATTGGC	68	3	0	0	0	4	1	0	8	2	1	0	0	0	5	2	0	1	1	1	1	0	3	0	1	3	0	0	2	4	0
Seq623	GAACGCACTCGCAGGGCTTGGTGTCCATGG	30	3	2	0	3	0	1	0	7	3	1	0	1	0	0	4	1	1	1	3	0	2	3	0	1	0	5	0	0	0	2
Seq624	GGATCGTCGTATCGTAGATCAGTATTCATG	30	0	0	1	4	2	1	1	1	0	1	1	1	1	0	0	0	2	1	3	3	0	3	5	2	5	1	3	0	0	0
Seq625	ACGGTCCGTCCGAACCAGGTCTCCTGATTG	30	1	2	2	3	5	0	3	3	0	0	1	3	1	1	1	2	1	0	0	0	1	0	1	2	0	1	3	0	5	2
Seq626	GCGGTCCGTCCAAACCAGGTCTCCTGATTG	30	1	2	2	1	3	1	2	0	5	2	2	2	1	0	3	2	1	1	0	1	3	0	0	2	1	1	2	1	1	2
Seq627	ACTGCGAAGTACCCCCATGCTGCCCGGTC	29	0	2	1	0	1	2	1	2	1	2	1	1	0	1	3	2	2	6	1	1	1	0	3	1	5	1	1	0	0	2
Seq628	GGACCCATGGAAGGCTAGCTAGTGCGTATG	30	1	2	2	1	4	0	1	2	0	0	0	1	0	4	3	5	2	0	1	1	3	2	1	0	2	1	1	2	1	2
Seq629	CAGGTATTGTGTTAGTATAAAGGTTCCTGC	30	0	2	1	0	6	4	0	1	2	0	0	1	0	1	3	1	1	2	2	1	2	0	1	2	7	1	0	0	2	2
Seq630	TGGTCCGCGCCTCCATGTGCTGTAATTGTG	30	4	4	0	1	1	0	1	2	2	2	1	1	0	0	1	4	0	1	2	0	1	1	2	0	1	7	0	1	2	4
Seq631	TGGAGTGGCTTGCGTTCGCTCATTTCGTAC	30	0	0	0	0	0	1	0	2	0	37	0	0	0	0	0	1	1	0	0	1	0	0	0	0	0	0	0	0	0	0
Seq632	GGATCGTCGTCTCGTAGGTCAGTATTCATG	30	2	0	7	0	2	0	0	0	2	1	1	1	3	0	2	0	0	2	0	2	1	4	1	1	4	3	1	0	3	0
Seq633	CGCATGAGGGTCTGGCGCTTGGGTATTGGG	30	0	0	3	2	3	4	1	0	2	1	2	0	2	1	0	4	0	1	0	1	1	1	2	2	1	1	0	7	1	0
Seq634	TCGGGCATCTAGGTTGGGTAGGTTTG	26	2	2	1	3	0	1	1	1	1	2	4	1	0	0	1	3	1	1	0	1	0	2	1	1	3	1	5	1	3	2
Seq635	TGGAGTGGCTTGCGTTCCCTCACTTCGTAC	30	0	4	0	1	1	0	3	3	0	3	5	3	1	1	1	3	1	0	1	0	0	0	0	5	0	4	1	1	1	4
Seq636	CCGCGCCTCCATGTGCTGTACTTTCGTTCC	30	0	4	0	1	0	5	1	2	0	1	0	0	0	1	4	1	1	1	2	0	1	4	5	3	1	2	0	1	0	4
Seq637	GAACGCACTCGCGGGGCTTGGTGTCTATGG	30	4	0	3	0	3	1	2	3	4	2	0	1	0	1	1	1	1	0	0	3	1	0	2	1	0	1	4	3	0	0
Seq638	CGCATGAGGGTCTGGCGCTTGGGTAATGGC	30	1	2	1	0	0	0	0	0	8	3	2	0	1	3	2	1	1	0	0	3	1	0	0	3	1	2	0	3	3	2
Seq639	TGCCCCCCTCGCGCCTTCCATGTGCTGTCC	30	5	2	0	2	2	1	1	6	2	1	0	2	0	4	1	1	3	1	0	1	0	1	0	0	1	2	1	1	2	2
Seq640	GCGCCTCCATGTGCTGTTGTTACCCCATAC	30	1	0	1	2	1	0	6	2	2	3	0	0	0	0	2	0	0	4	0	3	2	0	2	1	0	2	0	1	6	0
Seq641	TGGATGTGTGTGTTGTGTAGTTGCTCTGGAT	31	1	6	0	0	1	1	1	1	0	0	2	0	2	1	3	1	1	0	3	1	0	1	1	3	3	4	2	2	2	6
Seq642	CGCGCCTCCATGTGCTGTATGTGTTCCTCC	30	0	4	2	4	3	1	3	1	1	1	0	3	2	2	3	0	4	0	0	1	0	3	1	1	1	1	0	0	1	4
Seq643	GAACGCACTCGCAGGGCTTGGTGTCTATGGGTGATGCGATGGGGATGTGCACCGTCAACTGAATGAACGCACTCGCAGGGCTTGGTGTCTATGG	94	0	4	1	2	0	0	3	6	6	4	0	4	0	1	1	0	0	0	0	0	0	0	0	0	0	2	0	6	2	4
Seq644	CGGTAACGGCGTTTGAGTGCCTACCTCCTC	30	0	4	0	1	0	6	2	0	2	4	0	0	0	0	0	4	3	1	5	1	0	0	0	2	0	0	1	1	2	4
Seq645	ATCGCGCCCTCCATGTGCTGTCCTCTTTTG	30	0	10	2	3	0	1	1	0	2	1	0	1	0	5	0	0	3	3	0	1	1	1	1	0	3	0	2	0	0	10
Seq646	CCACTCTTGCTGAACTGATGGAGAGTCTGC	30	0	0	0	4	2	1	3	0	1	2	2	2	2	2	1	0	0	1	0	2	0	0	0	2	5	0	1	2	4	0
Seq647	CGAGGATAAAGGCTAATGGGGACATGTATG	30	1	6	3	2	3	5	1	0	1	1	0	2	1	2	3	1	0	1	1	0	0	0	0	1	0	2	1	2	1	6
Seq648	GAGATAGTGTGTTAGTATGAAAGTGCTCTC	30	0	4	1	1	0	2	3	1	0	0	1	0	0	0	1	1	1	1	1	2	4	1	9	2	4	0	1	0	0	4
Seq649	TGGATGTGTGTATTGTGTAGTTGCTCTGAT	30	2	2	0	4	0	0	1	3	1	1	0	1	4	2	3	0	1	0	0	0	0	2	2	0	5	1	2	3	0	2
Seq650	AGTTCGTGCGGTTCCAGGGAGACCGCTTCG	30	0	10	1	0	4	0	0	0	2	2	1	4	0	4	4	1	3	1	0	0	0	1	0	0	0	1	0	0	0	10
Seq651	GAACGCACTCGCAGGGCTTGGTGCCTATGG	30	1	6	0	2	1	0	2	2	0	3	1	2	1	2	0	7	2	0	2	1	1	1	0	0	0	3	0	0	0	6
Seq652	GCGGTCCGTCCGAACCAAGTCTCCTGATTG	30	1	0	0	2	1	1	1	1	5	2	0	0	0	1	1	5	3	1	0	2	0	1	1	4	3	1	2	1	1	0
Seq653	GGATCCCTGCATCGTGGGTCAGTATTCTTC	30	0	6	3	3	0	0	1	2	2	0	0	0	1	1	1	2	4	4	1	1	0	0	1	1	2	2	0	2	1	6
Seq654	CCATCCGTGGGTTCCGGCTTCAGTCCCCTG	30	0	2	1	1	1	0	1	1	3	0	1	0	1	0	1	1	2	3	7	1	4	1	0	0	1	0	1	5	1	2
Seq655	CCATCCATGGGTTTCGGCTTCAGTCCCCTG	30	1	0	4	0	7	1	4	1	1	2	1	0	4	1	0	2	0	0	3	1	0	0	0	0	0	3	3	2	0	0
Seq656	TGGATGTGTGTGTTGTGAGTTGCTCTGAT	29	0	2	1	2	1	3	3	1	2	0	0	3	1	1	2	1	4	0	1	1	2	0	2	0	1	0	4	0	2	2
Seq657	CGTATAGTGAGGGCTAGCTTCGTGCGTATG	30	0	4	1	2	2	1	2	2	1	0	0	1	0	0	0	4	3	2	2	2	0	1	5	1	0	0	1	2	0	4
Seq658	TGGTGATTAGATTTCATAGGGAGAATCGAG	30	0	2	0	0	2	4	0	1	0	1	0	0	2	1	0	4	1	3	0	2	5	0	2	0	2	3	2	1	2	2
Seq659	AGGCTCGGGATGGCAGGGTTTCCCACGGTG	30	1	0	0	2	3	1	0	1	3	4	0	0	0	3	1	4	1	1	2	2	0	1	1	0	3	1	1	2	1	0
Seq660	ACTCGGCGGATGGCGTGGGAGGTATTCTCG	30	0	10	0	1	1	2	3	0	0	1	2	3	1	0	1	0	1	0	0	1	1	2	1	1	2	0	0	0	5	10
Seq661	GCTTTGGGAGTGCTGGTCGTCAGTTTCTTG	30	1	4	1	2	0	1	3	2	4	3	0	0	1	3	1	3	1	2	3	0	0	0	0	0	0	1	0	1	2	4
Seq662	AAGAACTGCTTAGGATTGCGATGATTCAGG	30	0	0	1	1	2	1	1	2	3	5	1	2	0	2	1	3	1	0	1	0	0	0	0	1	0	1	3	2	2	0
Seq663	CCTAGGGAAAGAGGTGGGCCGTTATAATGG	30	0	2	0	2	1	3	2	3	0	1	2	3	1	2	1	2	1	4	1	1	0	3	0	2	0	0	0	0	0	2
Seq664	GACAATGATGGCTAGTTTTGTGCACGTATG	30	2	6	2	2	1	0	1	1	0	0	2	2	1	2	0	0	1	0	3	2	1	1	0	0	0	7	1	0	0	6
Seq665	CCTTAGTTGGCCTGCTTGTCGGGGTGCTGC	30	0	6	1	2	0	1	0	0	1	5	2	2	1	1	2	3	2	1	2	1	1	0	0	0	1	0	1	4	0	6
Seq666	ATTGCGAGGCGTGACGAATATTCTGATCC	29	1	0	0	2	2	2	0	1	1	0	0	1	0	2	0	2	2	0	0	4	1	3	1	2	0	5	5	0	2	0
Seq667	GGATCCTCGGCTCGTAGGTCGGTATTCTC	29	0	6	0	0	0	5	1	2	2	0	1	2	1	0	0	2	2	0	0	2	0	1	0	0	2	2	1	4	4	6
Seq668	TCGGTTGCGCAATCTAGGTTGGGTAGGTTTG	31	0	0	2	2	4	1	1	3	1	0	3	1	0	2	0	0	1	3	1	3	0	3	1	2	2	0	2	1	0	0
Seq669	TGGATGTGTATGTTGTGTAGTTGCTCTGAT	30	0	0	2	0	4	2	4	0	3	1	2	3	0	1	0	3	1	0	2	0	3	1	3	2	0	0	0	3	0	0
Seq670	TGGAGTGGCGTTGGGTTCCCTCATTTCGTAC	31	0	2	0	1	0	0	0	4	4	0	1	1	0	0	2	2	5	2	0	1	1	2	3	0	2	3	1	2	0	2
Seq671	CCGCGCCGTCCATGTGCTGTTTTTCCCCTG	30	3	4	0	1	2	1	2	2	1	1	0	1	0	0	0	2	1	4	0	0	0	1	1	1	2	3	2	5	0	4
Seq672	GTACTTACTGAAGGCTAGTGGGAACGTATG	30	0	4	3	2	0	3	0	3	0	0	0	1	5	1	0	2	2	1	0	1	2	0	2	3	2	0	1	0	2	4
Seq673	GGAGGGAAGGCTAATCGATGTAGATGTATG	30	1	0	0	3	1	5	0	2	3	0	1	0	0	0	0	1	2	1	0	1	3	2	1	1	1	2	3	2	3	0
Seq674	GGATCCTCGGTTCGTAGGTCAGTATTCTC	29	0	0	3	2	0	1	1	1	0	0	0	0	1	3	4	1	0	2	0	2	9	2	1	2	2	2	0	0	0	0
Seq675	CGTGAGATTCGCCTTCCATGCTGGTCGGTC	30	0	4	5	2	0	0	2	0	5	1	2	1	2	0	0	1	2	1	2	1	3	0	2	0	0	1	1	0	1	4
Seq676	CGTAGGGAGGGCTAGTGTTGTTAACGTATG	30	0	2	2	0	1	2	1	1	1	0	2	0	0	3	4	3	0	0	3	4	2	0	1	1	0	0	2	2	2	2
Seq677	CGCATGAGGGTCTGGCGCTTGGGTTTTGGC	30	0	0	3	1	1	4	0	1	1	1	1	2	0	1	1	2	0	2	5	1	0	2	2	0	0	1	1	3	0	0
Seq678	TGGAGTGGGTTGGGTTGCCTCATTTCGTAC	30	0	22	0	3	0	0	0	0	0	0	0	0	0	0	0	0	0	0	0	0	0	8	0	4	2	0	0	0	0	22
Seq679	CCCGCTGGATGATGGCTAACAGAGTGTATG	30	0	0	1	1	0	1	1	1	0	3	1	1	6	1	1	2	3	1	1	0	2	1	2	1	2	1	1	0	1	0
Seq680	AAGGTCTGCTTAGGATTGCGATGATTCAGG	30	4	0	1	1	5	2	0	0	2	0	0	0	0	0	1	0	5	3	0	1	1	1	2	0	1	1	4	1	1	0
Seq681	TGGATGTGGTGTTGTGTAGTTGCTCTGAT	29	0	4	0	3	0	0	1	1	0	2	2	0	5	1	4	0	0	1	0	2	4	0	2	3	0	1	0	1	1	4
Seq682	AGGGCGCGAACTAGTGATACTTGTCTGGG	29	1	6	0	0	0	0	0	2	2	0	0	0	0	5	1	3	0	2	0	1	0	0	1	5	2	2	3	0	1	6
Seq683	GGTTGTCAAGTTCCCGGGAGACTTGCTCG	29	0	0	1	1	0	6	0	2	1	1	2	4	1	1	0	1	0	1	0	2	5	0	1	3	2	1	0	1	1	0
Seq684	TGGAGTGGCTTGCGTTCCCTCATTTCGTG	29	0	0	0	1	1	3	0	2	1	0	0	2	2	0	0	12	0	1	7	0	0	3	0	0	0	2	0	1	1	0
Seq685	GTGGCACCTGCGGTAAAGGCGACTCTTGTG	30	1	2	0	2	4	2	1	2	3	1	1	1	3	1	1	0	0	3	0	0	0	1	3	1	0	1	1	0	2	2
Seq686	GGTCACGTTGGCCTGGAGTATTGTTCCGGG	30	1	2	0	0	2	1	3	1	1	0	4	2	0	1	0	1	3	0	0	2	2	0	1	7	0	2	1	0	0	2
Seq687	CCCCCTTTCTCGCGCCTCCATGTGCTGTAC	30	0	2	0	3	0	2	1	3	0	2	1	4	1	0	1	0	1	1	0	1	1	4	3	0	1	0	5	0	1	2
Seq688	GTTAATGGAAGGCTAGCGAGGGAGCGTATG	30	1	4	4	0	0	0	1	0	1	3	0	1	1	0	1	2	1	1	3	2	0	0	5	0	0	0	3	0	1	4
Seq689	GGGATTTAGAGCAGGCGTGCGTCATTTTCG	30	0	10	1	0	0	1	0	1	0	2	1	0	0	1	5	0	0	5	3	0	0	1	0	0	0	0	1	2	1	10
Seq690	CGATAATGAGGGCTAGCTAGTGTGCGTATG	30	0	0	2	0	2	1	0	3	0	0	2	3	2	1	0	7	1	0	1	1	1	2	3	0	1	1	1	2	1	0
Seq691	CGACCTCCCGGGCTGCCTTTTGTACTCTTG	30	2	0	0	0	0	3	1	2	1	1	0	1	0	1	1	3	2	2	0	1	6	1	1	0	3	0	1	2	3	0
Seq692	CCATCCATGGGTTCCGGCTTCGGTCCCCTG	30	5	4	2	1	1	0	2	0	3	2	2	1	2	1	1	1	2	3	1	0	0	0	1	0	0	0	2	0	1	4
Seq693	GGTATTGGGTTCGTAGTAAGGCTCCCTCTG	30	2	2	0	1	0	4	0	2	2	0	1	2	2	0	1	2	1	1	1	0	2	1	0	2	1	1	1	0	3	2
Seq694	AAGGACTGCTTAGAATTGCGATGATTCAGG	30	1	0	2	2	0	2	1	1	2	1	0	2	0	1	5	0	1	3	2	4	0	1	0	1	0	0	2	0	3	0
Seq695	CGGTAACGGCGTCTGAGTGTCTACCTCCTC	30	0	0	1	0	1	2	2	0	2	0	1	1	0	1	1	2	1	3	0	2	3	3	1	2	2	0	3	2	1	0
Seq696	CTCGCCGCCGTTCCAGGGTATACGCGTGTC	30	0	0	1	1	4	2	1	5	3	1	0	1	0	0	0	2	1	2	2	1	3	3	0	0	0	2	0	0	0	0
Seq697	GCTAGGCCTCTACGCGGGTTCCGTCCCTTG	30	1	6	3	0	2	2	2	5	0	0	0	0	1	0	0	4	0	1	0	3	0	0	1	0	1	1	2	1	2	6
Seq698	CGCGCCTCCATGTGCTGTTTCGTGCCTCTC	30	0	4	2	2	1	1	2	1	0	0	2	1	0	0	2	2	0	2	0	2	0	2	0	0	4	2	3	2	1	4
Seq699	GAACGCACCCGCAGGGCTTGGTGTCTATGG	30	2	0	0	3	1	1	1	1	1	3	0	1	2	0	1	6	1	0	1	0	2	3	0	2	3	0	3	0	0	0
Seq700	ACCGCGCCCTCCATGTGCTGTTGCCTCACC	30	0	6	2	1	5	1	2	2	0	2	0	1	2	1	2	0	2	1	0	2	1	0	0	1	2	0	0	1	1	6
Seq701	AAGGACTGCTTAAGATTGCGATGATTCAGG	30	1	2	0	1	0	6	1	0	1	1	0	0	1	0	1	1	2	1	1	0	2	1	3	4	1	2	2	2	1	2
Seq702	TCGCGCCTCCATGTGCTGCTGCTGGTCTTC	30	2	4	0	2	0	0	1	4	1	0	1	3	0	0	0	0	0	1	0	1	0	1	2	2	2	2	0	2	3	4
Seq703	CGCATGAGGGTCTCGCGCTTGGGTATTGGC	30	2	2	6	0	1	0	3	2	1	1	2	0	0	1	2	0	0	2	2	0	3	1	0	3	2	0	1	0	0	2
Seq704	GTTGTAGTGGGTTAGGTGGGTATAGGCTCG	30	0	6	0	0	2	1	3	1	3	1	0	1	1	2	0	3	0	1	1	3	1	0	0	1	1	1	1	3	0	6
Seq705	CGCCTCCCGGTGGTGTTGTCTTCGTGTGTC	30	1	0	0	0	1	0	2	1	2	3	3	0	2	1	0	2	2	1	2	0	1	2	3	0	1	1	3	0	2	0
Seq706	GGTATTGGGTTCGTAGAAAGCCTCCCTCTG	30	0	4	0	2	2	2	0	1	2	2	2	1	0	2	0	2	1	1	0	2	3	0	0	0	1	1	0	2	2	4
Seq707	TGGATTGTGTGTTGTGTAGTTGCTCTGAT	29	0	2	2	1	0	1	3	1	1	1	5	0	0	1	2	1	3	2	3	0	0	1	0	1	0	0	0	3	2	2
Seq708	CGCATGAGGGTCTGGCGCTTGGGTATGGGC	30	3	6	0	1	0	6	1	1	1	0	2	3	1	0	0	2	2	0	1	0	1	1	1	1	3	0	0	0	0	6
Seq709	GGTATTGGGTTCGTAGAAATGCTCCCTCTG	30	0	2	0	2	3	2	1	2	0	1	0	4	0	0	4	1	0	3	0	0	1	1	2	3	1	0	1	2	0	2
Seq710	GGGTGTCGATTTCTAGGGAGAATCGTTCG	29	0	4	1	1	0	0	6	0	1	1	1	5	0	2	2	2	1	0	0	1	1	2	2	0	0	1	1	1	1	4
Seq711	GGATGGAATGAAGGCTAGTGTCTACGTATG	30	1	4	0	4	4	2	1	2	0	0	0	0	2	1	1	0	1	1	1	0	3	0	1	1	0	1	1	1	2	4
Seq712	CGGTAGATGATGGCTAGCTCTTGGCGTATG	30	0	4	0	2	2	0	0	3	1	2	0	0	0	1	0	0	2	2	1	0	1	1	1	3	2	0	4	0	3	4
Seq713	CGCATGAGGGTCTGGCGCTTGGGTATTGGCGTGATGCGATGGGGATGTATCAGCACCGTCAACTGAATCGCATGAGGGTCTGGCGCTTGGGTATTGGC	98	0	0	1	5	2	1	0	1	1	0	0	1	0	0	0	4	0	0	1	1	3	1	6	5	0	0	2	0	1	0
Seq714	ACTCCGCGCCTCCATGTGCTGCCCTATGTC	30	1	0	0	0	4	0	2	3	0	0	1	1	0	1	0	3	5	1	0	0	1	0	2	2	3	4	2	0	0	0
Seq715	CGAGTGAAGGCTAAGTGTATCCACTGTATG	30	0	0	2	0	0	3	2	0	0	2	5	0	1	3	1	1	1	1	0	0	4	1	0	2	1	0	1	1	2	0
Seq716	TGGATGTGTGTGTTGGTAGTTGCTCTGAT	29	1	2	0	2	3	0	0	5	1	4	1	1	0	2	2	0	1	0	0	1	2	0	2	1	1	2	1	0	1	2
Seq717	CGGGTCCGTGAGGATCAGCACCGTCAACTGAATCGCATGAGGGTCTGGCGCTTGGGTATTGGC	63	1	4	1	0	0	1	4	1	0	0	0	2	0	1	5	3	2	1	0	0	0	2	0	1	2	0	3	0	1	4
Seq718	CGGGTTAGGGTAGGTCTAGGTAATTGTGAC	30	2	2	1	2	0	0	2	1	0	3	1	0	1	0	1	0	2	0	0	1	1	3	4	0	2	4	0	2	1	2
Seq719	CGCCTCCCGGTGGTGTGCGTCTTGGTCTTG	30	0	0	1	0	0	2	0	1	0	1	2	0	0	2	0	3	3	3	4	1	0	2	0	4	0	1	2	0	0	0
Seq720	ACGCATGAGGGTCTGGCGCTTGGGTATTGGC	31	1	6	1	3	0	0	2	0	2	1	0	1	0	2	0	6	1	3	1	2	1	0	1	0	1	0	0	0	0	6
Seq721	GGTATTGGGTTCGTAGATAGGCTCCCTCTG	30	3	2	0	3	1	1	0	3	1	0	2	1	0	0	4	0	2	3	3	0	1	0	0	1	1	1	0	0	0	2
Seq722	CCCAAATGAGGGCTAAGCTGATGCTGTATG	30	1	0	0	1	3	2	1	2	0	2	2	3	0	2	0	3	0	1	1	0	1	3	2	1	0	0	2	1	2	0
Seq723	CCGCGCCTCCATGTGCTGCCTTGATCTTCC	30	0	4	0	3	1	4	0	2	0	1	1	2	0	1	3	0	2	0	0	0	1	0	1	0	3	0	0	7	0	4
Seq724	CGCATGAGGGTCTGGCGCTTGGGTATTGGCGTGACGCGATGGAGATGTATCAGCACCGTCAACTGAATCGCATGAGGGTCTGGCGCTTGGGTATTGGC	98	1	8	1	0	2	2	1	0	0	1	0	0	1	1	2	4	0	0	1	0	1	0	3	1	4	1	0	0	0	8
Seq725	AGGGCCTGGCGCTTGGGTTTGGCAAGTTTG	30	0	4	0	0	0	0	2	3	0	2	0	3	0	0	1	4	5	3	2	0	0	0	1	0	2	0	2	1	1	4
Seq726	GTTGGCTAAAATGCTGCCCTATGTATTTTG	30	1	0	2	1	2	0	2	2	4	0	0	4	0	1	3	1	0	3	0	2	1	0	1	1	0	2	1	1	0	0
Seq727	CCTAGGGAAAGAAGTGGGCCGTTATAGTGG	30	1	0	0	0	0	2	2	2	1	3	1	4	1	0	0	4	0	0	1	3	0	0	2	2	0	0	1	4	2	0
Seq728	GGGATTTAGAGCAAGCGTGCGTCATGTTCG	30	3	0	3	2	1	0	1	0	0	1	2	1	0	2	4	1	1	0	0	1	1	1	3	2	0	0	2	1	2	0
Seq729	GCGGTCCGTCCGAACCAGGTCTCCTGAATG	30	0	2	2	1	3	1	3	0	1	1	1	1	0	2	0	1	2	2	2	1	0	3	0	0	2	0	0	0	4	2
Seq730	GATTCGCGCCTCCATGTGCTGTTTCGTGG	29	3	2	1	3	0	3	3	0	1	0	1	1	0	2	0	0	0	1	0	2	4	1	0	0	1	2	0	2	0	2
Seq731	CCGCGTCCTCCATGTGCTGTGTTTTGTCCC	30	0	0	1	4	0	0	0	0	1	0	1	4	0	4	1	0	5	1	0	1	0	1	0	0	4	6	0	0	0	0
Seq732	GTGGTGAAGGCTAGGATTGTATTCCGTATG	30	0	2	1	0	1	0	1	2	3	0	0	2	2	0	0	1	0	0	1	3	0	3	5	2	0	2	0	2	1	2
Seq733	AGTTGCATGGGTTAGGGAGGTATAGGTCTG	30	3	8	0	2	0	0	2	0	1	3	0	1	1	0	2	0	1	0	1	1	0	4	0	0	4	0	0	1	0	8
Seq734	GGAGCCGTGGGTGGGTGGGTGGTTGCTGCC	30	2	6	4	0	3	0	2	1	1	1	0	0	3	4	4	0	0	1	0	1	0	2	0	0	0	0	0	0	0	6
Seq735	ATGTTGATCTACGACCTGCTTCGGCCGGTG	30	2	2	0	1	0	2	4	3	0	1	2	1	0	0	1	1	1	1	1	0	0	1	4	0	2	2	1	1	0	2
Seq736	TACCCCGCGCCTCCCATGTGCTGCCCCCTAC	31	0	4	0	1	5	0	1	2	0	1	0	1	0	0	0	3	2	4	0	1	1	2	1	1	1	0	1	0	2	4
Seq737	GCTGGACATGAAGGCTAGTTCCCACGTATG	30	2	4	2	3	1	4	0	0	0	0	0	0	1	2	0	1	0	0	0	1	0	1	3	3	1	2	2	1	1	4
Seq738	GCGGTCCGTCCGAACCAGGTCTCCTAATTG	30	0	2	0	2	0	2	0	0	2	2	0	3	1	1	0	2	5	0	3	0	2	1	1	2	0	0	0	1	0	2
Seq739	CTCGCCGCCGTTCCAGGGTATGCACGTGTC	30	0	6	0	2	2	2	4	1	0	0	0	2	1	0	0	0	2	2	0	1	2	3	0	3	0	0	0	1	0	6
Seq740	AGGCTAGCAGGTTTCGACTCTAGGGAGGTC	30	1	4	0	0	0	3	1	0	0	2	3	1	1	0	2	0	0	2	0	1	0	0	2	3	0	0	2	2	4	4
Seq741	ACCACGTGTGAAGGCTAGAGTAGTCGTATG	30	0	2	3	1	0	1	1	0	0	0	0	2	5	0	1	3	6	1	0	0	0	0	2	2	1	1	2	0	1	2
Seq742	GGTTGGCTAAGTTCTAGGGAGACTTTGTGC	30	0	2	3	1	1	1	1	0	0	1	1	0	0	2	1	4	2	0	0	1	2	0	0	1	1	1	3	2	0	2
Seq743	TCCAGGGAGATTCAGGCTAGCATTCTACTG	30	0	0	0	2	0	0	0	1	0	0	1	3	1	1	3	0	2	0	1	5	3	0	0	0	0	0	2	7	0	0
Seq744	CTCGCCGCCGTTCCAGGGTATACACGTGGC	30	0	4	1	1	3	0	0	4	0	1	0	1	0	0	1	4	2	1	1	1	2	2	0	0	3	0	2	0	1	4
Seq745	CGCTCTCCCGGTGGTGTTGGTATTGTCTTG	30	1	0	2	1	0	0	2	1	0	2	1	1	0	2	0	0	1	1	0	1	1	0	2	3	5	1	1	0	0	0
Seq746	CTCGCCGCCGTTCCAGGGTATACACGTGTCGTGATGCAGCCTTTTCTCTTG	51	3	2	0	0	1	1	3	5	1	1	0	0	0	2	0	1	1	1	1	0	0	3	0	0	3	0	0	0	3	2
Seq747	CAGCAATGAAGGCTAGTTGCGAAACGTATG	30	1	2	3	0	0	3	4	0	1	1	0	1	0	0	0	0	0	0	1	0	1	0	3	2	8	1	1	0	0	2
Seq748	TCGCGCGTCCATGTGCTGTCCTGTGTTTTC	30	0	2	0	1	1	1	1	0	1	1	1	2	1	0	2	0	2	4	1	0	0	0	1	1	1	3	5	0	3	2
Seq749	ACCCGCGCCTTCCATGTGCTGTCTTGGTCC	30	2	0	2	1	0	2	0	3	1	0	0	0	4	0	1	3	3	0	4	0	1	0	0	3	1	0	1	1	0	0
Seq750	CCCACTCTCGCGCCTCCATGTGCTGTATCC	30	0	4	1	0	2	0	0	3	0	1	2	3	2	0	1	0	0	1	1	5	0	0	0	1	2	0	3	0	2	4
Seq751	CGCATGAGGGTCTGGAGCTTGGGTATTGGC	30	1	0	1	3	1	1	4	3	1	0	0	1	0	0	0	1	1	4	2	0	0	2	0	5	1	0	0	1	1	0
Seq752	GGATCCCCGCATCGTGGGTCAGTATTCATG	30	0	2	1	0	2	0	1	2	0	0	0	2	0	0	1	5	1	0	2	1	0	7	1	0	2	0	1	1	2	2
Seq753	GCGGTTCGTCCGAACCAGGTCTCCTGATTG	30	3	2	0	2	0	2	0	2	1	1	1	0	0	6	1	1	1	1	0	0	1	0	1	0	0	0	1	2	4	2
Seq754	CGGGTTAGGATAGGTCTAGGTAATTGCGAC	30	1	0	0	0	5	0	0	0	1	2	1	1	3	3	0	0	3	3	0	1	0	1	4	0	1	1	0	0	1	0
Seq755	CGTAGTTCAGTCGTTTTGTGGCACTGCACG	30	0	0	0	0	1	0	1	4	1	0	0	1	1	0	0	5	0	2	0	0	5	0	0	1	2	1	4	1	3	0
Seq756	GCCGTCCGTCCGAACCAGGTCTCCTGATTG	30	0	0	2	3	1	1	0	8	1	2	0	1	3	2	1	1	0	0	1	1	0	0	0	0	3	0	0	0	2	0
Seq757	GTGCCCGCGCGTCTATCTGTTTATCTCTGT	30	1	0	0	0	1	4	2	6	1	0	1	0	0	1	1	5	0	0	0	0	1	0	1	0	2	1	1	3	0	0
Seq758	TGGGTGTGAAGGCTAGCTTGTACGCGTATG	30	0	0	1	2	0	1	0	0	0	1	1	2	0	0	0	1	2	0	4	0	0	0	4	2	3	3	1	1	3	0
Seq759	GGGAGGGATGAAGGCTAGTATATACGTATG	30	1	10	0	0	0	0	1	1	3	1	1	0	0	0	1	3	1	0	0	2	0	0	0	0	2	0	1	0	0	10
Seq760	GCCGGGTTAGGTTAGGTCTAGGTTGCGTTC	30	0	6	1	0	2	0	0	0	2	2	1	1	0	1	0	3	3	0	2	1	1	0	1	2	0	0	2	1	0	6
Seq761	GGTCCTGTGGGTGGGTGGGAGTTGTCCTAC	30	0	0	4	1	0	0	1	0	3	2	1	0	4	0	4	0	2	1	3	0	0	3	0	0	2	1	0	0	0	0
Seq762	GGTAAGTTGGCTAAAAACAGGGCGTTTTTG	30	0	0	0	1	3	1	0	1	2	1	1	0	2	1	3	0	1	0	1	1	1	0	0	1	2	7	0	0	2	0
Seq763	TACCGCGCCTCCATGTGCTGCTTTATCTGC	30	1	2	0	1	0	3	3	2	0	0	0	1	0	0	1	0	0	2	0	6	1	0	2	3	1	0	0	1	1	2
Seq764	GGTTGGACATCGCTTGGTCTGGTTGGTTTG	30	2	0	1	1	1	3	0	1	2	1	1	1	0	0	1	3	2	1	2	0	2	1	0	0	0	1	0	1	1	0
Seq765	GGATCCCCGTCTCGCTGGTCAGTATTCTGC	30	1	12	0	0	0	0	0	0	1	0	6	0	0	0	1	2	1	1	1	4	0	1	0	0	0	0	0	1	1	12
Seq766	CCGTAGGTTGTAGCTGGGGTTGTCCCGTAC	30	1	10	0	4	4	1	1	0	1	1	1	0	0	0	0	0	0	0	0	2	3	1	0	1	2	0	0	0	0	10
Seq767	AAAGACTGCTTAGGATTGCGATGATTCAGG	30	2	4	3	0	0	0	0	2	0	1	0	0	0	0	1	4	1	0	1	1	2	0	0	2	0	1	4	2	1	4
Seq768	CGCGGTAACGGCGTGTGAGTGTCTTCCCAC	30	2	0	0	0	1	0	6	0	1	0	2	2	0	0	1	0	1	0	0	4	1	2	0	0	1	3	0	4	0	0
Seq769	TGGGTATGATGGCTAGCGTAGGAGCGTACG	30	0	2	2	1	1	2	1	1	0	0	0	0	0	1	0	2	0	5	1	1	0	2	2	0	1	0	3	3	1	2
Seq770	CGCTTGAGGGTCTGGCGCTTGGGTATTGGC	30	1	2	0	1	1	2	3	0	0	0	2	0	1	2	2	2	2	0	1	0	3	3	1	0	0	0	2	0	1	2
Seq771	AGGCTAGCATCTAGGTTGGGTAGGTTTG	28	0	0	0	0	1	1	0	0	1	0	0	3	1	2	0	2	1	3	1	4	4	1	0	0	0	1	0	3	1	0
Seq772	CGTGATGAAGGCTAATGGCTGGCATGTATG	30	3	4	0	0	2	2	0	0	2	0	1	1	0	0	0	2	0	1	1	0	1	1	0	0	0	0	2	3	1	4
Seq773	CCCATGGATAAAGGCTAGTGCGAACGTATG	30	0	4	1	0	0	1	1	0	0	0	0	2	0	7	5	2	0	0	0	0	2	0	3	2	0	0	1	0	1	4
Seq774	TCGGTCGGCATCTAGGTTGGGTAGGTTTG	29	2	2	0	1	0	4	2	2	0	1	2	0	0	0	1	2	0	0	1	2	2	2	1	1	1	2	1	0	0	2
Seq775	CCTAGGTTTGATGGGCGGTAGGGATTTGAC	30	0	2	1	1	0	3	2	1	0	0	0	1	1	1	1	0	0	2	1	3	0	5	0	0	0	0	2	2	3	2
Seq776	GGTCGGTTGGCCTGGAACTAATTGTCCGGG	30	2	6	1	3	0	2	0	1	0	2	1	1	1	2	1	1	1	1	0	2	0	1	0	2	0	1	0	0	0	6
Seq777	CGCATGAGGGTCTGGCGCTTGGGTATTGGCGTGATGCGATGGAGGTGTATCAGCACCGTCAACTGAATCGCATGAGGGTCTGGCGCTTGGGTATTGGC	98	0	0	1	0	0	1	1	0	2	1	2	0	2	1	3	1	3	4	1	3	1	0	0	0	0	1	1	0	2	0
Seq778	GCGAATTCCCCTCCTATGCTGCCGGGCGCC	30	0	4	0	1	0	1	1	0	1	2	0	3	0	2	0	1	0	2	1	1	5	0	1	3	0	2	1	0	0	4
Seq779	GAACGCGCTCGCAGGGCTTGGTGTCTATGG	30	0	2	0	1	1	0	0	2	1	1	2	2	1	4	1	2	3	0	0	3	0	0	1	0	1	0	0	0	2	2
Seq780	ACGTGAAGGCTAGGAGTTCGTGTCCGTATG	30	4	4	0	2	2	1	3	2	0	0	0	1	1	2	0	0	0	0	0	3	0	0	1	0	2	1	2	0	1	4
Seq781	GGATCATCGTATCGTAGGTCAGTATTCATG	30	1	0	2	1	2	0	1	2	0	0	0	1	5	0	0	2	2	1	1	0	1	1	4	0	2	1	2	0	0	0
Seq782	GTCCCAGTTGGCCTGCAATCTTACTGCGGG	30	0	0	0	0	0	1	0	0	4	2	2	0	0	0	2	3	0	7	0	1	0	0	1	0	1	1	1	2	1	0
Seq783	CCAGTTGATTAGTTTCATAGGGAGAACGAG	30	2	0	0	2	0	2	0	4	0	1	1	1	3	0	1	2	0	1	1	3	1	1	0	0	1	1	0	0	4	0
Seq784	CCTAGGGAGAGAAGTGGGCCGTTATAATGG	30	2	4	0	1	2	1	0	1	0	0	0	0	0	4	0	0	0	0	0	2	0	1	1	2	4	0	1	0	5	4
Seq785	GGTATTGCGTTCGTAGAAAGGCTCCCTCTG	30	1	8	1	4	1	0	1	0	2	0	0	1	1	2	1	0	0	0	1	1	2	1	0	1	1	0	2	0	0	8
Seq786	CGCCTGAGGGTCTGGCGCTTGGGTATTGGC	30	0	0	1	0	0	3	3	0	3	2	0	2	1	0	2	1	2	1	1	0	2	0	0	2	3	2	0	0	1	0
Seq787	GGACCCTCGGCTCGTAGGTCAGTATTCTC	29	0	2	1	0	0	6	0	2	0	0	2	1	1	2	0	1	0	1	0	2	3	0	1	0	1	2	1	0	2	2
Seq788	GGCAATGTCAGGCTAGCGTTGCAGCGTATG	30	1	0	2	0	0	2	2	2	0	1	1	0	1	0	3	1	2	3	1	0	0	2	2	1	0	2	1	2	0	0
Seq789	CGTAGATTGAAGGCTAGCTCTGTGCGTATG	30	1	0	2	1	0	4	1	0	1	0	1	1	0	0	0	1	0	0	1	1	4	2	3	1	0	1	5	0	1	0
Seq790	CGCGTGAGGGTCTGGCGTTTGGGTATTGGC	30	0	0	3	0	1	3	1	6	1	1	0	3	0	1	0	0	1	0	0	1	0	0	4	0	0	3	0	2	0	0
Seq791	TGGATGTTGTGTGTTGTGTAGTTGCTCTGAT	31	1	2	0	4	1	0	1	2	0	8	0	0	2	0	0	0	0	1	0	1	0	2	0	1	1	0	0	1	1	2
Seq792	TCCAGGGAGATTCAGTCTCATCCGTGCTTG	30	1	2	1	2	1	2	0	1	3	1	0	0	0	0	1	1	0	2	0	0	1	1	3	0	2	0	2	1	2	2
Seq793	CGCATGAGGGTCTGGCGCTTGGGTATTGGCGCGATGCGATGGAGATGTATCAGCACCGTCAACTGAATCGCATGAGGGTCTGGCGCTTGGGTATTGGC	98	4	0	1	0	2	1	1	2	1	0	2	1	1	0	2	4	1	1	1	0	1	1	1	0	0	1	0	0	2	0
Seq794	AAGGACTGCATAGGATTGCGATGATTCAGG	30	0	0	1	1	0	4	3	0	0	2	2	0	1	0	0	1	0	0	3	1	4	0	2	1	0	3	0	0	1	0
Seq795	CACGCGATAGGGGTTGGTTAGGTTGGTTCC	30	1	4	0	1	0	0	0	0	0	0	0	5	0	0	0	2	4	0	0	0	4	0	0	1	2	0	1	2	4	4
Seq796	CTCGGCGGTTTGGTGGGAGGATTCTTCGTG	30	0	0	4	2	0	2	1	2	1	3	0	0	0	1	0	0	1	0	3	0	0	0	1	1	3	0	4	1	0	0
Seq797	CCCAGTTGGCTAAAATCCCGATTGATTTTG	30	2	6	1	1	4	0	2	0	0	0	3	1	0	0	0	0	0	2	2	0	2	0	0	2	0	0	0	2	0	6
Seq798	CGGTAACGGCGTTTGAGCGTCTACCTCCTC	30	0	2	0	1	1	1	0	1	0	1	0	0	0	1	0	1	0	1	2	1	1	6	1	2	1	0	0	5	1	2
Seq799	CGCATGACGGTCTGGCGCTTGGGTATTGGC	30	0	0	0	0	1	0	3	0	4	2	2	3	0	2	2	1	1	2	0	1	1	1	3	0	1	0	1	0	0	0
Seq800	GAACGCACTCGCAGGGCTTGGTGTCTATGGGTGATTCGATGGAGATGCGCACCGTCAACTGAATGAACGCACTCGCAGGGCTTGGTGTCTATGG	94	0	4	1	1	1	1	2	6	2	0	0	0	0	3	0	2	0	0	0	0	0	1	0	4	0	0	0	3	0	4
Seq801	CATGGTGGATGGGTGGATGGATTCTTCGTG	30	0	2	0	0	0	1	2	1	0	2	0	0	0	0	2	0	6	0	0	0	2	1	3	3	2	0	1	3	0	2
Seq802	GTTGGCTAAAGCTCTAGGGAGGCTTTCTTG	30	0	0	0	2	0	3	0	0	0	0	0	0	1	1	2	1	0	2	1	0	1	0	7	0	1	2	2	2	0	0
Seq803	CGCATGAGGCTCTGGCGCTTGGGTATTGGC	30	1	0	1	0	2	1	0	0	0	3	0	1	0	2	1	1	1	0	2	3	3	1	2	2	2	1	1	0	0	0
Seq804	TGGATGTGTGGTTGTGTAGTTGCTCTGAT	29	0	4	0	1	1	2	0	0	0	2	0	3	1	2	0	0	0	1	0	2	2	0	0	6	0	0	0	3	0	4
Seq805	GGTCAGGCTCAGGGCTCTGGGTTCCCTATG	30	0	4	3	0	0	0	0	1	0	1	1	0	0	0	3	0	2	0	0	4	2	4	2	0	0	0	1	1	0	4
Seq806	GGTCATGTTGGCCTGGACATTATATCCGGG	30	0	0	0	1	1	1	1	4	1	0	0	2	0	1	2	1	3	0	1	0	1	2	2	1	0	2	3	1	0	0
Seq807	GTTGTGACGAGTTCTAGGGAGACTCTCTCG	30	0	10	2	0	0	1	1	2	0	0	2	3	1	1	2	1	1	2	1	0	1	0	0	0	0	0	0	0	0	10
Seq808	CGCCTCCCGGTGGTGTGTCGTCTCTTTGTG	30	0	4	5	1	1	2	3	0	0	1	2	2	0	1	1	0	0	2	1	1	0	0	1	0	0	0	2	1	0	4
Seq809	CGCATAAGGGTCTGGCGCTTGGGTATCGGC	30	0	0	0	2	0	2	2	4	0	0	0	2	0	0	2	0	2	0	0	0	1	0	4	4	0	3	0	0	2	0
Seq810	CGGAGTGGCTTGCGTTCCCTCATTTCGTAC	30	0	8	0	4	0	0	0	3	2	1	0	0	1	1	0	1	0	1	1	1	2	0	1	2	0	0	0	0	2	8
Seq811	TCCAGGGAGATTCAGTCCTTTCCCTCTTTG	30	0	6	0	2	0	1	2	0	0	0	0	0	1	0	1	0	2	5	3	2	0	0	2	0	0	0	0	2	0	6
Seq812	TGGATGTGTTGTTGTGTAGTTGCTCTGAT	29	0	0	0	4	0	2	0	2	3	0	0	0	2	2	0	3	1	4	1	0	1	0	0	1	2	0	1	2	0	0
Seq813	CCCAGTTGGCCTGCAATTTTGATGTGCGGG	30	0	2	1	1	0	4	0	4	2	0	0	0	0	3	1	2	2	1	0	3	0	2	0	0	2	0	0	0	0	2
Seq814	CGCATGAGGGTCTGGCGCTGGGGTATTGGC	30	0	0	1	1	1	0	2	0	0	0	1	0	0	5	2	1	2	1	0	1	3	0	3	0	3	1	0	1	0	0
Seq815	TCGGCGGATGGGTGGGAGATTCCACGGTGC	30	0	0	0	0	0	1	1	5	0	1	0	3	0	1	0	1	1	0	0	2	0	0	1	1	1	0	5	2	2	0
Seq816	GGTAATGGGTTCGTAGAAAGGCTCCCTCTG	30	1	0	3	2	1	1	1	3	1	0	0	0	3	1	2	2	0	0	0	2	1	0	0	2	2	0	0	1	1	0
Seq817	GTCGCGCCTCCATGTGCTGTGTCCTGTGTC	30	1	2	0	1	1	0	0	1	2	1	1	0	2	0	0	0	0	2	2	2	0	3	4	0	2	0	0	1	1	2
Seq818	AGGCTCAGGGTGTCGTTTGGGTTCCCTACG	30	1	2	3	6	0	1	0	1	0	1	0	1	1	0	0	1	0	1	0	4	2	0	1	1	0	0	0	0	3	2
Seq819	TGGGGCGCCACTGGTCTTGAATTCTTCCGG	30	0	6	1	0	1	1	0	0	1	1	3	0	1	1	0	2	1	1	0	2	0	1	3	0	0	0	0	2	0	6
Seq820	AAGGACTGCTTAGGATTGCGTTGATTCAGG	30	2	2	0	2	1	4	2	1	0	1	0	0	1	0	0	0	1	2	0	0	0	0	1	0	3	2	1	2	1	2
Seq821	GCCACCAGCGGGCTGCTATACTTTCATCTG	30	1	0	0	3	0	0	0	0	0	0	0	2	2	2	1	1	0	1	4	5	0	0	1	2	1	1	1	0	2	0
Seq822	GGATCCCCGCATCGTGGGTCGGTATTCTTC	30	0	2	0	0	0	0	0	0	0	1	1	3	1	1	4	2	1	2	1	3	1	0	1	2	1	1	0	2	0	2
Seq823	CGATGGAGATGTATCAGCACCGTCAACTGAATCGCATGAGGGTCTGGCGCTTGGGTATTGGC	62	0	0	0	0	3	0	1	1	2	0	0	0	0	1	3	1	2	2	0	0	0	2	0	3	1	0	0	4	0	0
Seq824	GGATCGTCGTATCGTAGGTCAGTATTCTTC	30	2	2	1	2	2	0	2	0	1	0	2	2	0	0	0	4	0	0	0	0	1	4	1	1	0	0	0	2	0	2
Seq825	GAACGCACTCGCAGGGCTTGGTGTCTGTGG	30	1	2	0	0	1	0	0	3	0	3	0	0	2	0	0	1	3	0	1	0	2	5	0	0	2	1	1	0	1	2
Seq826	GACACGGTTCGATGGGCGGGTGGTCATTTC	30	0	4	0	0	1	0	0	0	4	1	0	2	1	2	0	0	5	0	1	0	0	2	0	3	3	0	0	0	0	4
Seq827	CCCGTCTTCATGCTGTCGGGTCGCACTTG	29	1	6	0	2	1	1	0	1	0	1	0	1	0	1	0	2	1	1	0	2	2	0	1	2	1	1	0	0	2	6
Seq828	TGGATGCGTGTGTTGTGTAGTTGCTCTGAT	30	0	4	2	4	0	1	0	0	3	1	0	0	2	0	1	0	0	3	1	1	0	3	1	0	1	2	0	0	0	4
Seq829	GGGGTATTACTGTTGGCCTGGTTTTCCGGG	30	2	4	1	3	1	0	2	0	1	0	1	0	1	0	0	0	0	4	0	1	0	0	1	1	0	0	1	1	1	4
Seq830	GGAGGGCATTCGGGCTAGCGGGAGCGTATG	30	2	0	0	0	0	9	1	0	0	1	0	0	0	1	0	0	1	1	0	3	0	3	1	0	2	2	0	1	1	0
Seq831	AAGGACTGCTTAGGATTGCGATTATTCAGG	30	1	0	2	1	1	0	3	1	1	0	0	2	0	0	2	6	0	1	0	1	0	1	2	1	2	2	0	0	0	0
Seq832	AACACGGTGGTTGGGTGGGTGGTTATCTTG	30	2	2	1	1	0	1	0	0	0	0	0	2	2	0	2	1	2	0	0	3	0	4	1	2	0	0	0	1	2	2
Seq833	TGGGTTAGGCGAGGTGTAGGTCATTCGTG	29	0	2	2	0	1	1	1	1	0	2	0	2	1	1	0	4	0	0	0	1	0	0	1	0	1	2	2	0	1	2
Seq834	GGAGGTCCATGATGGCTCAGGTTTCCTATG	30	1	2	0	2	0	0	0	2	2	4	0	3	2	0	1	1	2	1	1	1	1	1	1	1	0	0	0	1	0	2
Seq835	CCACCCATGGGTTCCGGCTTCAGTCCCCTG	30	2	0	1	1	0	1	0	1	1	1	0	0	0	1	1	3	2	3	4	1	1	0	0	0	0	1	2	0	0	0
Seq836	CCCACAGTTGGCCTGGATTAGTCATCCGGG	30	0	0	6	1	0	1	1	0	1	0	0	0	4	1	0	3	0	0	2	3	0	0	0	1	0	0	1	1	3	0
Seq837	ACCATTGTTGAAGGCTAACGTGAGTGTATG	30	2	0	0	1	0	2	2	0	1	4	2	0	1	1	2	1	0	3	0	1	0	0	1	0	1	0	0	2	0	0
Seq838	GGTACAGGGGCGGCGGCTCCACGGGCCACG	30	0	2	0	5	2	0	2	0	1	0	0	0	0	1	0	3	3	1	2	0	0	0	1	3	0	0	0	1	0	2
Seq839	GGATCCCCGCATCGTGGGTCAGCATTCTTC	30	0	2	0	3	1	3	0	0	0	0	3	3	0	0	0	0	0	0	2	2	1	1	1	3	1	1	0	2	0	2
Seq840	CGCATGGGGTCTGGCGCTTGGGTATTGGC	29	2	4	0	0	2	1	1	1	2	0	1	4	0	0	0	1	3	0	0	1	0	0	0	1	5	0	0	0	0	4
Seq841	CGTGTGGGTGGGCTGGGTGGTAGATTCTCG	30	2	0	1	0	0	0	0	0	0	5	1	1	0	1	5	1	0	0	0	1	1	1	2	1	2	0	1	0	2	0
Seq842	CCCTTCATCGCTGTGGTCTGGTCTGGTTTG	30	0	2	0	0	0	0	1	1	4	0	0	0	0	2	4	1	2	0	2	1	1	3	1	1	0	2	0	0	0	2
Seq843	GGTAAAAAAGGCTAGGACTGGGTCCGTATG	30	0	0	1	2	1	0	0	2	0	0	1	4	2	0	0	2	3	0	2	0	0	0	1	0	1	1	3	2	0	0
Seq844	GGAGTGATGGCTAGTGTTAGTACGCGTATG	30	0	6	0	0	0	2	1	1	0	0	1	0	0	0	2	0	3	2	1	1	0	3	2	0	0	2	1	0	0	6
Seq845	CGGTAACGGCGTTTGAGTGTTTACCTCCTC	30	0	0	0	1	1	1	2	0	0	0	0	0	2	1	1	3	2	0	0	0	1	1	0	0	3	0	1	4	2	0
Seq846	CTCGCGCCCTCCATGTGCTGTTGCCCTAC	29	0	0	0	1	0	3	0	1	1	3	0	1	2	3	2	0	1	2	1	0	1	1	0	0	1	2	1	1	0	0
Seq847	CCGCATGAGGGTCTGGCGCTTGGGTATTGGC	31	1	0	0	2	1	0	0	0	3	1	1	1	1	0	1	1	0	3	0	0	1	3	2	0	3	0	1	0	1	0
Seq848	CGTATTAGGGTCTGGCGCTTGGGTATTGGC	30	2	0	1	1	0	0	2	0	1	1	0	0	0	2	2	0	1	0	4	0	3	2	1	1	1	1	3	0	0	0
Seq849	AAGGACTGCTTAGGATTGCGATGATTCCGG	30	1	2	1	1	0	1	2	0	1	1	2	0	0	2	0	2	1	2	0	2	0	1	0	1	1	2	0	3	0	2
Seq850	CCCCCTCGCGCTCTCCATGTGCTGTTTTCC	30	0	0	0	2	0	1	0	1	0	0	3	0	0	2	1	4	0	2	1	0	1	2	2	1	0	1	4	0	1	0
Seq851	CCTAGGGAAAGTAGTGGGCCGTTATAATGG	30	1	2	1	2	0	0	2	4	0	2	2	1	0	0	0	0	1	3	0	1	0	0	1	0	1	0	0	2	3	2
Seq852	CGCATGGGGGTCTGGCGTTTGGGTATTGGC	30	0	2	3	2	1	1	0	0	4	0	4	0	0	2	0	3	2	0	0	0	1	0	0	0	0	0	2	2	0	2
Seq853	AGGGTGAAGGCTAATCCTCGGGGATGTATG	30	0	6	2	2	0	1	0	0	0	0	1	0	0	0	0	4	2	1	0	2	0	1	1	1	1	0	2	0	0	6
Seq854	CTCGCCGCCGTCCCAGGGTATACACGTGTC	30	2	2	0	0	0	0	1	3	4	1	0	2	0	2	2	1	1	0	0	0	1	1	0	2	0	0	2	1	1	2
Seq855	CCAACAGTTGGCCTGGGTTTCTTTCCCGGG	30	0	6	1	2	1	2	0	0	0	1	0	2	0	0	0	1	2	2	0	0	1	0	0	0	0	1	4	0	2	6
Seq856	CCGCGCCTCCATGTGCTGCACTTCTCATAC	30	1	0	1	0	1	2	0	1	0	0	0	2	0	3	0	0	3	1	0	0	5	0	0	0	0	3	0	1	0	0
Seq857	TCCAGGGAGATTCAGTCCTTGCTGCTTTTG	30	0	0	1	0	0	3	0	0	2	2	0	1	1	3	0	1	0	0	0	3	3	3	1	1	1	0	2	0	0	0
Seq858	CCCGTGATGGCTAGTCTTCCCTGACGTATG	30	2	0	2	0	1	0	0	0	2	3	1	0	3	0	2	1	1	0	0	1	1	3	1	0	1	0	2	0	0	0
Seq859	CGCTCTCCACGGGCTGTCTTTGTGTTTTGG	30	1	0	1	0	1	0	1	0	1	0	0	2	0	0	1	0	2	1	1	1	3	2	1	4	0	1	1	0	2	0
Seq860	GGTATTGGGTTCGTAGAAAGGCTCC	25	1	2	1	2	0	0	0	1	2	0	2	1	0	0	1	0	0	0	0	2	0	0	0	2	4	0	2	1	1	2
Seq861	GTCCCCCGCGCCTCCATGTGCTGCTTACTC	30	2	0	3	0	0	0	0	1	0	2	0	2	2	0	3	1	2	2	0	0	0	0	0	3	0	1	2	1	1	0
Seq862	CGAGTCGTGTTGTGTTTGAGTCCCCAGTC	29	0	0	2	2	0	0	0	0	4	1	0	0	0	0	1	6	1	2	2	0	0	0	0	0	3	2	0	0	1	0
Seq863	CGCATGAGGGTCTGGCGCTTGGGTATTGGA	30	1	2	1	1	0	0	2	0	1	0	0	2	0	0	2	0	2	0	0	0	3	1	2	0	3	0	2	1	1	2
Seq864	TGGATTGTGTGTGTTGTGTAGTTGCTCTGAT	31	1	2	0	0	0	0	2	2	0	4	1	3	1	0	0	1	0	0	1	2	2	0	1	0	0	2	1	0	2	2
Seq865	GAACGCACTTGCAGGGCTTGGTGTCTATGG	30	0	8	0	2	0	3	0	5	0	2	0	1	0	0	0	1	1	0	0	0	0	3	1	0	0	1	0	0	0	8
Seq866	GGGTTTTGGATTGGGGGGTCTGGCCTCACG	30	0	0	1	0	0	0	0	1	1	0	1	0	1	1	1	0	0	3	4	1	0	0	0	1	3	2	4	0	3	0
Seq867	CCCTGCCGCGCCTCCTTGTGCTGTTTCTTC	30	0	2	0	0	0	1	2	0	0	2	1	0	1	3	0	2	1	0	1	0	1	2	0	0	3	0	0	4	2	2
Seq868	GCTCGGTTTGGTGGGAGGGAGGCATTCTCG	30	0	0	0	2	1	0	0	2	0	1	2	0	0	0	1	2	0	3	3	2	2	0	1	0	2	1	2	1	0	0
Seq869	CGGTAACGGCGTTTGAGTGTCTACCCCTC	29	0	0	0	1	0	1	2	0	0	1	2	2	0	1	2	1	1	0	0	2	1	0	5	1	0	4	0	1	0	0
Seq870	GGTGGGTATTGGGTTAGTATAAAGGGGCCC	30	1	4	1	1	0	2	1	1	0	2	1	2	1	1	0	0	0	1	0	0	0	1	2	0	1	0	0	2	3	4
Seq871	GACCCGCGCCTCCATGTGCTGTTTTCTGCC	30	1	0	3	1	1	1	1	0	1	0	0	0	0	2	3	2	0	1	0	1	2	2	2	2	1	0	0	1	0	0
Seq872	GTTGTGTATGTTCTAGGGAGACTTACCTCG	30	1	0	0	3	0	1	2	2	0	2	0	2	0	0	2	1	1	2	0	0	3	0	1	1	1	1	0	2	0	0
Seq873	TGGATGTGTGTGTTGTGTAGTTGCCTCTGAT	31	0	2	0	0	0	1	0	0	0	0	4	0	0	2	1	0	1	1	3	2	1	4	1	1	1	0	0	2	1	2
Seq874	TGGGTTCGCGCTTCCATGTGCTGTGTGTTC	30	0	0	0	0	2	0	0	0	3	2	0	1	1	0	0	0	2	5	2	0	3	0	2	0	3	0	0	1	1	0
Seq875	GGATCCCCGCATTGTGGGTCAGTATTCTTC	30	0	4	2	0	2	0	0	0	6	0	0	2	1	1	1	1	1	1	0	0	0	1	2	0	0	1	0	0	2	4
Seq876	GGGGATGAAGGCTAGTTCTTAAAACGTATG	30	0	2	4	0	0	1	1	0	1	1	1	0	1	2	1	0	3	0	0	0	1	3	2	0	0	0	4	0	0	2
Seq877	AAGGACTGCTTAGGTTTGCGATGATTCAGG	30	0	0	0	1	0	1	3	1	0	1	2	2	0	0	1	2	0	1	2	1	3	0	1	0	2	0	0	0	0	0
Seq878	CCATCCATGGGTACCGGCTTCAGTCCCCTG	30	0	6	2	0	1	0	0	1	1	0	1	1	3	1	0	1	0	0	0	2	0	0	1	2	0	0	0	0	4	6
Seq879	GTCGATAATTCAGGCTAGTGGGCACGTATG	30	0	0	2	0	1	0	2	0	4	0	2	1	1	0	2	6	0	0	0	0	1	2	2	0	1	1	0	0	0	0
Seq880	CGCATGAGGGTCTGGCGCTTGGGTATTGGCGTGATGCGACGGAGATGTATCAGCACCGTCAACTGAATCGCATGAGGGTCTGGCGCTTGGGTATTGGC	98	1	2	0	0	0	0	0	2	1	3	0	2	2	1	0	0	0	1	0	0	2	1	1	1	2	0	3	0	0	2
Seq881	CCGCGGGACTGGCGTTTGGGTATTGGC	27	1	0	0	2	0	2	0	2	0	2	1	0	2	0	2	0	1	0	1	1	0	1	3	0	1	0	3	0	0	0
Seq882	TGGAGTGGCTTGCGTCCCCTCATTTCGTAC	30	0	2	0	0	0	1	1	0	3	0	1	2	1	0	0	5	2	0	1	1	2	0	0	0	0	4	0	0	2	2
Seq883	CCATCCATGGGTTCCGGCTTCAGCCCCCTG	30	1	2	1	1	0	0	0	0	0	2	1	2	0	0	1	1	0	0	0	0	2	1	0	2	0	1	5	1	1	2
Seq884	AAGGACTGCTTAGGATTGCGATGTTTCAGG	30	1	8	1	1	0	1	2	0	0	0	0	2	1	3	0	0	1	0	0	0	0	1	1	1	1	0	1	1	0	8
Seq885	ACAAAGAAGGCTAGCAGTGTGTGCGTATG	29	1	0	3	2	0	2	3	0	2	0	0	0	0	0	1	0	0	0	1	2	0	0	1	0	4	1	0	3	1	0
Seq886	TGGATGTGTGTGTTGTGTAGTTGCTTTGAT	30	0	0	4	0	0	1	1	1	0	0	1	0	0	1	2	0	0	3	1	2	2	2	1	0	1	1	0	1	1	0
Seq887	TAGATGTGTGTGTTGTGTAGTTGCTCTGAT	30	1	0	0	1	0	2	1	0	0	0	1	1	1	1	1	3	1	0	0	1	1	0	0	3	0	3	0	2	2	0
Seq888	GTACGGAAGGCTAGCCAGTGGTGGCGTATG	30	0	4	3	0	2	3	3	1	0	2	1	2	0	0	1	0	0	0	0	0	2	0	1	0	1	0	1	0	0	4
Seq889	TGGAGTGGCTTGTGTTCCCTCATTTCGTAC	30	1	2	0	2	0	1	2	1	0	0	1	2	0	1	1	0	0	4	0	0	0	4	1	0	0	2	0	0	1	2
Seq890	TGGAGCGGCTTGCGTTCCCTCATTTCGTAC	30	3	0	1	0	0	3	1	6	0	0	0	1	2	0	1	0	0	0	0	2	0	1	2	1	2	1	0	0	0	0
Seq891	GTTGCCCGATATCTCCTCTAGGTGCTGCTG	30	1	4	0	0	3	0	0	1	1	5	0	0	0	0	0	4	1	0	0	2	0	1	0	0	1	1	0	0	1	4
Seq892	GGTAATGATGGCTAGTGGCTCGCACGTATG	30	1	2	0	0	1	2	2	2	0	2	1	0	1	1	0	0	0	2	1	0	0	0	0	2	1	1	3	2	0	2
Seq893	CCGCGCCTTCCATGTGCTGCCTTTTACTCC	30	0	2	1	0	1	0	0	0	1	1	0	0	1	2	0	3	0	3	0	1	0	2	0	0	3	2	0	3	1	2
Seq894	GGTATTGGGTTCGTAGAAAGGCTCCCTCAG	30	3	4	1	0	1	1	0	0	1	1	0	1	0	1	3	1	2	1	1	0	0	1	0	0	1	0	1	1	1	4
Seq895	CCCGCGCCTTCCATGTGCTGCCTCTTTGTT	30	0	2	1	0	0	3	1	1	1	1	0	2	0	2	0	5	0	0	1	6	1	0	0	0	0	0	0	0	0	2
Seq896	CGGGGGATTGGCGATCGGGTTCTGGCGTCC	30	0	2	0	4	0	0	4	2	2	1	0	1	0	2	0	0	1	3	0	0	2	0	0	0	2	0	0	1	0	2
Seq897	CGACACTGGTTGGCTTGGTTGGTCGCGTTG	30	0	2	1	2	0	0	1	1	1	0	3	1	2	0	2	0	0	2	0	0	2	0	3	0	0	0	0	1	3	2
Seq898	AGTATTGGGTTCGTAGAAAGGCTCCCTCTG	30	1	0	3	3	0	1	3	2	0	1	3	1	2	0	0	1	0	0	1	0	0	0	1	3	1	0	0	0	0	0
Seq899	GTAACGATGGCTAGGGAGGTGTCCCGTATG	30	3	0	3	2	2	2	0	0	0	0	0	0	0	0	0	1	0	0	2	0	4	0	1	1	0	2	3	0	0	0
Seq900	AAGTACTGCTTAGGATTGCGATGATTCAGG	30	0	4	0	1	0	0	3	2	0	0	4	0	1	0	0	0	1	1	1	2	0	3	1	0	2	0	0	0	0	4
Seq901	TCACCGCGCCTCCATGTGCTGTACCCCTTC	30	0	2	0	1	1	0	1	0	2	1	1	0	0	0	2	1	1	3	0	4	0	1	1	0	1	0	2	0	1	2
Seq902	TGGATGTGTGTGTTTGTGTAGTTGCTCTGAT	31	1	6	0	0	1	2	3	0	2	0	0	0	1	2	1	3	0	2	0	1	0	0	0	1	1	0	0	0	0	6
Seq903	GCACAGTTGGCCTGGTTCGTTTACTCCGGG	30	2	0	0	0	0	2	0	4	0	0	0	3	0	1	0	1	0	7	1	0	0	0	0	1	0	1	1	0	1	0
Seq904	CCATCCATGGGTTCCGGCTCCAGTCCCCTG	30	1	2	0	1	0	0	1	0	2	1	0	2	1	3	0	0	1	0	0	2	1	0	0	0	2	1	4	1	1	2
Seq905	CCTAGGGAAAGAAGCGGGCCGTTATAATGG	30	0	2	0	0	1	2	3	3	0	0	0	0	2	2	2	0	0	2	0	1	1	1	1	0	1	1	1	0	0	2
Seq906	CCTCGCGCCTCCATGTGCTGCTCTACTTAC	30	0	2	2	0	4	0	0	0	0	1	1	5	0	1	0	0	0	0	0	0	2	0	6	0	0	2	1	0	0	2
Seq907	CGGACGCGAGATGGCTAGTGTTAACGTATG	30	0	4	2	0	0	0	2	1	0	0	1	3	1	0	1	0	1	0	0	1	2	0	0	1	3	0	1	0	1	4
Seq908	CCTCGCGCCTCCATGTGCTGCAGTCTATCC	30	0	2	1	0	3	1	2	0	3	0	2	0	0	0	1	0	0	1	0	1	2	1	0	1	2	0	3	1	0	2
Seq909	CCAGTTGGCCTGCAGATGAACATTAGCGGG	30	0	4	0	1	1	0	0	0	2	2	1	4	0	0	3	0	2	0	0	2	0	1	0	1	0	0	0	0	2	4
Seq910	GCGCCCTCCATGTGCTGCTGGTTTCTTTTC	30	2	0	1	2	0	1	1	3	2	4	0	2	0	0	1	2	0	0	0	1	1	0	0	0	1	1	0	1	1	0
Seq911	GCGAATTCCCTCCTATGTATGCTGCCGGTC	30	1	8	0	1	0	0	0	2	1	0	1	2	0	1	0	0	0	3	0	0	1	0	0	0	0	3	0	1	0	8
Seq912	TGGATGTGTGTGTTGTGTAGTTGTTCTGAT	30	1	2	1	0	0	0	0	1	0	1	0	1	1	1	3	2	1	0	0	2	0	0	2	0	1	0	0	3	0	2
Seq913	CGGTAACGGCGTTCGAGTGTCTACCTCCTC	30	0	0	0	2	0	3	1	3	2	1	1	0	1	0	1	3	1	0	0	0	1	0	0	0	0	1	4	0	2	0
Seq914	GCGGTCCGTCCGAACCAGGTCTCCTGATCG	30	1	0	0	0	0	1	4	2	0	6	0	1	2	0	2	0	0	0	0	0	2	0	1	1	1	0	0	0	2	0
Seq915	GCGGTCCGTCCGAACCAGGTCTCCTGACTG	30	1	8	0	1	0	1	0	0	0	0	0	0	0	0	3	1	0	0	1	1	2	1	0	1	1	1	0	0	2	8
Seq916	TGGGTTTCTCGCGCCTCCATGTGCTGTTTG	30	0	0	0	0	0	0	3	3	0	1	1	2	0	0	0	0	4	1	0	0	0	1	0	1	1	3	1	2	2	0
Seq917	TGGATGTGCGTGTTGTGTAGTTGCTCTGAT	30	1	0	2	0	0	1	2	0	1	2	2	0	1	0	2	0	2	1	0	4	0	0	0	0	0	2	1	1	0	0
Seq918	GAACGCACTCGCAGGGCCTGGTGTCTATGG	30	0	0	0	1	1	1	2	2	0	0	1	0	0	1	0	2	1	2	1	2	1	0	0	0	2	1	1	2	0	0
Seq919	CGAGTCGGTGGTTGGGAGGGAGCTCGATCTG	31	1	0	0	2	2	0	1	0	5	2	0	2	0	1	2	2	0	0	1	0	1	1	1	1	0	0	0	0	0	0
Seq920	TGGATATGTGTGTTGTGTAGTTGCTCTGAT	30	1	0	0	2	0	2	2	3	2	0	0	1	0	1	2	3	0	0	1	1	0	1	0	0	0	0	3	1	0	0
Seq921	CGGTCCGTGAAGGCTAGCATGTCGCGTATG	30	0	4	2	2	0	0	0	1	0	0	2	1	1	2	0	5	0	0	0	0	1	3	0	0	0	1	1	0	0	4
Seq922	GGTTATGAGGGCTAGGCTTGGTCCGTATG	29	0	0	0	1	3	1	0	2	0	0	0	0	0	2	1	1	1	0	0	0	1	4	2	0	2	0	3	0	2	0
Seq923	CTCGCCGCCGTTCCAGGGTGTACACGTGTC	30	0	2	1	0	4	0	1	4	2	1	2	0	0	0	0	0	4	0	1	0	1	0	0	0	1	0	0	1	0	2
Seq924	CCTCGCGCCCTCCATGTGCTGTGATCTTAC	30	4	0	2	1	0	0	0	0	0	0	2	0	0	0	1	3	0	0	1	1	1	3	0	1	2	1	0	3	0	0
Seq925	TCGGTCGTGCATCTAGGTTGGGTAGGTTTG	30	1	4	0	3	1	1	2	1	3	1	0	0	0	1	0	0	0	1	0	0	0	0	0	0	1	0	1	0	4	4
Seq926	TGGATGTGTGTGTTGCGTAGTTGCTCTGAT	30	1	0	1	2	1	2	0	2	1	1	0	3	0	1	0	0	1	1	1	0	2	0	1	0	1	1	1	1	0	0
Seq927	CTCGCCGCCGTTCCGGGGTATACACGTGTC	30	0	0	1	0	0	2	1	2	0	2	0	0	1	0	0	4	0	0	0	1	0	2	0	1	3	0	0	2	1	0
Seq928	GGGATTTAGAGCAAGCGTGCGTCGTTTTCG	30	0	2	0	0	0	0	0	1	0	0	0	1	0	0	3	0	2	2	0	2	1	2	1	2	0	0	3	3	1	2
Seq929	CGCATGAGGGTCTGGCGCTTGGGTATTGGCGTGATGTGATGGAGATGTATCAGCACCGTCAACTGAATCGCATGAGGGTCTGGCGCTTGGGTATTGGC	98	2	2	1	0	0	0	1	0	0	1	0	1	1	1	0	1	3	1	0	0	2	2	1	1	0	3	0	1	1	2
Seq930	CCAAAGACGGTTAGATGGGGGGGTGCTTTG	30	1	0	3	0	0	1	1	1	0	1	0	1	1	0	0	0	0	1	1	0	0	0	2	2	1	1	2	5	1	0
Seq931	CGTACTGCGATGATGGCTAGCAATCAGTG	29	3	0	1	1	2	0	1	0	3	0	0	0	0	1	0	2	0	0	0	0	1	2	1	0	2	0	2	1	1	0
Seq932	CCTAGGGGAAGAAGTGGGCCGTTATAATGG	30	0	2	0	0	4	0	0	2	0	0	2	3	2	0	0	1	0	7	0	1	0	0	0	0	0	2	0	0	0	2
Seq933	CCCTCGCGCCCTCCATGTGCTGCTTCTTTC	30	0	2	2	2	1	0	2	0	0	1	0	0	1	1	0	2	0	2	1	1	2	0	0	0	0	4	1	0	0	2
Seq934	CCTCCCGTGGTTTGCATAGGACTGCTGTGG	30	0	2	0	0	1	0	1	0	2	0	1	0	1	1	1	0	0	1	0	0	0	3	1	2	1	1	5	0	1	2
Seq935	CCGGTGAAGGCTAGTGTTCGGTCACGTATG	30	0	0	0	2	0	2	1	1	0	3	2	0	0	1	0	1	1	1	1	0	0	3	0	1	1	0	0	0	4	0
Seq936	GAACATGAGGGCTAACGTGGTACGTGTATG	30	0	0	1	2	0	0	0	0	0	0	5	0	0	0	3	0	0	4	1	3	1	0	1	1	1	0	1	0	2	0
Seq937	TGGTTGTGTGTGTTGTGTAGTTGCTCTGAT	30	1	4	1	0	3	1	1	0	1	1	0	0	0	1	0	0	1	6	0	0	0	0	0	0	0	1	1	0	2	4
Seq938	GGATCGTCGTATCGTAGGACAGTATTCATG	30	1	0	2	0	1	1	2	1	2	0	1	0	1	1	2	2	0	2	1	0	1	1	0	0	0	0	0	2	0	0
Seq939	TGGATGGTGTGTTGTGTAGTTGCTCTGAT	29	1	2	1	1	0	2	0	0	2	1	2	0	0	0	0	0	3	0	0	1	0	1	1	1	1	0	3	0	0	2
Seq940	TCCGCGCCTCCATGTGCTGTACTGTATTTC	30	0	2	0	0	0	1	2	1	0	0	0	1	0	1	0	3	0	2	0	1	2	0	1	0	1	1	5	0	0	2
Seq941	GCGAACAGTTGGCCTGCAATTACTTGCGGG	30	5	2	0	1	0	1	0	2	0	0	0	0	1	0	1	1	0	2	0	1	4	0	0	1	2	0	0	0	2	2
Seq942	GTGCATGAAGGCTAGGTTCCGTTCCGTATG	30	1	4	1	1	0	1	0	0	1	0	0	0	1	0	2	1	0	1	0	1	2	0	2	0	3	1	1	0	2	4
Seq943	GAACGCACTCACAGGGCTTGGTGTCTATGG	30	0	0	1	0	1	0	2	3	2	0	0	1	0	1	1	1	0	1	0	0	0	1	4	0	0	1	0	2	1	0
Seq944	CACCGCCCATTATGTGGGGCAGCGGCCGTG	30	0	4	1	2	0	3	0	0	0	0	0	5	0	1	0	0	2	2	1	0	1	0	2	0	0	1	0	0	1	4
Seq945	TCCAGGGAGATTCAGTCTTTCGTCCTGTTG	30	2	2	1	0	0	0	3	3	0	0	1	1	2	3	0	0	2	0	1	0	0	0	1	0	2	0	0	1	0	2
Seq946	GGATCCTCGGCTCGCAGGTCAGTATTCTC	29	2	2	0	1	0	0	1	1	0	0	0	2	0	0	0	0	1	1	1	2	1	4	1	0	4	0	1	1	0	2
Seq947	GGATCCTCGGCCCGTAGGTCAGTATTCTC	29	0	4	1	0	2	0	1	3	1	0	1	0	0	0	1	0	3	0	1	1	0	0	2	0	0	0	2	2	0	4
Seq948	GGGGGGCACTGAAGTTGGCCTGTTTATCGGG	31	0	0	2	1	0	2	2	0	1	0	1	1	0	0	0	2	0	1	1	2	3	0	0	0	0	0	3	2	1	0
Seq949	GCGGTCCCTCCGAACCAGGTCTCCTGATTG	30	1	0	0	3	1	1	1	0	0	2	0	0	0	0	1	1	3	0	0	0	0	1	2	3	0	0	3	1	1	0
Seq950	CGCATGAGGGTCTGGCGCTTGGGTATTGGCGTGATGCGGTGGAGATGTATCAGCACCGTCAACTGAATCGCATGAGGGTCTGGCGCTTGGGTATTGGC	98	1	0	1	0	2	0	0	1	2	3	2	0	1	2	0	0	1	2	0	1	0	2	0	0	0	1	1	0	2	0
Seq951	CCATCCATGGGTTCCGACTTCAGTCCCCTG	30	0	4	0	1	0	0	2	0	0	1	1	0	4	1	0	0	1	1	0	0	1	1	2	1	0	1	0	1	0	4
Seq952	GGTATTGGTTTCGTAGAAAGGCTCCCTCTG	30	1	0	0	1	0	1	1	2	3	0	0	0	1	1	0	1	1	2	2	0	3	0	1	0	2	1	1	0	0	0
Seq953	ACGCGAGTATTTAAATCCATGCTGCCGGTC	30	2	2	0	0	0	0	1	2	2	1	0	0	0	0	0	0	1	1	0	1	0	0	1	0	3	0	0	5	1	2
Seq954	CGCCTAGGGAGGGTACGGGCCGTTATAATG	30	1	2	0	0	0	3	0	4	0	0	3	1	0	1	0	0	0	0	0	2	0	1	1	2	0	0	1	0	2	2
Seq955	CGCATGAGGGTCTGGCGCTTGGGTATTGGCGTGGTGCGATGGAGATGTATCAGCACCGTCAACTGAATCGCATGAGGGTCTGGCGCTTGGGTATTGGC	98	0	8	0	1	1	1	2	1	0	0	0	0	0	0	1	2	0	0	0	3	0	0	1	1	3	0	0	0	0	8
Seq956	GGATCGTCGTATCGTATGTCAGTATTCATG	30	0	0	0	1	1	2	1	0	2	0	0	0	0	0	1	2	1	2	1	2	0	0	1	2	2	2	1	0	0	0
Seq957	CGAGTGGGTGGGTGGGTGGTAGATTTCCCG	30	0	0	6	1	1	2	1	1	2	4	0	0	0	0	1	3	0	1	0	0	0	0	0	0	1	0	1	0	0	0
Seq958	CAGTCGTGTGAAGGCTAGCGTTGCGTATG	29	0	0	1	0	1	1	2	1	3	0	0	0	0	0	0	6	1	0	2	1	0	0	1	0	2	2	1	0	0	0
Seq959	GGTATTGGGTTCGTAGAAAGGCTCCCTATG	30	0	0	0	1	2	1	0	0	2	0	2	1	3	0	0	2	2	1	0	1	0	2	0	1	2	0	0	1	0	0
Seq960	GTTCCAGGGAGACATTTGGGCTAGCTCACC	30	0	0	0	1	0	0	0	0	1	0	0	0	0	1	0	0	2	5	0	0	3	0	0	1	3	0	0	7	0	0
Seq961	TGGTGTGTGTGTTGTGTAGTTGCTCTGAT	29	0	0	1	1	0	0	1	2	0	0	2	0	2	0	2	0	2	2	0	3	0	0	3	0	0	2	0	0	2	0
Seq962	GGTATTGGGTTCGTATAAAGGCTCCCTCTG	30	0	2	0	1	1	0	4	0	0	0	0	3	0	0	1	0	0	2	0	0	1	0	3	0	0	1	3	2	0	2
Seq963	AACGACTGCTTAGGATTGCGATGATTCAGG	30	0	2	1	0	0	0	2	1	1	1	2	0	1	3	1	0	0	2	0	1	0	1	2	1	1	0	2	0	0	2
Seq964	CGAGGGGGACTGCTCAGGATTGCGGATCTC	30	1	0	0	1	0	0	0	0	0	1	0	0	0	1	5	1	1	3	1	0	1	0	3	0	1	1	2	0	2	0
Seq965	GCGGTCCGTCCTAACCAGGTCTCCTGATTG	30	2	4	1	2	0	1	0	0	2	0	0	1	1	0	0	3	0	0	0	0	1	2	1	0	0	1	0	2	1	4
Seq966	CGGCGTTCATGTTGGCCTGGAACTTCCGGG	30	3	0	0	0	1	1	0	0	0	1	1	0	0	0	1	3	0	0	5	1	1	1	0	0	1	0	1	0	2	0
Seq967	CGCATAAGGGTCTGGTGCTTGGGTATTGGC	30	0	4	1	0	0	0	1	0	0	1	0	0	1	3	2	4	3	0	0	0	1	0	0	0	2	0	0	0	1	4
Seq968	GGTATTGGGATCGTAGAAAGGCTCCCTCTG	30	2	0	0	1	4	1	1	0	0	0	0	0	0	3	0	0	2	1	1	1	1	0	1	1	1	1	0	0	1	0
Seq969	CTCGCCGCCGTTCCAGGGTATACACGTGCC	30	0	2	0	1	0	1	1	2	0	0	2	1	0	0	2	1	1	0	0	1	0	2	2	0	1	0	0	1	3	2
Seq970	CCCTCCCTGATATCAGGCTGTCCGCTCGTG	30	0	2	0	1	0	0	1	0	0	0	0	3	1	3	0	1	2	0	3	0	6	0	0	0	0	0	1	0	0	2
Seq971	CGCATGAGGGTCTGGCGCTTGGGTATTGGCGTGATGCGATAGAGATGTATCAGCACCGTCAACTGAATCGCATGAGGGTCTGGCGCTTGGGTATTGGC	98	1	2	1	2	2	0	1	0	0	0	0	0	0	0	0	2	0	5	0	1	2	1	2	1	0	0	0	1	0	2
Seq972	GGTCAGTTGGCCTGAAATCGTGCTTTCGGG	30	0	2	0	1	0	1	1	1	2	0	0	0	3	1	3	0	3	2	0	0	0	0	1	0	1	1	0	1	0	2
Seq973	TGGATGTGTGTGTTGTGTAGTTGCTCTGT	29	0	2	2	0	2	0	0	1	1	1	0	1	0	0	0	1	3	2	0	2	0	0	0	1	0	0	2	1	1	2
Seq974	TCGCGCCTCCATGTGCTGTTGGTCTGTCTC	30	0	0	1	1	0	1	2	0	1	0	1	0	1	0	3	0	0	0	1	0	0	0	2	0	1	3	2	1	0	0
Seq975	TTGGGTTGGGTCTTTGGGGTGGGATCAGTG	30	0	4	0	1	0	0	0	5	0	2	0	0	0	0	3	2	0	1	0	0	0	2	0	0	0	0	2	1	0	4
Seq976	GGTCATGTTGGCCTGGATTCACATTCCGGG	30	0	0	0	2	0	2	0	0	0	0	1	2	0	1	0	0	0	1	0	1	1	1	1	7	1	0	2	1	0	0
Seq977	GGATCCCCGCATCGTGGGTCAGTACTCTTC	30	0	0	1	0	4	0	0	0	1	0	0	2	2	1	0	0	0	2	2	1	1	0	3	0	1	1	0	1	0	0
Seq978	CCGCACGAGCATGTGCTGCCTCCTGTCTTC	30	0	2	0	1	2	1	4	0	2	0	2	0	0	0	0	0	0	0	1	2	2	0	1	2	0	0	2	0	0	2
Seq979	CGAATAGAGAAGGCTAATGTGGAATGTATG	30	0	0	0	1	2	0	2	2	0	2	1	1	1	0	0	1	3	2	1	2	0	2	0	0	0	0	0	0	0	0
Seq980	GTAGTGATGGCTAGAACGAGAGTACGTATG	30	0	0	0	3	2	1	0	0	2	1	1	0	2	1	0	1	0	0	2	0	2	0	0	0	2	0	1	0	2	0
Seq981	AGGTGACTGCAAATTCTAGGGAGATTTGC	29	1	4	0	1	0	0	1	0	1	1	0	0	1	2	3	0	5	0	0	1	0	0	0	0	0	0	2	0	1	4
Seq982	GTGAACTCTGAAGGCTAGCGAGAGCGTATG	30	1	0	1	2	0	1	0	0	0	0	1	0	1	1	2	0	2	2	0	0	0	3	1	0	0	1	3	1	0	0
Seq983	GCGGTCCGTCCGAACCAGGTCTCCTTATTG	30	0	4	0	1	0	0	0	3	0	2	1	0	1	1	0	1	0	1	0	1	0	0	3	1	0	0	2	2	0	4
Seq984	CCTAGGGAAAGAAGTGGGCCGTTATAATG	29	0	2	0	1	0	1	2	7	0	0	0	2	0	1	0	2	0	0	1	1	0	1	1	0	0	0	1	0	0	2
Seq985	CGCATAAGGGTCTGGCGTTTGGGTATTGGC	30	1	2	1	2	0	0	0	1	0	3	1	2	0	0	0	0	0	0	1	1	1	0	2	0	2	2	0	1	0	2
Seq986	ACGAGGGAGTATGACAGGCTAGCAATCTGG	30	0	4	0	0	0	0	2	1	0	1	0	0	4	0	1	0	2	0	0	1	1	0	1	0	0	4	1	0	1	4
Seq987	CGGGATTGGCGTTCGGGACTGGCGAGGTTC	30	0	0	1	4	0	4	0	0	2	0	1	0	1	0	3	0	0	2	1	1	1	0	0	0	0	0	0	2	1	0
Seq988	CGCATGAGGGTCTGGCGCTTGGGTATTCGC	30	0	2	0	1	1	0	0	0	1	0	3	0	0	0	1	2	1	1	4	0	0	2	0	0	3	1	0	0	0	2
Seq989	ACGTGGAGGTTGGCCCAGTCTTTCCCTGGG	30	2	0	1	0	0	0	1	2	2	1	0	1	1	2	0	1	0	0	1	2	0	1	0	2	2	0	2	0	0	0
Seq990	TGGAGTGGCTTGCGTTCCCTTATTTCGTAC	30	0	0	1	0	0	0	1	5	4	0	2	0	0	0	0	0	2	1	2	1	0	0	2	1	0	2	0	0	0	0
Seq991	GCCCACAGTTGGCCTGTATTCCAATACGGG	30	0	0	1	2	0	0	0	1	1	3	2	0	1	0	0	0	0	1	0	0	0	2	1	4	1	0	2	2	0	0
Seq992	CCGCGCCTCCATGTGCTGCTCTGTTTCTAC	30	3	2	0	0	1	1	0	0	1	1	1	0	1	0	1	1	2	1	0	2	1	1	0	0	1	0	0	0	2	2
Seq993	GGATGTGTGTGTTGTGTAGTTGCTCTGAT	29	1	6	3	0	1	0	1	0	0	0	1	0	1	1	1	0	1	1	1	0	2	0	1	1	0	0	0	1	0	6
Seq994	GGGGAATAAAGGCTAGCAAATATGCGTATG	30	1	0	1	0	1	1	2	1	1	0	0	1	3	0	0	0	0	1	0	1	1	1	2	0	0	0	1	1	1	0
Seq995	TACCGGGGATCATTTGGCGATTAACTCGAG	30	0	0	0	0	1	5	1	2	3	0	1	0	0	1	0	4	0	1	0	0	0	2	0	0	0	1	0	0	2	0
Seq996	CCGCGCCTCCATGTGCTGTGTCCGTTACTC	30	0	0	1	1	1	2	2	1	1	0	1	1	0	0	0	1	1	1	1	3	1	0	0	0	1	1	2	0	1	0
Seq997	GGTATTGTGTTCGTAGAAAGGCTCCCCCTG	30	1	2	5	0	0	0	0	2	2	1	1	1	0	0	1	1	0	1	0	0	0	1	0	2	0	0	0	3	0	2
Seq998	CCCCGGGGAGATGGCTAGTGATAACGTATG	30	0	0	1	1	0	4	2	3	0	0	0	0	3	0	1	3	0	0	0	0	2	0	0	0	0	1	0	1	0	0
Seq999	TGGATGTGTGTGTTGTGTAGTTGCCCTGAT	30	0	0	0	0	0	1	4	0	1	0	1	0	0	3	0	0	1	0	0	0	0	4	1	1	0	0	0	3	0	0
Seq1000	TGGATGTGTGTGTTATGTAGTTGCTCTGAT	30	1	0	1	1	0	0	0	2	0	1	1	1	0	0	1	1	2	0	1	0	1	3	2	0	0	1	0	3	0	0
Seq1001	TGCCCCTTTCGCGCCTCCTTGTGCTGCTAC	30	0	0	1	2	0	0	0	3	0	0	0	1	2	1	0	1	0	1	0	0	0	0	2	0	1	2	0	1	0	0
Seq1002	CGACTCCCGGGCTGCTTACGTGTGTTTTTTG	31	3	2	0	1	0	1	0	0	0	0	1	0	0	0	0	1	0	1	0	1	2	0	6	0	2	0	1	0	0	2
Seq1003	GTGGCACCTGCGGTAAAGGCGACTTTTTTG	30	0	2	1	3	2	0	1	0	0	0	0	1	1	0	0	2	1	2	0	0	2	0	0	1	1	0	1	1	0	2
Seq1004	CGCATGAGGGTCTGGCGCTTGGGTATTGGCATGATGCGATGGAGATGTATCAGCACCGTCAACTGAATCGCATGAGGGTCTGGCGCTTGGGTATTGGC	98	0	0	1	2	1	0	1	2	3	0	1	0	1	1	1	0	0	1	0	0	2	0	1	3	0	0	0	1	0	0
Seq1005	GATATTGGGTTCGTAGAAAGGCTCCCTCTG	30	2	2	1	2	0	0	0	3	0	1	0	2	0	1	0	2	0	0	2	1	0	0	0	0	0	0	2	1	0	2
Seq1006	GGTCCCTGATGGCTAGCGTTATAGCGTATG	30	0	0	1	0	0	1	1	1	0	3	1	0	1	1	0	0	1	0	3	0	2	0	1	3	0	1	1	1	0	0
Seq1007	TGTGACCAGCCTTCCAGGGAGAGGCGCTTG	30	2	0	4	0	0	1	1	1	0	0	0	0	0	2	0	1	2	0	0	1	1	0	1	0	4	0	1	1	0	0
Seq1008	CGGTAACGGCGTTTGGGTGTCTACCTCCTC	30	1	2	0	0	3	1	1	1	0	3	0	0	2	0	0	1	0	0	0	1	0	0	1	0	2	0	2	0	0	2
Seq1009	AAGGGATATGATGGCTAGTGAGAACGTATG	30	0	0	1	0	0	0	0	0	0	0	1	0	1	0	2	2	0	1	1	2	2	3	2	3	0	1	0	1	0	0
Seq1010	AAGGACTGCTTAGGATTGCGATGATTCGG	29	0	2	0	0	1	0	1	0	0	1	0	1	3	0	0	3	1	4	0	0	0	0	0	4	0	0	1	0	0	2
Seq1011	CGCATGGGGGTCTGGCGCTCGGGTATTGGC	30	0	2	1	2	0	0	0	1	0	0	0	1	1	0	1	1	1	1	0	0	0	0	4	4	0	2	0	0	1	2
Seq1012	CCGTGAAGGCTAGGAAATTGTCTCCGTATG	30	1	0	2	1	1	0	2	0	2	2	0	2	0	0	0	1	0	1	0	3	0	0	0	1	2	0	0	0	1	0
Seq1013	CGCTCTCCCGGGCTGCCGTTTTACCCTGTC	30	0	4	0	0	0	0	1	1	1	3	1	1	0	0	0	0	0	0	1	2	1	2	0	1	1	0	0	2	1	4
Seq1014	TCGGCTGGCATCTAGGTTGGGTAGGTTTG	29	3	0	1	0	0	0	0	0	0	0	0	4	0	1	0	2	1	0	1	0	1	1	1	0	1	0	3	3	0	0
Seq1015	CCTGGGGAAAGAAGTGGGCCGTTATAATGG	30	0	6	0	1	0	1	0	1	0	2	1	1	1	1	0	1	1	0	0	1	0	0	0	0	1	3	0	0	1	6
Seq1016	GTGGTATTGGGTTAGTATAAAGGATCCGCC	30	2	2	0	0	4	3	1	0	1	0	0	0	0	0	0	1	0	1	0	1	0	0	0	0	4	1	0	0	2	2
Seq1017	CGTGGGTGGGTGGGTGGCAGTTGCTTCTTG	30	2	0	3	1	0	0	1	0	1	0	0	0	0	2	2	4	2	0	0	1	0	0	0	1	0	0	0	0	2	0
Seq1018	CCTAGGGAAAGAAGTGGGCCGCTATAATGG	30	1	4	2	1	1	3	1	0	0	0	0	0	0	1	0	2	2	1	0	1	0	0	1	0	1	0	0	0	1	4
Seq1019	CGCATGAGGGTCTGGCNCTTGGGTATTGGC	30	0	2	0	1	0	1	1	0	1	0	0	1	0	0	0	1	1	0	2	1	2	0	1	0	2	2	1	2	1	2
Seq1020	ACGGTAACGGCGTGTGAGTGTCCTCCGATC	30	0	0	0	1	0	1	0	0	0	1	2	0	1	1	0	6	3	2	2	0	0	0	0	0	0	1	2	0	0	0
Seq1021	CGTTCTCCCGGGCTGCTGTGGTTCCTCTTG	30	0	0	1	1	2	0	2	0	0	0	1	2	2	0	0	1	2	2	0	1	0	0	1	0	1	1	0	3	0	0
Seq1022	CCATTCATGGGTTCCGGCTTCAGTCCCCTG	30	2	0	0	0	2	1	0	5	0	1	0	0	0	0	4	0	3	2	0	0	0	0	1	2	0	0	0	0	0	0
Seq1023	AGGCTAGCATCCTCCCCTCTGTTCCCTGTC	30	0	2	0	1	1	0	0	0	0	1	3	0	2	0	0	1	0	2	1	1	2	1	0	1	0	0	2	0	0	2
Seq1024	CGCGCCTCCATGTGCTGTTTGCTTTCCTCC	30	0	0	0	0	1	0	2	0	0	0	0	1	1	0	6	1	2	1	0	1	0	0	2	1	2	0	1	1	0	0
Seq1025	GAACACACTCGCAGGGCTTGGTGTCTATGG	30	1	0	1	0	2	1	0	1	1	3	1	1	0	2	2	1	1	0	0	1	0	0	0	0	2	1	0	1	0	0
Seq1026	CGTGAGATCTTACCTTCATGCTGCCGGTC	29	0	0	0	0	0	3	1	3	1	1	0	2	1	0	0	1	0	1	0	4	0	1	0	0	1	1	1	0	1	0
Seq1027	TGGATGTGTGTGTTGTGTAGTTTGCTCTGAT	31	0	0	1	0	1	0	0	0	1	0	2	1	1	0	0	4	0	0	0	1	1	0	0	2	1	0	1	0	3	0
Seq1028	GGATCGTCGTATCGTAGGTCAATATTCATG	30	3	2	0	1	3	0	0	1	1	2	0	0	0	0	2	0	0	0	0	1	0	1	2	0	2	0	0	0	1	2
Seq1029	GGTATTGAGGGCTAGCTGTAGAAGCGTATG	30	0	0	1	0	1	0	0	0	1	0	0	1	1	0	0	1	1	0	0	1	3	3	2	0	2	1	3	0	1	0
Seq1030	CCTTGTTCGCGCCTCCATGTGCTGCCATAC	30	2	0	2	0	0	0	0	0	3	1	1	0	1	0	1	3	0	0	0	1	1	1	0	0	1	0	2	1	1	0
Seq1031	AAGGACAGCTTAGGATTGCGATGATTCAGG	30	0	2	0	1	2	2	1	0	0	0	0	0	0	0	0	1	1	2	1	0	0	2	1	1	0	2	0	0	1	2
Seq1032	GGCTATGATGGCTAACAAGGGATGTGTATG	30	1	0	0	2	1	0	0	2	1	0	0	0	1	2	0	1	0	0	1	1	1	3	0	1	0	3	1	0	0	0
Seq1033	TCCGCGCTCTTCCATGTGCTGCCCCATAC	29	0	10	1	1	2	1	0	0	0	0	0	0	0	1	0	0	0	0	0	0	0	0	1	1	0	1	1	0	0	10
Seq1034	AAGGACTGCTTAGGATTGCTATGATTCAGG	30	1	0	1	1	1	0	0	2	1	0	0	5	2	1	1	1	0	1	0	2	0	0	1	0	1	0	0	0	0	0
Seq1035	GTGGTGCGATGGAGATGTACCAGCACCGTCAACTGAATCGCATGAGGGTCTGGCGCTTGGGTATTGGC	68	2	0	0	0	0	0	0	1	6	0	0	0	0	2	0	0	0	2	0	3	1	0	0	2	2	0	0	0	0	0
Seq1036	CATCGCGCCTCCATGTGCTGTCTGTTTCCC	30	0	2	0	1	3	3	1	0	1	2	0	0	0	0	0	1	0	0	1	0	0	1	0	1	2	1	1	0	1	2
Seq1037	CCACTGTCTCGCGCCTCCATGTGCTGCTTC	30	2	0	0	0	0	0	2	0	1	1	0	0	3	1	3	1	0	1	0	0	0	1	0	0	2	0	3	0	1	0
Seq1038	GGATCGTCGTATCTTAGGTCAGTATTCATG	30	1	0	1	2	1	0	4	3	2	0	0	1	0	0	0	0	1	1	0	0	0	0	1	0	4	0	0	0	0	0
Seq1039	CGCATGAGGGTCTGGCGGTCGGGTATTGGC	30	0	2	1	1	0	1	1	3	3	0	1	0	0	0	1	1	2	1	0	1	0	0	3	0	0	0	0	0	0	2
Seq1040	CGCATGAGGGTCTGGCGCTTGGGTATTGGCGTGATACGATGGAGATGTATCAGCACCGTCAACTGAATCGCATGAGGGTCTGGCGCTTGGGTATTGGC	98	0	0	0	1	2	1	1	0	1	0	0	0	0	0	0	1	2	2	0	0	4	0	1	0	0	1	3	0	0	0
Seq1041	ATGGTCTGGTTTGGTTTGGTCAATTCGTGC	30	0	4	0	2	0	0	2	0	0	1	1	0	0	0	1	6	0	1	0	0	0	0	1	0	0	0	2	1	0	4
Seq1042	GTTGTCTGGATTGGGGGGCCTGGCCTTACG	30	0	2	0	0	0	2	1	1	1	1	0	0	3	1	0	1	1	0	1	2	0	0	0	1	0	0	1	2	1	2
Seq1043	ACTCGCGCCTCCATGTGCTGCCTGTTTGCC	30	0	0	0	1	1	5	0	0	0	1	0	0	1	1	1	0	0	1	2	1	0	2	1	0	0	2	1	1	0	0
Seq1044	CGGGGGATGAGGGCTAGTTCCGTACGTATG	30	1	2	0	0	0	0	0	0	1	1	2	1	1	0	0	0	3	1	1	1	0	0	3	0	0	0	0	0	2	2
Seq1045	CCCGATGAAGGCTCTGCGATGTAGCTATG	29	0	2	1	0	1	2	0	0	0	0	0	0	1	1	1	1	0	0	2	1	1	0	1	0	1	2	0	1	3	2
Seq1046	TGGAGTGGCTTGCGTTCCCTCATTCCGTAC	30	3	0	2	1	1	0	0	2	0	2	0	3	1	0	0	1	0	0	3	1	0	0	0	0	1	0	0	0	1	0
Seq1047	CCGTCCGCGCCTCCATGTGCTGCCCTTCCC	30	1	0	0	2	0	0	0	0	1	1	1	0	0	0	2	0	2	1	0	0	2	0	2	0	3	0	0	0	1	0
Seq1048	GCCCCCTTTTCGCGCTTCCATGTGCTGCTC	30	1	6	1	0	0	0	0	1	0	4	0	2	1	0	0	0	1	0	0	0	0	0	0	0	0	0	0	2	0	6
Seq1049	CGCGCCTCCATGTGCTGTCCTATTCTCTGT	30	1	0	1	0	0	0	1	1	1	1	1	2	0	0	0	1	0	3	1	0	0	1	2	4	0	0	0	0	0	0
Seq1050	GAATGCACTCGCAGGGCTTGGTGTCTATGG	30	2	0	0	0	0	0	1	2	3	0	0	0	0	2	0	1	0	0	1	1	2	0	0	1	1	0	4	0	1	0
Seq1051	CGGCGATGATGGCTAGTGTCTTAACGTATG	30	2	4	0	1	0	1	0	0	0	2	0	2	2	0	0	1	1	0	0	0	0	1	0	3	0	0	0	0	2	4
Seq1052	CCGCGCCCTCCATGTGCTGTTTTCTTGCCC	30	1	0	4	0	0	0	0	1	2	1	0	1	0	2	0	0	0	1	1	0	0	1	0	0	3	1	1	1	1	0
Seq1053	CGTTGGGTCTGGCGCTCGGGTATTGGCGTC	30	0	2	1	2	2	2	1	0	0	0	1	1	0	0	0	1	0	0	1	0	0	0	0	1	0	2	1	2	2	2
Seq1054	GTTGTCAAAGCTCTAGGGAGGCTCTTGTCG	30	0	2	0	1	0	0	0	1	1	0	1	0	2	1	0	1	0	0	0	3	2	0	1	1	0	3	2	0	0	2
Seq1055	AGCATGAGGGTCTGGCGCTTGGGTATTGGC	30	0	4	0	1	1	0	2	0	0	2	0	0	0	0	2	1	1	0	0	1	0	0	4	0	0	2	1	0	0	4
Seq1056	GACAATGATGGCTACGATTAGGTCGGTATG	30	0	0	2	1	0	1	0	4	3	0	0	1	2	0	1	0	0	0	0	1	0	0	0	4	0	1	1	0	0	0
Seq1057	TGGAGTGGCGTTGCGTTCCCTCATTTCGTAC	31	2	0	1	0	0	0	3	5	1	1	0	0	1	0	0	1	0	0	0	1	0	0	2	0	0	1	1	0	0	0
Seq1058	GTCGAGAAGGCTAGGCTGGTTGTCCGTATG	30	3	2	1	2	2	0	1	0	4	3	0	1	0	2	0	0	0	0	0	0	0	0	0	0	1	0	0	0	0	2
Seq1059	CGGGGTTCATGTTGGCCTGATTACTTCGGG	30	0	2	0	1	0	0	3	2	2	0	1	0	0	1	0	2	0	1	0	2	0	1	0	1	2	0	0	1	0	2
Seq1060	GGCTACAGTTGGCCTGTAATCGATTACGGG	30	1	0	0	0	1	0	0	0	0	1	6	2	1	0	0	1	0	0	0	3	0	0	0	1	2	2	1	0	0	0
Seq1061	GGCTTTGGCTGGGGCGGTCCCTATTCAATG	30	1	0	0	0	0	0	2	1	1	0	3	3	0	1	1	3	1	0	2	0	0	1	1	0	1	0	0	0	0	0
Seq1062	CGCGCCTCCATGTGCTGCTCTTGATCCCCC	30	0	2	0	0	0	0	0	1	1	0	0	2	0	0	2	2	1	0	1	0	3	0	2	0	1	2	0	1	0	2
Seq1063	CCTTCCTCGCGCCCTCCATGTGCTGTGTCC	30	3	0	1	1	0	2	3	1	1	0	3	0	1	0	1	0	0	0	0	1	0	0	0	1	1	1	0	0	0	0
Seq1064	TGGAGTGGCTTGGGTTCCGTCATTTCGTAC	30	0	2	0	0	0	0	1	0	2	0	0	1	1	0	0	3	1	2	0	0	0	0	2	0	5	1	1	0	0	2
Seq1065	GAACGCACTCGCAGGGCTTGGTGTCTATGGGTGATGGGATGGAGATGTGCACCGTCAACTGAATGAACGTACTCGCAGGGCTTGNTGTCTATGG	94	0	0	0	0	0	0	0	2	0	2	0	2	0	0	2	4	1	2	0	0	0	0	0	0	0	1	0	2	3	0
Seq1066	GGTATTCGGTTCGTAGAAAGGCTCCCTCTG	30	2	4	0	0	1	1	1	0	0	3	0	0	0	1	0	3	0	0	0	0	0	0	0	0	1	0	3	0	2	4
Seq1067	CGCGCGTCCATGTGCTGCTGTATTGTTTC	29	1	6	0	0	1	1	0	0	0	0	0	2	1	0	0	0	0	0	1	2	1	0	0	0	0	2	0	3	1	6
Seq1068	CTCGCCGCCGCTCCAGGGTATACACGTGTC	30	0	2	1	0	2	1	1	4	3	0	0	0	0	0	0	1	0	1	0	2	1	0	0	1	0	0	0	1	1	2
Seq1069	GGATCGTCGTAACGTAGGTCAGTATTCATG	30	1	0	5	1	1	0	1	0	0	0	1	0	0	0	0	3	2	0	0	4	1	0	0	0	1	1	0	0	0	0
Seq1070	CACCGAGTGTGGGTGGGGGGGTGGTATTTG	30	0	6	0	2	0	0	0	1	1	0	0	1	0	0	0	0	1	1	2	0	0	0	0	2	1	0	3	0	1	6
Seq1071	CCGTTAGATGATGGCTAGTGTGCACGTATG	30	1	0	0	0	1	0	0	0	1	0	0	0	0	2	0	2	2	1	0	1	2	2	1	0	0	0	4	1	0	0
Seq1072	GTGATGCGATGGAGGTGTATCAGCACCGTCAACTGAATCGCATGAGGGTCTGGCGCTTGGGTATTGGC	68	0	0	0	0	1	0	1	1	0	0	0	0	0	2	0	2	0	1	1	0	3	0	0	1	4	0	2	1	1	0
Seq1073	CCGTGAGGACCTATTCTTCATGCTGCGGTC	30	2	0	1	1	2	0	1	1	1	1	0	0	0	0	0	0	0	1	1	2	2	0	1	0	0	1	0	1	2	0
Seq1074	GCGGTCCGTCCGAACCAGGTCTCCTGATAG	30	0	2	1	0	2	0	5	0	0	0	1	0	1	0	0	0	0	0	2	1	2	0	0	1	0	0	2	2	0	2
Seq1075	AGACGGCGGATGGGGGGGTGCTATTCGATG	30	4	0	0	0	0	1	0	1	2	0	3	0	1	0	1	1	4	1	0	0	0	1	1	0	0	0	1	0	0	0
Seq1076	AGCTATGAAGGCTAGGACTGGATCCGTATG	30	0	2	0	1	0	0	0	1	0	0	0	0	4	0	0	2	0	0	0	0	2	0	0	2	0	3	1	1	0	2
Seq1077	ATCCGCGCCTCCATGTGCTGTTCTTCGTTC	30	3	4	0	0	0	1	0	0	0	0	0	2	1	1	0	2	1	0	0	0	1	0	1	0	0	0	2	0	2	4
Seq1078	TGTGGGGAGGTTTGGGCAGGGGACAAGTTC	30	2	2	1	1	0	0	4	1	0	0	0	0	0	0	0	0	0	0	4	1	1	0	0	0	0	0	1	2	1	2
Seq1079	TGGATGTGTGCGTTGTGTAGTTGCTCTGAT	30	0	4	0	0	1	1	0	0	0	1	0	1	0	0	1	1	2	0	1	0	0	0	0	2	0	0	1	1	0	4
Seq1080	GGGTTGGCTTGAGTTCTAGGGAGACTCATG	30	0	2	1	2	0	1	2	0	0	0	1	0	0	1	1	1	0	2	0	1	1	0	2	1	2	0	0	0	0	2
Seq1081	GCGCCACTCCATGTGCTGCCTTACTCATAC	30	0	2	0	0	0	0	4	3	0	0	1	0	0	0	0	0	1	0	0	0	0	0	0	2	3	2	1	2	0	2
Seq1082	CCTTGGCATGGGTTCCGGCTCGTTCCCCTG	30	0	0	2	0	0	2	0	0	0	1	0	3	1	0	0	2	2	0	0	0	1	0	1	1	1	0	2	0	2	0
Seq1083	TCGGTTTGCATCTAGGTTGGGTAGGTTTG	29	0	0	0	0	0	0	0	2	0	2	0	0	0	1	0	1	0	0	0	0	4	1	4	0	0	0	3	0	3	0
Seq1084	CAGAAATTCGGCCGAATAGTCACGTACCGC	30	4	0	1	1	0	2	0	0	0	0	0	1	0	0	0	0	1	1	0	1	0	3	1	0	2	0	0	2	1	0
Seq1085	TGAATGTGTGTGTTGTGTAGTTGCTCTGAT	30	0	0	1	1	2	1	2	1	0	0	0	1	2	1	0	0	0	0	1	0	0	2	0	0	2	1	0	3	0	0
Seq1086	CGGTAACGGCGCTTGAGTGTCTACCTCCTC	30	0	0	0	1	3	0	0	0	0	1	0	0	1	1	0	1	2	0	0	1	0	2	1	0	2	0	3	1	0	0
Seq1087	CGGTAACGGCGTTTGAGTGTCATACCCTTC	30	0	0	0	0	2	0	3	0	1	2	1	1	0	2	0	2	0	1	0	0	0	3	0	0	0	1	0	2	0	0
Seq1088	GCGGTAACGGCGTGTGAGTGTCCTACGATC	30	2	0	0	0	1	0	1	1	1	0	0	0	3	0	8	2	0	0	0	0	0	0	0	0	0	2	0	0	0	0
Seq1089	GGTATTGGGTTCGTAGAAAGGCTCCCTCTGGTGATGCGATGGGGATGTATCAGCACCGTCAACTGAATCGCATGAGGGTCTGGCGCTTGGGTATTGGC	98	0	0	1	0	0	2	0	0	2	3	1	0	1	0	0	3	0	0	0	1	0	2	1	0	0	0	0	1	0	0
Seq1090	TGGACGTGTGTGTTGTGTAGTTGCTCTGAT	30	2	0	0	0	2	0	0	0	0	0	2	4	0	0	1	0	3	0	3	0	0	0	0	0	0	2	0	0	1	0
Seq1091	CGCTTGGTGGTTGGGTGGAAGGCTTCTTG	29	2	0	1	3	0	0	0	1	0	1	1	0	0	2	2	2	0	1	0	0	2	0	0	3	0	0	0	0	0	0
Seq1092	GGATCGTCGTATCGTAGGTCAGTATACATG	30	0	2	1	0	0	1	4	2	1	1	0	0	1	0	0	1	0	3	0	0	2	0	1	0	0	0	0	0	0	2
Seq1093	TGATCGTCGTATCGTAGGTCAGTATTCATG	30	0	2	0	1	1	0	0	4	0	1	1	1	1	0	1	0	3	0	0	0	0	0	0	0	2	0	0	0	0	2
Seq1094	GCAGCGGGTACAGTTGGCCTGTTTATCGGG	30	0	0	0	1	0	1	0	1	0	0	2	0	1	1	2	0	0	2	2	0	0	3	1	0	0	1	0	1	2	0
Seq1095	GGTATTGGGTTCGTAGAAAGGCTCACTCTG	30	0	0	0	1	2	0	1	0	2	1	0	3	0	0	1	1	0	0	1	1	0	2	0	0	0	0	3	0	2	0
Seq1096	GGCGGGTTAGGGTAGGTGTAGGTTTCATTC	30	2	2	0	0	0	1	0	0	0	0	2	3	0	0	1	0	2	0	1	0	1	0	0	1	4	0	0	0	1	2
Seq1097	CAGGTATTGTGTTAGTATAAAGGCTCC	27	0	0	1	0	1	0	0	0	1	0	0	3	1	0	1	0	0	0	0	0	0	0	2	0	4	0	0	0	4	0
Seq1098	CCCTATCGCGCCTCCATGTGCTGTTCCTCC	30	0	2	1	1	1	0	1	0	0	0	0	1	2	0	0	3	1	1	0	1	0	3	1	0	0	0	2	0	0	2
Seq1099	TCGGTCATCTAGGTTGGGTAGGTTTG	26	0	0	0	0	0	2	2	3	2	0	0	0	0	0	2	0	0	1	2	1	1	0	0	0	1	3	0	1	0	0
Seq1100	CGGGACTCAGCACCGTCAACTGAATCGCATGAGGGTCTGGCGCTTGGGTATTGGC	55	0	0	1	1	2	0	1	0	2	1	0	0	0	0	0	1	1	1	0	3	1	2	0	0	1	1	0	1	0	0
Seq1101	GGATCGTCGTATCGTAGGTCACTATTCATG	30	3	0	0	0	2	1	0	0	0	1	0	1	0	1	2	0	0	0	4	0	1	1	0	1	0	0	0	0	0	0
Seq1102	CGCATGAGGGTATGGCGCTTGGGTATTGGC	30	0	0	0	0	1	2	1	0	1	2	1	0	1	1	2	0	1	0	2	0	0	1	1	1	0	0	1	0	1	0
Seq1103	CCATCCATGGGTTCCGGTTTCAGTCCCCTG	30	0	4	0	0	1	0	0	1	0	0	0	2	1	0	0	2	0	0	0	1	2	0	0	2	2	0	0	3	0	4
Seq1104	CTCGCCGCCGTTTCAGGGTATACACGTGTC	30	0	0	2	0	0	0	0	1	1	0	0	3	0	0	1	2	1	0	1	0	0	1	1	1	0	0	3	1	0	0
Seq1105	CGCGCCTCCATGTGCTGCGGTTATCCTCTC	30	1	0	5	0	3	1	0	1	0	0	1	0	2	0	0	0	1	2	0	1	0	1	0	0	1	0	0	0	1	0
Seq1106	ACGGACTGCTTAGGATTGCGATGATTCAGG	30	2	2	1	0	0	0	2	0	1	1	0	0	0	0	0	0	0	0	1	1	0	4	2	1	0	1	0	0	2	2
Seq1107	TGGAGTGGGTTGCGTTCCCTCATTTCGTAC	30	0	2	0	2	0	0	0	2	0	0	0	0	1	0	0	1	0	0	0	0	0	4	0	7	0	0	0	2	0	2
Seq1108	TCCCCGCACTCGCATGTGCTGCCCTTGTCC	30	1	2	0	1	0	0	1	0	0	2	0	2	0	0	2	0	2	0	0	0	2	0	0	2	1	1	1	0	0	2
Seq1109	CCAGTTGGCCCGTAGTTCCAGGGAGACTAC	30	0	0	1	1	1	0	0	3	0	0	0	2	0	1	0	0	0	0	0	3	1	0	1	0	0	2	3	0	0	0
Seq1110	GGATCGTCGTATCGTAGGTCTGTATTCATG	30	1	0	0	0	0	2	1	0	1	0	1	0	0	2	0	1	1	1	0	5	0	0	2	0	2	0	0	0	0	0
Seq1111	GGATCGTCTTATCGTAGGTCAGTATTCATG	30	1	0	3	0	1	0	3	1	0	0	0	1	2	1	0	0	1	1	0	0	0	1	0	1	0	2	0	0	0	0
Seq1112	GACGTATGAGGGCTAGCTTAGGAGCGTATG	30	0	0	1	0	0	0	0	3	0	0	1	2	1	0	0	0	0	0	1	0	0	0	6	2	1	0	0	2	1	0
Seq1113	GTGGTCCGTCCGAACCAGGTTTCCTGATTG	30	0	0	0	1	1	2	0	0	1	0	0	3	1	0	1	1	0	2	2	0	2	0	0	0	0	2	2	0	0	0
Seq1114	GGAAATGATAGGCTAGCGTCTGTGCGTATG	30	0	2	0	0	1	0	0	0	0	2	0	1	0	0	1	1	0	0	0	3	1	0	4	1	0	0	0	2	1	2
Seq1115	GTGATGCGATGGAGATATATCAGCACCGTCAACTGAATCGCATGAGGGTCTGGCGCTTGGGTATTGGC	68	1	0	1	3	0	0	2	0	0	1	0	0	0	0	1	2	0	1	1	0	0	1	0	0	2	1	0	2	0	0
Seq1116	GGGCTAATTCGGGCTAGCTATGTGCGTATG	30	1	0	0	1	0	0	1	1	2	0	2	0	2	1	0	0	0	0	1	1	0	0	1	0	0	4	2	1	0	0
Seq1117	CTCGCCGCCGTTCCAGGGTATACATGTGTC	30	3	0	0	3	0	0	1	1	0	1	3	1	1	0	0	2	1	0	0	0	0	2	0	0	1	0	0	1	0	0
Seq1118	CCTAGGGAAAGAAGTGGACCGTTATAATGG	30	0	2	0	0	0	4	1	0	0	0	0	0	0	0	0	2	0	2	0	0	0	0	2	0	0	0	0	6	0	2
Seq1119	GGTATTGGCTTCGTAGAAAGGCTCCCTCTG	30	0	0	2	2	2	1	0	1	1	1	2	0	1	0	1	0	1	5	0	0	0	0	0	0	1	0	0	0	0	0
Seq1120	AAGGACTGCTTAGGATTGCGATCATTCAGG	30	1	0	1	0	1	0	1	2	1	1	1	1	0	0	1	0	0	0	1	1	0	0	1	1	0	0	0	3	3	0
Seq1121	CTCGCCGCCGTTCCAGGGTATACACGCGTC	30	0	2	1	0	0	1	1	0	0	2	0	0	1	0	0	1	0	0	1	0	0	1	2	1	2	3	0	0	1	2
Seq1122	GGATCGTCCTATCGTAGGTCAGTATTCATG	30	0	4	0	0	1	0	1	0	3	1	0	0	0	0	1	1	3	1	1	0	0	0	0	0	3	1	0	0	0	4
Seq1123	CCTCCGCTGTCTACTGAAGGTGTTTATGCC	30	0	6	1	0	1	1	0	0	1	0	0	1	0	3	0	1	0	1	0	0	0	0	0	0	0	0	0	0	5	6
Seq1124	TCCCCTGTCCGCGCCTCCATGTGCTGTATTG	31	1	0	0	0	2	0	2	2	4	0	0	0	0	0	0	1	0	2	1	0	0	0	1	0	0	3	1	0	0	0
Seq1125	CAACTATGAGGGCTAGCTGTGTTGCGTATG	30	0	0	0	2	0	0	2	1	1	0	2	3	0	2	0	0	0	1	2	0	0	1	0	0	0	0	3	0	0	0
Seq1126	GGTAGTGGGTTCGTAGAAAGGCTCCCTCTG	30	0	0	1	0	0	1	1	0	1	0	0	2	2	0	2	1	4	0	0	2	0	0	0	1	0	0	0	0	1	0
Seq1127	CGCGCCCTCCATGTGCTGTTCCTGGCCTTC	30	0	2	1	0	0	0	2	0	2	1	0	1	1	2	0	0	0	1	0	1	0	0	2	0	0	2	0	2	0	2
Seq1128	TCGGTTGCTCATCTAGGTTGGGTAGGTTTG	30	0	0	0	1	0	0	1	0	0	0	0	3	4	0	0	0	1	2	1	1	0	0	2	0	3	0	0	0	1	0
Seq1129	CGCAGCCGTCACTAGTTGTAGTCCCTCTGG	30	2	2	0	0	1	1	1	0	0	2	0	2	0	0	1	0	0	2	0	0	2	0	0	0	0	3	0	0	1	2
Seq1130	GGATCCCCGCATCGTGGGTCAGTATCCTTC	30	1	0	1	0	0	0	1	1	3	0	2	0	2	1	0	0	1	1	0	0	0	1	2	0	0	0	2	0	1	0
Seq1131	ACGTGGAAGATTGACCTGTATCCTTACGGG	30	0	2	0	1	2	1	3	0	1	0	0	0	0	0	0	2	1	1	0	0	0	0	1	0	2	0	2	0	0	2
Seq1132	GAGGTCTCATGATGGCTAGTAGTACGTATG	30	2	6	0	3	4	2	0	1	0	0	0	0	1	0	0	0	0	0	0	0	0	0	0	0	0	0	0	0	0	6
Seq1133	CCGCGCCTCCATGTGCTGTTCTTTTCTCTC	30	0	2	0	0	0	0	0	0	1	1	0	2	0	0	1	0	5	1	0	1	1	0	2	0	0	0	0	1	1	2
Seq1134	CGCATGGGGGTCTGGCGCTTGGGTATTGGT	30	0	0	0	0	0	0	0	0	0	1	0	3	5	0	0	0	0	1	0	0	0	0	0	0	4	0	0	0	0	0
Seq1135	GAACTCGGCGGAGGGGTGGGAGGTTCTTTG	30	0	0	0	0	0	0	0	2	0	0	0	1	0	2	0	2	0	2	0	3	1	0	3	2	1	0	0	0	0	0
Seq1136	GGCGACGTCAGCACCGTCAACTGAATCGCATGAGGGTCTGGCGCTTGGGTATTGGC	56	0	0	1	1	0	1	0	0	1	0	1	0	6	1	1	1	3	0	0	1	1	0	0	0	0	0	1	0	0	0
Seq1137	GTGCGGTAACGGCGTGTGAGTGTATCTCTC	30	0	0	1	0	0	0	0	0	2	1	0	3	1	0	0	0	4	0	2	0	2	0	1	2	0	0	0	0	1	0
Seq1138	CGGGAGATCTTGTTGGCCTGGTATTCCGGG	30	0	0	0	0	0	2	1	1	0	0	0	2	0	2	0	2	0	2	1	1	0	1	4	0	0	0	0	1	0	0
Seq1139	GTGATGCGATAGAGATGTATCAGCACCGTCAACTGAATCGCATGAGGGTCTGGCGCTTGGGTATTGGC	68	1	0	0	1	1	1	1	0	1	0	1	1	1	1	2	2	0	0	0	0	1	0	0	0	1	0	0	0	2	0
Seq1140	CTCCCCATGCTGTCCGGTCGTCGTCTAGTG	30	0	4	0	1	0	0	0	1	0	0	1	1	1	0	2	1	0	2	0	0	1	1	0	0	0	3	1	0	0	4
Seq1141	CGGTCAACAGTTGGCCTGCATATTTGCGGG	30	1	0	1	1	3	1	0	1	0	1	0	0	0	2	2	1	0	4	0	0	0	0	0	0	1	0	0	1	0	0
Seq1142	ACGGTAACGGCGTTTGAGTGTCCTACGATC	30	0	0	0	0	0	7	0	1	0	0	0	0	3	0	2	2	0	0	0	0	0	0	0	1	0	1	0	3	0	0
Seq1143	CCCAGTTGTAGCGTTCCAGGGAGACGCTTC	30	0	0	0	1	0	1	3	1	0	0	0	1	0	3	0	0	0	0	5	0	0	0	2	0	1	0	1	0	0	0
Seq1144	GGATCCTCGGCTCGTGGGTCAGTATTCTC	29	0	0	1	1	0	0	1	2	0	0	1	2	1	0	0	3	1	2	0	1	0	1	1	0	0	0	0	0	2	0
Seq1145	TGGATGTGTGTGTTGTGTAGCTGCTCTGAT	30	0	4	2	0	0	1	0	1	0	1	2	1	2	0	0	1	0	1	0	0	0	1	0	0	0	1	1	0	1	4
Seq1146	CCAGTTGGCCTGAAACTGTGCTCTTTCGGG	30	0	2	2	0	0	4	0	1	0	1	1	0	0	2	0	1	1	0	0	2	0	1	0	0	1	1	0	0	0	2
Seq1147	CCAGTTGGCCTGGGTATGTTCGTTCCCGGG	30	3	2	1	0	1	3	0	0	0	0	1	0	0	0	0	3	0	0	0	1	0	1	0	1	1	0	0	0	2	2
Seq1148	GCAATGATGGCTAGTCTGGATGGACGTATG	30	0	0	1	0	2	1	0	2	0	0	0	2	0	0	0	0	1	0	0	0	2	1	1	2	1	1	1	0	0	0
Seq1149	CCATCCATGGGTTCCGGCTTCAGTCTCCTG	30	2	6	0	0	0	0	0	0	2	1	0	0	1	1	2	0	1	0	0	2	0	0	1	0	1	0	0	0	0	6
Seq1150	GGTCCATGATGGCTAGTGTTACCACGTATG	30	0	2	1	0	0	0	1	1	2	0	1	0	1	1	1	0	1	1	0	2	0	0	3	0	0	1	1	0	0	2
Seq1151	GGATCGTCGTATCGTAGGTCATTATTCATG	30	0	0	2	1	4	0	2	0	3	0	0	1	0	1	0	0	0	0	0	1	0	1	3	0	0	0	0	0	0	0
Seq1152	GTGGCACCTGCGGTAAAGGCGACCTTTGTG	30	1	6	0	0	0	1	0	0	2	1	0	1	0	0	0	0	0	0	1	0	0	1	1	1	0	1	0	1	0	6
Seq1153	GTGTTGGGTTTGCCTCGACTGTGGACTGCG	30	0	4	2	0	0	0	1	1	0	1	0	0	1	1	5	0	0	0	1	0	0	0	0	0	1	0	0	0	0	4
Seq1154	CGCATGAGGGTCTGGCGCTTGGGTATTGGCGTGATGCGATGGAGATGCATCAGCACCGTCAACTGAATCGCATGAGGGTCTGGCGCTTGGGTATTGGC	98	0	0	1	0	1	0	3	1	0	1	0	2	2	0	2	1	0	1	0	2	0	1	0	0	0	1	0	0	0	0
Seq1155	CCTAGGGAAAGAAGTGGGCCGTTGTAATGG	30	0	4	0	0	0	1	0	1	0	1	2	0	0	0	1	0	1	1	0	1	3	1	1	0	0	1	0	1	0	4
Seq1156	CAGGTATTGTGTTAGTATAAAGGTCCCTTC	30	0	2	0	3	0	2	0	0	1	0	0	0	2	1	2	0	0	1	0	0	0	1	1	0	0	1	0	1	2	2
Seq1157	GGGAAGTGAGGGCTAGTGTAGATAACGTATG	31	0	2	1	2	0	2	0	0	0	0	1	1	0	0	0	1	1	0	1	0	1	0	4	0	0	0	3	0	0	2
Seq1158	GGTCCCAGTTGGCCTGGAATGATATCCGGG	30	0	0	0	0	1	1	0	0	2	0	0	0	0	0	1	1	0	2	0	0	2	2	2	1	0	2	0	0	3	0
Seq1159	CGCGTAAGGGTCTGGCGCTTGGGTATTGGC	30	1	4	2	2	0	0	0	0	0	0	1	1	0	0	1	0	0	1	1	0	0	0	0	1	1	0	4	0	0	4
Seq1160	GGGGGAACAGTTGGCCTGCGTTTATGCGGG	30	1	0	1	3	1	0	1	3	0	0	0	0	0	0	1	1	0	1	0	2	0	0	2	0	0	0	0	2	0	0
Seq1161	GGTCAGGTTGGCTAAAATGCATGCATTTTG	30	1	0	0	1	1	0	1	3	0	0	0	0	0	1	0	1	1	2	1	2	1	0	0	1	0	0	3	0	0	0
Seq1162	CGGTAACGGCGTTTGAGTGTCTACCTCCGC	30	0	0	0	1	1	0	1	0	0	0	0	1	0	1	0	3	1	0	0	0	4	3	0	0	1	0	2	0	1	0
Seq1163	CGCGCCTCCATGTGCTGTTTATCCTTCTGT	30	1	2	1	2	2	4	0	0	0	0	0	0	0	0	0	0	1	0	1	1	0	1	1	1	0	0	0	0	0	2
Seq1164	CGGTAACGGCGTTTGAGTGTCTATCTCCTC	30	1	0	0	3	0	4	1	0	0	1	1	0	0	2	2	0	0	1	0	0	0	1	0	0	0	0	2	1	0	0
Seq1165	GGATCCCCGCATCGTGGGTCAGTATTCTGC	30	0	0	1	0	1	1	1	0	0	0	0	0	1	1	0	2	0	0	2	2	3	0	1	0	1	0	0	0	2	0
Seq1166	GGTATTGGGTTCGTAGAACGGCTCCCTCTG	30	2	0	0	0	0	0	1	0	0	0	0	0	0	1	0	0	0	4	0	0	0	0	0	1	4	1	3	0	3	0
Seq1167	TGGATGTGTGTGCTGTGTAGTTGCTCTGAT	30	1	0	0	1	3	2	2	1	0	0	1	1	2	1	0	1	0	0	0	0	0	1	0	0	0	0	1	0	0	0
Seq1168	TCCCCGCGCCTTCCATGTGCTGCTGTTTCC	30	2	2	0	0	0	1	2	0	0	1	1	0	1	0	1	2	3	1	1	0	0	0	0	1	0	0	0	0	1	2
Seq1169	CCTGGGTTCAGGCTAGTGATGCAACGTATG	30	1	2	2	0	0	0	0	0	0	0	0	0	0	0	0	1	0	1	0	1	1	0	2	2	1	1	4	1	0	2
Seq1170	GGCGAATGATGGCTAAGTTGTGACTGTATG	30	0	0	0	0	1	0	0	0	1	0	0	1	1	2	0	4	0	1	0	0	0	0	2	0	1	2	1	1	2	0
Seq1171	CGGTAGCGGCGTTTGAGTGTCTACCTCCTC	30	0	0	2	0	1	1	0	1	0	1	0	2	1	0	0	1	6	0	0	0	1	0	1	1	0	0	1	0	0	0
Seq1172	GTAGCTTGGATTGGGGGGTCTGGCCTTCCG	30	1	4	2	0	1	0	0	0	1	0	0	0	0	0	0	0	2	1	0	0	0	0	5	0	0	0	2	0	0	4
Seq1173	GGTTGGCCTGCAAAGGAGTACTACTGCGGG	30	3	0	0	0	1	0	0	1	0	0	0	2	0	1	1	0	0	0	0	1	0	0	0	1	1	0	1	1	2	0
Seq1174	AAGGACTGCTTAGGATTGCGATGATACAGG	30	0	0	1	0	0	2	3	0	0	0	2	0	0	0	0	0	3	2	0	0	0	1	1	1	0	1	0	1	0	0
Seq1175	CCGGTTGGCATCTAGGTTGGGTAGGTTTG	29	0	0	0	1	0	1	0	1	2	0	2	0	2	2	0	4	0	0	0	0	0	0	0	0	1	0	3	0	0	0
Seq1176	GGGCATATGAAGGCTAGACTGGGTCGTATG	30	1	0	1	0	1	1	0	1	0	0	0	0	6	0	0	0	0	2	0	0	1	0	0	0	3	1	1	0	0	0
Seq1177	GGTTCGAAAGCTGGGGTTGTCCCTATTCCG	30	0	4	2	4	0	0	0	1	0	0	0	0	1	1	0	1	0	1	0	1	0	0	0	3	0	0	0	0	0	4
Seq1178	GGCATGATGGCTAGGAGTTTTGTCCGTATG	30	0	0	1	0	0	0	1	0	4	0	2	1	0	0	0	0	0	0	1	0	1	1	3	0	0	1	2	0	1	0
Seq1179	CCTGATGAAGGCTAAGTTTAGGACTGTATG	30	0	0	0	1	0	1	0	0	0	2	0	0	1	0	1	3	1	1	0	0	3	0	0	1	2	1	1	0	0	0
Seq1180	CGGCGGGTGGGCGGGTGGAGATTTGACGTC	30	0	0	1	0	2	0	1	0	3	0	3	3	1	1	1	0	0	1	0	0	0	0	1	0	0	0	0	0	0	0
Seq1181	CTACGCGCCTCCATGTGCTGCCCTTGTTGC	30	2	6	1	0	1	1	1	0	0	0	0	1	0	0	0	0	1	0	0	0	1	0	0	2	1	0	0	1	0	6
Seq1182	GCAAGAAAGGCTAGTATATGGTTACGTATG	30	3	0	0	0	0	0	0	0	3	2	1	0	0	1	0	0	0	0	2	1	2	1	0	0	1	1	0	0	1	0
Seq1183	GCAATGATGGCTCAAGATTCGATCTTATG	29	1	2	0	0	0	0	1	1	0	2	0	0	0	1	0	0	0	0	1	1	3	2	0	1	0	0	2	1	0	2
Seq1184	GGGTGTCATGATGGCTAGCCGTAGCGTATG	30	0	0	1	3	2	0	0	0	0	0	0	1	1	1	0	0	0	1	0	0	1	0	1	0	1	0	1	0	4	0
Seq1185	ATCGCGCCTCCATGTGCTGCTTGGCTTTTC	30	0	4	1	0	0	1	1	2	0	0	1	0	3	1	0	0	0	0	0	0	0	0	1	0	0	0	1	3	0	4
Seq1186	GCGGTCCTTCCGAACCAGGTCTCCTGATTG	30	2	2	0	0	0	0	0	0	0	0	0	1	1	1	0	2	1	1	0	0	2	0	0	0	1	0	0	2	2	2
Seq1187	CGGCGGATGGTGTGGGAGTTCTTTGTTGCG	30	0	0	0	0	2	1	0	0	0	0	0	0	0	2	0	0	1	3	0	0	0	0	4	1	0	1	1	0	2	0
Seq1188	CAGCACCGTCAACTGAATGCGGTCCGTCCGAACCAGGTCTCCTGATTG	48	0	6	0	1	0	0	0	1	2	0	1	0	1	0	1	1	0	0	0	0	0	0	0	0	0	0	3	0	1	6
Seq1189	GTTGCTTGGGTTTGGCTTGGGTCTGGCTTG	30	0	0	0	0	0	1	1	2	0	1	0	1	2	0	0	3	0	0	1	0	1	0	0	0	2	0	2	2	0	0
Seq1190	CGATTGAAGGCTAGAGCAATGTCTCGTATG	30	2	8	0	1	0	1	1	0	0	0	0	0	0	0	0	2	0	1	0	0	0	0	1	0	1	0	0	1	0	8
Seq1191	GCGGTCCGTCCGAACCTGGTCTCCTGATTG	30	0	0	0	0	0	1	1	1	1	0	1	1	0	1	0	5	1	0	0	1	0	0	1	0	2	0	0	2	0	0
Seq1192	ACCACGCGCCTCCATGTGCTGGCCTCATAC	30	0	0	0	0	0	1	0	0	0	2	0	3	0	0	1	1	3	1	0	2	1	1	1	0	2	0	0	0	0	0
Seq1193	TCCCGGGTAGAAGGCTAGTGGGCACGTATG	30	0	0	0	1	1	5	0	1	1	0	0	0	0	1	1	0	0	1	2	0	1	0	0	0	1	0	2	1	0	0
Seq1194	CCGCGCCCTCCATGTGCTGTTTGTTTGTGTA	31	1	0	1	0	0	2	2	2	0	0	0	0	1	1	0	0	1	2	0	0	1	0	3	0	0	2	0	0	0	0
Seq1195	GGTTGGCTAAAATTTCGGGAGTATATTTTG	30	0	0	0	0	0	1	3	3	0	1	0	4	0	1	0	2	1	0	0	0	0	0	0	0	3	0	0	0	0	0
Seq1196	CAACGGTAACGGCGTCTGAGTGTTCGCATA	30	0	4	0	0	1	1	1	0	0	0	1	0	0	0	0	0	0	2	0	0	0	1	2	0	1	3	1	0	1	4
Seq1197	CCAGTTGGCCTGAATGTGGCTACTTTCGGG	30	2	2	0	0	0	1	0	1	2	0	0	0	0	0	0	1	0	1	0	0	1	0	1	1	0	1	0	5	0	2
Seq1198	GGTATAGGGTTCGTAGAAAGGCTCCCTCTG	30	0	0	0	1	1	0	1	0	0	0	1	1	0	2	1	1	1	1	0	2	4	0	0	0	0	0	1	1	0	0
Seq1199	TGGACTGATGGCTAGTACTGGGTACGTATG	30	0	0	0	0	0	1	2	0	0	1	0	2	1	2	1	2	0	2	0	0	0	1	1	0	1	2	0	0	0	0
Seq1200	GCGGTCCGTCCGTACCAGGTCTCCTGATTG	30	0	0	0	1	2	0	1	0	0	0	1	0	0	0	1	3	1	0	2	0	1	1	0	0	1	0	4	0	0	0
Seq1201	CGGCTAGGGGCGAAGGGTCCGTTATAATG	29	1	0	0	1	0	1	1	0	0	0	4	0	2	2	0	0	0	0	0	2	2	0	1	0	0	1	0	0	0	0
Seq1202	GAACGCACTCGCAGGGCTTGGCGTCTATGG	30	1	2	0	0	0	0	0	3	3	2	0	1	0	0	0	3	0	1	1	0	0	0	0	0	0	0	0	1	0	2
Seq1203	GCAGTTGGAACGTTCCAGGGAGACGTGTTTC	31	1	0	0	1	1	1	1	3	0	1	0	1	3	0	0	0	0	0	1	0	0	0	1	1	3	0	0	0	0	0
Seq1204	CGTGAGATAATTCGCATTGCTGCCGGCCTC	30	0	0	1	2	2	1	2	1	0	1	0	1	1	0	0	0	0	1	1	2	0	0	0	0	0	0	3	0	0	0
Seq1205	CGCGTGGGGGTCTGGCGCTTGGGTATTGGC	30	0	2	0	1	1	2	1	0	0	1	1	1	0	0	2	0	0	0	0	0	0	0	0	2	1	1	1	1	1	2
Seq1206	CCTAGGGAAAGAAGTGGGCTGTTATAATGG	30	0	0	0	0	0	0	1	1	1	3	1	1	0	1	0	1	0	0	0	1	0	0	3	0	0	0	1	0	1	0
Seq1207	CGCATGAGGGTCTGGCGATTGGGTATTGGC	30	2	0	2	0	0	0	0	1	1	0	0	1	1	3	0	2	0	0	1	3	0	0	1	0	0	0	0	0	0	0
Seq1208	TGGGTTCCGCATCTAGGTTGGGTAGGTTTG	30	0	0	0	3	0	1	0	0	1	0	0	1	0	0	0	0	2	0	0	1	0	0	2	0	0	2	2	1	1	0
Seq1209	TCCAGGGAGATTCTAGTTGCCCTTTTCTTG	30	0	0	0	0	0	3	1	0	2	1	0	0	1	0	0	0	0	0	0	3	0	0	0	1	0	4	1	0	1	0
Seq1210	GGGGGTATCAGTTGGCCCGTTACTATCGGG	30	4	0	1	0	0	0	0	0	0	0	0	1	1	1	1	1	1	2	0	0	2	1	1	0	0	0	0	2	0	0
Seq1211	GAGGAGTGATAGGCTAGATTTGATCGTATG	30	0	0	1	3	1	0	0	0	0	0	4	2	0	0	1	1	0	0	2	0	0	1	1	1	0	0	0	0	1	0
Seq1212	TGGATGTGTGTGTTGTGTAGTCGCTCTGAT	30	2	0	0	0	5	3	2	1	0	1	0	2	0	0	0	0	0	1	0	0	1	0	1	0	0	0	0	0	0	0
Seq1213	GTTGTTCGTTGTTCCCGGGAGATAACGTCG	30	0	2	0	1	0	1	0	1	0	2	1	0	0	0	0	0	0	1	0	0	1	0	3	1	0	3	0	1	0	2
Seq1214	GCGGTCCGTCCGAACCAGCTCTCCTGATTG	30	1	2	2	0	0	0	1	2	1	0	1	1	0	0	0	0	0	0	0	2	0	0	0	1	0	1	2	0	1	2
Seq1215	AGGGAAGTGATAGTTGGCCTGCTTGTCGGG	30	1	0	1	6	1	0	0	0	0	0	0	0	0	0	3	1	0	1	0	1	0	0	0	0	1	1	0	0	0	0
Seq1216	GGATCCCCGCATCGTGGGTCAGTGTTCTTC	30	1	0	0	1	1	1	2	1	0	0	0	0	2	1	2	0	2	0	0	1	3	0	1	0	0	0	0	0	0	0
Seq1217	TGGATGTATGTGTTGTGTAGTTGCTCTGAT	30	0	2	3	1	0	1	0	0	1	2	0	3	1	0	0	0	0	0	1	0	0	0	2	1	0	0	0	0	1	2
Seq1218	GAACGTACTCGCAGGGCTTGGTGTCTATGC	30	1	2	1	1	0	0	0	0	0	1	3	0	0	4	0	0	0	1	0	0	1	0	0	0	1	0	1	0	2	2
Seq1219	CGATCTCCCGGTCTGTACTGTGGTCCCTTG	30	1	6	1	0	0	0	1	0	0	1	0	1	0	0	0	0	0	1	1	0	0	2	0	0	1	0	0	3	0	6
Seq1220	CGATCTCCCGGGCTGGAAGGTATGGTCTTG	30	1	2	0	1	0	0	0	4	0	0	0	1	0	0	0	0	2	0	0	0	1	3	1	0	1	0	0	0	2	2
Seq1221	GGATCCTCAGCTCGTAGGTCAGTATTCTC	29	0	0	0	0	1	0	0	1	2	3	0	1	0	0	1	0	0	1	0	0	2	0	0	0	2	1	0	1	2	0
Seq1222	GACTCGGTAGTTGGTTTGGGAGGTCATTTG	30	0	0	2	0	0	0	0	0	0	0	0	0	0	1	3	2	0	2	0	1	0	1	1	0	1	0	3	0	2	0
Seq1223	CTCGTCGCCGTTCCAGGGTATACACGTGTC	30	0	2	0	1	1	0	1	0	0	1	0	0	1	1	5	0	0	1	0	0	0	0	1	0	0	1	0	1	1	2
Seq1224	CGAAGTGAGGGCTAACGTGTCAAGTGTATG	30	2	0	0	0	1	1	0	1	0	0	0	0	0	4	0	2	0	0	1	1	0	2	1	0	0	0	2	0	0	0
Seq1225	GGTATGAGGGCTAGGTAGTGATGCCGTATG	30	0	4	0	1	0	1	1	0	2	0	0	2	0	0	1	1	1	0	0	0	0	0	2	1	0	0	0	0	0	4
Seq1226	CCCGGTATTGGGTTAGTATAAGGGCTCC	28	0	6	0	1	1	0	0	0	0	0	0	0	0	0	2	0	2	0	0	0	0	1	1	0	2	0	0	0	3	6
Seq1227	TGTCCTCGAGTTCCAGGGAGACTCGCCTCG	30	0	6	1	0	1	0	0	3	1	0	0	0	0	2	0	0	2	0	0	1	0	0	0	0	0	2	0	0	0	6
Seq1228	GGATCCCCACATCGTGGGTCAGTATTCTTC	30	0	0	2	0	1	0	0	0	0	0	1	0	1	2	0	0	0	2	1	0	0	0	1	0	1	3	1	0	0	0
Seq1229	GTGATGCGGTGGAGATGTATCAGCACCGTCAACTGAATCGCATGAGGGTCTGGCGCTTGGGTATTGGC	68	3	2	0	0	0	1	1	0	0	0	3	0	0	0	2	0	1	0	2	0	0	0	1	0	0	1	1	0	0	2
Seq1230	CGCATGAGGGTCTGGCGCTTGGGGATTGGC	30	3	2	0	0	0	0	1	2	1	3	0	1	0	0	0	1	0	1	0	0	0	0	1	0	2	1	0	0	0	2
Seq1231	CGCACTAGGGTCTGGCGCTTGGGTATTGGC	30	1	0	0	0	1	0	0	3	1	2	3	2	0	0	1	1	0	0	0	0	0	0	0	0	1	2	0	0	1	0
Seq1232	TACGGGTATGAGGGCTAACGGGAGTGTATG	30	1	0	1	2	2	0	1	1	3	0	0	0	1	0	0	1	0	1	0	0	0	1	1	0	0	1	0	2	0	0
Seq1233	ACCCGCGCCTCCATGTGCTGTGATGCCCTC	30	0	0	1	0	3	1	0	0	0	0	1	0	0	0	1	0	0	5	0	0	1	0	0	0	0	1	1	2	0	0
Seq1234	GGATCGTCGTTTCGTAGGTCAGTATTCATG	30	0	0	1	2	2	1	1	1	0	1	0	0	2	0	1	1	0	0	1	1	0	0	0	1	1	0	1	0	1	0
Seq1235	CTCGCCGCCGTTCCAGGGTACACACGTGTC	30	0	0	1	1	0	0	1	1	0	2	0	1	0	0	0	1	0	4	4	0	0	0	0	2	0	1	0	0	0	0
Seq1236	TGGAGTGGCTTGCGTTCCCCCATTTCGTAC	30	0	2	0	0	0	1	1	3	4	0	0	0	0	0	0	2	0	0	0	1	0	1	2	0	0	1	1	0	0	2
Seq1237	CCCGGTATTGGGTTAGTATAAAGGCCCC	28	0	6	1	1	0	0	0	1	1	0	0	2	0	0	2	0	2	0	2	0	0	0	0	1	0	0	0	0	0	6
Seq1238	AATGACTGCTTAGGATTGCGATGATTCAGG	30	0	2	1	4	2	0	0	0	2	2	0	0	1	1	1	0	0	0	0	0	0	0	0	1	1	0	0	1	0	2
Seq1239	CCAGTTGGCCTGAGAGTTGTACTTCTCGGG	30	0	0	2	0	1	1	0	2	1	1	1	0	0	0	1	0	0	3	0	0	0	0	0	0	0	0	1	0	1	0
Seq1240	ACGTGTAGGGCTAGGCATTAGTGCCGTATG	30	0	0	0	0	0	0	1	1	0	0	1	0	4	0	0	2	1	1	0	2	1	0	0	0	2	0	1	0	0	0
Seq1241	GGGGTACAGTTGGCCTGAGTTATTCTCGGG	30	0	2	1	0	0	0	0	0	1	0	0	1	0	1	1	0	2	2	0	2	2	0	0	0	0	0	0	1	1	2
Seq1242	GCGTTGTTTGGATTGGGGGGCCTGGCCTCG	30	0	0	0	2	1	0	1	0	1	1	3	0	0	1	0	1	0	1	0	2	0	0	2	0	1	0	1	0	0	0
Seq1243	CGCATGAGGGTCTGGCGCTTGGGTATTGGCGTGATGCAATGGAGATGTATCAGCACCGTCAACTGAATCGCATGAGGGTCTGGCGCTTGGGTATTGGC	98	0	0	0	0	0	0	0	1	0	0	1	0	0	2	0	1	2	0	1	1	0	4	0	1	0	2	1	0	2	0
Seq1244	ACCGCGCCCATCCATGTGCTGCCCTTCTAC	30	1	0	0	0	0	0	1	1	0	0	1	1	0	1	1	1	0	3	0	0	1	1	1	0	2	0	0	2	1	0
Seq1245	CCTAAATGAGGGCTAGACTCCGGTCGTATG	30	0	4	2	0	0	0	1	1	1	0	1	0	1	0	1	1	0	0	2	0	1	0	0	0	0	0	3	0	0	4
Seq1246	GGATCCTTGGCTCGTAGGTCAGTATTCTC	29	0	0	0	3	0	0	0	2	1	0	0	0	0	0	0	0	0	0	2	1	3	5	0	0	1	0	0	0	0	0
Seq1247	GAACGCACTCGCAGGACTTGGTGTCTATGG	30	1	0	0	0	2	1	1	0	1	3	2	0	0	0	0	0	1	0	0	1	0	2	0	0	2	0	0	0	1	0
Seq1248	CAGGAATTCGGCCGAATAGTCACGTACCGG	30	0	2	2	2	0	0	0	0	0	0	1	0	0	0	2	4	0	0	0	1	2	0	0	0	0	1	2	0	0	2
Seq1249	CCCGGTATTGGGTTAGTATAAAGGCTCCCTCTG	33	0	0	0	1	1	0	0	1	2	0	1	1	1	4	0	1	0	0	0	1	1	1	1	0	0	0	1	0	1	0
Seq1250	GTGGATGATGGCTAGCTGTTTGAGCGTATG	30	0	0	3	1	5	0	0	2	0	0	0	1	1	1	0	0	0	0	0	1	0	0	0	1	0	1	0	1	0	0
Seq1251	CGGATGAGGGTCTGGCGCTTGGGTATTGGC	30	0	2	0	0	0	0	2	1	1	1	0	0	0	0	1	0	0	4	0	1	0	0	2	0	1	0	1	0	0	2
Seq1252	TGCAATGAAGGCTAGCAGGGTATGCGTATG	30	1	0	0	1	1	1	2	1	1	0	0	1	0	0	0	0	2	0	0	0	1	2	1	0	2	0	1	0	0	0
Seq1253	CACCGGCGGAATTGTTCACGGGAGTCCTTG	30	0	6	1	0	2	0	0	1	0	0	0	0	0	0	0	0	0	0	0	0	0	2	2	3	0	0	0	0	0	6
Seq1254	CTGGGTATTGTGTTAGTACTAAAGGCTCCC	30	0	2	4	1	0	1	1	0	1	0	2	0	0	2	0	0	0	0	0	1	1	0	1	0	1	0	0	0	0	2
Seq1255	GGGATAGGAATGTTGGCCTGGTTTACCGGG	30	1	0	2	0	0	1	0	1	1	0	0	0	1	0	0	0	1	4	0	1	0	1	0	1	1	0	2	0	0	0
Seq1256	CCAGTTGGCCTGGGTACACGATTCCCGGG	29	0	0	0	1	2	0	1	0	1	0	1	0	1	0	1	0	1	0	2	0	0	0	1	2	0	3	0	0	1	0
Seq1257	CGGCTAGGGACGAGGGGTCCGTTATAATG	29	0	4	0	0	0	0	2	1	1	0	0	0	0	0	0	1	1	1	0	2	2	0	0	0	1	0	1	1	0	4
Seq1258	GGTAAGTTGGCCTGGATCGTCTAATCCGGG	30	0	0	0	1	1	0	2	1	1	2	0	0	0	0	0	0	0	1	0	0	0	0	1	0	6	0	0	1	1	0
Seq1259	GTTCACGTGAGTGTCCTCCATGCTGCGGTC	30	0	2	1	1	1	0	0	1	0	0	0	0	0	0	1	1	0	0	0	0	0	0	4	1	2	2	0	1	0	2
Seq1260	GCACCCAGTTGGCCTGGAGTTTCTTCCGGG	30	2	0	0	0	0	1	3	0	0	0	0	1	0	2	0	0	0	0	1	0	3	0	0	0	0	0	1	2	1	0
Seq1261	CGCATGAGGGTCTGGCGCTTGGGTATTGGCATGATGCGATGGAGATGTATCAGCACCGTCAACTGAATGGTATTGGGTTCGTAGAAAGGCTCCCTCTG	98	0	0	0	0	0	2	1	0	1	1	0	0	0	3	0	1	0	0	0	1	0	0	1	0	0	0	0	0	1	0
Seq1262	GGTTTTGGGTTCGTAGAAAGGCTCCCTCTG	30	0	0	0	1	1	1	0	0	2	1	1	1	0	1	1	0	1	1	1	2	1	1	0	0	0	0	0	1	0	0
Seq1263	GGATCGTCGAATCGTAGGTCAGTATTCATG	30	1	2	0	0	0	0	1	0	0	0	2	0	0	2	2	0	0	1	0	0	0	1	3	1	0	0	0	0	0	2
Seq1264	CGCATAGGGGTCTGGCGCTTGGGTATTGGC	30	0	0	0	0	1	0	1	0	1	0	0	0	0	0	0	0	2	0	0	0	0	0	2	3	4	1	2	1	0	0
Seq1265	GGATCCCCGCATCGTGGGTCAGTATTCTC	29	0	4	0	0	1	0	1	0	0	0	0	0	1	1	0	0	2	0	0	1	2	1	0	0	1	0	0	0	1	4
Seq1266	TCCCGCGCCCTCCATGTGCTGTGTCCTTCC	30	0	0	1	0	3	1	1	1	0	0	0	2	0	0	0	3	0	0	0	0	0	0	0	1	0	1	0	1	0	0
Seq1267	CCCCCGCGCCTCCATGTGCTGTTTGTGTTC	30	0	0	0	2	0	1	0	0	1	0	1	1	0	0	0	1	2	0	0	0	1	0	3	1	2	1	0	0	1	0
Seq1268	CCACCTCGCGCCTCCATGTGCTGACTTTTC	30	0	4	0	1	0	0	0	0	0	2	0	2	0	2	1	0	0	0	0	0	0	0	1	3	1	0	1	0	0	4
Seq1269	GTACAAGAAGGCTAAGGAGTCCCCTGTATG	30	0	0	2	0	0	0	0	1	0	0	0	0	0	0	0	1	0	4	2	0	0	0	2	0	3	0	1	0	0	0
Seq1270	CGCACGAGGGTCTGGCGTTTGGGTATTGGC	30	1	2	0	0	0	0	1	1	1	1	2	0	0	1	0	0	0	0	1	2	0	0	0	0	0	1	1	0	0	2
Seq1271	AAGGCTAGCATCTAGGTTGGGTAGGTTTG	29	2	2	0	4	0	0	0	5	0	1	0	0	0	0	0	2	0	0	0	0	0	0	0	0	0	1	1	0	0	2
Seq1272	TTGGAGGGCTTGCGTTCCCTCATATTCTAC	30	6	0	0	0	5	2	0	0	0	0	0	0	0	2	2	0	0	0	0	0	0	0	0	0	0	0	0	0	1	0
Seq1273	GCGGTCCGTCCGAACCACGTCTCCTGATTG	30	1	2	1	2	1	0	3	0	0	0	2	0	0	0	0	0	0	0	0	0	0	0	0	0	0	1	2	0	1	2
Seq1274	TCAGGGGCTTGCGGTCCTCGATTTCGCCCG	30	2	0	0	0	0	0	0	1	0	2	1	2	0	0	0	3	2	0	0	0	0	0	0	0	1	0	2	0	1	0
Seq1275	TCGGTTGCGCATCTAGGTTGGGTAGGTTG	29	0	4	3	1	0	0	2	0	1	0	1	1	0	0	1	1	0	0	0	0	0	1	1	0	0	0	1	0	0	4
Seq1276	GTCGGCATCCTGGTTTGGTTTGGTCTGGTC	30	0	0	1	2	0	1	0	3	1	0	2	0	0	0	0	0	2	0	0	0	0	0	1	0	0	3	2	0	0	0
Seq1277	GGTCACTCATGTTGGCCTGGATTTTCCGGG	30	2	4	0	0	1	0	2	0	2	0	0	0	1	2	0	0	0	2	0	0	1	0	0	0	0	1	0	0	0	4
Seq1278	GAACGCATTCGCAGGGCTTGGTGTCTATGG	30	1	2	3	0	0	1	0	0	0	0	0	0	0	0	1	1	0	2	0	1	0	0	0	0	2	0	0	1	0	2
Seq1279	TCGTTTGCGCATCTAGGTTGGGTAGGTTTG	30	3	0	0	2	0	0	2	0	0	0	2	1	0	0	0	0	3	0	0	0	0	0	0	2	1	1	0	1	0	0
Seq1280	CCTGGGGGCTGGCGCTTGGGTTTTGGCATGG	31	2	0	0	0	0	0	0	2	0	0	1	0	0	1	0	1	1	1	1	1	1	0	0	0	1	0	2	2	1	0
Seq1281	GGTTGGCCTGGAAATACGGTCTTTTCCGGG	30	0	2	0	0	0	0	0	0	0	0	0	1	3	1	1	1	2	2	0	1	1	0	2	0	0	0	0	1	0	2
Seq1282	TCCCCGCGCCTCCATGTGCTGTTCTGGACC	30	0	0	2	0	0	2	0	0	0	0	0	0	0	0	0	2	4	0	0	0	0	0	1	1	2	1	0	0	3	0
Seq1283	GTGGGATGAAGGCTAGTGTTCTTACGTATG	30	0	0	0	0	1	1	1	1	1	0	0	0	1	1	0	1	0	1	0	2	2	0	0	0	0	0	2	2	1	0
Seq1284	GTTCCAGGGAGATATTCGGTCCTTTTCTTG	30	0	2	0	0	0	0	1	0	1	0	1	0	1	1	0	1	0	0	0	0	0	0	2	0	5	0	1	1	1	2
Seq1285	AAGGACTGCTTAGGATTGCGAAGATTCAGG	30	1	4	1	1	0	0	1	0	2	1	0	1	1	0	0	0	0	1	0	0	0	1	0	0	1	0	1	0	0	4
Seq1286	CCGGGGACTATGAATGTCCGCTTTAGCCTG	30	0	6	0	1	0	0	0	0	0	0	0	0	0	2	0	2	2	0	0	0	1	0	0	3	1	0	0	0	0	6
Seq1287	TCCCGCGCCTCCATGTGCTGCTTGTTACTC	30	2	0	1	2	0	1	0	0	2	0	0	0	0	0	0	0	1	0	3	0	0	1	0	1	0	2	1	0	0	0
Seq1288	CCCGTCTTCATGCTGGTGGTCGTCGTCTTG	30	0	2	0	1	2	0	0	1	1	0	0	0	1	0	0	0	0	0	1	1	0	1	1	2	1	0	0	1	0	2
Seq1289	GGAATGAAGGCTAGCTGTGATTTGCGTATG	30	0	2	2	0	0	0	0	0	0	1	2	1	1	0	0	1	0	0	0	2	0	1	1	0	1	1	0	0	0	2
Seq1290	CTCGGCGGTTGGGTGGGAGGATTCTGACTG	30	2	0	0	1	1	1	1	0	0	1	0	1	0	0	4	0	0	1	0	0	0	1	1	0	0	1	1	1	0	0
Seq1291	TGGTGGGCGGGTGGGCGGAAATTCGACGTG	30	0	0	2	1	0	0	3	1	0	1	0	1	0	1	0	0	1	3	0	0	0	2	0	0	0	1	0	0	1	0
Seq1292	CGTGTGAAAGGCTAGTATGGGTACGTATG	29	2	2	1	0	1	0	4	0	0	0	0	2	0	0	0	0	0	0	0	0	1	0	0	0	1	0	0	1	3	2
Seq1293	CACCTCGCCGTTGTGCTGCTTTGTTTGGTC	30	0	0	0	0	0	1	0	0	0	0	0	2	0	2	1	1	0	2	0	0	0	1	2	0	0	3	0	1	2	0
Seq1294	GCTTTGGGAGGCTGGTCTTCGGTCTTGGTC	30	0	4	0	1	0	0	0	0	0	0	2	1	1	1	0	0	0	0	0	0	0	2	2	0	1	0	0	0	2	4
Seq1295	GGATCGTGAAGGCTAGTTGTGGGACGTATG	30	0	2	0	0	0	0	2	0	0	0	0	2	0	2	0	1	0	3	0	0	0	0	2	0	0	0	2	0	2	2
Seq1296	CCTAGGGAAAGAAGTGGGTCGTTATAATGG	30	1	2	0	0	4	0	0	1	0	6	0	1	0	0	0	0	0	0	0	0	0	0	2	0	0	0	1	0	0	2
Seq1297	GTAGGTTGGTAGTTCTAGGGAGACTGCTCG	30	1	0	0	0	0	0	1	2	1	0	0	0	0	0	1	3	1	0	0	0	0	1	1	0	1	0	1	2	0	0
Seq1298	GCGTGGAGGTTGGCCTGAGTATTGCTCGGG	30	0	4	0	0	1	0	0	1	0	0	0	0	0	3	0	0	0	0	0	0	0	0	0	1	2	3	1	1	0	4
Seq1299	GTCACGTTGGCCTGGTTTCTGATACCGGG	29	1	0	0	0	0	0	0	0	0	0	1	0	1	1	0	0	0	0	1	4	1	1	2	0	1	0	0	0	3	0
Seq1300	GGATCGTCGTATCGTAGGTCAGTTTTCATG	30	0	2	0	0	0	1	0	2	0	0	4	0	0	1	0	0	0	0	0	0	0	0	0	0	5	0	0	1	1	2
Seq1301	GTGATGCGATGGAGACGTATCAGCACCGTCAACTGAATCGCATGAGGGTCTGGCGCTTGGGTATTGGC	68	0	2	0	0	2	0	0	0	0	2	0	0	1	0	2	1	1	0	3	1	1	1	0	0	0	0	0	0	0	2
Seq1302	GGCGTCCTACATCGTGCTGTCTTTTTCTGC	30	0	0	1	0	0	0	1	2	0	0	0	0	1	0	1	0	3	2	1	0	0	0	0	0	0	0	1	0	4	0
Seq1303	TGGATGTGTGTGTTGTGTAGTTGCTCTGA	29	0	2	4	0	0	0	0	0	1	1	1	0	1	0	0	0	1	0	0	0	0	1	1	0	2	0	0	0	0	2
Seq1304	TGGAGTGGCTTGCGTTCCCTCATTTCTTAC	30	2	0	0	0	0	2	0	0	0	2	0	4	0	0	0	0	3	0	0	0	2	0	1	0	0	0	1	0	0	0
Seq1305	TGGATGTGTGTTGTTGTGTAGTTGCTCTGAT	31	0	0	0	1	1	2	1	0	1	1	1	0	1	2	0	2	0	0	2	0	0	0	0	0	0	2	0	0	0	0
Seq1306	GAACGCACTCGCAGGGCTTGGTGTCTATGGGTGATGCGATGGAAATGTGCACCGTCAACTGAATGAACGCACTCGCAGGGCTTGGTGTCTATGG	94	0	0	0	0	1	0	2	5	1	1	0	0	3	0	1	0	0	0	0	0	0	0	0	0	0	0	2	0	0	0
Seq1307	TCGTCCGCGCCTCCATGTGCTGGTTCATAC	30	0	0	0	1	1	0	4	0	0	0	0	1	0	2	1	1	0	0	0	0	2	0	2	2	0	0	0	0	0	0
Seq1308	ATCGTGAGGGCTAGCATGGGTTGCGTATG	29	2	0	0	1	1	2	3	2	0	0	0	0	1	0	2	0	1	1	0	0	0	0	0	0	0	0	0	0	1	0
Seq1309	CGCATAAGGGTCTGGCGCTCGGGTATTGGC	30	0	2	0	1	0	2	0	2	0	1	0	0	0	0	0	0	0	0	1	0	0	0	0	1	1	2	0	3	0	2
Seq1310	GTTGGCCCGTGAATGAGTACGGGGTGCTGTC	31	0	2	0	0	0	0	0	0	3	0	0	0	2	0	0	0	0	3	0	0	0	0	0	1	2	0	0	4	0	2
Seq1311	CGGTATTGGGTTCGTAGAAAGGCTCCCTCTG	31	0	2	0	1	2	1	0	4	0	0	0	0	1	0	0	2	0	0	0	0	0	0	1	0	0	1	0	0	1	2
Seq1312	GGTTGTGTTCGCGCCTCTATGTGCTGCTGG	30	0	0	0	0	0	0	0	0	1	2	0	0	0	0	1	0	1	0	3	0	0	0	1	5	0	1	0	1	0	0
Seq1313	GGATCGTCGGCTCGTAGGTCAGTATTCTC	29	1	0	0	2	1	1	1	0	1	0	0	3	2	1	2	1	0	0	0	0	0	0	0	0	0	0	0	0	0	0
Seq1314	GGAGGTAACGGCGTGTGAGTGTCATCTTTC	30	0	0	0	0	0	0	1	1	0	0	0	0	3	0	0	3	1	0	0	3	1	0	0	0	1	0	1	0	2	0
Seq1315	TCGCGCCTCCATGTGCTGTTTTTGCCGGTC	30	1	0	0	2	0	1	0	0	0	1	0	3	0	0	0	0	0	0	0	0	0	0	0	2	0	2	0	4	0	0
Seq1316	ACGTGGAGGTTGGCCTCAATACTTTGGGG	29	0	2	2	1	0	0	0	1	0	0	0	0	1	0	1	0	0	2	4	0	0	0	1	0	0	0	0	1	0	2
Seq1317	ACAGTTGGCCTGGATTGCCTCCTATCCGGG	30	0	2	0	1	0	0	0	1	2	0	0	1	0	0	2	0	0	0	0	2	0	0	0	0	3	0	0	0	1	2
Seq1318	CGATCTCCCGGTGGTGTCCTTTCCTATGTG	30	2	0	0	2	0	3	1	0	2	0	0	0	0	0	2	0	1	0	0	0	1	0	1	0	2	0	0	0	0	0
Seq1319	GGTATTGTGTTCGTAGAAAGGCTCCCTTG	29	0	0	3	0	1	0	2	0	1	0	2	1	2	0	0	0	0	0	0	0	0	0	0	0	0	0	1	2	2	0
Seq1320	CCTAAGGAAAGAAGTGGGCCGTTATAATGG	30	0	2	2	0	2	0	0	2	1	0	0	1	0	0	0	3	0	0	0	0	0	0	0	0	3	1	0	0	0	2
Seq1321	CGGACTGGTGAGGGCTCAGCTTTGCTATG	29	0	0	1	0	1	0	2	0	1	0	3	1	0	0	0	1	1	0	0	0	1	0	0	0	1	0	1	1	1	0
Seq1322	GGATCCTCGGCTCATAGGTCAGTATTCTC	29	1	0	0	2	3	0	0	1	0	1	0	2	0	0	1	0	0	1	0	0	1	1	0	0	1	0	1	0	1	0
Seq1323	TGGATGTGTGTGTTGTGTAGTTGCTTCTGAT	31	0	0	0	0	0	1	0	0	2	0	0	1	0	1	2	0	0	2	1	0	4	0	0	1	0	1	0	0	1	0
Seq1324	GTGATGTGATGGAGATGTATCAGCACCGTCAACTGAATCGCATGAGGGTCTGGCGCTTGGGTATTGGC	68	0	0	1	1	1	0	0	1	1	0	0	0	1	0	0	1	0	3	0	0	0	4	1	0	1	0	1	0	0	0
Seq1325	TCGGGTTGCGCATCTAGGTTGGGTAGGTTTG	31	0	0	1	0	0	0	0	1	0	0	0	4	0	0	1	1	0	0	1	1	0	3	0	0	0	0	3	0	0	0
Seq1326	CCCTCGCGCCCTCCATGTGCTGTTCCTTTC	30	0	2	1	1	0	0	1	1	0	1	0	0	0	2	1	1	3	0	1	0	0	0	0	0	0	0	0	1	1	2
Seq1327	GTGATGCGATGGGGATGTATCAGCACCGTCAACTGAATCGCATGAGGGTCTGGCGCTTGGGTATTGGC	68	2	0	0	1	0	1	0	0	1	0	1	2	0	0	1	0	1	1	1	0	0	0	0	0	1	0	0	2	0	0
Seq1328	CGGTAACGGCGTGTGAGTGTCTACCTCCTC	30	0	0	0	0	0	0	1	0	0	0	0	0	9	1	0	2	0	1	0	0	0	1	2	0	0	0	0	0	0	0
Seq1329	CAGAAATTCGGCTGAATAGTCACGTACCGG	30	0	0	0	1	0	0	0	2	0	0	0	0	1	1	0	0	2	0	1	4	0	1	0	0	1	2	0	0	1	0
Seq1330	GCGGTCCGTCCGAACCAGGTCTCCTGATTC	30	0	0	0	1	0	0	1	1	0	3	0	0	0	0	1	1	0	1	1	2	0	2	0	1	0	1	0	0	1	0
Seq1331	GGGGTTTGGCGATTGGGACTGGCATGTTAG	30	0	2	1	0	0	0	0	1	0	1	0	1	0	0	0	1	0	3	0	1	1	1	2	0	0	0	1	1	0	2
Seq1332	CGGGTTAGGATAGGTCTAGGTAATCGTGAC	30	0	0	2	1	0	0	1	0	0	0	0	0	0	0	0	2	0	0	0	0	0	3	4	0	0	0	0	4	0	0
Seq1333	CCTAGGGAAAGAAGTGGGCCGTTATGATGG	30	0	2	0	0	0	2	2	1	0	2	0	1	0	0	0	1	0	1	0	0	0	0	1	0	1	0	0	1	2	2
Seq1334	GAACGCACTCGCAGGGTTTGGTGTCTATGG	30	0	2	1	0	0	0	1	1	0	0	0	1	0	1	0	1	0	0	1	0	1	0	1	0	1	0	2	0	0	2
Seq1335	GTGGGTGGGTGGGTGGTCTTCGTTGACTC	29	0	0	1	6	0	0	0	1	0	0	0	1	0	0	0	0	1	0	1	2	0	0	0	0	2	0	0	0	0	0
Seq1336	CCGGGGTACCCTGTGGGTCACTTTTTGTGC	30	2	0	2	0	0	0	0	1	0	2	2	1	1	0	0	0	0	0	0	0	0	3	0	0	1	0	2	0	0	0
Seq1337	GGGCACATGAAGGCTAGACTAGGTCGTATG	30	0	2	1	0	1	1	0	1	0	1	0	0	0	1	1	0	2	1	0	1	1	0	1	0	1	0	0	1	0	2
Seq1338	CGGTTATGAGGGCTAGGATGTGTCCGTATG	30	0	0	0	0	0	0	0	0	1	1	0	3	0	1	0	0	0	0	0	1	0	2	0	0	1	0	7	0	0	0
Seq1339	AAGGACTGCTTAGGATTTCGATGATTCAGG	30	0	2	0	0	0	0	0	0	1	3	0	0	0	1	0	1	2	1	0	0	4	0	1	0	1	0	0	0	0	2
Seq1340	CCCGGTATTGGGTTAGCATAAAGGCTCC	28	0	0	7	1	0	0	0	0	0	0	0	0	1	0	2	0	0	0	1	0	3	0	0	0	0	1	0	1	0	0
Seq1341	ACCTCGTCGCCTCCAGTGCTGTTTGTCGTC	30	0	2	0	0	0	0	0	0	0	0	0	1	0	0	0	0	0	0	2	0	3	0	1	1	1	1	0	0	0	2
Seq1342	CCGGTTGTGCATCTAGGTTGGGTAGGTTTG	30	1	0	0	0	1	0	0	0	1	2	0	1	0	0	0	0	5	0	0	2	1	1	0	0	0	0	1	1	0	0
Seq1343	GGATCGTCGTATCCTAGGTCAGTATTCATG	30	1	0	0	0	0	0	0	1	2	1	0	0	0	0	1	0	1	0	0	2	0	1	6	1	0	0	0	0	0	0
Seq1344	CGGGCCTGGCGATTGGGTTTGGCATGTTTC	30	1	0	1	2	0	0	0	1	0	0	2	0	0	2	1	0	2	1	0	0	1	1	1	0	0	0	1	0	0	0
Seq1345	CGGGGTATGAGGGCTAGTGTTGTAACGATG	30	0	2	1	0	0	0	0	1	0	1	0	0	1	0	1	0	1	1	0	1	2	0	0	0	0	0	0	0	3	2
Seq1346	GGATCTTCGGCTCGTAGGTCAGTATTCTC	29	0	2	0	0	0	1	0	1	3	0	1	0	0	1	1	0	3	0	0	2	0	0	0	1	0	0	0	0	1	2
Seq1347	ACGGTAACGGCGTCTGAGTGTCTTCGGTTC	30	0	0	1	1	0	0	0	0	0	0	0	0	1	1	0	2	0	0	1	2	2	1	1	0	0	0	1	1	2	0
Seq1348	GGATCGTCGTATCGTAGCTCAGTATTCATG	30	0	0	0	2	1	0	0	1	0	0	0	1	1	0	1	0	1	1	0	0	1	0	0	3	0	0	0	2	2	0
Seq1349	CGAGTTCGAGAGGGCTAGCTTATGCGTATG	30	0	2	0	1	0	0	0	0	0	0	1	1	1	0	0	3	0	2	0	0	1	0	2	1	0	0	0	0	1	2
Seq1350	ATTGCGAGGCGGGACGAATATTCACCCACT	30	0	0	0	2	0	0	0	1	0	2	0	2	0	1	0	3	1	0	0	0	0	0	2	0	0	1	0	1	0	0
Seq1351	AAGGACTGCTTAGGATTGCGATGATTCACG	30	0	2	2	3	4	0	0	1	0	0	0	1	0	1	1	0	0	0	0	0	0	0	0	1	0	0	0	0	0	2
Seq1352	CCTAGGGAAAGAAATGGGCCGTTATAATGG	30	0	0	0	0	0	0	0	1	0	0	0	1	0	1	0	2	0	1	0	0	1	1	3	0	1	2	0	0	0	0
Seq1353	GCGGTCCGTCCGAACCATGTCTCCTGATTG	30	0	0	0	1	0	0	2	1	2	0	1	0	1	0	0	2	0	0	0	0	1	0	0	0	0	1	1	0	1	0
Seq1354	CGGATTAGGGCCTGGCGCTTGGGTATTGGC	30	0	2	2	0	0	1	0	0	1	0	0	0	0	1	0	0	4	0	0	0	2	0	0	1	1	0	1	0	0	2
Seq1355	GTGAATGAAGCTCTTCCATGCTGGCGGTC	29	0	0	0	1	2	0	1	1	0	3	2	0	0	0	0	2	2	0	0	0	0	0	0	1	1	0	0	0	0	0
Seq1356	CGCATTAGGGTCTGGCGCTCGGGTATTGGC	30	0	0	0	0	0	0	1	2	0	0	0	0	0	0	0	0	3	1	0	2	1	1	0	1	0	0	0	0	2	0
Seq1357	CCCGGTATTGGGTTCGTAGAAAGGCTCCCTCTG	33	0	0	0	1	1	1	1	2	1	0	0	0	0	0	0	1	3	0	0	1	0	0	2	0	1	0	0	0	1	0
Seq1358	GGTCATGTTGGCCCGTCATATCTTGCGGG	29	0	0	1	3	0	0	1	0	0	0	0	0	0	0	0	0	0	1	0	0	0	2	0	2	1	0	0	3	2	0
Seq1359	CCAGTTGGCCCCAGTTTGTCGTTGTTGGGG	30	0	12	0	0	0	0	0	0	0	0	4	0	0	0	0	0	0	0	0	0	0	0	0	0	0	0	0	0	0	12
Seq1360	CGGTGAGAAGGCTAGGGTTTGACCCGTATG	30	0	0	0	1	1	0	1	1	1	1	1	2	0	0	0	2	0	1	0	1	0	1	0	1	0	0	1	0	0	0
Seq1361	GCGGTCCGTCCGAACCAGTTCTCCTGATTG	30	1	0	0	2	1	0	0	3	0	1	1	0	0	0	0	1	0	0	1	0	2	0	0	2	0	0	0	0	0	0
Seq1362	AGAGGGTTGGAGTGGATGGCTAATTCGGTC	30	0	0	1	0	0	1	2	0	2	1	0	0	0	1	0	3	0	0	1	1	0	0	0	2	1	0	0	0	0	0
Seq1363	TCGGTTGGCATCTAGGTTGGCTAGGTTTG	29	0	2	0	0	1	1	4	1	0	1	0	1	0	0	1	1	0	1	0	0	1	0	0	1	0	0	0	0	0	2
Seq1364	TGGATGTGTGTGTTGTGTAGTTGCTGAT	28	0	0	1	2	0	1	2	0	0	0	2	0	0	0	1	1	0	0	0	0	1	0	1	1	0	0	3	0	0	0
Seq1365	ACGTGTAAGGCTAACATCTTGGTGTGTATG	30	0	4	0	0	0	1	0	0	0	0	0	1	2	0	2	0	0	0	0	0	0	0	0	0	1	1	0	0	2	4
Seq1366	TGGATGTGTGTGTTGTGTAGTAGCTCTGAT	30	1	0	0	1	1	0	1	0	0	2	0	0	1	0	1	2	2	0	1	0	0	0	0	1	0	0	0	1	1	0
Seq1367	CGGTCTCAGCACCGTCAACTGAATCGCATGAGGGTCTGGCGCTTGGGTATTGGC	54	0	0	0	1	0	1	1	0	0	0	0	0	0	2	0	1	1	0	0	1	2	1	0	0	1	0	0	0	1	0
Seq1368	CGTGAGATTTCCTCCTTCGTGCTGTCGGTC	30	3	0	1	0	1	0	0	0	1	0	0	0	0	0	0	1	2	2	1	1	0	0	0	0	1	0	0	2	0	0
Seq1369	TGGGAAATTCGCGCCTCCATGTGCTGTCTG	30	0	0	0	0	0	0	0	0	0	3	0	1	3	0	0	1	0	1	0	2	2	0	0	2	0	0	1	0	0	0
Seq1370	GAACGCACTCGCAGGGCTTGGTATCTATGG	30	0	2	2	0	1	0	0	2	0	0	0	0	0	0	0	0	0	0	0	1	0	0	0	0	1	0	3	2	2	2
Seq1371	CCCCCGCGCCTCCATGTGCTGTTCTTGTTC	30	0	2	0	0	0	0	2	1	0	0	1	0	1	0	0	0	1	0	0	2	0	3	0	0	2	0	0	0	1	2
Seq1372	GCCTTTACGCGCGCCTCCATGTGCTGTTTG	30	1	2	0	0	0	0	0	0	1	0	0	0	4	0	1	0	0	0	0	0	0	0	0	1	0	2	0	0	2	2
Seq1373	CGCGCCTCTCCATGTGCTGCCTCGGTGTTT	30	1	0	3	0	3	1	0	1	0	0	0	0	1	0	0	0	0	0	0	1	0	5	0	0	0	0	0	0	0	0
Seq1374	ATGGACTGCTTAGGATTGCGATGATTCAGG	30	1	0	0	0	0	0	3	0	0	1	1	0	0	1	0	1	2	0	1	2	0	0	0	1	1	1	0	0	0	0
Seq1375	CGAACAGTTGGCCTGCTTTGACAATGCGGG	30	2	0	0	0	0	0	0	0	0	0	1	0	1	0	0	3	0	1	1	0	1	3	1	0	0	2	0	0	0	0
Seq1376	GTGGGTATTCTCGTTGGCCTGCTTGTCGGG	30	1	0	1	0	1	0	2	1	0	0	3	0	1	0	3	0	0	0	0	0	0	0	0	0	0	0	0	0	3	0
Seq1377	GGTAAGTTGGCCTGGATCTGGATTCCGGG	29	0	2	0	0	1	1	0	0	0	0	0	0	0	1	0	0	2	0	0	2	1	0	3	1	2	0	0	0	0	2
Seq1378	GGACAGTTGGCCTGGGACTATTGTTCCGGG	30	0	4	0	0	0	1	0	0	0	0	0	0	2	1	0	3	2	0	0	0	0	0	0	0	0	0	0	0	3	4
Seq1379	CAGAAATTCGGCCGAATAGTCGCGTACCGG	30	0	2	0	0	0	0	1	2	1	1	0	0	0	0	0	1	2	0	0	0	0	2	1	2	1	0	0	0	0	2
Seq1380	GTGGTGAAGGCTAGCACTGTATTGCGTATG	30	0	0	0	0	2	2	0	0	0	2	1	0	0	1	3	0	0	2	0	1	0	0	0	1	0	1	0	0	0	0
Seq1381	CGCGCCCTCCATGTGCTGCTCCTTTTCCCG	30	0	0	1	0	3	0	1	0	0	0	0	0	2	1	0	0	0	0	0	2	0	0	1	0	0	0	1	2	0	0
Seq1382	GTGATGCAATGGAGATGTATCAGCACCGTCAACTGAATCGCATGAGGGTCTGGCGCTTGGGTATTGGC	68	1	6	0	2	1	0	0	0	0	0	1	3	0	0	0	0	0	0	0	0	0	2	0	0	0	0	0	0	0	6
Seq1383	ACATTGGAGGTAGCGGTACCATGGGGCTCG	30	1	0	0	1	1	0	3	0	1	1	0	0	0	0	0	1	2	1	0	0	2	0	0	0	0	0	0	0	1	0
Seq1384	CGTATAAGGGTCTGGCGCTTGGGTATTGGC	30	1	2	0	0	0	0	1	0	0	2	0	1	0	0	0	1	1	2	0	0	0	2	0	1	1	0	0	1	0	2
Seq1385	GGATCGTCGTATCGTAGGTCAGTATTCACG	30	0	0	1	0	0	0	1	0	1	0	0	0	2	0	1	4	2	1	0	0	0	0	0	0	0	1	0	0	2	0
Seq1386	CAGAAATTCGGCCGAGTAGTCACGTACCGG	30	0	0	0	0	0	0	0	1	0	0	0	1	1	0	0	1	0	4	0	0	2	1	1	0	3	1	0	0	0	0
Seq1387	TGGGACAATTATGGCTAGTGGGAACGTATG	30	0	0	4	0	3	1	0	0	0	0	0	0	0	0	1	1	0	0	0	0	0	1	0	1	0	0	0	3	0	0
Seq1388	CCATCCATGGGTTCCAGCTTCAGTCCCCTG	30	3	0	0	0	1	0	0	0	1	1	0	0	1	0	0	0	3	0	0	1	0	0	0	1	0	0	2	0	2	0
Seq1389	GCGGTCCGTCCGAACCAGGTTCCCTGATTG	30	2	0	2	0	0	1	1	1	0	0	0	1	0	0	1	0	0	1	0	0	0	0	3	0	1	0	1	1	0	0
Seq1390	CGATCTCCCGGGCTGCTATGCTTTTGGTTC	30	0	0	0	0	0	0	0	0	0	0	0	1	1	0	0	1	1	3	2	0	1	0	1	0	0	1	1	0	2	0
Seq1391	CGGTAACGGTGTTTGAGTGTCTACCTCCTC	30	0	2	0	0	0	1	0	0	0	0	3	2	1	0	0	0	0	0	0	0	0	2	0	2	0	0	0	0	1	2
Seq1392	GTTTTCATGAGGGCTAGCGAAGGGCGTATG	30	0	0	1	2	0	0	1	3	0	0	0	0	0	3	1	0	2	0	0	0	0	0	0	2	0	1	0	0	0	0
Seq1393	GGATCGTCGTATCGTAGGTCAGTATTTATG	30	0	4	0	0	1	0	1	1	0	0	0	1	0	0	1	0	1	0	1	1	1	0	1	1	0	0	0	0	1	4
Seq1394	CCCGCATGCTGTCTGGTCACCCGCGAGTTG	30	0	0	4	0	0	0	3	1	3	1	2	0	0	0	0	1	0	0	0	0	0	0	0	0	0	0	0	1	0	0
Seq1395	AAGGACTGCTTAGGATTGCGATGATTCAGGGTGATGCGATGGAGGTGTATCAGCACCGTCAACTGAATCGCATGAGGGTCTGGCGCTTGGGTATTGGC	98	0	12	0	0	0	0	0	1	0	0	0	0	1	0	0	0	0	0	0	0	0	0	0	2	0	0	0	0	0	12
Seq1396	GGATCGACGTATCGTAGGTCAGTATTCATG	30	1	6	0	0	2	0	0	0	0	0	0	1	0	0	0	1	0	1	0	0	0	1	0	0	0	0	0	3	0	6
Seq1397	CCCAGGGAAAGAAGTGGGCCGTTATAATGG	30	0	0	0	0	0	0	1	0	0	0	1	0	0	6	0	0	1	0	0	0	5	0	0	0	0	0	2	0	0	0
Seq1398	GATAGATGATGGCTAGTGGGTATACGTATG	30	0	2	0	0	0	0	1	0	0	0	4	0	0	0	0	0	0	0	0	0	1	1	1	0	2	0	1	1	0	2
Seq1399	GTCCCTCGCGCCTCCATGTGCTGTCGTTTC	30	0	8	0	0	0	0	2	0	0	0	1	0	0	0	1	0	0	0	2	0	1	1	0	0	0	0	0	0	0	8
Seq1400	GAACGTACTCGCAGGGCTTGGTGTCTATGGGTGATGGGATGGAGATGTGCACCGTCAACTGAATGAACGTACTCGCAGGGCTTGGTGTCTATGG	94	0	0	0	4	0	0	0	3	0	0	0	0	0	0	0	1	0	0	0	0	1	1	0	0	1	1	1	2	0	0
Seq1401	CTCGGTTTGTTGGGTGGGAGGATTAGTTGC	30	0	0	0	1	0	1	0	0	3	0	0	0	0	0	0	3	1	0	1	1	0	0	1	1	0	0	1	2	0	0
Seq1402	GCGGACCGTCCGAACCAGGTCTCCTGATTG	30	0	0	2	0	1	1	2	2	0	0	1	0	1	0	1	1	0	0	0	2	0	0	0	1	1	0	0	0	0	0
Seq1403	GACTTTCGCGCCCTCCATGTGCTGTTCCTG	30	1	2	0	1	0	0	0	0	0	0	0	1	0	2	0	0	1	0	1	2	0	1	0	0	1	1	0	0	0	2
Seq1404	TCGGTCCGTCCGAACCAGGTCTCCTGATTG	30	0	0	0	2	0	0	0	1	0	0	0	1	2	3	0	0	1	0	0	1	1	1	0	0	0	0	1	1	1	0
Seq1405	GTGGCACCTGCGGTAAAGGCGACTTTCGTG	30	0	0	0	0	0	0	0	0	0	0	1	5	2	0	2	0	0	0	0	2	0	2	0	2	0	0	0	0	0	0
Seq1406	CTCGCGGAAACCACGTACCTATTCGGATTC	30	0	0	0	1	2	1	2	1	0	0	0	2	1	0	0	0	1	0	4	0	1	0	0	0	0	0	0	0	0	0
Seq1407	CCAGTTGGCCTGGAGGATTCGTCTTCCGGG	30	1	2	0	0	2	1	0	1	0	1	1	0	0	0	1	1	0	0	0	1	0	0	1	0	2	0	0	0	1	2
Seq1408	TGGATGTGTGTGTTGTGCAGTTGCTCTGAT	30	2	0	0	1	0	1	0	2	0	0	1	2	1	0	0	0	0	0	0	2	0	0	0	0	0	0	2	0	2	0
Seq1409	GGTATTGGGTTCGTAGAATGGCTCCCTCTG	30	2	2	1	1	0	0	2	0	1	1	0	0	0	1	0	1	0	0	0	0	0	1	0	0	0	1	1	1	0	2
Seq1410	GGATCCTCGGCTCGTAGGTCAGTGTTCTC	29	1	6	0	1	0	1	0	0	0	1	0	0	0	0	1	0	0	0	0	0	1	0	0	0	0	1	0	0	0	6
Seq1411	AAGCACTGCTTAGGATTGCGATGATTCAGG	30	1	0	0	0	0	0	1	0	2	0	0	0	1	0	1	1	1	1	1	1	0	1	0	0	0	0	2	0	2	0
Seq1412	TGGAGTGGCTTGCGTTCCCTCATTTCATAC	30	2	0	0	0	0	1	1	1	2	1	0	1	0	0	0	1	1	0	0	1	1	1	0	0	0	1	0	0	1	0
Seq1413	CATCGGTTATGCTCCCCGGTTCCCGGCTTT	30	1	0	0	0	0	0	0	1	1	0	2	0	0	2	0	0	1	1	2	0	0	0	0	2	0	0	1	0	2	0
Seq1414	TCGGTGGCATCTAGGTTGGGTAGGTTTG	28	0	0	0	0	0	1	0	0	0	0	1	0	3	0	0	2	0	1	0	2	2	1	0	2	0	0	0	0	1	0
Seq1415	CCCGGTATTGGGTTAGTACAAAGGCTCC	28	1	6	0	0	1	0	0	0	0	0	0	1	0	0	1	1	0	0	0	1	1	0	0	0	1	1	0	1	0	6
Seq1416	CCATCCATGGGTTCTGGCTTCAGTCCCCTG	30	0	0	0	0	1	0	0	2	3	1	1	0	0	2	1	1	1	0	1	0	0	0	0	0	0	0	0	0	2	0
Seq1417	CCCGCGCCTCCATGTGCTGCTTTTTCACCC	30	0	2	0	1	1	0	0	0	0	0	2	0	0	0	0	0	0	0	0	3	0	1	0	0	0	1	2	0	2	2
Seq1418	CGCATTAGGGTCTGGCGTTTGGGTATTGGC	30	1	0	0	0	0	3	0	0	0	2	2	0	0	0	2	0	0	0	0	0	1	0	0	0	0	2	0	0	1	0
Seq1419	TCCAGGGAGATTCAGTCCCTATCCACGTG	29	1	2	0	1	0	1	0	0	0	0	0	0	1	0	0	1	2	1	0	0	1	0	1	0	1	0	1	2	0	2
Seq1420	GAACGCACTCGCAGGGCTTAGTGTCTATGG	30	1	0	0	1	0	0	0	0	1	0	0	0	4	0	0	0	1	0	0	0	0	0	1	1	0	2	2	1	0	0
Seq1421	CCGCGCCTCCATGTGCTGTCTGTCCTTTTC	30	2	0	0	0	0	0	1	1	0	0	0	0	0	1	1	0	1	0	1	0	1	2	0	0	0	1	0	1	3	0
Seq1422	CGCCTCCCGGGCTGCCTGTTTTGTTTTTTG	30	0	0	0	0	0	0	1	0	1	1	0	0	0	1	0	0	0	1	2	4	0	0	0	0	1	0	3	0	1	0
Seq1423	CCGGGGTATGATGGCTAATGTAAATGTATG	30	0	0	0	0	1	0	2	0	0	0	0	1	0	0	0	1	0	0	1	0	1	0	1	2	4	0	0	0	2	0
Seq1424	GGTGTTCAGGCTAGCATGTGGGTGCGTATG	30	0	0	0	1	1	5	0	0	1	0	0	0	0	0	1	1	2	0	2	0	0	0	0	0	0	0	0	0	1	0
Seq1425	GGACAGTTGGCCTGGTTCTTGTCTACCGGG	30	0	0	1	2	0	0	2	0	2	2	0	1	0	1	0	0	0	1	0	0	1	0	0	0	0	0	0	1	1	0
Seq1426	GGTATTGGGTTCGTAGAAAGGCTCCCTCG	29	0	0	0	0	0	0	0	0	1	0	1	0	0	0	1	0	1	0	0	0	1	0	0	2	1	0	0	3	5	0
Seq1427	CCTAGGAAAAGAAGTGGGCCGTTATAATGG	30	0	0	0	1	0	1	1	1	0	0	0	1	0	2	0	0	0	0	0	0	0	3	0	0	1	0	1	1	2	0
Seq1428	CGCTCTCCCGGTCTGTATTGGTGGTTTGTC	30	3	4	0	0	0	2	0	0	0	0	0	0	4	0	0	0	1	0	0	0	0	1	0	0	0	0	0	1	0	4
Seq1429	GGTCGGGCTCAGGGCTTTGGGTTCCCTATG	30	1	0	0	0	0	0	0	3	0	0	0	0	0	1	0	0	1	0	0	1	0	0	0	1	1	3	0	0	1	0
Seq1430	TCCGCGCCTCTCCATGTGCTGTTATTTGC	29	0	0	1	1	0	1	0	0	0	1	1	0	1	1	1	1	0	0	0	0	3	0	0	0	0	1	0	0	2	0
Seq1431	GTGGGTGGGTGGGTGGCACAGTTGCGTTAC	30	0	2	0	0	1	1	0	0	1	1	0	1	0	0	0	1	0	1	0	0	0	0	2	0	3	0	0	0	0	2
Seq1432	CCTAGGGAAAAAAGTGGGCCGTTATAATGG	30	1	2	0	2	0	0	0	2	0	0	0	1	0	3	1	0	1	0	0	0	1	0	0	0	0	0	0	0	0	2
Seq1433	GAACGCACTCGCAGGGCTTGGTGTTTATGG	30	1	2	0	2	0	1	0	1	1	0	0	0	0	0	0	1	0	0	0	0	1	1	1	0	0	2	0	1	0	2
Seq1434	CCTAGGGAAAGAAGTGAGCCGTTATAATGG	30	0	0	2	0	2	1	1	0	0	0	0	0	0	0	0	1	1	0	0	1	0	0	0	2	1	1	0	1	0	0
Seq1435	GCGGGTGGGTGGGTGGTAAGTTGTGCCGAC	30	1	2	0	0	0	0	0	0	1	0	0	0	0	2	0	0	0	0	0	0	1	0	0	0	0	0	4	0	3	2
Seq1436	CTCGCCGCTGTTCCAGGGTATACACGTGTC	30	0	0	0	0	0	0	1	0	1	0	0	0	2	0	1	1	0	4	0	1	1	0	0	0	2	0	1	0	0	0
Seq1437	GCGGTCCGTCCGAACCAGGTCACCTGATTG	30	2	0	0	0	2	1	1	0	4	0	1	1	0	1	0	0	0	0	0	1	0	0	0	0	0	0	0	0	1	0
Seq1438	CGCATGAGGGTCTGGCGCTTGGGTATTGGCGTGATGCGATGGGGATGTATCAGCACCGTCAACTGAATGGTATTGGGTTCGTAGAAAGGCTCCCTCTG	98	0	0	0	2	2	0	0	1	0	1	0	0	0	0	0	2	0	1	1	0	1	0	0	0	1	0	0	3	0	0
Seq1439	GGGGACGAAAACTTCCAGGGAGAGTTTTG	29	0	8	0	0	0	0	1	0	0	1	0	0	0	0	1	0	0	0	0	0	0	0	1	0	0	0	0	2	1	8
Seq1440	TGGAGTGGCTTGCGTTTCCTCATTTCGTAC	30	0	0	0	3	0	1	0	1	3	0	0	2	1	0	0	3	0	0	0	0	0	0	0	0	0	0	0	1	0	0
Seq1441	TCGGGTTACGCATCTAGGTTGGGTAGGTTTG	31	0	0	1	0	4	0	2	1	1	0	0	0	1	0	0	0	1	0	0	0	0	0	0	0	0	0	1	2	0	0
Seq1442	CTCGCCGCCGTTCCAGGGTATACACATGTC	30	0	4	0	0	0	0	0	1	0	1	0	1	0	0	1	0	1	0	0	0	0	0	0	0	1	0	0	1	1	4
Seq1443	CTCGCCGTCGTTCCAGGGTATACACGTGTC	30	0	0	0	0	1	0	0	2	0	3	0	1	1	0	0	0	0	1	1	0	0	0	3	0	1	1	0	0	0	0
Seq1444	CGGGCATTCAGCACCGTCAACTGAATCGCATGAGGGTCTGGCGCTTGGGTATTGGC	56	0	2	4	0	0	0	0	0	0	0	0	1	0	1	0	0	0	0	1	0	3	0	0	0	0	0	0	3	0	2
Seq1445	CGGCTCAGTTGGCCTGGATGTGCTTCCGGG	30	0	0	1	0	0	0	0	0	0	0	0	0	1	0	0	3	5	0	0	0	0	0	0	0	0	0	4	0	1	0
Seq1446	CCACACGGCGGGCTGCTGATTACTTGGACC	30	0	0	1	2	3	0	0	0	0	0	0	0	1	2	0	1	0	0	1	0	1	0	0	0	0	1	0	0	0	0
Seq1447	GGCGCACTCGCATGTGCTGTTGTTTGCTTC	30	2	0	0	0	0	0	0	0	0	0	1	0	1	1	1	3	0	1	2	1	0	1	1	0	0	0	0	0	0	0
Seq1448	AGGATTGCCCAGGTCTGCTGACTTCAGTTC	30	0	0	1	0	2	0	0	0	2	0	0	0	0	0	3	3	0	0	0	0	1	0	0	0	0	1	0	0	1	0
Seq1449	CGTTCTCCCGGGCTGCCCCTTTTATGTTTG	30	0	2	0	0	0	1	1	0	0	0	0	0	0	0	0	2	0	0	0	4	1	0	1	1	0	0	2	0	0	2
Seq1450	CCGTGAGGAGTCATCTCTTTGCTGTCGGTC	30	0	0	1	0	2	0	0	1	0	0	0	0	0	2	0	0	2	0	0	0	0	3	0	0	1	0	1	0	1	0
Seq1451	CGGTAACGGCGTTTGAGTGTCTACCTTCTC	30	0	2	0	1	0	4	1	0	0	0	0	0	1	0	0	0	0	1	0	0	0	0	1	0	0	0	0	1	0	2
Seq1452	GCAGTCCTGGTTCCCAGGCACCCTCCGGTG	30	1	0	0	0	0	1	0	0	1	0	2	0	0	0	0	2	2	0	1	0	1	0	1	0	0	0	0	0	2	0
Seq1453	CCTCTCCCGTGTGCTGCGATTGTGCTCTTG	30	0	10	1	1	0	0	0	0	0	0	0	0	1	0	0	1	0	0	0	0	0	0	0	0	0	0	0	0	1	10
Seq1454	TCCCGGGAGATTCAAGTCCGTGCATCTGTG	30	0	10	0	0	0	0	0	1	2	0	0	0	0	0	0	0	0	0	0	0	0	0	0	0	0	1	0	0	0	10
Seq1455	CGTTCTCCCGGTGATGTGTACCTGATCTTG	30	0	2	1	0	0	0	0	0	0	2	0	0	0	0	0	1	0	3	1	0	0	0	3	1	0	0	0	0	0	2
Seq1456	TCCCGGGAGATTCAACGTTGCTCCTTCTTG	30	0	2	0	1	0	0	0	3	0	0	0	0	1	0	1	1	1	1	0	0	0	0	1	0	0	0	1	1	1	2
Seq1457	CGGGTAGTGAAGGCTAGGTTCTACCGTATG	30	0	0	0	1	2	0	0	0	0	0	4	0	0	0	0	0	0	0	0	0	0	1	0	1	0	1	0	0	2	0
Seq1458	TCCAGGGAGATTCGTTGCTTCTTGCTATTG	30	0	2	0	0	0	0	2	3	0	0	1	0	0	0	0	0	2	0	0	0	1	3	0	0	0	0	1	0	0	2
Seq1459	CCGCGCCCTTCCATGTGCTGTCTTTTCTC	29	0	2	1	1	0	0	0	1	0	0	0	0	2	0	1	0	0	0	2	1	0	1	1	0	0	0	0	1	0	2
Seq1460	CAGAAATTCGGCCGAATGGTCACGTACCGG	30	0	0	0	1	0	0	1	1	0	0	0	0	0	0	1	2	2	0	0	0	0	0	5	1	0	0	0	0	0	0
Seq1461	TCAGTTGGCATCTAGGTTGGGTAGGTTTG	29	2	0	0	1	0	1	0	2	0	1	2	0	0	1	0	2	0	0	0	0	1	0	0	0	2	0	0	0	0	0
Seq1462	CCACAGTTGGCCTGGTCCGTTTGGTCCGGG	30	0	0	0	0	1	1	1	0	0	0	0	0	0	2	0	0	0	2	0	0	0	0	0	0	2	3	0	2	0	0
Seq1463	CTCGCCGCCATTCCAGGGTATACACGTGTC	30	4	0	0	0	2	0	1	1	0	1	0	0	0	1	1	1	0	0	1	0	0	1	0	1	0	0	0	0	0	0
Seq1464	GGAACCAGGAAGGCTAGTATGTTACGTATG	30	0	0	0	3	0	0	0	0	0	0	0	0	1	0	0	0	0	4	2	0	0	3	0	1	0	0	0	0	1	0
Seq1465	CGGTAATGGCGTTTGAGTGTCTACCTCCTC	30	1	0	0	1	2	0	0	0	0	0	0	3	0	0	1	0	2	0	0	0	0	0	0	3	0	0	1	0	1	0
Seq1466	CGCGTGAGGGTCTGGTGCTTGGGTATTGGC	30	0	2	2	0	0	0	2	0	2	1	2	0	0	0	0	0	2	0	1	0	0	0	1	0	0	0	0	0	0	2
Seq1467	GGATCCCCGTTTCGCTGGTCAGTATTCTTC	30	0	2	0	0	0	1	2	0	0	0	0	0	0	1	2	0	0	1	0	0	0	1	0	0	2	0	1	1	0	2
Seq1468	GAACGCACTCGCAGGGCTTGGTGTCTATTG	30	0	2	0	0	0	0	0	0	0	2	1	1	1	0	0	0	1	2	0	0	0	4	0	0	0	0	0	0	1	2
Seq1469	CGCGCCTCCATGTGCTGTCTTTCTCTTAGG	30	3	0	0	0	0	0	0	0	2	2	1	1	2	0	0	0	0	0	0	0	0	0	0	1	0	0	2	0	1	0
Seq1470	GGGTGTTTCACGTTGGCCTGTACTTACGGG	30	3	0	0	0	0	0	0	0	0	0	0	0	0	1	1	0	0	1	1	1	0	1	0	2	0	0	1	1	1	0
Seq1471	CGCGGCCGTCACTATACATAGTCCCTCTGG	30	0	0	0	0	1	0	0	1	0	0	0	0	1	0	1	2	1	1	1	2	0	0	1	0	0	1	0	1	0	0
Seq1472	CAGCACCGTCAACTGAATCAGCACCGTCAACTGAATCGCATGAGGGTCTGGCGCTTGGGTATTGGC	66	0	2	3	1	0	0	2	0	1	0	0	0	0	0	0	0	0	0	1	0	0	0	1	2	1	1	0	0	0	2
Seq1473	TCGCGCCTCCATGTGCTGCCTCCCTGTCTG	30	0	0	0	0	0	0	0	1	0	2	0	0	2	0	0	0	2	0	0	2	0	0	0	1	0	1	1	2	0	0
Seq1474	GGTTGCTCTCGAGTTCCCGGGAGACTCGTG	30	0	4	1	0	3	0	0	0	1	0	0	0	0	0	0	1	0	1	0	0	1	0	0	0	0	0	0	1	2	4
Seq1475	GGTCAGGCTCAGGGCTTTGGGTCCCCTATG	30	0	0	0	0	0	1	0	2	0	0	0	0	0	2	0	0	1	1	0	0	0	0	1	1	1	2	0	1	2	0
Seq1476	TCGCGCCTCCATGTGCTGTTGTCTGTACCC	30	0	2	0	0	0	0	0	3	0	0	0	0	0	1	0	0	0	2	0	0	1	3	0	0	0	0	1	0	0	2
Seq1477	CGCATGAGGGTCTGGCGCTTGGGTATTGGCGTGATGCGATGGAGGTGTATCAGCACCGTCAACTGAATGGTATTGGGTTCGTAGAAAGGCTCCCTCTG	98	2	0	0	0	0	3	1	1	0	0	0	0	0	1	0	0	0	0	0	0	2	0	0	0	0	0	0	2	1	0
Seq1478	AAGGACTGCTTAGGATTGCGATATTCAGG	29	0	6	0	0	1	0	1	0	0	1	0	2	1	0	0	1	0	0	0	0	1	0	1	0	0	0	0	0	0	6
Seq1479	GGTATTGGGTTCGTAGAAAGGCTCCCTCTGGTGATGCGATGGAGGTGTATCAGCACCGTCAACTGAATCGCATGAGGGTCTGGCGCTTGGGTATTGGC	98	0	0	3	1	2	0	0	0	0	0	0	3	1	0	0	0	0	2	1	0	0	0	0	2	0	0	0	0	0	0
Seq1480	CCTAGGGAAAGAAGTGGGCCGTCATAATGG	30	0	0	0	1	0	0	0	0	1	2	0	0	0	0	0	0	0	2	1	1	0	0	0	3	1	0	1	1	0	0
Seq1481	TGGATGTGTGTGTTTTGTAGTTGCTCTGAT	30	0	0	1	2	0	1	1	1	0	1	0	1	0	0	0	1	0	2	0	0	0	1	0	0	1	0	2	0	0	0
Seq1482	CATCCGATGAAGGCTAGTGTGGCACGTATG	30	0	2	2	0	0	0	2	0	0	0	0	0	0	1	1	1	0	1	0	0	0	2	0	1	0	0	0	0	2	2
Seq1483	GGCCTCCATGCTGCCCGGTCTGCTATCTTG	30	0	0	1	0	1	0	1	1	0	1	1	0	0	3	1	0	2	0	0	0	0	0	0	0	0	3	0	0	0	0
Seq1484	GGTGATCATCGCATACGGTAGTTGGTTGG	29	1	4	0	0	0	0	1	0	0	0	0	0	1	0	1	1	1	0	0	0	4	0	0	0	0	1	0	0	0	4
Seq1485	GGACTCGGTGGATGGGGGGAGGTCCTTTTG	30	1	0	0	1	3	0	1	0	0	0	0	0	0	0	1	0	1	0	1	0	2	0	0	0	1	0	2	0	1	0
Seq1486	TGGATGTGTGTGTTGTGTGGTTGCTCTGAT	30	0	0	0	1	0	0	0	0	0	2	0	0	1	1	0	2	1	1	0	0	0	1	0	0	1	0	1	1	1	0
Seq1487	CGTCCTCCCGGGCTGCCTGTGTTCCTTCTC	30	1	0	1	0	0	0	0	0	0	0	4	1	0	0	1	2	0	0	0	0	0	0	0	0	1	0	0	0	4	0
Seq1488	GCGTGAGCCCTTACTCCATGCTGTCCGGTC	30	2	0	0	0	0	0	1	1	0	2	0	2	0	1	0	0	1	0	0	0	1	0	1	1	0	0	1	0	1	0
Seq1489	CATCCGGTGATTATGGGATCCTCTGGGGTG	30	0	0	0	0	0	0	5	0	2	0	0	1	0	1	0	0	0	2	0	0	0	0	0	0	0	0	1	0	3	0
Seq1490	ACGTTCAGGCTAAGGTTCGACCTGTATG	28	3	0	2	3	0	1	0	0	0	1	0	0	0	0	0	1	0	0	0	0	0	1	0	2	0	0	0	0	1	0
Seq1491	CGCACGGGGGTCTGGCGCTTGGGTATTGGC	30	3	0	0	1	2	0	0	2	0	0	0	0	0	2	1	0	1	0	1	0	0	0	0	0	0	0	2	0	0	0
Seq1492	TGGATGTGTGTTGTGTAGTTGCTCTGAT	28	0	0	1	0	1	1	0	0	1	0	0	0	1	1	1	4	0	0	1	0	0	0	0	2	0	0	1	0	0	0
Seq1493	CGATCGTCGTATCGTAGGTCAGTATTCATG	30	0	0	0	0	3	1	0	0	0	0	0	1	0	0	0	0	0	0	0	0	1	1	2	1	0	0	3	1	0	0
Seq1494	CGGTAGGGAAAGGCTAGATTAGATCGTATG	30	0	0	0	0	2	0	0	0	1	0	1	0	0	1	0	0	0	3	2	1	0	0	2	0	0	0	0	0	2	0
Seq1495	GCGGATGAGGGCTAGCATATAACTGCGTATG	31	0	0	0	0	0	0	0	0	0	0	0	2	0	0	0	4	0	0	1	1	1	0	2	1	0	2	0	1	0	0
Seq1496	AGGGCCTGGCGCTTGGGTATTGGC	24	0	0	0	3	0	0	2	1	0	0	0	0	2	2	0	2	0	0	1	1	0	0	0	0	0	0	1	0	0	0
Seq1497	GGTATTGGGTTCGTAGAAAGGCTCCATCTG	30	0	2	0	0	1	1	1	1	0	0	0	0	0	0	0	0	0	0	0	0	1	2	2	0	0	1	0	0	0	2
Seq1498	GGTTGCCGAGTTCCAGGGAGACTCGTCTTG	30	0	0	0	1	3	0	0	0	0	0	0	1	2	0	0	0	0	1	0	1	1	1	0	1	0	0	0	0	2	0
Seq1499	ACATCACGTGTGGGTGGGTGGGTGGTCTTC	30	0	4	0	3	3	0	0	0	0	0	0	0	0	0	0	0	0	0	0	0	0	0	0	0	0	0	0	0	3	4
Seq1500	CGCTCTCCCGGTCTGTTTTTGGTTCGTGTC	30	1	2	1	0	0	0	2	0	0	1	0	0	0	0	2	0	0	0	1	0	0	0	0	0	0	0	3	1	0	2
Seq1501	CGCATTGGGGTCTGGCGCTTGGGTATTGGC	30	0	0	0	1	0	0	1	1	0	0	0	0	0	0	0	2	0	3	0	0	0	0	1	0	0	2	1	0	1	0
Seq1502	CCCGCGCCCTCCATGTGCTGCCTTTGTTTC	30	0	0	0	2	0	0	0	2	0	2	0	0	2	1	0	0	1	0	1	1	0	0	0	1	1	0	0	0	0	0
Seq1503	GCTTTGGGAGTGCTGGTCTTACAGTTCTGG	30	2	0	0	1	0	2	0	0	0	0	0	0	2	0	0	0	2	0	1	1	0	0	1	1	1	0	0	0	0	0
Seq1504	GGATCGTCGTATCGTTGGTCAGTATTCATG	30	0	2	0	0	0	1	0	2	1	0	0	0	0	0	0	0	0	0	1	2	0	0	2	0	1	0	0	1	1	2
Seq1505	GGCGGGAGGGTGGGTGGAATTCAGTGCTTC	30	0	2	1	0	1	1	0	0	0	0	0	0	0	0	0	1	1	0	1	2	1	0	1	1	0	0	0	0	0	2
Seq1506	GCGCGAGAATTCATCTTTATGCTGTCGGTC	30	2	2	0	2	1	0	0	1	0	0	0	0	2	0	0	0	0	2	1	0	0	0	0	0	0	1	0	0	0	2
Seq1507	GCGCGCCCTCCATGTTGCTGTTTCCCTTCC	30	1	0	1	1	0	0	1	1	0	0	0	0	0	1	0	2	0	2	0	0	0	0	0	1	1	1	1	0	0	0
Seq1508	CGCGTCCGTCACTTCTAGTCCCTCCTTCGG	30	0	6	0	0	2	1	0	1	0	2	0	0	1	0	0	0	1	0	0	0	0	0	0	0	0	0	0	0	0	6
Seq1509	TCGATGATGGCTAGACTGTAGTGTCGTATG	30	0	0	2	1	0	2	0	0	1	0	0	0	0	0	0	0	0	1	1	0	2	0	2	0	0	0	0	1	1	0
Seq1510	GGTATTGTGTTCGTAGAAAGGCTCCCTTTG	30	0	2	0	1	0	0	0	0	1	0	1	1	0	0	0	0	0	3	2	0	1	1	0	0	0	1	0	0	0	2
Seq1511	CGCATAAGGGCCTGGCGCTTGGGTATTGGC	30	0	0	0	1	3	0	0	0	1	0	0	0	0	3	2	1	0	0	0	0	0	0	1	0	0	1	0	1	0	0
Seq1512	TGTATGTGTGTGTTGTGTAGTTGCTCTGAT	30	0	0	0	0	0	1	0	0	0	0	0	2	1	4	0	0	0	0	0	0	1	0	0	0	2	0	0	0	3	0
Seq1513	CCGTGAGGCCCATCTCCATTAGGTGCTGCC	30	0	6	0	3	0	0	0	0	0	0	3	0	0	0	0	0	0	0	0	0	0	0	0	0	0	0	0	0	2	6
Seq1514	CCTAGGGAAAGAAGTGGGCCGTTACAATGG	30	0	0	0	2	0	0	0	1	0	0	0	1	0	2	0	0	0	0	0	0	0	1	0	1	0	5	0	0	1	0
Seq1515	CGGCGGGTGGGTGGGTGGTCTTGATTCTCG	30	0	0	0	1	1	1	0	1	1	1	0	0	0	0	4	0	0	0	0	0	2	0	0	1	0	0	0	0	1	0
Seq1516	ACAGAGGAAGCATCGTTGGGTAGGCTATTC	30	0	0	0	0	3	0	0	1	1	2	0	1	0	0	0	1	0	0	1	0	0	0	2	0	1	0	1	0	0	0
Seq1517	CGCATGGGGGTCTGGCGCTTGGGTATCGGC	30	0	0	0	1	0	0	1	0	0	0	0	0	2	2	0	0	0	0	0	1	2	2	0	1	1	0	0	0	0	0
Seq1518	GGATCGTCGTATCGTAGGTCAGTATTCATA	30	0	0	1	0	0	0	0	1	0	0	0	0	0	1	0	1	1	0	0	0	0	0	0	2	1	0	0	2	1	0
Seq1519	GATTCCCAGAGCATAGGTGGGCCAACGCTG	30	0	2	0	0	0	0	0	2	1	0	1	0	0	2	2	0	0	0	2	1	0	0	0	0	0	0	0	0	1	2
Seq1520	CCCAGTTGGCCTGGACTTGTGTTATCCGGG	30	2	0	0	0	0	0	0	0	0	0	3	0	0	0	0	1	0	0	0	2	0	0	0	0	0	0	3	1	2	0
Seq1521	GGATCCTCGTCTCGTAGGTCAGTATTCATG	30	0	0	0	0	0	0	0	1	2	1	2	0	0	0	0	1	1	2	0	0	2	0	0	0	0	0	2	0	0	0
Seq1522	GGATGCTTTGGAAGTGCTGGTTTCCTACTG	30	1	0	0	1	1	0	0	1	0	0	0	0	3	2	0	0	0	0	0	1	1	0	0	1	0	1	1	0	0	0
Seq1523	TCCGCGCCCTCCATGTGCTGTTCGATCCTG	30	0	0	0	1	0	0	0	0	0	0	0	0	0	2	0	0	0	1	0	2	0	0	4	1	0	0	0	2	0	0
Seq1524	GGATCCCCGCATCGCGGGTCAGTATTCTTC	30	0	0	1	0	0	0	0	0	1	0	0	0	0	2	1	3	0	0	1	0	0	1	1	0	1	0	0	1	1	0
Seq1525	GATGCATTGGGAGGCTGGTCTCATTCCGAC	30	0	0	0	0	0	1	2	0	1	0	0	1	0	0	0	0	1	0	0	0	0	2	0	0	0	0	0	4	2	0
Seq1526	GTTGGCCCGGAGTCTATCTGGGGTGCTGTC	30	1	0	1	0	0	0	0	3	0	0	0	4	1	0	0	0	0	0	0	0	0	0	0	0	2	1	0	0	0	0
Seq1527	CCGGATGAGAAAGGCTAGTGCATACGTATG	30	1	0	0	1	0	0	1	0	0	0	0	0	0	0	0	0	0	0	0	1	2	0	1	0	0	3	0	0	0	0
Seq1528	CGCTCTCCCGGTGGTGGTTGGTGTTCTTTC	30	2	0	0	0	1	0	1	0	0	1	0	0	0	0	1	2	0	0	1	0	0	0	3	0	0	0	0	0	0	0
Seq1529	CAGCACCGTCAACTGAATGGTATTGGGTTCGTAGAAAGGCTCCCTCTG	48	1	0	0	0	1	0	0	0	0	0	0	0	0	0	0	2	0	2	0	0	3	0	1	3	0	0	1	0	0	0
Seq1530	CAGGTATTGTGTTAGTATAAAGGTTCCTCC	30	1	4	0	0	0	0	1	1	1	0	0	0	1	2	0	0	0	1	0	0	0	0	0	0	0	0	1	0	1	4
Seq1531	CCGATGCAAGTTGATTAGAAAGCGTTCGAG	30	3	0	0	1	0	0	0	0	0	1	0	3	2	0	1	0	0	0	0	1	0	1	1	0	0	0	0	0	0	0
Seq1532	CAGGTCGGATCCGCTGGTTGTCCTTTCACG	30	0	0	0	0	0	0	0	4	0	0	0	0	0	0	1	0	0	1	0	0	3	3	0	0	1	0	0	0	1	0
Seq1533	GCGTGGAAGGCTAGGATATAAATCCGTATG	30	0	0	0	0	1	1	1	0	1	0	0	1	1	0	0	0	1	1	0	1	1	0	1	2	0	0	1	0	0	0
Seq1534	CCGGTTGCGCATCTAGGTTGGGTAGGTTTG	30	0	0	0	0	0	0	1	0	1	0	0	1	2	1	0	2	0	1	0	0	1	0	0	0	1	0	0	3	0	0
Seq1535	GTTGTGTGAGTTCCAGGGAGACTCATTG	28	0	0	1	0	0	0	0	0	0	0	1	1	1	6	0	0	0	0	2	0	1	0	0	0	0	0	0	0	0	0
Seq1536	GGTAGGCAGGCTGTCAGTATTGTATAACGG	30	0	14	0	0	0	0	0	0	0	0	0	0	0	0	0	0	0	0	0	0	0	0	0	0	0	0	0	0	0	14
Seq1537	TCCACTGCCCCCGCGCCTCCATGTGCTGTTC	31	0	0	0	0	0	0	0	3	1	0	1	2	0	0	0	4	0	0	0	0	1	0	0	0	0	1	1	0	0	0
Seq1538	TCGGTTGGCATCTAGGTTGGGTAGGTTG	28	0	2	0	0	0	1	0	0	0	0	0	1	0	0	0	0	3	0	0	1	0	0	2	0	0	3	0	0	0	2
Seq1539	ACGTTGTACGAGTTCCCGGGAGACTCGTTG	30	0	0	0	0	1	0	0	0	0	0	1	0	0	1	0	3	0	0	0	1	0	0	0	1	0	0	1	3	1	0
Seq1540	TCCCGGGAGATTCTGTCGTTCTTGCTCTTG	30	0	0	0	1	0	1	0	0	0	0	0	0	0	1	0	0	0	5	0	0	1	0	0	0	2	0	0	2	0	0
Seq1541	CCCGCGCCTCCATGTGCTGTAGGTGTCTTC	30	0	2	0	0	0	0	0	0	0	2	3	0	0	0	1	1	0	0	1	0	0	0	1	0	0	0	1	0	0	2
Seq1542	GGTATTGTGCTCGTAGAAAGGCTCCCTCTG	30	0	2	0	0	1	0	0	0	4	2	1	0	0	0	1	0	0	0	0	0	0	0	2	0	0	0	1	0	0	2
Seq1543	CACGGTTTGGGTTGGGACTAGGGGTGGGAC	30	0	2	0	0	1	0	2	0	0	0	0	0	0	0	2	0	0	0	0	0	1	3	0	0	0	1	0	0	0	2
Seq1544	CAGAAATTCGGTCGAATAGTCACGTACCGG	30	2	2	0	0	1	0	0	0	0	0	0	0	0	0	0	1	2	0	0	0	2	0	0	0	0	2	0	0	0	2
Seq1545	GCTATGAAGGCTAGTAGTGGGATACGTATG	30	1	0	2	0	0	0	0	0	2	0	0	0	1	0	0	2	0	1	0	1	1	0	0	1	0	0	0	1	1	0
Seq1546	CGCATGAGGGTCTGGCGCTTGGGTATGGC	29	0	0	0	0	0	0	0	2	4	0	0	0	0	0	0	0	0	0	1	0	0	2	1	0	0	1	0	0	0	0
Seq1547	CGCGTGTGCCTTGGTTCGGATCCCTTCCAC	30	1	2	1	0	0	0	0	1	4	1	0	0	1	0	0	1	0	0	0	1	0	0	1	0	0	0	0	0	0	2
Seq1548	CGCGCTCTCCATGTGCTGTTCCCTTCAGTC	30	0	0	0	2	1	0	3	0	0	1	0	1	0	0	1	0	0	1	0	1	0	1	0	1	0	0	0	0	0	0
Seq1549	AAGGACTGCTTAGGATTGCGATGATTCTGC	30	1	0	0	0	1	0	0	0	0	1	0	1	1	1	0	2	0	0	1	0	2	0	1	1	0	1	0	0	0	0
Seq1550	CCGCGTCTTGTTCCTCCATGCTGCCCGGTC	30	0	0	1	0	0	0	2	0	0	0	0	0	0	0	1	0	4	1	0	1	1	0	0	0	0	2	0	0	1	0
Seq1551	TGGATGTGTTGTGTTGTGTAGTTGCTCTGAT	31	2	0	2	1	0	0	0	1	0	0	1	1	0	0	0	0	1	0	1	0	1	0	1	1	0	0	0	1	0	0
Seq1552	GCGGTCCGTCCGAACCAGGTCTCCTGATGG	30	0	0	4	0	1	0	0	0	0	1	0	0	0	0	0	3	0	0	0	0	0	0	1	1	1	0	1	0	0	0
Seq1553	GAGGAAATGAAGGCTAGTCTTGCACGTATG	30	0	0	0	0	0	4	0	0	0	1	0	2	0	0	0	0	3	1	0	2	0	1	0	0	0	0	0	0	0	0
Seq1554	CTAATTGAGGGCTAGTCGTAGGGACGTATG	30	0	0	0	0	1	1	0	1	1	0	0	1	0	1	2	1	1	0	0	1	0	1	2	0	0	0	0	0	0	0
Seq1555	CGCACGAGGGCCTGGCGCTTGGGTATTGGC	30	0	0	0	0	0	1	0	0	3	0	0	0	0	0	1	0	2	0	0	0	0	1	0	0	0	0	0	0	6	0
Seq1556	GGTTTGTTGGAGTTCCCGGGAGACTCCTTG	30	1	2	1	0	0	0	1	1	0	0	0	0	3	1	2	1	0	0	0	0	0	1	0	0	0	0	0	0	0	2
Seq1557	GGAAATGTTTGGGGAGGGGTCCCATTGTTG	30	0	0	0	0	0	1	0	0	1	0	0	0	2	0	0	2	0	0	0	1	2	0	2	1	0	0	1	1	0	0
Seq1558	ATCCGCGCCTCCATGTGCTGCTTCCCTTCC	30	5	0	0	1	0	3	0	0	1	0	1	1	0	0	0	0	0	0	0	1	0	0	0	0	0	0	1	0	0	0
Seq1559	CCGTGGTGAGGGCTAAATGTGAATTGTATG	30	0	4	1	0	0	1	0	0	2	1	2	0	0	0	0	0	0	0	0	0	1	0	0	0	0	0	1	0	1	4
Seq1560	TCGGCGGTTCCGAGATCCACCTTGGCTGTG	30	0	14	0	0	0	0	0	0	0	0	0	0	0	0	0	0	0	0	0	0	0	0	0	0	0	0	0	0	0	14
Seq1561	GTGATGCGATGGGGATGTATCAGCACCGTCAACTGAAT	38	0	0	0	0	0	1	0	0	2	3	0	0	1	1	3	1	0	0	0	0	1	1	0	0	0	0	0	0	0	0
Seq1562	CGGCGGGTGGGAGGGTGGAGATTATACGTG	30	0	0	0	1	0	0	0	0	0	2	0	0	0	0	3	0	1	0	0	4	0	1	0	0	1	1	0	0	0	0
Seq1563	CGCATGAGGGTCTGGCGCTTGGGTATTGGCGTGATGCGATGGAGATATATCAGCACCGTCAACTGAATCGCATGAGGGTCTGGCGCTTGGGTATTGGC	98	0	0	1	0	0	0	1	1	2	1	0	2	0	1	0	2	0	0	0	0	0	0	0	0	1	1	0	0	1	0
Seq1564	CGAATGAGGGTCTGGCGCTTGGGTATTGGC	30	0	0	0	3	0	1	0	0	0	0	0	0	0	0	0	2	2	0	1	2	1	0	0	0	0	0	1	0	0	0
Seq1565	GGATCCCCGCATCGTGGGCCAGTATTCTTC	30	1	0	0	2	2	1	0	1	1	1	1	0	0	0	1	0	0	1	0	0	0	0	0	0	1	0	0	0	1	0
Seq1566	CGATCTCCCGGTCTGTCCCTGTATATTGTG	30	0	0	0	4	0	0	0	0	0	0	2	0	0	0	0	0	0	0	0	0	0	0	4	0	0	1	0	0	0	0
Seq1567	GACCAGTTGGCCTGCACTTTTCGTGTCGGG	30	0	0	2	1	0	0	0	0	1	0	0	0	0	0	1	0	0	0	2	1	0	0	2	0	0	0	0	2	0	0
Seq1568	CCGATCTCCCGGTGGTGTATCTTTGCCTTG	30	0	0	0	1	0	0	0	1	0	0	2	1	0	1	0	0	0	0	0	0	0	2	0	0	0	1	0	2	1	0
Seq1569	CTCGCGCCTCCATGTGCTGTTCCCTTACCC	30	0	0	2	0	0	2	0	0	1	0	0	0	0	1	0	0	0	2	0	0	4	1	0	0	1	0	0	0	0	0
Seq1570	AGTCGGCGGATGGGCGGGAGCTATTCTCTG	30	0	0	0	3	1	0	0	2	0	0	1	0	0	0	1	0	0	0	0	2	0	0	3	0	1	0	0	0	0	0
Seq1571	ACGTGGAAGGCTAACGCAAATGCGTGTATG	30	1	0	0	0	0	0	3	0	0	0	0	2	0	0	0	1	0	1	1	0	0	1	1	0	1	0	0	0	2	0
Seq1572	TCGGTTGTGCATCTAGGTTGGGTAGGTTG	29	1	0	0	0	0	3	0	0	0	0	0	2	0	2	0	2	0	0	0	0	0	0	1	1	1	0	0	1	0	0
Seq1573	CGTGATAGATGAAGGCTCAGGTTTCCTATG	30	1	0	3	0	0	0	0	0	0	3	0	0	1	0	0	0	0	0	0	0	0	1	1	1	1	1	0	0	1	0
Seq1574	GCGGATTGGTCGGGCCTGGCTCATTCTGTG	30	0	0	0	4	2	0	0	0	0	0	0	0	0	1	0	1	1	1	0	0	0	1	0	1	0	2	0	0	0	0
Seq1575	CGCATGAGGGTCTGGCGCTTGGGTATTGGCGTGATGCGATGGGGATGTATCAGCACCGTCAACTGAATG	69	0	6	1	0	0	0	4	0	0	1	0	1	0	0	0	0	0	0	0	0	1	0	0	0	0	0	0	0	0	6
Seq1576	GCGCCTCCATGTGCTGCCCTTCCTGCTTCC	30	0	4	0	1	2	1	0	1	0	1	0	0	0	0	0	1	1	0	0	0	0	0	0	1	0	0	0	0	1	4
Seq1577	TGCACAGTTGGCCTGGAGTGTGTATCCGGG	30	1	0	0	0	1	2	1	1	0	0	3	0	1	0	0	0	0	0	0	0	0	0	0	0	1	1	0	1	1	0
Seq1578	ACACGGTCGGATGGGTGGGTGGTATTCTCG	30	0	2	1	1	0	2	0	0	0	0	2	0	0	1	0	1	0	3	0	1	0	0	0	0	0	0	0	0	0	2
Seq1579	GGGGAATGAAGGCTAGTATTGGGTACGTAC	30	1	2	0	0	0	0	1	0	0	0	0	0	0	0	1	0	0	0	1	0	1	0	3	2	0	0	1	1	0	2
Seq1580	GGGCACGTGGTATTGCAAAGGACTGCTGTA	30	0	0	0	0	0	0	0	0	1	1	0	0	0	2	0	2	0	1	0	0	3	0	1	0	0	2	0	1	0	0
Seq1581	GTTGCTTGAGCTCTAGGGAGGCTCGACTCG	30	0	0	0	1	0	1	0	1	1	0	1	0	1	1	0	0	0	1	0	1	2	0	1	0	0	0	1	0	0	0
Seq1582	CCCGGTATTGGGTTGGTATAAAGGCTCC	28	0	2	1	0	0	0	0	0	0	0	1	2	1	0	2	0	1	0	0	0	1	0	0	2	0	0	0	0	1	2
Seq1583	GGGTGACTAGTTCGTTCTAGGGAGACGACTG	31	0	2	0	1	0	0	1	2	0	0	0	0	0	0	0	0	0	1	0	0	0	0	0	0	0	0	2	0	5	2
Seq1584	GGTCAGGTGGCCTGGACTTTAACTTCCGGG	30	0	0	1	1	0	2	0	0	0	0	0	0	0	0	0	3	0	0	0	0	0	0	0	3	1	3	0	0	0	0
Seq1585	CTCGCGCCTCCATGTGCTGTCCAATGTCTG	30	0	0	1	0	2	0	0	0	1	0	0	0	0	1	2	0	0	0	0	1	3	2	0	0	1	0	0	0	0	0
Seq1586	CGCATGGAGGGTCTGGCGCTTGGGTATTGGC	31	0	0	0	0	2	3	0	0	2	0	0	1	0	0	0	1	0	1	0	0	0	0	2	0	0	0	0	2	0	0
Seq1587	CCAGTTGGCCTGGGAGATGAATTTCCCGGG	30	0	0	1	0	0	1	2	0	1	2	0	1	0	1	0	0	1	0	0	0	0	0	0	1	1	1	0	0	0	0
Seq1588	TGGATGTGTGTGTTGTGTAGTTGCTCCGAT	30	3	2	0	0	0	1	0	1	0	0	0	0	0	1	0	0	0	0	0	0	1	0	1	0	0	1	0	1	1	2
Seq1589	TGACCTAATCTAGCCGGGGTTAGCCCTATC	30	1	0	0	0	0	2	0	0	0	0	0	0	0	1	1	2	1	1	1	0	0	1	1	0	0	0	1	1	0	0
Seq1590	CCCCAGTTGGCCTGAGTATTGTTTCTCGGG	30	1	0	0	0	0	0	1	0	3	1	0	0	0	0	1	0	0	1	0	2	0	0	0	0	1	0	0	3	0	0
Seq1591	CAGTGAATGAAGGCTAGTTAGGTACGTATG	30	0	0	0	1	0	0	0	0	0	0	0	1	3	0	0	0	1	0	0	0	0	1	2	2	2	1	0	0	0	0
Seq1592	TGGGATGGTTCAGGCTAGTGAGAACGTATG	30	1	0	0	0	1	0	0	0	0	0	3	1	0	0	2	0	0	2	1	0	1	0	0	0	0	1	1	0	0	0
Seq1593	GGATAATTCCGCATGGGTGGGCCAACGCTG	30	0	0	1	0	0	0	0	0	0	0	1	1	1	0	0	1	0	0	0	1	0	0	1	2	3	0	0	2	0	0
Seq1594	GGTCGTGCCAGCACCGTCAACTGAATCGCATGAGGGTCTGGCGCTTGGGTATTGGC	56	2	0	2	0	1	0	0	0	0	0	0	0	0	0	0	1	2	0	0	0	2	0	0	0	0	2	0	1	0	0
Seq1595	GACTATATCGCGCCTCCATGTGCTGCTTTC	30	1	0	0	2	4	0	0	0	0	1	0	2	0	0	0	1	0	0	0	0	0	0	0	1	0	1	0	0	1	0
Seq1596	TCCGCGCCTCCATGTGCTGTCTAGGTCTTC	30	0	2	0	0	0	0	1	2	1	0	0	0	0	0	1	0	0	1	2	0	0	0	0	1	0	0	0	1	1	2
Seq1597	CTCGGTAGTTGGTTGGGAGGATTCTAG	27	1	0	0	0	0	1	0	0	1	0	0	1	0	0	1	1	2	0	0	0	1	0	0	1	0	0	2	0	0	0
Seq1598	CGCAATGAGGGTCTGGCGCTTGGGTATTGGC	31	0	6	1	0	0	0	0	0	0	0	0	0	0	0	0	0	1	0	0	0	0	2	0	0	2	0	2	0	0	6
Seq1599	CGCATAAGGGTCTGGCGCCTGGGTATTGGC	30	0	0	2	0	2	0	0	0	0	0	0	0	0	0	1	0	0	0	2	0	1	1	0	0	0	0	1	4	0	0
Seq1600	GTTGGCTAAAATGCCCGGTATGGTATTTTG	30	2	0	1	0	0	1	1	0	0	0	0	0	0	1	0	2	0	1	1	1	0	0	1	0	0	0	0	0	0	0
Seq1601	CCATCTATGGGTTCCGGCTTCAGTCCCCTG	30	1	0	0	0	1	0	0	0	0	0	0	2	0	1	0	1	0	0	1	4	0	0	0	0	0	0	0	0	3	0
Seq1602	CCATCCATGAGTTCCGGCTTCAGTCCCCTG	30	1	2	0	0	0	1	0	0	0	2	0	0	2	1	0	0	0	0	1	0	0	0	0	0	2	0	1	0	1	2
Seq1603	GACAAGCGTGTCAGGTCGCCGGCCTTTTTC	30	0	0	0	0	0	0	0	1	0	3	0	1	0	0	0	0	0	3	0	1	0	1	0	0	0	0	1	2	0	0
Seq1604	ATGGTTTGCGAGGTCTGCTCTGAAGTGTGGC	31	0	0	0	0	2	1	1	0	0	1	0	1	0	0	0	0	1	0	0	0	0	0	1	1	1	2	0	0	0	0
Seq1605	GGGGTGTGTAGGGGTCCCCTCTCTTCCGTG	30	1	0	0	0	0	0	0	3	0	1	0	0	1	1	0	0	0	0	0	0	0	3	0	0	0	0	1	2	0	0
Seq1606	TGGATGTGTGTGTTGTGTAGTTGCTGTGAT	30	0	2	0	0	0	0	0	0	0	1	1	1	1	1	0	2	0	0	0	0	1	0	0	1	1	0	0	1	0	2
Seq1607	GTTGGCCCCTTTAGATTGCGTCTTCGCGGG	30	0	0	1	0	1	2	0	2	0	2	0	0	0	0	0	0	0	0	0	0	0	0	2	1	0	1	1	0	0	0
Seq1608	GTGGTGCGATGGAGATGTATCAGCACCGTCAACTGAATGGTATTGGGTTCGTAGAAAGGCTCCCTCTG	68	2	0	0	0	0	0	0	0	0	1	0	0	0	0	0	1	1	2	0	1	0	0	0	0	0	0	0	0	1	0
Seq1609	GGATCCCCGCATCGTGGGTCAGTATTTTTC	30	0	0	8	0	0	0	0	0	2	3	0	0	0	0	0	0	0	0	0	0	0	0	0	0	0	0	0	0	0	0
Seq1610	CCAGTTGGCCTACAATCCCTGATCTGTGGG	30	0	4	0	0	2	0	0	2	0	0	1	0	0	1	0	0	0	0	0	1	0	0	1	0	0	0	0	0	0	4
Seq1611	GTGGTCCGTCCGAACCAGGTCCCCTGATTG	30	0	2	1	0	1	0	1	0	1	0	0	0	0	1	0	0	0	2	0	1	0	3	0	0	0	0	0	0	0	2
Seq1612	TTGTCAACGTAGTGGGAGGGGAATTCGAGC	30	0	2	0	0	2	0	0	0	2	0	0	0	0	0	0	0	0	0	1	1	1	1	0	0	0	2	0	0	0	2
Seq1613	CCGACCGTGAGGTCCTCTATCGTGCTGCTG	30	0	4	0	0	2	1	0	1	0	0	0	0	0	0	0	0	1	0	1	0	2	1	0	0	0	0	0	0	0	4
Seq1614	CGGAGTGAAGGCTAGTAGGCATACGTATG	29	0	0	0	0	1	1	4	0	0	0	0	0	0	0	0	1	0	0	1	0	0	2	0	0	0	0	3	0	0	0
Seq1615	CGCATGAGGGGTCTGGCGCTTGGGTATTGGC	31	1	0	0	0	1	0	0	0	0	0	0	1	1	0	1	0	0	0	0	0	0	0	4	0	1	0	0	0	0	0
Seq1616	CATACGCGCCTCCATGTGCTGCATTTTTG	29	0	0	1	0	0	0	0	1	0	0	0	1	4	1	0	0	0	0	0	1	0	0	0	0	0	0	2	1	0	0
Seq1617	CCATCTCCCGGGCTGCTCTGTGTTGTTCTTG	31	0	0	3	2	0	0	0	0	0	0	0	2	1	1	0	0	0	3	0	0	0	0	0	0	0	0	0	0	0	0
Seq1618	CGCGCCTCCATGTGCTGTTGTTCACTGTTC	30	1	2	0	0	0	0	0	1	0	0	1	1	1	1	0	0	0	0	0	0	0	0	1	0	0	2	1	1	0	2
Seq1619	TCCCCGCGCCTCCATGTGCTGCCTTTTATC	30	0	4	0	0	0	0	0	0	0	0	0	1	0	0	0	1	0	0	1	0	1	0	1	0	0	1	1	0	1	4
Seq1620	TGGATGTGTGTGTTGTGTAGTTGCTCTTAT	30	1	0	1	0	0	2	0	1	0	0	1	1	0	0	0	2	0	0	1	0	0	0	0	1	1	0	0	0	0	0
Seq1621	TGGAGTGGCCTGCGTTCCCTCATTTCGTAC	30	0	0	0	0	0	0	1	3	0	0	0	1	0	0	0	1	2	1	0	0	1	1	0	0	0	0	0	2	0	0
Seq1622	TGGGTGAGGGCTAGTTTGTGATAACGTATG	30	0	0	0	0	1	0	0	0	0	0	0	4	0	1	2	0	0	0	0	0	0	1	0	3	0	0	0	1	0	0
Seq1623	CGCACGAGGGTCTGGCGCTCGGGTATTGGC	30	0	0	0	2	0	1	0	0	1	0	0	0	0	0	0	0	0	2	0	2	1	0	0	0	0	0	0	0	1	0
Seq1624	GGATCCCCGCATCGTGGGTTAGTATTCTTC	30	1	0	0	0	0	0	0	0	2	0	0	2	0	0	1	1	0	0	1	0	0	0	0	0	4	0	0	0	0	0
Seq1625	TGGCCCTACTACGCGCCTCCATGTGCTGTTC	31	0	4	0	0	1	0	0	0	0	0	0	0	0	0	0	1	0	0	0	1	0	1	0	0	1	2	1	0	0	4
Seq1626	TGGAGTGGCTTGCGTTCTCTCATTTCGTAC	30	0	0	0	0	0	1	0	2	0	1	0	0	0	0	1	1	1	0	0	0	0	0	0	0	1	0	0	0	5	0
Seq1627	GGATCCCCGCATCGTTGGTCAGTATTCTTC	30	0	4	0	0	1	1	0	1	0	0	1	1	0	1	0	0	0	0	0	0	0	0	0	0	0	0	0	1	1	4
Seq1628	CCGGACCGACTTCAGCACCGTCAACTGAATCGCATGAGGGTCTGGCGCTTGGGTATTGGC	60	0	2	0	0	0	0	0	0	0	0	1	0	0	0	0	0	0	3	0	0	1	0	0	0	0	0	0	0	0	2
Seq1629	CCGTCTCTGGGTGATGGCTAGCATTCTACC	30	0	0	0	0	0	0	2	0	0	0	2	0	1	0	0	1	0	0	0	1	1	0	1	1	0	2	0	0	0	0
Seq1630	CGCGTGAGGGTCTGGCGCTTGGGTATCGGC	30	0	0	0	0	0	0	0	1	0	0	5	0	1	1	1	0	0	0	1	0	0	0	2	1	0	0	0	0	0	0
Seq1631	GAACGCACTCGCAGAGCTTGGTGTCTATGG	30	1	0	0	0	0	0	1	1	2	1	0	0	0	2	0	1	0	1	0	0	0	2	0	0	0	0	0	0	1	0
Seq1632	GTCCGAATTCAGGCTAGACTCGGTCGTATG	30	0	2	0	0	0	1	1	0	1	0	0	0	0	0	0	1	0	0	0	0	3	3	0	0	0	0	1	0	0	2
Seq1633	CGCATGAGGGCCTGGCGTTTGGGTATTGGC	30	0	0	1	0	0	3	0	0	0	0	0	0	1	0	0	0	3	1	0	0	0	0	0	3	0	0	0	1	0	0
Seq1634	GGATCCTCGGCTTGTAGGTCAGTATTCTC	29	0	2	0	0	2	0	0	1	0	0	1	0	0	1	0	0	0	0	0	2	0	2	2	0	0	0	0	0	0	2
Seq1635	AGCCCGCGCCTCCATGTGCTGTTTACTGTC	30	0	2	0	0	0	0	0	0	1	0	0	0	0	1	0	0	0	1	0	0	0	3	0	0	0	0	0	1	4	2
Seq1636	AGGGGATTGGCGATTGGGCCTGGCAGTATT	30	0	0	0	0	0	0	0	0	0	0	0	0	1	0	5	0	0	2	0	1	1	0	0	1	0	0	0	1	0	0
Seq1637	CTTCGCGCCTCCATGTGCTGCTTCTCTTTG	30	0	0	0	1	0	0	0	1	0	1	0	0	0	0	0	0	2	0	0	2	0	2	0	0	0	0	4	0	0	0
Seq1638	CTCGCCGCCGTTCCAGGGCATACACGTGTC	30	0	0	3	1	0	0	0	0	0	1	0	0	0	0	0	0	0	0	2	0	0	1	1	1	0	1	0	1	1	0
Seq1639	GACCAGTTGGCCTGGATCTATGACTCCGGG	30	0	2	0	1	2	2	0	2	0	0	0	0	0	0	0	0	0	0	1	0	1	0	0	0	1	0	0	0	0	2
Seq1640	GTTGGCCCCTCTGTATAGTGTCTACACGGG	30	0	4	0	1	0	0	0	0	0	0	1	0	0	0	1	0	0	1	0	0	0	1	0	0	0	0	0	0	1	4
Seq1641	GGTAAGTTGGCCTGGTCTTGTAATGCCGGG	30	0	2	1	1	0	0	1	0	1	0	0	0	0	0	0	0	0	3	0	0	3	0	0	0	1	0	0	0	0	2
Seq1642	GAACGCACTCGCAGGGCATGGTGTCTATGG	30	1	0	0	0	0	0	0	0	0	0	1	1	0	0	0	5	0	2	0	0	0	0	0	0	0	0	0	2	1	0
Seq1643	CCAGTTGGCCTGGATGTTGTCTCGTCCGGG	30	0	2	0	0	1	0	0	0	1	0	0	0	0	0	0	0	1	1	0	0	1	2	0	0	0	0	0	3	1	2
Seq1644	AGTCCCCCTCTCCATCACGGTGGTGTCTTG	30	0	0	3	0	0	0	0	0	2	0	0	0	0	0	0	0	0	0	1	0	0	0	0	0	4	1	0	0	1	0
Seq1645	GAACGCACTCGCAAGGCTTGGTGTCTATGG	30	0	0	0	0	1	0	0	2	1	2	0	1	1	1	0	1	0	0	1	0	0	1	0	1	0	0	0	0	0	0
Seq1646	GGTTGGCCTGCGTACTTGTCTATGCGGG	28	1	0	0	1	1	0	0	0	0	0	0	2	0	1	0	1	1	0	0	0	0	0	0	1	2	0	0	2	0	0
Seq1647	TGGAGTGGCTTGCATTCCCTCATTTCGTAC	30	1	2	0	0	0	0	1	0	0	1	0	1	0	0	0	0	0	0	2	0	0	1	0	0	0	1	0	1	1	2
Seq1648	CCGCGAGGATATCCTCCATGCTGGTAGGTC	30	0	2	0	0	0	1	0	0	0	0	1	0	0	1	0	0	0	1	0	0	3	0	1	0	0	1	1	0	1	2
Seq1649	CAGCACCGTCAACTGAATGGATCGTCGTATCGTAGGTCAGTATTCATG	48	1	0	0	0	0	0	1	0	0	0	0	2	0	1	0	0	0	0	0	2	0	0	1	0	1	1	0	3	0	0
Seq1650	CCCTTCGCGCCTCCATGTGCTGCCTACCCTC	31	1	0	1	0	0	1	0	1	0	0	0	0	0	2	0	1	1	0	0	1	0	0	0	0	2	2	0	0	0	0
Seq1651	ACTCGGCGGATGGGTGGGACGTATTTACTG	30	0	0	0	2	0	0	1	0	0	1	1	0	0	0	0	0	0	2	0	0	2	0	0	0	0	2	0	0	0	0
Seq1652	GGTAATGATGGCTAGACGCTATGTCGTATG	30	0	0	0	0	0	0	1	0	0	1	0	1	0	0	0	0	0	1	1	0	0	0	2	0	3	0	1	0	1	0
Seq1653	CCTCGGTGGTTTGGTGGGAGGGATTCTTTC	30	1	0	0	0	0	0	0	1	0	0	3	0	0	0	0	0	0	0	0	0	3	1	1	2	0	0	1	0	0	0
Seq1654	GGTTGGCCTGGATAACAGTTACTGTCCGGG	30	0	0	0	0	0	2	0	0	1	0	0	0	0	0	2	0	0	0	0	2	0	1	1	0	0	0	2	0	1	0
Seq1655	CGGCGGATGGGTGGGAGTTTATGGTTGACC	30	0	0	0	0	0	0	0	0	0	3	0	0	0	3	0	1	0	1	0	0	0	0	1	2	0	0	0	1	0	0
Seq1656	GGTTGGCCTGGGTCATGACTTGTTCCCGGG	30	0	2	1	0	0	0	1	1	0	0	0	0	0	0	0	0	1	0	0	0	1	0	1	0	0	0	1	0	0	2
Seq1657	GGGGTTTAGAGCAAGCGTGCGTCATTTTCG	30	0	0	1	0	0	0	0	0	0	1	0	0	0	0	0	2	0	0	0	0	0	0	0	3	0	3	0	1	0	0
Seq1658	CGCATGGGGGTCTGGTGCTTGGGTATTGGC	30	0	0	0	0	0	0	1	0	0	0	0	0	0	1	1	1	0	0	1	0	1	0	0	0	3	0	1	2	1	0
Seq1659	GGACTGAAGGCTAGGATAAAACTCCGTATG	30	0	0	1	0	0	0	0	0	0	0	0	0	2	1	1	0	0	0	0	0	0	0	2	1	0	1	0	1	0	0
Seq1660	CCTGGGGGGAAGGCTAACGTCATGTGTATG	30	5	0	0	0	0	0	0	2	0	0	0	0	1	0	0	1	0	1	0	0	0	0	0	0	0	2	0	0	1	0
Seq1661	ACGCGCGCCCTCCATGTGCTGTTGGTCTTC	30	0	6	0	0	1	0	0	0	0	0	0	0	1	0	0	1	1	0	1	0	0	0	0	0	0	1	1	0	0	6
Seq1662	GACCTAATGACGGCTAGATTTGATCGTATG	30	0	10	0	0	0	0	0	0	0	0	0	0	0	0	0	0	0	1	1	0	0	0	0	0	0	0	0	0	0	10
Seq1663	GTGCACATGAGGGCTAGATACGGTCGTATG	30	0	0	1	1	0	0	0	0	0	0	0	3	0	0	0	1	0	0	2	0	1	0	0	1	0	1	1	0	1	0
Seq1664	CAGAAATTCGGCCGAATAGTCATGTACCGG	30	0	0	0	1	1	0	2	0	0	0	1	0	0	0	0	2	0	0	0	0	0	0	0	4	0	0	0	2	0	0
Seq1665	GTACGGTAACGGCGTGTGTGTGTATCTCTC	30	0	0	0	0	0	0	0	0	0	0	0	0	1	0	1	3	0	1	0	0	0	0	0	2	0	1	3	0	0	0
Seq1666	ACTGTGAAGGCTAGAGCACGGGCTCGTATG	30	0	2	0	1	0	0	0	0	0	0	0	0	0	1	2	0	1	0	0	2	0	0	1	0	0	2	1	0	0	2
Seq1667	GGTATTGGGTTAGTAGAAAGGCTCCCTCTG	30	0	0	0	2	0	1	1	2	0	0	1	0	0	0	0	0	2	0	0	0	0	0	0	1	2	0	0	1	0	0
Seq1668	AGGCCGTCCGTAAGTCCCTTGAAGTGCTTG	30	0	2	0	0	0	0	0	0	0	0	2	0	2	2	1	0	0	0	1	0	0	0	1	0	0	0	0	1	1	2
Seq1669	CGCATGAGGGTCTGGCGTTTGGGTATCGGC	30	0	0	0	1	0	1	0	0	0	0	0	2	0	0	1	1	0	0	0	1	2	0	1	0	0	0	3	0	0	0
Seq1670	AGGCTAGCATCCTTTTTCCCTCCTCTCTTG	30	2	0	0	0	0	1	1	0	0	0	0	1	0	1	0	1	0	0	1	0	1	0	1	0	0	1	0	2	0	0
Seq1671	GGACCCCCGCATCGTGGGTCAGTATTCTTC	30	1	0	0	1	0	1	0	0	0	0	0	0	1	2	0	1	1	0	1	0	0	0	0	0	0	0	2	2	0	0
Seq1672	TCGGTTGCGCTTCTAGGTTGGGTAGGTTTG	30	0	0	0	0	0	2	0	1	0	0	0	1	1	0	0	2	0	0	0	1	0	0	0	3	1	0	0	0	1	0
Seq1673	CGGCTAGGGACGAAGGGTCCGTTGTAATG	29	0	0	1	1	0	1	0	3	0	0	0	0	0	1	0	1	2	0	0	0	1	2	0	0	0	0	0	0	0	0
Seq1674	CGCATGAGGGTCTGGCGCTTGGGTATTGGCGTGATGCGGTGGAGATGTATCAGCACCGTCAACTGAAT	68	0	2	1	0	0	0	0	0	0	0	0	0	0	2	0	0	1	4	0	0	0	1	0	0	1	0	0	0	0	2
Seq1675	GGATCGTCGTATCGTAGTTCAGTATTCATG	30	1	2	0	1	2	0	1	2	0	2	0	0	0	0	0	0	0	1	0	0	0	0	0	0	0	0	0	1	0	2
Seq1676	GGATCCTCGGCTCGTAGGCCAGTATTCTC	29	1	2	0	0	0	0	1	2	1	0	0	0	0	0	0	0	1	1	0	1	0	0	0	0	2	0	1	0	0	2
Seq1677	GTTGGCCTGGAACTATAGCTCTTTTCCGGG	30	0	8	0	0	0	1	0	0	0	0	0	1	1	0	0	0	0	0	0	0	0	0	0	0	0	0	0	0	1	8
Seq1678	GGATCTTCGTATCGTAGGTCAGTATTCATG	30	2	0	0	1	0	0	3	2	0	0	0	1	1	0	2	0	0	0	0	0	0	0	0	0	0	0	0	1	0	0
Seq1679	CCCTGCGCGCCTCCATGTGCTGTCCCTGTC	30	0	0	0	0	3	0	0	0	0	1	0	0	0	0	0	0	1	0	0	0	1	0	0	2	0	1	0	2	2	0
Seq1680	CCATCCATGGGTTCCGGCTTCAGTTCCCTG	30	0	0	0	0	0	1	0	2	0	0	0	0	0	0	0	0	0	1	0	2	1	0	2	1	1	0	0	0	2	0
Seq1681	TAGGTAACGGCGTTTGAGTGTCCCTTCTCC	30	0	0	0	2	0	1	2	1	1	0	0	0	0	1	1	1	0	0	0	1	0	0	0	0	2	0	0	0	0	0
Seq1682	CCGCGCCTCCATGTGCTGCCTGTCTTTTTC	30	1	2	1	0	0	1	0	0	0	0	1	0	0	0	1	0	0	0	0	0	2	0	0	3	0	0	1	0	0	2
Seq1683	CCAGTTGGCCTGGAAGTCGCAAATTCCGGG	30	0	2	0	0	1	0	0	0	1	0	0	1	0	2	0	0	0	0	0	0	0	0	0	0	0	0	1	4	1	2
Seq1684	TGGAGTGGCTTGCGTTCCGTCATTTCGTAC	30	0	0	0	1	0	0	0	1	1	0	0	1	0	1	0	2	0	0	0	0	1	0	1	0	0	0	3	1	0	0
Seq1685	GGATCCCCGCATCGTAGGTCAGTATTCTTC	30	1	0	3	2	0	0	0	2	0	1	0	0	0	0	0	0	3	0	0	0	0	1	0	0	0	0	0	0	0	0
Seq1686	CGATCTCCACGGGCTGCCTATTGTTTCTTC	30	0	0	0	1	1	2	0	0	1	0	0	0	0	1	2	0	0	0	1	1	0	0	1	2	0	0	0	0	0	0
Seq1687	TCTCGGCGAATGGGTGGGAGGAATTCCTCG	30	0	2	0	0	0	0	2	0	2	0	0	0	2	1	0	1	1	0	0	0	1	0	0	0	0	0	1	0	0	2
Seq1688	GTGGGTGGGTGGGTGGATCAGTTCGCTTTG	30	0	0	0	0	0	0	0	0	0	0	0	1	3	0	1	1	1	2	1	1	0	0	0	0	0	2	0	0	0	0
Seq1689	CACCAATGTGGGTGGGTGGGTGGTCGTCTG	30	0	0	0	0	0	0	2	0	0	0	0	2	2	1	0	0	1	1	0	0	0	0	1	1	0	0	1	0	0	0
Seq1690	AGGCTCAGGGGTCTTTGGGGGTTCCCTATG	30	0	2	0	0	0	0	3	0	0	2	0	0	0	0	0	0	1	0	1	1	1	0	0	1	1	0	0	0	0	2
Seq1691	GGACGCACTCGCAGGGCTTGGTGTCTATGG	30	2	0	0	0	0	0	0	2	0	0	0	0	0	0	2	0	0	0	0	0	4	0	0	0	0	0	0	1	1	0
Seq1692	CCCGGTATTGGGTTAGTATAGAGGCTCC	28	0	0	2	0	0	0	0	1	0	2	0	0	0	0	3	0	0	0	0	0	0	1	0	2	0	0	0	1	0	0
Seq1693	CGCGCCTCCATGTGCTGCTCTCTATCTTCG	30	0	0	0	1	0	0	2	0	1	2	0	0	0	0	1	2	0	0	0	0	0	1	0	0	1	1	0	0	1	0
Seq1694	CGGGATATTCAGGCTAGTTCCTAACGTATG	30	2	2	0	0	1	0	0	0	0	0	0	0	2	0	0	0	2	0	0	0	0	0	0	1	0	0	0	3	0	2
Seq1695	CCACAGTTGGCCCGTAATTCTGTGCCCGGG	30	0	0	0	2	1	0	2	0	0	0	0	0	0	0	0	3	0	2	0	0	0	0	0	0	1	0	1	0	1	0
Seq1696	CCATCCATGGGTTCCGGCTTCAGTCCCTTG	30	0	0	0	0	0	0	0	0	0	0	1	0	1	0	0	0	0	0	1	0	0	0	1	0	0	0	0	0	0	0
Seq1697	CCCCCGCGCCTCCATGTGCTGTTCCTGTTC	30	0	2	1	1	1	3	0	0	0	0	0	0	0	0	0	0	1	0	0	1	0	0	0	0	0	0	0	0	1	2
Seq1698	GTGAAGTTGGCCTGGATAATACGATCCGGG	30	0	2	1	1	0	0	0	0	0	0	0	2	0	0	2	0	0	0	0	0	1	0	0	0	1	0	0	0	3	2
Seq1699	GGTCGTGTCAGCACCGTCAACTGAAT	26	0	0	0	0	0	0	0	2	0	0	0	2	1	1	1	0	1	1	0	0	2	0	0	0	0	0	1	0	1	0
Seq1700	CATGCGCGCCTCCATGTGCTGTTGCCTCTC	30	1	0	0	0	0	0	1	1	0	0	0	0	2	0	1	0	0	1	0	0	1	1	0	0	0	2	0	1	0	0
Seq1701	TGTCGATGAGGGCTAACGATGTAGTGTATG	30	0	0	0	0	0	0	1	1	0	0	0	2	0	0	0	1	0	0	0	1	2	0	2	0	1	1	0	0	1	0
Seq1702	CCAGTTGGCCTGCGGAGTTCACTTTGCGGG	30	0	0	0	0	0	0	0	0	0	1	0	0	0	0	0	0	0	0	0	0	1	0	0	2	0	0	3	3	3	0
Seq1703	GTCCCATGATGGCTAGTGACGTAACGTATG	30	0	0	0	0	1	1	0	1	0	0	2	1	0	0	0	1	1	1	0	0	0	0	2	0	0	0	0	0	0	0
Seq1704	GAACGCACTCGCAGGGGTTGGTGTCTATGG	30	1	0	1	1	0	0	0	1	2	0	0	0	0	0	1	2	0	0	0	0	1	0	1	0	0	0	0	0	0	0
Seq1705	CCGTATCTCTTCATGCTGGCCGGTCGCTTG	30	0	4	0	0	1	2	0	0	0	1	0	0	2	1	0	0	0	0	1	0	0	0	0	0	0	0	1	0	0	4
Seq1706	ACTTCGCGCCCTCCATGTGCTGCTTTCGTC	30	0	4	0	1	0	0	0	0	1	1	0	0	1	0	1	0	0	1	0	0	0	0	2	0	0	0	0	1	0	4
Seq1707	GGGCACTATTACTGTTGGCCTGCTTGCGGG	30	0	4	0	0	0	2	0	0	0	0	0	0	0	3	0	0	1	0	0	0	0	0	0	2	1	0	0	0	0	4
Seq1708	CGCATGAGGGTCTGGCGCTTGGGTATTGGCGTGATGCGATGGGGATGTATCAGCACCGTCAACTGAAT	68	2	0	0	0	0	0	0	0	3	0	0	0	0	1	0	0	0	0	2	2	0	0	0	1	0	0	1	0	0	0
Seq1709	CGCATGAGGGTCTGGCGCTTGGGTATTGGCGTGGTGCGATGGAGATGTATCAGCACCGTCAACTGAATGGTATTGGGTTCGTAGAAAGGCTCCCTCTG	98	0	4	1	2	4	0	0	0	0	0	0	0	0	0	1	1	0	0	0	0	0	0	0	0	0	0	0	0	0	4
Seq1710	GCGCTCTCCATGTGCTGCTGCTTACCCTAC	30	0	2	0	0	1	0	0	0	1	1	0	0	0	0	0	0	0	0	0	0	0	0	0	2	4	1	0	0	1	2
Seq1711	TCCAGGGAGATTCAGGGGTCATTTCGCTTG	30	0	0	1	0	0	2	0	3	2	0	0	0	0	0	0	0	0	0	0	0	0	3	0	0	0	1	0	1	0	0
Seq1712	CCGGTCCGTCCGAACCAGGTCTCCTGATTG	30	0	0	1	0	0	0	1	0	0	1	1	1	0	0	0	1	0	0	0	0	1	0	1	1	0	1	0	0	3	0
Seq1713	GTAGTTGGCCTGGATGTCTCGTCTTCCGGG	30	0	0	0	0	0	0	0	0	1	3	1	0	0	1	0	0	1	2	0	0	0	0	2	2	0	0	0	0	0	0
Seq1714	CGGGTGAAGGCTAATGTGTGGTCATGTATG	30	0	4	0	1	1	0	1	1	0	0	0	1	0	2	0	0	1	0	1	0	0	0	0	0	0	0	0	0	0	4
Seq1715	TCACCGTGAGGTCTTCGCATTGCTGCGGCC	30	0	0	0	0	0	1	1	0	0	0	0	2	0	0	0	1	0	0	0	1	0	0	1	3	0	0	2	1	0	0
Seq1716	GCGCACTCCATACGGGCTGGGGGTTTTCTTC	31	2	0	0	0	1	1	0	0	0	4	0	0	0	0	0	2	0	0	0	0	0	1	0	1	0	0	1	0	0	0
Seq1717	GTACAGTTGGCCCGAAGTTTATGTACCGGG	30	0	0	0	0	0	3	0	0	1	1	1	0	2	0	1	0	0	0	0	0	0	0	0	0	0	0	1	1	0	0
Seq1718	CAGAAATTCGGCCGAATAGTCACGTATCGG	30	0	0	0	2	0	0	1	0	0	0	1	0	0	0	1	1	0	1	0	0	0	0	0	0	1	2	0	2	1	0
Seq1719	CCGCGCCCTCCATGTGCTGCCTGTTTGTTC	30	0	0	0	0	0	0	2	1	0	0	0	0	0	0	0	0	0	3	0	3	0	0	0	2	0	0	0	2	0	0
Seq1720	ACGCATGCCTTGGTTCGGATCCCTTTCTGC	30	0	0	1	1	1	0	1	1	1	1	0	1	0	1	0	0	0	1	0	0	0	0	0	1	0	0	1	0	1	0
Seq1721	ACCCGCGCCTCCATGTGCTGCTTTTTTGGC	30	1	4	0	1	0	0	1	1	0	0	1	0	1	0	0	0	1	0	0	0	0	0	0	1	0	1	0	0	0	4
Seq1722	TCGCATGAGGGTCTGGCGCTTGGGTATTGGC	31	0	0	0	0	0	0	1	1	0	0	1	0	0	0	1	0	0	0	1	1	0	0	0	2	0	1	1	0	2	0
Seq1723	CGCATGAGGGTCTGGCGCTCGGGTATCGGC	30	0	2	0	0	0	0	1	3	0	0	0	2	1	0	0	1	1	0	0	0	0	0	0	0	0	0	1	0	0	2
Seq1724	GGTATTGGGTTCGAAGAAAGGCTCCCTCTG	30	0	0	0	0	1	1	0	0	0	0	0	3	1	1	0	0	0	0	0	0	1	0	0	0	1	0	0	1	1	0
Seq1725	CGCATGAGGGTCTGGCGCTCGGGTATTGGCGTC	33	1	0	1	0	0	0	0	0	0	0	1	1	0	0	1	1	0	1	1	0	1	0	0	0	2	0	0	0	0	0
Seq1726	GTAGTTGGCCTGTATCCTTGTGTGTACGGG	30	1	0	0	1	1	0	0	0	2	1	0	0	0	0	4	0	0	0	0	0	0	0	0	1	0	0	0	0	1	0
Seq1727	GGACACAGAAGGCTAGTGGAGTAACGTATG	30	0	6	0	0	0	0	0	0	0	1	0	0	0	0	0	0	0	0	0	1	0	0	0	0	0	0	0	4	0	6
Seq1728	GCGGTCCGTCCGAACCAGGTCTCCTGCTTG	30	0	0	0	0	0	0	0	3	0	1	1	0	0	0	1	0	0	0	1	0	0	1	0	0	2	0	1	0	1	0
Seq1729	AAGGGAATGAGGGCTAGTCTTGGACGTATG	30	0	6	0	0	0	0	0	0	0	0	0	1	0	0	0	0	0	1	0	1	0	0	0	0	0	2	0	0	0	6
Seq1730	TGGAGTGGTTTGCGTTCCCTCATTTCGTAC	30	1	0	1	0	0	0	0	0	0	0	0	3	0	0	0	1	0	0	0	0	1	0	1	0	0	0	2	0	1	0
Seq1731	TCCGCGCCTCCATGTGCTGCTTATTGGTGG	30	1	0	0	0	1	0	0	0	0	0	5	0	0	0	0	0	0	1	1	0	0	0	0	0	0	3	0	0	0	0
Seq1732	CCCGGTATTGGGTTAGTATAAAGGTTCC	28	1	2	0	0	1	0	0	0	0	0	0	2	0	0	1	0	0	1	1	2	0	0	0	0	0	0	1	0	0	2
Seq1733	CGTGGGTATTAAGGTGGCCTGCTTGTCGGG	30	0	2	0	0	0	0	0	2	0	1	0	0	0	1	0	0	0	0	1	1	0	0	0	0	0	0	0	1	3	2
Seq1734	GGTCATATGAAGGCTAGACTAGGTCGTATG	30	0	0	0	0	1	0	0	0	0	0	0	0	0	2	0	0	0	1	0	1	0	0	1	0	0	0	3	0	3	0
Seq1735	TCCAGGGAGATTCGTTCCGCTTGTCGTTTG	30	0	0	0	0	0	0	3	1	0	0	1	0	1	0	1	1	0	0	0	0	2	0	0	0	0	0	0	0	0	0
Seq1736	GGACAGTTGGCCCGTTATTTGCTCTCGGG	29	0	0	0	1	0	0	0	0	2	1	0	0	0	0	0	0	1	1	1	3	0	0	1	0	0	0	1	0	0	0
Seq1737	CGCATGAGGGTCTGGTGTTTGGGTATTGGC	30	0	0	0	0	0	2	0	0	0	0	0	2	0	0	0	0	0	0	1	0	1	1	1	0	1	1	0	2	0	0
Seq1738	TGGAGTGGCTCGCGTTCCCTCATTTCGTAC	30	1	0	0	0	0	0	1	1	1	1	0	0	0	0	0	1	0	2	0	1	0	0	0	0	0	0	0	0	1	0
Seq1739	GTTGGCCCGGGAAACAGTGTATCCGCCGGG	30	0	6	0	0	0	2	0	0	2	0	0	0	0	0	0	0	0	1	0	0	0	0	0	0	0	0	1	0	0	6
Seq1740	GGTATTGGGTTCGTACAAAGGCTCCCTCTG	30	1	0	0	0	0	0	1	0	1	1	0	4	0	0	0	0	0	0	1	0	1	0	0	0	0	0	1	0	1	0
Seq1741	TCCAGGGAGATTCGTTGCTGTCTTATCTTG	30	0	2	1	0	0	0	0	0	1	1	1	0	1	2	0	0	1	0	0	0	2	0	0	0	0	0	0	0	0	2
Seq1742	AAGGACTGCTTTGGATTGCGATGATTCAGG	30	0	0	0	1	1	0	0	1	1	0	0	0	0	0	0	1	1	1	0	1	0	3	0	0	0	1	0	0	0	0
Seq1743	GGGATTGGGTTCGTAGAAAGGCTCCCTCTG	30	0	0	0	0	0	2	0	0	0	0	2	0	1	0	0	0	0	0	3	0	1	0	0	0	0	0	0	0	0	0
Seq1744	CCGCGCCTCCATGTGCTGTCTGCCTTTTTC	30	1	2	0	0	0	0	0	2	1	0	0	0	0	1	1	0	0	0	0	0	0	0	1	0	0	0	2	0	0	2
Seq1745	GGATCGTCGTATCGTAGGTCAGTATTCATC	30	4	0	0	0	0	0	0	0	1	0	1	0	0	0	0	0	0	0	0	0	1	0	3	1	0	0	0	0	0	0
Seq1746	GGTATTGGGTTCGTAGAAAGGCTCCCTCTGGTGATGTGATGGAGATGTATCAGCACCGTCAACTGAATCGCATGAGGGTCTGGCGCTTGGGTATTGGC	98	0	0	0	1	1	0	1	0	2	0	0	0	1	0	1	0	1	0	0	0	2	0	0	0	1	0	0	0	0	0
Seq1747	CGGACAGCGGTTCAGCACCGTCAACTGAATCGCATGAGGGTCTGGCGCTTGGGTATTGGC	60	0	0	1	1	0	0	0	1	0	0	0	1	0	0	0	0	2	1	0	0	0	0	0	0	1	1	0	0	0	0
Seq1748	GGGGTTCCAGAGGGCTAACGTATGTGTATG	30	0	2	0	0	0	0	1	0	0	0	0	0	0	0	0	0	0	0	0	2	0	0	1	0	4	2	0	0	0	2
Seq1749	TGCGGTAACGGCGTGTGAGTGTCTTCCCGC	30	0	0	0	0	0	0	2	0	0	1	3	0	0	0	1	0	0	2	0	0	0	3	0	0	0	0	0	0	0	0
Seq1750	ATGGATGAAGGCTAGTTGTCTACGTATG	28	0	0	0	0	0	1	0	0	2	0	0	0	0	1	0	0	0	0	0	0	0	2	2	2	0	0	0	1	1	0
Seq1751	ACCGGGTATTCAGGCTAGCGAGAGCGTATG	30	0	0	0	0	1	0	0	0	0	0	0	1	0	1	0	0	1	1	2	2	0	1	1	0	1	0	0	0	0	0
Seq1752	CCACGCGAGTGAATCGTATTGCTGTCGGCC	30	0	0	0	0	0	0	0	1	3	2	0	0	1	0	1	0	2	0	0	0	0	1	0	0	0	0	0	0	1	0
Seq1753	GGTCAGGCTTAGGGCTTTGGGTTCCCTATG	30	0	0	0	0	0	0	0	2	1	1	0	1	0	0	1	0	0	0	0	1	0	0	0	1	0	1	0	3	0	0
Seq1754	CGCGGGGTCTTCACGTTACTCTTCCCCCAG	30	0	12	0	0	0	0	0	0	0	0	0	0	0	0	0	0	0	0	0	0	0	0	0	0	0	0	0	0	0	12
Seq1755	CGAAGAATGAGGGCTAGTGTCTTACGTATG	30	1	0	0	2	0	0	0	1	1	0	0	0	1	0	0	0	0	1	0	0	0	1	1	0	3	0	0	0	0	0
Seq1756	GGTATTGGGTTAGTATAAAGGCTCCCTCTG	30	0	0	0	0	0	0	0	1	0	1	1	0	0	0	0	0	0	2	0	1	0	0	1	1	0	0	0	2	2	0
Seq1757	CGCATGAGGGCCTGGCGCTCGGGTATTGGC	30	0	0	0	0	1	1	0	0	0	4	0	1	0	0	2	0	0	0	0	2	0	0	0	0	1	0	0	0	0	0
Seq1758	CCGCGCCTCCATGTGCTGCTCCGTTCACTC	30	0	0	2	2	0	3	0	0	0	0	0	0	1	1	0	0	1	0	0	1	0	0	0	0	1	0	0	0	0	0
Seq1759	CTGGTGGGTGGGTGGCGAGGTAAGATTCTCG	31	0	2	0	0	0	1	0	0	0	0	2	0	0	0	2	0	0	0	1	0	0	0	0	0	3	1	0	0	0	2
Seq1760	CTCGGTGAGTGGGTGGGAGGATTCGCGGTG	30	0	0	0	0	0	3	0	1	1	0	0	0	0	0	0	1	0	0	0	0	0	1	3	0	0	0	1	0	1	0
Seq1761	CCACGGGCGGGCTGGGTTCTTTGTGATCCC	30	0	0	0	0	0	0	1	0	0	1	2	0	1	0	0	0	0	0	0	2	0	0	3	0	0	0	0	0	0	0
Seq1762	CCACGGAGATTGTTGGCCTGGTTTACCGGG	30	3	0	0	2	0	0	1	1	0	0	0	0	0	1	2	2	0	0	0	0	0	0	0	0	0	0	0	0	0	0
Seq1763	GTACATAGAAGGCTAGTGGAGTAACGTATG	30	0	4	0	0	0	1	0	0	0	0	0	0	0	0	0	1	0	0	0	0	4	0	0	1	0	0	1	0	0	4
Seq1764	CGATCGGGGGCTCAGCACCGTCAACTGAATCGCATGAGGGTCTGGCGCTTGGGTATTGGC	60	0	2	0	0	0	0	0	1	0	0	2	0	0	0	2	0	0	1	1	0	0	0	0	0	1	0	1	1	0	2
Seq1765	GACATTGAGGGCTAGTATATGGTACGTATG	30	0	0	0	0	0	0	1	2	1	0	0	2	0	0	1	1	0	0	0	0	0	0	0	0	1	0	1	0	2	0
Seq1766	GCCCGTTTCGCGCCTCCATGTGCTGTTCTG	30	1	0	1	0	0	0	0	2	0	1	1	0	0	2	0	0	0	0	0	0	1	1	0	0	0	0	0	2	0	0
Seq1767	ACGTGGAAGTTGGCCCGTCTTAATCTCGGG	30	0	0	0	0	1	1	0	0	1	3	0	0	0	1	2	0	0	1	0	1	1	0	0	0	0	0	0	0	0	0
Seq1768	GGATCCTCGATTCAGAGGTCAGTATTCTGC	30	0	2	0	2	0	0	0	0	0	0	0	0	0	0	1	0	0	0	0	3	1	0	0	0	0	0	0	0	2	2
Seq1769	TGGATGTGTGTGTTGTGTATTTGCTCTGAT	30	0	0	0	0	1	1	3	0	0	0	0	1	0	0	1	0	0	0	0	1	2	0	0	0	0	0	0	1	0	0
Seq1770	GGATCGTCGTATCGTGGGTCAGTATTCTTC	30	3	0	0	0	1	0	0	0	1	0	3	0	0	0	0	0	0	0	0	0	1	1	0	0	0	0	0	0	0	0
Seq1771	GGTCAGGCTCAGGGCTTTGGGCTCCCTATG	30	0	0	1	0	0	0	0	0	0	0	1	2	0	0	0	0	1	2	0	0	0	0	0	1	0	1	0	0	1	0
Seq1772	CGTGCAGTGAAGGCTAGGATTATCCGTATG	30	0	2	2	0	0	0	0	1	0	0	1	0	0	0	1	1	0	0	0	0	0	0	0	0	2	0	0	2	0	2
Seq1773	CAGAAATTCTGCCGAATAGTCACGTACCGG	30	0	2	0	0	0	0	0	0	0	1	0	0	0	2	1	2	0	0	0	0	0	0	1	0	0	1	0	0	0	2
Seq1774	CCTGCGCGCCTCCATGTGCTGTCTTTCTCC	30	0	0	0	0	0	1	1	1	0	0	1	0	2	1	0	0	0	0	0	2	0	0	1	0	0	0	0	0	1	0
Seq1775	AGCTCATCACGTCGGCGGATGGGTGGGATC	30	0	0	0	1	0	0	0	0	0	0	0	0	2	0	0	1	0	1	1	0	0	1	3	1	0	0	0	0	0	0
Seq1776	CCCTCGATCTCAAGGAGGGATGCACTTTGG	30	0	0	0	0	0	0	0	0	0	0	0	0	12	0	0	0	0	0	0	0	0	0	0	0	0	0	0	0	0	0
Seq1777	CGGTAACGGCGTTTGAGTGTCATGCTCTTC	30	0	4	0	1	1	1	0	0	2	0	1	0	0	0	1	0	0	0	0	0	0	0	0	0	1	0	0	0	0	4
Seq1778	GCGATGCGATGGAGATGTATCAGCACCGTCAACTGAATCGCATGAGGGTCTGGCGCTTGGGTATTGGC	68	0	4	0	0	0	0	0	0	0	1	0	0	0	0	1	1	0	0	0	2	0	0	0	0	1	0	0	0	0	4
Seq1779	TCCAGGGAGATTCAGGTTGTCCCTTTCTTC	30	0	2	0	0	0	1	2	0	0	0	0	0	1	0	0	0	1	0	0	0	2	0	1	0	0	2	0	0	0	2
Seq1780	GGCAGGTGGGCTAATCTTTCAGGGTGTCTG	30	0	12	0	0	0	0	0	0	0	0	0	0	0	0	0	0	0	0	0	0	0	0	0	0	0	0	0	0	0	12
Seq1781	CGGGTGAAGGCTAAAACTTGGTTTGTATG	29	1	0	0	2	0	4	0	0	0	0	0	0	0	0	0	2	0	0	0	0	0	0	0	0	1	0	0	0	1	0
Seq1782	AACCTGCGCGCCTCCATGTGCTGTTTCGTC	30	0	0	1	1	0	1	2	1	0	0	0	1	0	0	0	0	1	0	1	0	0	0	1	0	0	0	0	0	0	0
Seq1783	TGGAGTGGCTTGGGTCCCCTCATTTCGTAC	30	0	2	0	0	0	0	0	1	0	0	0	0	0	3	0	0	0	0	0	0	0	0	0	2	0	2	0	0	2	2
Seq1784	AAGGACTTCTTAGGATTGCGATGATTCAGG	30	1	2	0	0	0	0	0	0	0	0	1	0	2	0	0	0	0	0	0	1	0	0	0	1	0	3	0	1	0	2
Seq1785	CGTATTGGGTTCGTAGAAAGGCTCCCTCTG	30	0	2	0	0	0	1	0	0	1	0	0	0	0	0	0	1	2	1	0	0	0	0	0	3	0	0	0	0	1	2
Seq1786	CCCGGTATCGGGTTAGTATAAAGGCTCC	28	1	0	0	1	0	0	0	4	0	0	1	0	0	0	0	0	0	0	0	0	0	0	2	0	0	0	0	0	1	0
Seq1787	GTAGAATGAGGGCTAGTGGATGAACGTATG	30	0	0	0	3	0	0	2	0	0	0	0	0	0	0	1	2	0	0	0	0	0	2	0	0	0	0	1	0	0	0
Seq1788	GTCAAAAACGAAGGCTAGCGTGAGCGTATG	30	3	2	0	0	0	0	0	0	4	0	1	0	0	2	0	0	0	0	0	0	0	0	0	0	0	0	0	0	0	2
Seq1789	GCTGTCCGTCCGAACCAGGTTTCCTGATTG	30	0	0	0	1	0	0	0	0	0	1	0	0	0	0	0	1	2	0	1	0	0	2	0	0	2	0	0	0	2	0
Seq1790	GGATCCCCGCTTCGTGGGTCAGTATTCTTC	30	1	0	1	0	0	0	0	0	0	0	0	3	0	0	0	0	1	1	0	0	0	1	1	0	0	0	3	0	0	0
Seq1791	CCAGTTGGCCTGTTAATATGTATTCACGGG	30	1	0	0	0	0	0	0	2	2	1	0	0	0	0	0	0	0	0	0	0	0	0	1	0	2	0	1	2	0	0
Seq1792	TGGATGTGTGTGTAGTGTAGTTGCTCTGAT	30	0	0	1	0	1	1	0	0	0	0	2	0	0	0	0	3	0	0	0	0	0	1	0	0	1	0	1	1	0	0
Seq1793	CGATAAAATTACGTTGCCGTCTG	23	0	12	0	0	0	0	0	0	0	0	0	0	0	0	0	0	0	0	0	0	0	0	0	0	0	0	0	0	0	12
Seq1794	CCGCGCGCTCCATGTGCTGTTCCTTGTATC	30	0	2	0	0	2	0	2	0	1	0	2	0	0	1	0	0	0	0	0	0	0	0	1	0	0	1	0	0	0	2
Seq1795	TCGGTTCGCATCTAGGTTGGGTAGGTTTG	29	0	0	0	0	0	4	0	1	0	0	0	1	0	0	0	1	1	0	0	0	0	0	2	0	0	0	2	0	0	0
Seq1796	CGCCTCCACGGGCTGTCGTTCTTCTCTTTG	30	0	0	0	0	1	0	1	1	1	0	0	0	0	0	0	2	0	0	0	2	0	0	0	0	3	0	0	1	0	0
Seq1797	TCGCGCCTCCATGTGCTGTGGTATTTCTTC	30	0	0	0	0	0	1	1	1	0	0	0	2	2	0	0	1	0	0	0	0	0	0	0	0	0	0	0	0	1	0
Seq1798	TCGGTTGCATCTAGGTTGGGTAGGCTTG	28	1	0	1	1	1	0	0	0	0	0	0	0	0	0	0	0	0	0	1	0	2	0	2	1	0	1	0	0	0	0
Seq1799	GTAGGACAGAAGGCTAGTGGTATACGTATG	30	0	0	0	0	0	0	0	1	0	0	0	0	0	0	1	0	1	0	0	0	1	0	1	0	3	1	0	0	2	0
Seq1800	TCCGCGCCTCCATGTGCTGTTTCCTCAGTC	30	0	2	0	1	0	0	0	0	2	1	0	0	0	0	0	0	0	0	0	0	1	0	0	1	0	0	2	0	1	2
Seq1801	GTCGCTCTCCAACGTGCTGTATTCTTCCTG	30	0	2	0	2	0	1	0	0	0	0	0	0	1	0	0	0	0	0	1	0	0	1	0	0	0	0	0	4	0	2
Seq1802	ACCGTATGAAGGCTAGTGTTGGCACGTATG	30	0	0	0	4	0	0	0	0	0	0	0	0	0	0	2	0	0	0	0	0	0	0	2	0	0	0	0	0	0	0
Seq1803	TAGGACTGCTTAGGATTGCGATGATTCAGG	30	0	0	0	2	2	0	3	0	0	0	0	0	0	0	0	1	0	1	0	0	0	2	0	0	0	1	0	0	0	0
Seq1804	CCACTCCCGGGCTGCTGTTCCCCTTCCTAC	30	0	4	0	0	0	0	0	1	0	0	0	0	1	0	1	0	0	1	0	1	0	0	0	0	0	0	2	0	1	4
Seq1805	CGGGCGATACGGTTGGCCTGTTATTACGGG	30	0	0	0	0	0	0	0	1	0	1	0	0	0	0	0	1	0	3	3	1	0	0	0	0	0	0	1	0	1	0
Seq1806	GTGTCAAGGGTGTGTAGGGTCCCTTTCTCG	30	3	0	0	0	0	0	1	0	0	2	2	0	0	1	1	0	0	0	0	0	0	0	0	0	0	0	1	1	0	0
Seq1807	GGGTAATGGCCAAAAGTTTTGATATCCAAG	30	0	12	0	0	0	0	0	0	0	0	0	0	0	0	0	0	0	0	0	0	0	0	0	0	0	0	0	0	0	12
Seq1808	TGGAGTGGCTTACGTTCCCTCATTTCGTAC	30	2	0	0	0	0	0	0	1	0	0	0	0	1	4	0	0	0	0	0	0	0	1	0	0	1	0	1	0	1	0
Seq1809	AGGGTGTGTAGGGTCCCCTCTTGTCTCGTG	30	0	0	0	0	0	4	0	4	0	0	0	2	0	0	1	1	0	0	0	0	0	0	0	0	0	0	0	0	0	0
Seq1810	CGCCTCCCGGTCTGTTTGCTCGTTGTTTTC	30	0	0	0	1	0	0	2	0	0	0	1	0	0	0	4	0	0	0	1	0	0	0	2	1	0	0	0	0	0	0
Seq1811	CGTTGGCATGGGTTCCGGCTCGTTCCCCTG	30	0	0	0	0	0	0	0	0	0	0	0	0	0	1	1	0	1	2	0	1	1	1	1	0	1	1	0	0	1	0
Seq1812	TGGGTTCGCGCCGTCCATGTGCTGTTTCTC	30	0	0	0	0	0	0	0	0	0	0	0	3	0	0	0	3	2	0	0	0	0	0	2	0	0	0	1	0	1	0
Seq1813	CCCGGCATTGGGTTAGTATAAAGGCTCC	28	1	0	0	0	0	2	0	1	0	0	0	1	0	0	0	1	0	0	0	1	1	0	0	0	1	0	0	2	1	0
Seq1814	TCGGTTGGCATCTAGGTTGGTTAGGTTTG	29	0	4	2	1	0	0	0	0	0	0	0	0	1	0	0	1	0	0	0	1	0	0	0	1	0	0	0	0	1	4
Seq1815	TGTATTGGGTTCGTAGAAAGGCTCCCTCTG	30	0	2	0	0	0	0	0	1	1	1	0	0	2	0	0	2	0	0	0	0	2	0	0	0	1	0	0	0	0	2
Seq1816	TGCGTGAGCACTGCTTCCATGCTGCCGGTC	30	0	0	0	1	1	0	1	2	0	1	0	0	0	0	1	0	1	0	0	0	0	0	0	1	2	0	0	0	0	0
Seq1817	ATCTGTGATGGCTAGCGTTGTAGCGTATG	29	0	6	1	0	1	0	0	0	0	0	0	0	0	0	0	0	2	0	0	0	1	0	0	0	0	0	1	0	0	6
Seq1818	GGTATTGGGTTCGTAGAAAGGCTCCCTCTT	30	0	0	0	0	0	0	1	0	2	0	0	0	0	0	0	2	1	0	1	0	1	0	1	1	0	0	0	0	2	0
Seq1819	CGATCTTCCGGGCTGCCTGCTTACTCTGTG	30	0	0	0	0	0	0	0	0	0	0	0	2	0	1	2	1	0	0	1	0	0	1	0	0	2	0	2	0	0	0
Seq1820	GTTCCAGGGAGACATTCATCTCTGTGCGTG	30	1	0	1	0	0	0	1	0	0	2	2	0	0	0	1	0	0	1	0	0	0	0	1	0	2	0	0	0	0	0
Seq1821	CTCGGTATGATGGGCGGGAGGATTCGTTGC	30	1	2	0	0	0	0	0	1	0	0	0	0	0	0	2	2	0	0	0	0	1	0	0	0	0	0	1	1	1	2
Seq1822	CTCGCCACCGTTCCAGGGTATACACGTGTC	30	0	0	0	0	1	0	1	0	0	0	0	0	1	1	0	0	0	0	0	0	0	2	2	0	2	0	1	0	0	0
Seq1823	GTGAGTGAAAGGCTAGGTTATGCCCGTATG	30	0	4	0	1	0	1	0	0	0	0	1	0	0	0	0	0	0	2	0	0	0	0	0	1	0	0	0	1	0	4
Seq1824	CTCGCTGCCGTTCCAGGGTATACACGTGTC	30	1	0	0	1	0	0	1	0	1	0	0	0	0	0	0	0	2	1	2	0	1	1	0	0	1	0	0	0	0	0
Seq1825	GAGTGATCTCGTCTGTCTGGTCTCCCTGTG	30	0	12	0	0	0	0	0	0	0	0	0	0	0	0	0	0	0	0	0	0	0	0	0	0	0	0	0	0	0	12
Seq1826	GCTATTGGGTTCGTAGAAAGGCTCCCTCTG	30	2	0	2	3	0	0	0	1	0	0	1	1	0	1	1	0	0	0	0	0	0	0	0	0	0	0	0	0	0	0
Seq1827	CCGGTGGGAGGGTGGGTGGAAGGATTCTCG	30	0	0	0	0	0	0	0	0	1	0	0	1	0	0	1	1	0	1	0	0	4	0	0	0	1	0	0	0	1	0
Seq1828	ACCAGTTGGCCTGGATATAGTACATCCGGG	30	0	0	0	1	2	0	1	0	0	0	0	0	0	0	0	0	2	2	0	0	1	1	0	1	0	0	0	0	1	0
Seq1829	GGTCAGGCTCAGGGCTTTGGGTTCCCTCTG	30	0	0	0	0	1	0	0	3	0	0	0	1	0	0	0	1	0	0	0	0	0	0	1	3	0	1	0	0	0	0
Seq1830	TCGGTTGCGCATCTAGGCTGGGTAGGTTTG	30	0	10	0	0	0	0	0	0	0	0	0	0	0	0	0	0	0	0	0	0	0	0	0	0	0	0	1	0	1	10
Seq1831	AAGGACTGCTTAGGATTGAGATGATTCAGG	30	0	0	0	1	0	1	0	0	0	2	0	0	0	1	2	0	0	0	0	0	0	0	4	0	1	0	0	0	0	0
Seq1832	CCATGGGGCTGGCGTTTGGGTATTGGCAGT	30	1	0	0	0	0	4	0	0	0	0	0	1	1	0	1	2	0	0	0	0	1	0	0	0	0	0	0	0	1	0
Seq1833	CGACTGGAGTTAGTGGTCTGCTTAGGTTTC	30	0	12	0	0	0	0	0	0	0	0	0	0	0	0	0	0	0	0	0	0	0	0	0	0	0	0	0	0	0	12
Seq1834	GGGCTCAGAGTAAGGCGTTACTCTACGGTG	30	0	0	0	0	0	0	0	0	0	0	0	0	0	0	0	0	2	0	0	1	0	2	1	0	0	3	1	1	1	0
Seq1835	CGGCTGATGAACGGCTAGCATTTGCGTATG	30	0	0	2	0	1	0	1	1	1	0	0	0	0	1	0	0	3	0	0	1	0	0	1	0	0	0	0	0	0	0
Seq1836	CACGTCACGTGTGAAGGCTATGCATCTGGG	30	0	0	2	2	0	2	0	2	0	0	2	0	0	0	0	2	0	0	0	0	0	0	0	0	0	0	0	0	0	0
Seq1837	CGATCTCCCGGGCTGATTGGTGTGTTCTTC	30	0	0	1	0	0	0	3	0	2	0	0	0	0	0	1	1	1	0	0	0	0	0	0	0	0	1	0	1	0	0
Seq1838	TCGGTTAGCATCTAGGTTGGGTAGGTTTG	29	0	4	0	0	0	0	0	0	0	0	0	2	0	2	0	1	0	0	0	0	0	0	1	0	0	0	1	1	0	4
Seq1839	CGTCGGTATGAAGGCTAGTGGGAGCGTATG	30	0	0	0	0	0	4	0	0	0	0	0	0	0	0	1	1	0	0	1	0	0	1	0	0	0	1	2	1	0	0
Seq1840	CGGTAACGGCATTTGAGTGTCTACCTCCTC	30	1	0	0	0	1	0	1	0	0	0	0	0	1	0	0	0	0	1	1	0	0	0	0	0	0	1	2	1	0	0
Seq1841	GGTATCTGAGGGCTAGCGGAGACGCGTATG	30	1	0	2	1	1	0	0	0	0	0	0	0	0	0	1	0	1	0	0	0	0	0	0	0	1	1	1	1	0	0
Seq1842	GTCGCGCCCTCCATGTGCTGCCTGTCTTTG	30	0	0	0	3	0	0	0	0	0	0	0	0	0	0	0	1	0	1	3	0	0	0	0	2	0	1	1	0	0	0
Seq1843	CGCCTCCCGGTGGTGTGTGGTTTTGCTTTC	30	0	4	0	0	0	1	0	1	0	0	0	1	0	0	0	0	0	3	0	0	0	0	0	1	0	0	1	0	0	4
Seq1844	TGGATGTGTGTGTTGTTGTAGTTGCTCTGAT	31	0	4	0	0	0	0	0	0	0	0	1	0	0	0	0	1	0	0	1	0	0	0	1	0	1	1	0	0	2	4
Seq1845	GACCTCTCTGCGCCTCCATGTGCTGTTCTC	30	0	4	0	1	0	0	0	0	0	0	0	0	1	0	0	2	0	0	0	0	0	0	0	1	0	1	0	1	0	4
Seq1846	GACATGGATGAAGGCTAGTGAGAACGTATG	30	1	0	1	0	0	1	0	0	0	0	0	0	0	0	1	1	2	1	0	0	0	0	1	2	0	0	1	0	0	0
Seq1847	GTGGCACCTGCGGTAAAGGCGACTTTTGGG	30	0	0	0	0	0	0	0	0	1	0	0	0	0	0	2	1	0	0	1	0	0	0	2	0	2	0	0	3	0	0
Seq1848	GGATCCTCGTTTCAGAGGTCAGTATTCACC	30	0	0	0	1	0	0	2	0	0	0	0	0	1	1	2	0	1	1	0	0	0	0	2	0	0	0	0	0	1	0
Seq1849	TCGGTTGACATCTAGGTTGGGTAGGTTTG	29	0	0	0	0	1	1	0	2	5	0	0	0	0	0	0	0	0	0	1	0	0	0	0	0	0	0	0	1	0	0
Seq1850	GGAAGTTGGCCTGGATCCTGTTAACTCCGGG	31	0	2	2	0	0	0	0	0	1	0	0	0	0	0	1	0	1	0	0	0	4	0	0	0	0	0	0	0	0	2
Seq1851	GGTTGGCCTGTGTTCTTAGGGAGATACGGG	30	0	0	0	0	0	0	0	0	0	0	0	3	0	0	0	1	0	2	3	0	0	1	0	0	0	0	1	0	0	0
Seq1852	GCCAATGAAGGCTAACGTGATGTGTATG	28	0	2	1	0	0	0	0	1	2	0	0	0	0	0	0	0	0	0	3	1	0	0	1	0	0	0	0	0	0	2
Seq1853	CGGCTAGGGACGAAGGGTCTGTTATAATG	29	0	2	3	0	0	1	0	0	0	0	0	0	0	1	0	0	0	1	0	0	1	0	0	0	0	0	0	0	1	2
Seq1854	GGATCCTCGGCTCGTAGGTCAATATTCTC	29	0	0	0	0	0	0	5	1	0	0	0	0	0	0	0	0	1	0	0	0	0	0	1	1	0	0	0	1	1	0
Seq1855	GGTTGGCCTGGGTTGTTCAATCAACGCGGG	30	0	0	0	0	0	1	0	0	0	1	0	1	0	0	2	2	0	0	0	0	3	0	0	0	0	0	0	1	0	0
Seq1856	CCGCGCCTCCATGTGCTGTAACTGTCTGTC	30	0	4	0	1	0	0	0	0	0	0	0	0	0	0	0	0	0	0	2	0	1	0	0	0	0	1	0	0	2	4
Seq1857	GTTGCACCTGCGGTAAAGGCGACTTTTGTG	30	0	0	1	0	1	0	0	1	0	1	0	0	0	0	1	0	2	0	0	0	0	1	0	0	0	0	1	2	0	0
Seq1858	CCGCGTAGCGAATGATGGCTAGCATCTGGG	30	0	2	0	2	0	2	0	0	0	0	0	0	0	0	0	0	1	0	0	0	2	0	1	0	0	0	0	0	1	2
Seq1859	GGTCAGGCTCAGGGCTTTGGGTTTCCTATG	30	0	0	0	3	0	1	0	0	0	2	0	0	0	0	0	0	0	0	0	2	0	0	0	0	0	1	1	1	0	0
Seq1860	CGCATGGTCTGGCTGGGTTGGTCACGTTTC	30	4	0	0	0	0	0	1	1	0	0	0	0	0	1	1	1	0	0	0	0	0	0	0	0	0	2	0	0	0	0
Seq1861	GTACGGTAACGGCGTGTGAGTGTATCCCTC	30	1	2	0	0	0	0	0	0	1	0	0	1	0	0	0	2	0	0	0	0	0	0	0	0	0	3	0	0	1	2
Seq1862	GTCAAGTACCAGTTGGCCTGGTTTACCGGG	30	1	4	0	0	0	0	2	0	1	1	1	0	0	0	0	0	0	0	0	0	0	0	1	0	0	0	0	0	0	4
Seq1863	TCCCGCGCCTCCATGTGCTGCCTATTATC	29	0	0	0	0	1	0	0	0	0	1	0	4	0	0	1	1	0	0	1	1	0	0	1	0	0	0	0	0	0	0
Seq1864	CCAGTTGGCCTGCAATCTTGAATTTGCGGG	30	0	0	0	2	0	0	1	0	1	0	0	0	0	0	0	0	0	1	0	0	0	0	0	3	0	0	1	0	0	0
Seq1865	CGTTGGTATGAAGGCTAGTGGGAACGTATG	30	0	0	0	0	1	0	0	0	0	1	0	0	3	0	0	0	1	0	0	0	0	0	3	1	0	0	1	0	0	0
Seq1866	CGTGTGAAGGCTAAAACTGGGTTTGTATG	29	0	0	0	0	0	0	0	0	0	1	0	1	0	0	0	0	0	4	0	0	0	2	1	1	0	0	1	0	0	0
Seq1867	GGAGTGAAGGCTAGTAATTGGATGCGTATG	30	0	0	0	0	0	2	0	0	0	0	0	0	0	0	1	0	1	1	0	1	0	0	0	1	0	0	1	1	0	0
Seq1868	GTGATGCGATGTCAGCACCGTCAACTGAATCGCATGAGGGTCTGGCGCTTGGGTATTGGC	60	1	2	0	1	0	1	0	1	0	1	0	0	0	1	0	0	0	0	0	0	0	1	1	1	0	0	0	0	0	2
Seq1869	CGCGAGATTGGGATCTCCTTGCTGTCGGTC	30	0	0	0	1	0	0	1	1	0	0	0	0	1	0	0	0	2	0	0	0	0	0	0	1	3	0	0	0	0	0
Seq1870	CCTAGGGAAAGAAGTGGGCCGTTATAATAG	30	0	0	2	0	1	0	0	0	1	3	0	0	0	0	0	1	0	1	0	1	0	1	0	0	0	0	0	0	0	0
Seq1871	CGTTGGTCCTCGCATATGGTGCTGTCCTTG	30	0	2	0	0	0	1	0	0	1	0	0	0	0	0	1	1	0	2	0	0	0	2	0	1	0	0	0	0	0	2
Seq1872	AAGGACTGCTTATGATTGCGATGATTCAGG	30	0	0	1	0	0	0	0	1	0	0	0	2	0	0	1	0	2	0	0	0	0	0	0	0	1	0	1	0	0	0
Seq1873	GAGCGCACTCGCAGGGCTTGGTGTCTATGG	30	0	2	0	1	0	2	1	0	0	0	0	1	0	0	0	0	0	0	0	0	0	2	0	0	0	0	0	1	1	2
Seq1874	GGTACAGTTGGCCTGGATATCCTAACCGGG	30	0	2	0	1	0	1	0	1	0	0	0	1	1	0	0	0	2	0	0	0	0	0	0	0	0	0	2	0	0	2
Seq1875	GGTTCCAGGGTGTGTAGGGTTCCCTCTTTG	30	0	0	3	0	0	0	1	0	0	0	0	0	0	0	0	0	2	0	1	1	1	0	0	1	0	0	1	0	0	0
Seq1876	CCATCCATGGGTTCCGGCTTCAGTCCTCTG	30	1	0	0	1	0	0	0	1	0	0	0	3	0	0	0	0	0	0	0	0	0	0	0	0	1	0	1	1	0	0
Seq1877	GGTTGGCCTGCAGGATATTGTTATTGCGGG	30	0	6	0	0	0	0	1	0	0	0	0	0	0	0	0	1	0	0	0	0	0	0	1	0	0	0	0	0	2	6
Seq1878	CAGGTATTGTGTTAGTATAAAGGTTCCTTG	30	0	4	0	0	1	0	0	3	1	0	0	0	0	0	0	0	0	0	0	0	0	0	0	0	0	0	0	1	1	4
Seq1879	TCCCGCGCGCCTCCATGTGCTGTCTGTCTC	30	0	0	0	0	0	0	2	0	0	0	0	1	0	3	0	0	0	0	1	1	0	0	0	1	0	1	0	0	0	0
Seq1880	GGTATTGGGTTCGTAGAAAGGATCCCTCTG	30	0	0	0	0	1	0	0	0	0	1	0	0	2	0	0	1	0	0	0	0	1	1	2	1	0	0	0	0	0	0
Seq1881	GCACTTCTAGGGAGAGTGATTCCCTCTTTG	30	0	0	0	0	0	0	0	0	2	0	0	0	0	0	2	0	0	0	0	0	2	0	1	1	1	0	1	0	1	0
Seq1882	GGATCCTCGGCTCGTAGGTCAGTATTTTC	29	1	2	0	0	0	0	0	0	0	0	0	0	1	0	0	0	0	0	0	0	1	4	0	0	0	0	0	0	2	2
Seq1883	TGGATGTGTGTGTCGTGTAGTTGCTCTGAT	30	0	0	0	0	0	0	0	1	0	1	2	0	2	1	0	0	0	1	0	0	0	0	1	0	0	1	0	0	1	0
Seq1884	CGATGGTATGAAGTTGGCCTGTTTATCGGG	30	0	0	1	0	0	0	0	1	0	0	0	0	0	0	1	1	1	2	0	1	0	0	0	0	1	1	0	0	0	0
Seq1885	CTGGTTGTGGAGTTCCAGGGAGACTCTTCG	30	0	0	1	0	0	0	0	0	0	0	0	0	2	0	0	0	0	1	0	0	0	0	5	2	0	0	0	0	0	0
Seq1886	CGCATGAGGGTCTGGCGCTTGGGTATTGGCGTGATGCGATAGAGATGTATCAGCACCGTCAACTGAATGGTATTGGGTTCGTAGAAAGGCTCCCTCTG	98	1	0	0	0	0	0	0	0	2	1	0	0	0	0	0	2	0	0	1	0	0	1	0	0	0	0	0	2	1	0
Seq1887	CCTGAAGTGAAGTTGGCCTGGTTTTCCGGG	30	1	0	0	1	0	0	0	0	0	1	0	0	0	0	0	0	1	0	0	1	4	0	0	0	0	1	0	1	0	0
Seq1888	CCTGCGGGCGGGTGGGTGGTTGGATTCTTG	30	0	0	0	0	0	0	0	4	0	0	0	0	0	1	3	0	0	1	0	0	0	0	2	0	0	0	0	0	0	0
Seq1889	GCGGTCCGTCCGAACCAGGACTCCTGATTG	30	0	0	0	0	0	0	0	0	0	0	0	0	0	1	0	2	2	0	0	1	0	0	3	0	1	0	0	0	0	0
Seq1890	GGATCCCCGCATCGTGGATCAGTATTCTTC	30	0	0	0	0	0	0	0	0	0	0	0	0	4	0	1	0	0	0	0	0	0	0	1	1	2	0	0	0	1	0
Seq1891	CGGCTAGGGATGAAGGGTCCGTTATAATG	29	1	0	0	0	0	0	0	1	1	0	1	0	0	1	0	0	0	0	0	3	1	1	1	0	0	0	0	0	0	0
Seq1892	TTCGGCGGATGGGTTTGGGAGAATTCGATG	30	0	0	0	2	0	0	1	0	0	1	0	0	0	0	0	0	0	1	0	0	1	0	0	0	0	4	0	1	0	0
Seq1893	CTCACCGCCGTTCCAGGGTATACACGTGTC	30	0	0	0	2	1	0	0	0	0	0	0	2	0	0	1	0	0	0	0	0	1	1	2	0	0	0	0	0	0	0
Seq1894	TCGCGCCTCCATGTGCTGGTTTTCCCGTTC	30	0	6	0	1	0	0	0	0	1	0	0	0	0	0	0	0	0	0	1	1	0	0	1	0	0	0	0	0	0	6
Seq1895	GGGGAAATTCTATGTTGGCCTGCTTGCGGG	30	0	0	0	1	0	1	0	0	0	1	0	0	0	0	0	0	0	0	1	0	0	0	0	3	1	0	0	0	3	0
Seq1896	AGGTGTTACACTTCGCGGGAGAGTGTTTCG	30	0	0	0	0	0	0	1	0	4	0	0	0	2	0	0	0	0	0	0	0	0	0	1	0	0	3	0	0	0	0
Seq1897	CGCATGGTCTGGTTTGGATTGGTCACGTAC	30	1	4	0	0	0	0	0	1	0	0	1	0	1	0	0	0	0	0	0	0	0	0	1	1	0	0	0	0	0	4
Seq1898	GCAACTCGGTGAGTGAGTGGGAGGTTGCTTC	31	0	2	0	0	0	2	0	0	0	0	0	0	0	0	1	0	1	0	1	0	0	2	0	0	0	0	0	0	0	2
Seq1899	GTGGCACCTGCGGTAAGGGCGACTTTTGTG	30	1	0	0	0	0	0	0	1	0	0	0	0	0	0	0	2	0	1	2	0	1	0	0	2	0	0	0	0	0	0
Seq1900	CTCGCGCCTCCATGTGCTGTTTATGTTCCC	30	0	0	1	1	1	0	0	0	0	4	0	0	0	0	1	0	0	0	1	0	0	0	0	0	0	1	0	0	0	0
Seq1901	TCGCGCCTCCATGTGCTGTCTCTTTGGTGG	30	1	0	0	0	0	1	0	0	0	0	1	0	0	0	0	0	0	1	1	1	0	0	1	0	0	0	0	4	0	0
Seq1902	CCCGCCGCCGTTCCAGGGTATACACGTGTC	30	0	0	1	0	1	0	1	1	1	0	0	0	0	0	0	1	0	1	0	0	0	0	0	0	1	0	3	0	0	0
Seq1903	GTTGGCCGAACTTCCCGGGAGAGTATCGTG	30	0	0	0	0	0	0	0	0	0	1	3	0	0	0	0	0	0	5	0	0	0	1	0	0	0	0	0	1	0	0
Seq1904	GGTTCAGGCTAGGGTTTTGGTCCCCGTATG	30	1	0	0	0	1	0	0	0	3	0	0	0	1	1	1	0	0	0	0	0	0	0	2	0	0	0	0	1	0	0
Seq1905	GCCGCAACCAGTTGGCCTGATTCTATCGGG	30	0	0	0	0	0	1	1	0	0	0	0	0	0	1	0	1	1	0	1	1	0	0	2	0	0	1	0	0	1	0
Seq1906	GGGTCAGGTGGCCTGAGTATATTGCTCGGG	30	0	0	0	0	0	0	0	0	0	0	0	1	0	0	0	0	0	0	0	1	2	2	0	0	0	0	0	0	1	0
Seq1907	TGGATGTGTGAGTTGTGTAGTTGCTCTGAT	30	1	2	0	0	0	1	1	1	0	0	0	0	0	0	1	1	1	0	0	0	0	1	0	1	0	0	0	0	0	2
Seq1908	CCGCGCCTCCATGTGCTGCCGTTATACTCC	30	0	0	0	2	2	0	0	0	1	0	0	1	0	0	0	0	0	0	0	0	3	0	0	0	0	1	0	1	0	0
Seq1909	CCAGTTGGGTAAGTTGGCCTGTTTATCGGG	30	0	0	0	2	0	2	0	0	0	0	0	0	0	0	0	0	1	2	0	0	0	0	0	0	0	0	0	1	1	0
Seq1910	CCACAGTTGGCCTGTATCCGTAGGTGCGGG	30	0	2	0	1	0	0	0	1	1	0	3	0	0	0	0	1	0	0	0	1	0	0	0	0	0	0	0	1	0	2
Seq1911	GGGAAGTTGGCCTGGTTTCGGATAACCGGG	30	0	2	0	0	0	0	0	0	0	0	0	0	0	0	0	1	0	1	0	0	2	0	0	0	1	2	1	0	1	2
Seq1912	CTTGGGAGGGCTAGTTTGTGGAAACGTATG	30	0	0	0	1	0	0	0	0	2	0	0	0	2	2	2	0	0	0	0	0	0	0	1	0	1	0	0	0	0	0
Seq1913	GGTCAGTTGGCCTGAAATGTCCTTTTCGGG	30	0	0	0	0	3	0	1	0	0	0	0	1	3	0	1	0	0	0	0	0	0	0	0	0	0	2	0	0	0	0
Seq1914	CCTTCGCGCCTCCATGTGCTGCTCTTTACC	30	0	0	0	0	0	1	0	1	0	0	0	0	1	1	0	0	1	0	2	0	2	0	0	0	0	0	0	0	0	0
Seq1915	GGTGATGCGATGGAGGTGTATCAGCACCGTCAACTGAATCGCATGAGGGTCTGGCGCTTGGGTATTGGC	69	0	2	0	0	2	0	0	0	1	1	1	1	0	0	0	0	0	1	0	0	1	0	0	0	0	0	0	0	0	2
Seq1916	CGGGACGGAACGATGATGGCTAGCATTTTG	30	0	0	0	0	1	0	0	0	0	1	0	0	0	0	0	3	0	0	2	0	0	0	0	0	1	0	0	0	0	0
Seq1917	CCCCTCCGCGCCTCCATGTGCTGTCTGACC	30	0	2	0	0	0	0	0	0	0	0	0	0	2	1	0	0	0	0	0	1	0	0	3	0	0	0	0	0	2	2
Seq1918	GGATCGTCGTATCGTAGGTCCGTATTCATG	30	0	4	1	0	0	0	1	1	0	0	0	1	0	0	0	1	0	0	1	0	0	0	0	0	0	0	0	0	1	4
Seq1919	TGCATAAGGGTCTGGCGCTTGGGTATTGGC	30	0	0	3	0	2	0	0	0	0	0	0	0	0	0	0	2	1	0	0	0	2	0	0	0	0	0	0	0	0	0
Seq1920	CGCATAAGGGTCTGGCACTTGGGTATTGGC	30	0	0	0	1	0	1	0	0	2	0	0	1	0	0	0	0	0	0	0	3	0	1	0	1	0	0	0	0	0	0
Seq1921	CGGGGTCAGTTGGCCTGTAATCTATACGGG	30	0	2	0	1	0	0	0	0	0	0	0	0	0	0	0	0	4	1	0	0	1	0	1	1	0	0	0	0	0	2
Seq1922	CGGCGGGTGGGTGTGGTGGAGATTCAACTG	30	0	0	3	0	0	0	0	0	0	0	1	0	0	0	0	0	0	0	0	0	0	0	2	2	0	1	0	0	2	0
Seq1923	GCGGGTGGGTGGGTGGTTAGTTGACCTCTG	30	1	2	0	0	0	1	0	0	1	0	1	1	0	0	2	1	0	1	0	0	0	0	0	0	0	0	0	0	0	2
Seq1924	TCCAGGGAGATTCATGTCTGTACCGTCTTG	30	1	0	0	2	0	0	1	0	0	0	0	2	0	0	0	0	0	0	0	0	1	0	1	0	1	0	1	1	0	0
Seq1925	CGCTCTCCCGGTCTGTCTTTGTTTGTGTGC	30	0	0	1	0	1	1	0	1	0	0	0	0	0	0	1	1	1	1	0	0	0	0	0	2	0	1	0	0	0	0
Seq1926	TCGGTAGGCATCTAGGTTGGGTAGGTTTG	29	0	0	1	0	0	1	2	0	0	1	0	0	0	0	0	0	0	1	0	3	0	0	0	0	1	0	0	1	0	0
Seq1927	GTGACGCGATGGAGATGTATCAGCACCGTCAACTGAAT	38	4	0	0	1	0	3	0	1	0	0	0	0	1	0	0	0	0	0	0	1	0	0	0	0	0	0	0	0	0	0
Seq1928	GGTATTGTGTTCGTAGAAAGGCTCCCTCTTG	31	0	0	3	0	0	0	0	2	1	0	0	2	1	0	0	1	0	0	0	0	0	0	0	0	0	1	0	0	0	0
Seq1929	CGAGCGATAATCTGTTGGCCTGCTTGCGGG	30	0	0	0	0	0	1	1	0	0	0	1	0	0	0	0	0	0	1	0	0	0	4	0	0	0	0	1	2	0	0
Seq1930	GGTTGGCCTGAGTTAGGTTACTACTCGGG	29	1	0	0	0	3	0	0	0	0	0	0	0	0	0	1	0	0	4	0	0	1	0	0	0	0	0	0	0	1	0
Seq1931	TGGGCGTGTCAGTTGGCCTGGATATCCGGG	30	0	0	0	0	0	0	1	0	0	0	0	0	0	0	0	2	0	0	2	0	1	1	2	0	0	0	0	2	0	0
Seq1932	CGCACGAGGGTCCGGCGCTTGGGTATTGGC	30	0	4	0	0	0	0	0	0	2	0	0	0	0	0	1	0	0	1	0	1	1	0	0	0	0	0	0	0	1	4
Seq1933	TGGGCTTAATGGGTCCCGCGATTATCTATG	30	2	0	0	0	0	0	0	0	1	1	0	0	5	0	1	0	0	1	0	0	0	0	0	0	0	0	0	0	0	0
Seq1934	TCGGTTGCGCATCTAGGTTGGGTAGGCTTG	30	0	0	1	0	1	0	0	0	0	2	0	0	2	0	0	0	0	0	2	0	0	0	0	0	1	0	1	1	0	0
Seq1935	TGGAGTGGCTTGCGTTCCCTCATTTCCTAC	30	0	0	0	0	1	0	0	1	0	0	0	0	1	0	0	4	1	0	1	0	1	0	0	1	0	0	0	0	0	0
Seq1936	GCGGTCCGACCGAACCAGGTCTCCTGATTG	30	0	0	0	0	4	0	0	3	0	1	0	0	0	0	0	1	0	0	0	0	0	1	0	0	1	0	0	0	0	0
Seq1937	TGCGGTAACGGCATGTGAGTGTCTTCCCAC	30	0	6	0	3	0	1	0	0	0	0	0	0	0	0	0	0	0	0	0	0	0	0	0	0	0	0	0	0	0	6
Seq1938	CGATCTCCCGGGCTGCCTGGAATGTCTTTG	30	0	0	0	0	0	1	0	0	1	0	0	0	0	0	1	1	0	0	0	0	0	0	1	0	1	0	1	0	1	0
Seq1939	ACCGATATGAGGGCTAGTGTTACACGTATG	30	1	0	0	1	0	1	0	4	0	0	0	0	0	0	1	0	0	0	0	0	1	0	0	0	0	1	0	0	1	0
Seq1940	GTCGCGCTCGCATGTGCTGTTTTTCCTGTG	30	0	2	2	1	1	0	0	1	0	1	0	1	0	0	0	1	0	0	0	0	0	0	0	1	0	0	0	0	0	2
Seq1941	TCCCCGCGCCTCCATGTGCTGGTACCCTTC	30	3	0	0	0	1	0	1	0	1	0	0	0	1	0	0	0	0	1	0	0	0	0	2	1	0	0	0	0	0	0
Seq1942	GGCAGTTGGCCTGGAAACAAATGTTCCGGG	30	4	0	0	0	0	0	1	1	0	0	0	0	0	0	1	0	0	0	0	2	0	0	0	0	0	0	2	0	0	0
Seq1943	CGCATTAGGGTCTGGCACTTGGGTATTGGC	30	3	0	0	0	0	0	0	0	0	0	1	0	0	2	0	2	0	1	0	0	0	0	0	0	0	1	0	0	0	0
Seq1944	CGGTAACGGCGTGTGAGTGTCCTACGATC	29	1	0	0	0	0	0	0	0	0	1	2	0	0	0	1	2	0	0	0	0	1	0	0	0	2	0	0	0	0	0
Seq1945	ACCGAGCGGTATATCGCTTTGCTGTCGGCC	30	3	0	0	0	0	1	0	1	1	0	0	0	0	0	0	0	0	0	0	0	1	0	0	0	3	0	1	0	0	0
Seq1946	GAAGTGAGGGCTAACATGTCGCTGTGTATG	30	1	0	1	1	1	2	0	0	1	0	0	0	0	0	0	0	0	0	0	0	0	0	2	0	0	2	0	0	0	0
Seq1947	CGGGAGTATTCGTTGGCCTGTTCATACGGG	30	0	0	0	0	0	2	2	1	0	0	0	0	0	0	2	0	0	0	0	0	0	0	0	0	0	1	1	0	1	0
Seq1948	GTTGGCCTGCATTCCTGTCGTCTAATGCGGG	31	0	0	0	0	0	0	0	2	0	0	0	0	0	0	0	0	0	0	1	0	1	4	0	0	1	0	0	2	0	0
Seq1949	CCGCGCCCTCCATGTGCTGTCTGTCTGTTC	30	0	0	2	1	0	1	0	0	0	0	0	0	0	0	0	0	0	0	0	2	0	0	0	0	0	2	0	2	1	0
Seq1950	TCCAGGGAGATTCGTTGCCCCCCACATTG	29	0	0	0	0	0	0	0	1	0	2	0	1	2	3	0	0	1	0	0	0	0	0	0	0	0	1	0	0	0	0
Seq1951	GGATCCCCGCAACGTGGGTCAGTATTCTTC	30	1	2	0	0	1	0	1	0	0	1	4	0	0	0	0	0	0	0	0	0	1	0	0	0	0	0	0	0	0	2
Seq1952	GTCCTCCCGCGCCTCCATGTGCTGTTCTGC	30	1	8	0	0	1	0	0	0	0	0	0	0	0	0	0	0	0	0	0	0	0	0	0	0	0	0	1	0	0	8
Seq1953	CGCATGAGGGTCTGGCGCTTGGGTATTCTC	30	0	0	0	0	0	0	0	0	2	0	0	0	0	0	0	2	0	0	3	0	1	0	0	0	0	0	2	0	0	0
Seq1954	TCGGTTGGCATCTAGGTTGGGTGGGTTTG	29	0	4	0	0	0	0	1	0	1	0	0	0	0	0	0	0	0	3	0	0	0	0	0	1	0	1	0	0	0	4
Seq1955	CGCTCTCCCGGTCTGTGGTCTGCTTCTTTG	30	0	0	1	1	2	0	0	0	0	0	0	2	0	1	0	0	0	0	0	0	1	0	0	0	0	1	0	2	0	0
Seq1956	GTGACGCGATGGAGATGTACCAGCACCGTCAACTGAATCGCATGAGGGTCTGGCGCTTGGGTATTGGC	68	0	0	0	1	0	0	1	0	0	5	0	0	1	0	0	0	0	0	0	0	1	0	0	0	0	0	1	1	0	0
Seq1957	GGATCCTCGGCTCGTAGGTCAGCATTCTC	29	0	2	0	0	1	0	1	0	1	0	0	0	0	0	0	0	0	2	0	2	0	1	0	0	0	0	0	0	0	2
Seq1958	CCGCGCCTCCATGTGCTGTTTGGGATCTTC	30	0	0	0	0	0	0	1	0	0	0	0	1	0	2	1	0	0	0	0	0	2	1	0	0	0	0	0	1	2	0
Seq1959	CGTCGGTGTGAAGGCTAGTGGGAACGTATG	30	0	2	0	0	3	0	2	0	0	0	0	0	0	0	0	1	0	0	0	0	0	2	0	0	0	0	0	0	0	2
Seq1960	CGGGTTCATGTTGGCCTGGATAGATCCGGG	30	2	0	0	0	0	0	0	0	0	0	0	0	0	1	0	0	0	1	0	0	0	0	3	1	1	0	0	2	0	0
Seq1961	AGAAGGATGAAGGCTAGCGTGTTGCGTATG	30	0	2	1	0	0	0	1	0	0	1	0	0	0	0	0	0	1	1	0	1	0	0	0	0	0	0	0	3	0	2
Seq1962	CGATGGAGATGTACCAGCACCGTCAACTGAATCGCATGAGGGTCTGGCGCTTGGGTATTGGC	62	1	0	1	0	0	0	0	0	0	0	0	4	0	0	0	2	0	0	0	0	0	2	0	1	0	0	0	0	0	0
Seq1963	CCAGTTGGCCTGCGTAGGTGTCTATGCGGG	30	1	0	0	0	0	1	0	0	0	0	0	3	0	0	0	0	0	0	0	1	0	0	1	1	0	0	1	0	2	0
Seq1964	TGGATGTGTGTGTTGTGTAGTTGCTCTGGT	30	1	0	0	0	0	0	0	0	1	1	0	0	1	1	0	0	1	0	1	0	0	0	0	0	1	0	1	1	1	0
Seq1965	TCGTTTGTGCATCTAGGTTGGGTAGGTTTG	30	0	0	0	0	0	0	0	0	1	0	0	3	0	1	0	0	0	3	0	0	0	0	0	1	0	1	0	0	0	0
Seq1966	AGATCGTCGTATCGTAGGTCAGTATTCATG	30	0	0	0	1	0	1	0	0	1	0	0	2	1	1	1	0	0	0	0	0	0	0	1	0	2	0	0	0	0	0
Seq1967	GCGGGACTAAATGAAGGCTAGCTTGCGTATG	31	1	0	1	0	0	0	0	0	0	0	1	0	0	1	0	0	1	0	0	0	0	3	0	2	0	0	0	1	0	0
Seq1968	CCTAGAGAAAGAAGTGGGCCGTTATAATGG	30	0	0	0	0	0	0	0	0	0	2	0	1	0	3	0	0	0	0	0	0	2	0	0	2	0	1	0	0	0	0
Seq1969	CAAAGGTTTGCTCAGGTCTGCTGTTTTGGG	30	0	4	0	0	0	0	1	0	0	0	0	0	1	1	0	1	0	0	1	0	0	1	0	0	0	0	0	0	1	4
Seq1970	GTGATGCTATGGAGATGTATCAGCACCGTCAACTGAATCGCATGAGGGTCTGGCGCTTGGGTATTGGC	68	2	0	0	0	0	0	0	0	0	0	0	0	0	0	0	0	0	3	0	0	0	0	0	0	3	0	0	1	0	0
Seq1971	GACCAATGGAAGGCTAGCGTAGGGCGTATG	30	0	0	1	0	0	0	0	1	0	0	1	0	1	0	1	1	0	0	0	0	0	1	1	0	0	1	0	0	1	0
Seq1972	CCTCTCATGATGGCTAGACTAGGTCGTATG	30	0	0	0	0	0	0	3	0	0	0	0	0	1	1	0	0	1	0	2	1	0	1	1	0	0	0	0	0	0	0
Seq1973	CGGCGGTTGGGTGGGAGTTCAGGTGTTTTG	30	1	2	1	0	1	0	1	1	0	0	0	0	0	0	1	0	1	0	0	0	1	0	0	0	0	0	0	1	0	2
Seq1974	GCCCCTCGCGCCTCCATGTGCTGTTTTCGT	30	0	0	0	0	0	2	1	1	0	0	0	0	0	0	0	1	0	1	2	0	0	1	0	0	0	0	1	1	0	0
Seq1975	AAGGACTCCTTAGGATTGCGATGATTCAGG	30	0	2	0	0	0	0	0	0	0	0	0	0	1	0	2	0	1	0	0	0	0	1	0	0	0	0	1	2	1	2
Seq1976	GGAAGTTGGCCTGTATCTATTGTATGCGGG	30	1	2	0	0	0	0	0	3	0	0	0	0	0	1	1	0	0	0	0	2	0	0	0	0	0	0	0	1	0	2
Seq1977	GTGATGCGATGGAGGTGTATCAGCACCGTCAACTGAAT	38	0	0	0	0	0	0	2	0	0	0	0	0	1	0	0	3	0	0	1	1	0	1	0	0	1	0	1	0	0	0
Seq1978	ACGAAACACGGTGGTTGGGGGGGTGGTTTC	30	0	0	0	1	0	0	0	1	1	0	0	1	0	1	1	0	0	2	0	1	0	0	0	0	0	0	2	0	0	0
Seq1979	GTTGGCCTGCAGGTATTAGGTTTATGCGGG	30	0	8	0	0	0	0	0	0	0	0	0	0	0	1	0	0	0	0	0	0	0	0	2	0	0	0	0	0	0	8
Seq1980	TCGGTTGCGTATCTAGGTTGGGTAGGTTG	29	0	0	0	0	0	0	2	0	0	0	0	1	0	0	0	1	0	3	1	0	0	0	1	0	0	0	2	0	0	0
Seq1981	CCATCCATGGGTTCCGTCTTCAGTCCCCTG	30	0	0	0	1	0	0	1	0	1	0	0	0	1	0	0	0	0	0	0	0	1	1	0	1	0	0	0	0	4	0
Seq1982	GGTATTGGGTTCGTAGAAAGGCTCCCCTTG	30	2	2	0	0	0	0	0	1	0	0	0	4	1	0	0	0	0	0	0	0	0	0	0	0	0	0	0	0	0	2
Seq1983	GGGAACTGAAGGCTAGTGATGCAACGTATG	30	1	0	0	0	0	0	0	1	0	0	4	0	0	0	0	0	2	0	1	1	1	0	0	0	0	0	0	0	0	0
Seq1984	GTGATGCGATGGAGATCTATCAGCACCGTCAACTGAATCGCATGAGGGTCTGGCGCTTGGGTATTGGC	68	2	0	0	0	0	0	0	0	0	0	2	0	4	0	0	0	0	0	0	0	0	0	2	0	0	0	0	1	0	0
Seq1985	ACGGTAACGGCGATTGAGTGTTTGGTCCTC	30	0	0	1	0	0	2	0	0	0	0	0	2	2	0	2	0	0	0	0	0	0	0	0	1	0	0	0	0	0	0
Seq1986	GGTTGGCCTGGATCTGGTTTCCTGTCCGGG	30	2	0	0	0	0	0	0	0	0	0	0	0	1	0	0	1	0	0	0	1	0	0	0	0	0	0	4	1	0	0
Seq1987	GCGGTCCGTCCGAACCAGGTCTCCTGATTGGTGATGCGATGGAGACGTATCAGCACCGTCAACTGAATCGCATGAGGGTCTGGCGCTTGGGTATTGGC	98	1	0	0	1	1	0	0	1	0	0	0	0	1	0	0	0	1	0	0	3	1	0	0	0	0	0	0	0	0	0
Seq1988	GGGGCGACGTGTAAGTTCTTACTTCACACG	30	0	10	0	0	0	0	0	0	0	0	0	0	0	0	0	0	0	0	0	0	0	0	0	0	0	0	0	0	0	10
Seq1989	GGTATTGGCGATTGGGTCTGGCTGTTCGTG	30	0	0	0	0	0	0	2	1	1	0	0	0	0	0	0	0	0	1	0	4	0	0	0	0	0	0	0	0	0	0
Seq1990	GGTATTGGGTTCGTAGNAAGGCTCCCTCTG	30	0	0	0	0	0	2	1	0	2	0	0	0	0	0	1	0	0	0	0	0	0	1	0	0	0	0	0	0	2	0
Seq1991	GGTCTGGTTGGTTTGGCCCCTTGTCCTGGG	30	0	2	1	1	0	0	0	0	0	0	2	0	1	0	0	1	1	0	0	0	0	1	0	0	0	0	0	0	0	2
Seq1992	GTTGGCCTGTCACTCTCTTGGATGATCGGG	30	0	0	0	0	0	1	0	0	0	0	1	0	1	2	0	0	0	0	2	0	0	0	2	0	0	0	0	1	0	0
Seq1993	ATGACCTGCACCTGGTTAGCGTGCCTATCG	30	0	10	0	0	0	0	0	0	0	0	0	0	0	0	0	0	0	0	0	0	0	0	0	0	0	0	0	0	0	10
Seq1994	CGGCGGGTGGGTGGGTGGAGATTTGACGTC	30	0	2	1	0	0	0	1	0	1	0	1	0	0	0	0	0	0	0	1	0	0	0	0	0	0	0	0	3	0	2
Seq1995	GTAAGGAGGGCTAGGTTATGGTACCGTATG	30	1	4	0	0	0	0	0	0	1	0	0	0	0	0	0	2	0	0	0	0	0	0	2	0	0	0	0	0	0	4
Seq1996	GCCTCTGTTGGCCTGGATCGATGTTCCGGG	30	1	0	0	0	0	1	0	0	0	0	0	0	0	0	0	0	0	1	0	1	1	0	1	1	0	0	0	0	0	0
Seq1997	GTGGTAATGAAGCTTGGCCTGTTTATCGGG	30	2	2	0	1	0	0	0	0	0	0	2	0	0	0	0	0	0	0	0	1	0	0	0	0	0	1	0	0	1	2
Seq1998	CGTACAGCTGGGAATTGATCTGGCGATGTG	30	0	10	0	0	0	0	0	0	0	0	0	0	0	0	0	0	0	0	0	0	0	0	0	0	0	0	0	0	0	10
Seq1999	CCCTCGCGCCTCCATGTGCTGTTCGTGTTC	30	0	0	0	0	1	0	1	0	0	2	0	0	0	0	0	0	0	0	0	0	0	0	6	0	0	0	0	0	0	0
Seq2000	GGTCAGTTGGCCTGGATAACTGAATCCGGG	30	0	0	0	1	0	1	1	2	0	0	0	0	0	0	1	1	0	0	0	0	0	0	1	0	0	0	0	1	0	0
Seq2001	GGTATTGGGTTCGTAGAAAGGCTACCTCTG	30	0	2	0	0	0	0	0	1	0	0	1	1	0	0	0	0	0	0	0	0	0	0	0	0	0	1	2	1	1	2
Seq2002	GGAGTTGGCCTGCATGTTTGTCCTTGCGGG	30	0	0	0	0	0	0	0	0	0	1	0	0	0	0	0	0	1	0	1	0	3	1	1	0	1	1	0	0	0	0
Seq2003	CGTGTGCGCGTGGGAAGCATTTTTGTTTGC	30	0	10	0	0	0	0	0	0	0	0	0	0	0	0	0	0	0	0	0	0	0	0	0	0	0	0	0	0	0	10
Seq2004	CCCAGATGGATTGTTGGCCTGGTTTCCGGG	30	1	0	0	0	0	0	0	0	0	2	0	0	0	0	0	0	0	1	0	0	0	0	0	3	0	0	0	3	0	0
Seq2005	TCGGTTGGCATCTAGGCTGGGTAGGTTTG	29	0	2	0	0	0	0	3	0	0	0	0	0	0	2	0	0	0	0	1	0	1	0	0	0	0	0	0	1	0	2
Seq2006	TGGATGTGTGTGTTGTGTAGTTGCTCGT	28	0	0	0	0	3	1	0	0	0	0	0	0	0	0	0	0	1	0	0	0	0	0	0	2	0	0	0	0	2	0
Seq2007	CGTTGTCTTTTTCCCCGTATGGGCCCGGTG	30	0	10	0	0	0	0	0	0	0	0	0	0	0	0	0	0	0	0	0	0	0	0	0	0	0	0	0	0	0	10
Seq2008	TGGAGTGGCTTGGGTTCGCTCATTTCGTAC	30	0	0	0	2	0	0	0	0	0	0	1	0	0	0	0	0	0	0	1	2	0	3	0	0	1	0	0	0	0	0
Seq2009	CGGTAACAGCGTTTGAGTGTCTACCTCCTC	30	0	2	0	0	0	1	1	0	0	0	1	0	0	1	0	0	0	0	0	0	2	0	0	1	0	1	0	0	0	2
Seq2010	TGACCTGACCTCTTGTCGGGGTGCTGCTTG	30	0	2	0	0	0	0	0	0	0	0	1	1	0	0	1	0	2	0	1	0	0	0	0	0	0	0	1	1	0	2
Seq2011	GTGTGATGGCTCAGCTATGCTATG	24	1	0	2	0	0	0	0	2	0	0	0	0	1	1	0	0	0	0	1	0	0	0	0	2	0	0	0	0	0	0
Seq2012	CCATCCATGGGTTCCGGCTCAGTCCCCTG	29	0	0	1	0	0	0	0	3	0	1	1	2	0	0	0	0	0	0	1	0	0	0	0	0	0	0	1	0	0	0
Seq2013	GCGGTCCGTCCCAACCAGGTCTCCTGATTG	30	0	2	0	1	0	0	3	0	0	0	0	0	0	1	0	0	0	0	0	0	0	2	0	0	1	0	0	0	0	2
Seq2014	TCCGCGCCTCCATGTGCTGCTGTCTTATGC	30	0	0	0	0	1	1	1	0	0	0	0	0	0	2	0	0	0	1	2	0	0	0	0	1	0	1	0	0	0	0
Seq2015	ACCTGGATGATGGCTAGTGAGTAACGTATG	30	0	0	0	0	0	0	1	0	0	0	3	0	1	0	0	0	0	0	0	0	0	0	1	0	3	0	0	0	1	0
Seq2016	GTGATGCGATGCAGATGTATCAGCACCGTCAACTGAATCGCATGAGGGTCTGGCGCTTGGGTATTGGC	68	0	4	0	0	0	0	0	0	0	0	0	0	0	0	0	4	0	0	0	0	0	0	2	0	0	0	0	0	0	4
Seq2017	CGGTAACGGCGTTTGAGTGTCTTCCTCCTC	30	0	2	0	1	0	0	0	0	0	1	0	1	1	0	1	0	0	0	0	0	0	0	1	0	0	1	0	0	0	2
Seq2018	CGGGTGAAGGCTAAAACTGGGCTTGTATG	29	0	4	0	0	0	0	0	0	0	0	3	0	0	0	0	0	0	1	0	1	0	1	0	0	0	0	0	0	0	4
[truncated: 7,982 more rows]
