# Supplementary material for: Evolution of Multivalent Aptamer Corona for High‐Throughput Multiplexed Detection of Multiple Cancers
Source: Adv Sci (Weinh). 2025 Nov 25;13(8):e14976. doi: 10.1002/advs.202514976 (PMC12884786; doi:10.1002/advs.202514976)
Supplement: Supplementary file 2 — Supporting Information [file ADVS-13-e14976-s001.zip › Table S4.xlsx]

## Sheet: Table S4
Sequencing data of discrimination validation of CRC and Healthy control employing last-round enriched pool
Name	Seq	Len	Healthy control	Healthy control	Healthy control	Healthy control	Healthy control	Healthy control	Healthy control	Healthy control	Healthy control	Healthy control	Healthy control	Healthy control	Healthy control	Healthy control	Healthy control	CRC	CRC	CRC	CRC	CRC	CRC	CRC	CRC	CRC	CRC	CRC	CRC	CRC	CRC	CRC
Seq1	CGCATGAGGGTCTGGCGCTTGGGTATTGGC	30	18774	15592	15357	15721	18525	14468	16550	16149	16369	17184	15408	15927	17024	16686	15113	16781	17658	15177	20070	15411	15936	19081	14174	17535	15029	13636	15114	13414	13479	20150
Seq2	GGTATTGGGTTCGTAGAAAGGCTCCCTCTG	30	7846	6231	7170	6604	7523	5939	7438	6699	6637	6769	5820	7296	7589	6754	6967	6957	6768	6004	7323	6431	6098	7756	5178	6999	5865	6344	6112	6677	5603	7919
Seq3	GCGGTCCGTCCGAACCAGGTCTCCTGATTG	30	6242	4596	6136	6170	4938	4785	6390	4406	4613	4848	4512	6148	4713	5049	4545	4488	4231	3700	4661	4898	4210	5413	3355	4415	3885	3769	3827	3858	3265	4899
Seq5	AAGGACTGCTTAGGATTGCGATGATTCAGG	30	3117	3215	2223	2248	3072	2322	3493	2945	3310	2842	2740	3006	2846	3060	3525	2993	2880	2910	2816	2664	1916	3346	2258	2450	2623	3537	2801	2544	2805	3156
Seq6	GGATCGTCGTATCGTAGGTCAGTATTCATG	30	2729	1837	3167	2853	1944	2204	2741	1748	2112	2036	1661	3104	2016	2134	1954	2011	1773	1519	1842	2306	1801	2312	1385	1798	1803	1482	1539	1762	1343	1842
Seq7	CTCGCCGCCGTTCCAGGGTATACACGTGTC	30	939	888	1279	1234	1080	850	1362	1162	763	1166	1161	1294	1225	1457	945	1287	1003	640	1753	1362	1036	1579	694	1844	1097	841	826	1692	1234	1601
Seq8	GGATCCCCGCATCGTGGGTCAGTATTCTTC	30	1029	711	1089	1192	715	919	1046	693	647	722	778	1191	723	713	734	772	681	484	608	937	673	845	504	652	661	577	593	681	504	662
Seq9	GCCGTGGGTGGGAGGGTGGAACCATTCTGG	30	580	626	702	653	758	514	463	762	646	463	689	760	933	404	785	714	698	630	657	695	672	1015	669	707	826	767	671	718	838	812
Seq10	GGATCCTCGGCTCGTAGGTCAGTATTCTC	29	926	640	959	1014	591	841	982	628	618	629	544	933	609	692	634	667	508	454	490	787	639	826	391	584	522	505	508	569	390	580
Seq11	GAACGCACTCGCAGGGCTTGGTGTCTATGG	30	391	446	433	575	465	287	708	631	407	434	599	626	610	699	417	603	451	461	808	625	531	883	326	922	679	377	377	701	777	862
Seq12	CAGAAATTCGGCCGAATAGTCACGTACCGG	30	287	397	540	436	883	169	616	325	490	410	679	334	435	402	629	563	466	701	932	549	301	716	450	350	545	553	702	580	652	934
Seq13	GTGGGTGGGTGGGTGGTAAGTTGTGCCGAC	30	267	268	298	279	313	228	190	307	338	215	276	317	452	189	421	318	267	292	345	344	315	475	308	302	423	397	377	345	363	386
Seq14	CGGTAACGGCGTTTGAGTGTCTACCTCCTC	30	347	370	275	189	339	262	284	344	327	316	309	310	321	295	298	271	300	329	316	212	202	407	289	260	266	401	273	252	212	272
Seq15	GGGATATAGACGGAAATCGTAAAGGGGTCA	30	281	189	180	381	345	296	522	171	263	170	255	268	227	451	188	641	212	187	227	198	325	253	165	152	321	133	246	233	390	144
Seq16	TCGGTTGGCATCTAGGTTGGGTAGGTTTG	29	295	275	156	217	279	214	306	222	214	242	275	208	232	268	262	271	244	214	188	228	189	363	217	241	295	295	227	259	215	289
Seq17	CGGCGGGTGGGTGGGTGGAGATTTAACGTC	30	126	172	174	198	224	135	130	196	148	113	206	184	239	112	246	214	177	161	170	195	213	310	236	235	281	144	235	215	295	218
Seq18	GCGGGTGGGTGGGTGGTAAGTTGTGCCGAC	30	140	146	156	146	206	129	122	166	163	121	157	191	239	119	243	187	213	159	209	177	162	269	186	192	220	205	251	189	192	193
Seq19	TCGGTTGCGCATCTAGGTTGGGTAGGTTTG	30	168	165	148	147	174	157	200	215	144	155	216	155	180	173	206	202	213	159	201	203	151	232	161	163	173	189	135	200	179	187
Seq20	CGGCGGGTGGGTGGGCGGAGATTTAACGTC	30	135	146	159	179	202	156	145	159	147	118	156	146	185	92	181	182	177	163	184	213	210	259	183	199	227	169	173	180	188	227
Seq21	GGGATTTAGAGCAAGCGTGCGTCATTTTCG	30	164	194	122	158	116	165	170	156	154	175	153	163	149	146	186	117	116	155	84	120	118	241	138	80	160	180	142	112	101	108
Seq22	CGGGTTAGGATAGGTCTAGGTAATTGTGAC	30	160	136	140	130	129	125	138	136	154	146	146	173	140	157	157	107	162	122	116	150	140	151	98	131	129	168	132	119	115	139
Seq23	CCCGGTATTGGGTTAGTATAAAGGCTCC	28	255	110	170	213	110	154	159	107	134	122	139	157	150	158	139	152	113	78	111	136	122	118	63	126	101	93	107	153	112	116
Seq24	GGTCAGGCTCAGGGCTTTGGGTTCCCTATG	30	129	153	102	73	122	102	102	101	128	101	132	127	130	155	117	124	117	124	108	121	87	187	103	81	93	149	113	95	135	115
Seq25	GGAGCCGTGGGTGGGTGGGTGGTTGCTGCC	30	73	113	81	84	124	82	63	103	103	99	114	92	116	69	127	106	104	92	82	88	102	175	118	132	147	128	114	125	130	118
Seq26	CCATCCATGGGTTCCGGCTTCAGTCCCCTG	30	61	85	81	113	121	78	152	144	83	107	118	78	114	117	123	198	36	100	98	211	37	87	25	28	36	115	85	210	20	152
Seq27	TCGGTTGCATCTAGGTTGGGTAGGTTTG	28	106	95	83	71	97	61	132	95	89	104	95	91	108	119	112	110	106	89	61	88	69	134	74	85	95	97	89	97	104	113
Seq28	GTGGCACCTGCGGTAAAGGCGACTTTTGTG	30	74	62	89	66	71	54	127	107	108	90	79	106	107	60	135	72	103	61	111	83	76	133	87	81	101	85	78	131	173	71
Seq29	CGCACGAGGGTCTGGCGCTTGGGTATTGGC	30	102	107	89	92	101	84	104	80	92	89	99	67	88	99	94	73	97	82	105	74	85	96	90	96	72	87	69	58	60	118
Seq30	CGCATGGGGGTCTGGCGCTTGGGTATTGGC	30	107	82	61	89	75	73	71	54	85	61	85	94	79	72	89	84	80	73	79	82	72	121	65	81	73	45	77	56	67	76
Seq31	TCGGTTGTGCATCTAGGTTGGGTAGGTTTG	30	71	80	47	56	94	65	78	84	83	86	78	58	76	87	94	60	82	64	74	45	44	112	78	76	80	81	60	78	79	94
Seq32	CGCATGAGGGTCTGGCGTTTGGGTATTGGC	30	73	82	70	68	88	58	81	82	68	81	66	68	72	84	71	56	58	72	65	67	67	68	66	68	56	72	74	53	82	82
Seq33	ACGGTAACGGCGTGTGAGTGTCCTACGATC	30	88	103	71	51	59	66	63	70	77	96	89	59	95	89	61	52	68	75	53	49	42	84	61	57	66	96	70	45	41	44
Seq34	CGCATAAGGGTCTGGCGCTTGGGTATTGGC	30	68	63	66	58	63	47	69	75	57	59	85	70	75	59	61	79	88	79	61	68	55	72	50	69	58	60	52	57	45	92
Seq35	GCTAGGCCTCTACGCGGGTTCCGTCCCTTG	30	49	28	35	51	35	47	58	60	37	46	34	44	33	42	66	92	66	63	54	144	49	55	43	45	102	60	87	213	98	93
Seq36	CGCATGAGGGTCTGGCGCTTGGGTATCGGC	30	72	47	61	60	70	65	64	64	81	80	54	77	63	46	64	58	47	51	62	52	56	52	46	66	30	31	48	43	52	96
Seq37	CGCATTAGGGTCTGGCGCTTGGGTATTGGC	30	77	46	44	50	53	55	63	76	52	51	52	67	62	55	52	70	76	71	63	59	52	70	52	54	59	66	38	37	28	74
Seq38	GGGCATATGAAGGCTAGACTAGGTCGTATG	30	58	74	50	43	60	67	58	39	75	76	64	44	67	61	81	51	63	52	43	32	35	90	54	33	60	73	40	47	28	54
Seq39	TCGGTTACGCATCTAGGTTGGGTAGGTTTG	30	58	59	42	56	63	38	70	50	53	46	77	55	71	50	67	54	47	52	48	49	43	73	36	41	53	55	54	60	55	52
Seq40	TCGGTTGCCATCTAGGTTGGGTAGGTTTG	29	47	55	27	62	50	35	46	64	74	60	64	43	46	44	48	59	60	32	56	69	36	83	49	44	69	70	41	58	46	70
Seq41	CCCTCGCGCCCTCCATGTGCTGTTTCTTTC	30	61	66	32	43	52	39	53	52	59	34	54	41	60	74	43	60	56	52	48	52	47	84	49	47	46	72	38	51	38	44
Seq42	CGCGTGAGGGTCTGGCGCTTGGGTATTGGC	30	64	54	46	53	56	47	70	56	52	45	56	46	50	34	38	51	48	43	52	49	45	68	43	41	43	48	46	47	42	74
Seq43	TCGGTTCCGCATCTAGGTTGGGTAGGTTTG	30	55	45	30	63	32	36	58	51	50	43	45	43	49	50	49	65	62	77	37	44	30	61	46	43	50	64	45	67	38	51
Seq44	GGACCTCCGTCTCGCGAGTCAGTATTCAAC	30	64	45	74	74	49	44	66	33	49	57	42	84	47	50	46	42	56	33	32	69	51	60	38	46	38	19	43	36	37	36
Seq45	TGGAGTGGCTTGCGTTCCCTCATTTCGTAC	30	38	60	48	46	120	9	59	41	29	20	58	43	30	58	93	22	21	74	65	59	21	71	45	41	59	29	46	28	35	90
Seq46	GCTGTGGGCCCTTCAGGTATCCTTGGGTTC	30	48	62	49	55	43	48	46	42	66	51	59	45	52	83	49	48	49	36	33	40	26	64	40	39	42	56	33	37	39	34
Seq47	CCTAGGGAAAGAAGTGGGCCGTTATAATGG	30	29	24	24	23	28	13	36	11	17	17	8	16	13	29	17	84	61	44	51	61	56	87	52	50	108	63	61	83	77	128
Seq48	GCGGAGGGCGGGTGGGTGGCACATTCGATG	30	54	48	34	43	22	34	44	46	35	33	34	46	47	40	57	33	45	36	27	44	45	60	36	52	57	39	34	44	66	38
Seq49	CGCATGAGGGTCTGGCGCTCGGGTATTGGC	30	37	27	36	39	39	32	30	41	31	50	44	47	46	43	38	60	66	40	36	47	25	51	42	38	41	22	48	44	40	58
Seq50	GCGGTCCGTCCGAACCAGGTTTCCTGATTG	30	60	37	59	58	24	36	82	29	43	37	47	76	29	40	62	34	24	27	36	42	32	43	18	35	27	42	34	47	20	36
Seq51	CGCATGAGGGTCTGGTGCTTGGGTATTGGC	30	56	36	53	38	57	38	45	31	35	37	41	36	37	42	38	30	45	37	47	29	51	43	31	48	49	28	45	21	40	43
Seq52	CGGGTGAAGGCTAAAACTGGGTTTGTATG	29	46	42	27	28	37	43	41	47	34	63	52	58	44	40	32	27	33	43	28	29	23	67	46	28	44	54	40	38	39	24
Seq53	GCACTTTACCGGCTGCGTCTTTATGCGTAC	30	36	35	52	64	28	33	57	48	17	37	44	56	51	58	63	79	14	22	28	67	11	24	7	17	21	39	25	98	19	45
Seq54	GGGCGGTATTGTACACGGGAGTCCCCTTCG	30	52	37	48	43	39	26	48	37	35	38	24	40	43	35	51	47	39	36	34	46	39	45	32	45	25	30	22	52	31	48
Seq55	TCGGTTGCGGCATCTAGGTTGGGTAGGTTTG	31	43	42	22	44	33	41	43	43	44	32	28	25	48	49	38	49	46	35	46	44	28	59	19	30	50	30	33	42	30	44
Seq56	TGGAGTGGCTTGGGTTCCCTCATTTCGTAC	30	5	4	33	25	87	23	33	30	34	34	66	17	13	8	18	49	64	43	91	1	25	68	20	22	47	74	86	32	46	46
Seq57	CGCATGAGGGCCTGGCGCTTGGGTATTGGC	30	41	45	45	33	32	35	34	38	37	28	43	27	46	40	39	34	56	38	61	21	34	43	34	39	39	37	35	31	27	31
Seq58	GTACGGTAACGGCGTGTGAGTGTATCTCTC	30	46	45	19	24	34	46	30	41	33	43	44	36	37	48	49	26	28	47	26	22	26	65	36	13	45	47	39	33	30	29
Seq59	CGGCTAGGGACGAAGGGTCCGTTATAATG	29	21	18	14	24	18	19	50	20	20	16	21	15	21	26	19	63	27	37	40	46	62	50	47	50	64	44	37	51	46	98
Seq60	CGTCGGTATGAAGGCTAGTGGGAACGTATG	30	62	57	34	18	21	28	34	28	22	53	43	37	36	45	40	28	44	49	30	26	19	34	31	16	33	42	30	32	26	24
Seq61	CACCAATGTGGGTGGGTGGGTGGTCGTCTG	30	40	29	37	33	43	21	26	29	36	24	37	30	46	22	40	37	43	32	30	22	24	36	40	26	40	41	38	30	29	45
Seq62	CGCATGAGGGTCCGGCGCTTGGGTATTGGC	30	38	28	23	30	28	28	26	38	39	29	24	28	46	29	21	34	31	28	40	28	43	43	44	50	33	30	42	31	20	31
Seq63	CGCATGAGGGTCTGGCGCCTGGGTATTGGC	30	42	18	25	42	30	22	36	32	20	41	40	34	29	32	23	27	39	25	43	26	27	48	26	45	40	19	38	29	24	50
Seq64	GGTATTGTGTTCGTAGAAAGGCTCCCTCTG	30	34	37	42	32	26	26	34	31	31	35	25	38	43	31	45	26	38	27	35	34	32	24	22	19	22	26	26	36	31	48
Seq65	GATCAATGGAAGGCTAGCGTAGGGCGTATG	30	48	36	17	24	23	39	34	34	42	44	18	39	39	45	33	28	18	45	18	18	32	49	29	23	25	34	38	36	25	18
Seq66	TTGTCAACGTAGTGGGAGGGGAATTCGAGT	30	17	30	43	14	70	9	40	18	29	17	38	27	29	11	21	33	26	39	74	21	28	36	22	13	26	48	36	26	28	61
Seq67	GTGCCCCGTCCGAACCAGGTTCCCTGAAGG	30	42	27	43	60	28	36	40	30	25	25	42	35	27	38	30	34	27	29	18	35	30	29	14	31	30	14	26	26	18	38
Seq68	TCGGTTGCGTATCTAGGTTGGGTAGGTTTG	30	27	35	30	23	46	36	36	19	15	35	41	28	22	44	37	30	31	17	31	28	32	33	30	30	25	31	25	44	17	36
Seq69	GGATCCTCGACTCAGAGGTCAGTATTCTGC	30	34	27	59	33	19	38	35	34	25	33	20	40	31	34	28	24	26	25	28	28	36	39	17	26	18	31	30	33	29	21
Seq70	GGTCCTGTGGGTGGGTGGGAGTTGTCCTAC	30	22	37	21	29	31	26	31	26	31	13	42	23	38	19	44	32	29	23	38	34	23	32	31	26	44	31	25	21	35	24
Seq71	CCGGGGGGCGGGTGGGCGGAGGATATCAGG	30	26	26	15	32	37	22	19	26	20	19	34	18	44	14	24	44	33	23	24	30	34	42	39	22	39	30	34	24	53	33
Seq72	CAGGTATTGTGTTAGTATAAAGGTTCCTTC	30	41	27	38	30	22	45	32	34	16	27	20	34	24	45	49	40	21	28	20	30	30	35	13	28	15	23	19	47	24	21
Seq73	GGACCCTCGTTTCAGAGGTCAGTATTCACC	30	53	26	56	62	20	41	56	17	20	22	21	54	15	21	35	44	24	22	23	27	31	24	9	19	25	11	21	16	16	42
Seq74	AGCGCCCTCCATTTGTGCTGCCCCTCGTCC	30	40	23	17	21	20	36	33	27	31	29	38	22	24	39	28	33	38	17	32	23	28	45	20	18	24	25	29	41	27	40
Seq75	CCGCGCCTCCATGTGCTGTCTGTCTTTTTC	30	31	36	18	24	27	21	35	21	33	33	24	32	32	25	24	23	31	27	25	34	29	55	23	24	23	27	26	37	20	37
Seq76	AGGGCCTGGCGATTGGGTTTGGCATGTTTC	30	30	31	37	30	23	39	29	23	19	26	25	28	24	35	31	39	34	24	20	29	26	43	22	17	37	23	31	25	25	26
Seq77	CGCAGCCGTCACTAGTCGTAGTCCCTCTGG	30	28	32	28	22	30	20	45	17	28	35	27	29	24	25	45	33	27	21	30	28	23	32	10	33	19	34	18	44	20	31
Seq78	TGCGGTAACGGCGTGTGAGTGTCTTCCCAC	30	39	48	11	8	22	27	26	31	30	33	35	18	22	45	28	18	27	26	28	18	19	48	17	26	29	38	23	22	22	27
Seq79	CCTGCGCGCCTCCATGTGCTGTTTTCTTGC	30	20	33	19	20	38	22	25	27	31	23	25	25	37	27	19	43	33	26	25	26	29	34	24	30	27	28	22	14	18	41
Seq80	CCTGCGGGCGGGTGGGTGGTTGGATTCTTG	30	25	24	27	19	21	18	13	23	22	14	35	20	38	6	41	28	37	27	24	29	18	49	36	25	43	27	36	19	26	37
Seq81	GGCACATGATGGCTAGAAATCGTTCGTATG	30	22	31	22	15	17	23	31	34	34	20	24	30	24	40	42	33	16	20	19	22	22	56	24	11	24	39	29	21	27	28
Seq82	GTGGGTGGGCGGGTGGATGTTGACCTCCTG	30	22	31	22	25	29	14	20	15	19	6	23	33	29	15	36	32	17	27	22	39	22	26	19	27	35	41	34	34	37	34
Seq83	CCTACGCGCCTCCATGTGCTGCTCCCATAC	30	26	40	19	19	17	28	22	29	15	36	29	32	40	29	14	30	23	35	21	21	21	32	21	15	25	40	28	16	11	32
Seq84	GCGGTCCGTCCGAACCAGGTCCCCTGATTG	30	27	32	35	40	24	24	30	13	21	17	26	41	27	23	18	23	38	28	25	28	20	30	12	19	17	28	20	16	18	36
Seq85	GGTATTGGGTTCGTAGAAAGGCTCCCCCTG	30	25	37	31	22	28	22	18	33	29	35	15	29	35	28	15	25	26	27	29	25	29	29	21	24	21	25	17	20	23	13
Seq86	CGCATGAGGGTCTGGCACTTGGGTATTGGC	30	26	26	22	21	33	13	25	23	24	26	18	31	36	25	22	19	21	22	46	24	23	19	20	30	35	22	28	29	16	22
Seq87	ACGGGTGGTGTGTTAGTTATGGAGGGTCCC	30	41	21	23	19	26	24	27	21	26	24	27	30	22	23	32	25	13	17	15	25	14	40	15	33	26	24	19	44	18	32
Seq88	CACCGAGTGTGGGTGGGGGGGTGGTATTTG	30	23	12	24	24	18	21	20	25	34	18	31	19	37	12	30	34	31	25	16	34	12	28	27	39	25	24	26	32	28	16
Seq89	CGTATGAGGGTCTGGCGCTTGGGTATTGGC	30	25	37	36	19	37	16	31	13	29	20	24	20	17	22	32	28	23	32	25	28	20	28	16	33	20	22	17	17	17	35
Seq90	TACCTCGCGCCTCCATGTGCTGTTTGTGTC	30	18	20	23	17	28	32	25	26	25	20	26	29	27	18	16	32	24	23	21	18	11	55	16	22	18	42	18	36	23	28
Seq91	CCTGATGATGGCTAGCGAGGTAAGCGTATG	30	38	34	18	13	36	18	20	19	28	37	13	25	31	35	24	17	16	36	13	20	17	34	25	20	14	34	32	26	13	15
Seq92	TCGGTTTGCGCATCTAGGTTGGGTAGGTTTG	31	28	33	15	24	30	12	16	25	26	27	29	20	17	22	35	19	21	24	18	20	23	34	24	24	24	29	13	25	22	30
Seq93	CGCGGGTATCCTCTGGGAGTCTGTCTTTGC	30	19	29	15	14	24	18	7	12	15	24	12	21	22	16	81	20	27	16	29	26	20	30	19	14	26	21	30	33	37	19
Seq94	CCACGTCTTGTTCTGGGACACCACTCAATG	30	47	27	27	28	30	17	25	28	14	25	23	32	27	18	17	18	18	15	14	25	19	33	15	26	19	23	23	28	10	21
Seq95	CAGGCCGTGGGAGGGTGGGTGGTAGCCTGG	30	8	17	18	16	18	17	16	21	20	15	17	21	28	11	17	13	34	17	26	22	32	34	33	29	27	31	29	21	32	35
Seq96	AAGGACTGCTTAGGATTGCGATGATTCGGG	30	19	18	24	22	24	19	28	15	21	19	19	26	19	27	37	19	26	21	12	15	20	31	19	19	23	27	10	21	27	44
Seq97	CGCATGAGGGTCTGACGCTTGGGTATTGGC	30	23	23	14	10	27	16	23	29	29	19	19	26	42	22	23	26	13	18	22	22	29	28	17	30	15	21	22	11	15	27
Seq98	GGATCCCCGTTTCGCTGGTCAGTATTCTGC	30	40	25	34	28	17	19	20	16	22	22	27	27	30	16	22	18	15	18	19	28	22	26	12	19	21	24	14	27	13	17
Seq99	CCCGCGCCCTCCATGTGCTGTCTGTTTTCC	30	14	30	6	11	27	17	13	20	18	26	36	23	19	23	19	15	22	20	10	30	35	29	15	28	25	30	23	26	19	27
Seq100	CGCATGAGGGTCTGGCGCTTGGGTGTTGGC	30	26	19	28	28	25	12	19	13	16	39	21	21	17	16	23	17	23	22	35	24	24	19	20	19	13	20	20	14	21	27
Seq101	GGATCCTCGTTTCAGATGGTCAGTACTTCC	30	33	23	35	36	10	29	22	23	20	28	17	33	22	21	14	17	16	16	23	19	14	26	15	17	18	12	14	29	18	19
Seq102	TCGGTCGCGCATCTAGGTTGGGTAGGTTTG	30	13	26	17	15	21	17	20	20	27	7	26	15	25	26	18	25	33	28	6	11	23	22	15	14	32	32	17	28	24	26
Seq103	TCGGTTGCGCCATCTAGGTTGGGTAGGTTTG	31	13	17	20	20	19	11	27	26	15	21	14	18	25	20	18	18	24	16	15	14	16	34	13	18	17	13	19	19	33	34
Seq104	ACCCGGGTAGAAGGCTAGTGGGCACGTATG	30	32	32	13	12	5	23	30	25	28	26	21	17	25	19	17	18	12	15	6	10	12	37	13	16	19	18	22	25	9	12
Seq105	GCTGAGGGCGGGTGGGTGGCACATTCGATG	30	15	20	8	19	11	10	13	21	14	13	13	21	28	11	41	24	18	10	14	22	26	32	13	18	26	20	25	11	17	22
Seq106	CGCATGAGGGTCTGGCGCTTGGGCATTGGC	30	19	17	15	18	28	18	25	17	17	19	15	12	19	23	19	25	12	13	27	17	18	27	17	25	14	15	16	16	19	14
Seq107	GGGATTGGCGATTGGGTCTGGCTGTTCGTG	30	17	27	13	18	21	15	30	17	25	20	21	18	28	17	18	13	14	22	18	18	21	26	12	4	16	15	11	17	18	26
Seq108	CGGAGGTCTTAAAAGTCTGTGGCTGTCGGA	30	14	24	16	21	30	18	22	30	11	26	11	10	15	17	19	19	8	16	15	30	7	22	4	4	14	11	22	33	4	35
Seq109	GTTCCATGATGGCTAGTGACGTAACGTATG	30	19	17	12	19	15	16	18	18	17	15	18	28	22	29	16	10	24	19	9	14	12	30	18	9	23	31	7	7	19	14
Seq110	CGCATGAGAGTCTGGCGCTTGGGTATTGGC	30	26	17	14	8	21	10	24	19	10	16	20	18	24	24	3	19	27	14	14	22	22	26	20	17	10	6	19	16	13	25
Seq111	CCGCGCCCTCCATGTGCTGCCTGTCTGTTC	30	20	11	12	20	21	21	19	19	16	10	21	11	16	15	23	26	15	14	17	16	15	22	8	23	13	22	15	12	10	23
Seq112	TGGTGGGCGGGTGGGCGGAAATTCGACGTG	30	16	12	9	11	16	8	7	19	25	13	16	21	23	12	34	18	22	13	6	10	8	22	23	19	19	21	19	20	23	20
Seq113	CCCTCGCGCCTCCATGTGCTGTATTTTTGC	30	14	12	8	16	15	22	22	10	19	23	21	23	14	17	14	18	13	20	16	11	18	23	22	14	14	23	16	12	7	24
Seq114	CCTGCGCGCCTCCATGTGCTGTTTTCTTTC	30	17	17	24	19	21	13	13	13	6	15	13	14	10	19	18	22	20	10	13	13	15	26	13	18	20	24	12	16	13	27
Seq115	ACCGCGCCTCCATGTGCTGTTCCTTTTTGC	30	18	18	14	14	13	16	12	16	14	14	18	8	13	20	7	32	10	10	17	18	16	20	15	10	21	29	29	13	12	26
Seq116	CGTGGGTGGGTGGGTGGCAGTTGCTTCTTG	30	14	21	19	5	13	10	12	14	10	14	19	20	32	13	24	21	13	15	12	11	10	27	15	22	19	18	18	6	30	10
Seq117	CGCATGAGGGTCTGGCGCTTGGGTACTGGC	30	17	14	12	20	21	16	13	16	13	22	25	10	13	24	12	18	26	21	22	7	13	17	17	19	11	11	12	10	11	22
Seq118	GTGTCGTTTTCGATTCCAGGCCCTCCGTAC	30	14	19	5	16	15	16	26	20	6	20	13	15	20	23	51	17	13	11	11	11	16	15	11	11	16	5	11	12	15	17
Seq119	GTCCCCCCGCGCCTCCATGTGCTGTTCTGC	30	10	16	11	9	18	11	14	26	26	13	26	8	23	16	16	16	25	10	14	14	11	16	10	13	19	17	10	9	19	21
Seq120	GTGGGTGGGTGGGTGGTCTTCGTTGACTC	29	13	20	20	12	16	7	3	19	19	13	8	19	23	5	29	12	8	12	12	8	19	24	13	19	15	18	23	15	20	20
Seq121	GGATCCTCGTCTCGTAGGTCAGTATTCTC	29	32	16	19	23	13	10	18	8	13	30	16	26	16	20	9	24	16	9	20	19	9	15	14	8	11	3	7	11	8	18
Seq122	CGCATGAAGGTCTGGCGCTTGGGTATTGGC	30	16	10	20	17	13	8	12	14	16	14	26	15	8	22	11	11	17	14	17	8	19	33	17	13	13	10	18	12	11	22
Seq123	AGGTTTGCCAGGTCTGCTTCTTCAGTCTTG	30	11	21	6	7	19	16	13	19	17	20	14	20	19	19	22	12	9	15	12	10	5	18	14	8	20	23	14	22	10	18
Seq124	GCGCGCCTCCATGTGCTGTATCTTTCCGTG	30	17	26	9	8	10	7	19	13	18	18	10	12	27	14	10	25	18	10	14	10	12	19	12	13	12	31	15	11	18	14
Seq125	GCTGTGAAGGCTAGGACTTGGCTACGTATG	30	21	17	12	5	16	26	11	27	21	11	14	11	21	12	14	7	16	10	16	8	16	22	13	7	21	21	16	10	15	9
Seq126	CGCATGAGGGTCTGGCGCTTAGGTATTGGC	30	18	17	10	7	21	15	10	17	17	14	16	10	10	8	23	10	15	15	23	18	8	12	17	15	10	14	16	12	20	28
Seq127	GGGTTGCTTTGGAAGTGCTGGTTACCCACG	30	16	14	24	10	13	19	13	12	21	16	21	14	14	19	6	23	11	12	12	13	6	18	14	9	15	23	12	13	14	16
Seq128	GTGGTAATGAAGGCTAAGCTAGGCTGTATG	30	19	26	4	8	10	12	8	16	22	10	21	18	13	19	19	16	16	12	4	11	12	23	14	12	13	19	21	12	17	15
Seq129	GAGGTGGGAGGGAGGGGTTGACCTTGCGTG	30	28	15	7	10	20	6	12	12	7	17	13	14	13	9	22	18	18	11	12	16	12	26	17	10	22	18	9	16	11	20
Seq130	GGCTATCTCGCGCCTCCATGTGCTGTGTTC	30	12	18	10	13	13	10	11	22	15	15	11	5	20	20	8	21	11	12	12	12	7	27	14	16	14	22	11	15	23	18
Seq131	GCTGTCCGTCCGAACCAGGTCTCCTGATTG	30	19	18	26	15	11	22	10	11	21	22	19	27	14	10	6	15	16	10	21	11	8	21	7	16	6	9	10	17	10	8
Seq132	CGGCGGGTGGGAGGGTGGAGATTATACGTG	30	13	15	16	11	15	7	13	10	10	7	12	19	21	0	13	17	10	8	18	22	14	24	15	12	15	16	22	12	21	20
Seq133	CGCATGAGGGTCTAGCGCTTGGGTATTGGC	30	16	12	10	13	14	11	9	22	17	17	11	6	15	19	24	14	16	16	18	15	18	18	10	9	14	10	10	14	12	16
Seq134	CGCGGTGGGAGGGTGGGTGGAGCGTGGTCG	30	12	10	7	13	10	10	12	14	14	12	13	16	17	5	19	13	13	9	11	12	14	16	16	21	24	7	14	14	35	17
Seq135	TCCGCGCCCTCCATGTGCTGCCTTTGTTTC	30	14	22	8	12	15	9	13	14	9	12	8	3	12	10	17	33	8	13	13	8	23	22	5	13	15	25	15	14	18	16
Seq136	ACCCTCTCGCGCCTCCATGTGCTGTTTTGC	30	23	13	10	25	15	13	24	12	16	22	14	5	12	16	13	17	14	8	11	6	7	21	12	7	15	20	11	11	14	12
Seq137	CGGATTAGGGCCTGGCGGTCGGGTATTGGC	30	16	8	14	12	11	16	10	13	10	16	18	19	23	9	9	11	14	14	16	18	11	14	6	19	21	15	10	11	10	23
Seq138	TCGGTTGCACATCTAGGTTGGGTAGGTTTG	30	22	7	9	15	8	3	13	11	20	7	7	9	31	22	13	13	14	16	20	16	6	18	10	16	17	11	6	20	10	14
Seq139	CCACTCCCGGGCTGCTCTTTCTTCTTG	27	12	12	16	9	15	16	10	7	5	20	18	8	9	23	8	15	10	12	8	11	10	31	7	16	13	17	16	12	18	18
Seq140	CCGCGCCTCCATGTGCTGTGCTTTTCTCTC	30	8	11	17	13	12	8	12	13	25	15	7	11	11	29	15	12	12	11	9	11	16	19	7	14	9	11	12	18	18	14
Seq141	CGGATGAAGGCTAGTGTGGGGTCACGTATG	30	13	12	19	10	8	15	10	12	13	13	13	19	15	14	19	11	14	14	17	15	12	16	19	10	16	11	10	9	11	7
Seq142	CGCGCCTCCATGTGCTGCCGTCTTGCTTC	29	14	15	6	9	14	11	20	15	11	15	10	10	12	17	13	17	18	13	9	19	15	22	8	12	9	17	15	10	5	15
Seq143	CCCTGCGCGCCTCCATGTGCTGTCCCCGTC	30	13	11	17	10	15	14	16	23	12	15	15	11	12	10	7	16	19	9	11	11	11	25	6	8	15	16	12	9	5	18
Seq144	CGCATGAGGGTCTGGCGCTTGAGTATTGGC	30	18	16	17	17	18	9	13	18	14	11	11	16	14	13	9	7	22	8	20	9	9	16	4	23	9	5	8	9	11	16
Seq145	GGATCCCCGCCTCGTGGGTCAGTATTCTTC	30	23	25	15	27	10	26	18	12	19	16	7	18	8	19	11	18	6	12	7	16	7	10	4	3	8	8	13	2	2	18
Seq146	GGCCCACTTTCGCGCCTCCATGTGCTGTTC	30	14	16	11	11	9	10	16	4	8	6	13	9	7	18	11	10	12	12	13	19	11	27	12	12	14	17	8	16	16	26
Seq147	GCATCGGTTATGCTCCAGGGTTCCCCGTCC	30	22	19	26	12	3	26	23	16	3	13	22	21	10	21	11	15	6	4	8	19	6	15	1	1	12	6	11	15	11	9
Seq148	CGCGCCTCCATGTGCTGCCTTTTCTCTGCC	30	19	13	16	9	19	7	18	27	8	12	8	11	15	12	9	18	8	13	4	7	10	16	5	13	10	14	12	11	18	19
Seq149	GCGGTAACGGCGAGTGAGTGTTTTCGAATC	30	15	22	14	2	8	6	11	13	9	20	22	12	22	17	22	12	13	14	16	8	7	16	7	13	7	14	11	10	5	11
Seq150	CGGCGGGTGGGCGGGTGGAGATTTGACGTC	30	13	8	15	15	11	13	7	18	12	7	15	10	13	5	20	14	15	11	11	12	17	23	12	9	11	10	11	5	17	18
Seq151	CGCATGAGGGTCTGGCGCTTGGATATTGGC	30	18	10	13	18	17	9	20	13	11	17	9	12	16	9	10	8	14	18	18	14	16	15	9	15	10	7	11	3	4	9
Seq152	GGTCACTGAAGGCTAGTGGGGAAACGTATG	30	19	13	5	11	16	11	14	15	6	27	10	13	13	12	15	7	8	10	5	9	13	31	12	6	15	14	13	7	12	11
Seq153	CGACTCCCGGGCTGCCTACTCTGTGTCTTTG	31	9	21	10	8	15	12	7	11	6	11	14	11	7	7	7	13	18	10	6	10	17	13	13	14	13	20	7	24	14	22
Seq154	TGAAAGGTAACGGCGTGTGAGTGTTCCGTC	30	9	9	15	6	11	14	7	22	22	11	22	11	11	18	18	4	16	15	12	4	3	15	17	7	14	22	10	10	4	8
Seq155	CGCATGTGGGTCTGGCGCTTGGGTATTGGC	30	15	12	8	6	12	14	7	14	7	13	14	8	11	13	14	15	23	16	5	10	7	21	10	16	15	9	10	11	7	23
Seq156	CGCATGAGGATCTGGCGCTTGGGTATTGGC	30	13	11	10	32	15	7	10	11	7	12	11	14	25	6	12	10	11	10	20	7	10	10	15	17	14	2	12	8	10	13
Seq157	ATTGCGAGGCGCGACGAATATTCCTCTCTC	30	5	8	18	13	29	3	9	12	15	13	11	3	7	10	12	11	6	16	23	9	3	12	12	10	15	18	23	17	6	15
Seq158	CGCGCCTCCATGTGCTGTCGTGCTTTCTTC	30	17	10	9	10	10	10	7	14	16	13	16	8	11	6	14	12	13	6	15	12	10	24	8	17	14	15	10	11	9	14
Seq159	CGCATGAGGGTTTGGCGCTTGGGTATTGGC	30	15	7	13	15	21	17	14	15	5	9	6	10	9	7	8	13	15	8	20	12	13	11	11	13	22	7	19	6	10	10
Seq160	CCGCGCGCCTCCATGTGCTGTTGTTTCTTC	30	3	13	9	16	10	10	12	8	5	11	11	11	19	14	7	12	14	13	7	9	12	20	16	15	17	13	17	11	9	13
Seq161	TGGGATGTGTGTGTTGTGTAGTTGCTCTGAT	31	18	18	19	14	9	9	14	13	11	12	15	10	14	10	8	8	28	4	3	5	8	14	18	12	5	11	11	10	7	14
Seq162	AGGCTCAGGGTGTGGTATGGGTCCCCTATG	30	19	22	6	6	12	14	10	7	13	9	12	20	18	13	18	9	9	8	6	9	10	18	11	7	17	15	7	9	4	14
Seq163	CGGTAACGGCGTTTGAGTGTCATACTCTTC	30	12	13	13	6	16	21	19	13	17	15	13	14	21	13	4	7	16	7	17	4	4	12	7	7	10	21	5	7	4	12
Seq164	CTCGCGCCTCCATGTGCTGCTTTTCTCTGG	30	14	7	7	7	11	8	13	14	11	11	14	9	12	17	12	9	15	21	2	8	8	16	10	14	11	20	14	6	14	15
Seq165	TAGGTGGGCGGGTGGGCGGATAATTCTCG	29	7	7	5	10	12	14	6	14	11	5	7	8	14	7	15	8	14	14	14	19	17	23	4	10	9	13	8	16	24	13
Seq166	GGTATTGGGTTCGTAGAAGGGCTCCCTCTG	30	20	9	9	23	6	13	14	13	11	11	7	5	9	7	16	14	15	13	12	7	12	8	10	12	14	6	17	12	13	10
Seq167	CCCCGCGCCCTCCATGTGCTGCCTTACTTC	30	6	6	13	10	18	6	13	8	12	15	17	6	12	20	11	16	13	10	10	14	7	21	2	16	23	9	5	9	6	12
Seq168	CGCGCCTCCATGTGCTGTTATCCTCTTGTCC	31	4	8	7	8	15	8	17	8	11	15	7	9	12	12	6	15	7	7	6	13	7	23	10	21	17	16	11	9	5	31
Seq169	GGTATTGGGTTCGTAGAGAGGCTCCCTCTG	30	12	3	11	19	6	6	12	13	10	12	13	5	15	12	12	6	13	10	20	15	11	7	9	15	17	8	13	6	11	21
Seq170	GCGCGCCTACCATGTGCTGCCCTTTTCTTC	30	14	12	8	8	10	8	22	10	19	14	11	10	10	11	17	13	6	9	4	18	6	16	12	6	11	10	14	8	8	15
Seq171	CAGGACCGGCGGGCGGGCGGGGGGAGGCTC	30	12	5	9	11	15	12	5	11	9	8	7	9	16	7	15	8	8	2	10	24	20	22	6	17	17	8	14	12	10	10
Seq172	GGACCATCGTCTGAGATGTCAGTATTCACC	30	23	10	16	24	8	16	15	9	10	8	8	22	16	10	15	7	13	6	11	6	10	19	7	9	5	6	5	11	7	5
Seq173	GCGGCCCGTCCGAACCAGGTCTCCTGATTG	30	10	10	10	15	15	11	15	11	10	6	7	14	18	15	13	16	17	8	10	9	8	11	11	13	9	11	17	6	4	4
Seq174	GGACCACGAAGGCTAGCGTGTAAGCGTATG	30	9	9	10	9	14	11	14	15	11	12	17	12	12	8	17	8	6	18	11	6	7	8	8	11	9	8	20	10	12	12
Seq175	ACCCCCGCGCCTCCATGTGCTGTTTCCTGT	30	11	12	9	10	8	8	8	12	8	10	7	10	8	15	12	20	25	11	19	8	6	14	8	15	10	16	6	5	12	10
Seq176	GGTATTGGGTTCGTAGAAAGGCCCCCTCTG	30	13	10	14	13	19	7	18	11	14	10	14	13	12	9	11	11	4	11	11	18	10	11	5	8	6	10	11	4	14	10
Seq177	TCCCCGCGCCTCCATGTGCTGTTTCTTGCC	30	18	10	7	13	7	8	11	7	5	13	7	4	9	17	14	12	13	11	10	6	8	17	12	15	11	11	10	20	12	13
Seq178	GGTATTGGGTTCGTAGAAAGGCTCCCCTG	29	11	11	8	11	13	16	12	13	12	15	8	9	13	17	8	7	9	8	11	2	18	13	11	8	6	8	19	14	11	9
Seq179	GCGGGTGGGTGGGTGGAAGGTTGACTCTGC	30	13	4	13	7	19	4	8	15	12	7	10	11	15	3	17	11	21	7	8	7	14	15	10	18	9	11	7	6	14	13
Seq180	CCCCCGCGCCTCCATGTGCTGTTCGTGTTC	30	22	14	4	10	8	10	18	5	8	13	10	5	20	15	12	14	15	8	5	5	7	21	12	6	12	12	9	13	2	14
Seq181	GTTGTGCAAGTTCCAGGGAGACTTGCCTCG	30	8	18	11	8	9	12	5	15	5	20	12	14	6	12	15	5	12	10	5	8	10	22	5	8	10	10	13	10	9	21
Seq182	CACATGAGGGTCTGGCGCTTGGGTATTGGC	30	23	12	3	19	4	17	4	20	7	13	6	11	10	12	14	7	9	9	5	6	12	7	14	34	12	5	13	3	7	6
Seq183	CGGCGGGTGGGTGGGTGGAGCATTCGTCG	29	14	4	13	7	5	5	14	18	11	5	9	13	17	10	9	13	6	11	12	9	10	9	11	9	16	9	11	11	15	14
Seq184	TCGGTTGCGCAATCTAGGTTGGGTAGGTTTG	31	6	14	18	15	21	7	11	8	9	8	13	3	13	1	6	14	17	5	11	9	12	18	6	10	5	17	11	10	12	9
Seq185	GGACATAGAAGGCTAGTGGAGTAACGTATG	30	6	18	8	17	8	11	8	14	8	16	13	14	11	12	9	10	6	12	6	8	9	9	13	4	10	17	15	14	3	9
Seq186	CGCGCCTCCATGTGCTGTTTTCCACTGTTC	30	18	10	2	10	13	7	7	9	9	10	7	11	17	19	10	7	14	9	11	5	9	19	8	8	9	13	7	12	10	12
Seq187	CCCGCGCCCTCCATGTGCTGTCTTACCTCC	30	9	5	7	7	14	13	12	10	7	18	12	7	13	15	12	7	20	8	5	7	9	23	8	13	9	8	4	9	7	14
Seq188	CCCCGCGCCTCCATGTGCTGCTCTCGGTTC	30	16	11	6	15	7	10	12	14	10	13	4	8	13	12	19	5	11	7	12	0	12	21	4	16	13	6	7	11	3	14
Seq189	CCCGCGCCTCCATGTGCTGTGATGTGTCTC	30	11	18	19	8	9	5	12	4	6	11	6	11	12	14	4	12	4	9	9	16	12	15	13	8	13	7	12	12	11	7
Seq190	CGTCCCCTCCCGCGCCTCCATGTGCTGTTC	30	13	12	6	8	9	12	10	12	12	13	9	12	11	13	3	8	7	16	8	11	12	10	11	3	9	16	14	10	2	15
Seq191	CCCACGGCGGGCTGCTTCTTCTGGTGATCC	30	15	14	11	5	15	11	9	9	9	3	14	12	6	7	11	6	7	7	14	6	17	18	10	8	10	16	9	8	8	6
Seq192	GCGGTCCGTCCGAGCCAGGTCTCCTGATTG	30	18	8	20	8	13	8	7	10	9	11	10	9	9	2	9	11	12	17	10	5	9	14	11	10	7	6	13	6	8	10
Seq193	CGCATGAGGGTCTGGCGCTTGGGTATTAGC	30	14	12	12	10	20	5	6	6	11	12	7	7	11	7	4	8	9	7	13	9	12	12	6	14	9	0	6	10	20	19
Seq194	CCGCGCCTCCATGTGCTGCTTTCCCTATCC	30	9	9	6	4	8	14	6	18	6	14	10	8	11	6	3	8	21	13	9	13	9	27	5	8	2	9	7	12	7	16
Seq195	TCGGTTGCGCTCTAGGTTGGGTAGGTTTG	29	11	7	5	9	14	15	9	11	17	13	5	7	7	16	5	10	7	13	3	3	7	21	4	6	4	11	14	19	3	20
Seq196	GTGGGTGGGTGGGTGGATGTTGACAACCTG	30	1	4	8	5	11	4	1	11	12	12	6	13	12	14	12	11	11	5	9	6	12	17	12	10	17	19	14	8	9	9
Seq197	CAGGTGAAGGCTAGTAGGTAGCTACGTATG	30	11	14	4	7	7	11	8	14	3	9	7	14	11	5	11	5	16	20	8	14	7	11	8	7	10	14	15	5	5	11
Seq198	AGGCTAGCCCACTGAGTTCTAGGGAGACTC	30	12	12	5	12	4	20	3	11	11	10	25	10	6	11	11	6	8	5	12	4	8	13	5	8	11	23	6	6	4	10
Seq199	GGTACTGGGTTCGTAGAAAGGCTCCCTCTG	30	14	14	16	4	11	5	11	6	12	16	2	5	11	7	6	7	11	10	14	14	6	12	4	7	7	11	15	10	9	12
Seq200	CAACGCGGGTGGGTGGGTGGTTTGTGATTC	30	8	3	7	3	14	9	6	9	4	9	11	5	19	5	9	19	13	8	5	11	20	14	8	9	12	7	8	12	14	6
Seq201	GGACCGTCGTCTTAGTCGTCAGTATTCTGG	30	8	8	15	14	10	14	5	11	8	10	12	14	12	11	10	8	11	6	8	3	7	15	6	10	15	11	4	8	4	9
Seq202	CGGACATGAAGGCTAGAGTATGCTCGTATG	30	10	9	11	15	9	12	13	9	16	5	12	13	16	5	9	3	12	11	8	3	4	6	10	1	13	10	7	11	13	9
Seq203	GGTATTGGGTTCGTAGAAAGGCTCCTTCTG	30	7	9	3	5	7	11	13	10	6	13	14	9	8	9	7	11	14	13	11	7	14	7	14	9	4	7	8	12	12	10
Seq204	CTCGCGCCCTCCATGTGCTGCCCTGTTCTC	30	10	10	5	6	12	8	10	4	5	8	12	11	18	11	7	14	10	6	13	5	16	15	15	7	8	12	1	11	3	10
Seq205	CTCGCCGCCGTTCTAGGGTATACACGTGTC	30	2	7	8	9	7	11	12	14	5	5	8	9	12	18	5	10	12	4	12	7	8	10	6	12	14	8	9	9	17	11
Seq206	CGCGCCTCCATGTGCTGCTTGTTCCTCATTC	31	12	13	9	10	7	13	11	3	12	10	6	6	15	8	10	9	16	8	8	8	8	14	10	5	8	10	9	11	5	6
Seq207	CACGTCGTGGGTGGGTGGGTGGACTTGTTC	30	19	6	4	9	5	8	5	12	11	6	6	7	14	2	11	5	11	13	10	14	7	16	8	3	8	15	14	7	11	11
Seq208	TGGATGTGTGTGTTGTGTAGTTGCTTGAT	29	6	8	11	6	7	9	14	10	21	5	11	11	8	4	5	11	9	9	10	12	12	15	8	9	6	4	7	7	8	15
Seq209	AGGCTAGCGTCCACCGATTCCAGGGAGATC	30	8	15	4	15	14	17	5	20	6	12	12	6	10	8	6	13	7	6	6	4	7	11	12	8	8	8	5	5	6	11
Seq210	AGTCTATGCATCTAGGTTGGAGTAGGTTTG	30	14	12	6	9	8	11	11	5	4	12	13	12	5	10	8	11	4	9	9	6	4	6	8	11	8	10	10	5	15	18
Seq211	GCGGTCCGTCCGAACCAGGCCTCCTGATTG	30	10	14	12	4	9	12	10	9	8	18	4	13	8	19	12	14	7	4	6	5	3	12	14	10	4	10	6	2	4	10
Seq212	GGCATTGGGTTCGTAGAAAGGCTCCCTCTG	30	24	5	9	1	3	10	11	5	10	9	9	15	18	9	11	13	7	5	9	7	5	12	2	6	9	12	13	12	6	5
Seq213	CGGTGAGTGAAGGCTAGCTTCGTGCGTATG	30	11	5	6	10	16	9	13	13	12	10	6	6	10	7	6	6	11	7	3	8	6	18	8	2	9	15	8	9	10	11
Seq214	GCGGGTGGGTGGGTGGTTAGTTGACCTCTG	30	7	5	11	6	15	7	2	11	13	11	10	12	7	2	8	12	8	9	10	8	6	12	19	3	10	18	9	6	7	6
Seq215	TCGGTTGCCGCATCTAGGTTGGGTAGGTTTG	31	3	10	2	8	3	3	5	10	10	16	9	9	9	10	8	15	12	6	7	12	9	8	10	9	11	14	9	6	15	12
Seq216	GGTATTGGGCTCGTAGAAAGGCTCCCTCTG	30	11	8	9	5	7	5	10	8	7	11	9	13	11	7	6	16	6	6	17	6	14	10	6	4	12	11	6	5	15	8
Seq217	CGGGAGTGAACGTTGGCCTGATTTATCGGG	30	11	9	6	10	4	8	9	10	4	10	14	9	18	8	12	4	5	15	5	9	6	22	7	6	5	7	11	7	7	11
Seq218	TGGATGTGTGTGTTGTGTAGTTGCTCGAT	29	17	6	4	8	8	8	5	10	7	12	8	2	15	5	5	9	10	11	14	18	8	9	7	8	8	6	4	9	11	16
Seq219	GTATATGATGGCTAGCATGGGTTGCGTATG	30	13	10	6	10	7	9	9	4	10	14	7	12	11	10	6	5	10	3	5	7	7	3	13	8	14	16	8	6	10	13
Seq220	CGCGCCTCCATGTGCTGTTACCTTTTGTCC	30	16	11	5	3	14	6	10	13	9	12	4	6	10	11	3	6	3	10	7	4	15	20	9	14	5	9	8	4	7	9
Seq221	GGTATTGGGTTCGTAGGAAGGCTCCCTCTG	30	10	19	9	7	6	8	6	5	9	8	15	6	4	9	7	8	11	13	7	15	9	10	2	8	8	8	5	8	9	11
Seq222	CATGCTGCACTCGCGGGGTTGACATCCTTG	30	5	18	10	12	6	6	7	5	14	9	10	11	8	6	9	8	9	9	5	2	11	9	4	5	8	20	6	10	9	9
Seq223	CGCATGAGGGTCTGGCGCTTGGGTATTGAC	30	12	16	1	6	2	2	10	12	6	10	2	8	3	15	8	14	16	14	8	13	16	5	8	10	9	8	6	3	5	11
Seq224	CCCGCGCCTCCATGTGCTGCTCTGTACTTC	30	11	17	9	9	7	6	7	10	8	7	16	9	6	2	16	4	11	8	6	13	2	8	2	13	5	10	4	10	8	10
Seq225	GACCTCGCGCCTCCATGTGCTGTTGTTCTC	30	9	7	8	8	12	7	7	6	14	8	10	8	9	8	8	9	10	4	8	8	3	12	2	11	1	13	11	13	6	10
Seq226	CCGCGCCTCCATGTGCTGTTTGGCCTTTCC	30	9	7	10	3	14	5	9	6	8	3	4	9	12	13	8	6	12	6	13	7	1	20	14	5	8	11	11	4	3	9
Seq227	AGGCTCAGGGTGATAAGCGGGTTCCCTATG	30	13	16	10	7	3	6	8	9	6	5	13	8	4	11	6	11	17	7	8	6	9	17	6	6	6	10	6	5	5	6
Seq228	AAGGACTGCTTAGGATTGCGATGGTTCAGG	30	14	9	4	6	9	9	7	10	8	15	7	17	13	9	11	12	4	8	5	6	8	10	2	6	3	8	6	7	5	9
Seq229	ATTGCGAGGCGTGACGAATATTCTGATCC	29	6	3	6	3	24	2	13	2	6	5	8	4	6	6	9	11	11	7	19	11	3	12	12	6	6	12	12	3	2	16
Seq230	AGGCTCAGGGTTTTTGAGGGGTTCCCTATG	30	7	11	2	2	9	7	7	17	5	7	5	10	8	13	11	6	5	21	6	9	6	13	10	8	5	9	10	1	3	12
Seq231	ACGCGCCTCCATGTTGCTGCTTTGTCCTGG	30	7	13	6	4	8	9	10	6	10	5	8	4	9	8	5	5	5	6	9	9	5	11	5	5	8	17	11	11	13	13
Seq232	CGTGTGATTCCCCCTTCATGCTGCCCGGTC	30	12	10	5	9	6	6	9	10	9	7	10	7	18	8	6	4	9	6	5	9	5	13	2	10	8	6	10	4	10	9
Seq233	GCACATGATGGCTAGTGGTGAGAACGTATG	30	11	12	8	9	4	5	7	11	8	7	4	8	13	10	11	9	7	9	4	8	10	6	16	2	10	0	6	7	8	10
Seq234	CATCGGTTATGCTCCCCGGTTCCCGGCTTT	30	18	5	12	19	5	14	15	10	12	10	2	7	7	4	8	6	7	2	4	7	4	15	4	11	5	5	1	8	6	6
Seq235	CCACAAGCCTTGTGTGTGTTTGCGCATATC	30	5	9	4	7	7	4	13	12	5	9	14	15	9	6	14	5	5	9	6	6	6	14	3	3	12	9	6	8	9	4
Seq236	ATTGCGAGGCGGGACGAATATTCTATCCTG	30	7	4	10	7	15	7	13	1	3	2	6	4	6	6	8	5	3	6	16	8	5	14	7	4	6	10	14	8	13	19
Seq237	GGCAAGTAAGGCTAGGGATTGTCCCGTATG	30	12	22	3	7	2	9	11	5	7	5	11	6	10	8	13	7	5	2	6	7	10	5	11	5	13	11	7	6	5	6
Seq238	CCTACGCGCCCTCCATGTGCTGTTTTGGTC	30	8	12	7	12	13	4	6	9	7	3	10	7	9	7	5	9	8	8	8	3	4	20	6	6	7	7	6	8	7	10
Seq239	CCTCGCGCCTCCATGTGCTGCCCGTCTTTC	30	8	7	4	10	10	8	8	7	10	6	9	7	5	7	11	14	9	15	3	9	3	8	7	6	6	14	6	8	7	4
Seq240	GGTATTGGGTCCGTAGAAAGGCTCCCTCTG	30	9	5	8	1	7	9	9	5	9	8	6	4	8	8	12	8	7	12	10	7	9	17	7	11	8	9	3	9	3	8
Seq241	GTCCCACTGAAGGCTAGGAGTGTCCGTATG	30	10	6	3	12	17	5	3	9	9	7	4	13	6	11	10	10	11	5	3	10	3	12	3	8	4	5	16	6	8	7
Seq242	GGTATTGGGTTCGTAGAAAGGCTCTCTCTG	30	8	8	9	8	9	8	15	3	6	11	9	8	14	3	16	11	11	6	4	4	5	4	3	14	7	7	2	4	10	8
Seq243	GTAATGATGGCTAGCTGGGGTATGCGTATG	30	16	11	7	2	10	7	8	6	4	8	6	12	9	6	6	11	4	10	11	3	4	16	4	7	8	10	8	3	5	11
Seq244	GGTATTGGGTTCGTAGAAAGGTTCCCTCTG	30	8	3	7	5	7	4	13	8	10	9	7	5	2	12	7	15	9	8	4	6	17	11	7	11	6	8	5	5	5	8
Seq245	GTGGGTGGGTGGGTGGCACAGTTGCGTTAC	30	1	9	12	10	5	7	2	4	3	3	8	7	8	6	7	7	7	5	10	6	4	16	11	6	17	7	17	11	7	9
Seq246	CTCAAGGGAGGATGAAGGCTAGCATGCTTG	30	8	7	4	1	9	4	14	6	9	10	11	11	13	7	11	4	7	9	4	7	8	11	10	7	1	8	7	9	9	6
Seq247	ACACACGGCGGGCTGCTCTTTTCTTGTTCC	30	12	6	11	2	10	7	6	2	5	5	11	9	11	6	10	5	9	7	2	12	6	16	6	11	5	12	4	5	7	11
Seq248	GTGGCATATTCGCGCCTCCATGTGCTGTTC	30	13	5	3	7	4	8	4	4	10	9	9	4	7	18	7	9	5	5	3	10	12	5	8	2	7	13	8	12	9	8
Seq249	ACTCGCGCGCCTCCATGTGCTGTCCTTGTC	30	7	9	7	8	13	6	8	10	8	6	13	6	5	10	13	11	7	5	5	5	4	9	6	6	5	13	6	6	2	9
Seq250	CCCGCGCCTCCATGTGCTGTCTTTCCTAGG	30	8	10	5	2	3	4	5	8	6	10	16	4	6	9	11	9	9	5	7	5	5	5	11	11	10	14	6	12	3	6
Seq251	CGTTCGCGCCTCCATGTGCTGCCTGTTTTC	30	4	7	3	10	8	7	4	7	2	11	8	8	6	14	8	10	2	5	5	4	7	15	5	8	12	9	8	10	6	12
Seq252	TGGATGTGTGTGTTGTGTAGTTGTCTGAT	29	3	2	8	10	6	5	8	3	7	14	7	5	5	6	11	9	13	6	12	15	8	9	4	5	7	3	7	3	11	13
Seq253	ATTGCGAGGCGGGACGAATATTCACCCACT	30	2	7	12	3	24	2	9	6	5	10	10	5	2	4	4	6	4	13	8	4	2	11	6	3	10	14	10	4	15	8
Seq254	CGGGGGGTGGGTGGGCGGAGATTCATCCTC	30	6	7	9	14	8	4	9	7	8	7	12	7	8	2	3	3	8	5	5	8	4	11	5	9	7	8	9	14	7	8
Seq255	CCTGTGGGAGGGTGGGTGGAAAGATTCATG	30	8	6	5	2	9	3	3	7	8	3	5	7	9	5	13	8	5	11	4	5	12	13	6	11	6	11	8	10	8	10
Seq256	GCGTTCCGTCCGAACCAGGTCTCCTGATTG	30	16	6	8	7	10	11	17	6	6	5	5	16	5	12	5	5	6	3	3	9	6	8	2	4	7	3	4	4	3	19
Seq257	CGTGTGGGTGGGCTGGGTGGTAGATTCTCG	30	13	7	8	7	2	1	4	7	6	8	1	10	11	7	8	3	11	7	10	4	9	7	10	4	20	2	6	14	5	9
Seq258	CGCATGAGGGTCTGGCGCTTGGGTATTGGT	30	3	9	4	12	8	11	9	4	12	6	5	11	6	15	5	8	3	7	15	5	4	9	7	5	4	2	5	6	8	12
Seq259	CGCGCCTCCATGTGCTGCCTGTCTGTGTTC	30	12	5	3	3	10	18	6	6	5	2	9	6	10	9	7	5	8	9	9	7	5	11	6	7	3	12	6	3	7	9
Seq260	GTGGGTGGGTGGGTGGATCAGTTCGCTTTG	30	3	6	8	4	10	4	4	7	5	9	6	9	11	1	8	5	6	4	8	4	3	12	9	9	10	16	10	8	10	8
Seq261	CCGTGAAGGCTAGAGCATGAGTCTCGTATG	30	4	6	8	9	10	16	11	7	13	12	5	5	2	6	7	12	3	5	5	2	4	13	5	9	7	5	9	8	4	5
Seq262	CGCATGAGGGTCTGGCTCTTGGGTATTGGC	30	5	10	7	13	4	8	11	4	13	10	5	8	6	4	10	4	7	7	8	5	5	8	10	6	6	6	7	6	5	9
Seq263	CCGTTTTTCCGCGCCTCCATGTGCTGTGTG	30	4	11	4	8	11	3	11	7	4	7	9	9	8	9	6	9	6	4	7	6	4	10	11	8	6	10	9	6	3	7
Seq264	GCGGGTGGGCGGGTGGATCAGTTGTGCTTC	30	14	3	7	2	5	5	6	11	5	4	6	4	21	1	7	9	7	7	6	5	6	3	7	14	13	4	9	11	7	8
Seq265	CTCGCGCCTCCATGTGCTGTTATCCGTGTC	30	11	5	10	7	7	12	4	6	6	7	8	6	3	6	9	5	5	15	1	8	3	13	3	7	10	12	9	6	6	7
Seq266	CGCATGAAGGGTCTGGCGCTTGGGTATTGGC	31	5	7	6	1	10	10	11	12	12	4	8	3	10	15	8	8	2	4	8	6	11	8	6	2	4	1	11	8	12	2
Seq267	TGGATGTGTGTGTTGTGTAGTGCTCTGAT	29	8	9	4	8	7	8	14	6	6	12	13	1	2	6	9	8	5	9	2	5	6	6	3	8	6	6	6	10	6	14
Seq268	CGCGCCTCCATGTGCTGTAGTTCTTTGCCC	30	9	8	1	8	9	6	12	8	10	5	5	6	9	7	2	12	3	5	5	13	4	17	2	11	6	12	6	4	2	6
Seq269	AGGCTAGCTATAATCCACTCTAGGGAGGTG	30	2	15	8	7	5	6	3	9	3	2	8	10	4	10	12	10	4	3	6	3	5	16	5	2	10	11	4	9	7	13
Seq270	TACCCCCGCGCCCTCCATGTGCTGTTAGTC	30	2	6	11	5	4	8	1	8	3	13	8	12	7	10	11	8	12	8	6	3	2	13	5	9	8	6	0	6	3	12
Seq271	CATTCGCGCCTCCATGTGCTGCCTATTCTC	30	14	2	5	11	7	9	4	9	7	1	8	10	2	4	12	5	5	5	6	11	7	8	7	9	5	8	10	7	6	6
Seq272	CGGTAACGGCGTTTGAGTGTCCTCCTTCAC	30	5	11	12	4	5	6	3	4	9	10	6	8	8	6	14	3	5	2	5	2	3	10	15	3	7	12	9	2	8	12
Seq273	GCGGTCCGCCCGAACCAGGTCTCCTGATTG	30	3	9	12	13	9	11	6	6	3	5	7	14	5	4	5	11	14	3	6	10	10	7	9	8	3	2	2	7	2	3
Seq274	GTGGGTGGGTGGGTGGTAAGTTGTACCGAC	30	9	3	8	6	5	3	9	8	6	4	7	6	7	3	8	12	8	7	8	3	6	9	6	4	14	6	15	4	9	6
Seq275	GGGTGACTCAAGTTCTAGGGAGACTTGTTC	30	7	10	2	5	6	6	6	13	5	3	4	2	5	13	2	5	7	4	7	6	7	12	2	6	15	7	13	13	11	5
Seq276	GCACTTACTTCGCGCCTCCATGTGCTGCTC	30	5	6	2	4	8	3	8	9	13	4	9	6	5	4	9	5	13	7	14	2	10	11	2	5	3	10	9	7	6	8
Seq277	TGCATGAGGGTCTGGCGCTTGGGTATTGGC	30	10	9	3	7	18	8	5	9	6	8	4	7	8	7	4	14	5	7	8	6	1	8	3	13	2	5	8	2	7	4
Seq278	CGTGGGTGGGTGGGTGGTTCCTTCCAGTTG	30	2	10	4	8	8	3	5	8	8	4	4	4	13	3	10	8	6	5	5	7	7	9	8	4	10	4	13	8	7	11
Seq279	GTGGGTGGGTGGGTGGTAAGAGTTGACTTC	30	6	4	1	10	19	4	4	1	10	7	7	6	6	3	14	8	4	3	5	6	6	7	15	5	4	9	8	9	11	4
Seq280	ACATCACGTGTGGGTGGGTGGGTGGTCTTC	30	10	7	3	7	3	7	3	9	3	4	6	8	10	3	8	10	8	11	3	8	2	7	3	8	10	11	7	11	5	9
Seq281	GCGGGTGGGTGGGTGGTTCTCACGTGACTTG	31	8	5	5	8	9	5	4	5	13	2	9	5	7	2	12	1	6	5	3	5	11	12	10	4	17	4	7	7	3	10
Seq282	TCCGCGCCTCCATGTGCTGCTCTTTCTGTC	30	13	7	5	3	10	6	5	2	6	7	3	14	10	6	4	2	9	10	6	3	1	17	7	3	13	4	5	4	13	5
Seq283	CATACGTGGATTGCAAAGGGCTGCTGTGTA	30	10	7	5	4	8	6	7	7	4	5	6	5	7	6	9	8	5	11	8	3	2	14	4	6	12	8	7	6	4	9
Seq284	CAGGGGGCAGCGGCCGACATTTTAATGTCCC	31	5	10	12	6	5	13	4	6	4	9	5	4	3	7	7	5	10	7	8	7	3	8	2	3	8	10	4	6	9	11
Seq285	CCGAGCTGTGGGTGGGTGGGTGGATATCTC	30	5	1	5	5	5	8	10	12	6	4	13	6	10	6	6	6	8	8	4	2	10	13	7	12	5	3	10	2	5	4
Seq286	GGGGAATGATGGCTAACGGCGTAGTGTATG	30	8	10	8	5	6	1	3	5	7	3	7	7	8	13	18	5	6	12	8	3	3	4	6	7	8	5	10	4	6	5
Seq287	CGATCTCCCGGGCTGCTTTTCTCTGGTTTG	30	4	3	4	3	5	3	3	4	6	8	5	5	7	4	8	4	10	4	6	7	6	14	6	3	11	14	14	12	9	8
Seq288	CCCACTCTCGCGCCTCCATGTGCTGTATCC	30	12	9	10	9	12	7	3	1	1	2	8	5	3	9	4	13	6	9	9	8	5	10	10	4	5	9	6	1	6	4
Seq289	CAGCACCGTCAACTGAATCGCATGAGGGTCTGGCGCTTGGGTATTGGC	48	6	4	7	10	11	8	2	5	12	15	4	6	6	9	4	7	5	8	7	3	9	8	1	7	7	9	4	6	4	5
Seq290	CGGTAACGGCGTGTGAGTGTCCTTTCCATA	30	8	13	10	0	9	7	5	9	4	3	7	8	5	8	4	7	8	3	5	10	2	9	7	7	5	10	11	4	9	2
Seq291	GCGCGAGCAATCCTTCCATGCTGTCCGGTC	30	7	6	11	8	9	5	9	5	6	6	7	4	4	7	8	6	8	9	7	5	6	7	2	8	8	6	4	6	9	6
Seq292	ACCGCGGGTGGGTGGGTGGAGTATTCCCTG	30	2	3	9	5	13	4	7	6	10	3	9	3	7	0	6	2	5	10	8	7	11	11	5	0	6	8	13	5	7	11
Seq293	CGCATAGGGTCTGGCGCTTGGGTATTGGC	29	2	5	2	12	4	10	1	4	10	7	7	14	6	4	2	0	16	4	10	5	5	9	12	5	8	9	5	4	7	7
Seq294	CGTGGGTGGGTGGGTGGCTCATGTTACCTG	30	5	7	5	5	2	5	1	6	3	5	6	13	6	7	15	5	5	6	4	12	2	7	4	9	10	11	8	9	6	7
Seq295	GACATCCAAGGGGCTCCCGACACCCTACTG	30	5	3	12	10	11	8	8	7	6	4	6	17	6	3	6	9	5	2	7	8	4	7	3	2	6	5	5	5	6	10
Seq296	CGCGCCTCCATGTGCTGTTTCGTGCCTCTC	30	9	2	8	7	13	2	5	9	2	8	6	5	7	10	2	8	7	4	6	7	2	11	10	8	7	5	3	11	4	7
Seq297	TGGAATGTGTGTGTTGTGTAGTTGCTCTGAT	31	7	7	12	5	11	3	13	8	17	6	7	5	4	9	3	6	7	3	1	5	5	4	9	4	6	0	4	7	7	9
Seq298	CCGCGCGCCTCCATGTGCTGTTTTGTCTTAC	31	6	10	6	4	8	2	12	3	2	2	4	7	6	5	4	8	11	9	6	11	3	18	4	8	5	4	7	12	1	5
Seq299	GCGGTCTGTCCGAACCAGGTCTCCTGATTG	30	13	3	7	4	3	3	12	4	4	6	7	4	7	6	2	10	4	16	6	3	13	2	8	10	5	4	6	5	6	10
Seq300	CTCGAGGTCCCATTCCCGGTTTGCGTTTGC	30	3	7	6	9	9	10	5	5	4	7	8	13	5	9	7	1	9	2	6	3	6	12	1	5	6	3	5	11	9	6
Seq301	TCGGTTGCGCATCTAGGTTGGGTAGGTTG	29	1	5	5	0	4	13	8	8	6	0	6	9	16	6	6	9	10	4	3	4	5	4	6	13	5	15	5	7	2	6
Seq302	GGACTGCTCTAGGATTGCGTTATTCTACCG	30	7	7	1	5	8	9	3	3	8	10	1	7	8	4	9	13	9	8	6	7	2	8	7	6	4	4	10	7	3	7
Seq303	ACCACGTGAGTGCCTCCTTCGTGCTGCCGGC	31	7	5	7	5	3	5	2	3	8	9	3	6	9	7	9	4	3	6	12	9	9	18	3	4	3	5	6	8	2	11
Seq304	CCGCGCCTCCATGTGCTGCAGTGCTTTTCC	30	4	4	3	11	4	5	4	12	2	2	13	7	10	9	4	6	8	5	8	2	6	4	9	6	10	8	8	9	3	5
Seq305	CCGCGCCGTCCATGTGCTGTTTTTCCCCTG	30	7	9	5	7	7	5	4	4	6	7	11	9	9	4	5	7	7	8	2	9	4	6	8	6	5	6	3	9	7	4
Seq306	CACGATGTGGGTGGGTGGGTGGACTTGTAC	30	5	7	3	4	4	3	3	6	3	9	10	3	7	10	6	7	2	3	9	3	5	9	5	14	12	7	9	2	11	6
Seq307	AAGGACTGCTTAGGATTGCGATAATTCAGG	30	11	8	7	5	8	3	5	6	8	12	10	5	7	6	8	3	3	6	7	4	7	5	2	5	8	11	5	4	4	4
Seq308	AGGGCTGTAGGTGTTTATGCCGCACGTATG	30	6	4	6	10	9	1	13	5	2	5	8	7	1	1	5	3	2	6	6	11	5	7	3	6	6	7	6	20	3	12
Seq309	CACGATTGCCCTGGTTCGGATCCCTTACTC	30	10	8	11	3	1	8	0	3	7	3	5	9	9	11	3	3	5	4	8	10	2	13	3	5	3	8	5	11	8	7
Seq310	TCCCGCGCCCTCCATGTGCTGCTTCTTTTC	30	5	7	6	7	6	10	5	4	2	4	3	5	6	5	3	10	6	9	7	8	8	6	9	4	6	9	9	2	8	7
Seq311	CGCATGAGGGTCAGGCGCTTGGGTATTGGC	30	9	4	9	4	7	4	3	9	8	8	6	9	4	6	6	6	10	1	6	7	7	6	6	5	2	6	4	9	6	7
Seq312	CGCTCTCCACGGGCTGCTCCTGGTTTCTTC	30	7	13	7	7	2	4	0	8	8	2	3	1	11	10	10	6	8	6	5	2	4	17	4	4	2	6	5	6	6	9
Seq313	GCAGTCCGTCCGAACCAGGTCTCCTGATTG	30	6	7	7	13	9	7	9	5	6	5	3	4	4	2	9	2	3	6	6	5	6	11	5	5	14	6	3	5	3	7
Seq314	GCGGGTGGGTGGGTGGCGAGTTGATCCTTG	30	4	5	7	3	4	1	3	11	9	4	2	3	14	1	4	5	9	5	2	15	9	11	6	4	6	11	5	6	6	7
Seq315	CTCGCGCCCTCCATGTGCTGTTGCCCTAC	29	12	8	6	2	6	2	6	3	4	11	11	3	7	4	6	2	2	7	7	2	2	7	4	16	3	11	10	7	2	9
Seq316	ACCGCGCCCTCCATGTGCTGTTGCCTCACC	30	4	13	8	2	4	1	2	6	10	6	3	5	8	9	4	10	6	10	6	8	4	6	3	8	9	6	3	6	7	5
Seq317	CTCCAGGAACGTCTTGTTCTGTCCCCCGTC	30	3	6	11	5	12	3	10	7	1	11	6	5	5	7	7	7	6	2	4	1	10	3	4	7	5	3	4	8	6	12
Seq318	GTAAATGAAGGCTAGTAAGCGGTACGTATG	30	12	12	3	1	2	8	7	13	7	0	5	8	5	9	11	0	8	1	8	4	4	11	8	0	7	13	2	4	2	6
Seq319	GGTAGTAAAAGGCTAGCGACGTAGCGTATG	30	9	4	4	3	8	9	6	3	7	6	7	2	4	9	7	7	4	14	4	3	1	14	8	3	8	9	2	9	3	4
Seq320	ACCGCGCCTCCATGTTGCTGCCCTTCTTCC	30	7	5	2	6	7	7	9	7	4	7	6	2	5	9	6	2	8	3	6	1	1	19	15	8	6	3	0	7	6	7
Seq321	TGGATGTGTGTGTTGTGTAGTTGCCTGAT	29	5	2	14	5	6	2	7	5	5	9	4	5	3	6	1	10	9	6	7	11	8	7	7	5	3	5	6	6	3	8
Seq322	CACGATTGCGGGTGGGTGGGTGGCTTCCTC	30	3	9	2	5	4	7	1	8	9	3	4	8	8	0	11	5	9	1	5	1	10	11	10	10	8	5	7	7	1	7
Seq323	CCGGCGGGTGGGTGGGTGGTTAGATTCTTG	30	3	6	6	3	5	5	4	6	6	5	9	9	5	1	7	5	6	2	9	9	3	9	8	5	5	9	7	4	8	9
Seq324	GCCACCAGCGGGCTGCTATACTTTCATCTG	30	9	7	4	3	7	3	6	3	13	8	4	6	10	7	4	3	5	7	4	3	9	6	5	2	7	2	9	9	10	3
Seq325	CCCCTTCGCGCCTCCATGTGCTGTCTTTCC	30	8	4	1	2	8	5	6	8	4	6	1	4	14	7	8	8	1	11	2	6	3	11	5	6	2	16	5	5	8	3
Seq326	GCGGTCCGTCCGAACCGGGTCTCCTGATTG	30	3	3	7	3	5	10	3	6	11	8	6	5	4	8	7	6	3	4	5	14	4	6	4	7	11	2	7	2	8	5
Seq327	GCCCCTTCCTCGCGCCTCCATGTGCTGTTG	30	8	9	7	0	8	2	10	1	12	8	8	4	2	13	6	5	3	9	4	2	7	6	6	2	5	4	7	12	2	5
Seq328	TCCCTCGCGCCTCCATGTGCTGTTGTTCCC	30	1	7	8	6	8	2	5	5	3	6	1	5	1	5	5	7	9	12	7	11	7	12	6	8	3	6	4	5	7	4
Seq329	GGTATTGGGTTCGTAGAAAGGCTTCCTCTG	30	3	8	9	4	5	10	6	5	7	8	3	7	8	6	6	6	3	3	5	8	5	9	2	6	8	3	6	7	2	7
Seq330	CCTGTGGGAGGGTGGGTGGTAGATTCGTG	29	0	6	2	8	2	3	6	6	2	3	3	6	4	4	7	11	8	4	12	4	6	9	4	4	7	4	16	6	10	7
Seq331	GCGCCTCCATGTGCTGTTTTCCTGTCGTTC	30	4	8	2	9	7	1	8	1	6	6	9	1	5	10	7	4	3	6	3	2	15	9	5	5	3	7	6	8	8	6
Seq332	CCGCGTCCTCCATGTGCTGTGTTTTGTCCC	30	7	4	5	3	5	1	5	4	10	8	7	3	6	8	4	5	4	4	5	8	1	17	3	8	6	14	2	8	3	6
Seq333	GCGGTCCGTCCGAACCAGGTCTCCCGATTG	30	9	4	3	2	5	7	6	10	7	7	6	3	3	5	2	12	3	6	5	3	8	6	6	9	6	6	3	3	8	11
Seq334	CGCATGAGGGACTGGCGCTTGGGTATTGGC	30	10	5	5	5	6	4	5	3	7	2	1	7	6	4	6	8	8	4	7	6	5	7	6	4	11	9	10	2	4	7
Seq335	TCGGTTGCTCATCTAGGTTGGGTAGGTTTG	30	3	8	7	1	11	7	3	6	3	4	6	8	10	6	5	1	1	7	8	4	6	22	3	4	4	8	2	7	5	4
Seq336	GCGGTCCGTCTGAACCAGGTCTCCTGATTG	30	5	7	4	9	4	2	3	4	12	1	5	6	6	8	7	6	3	4	4	2	6	9	5	3	7	5	16	7	6	6
Seq337	GGTGGGTATTGGGTTAGTATAAAGGGGCCC	30	9	2	4	7	4	6	11	2	7	5	6	4	3	8	6	4	5	9	8	7	2	3	5	3	7	4	4	11	8	7
Seq338	GGTATTGGGTTTGTAGAAAGGCTCCCTCTG	30	3	5	5	1	7	3	8	7	9	4	9	7	4	3	2	9	7	5	4	10	4	3	6	6	7	11	7	7	4	4
Seq339	ATAGCGGGCGGGTGGGTGGAATATTCCCTG	30	6	9	5	6	5	4	4	5	3	2	3	9	9	1	5	9	6	8	2	1	8	15	6	7	3	7	10	3	8	2
Seq340	GTGGTCCGTCCGAACCAGGTCTCCTGATTG	30	6	3	12	8	0	5	11	8	8	6	4	6	4	5	3	3	2	5	6	5	6	4	3	3	12	7	7	8	7	4
Seq341	GCCGCGGGTGGGTGGGTGGTTTTTGCATTC	30	6	3	3	2	6	5	1	6	9	6	6	6	3	0	5	2	4	11	6	10	10	9	3	11	4	7	8	7	5	7
Seq342	ACGCGAGTATTTTCGCATTGCTGTCCGGCC	30	7	6	5	5	5	6	3	2	12	4	4	2	6	7	1	8	11	5	4	10	6	7	10	3	5	7	5	7	2	5
Seq343	CGATTCTCCCGGGCTGCCTCTGTTCTTTG	29	9	6	4	9	2	2	5	4	15	1	4	4	4	9	5	7	6	0	10	3	6	2	1	7	8	10	12	2	8	5
Seq344	TGGCCCGCGCCCTCCATGTGCTGTGTTTTG	30	10	12	7	9	3	14	2	6	6	5	7	8	2	9	2	5	4	2	3	6	6	4	7	5	4	3	10	1	3	5
Seq345	GGATCCCCGTATCGTGGGTCAGTATTCTTC	30	9	3	3	1	10	2	11	4	6	5	2	7	14	8	5	5	3	5	3	7	10	3	9	1	6	5	5	6	5	6
Seq346	GCAGTTGGGCTTAGGGTTGGTAGTGGTACG	30	8	9	8	3	2	5	9	5	8	9	5	2	0	6	4	2	8	4	7	1	10	11	4	7	10	2	7	7	3	2
Seq347	GGTATCGGGTTCGTAGAAAGGCTCCCTCTG	30	12	8	9	7	10	4	8	10	1	7	2	5	3	4	5	5	3	7	5	8	2	4	5	2	1	6	0	7	3	14
Seq348	CCCTGCCGCGCCTCCTTGTGCTGTTTCTTC	30	10	8	3	4	4	4	6	3	4	4	4	6	6	7	1	4	6	6	12	4	9	12	5	7	12	0	3	1	3	9
Seq349	ATGGTGATTAGACTTCTAGGGAGAGTCGAG	30	7	9	9	3	7	6	4	7	3	4	2	5	4	10	6	2	6	2	5	7	7	7	2	4	7	4	6	5	6	11
Seq350	CCGCACGAGCATGTGCTGCCTCCTGTCTTC	30	8	7	8	2	9	7	6	5	4	4	8	2	7	5	4	3	6	7	4	4	5	5	6	3	9	6	4	7	6	4
Seq351	GGGGTACAGTTGGCCTGAGTTATTCTCGGG	30	6	5	9	0	2	3	9	4	5	4	5	1	2	7	4	4	5	6	7	3	10	8	8	2	6	6	3	9	11	9
Seq352	GGTATTGGGTTCGTAGAAAGACTCCCTCTG	30	12	5	1	8	2	2	4	6	9	2	5	6	6	5	4	3	5	14	3	11	7	2	8	8	8	2	1	4	5	4
Seq353	CGGTAACGGCGTGTGAGTGTCTTGTCTCCC	30	9	2	8	1	8	6	3	5	3	0	6	3	1	12	9	2	6	4	8	6	8	6	4	4	2	3	11	4	12	6
Seq354	GCGGGTGGGTGGGTGGAACAGTTTGACCAC	30	1	5	4	6	2	3	6	5	5	7	3	2	6	7	8	5	17	4	6	10	4	3	9	6	7	4	2	3	5	7
Seq355	GGTATTGGGTTCGTAGAAAGGCTCCCTCCG	30	6	6	1	5	2	7	11	1	8	6	3	4	2	4	6	5	2	16	6	1	16	0	8	5	0	1	3	2	14	11
Seq356	ATCGAACGTCCGAACCAGGTTTCCTGTCTC	30	9	8	1	7	15	4	7	6	4	5	4	2	11	5	6	0	5	8	7	9	6	5	5	0	5	5	4	1	3	4
Seq357	GGTATTGGGTTCGTAGAAAGGCTCCCTTG	29	7	5	4	7	2	2	11	6	3	8	8	0	1	7	4	8	7	10	2	11	6	2	4	8	2	1	6	4	3	12
Seq358	GGCCCGTCGGCTAGCATCGGGTTTCCCGGC	30	7	6	1	2	5	3	5	6	12	5	4	5	9	9	1	6	6	5	4	8	5	5	6	3	8	12	5	1	4	3
Seq359	CGTATAGTGAGGGCTAGCTTCGTGCGTATG	30	13	3	11	6	3	7	1	5	5	2	5	0	6	2	5	4	0	9	7	8	4	7	4	3	7	3	4	6	12	8
Seq360	CGTGAGATTGTCCCCCGCATGCTGTCGGTC	30	13	2	8	3	4	4	7	9	5	1	3	6	8	7	9	3	10	3	6	4	8	2	8	4	3	1	6	6	3	4
Seq361	CCTGTGGGAGGGTGGGTGGCAAGATTCAGG	30	1	4	4	7	7	3	8	1	10	6	4	4	3	3	6	6	4	1	5	6	5	1	5	9	6	6	2	10	12	11
Seq362	CACGCAACGTCTTGTCCTGTGCTCCCCTG	29	2	7	6	6	4	3	6	5	2	6	3	2	4	11	4	4	8	1	5	4	5	5	6	2	8	12	6	14	3	6
Seq363	GGCATGAGGGCTAACACTCGGGTGTGTATG	30	3	5	10	4	2	5	7	0	8	2	5	3	1	9	9	8	3	3	9	5	7	6	4	9	12	0	4	4	6	7
Seq364	CCCGGAGGTATGGAAGTGTGCTCGGTTCCC	30	3	6	9	3	3	1	9	2	3	5	3	11	5	10	1	1	3	8	3	7	7	6	10	10	4	8	3	3	4	7
Seq365	CGCGGGTGGGTGGGTGGCCTTTTCAGTCTG	30	2	3	7	5	2	5	9	4	2	5	2	1	6	9	9	11	6	12	4	2	5	7	5	4	3	4	2	3	10	9
Seq366	CGGCGGGTGGGTGTGGTGGAGATTCAACTG	30	3	6	1	3	9	6	5	6	4	6	5	6	4	4	3	8	5	2	3	4	4	2	7	5	12	3	4	11	7	10
Seq367	CGAACGTGAAGGCTAGCTAGAATGCGTATG	30	8	3	8	4	3	3	5	7	3	13	7	2	5	9	8	4	1	6	4	1	10	5	7	2	5	5	6	6	6	2
Seq368	CGAAACGCGGGTGGGTGGGTGGTTTTTTTC	30	8	7	10	2	3	4	3	7	8	6	3	14	5	6	5	6	3	6	2	6	1	5	5	3	10	1	1	4	9	5
Seq369	TTATCGGCCCTGATAAATAGGCACCCGTTC	30	0	7	8	2	9	7	4	10	12	5	2	0	13	9	8	4	3	1	5	5	8	3	5	1	2	3	3	2	8	9
Seq370	TACCCCGCGCCTCCCATGTGCTGCCCCCTAC	31	5	1	5	6	3	3	7	6	2	9	10	4	11	4	8	4	2	4	8	2	5	7	9	4	8	4	3	1	5	8
Seq371	CCCATAGTTATGGCTGTCCGCTTGTTTCTC	30	2	0	13	6	6	5	1	0	6	3	6	7	10	3	3	3	7	1	10	4	3	10	11	5	7	6	7	6	3	3
Seq372	GGATCCTCGCCTCGTAGGTCAGTATTCTC	29	13	5	4	1	5	4	10	2	6	7	11	5	7	5	1	3	2	4	6	4	6	5	4	9	5	2	4	5	7	5
Seq373	GATGTGGGTGGGTGGGTGGATCATTCCCTG	30	5	2	3	4	5	5	4	5	11	8	1	7	6	1	4	8	10	6	4	6	5	5	3	5	6	3	4	5	8	7
Seq374	GTGGGTGGGTGGGTGGTCCAGTTGCTTACC	30	3	7	8	4	3	3	2	7	3	5	1	3	4	6	4	4	0	6	3	17	7	3	7	4	9	8	1	8	6	10
Seq375	TGCCCCGCGCCTCCATGTGCTGTTTTCGTC	30	10	4	6	3	4	4	3	3	7	8	2	8	12	7	4	7	4	6	0	3	4	8	7	3	5	1	9	2	6	6
Seq376	GCGCCTCCATGTGCTGTTGTTACCCCATAC	30	11	8	13	4	2	2	5	4	5	5	3	1	3	8	3	6	8	1	1	10	9	7	2	4	4	7	6	3	3	8
Seq377	CCGTGGGTGGGTGGGTGGATTAGATTCTTG	30	7	7	3	2	9	3	5	4	2	8	5	6	0	8	5	4	8	5	5	5	5	1	5	5	6	6	4	10	3	10
Seq378	GTTCACTCTCGCATAGGTGGGCCAACGCTG	30	3	6	3	4	7	5	4	5	1	3	3	6	9	5	7	3	7	2	6	2	5	7	1	10	12	2	12	6	7	3
Seq379	ACCCGCGCCTTCCATGTGCTGTCTTGGTCC	30	1	3	6	3	3	4	5	10	5	4	4	3	2	10	4	2	9	9	7	8	12	3	2	4	8	5	8	5	4	2
Seq380	CCAACATTGTGGGCGGGCGGGTGGTAGTTG	30	5	7	4	11	4	6	5	3	2	3	2	4	4	9	2	7	5	3	5	4	3	6	5	5	3	7	6	10	6	8
Seq381	TCCCCGCACTCGCATGTGCTGCCCTTGTCC	30	7	5	3	5	7	4	7	5	3	7	2	3	6	12	8	6	6	5	0	4	4	8	4	3	5	8	8	6	3	0
Seq382	TGCCCCCCTCGCGCCTTCCATGTGCTGTCC	30	2	7	7	7	9	6	3	4	2	3	4	4	5	8	5	2	6	8	7	6	9	5	4	3	3	4	4	5	7	4
Seq383	GTCGGGTTAGGTTAGGCTTAGGTACTCTCG	30	10	6	4	6	3	12	12	12	2	2	5	2	7	3	4	6	3	6	7	6	1	6	2	4	2	6	7	0	4	2
Seq384	GGTATTGGGTTCGTGGAAAGGCTCCCTCTG	30	4	10	7	7	3	6	5	5	1	4	2	7	3	6	7	4	4	2	8	3	5	5	7	6	4	5	4	2	4	12
Seq385	GGGTAAGAAGGCTAGAGAATGGCTCGTATG	30	6	5	9	3	0	3	2	11	9	2	7	4	9	10	6	3	5	1	7	3	10	11	2	3	4	2	2	2	5	5
Seq386	CCTCGCGCCTCCATGTGCTGCAGTCTATCC	30	3	3	13	5	3	6	4	1	7	2	11	3	3	9	4	4	2	1	4	4	3	8	4	7	9	10	8	7	1	2
Seq387	CGCATGAGGGTCTGGCGCTTGTGTATTGGC	30	2	6	4	8	3	4	2	13	5	3	5	11	5	2	6	4	3	9	6	6	2	2	1	11	8	2	5	0	7	6
Seq388	TCGCGAGAATCCACTCCATGCTGCCCGGTC	30	6	6	5	9	6	1	6	6	6	3	7	4	3	8	4	7	4	3	2	5	3	8	0	4	7	4	5	3	7	7
Seq389	CCTTGCGCGCCTCCATGTGCTGTTAGTGTC	30	2	9	1	3	4	2	2	4	7	4	4	3	9	4	9	3	10	5	6	5	2	10	2	6	4	6	6	4	7	6
Seq390	ACCGATGGAAGGCTAGCAATAGTGCGTATG	30	13	0	5	5	4	3	4	6	6	3	4	3	10	6	3	3	3	5	4	5	3	8	4	9	3	3	5	4	7	7
Seq391	GGTATTGGGTTCGCAGAAAGGCTCCCTCTG	30	4	2	2	2	6	7	3	4	3	8	8	3	5	8	4	8	3	1	4	6	11	4	5	5	6	5	8	7	3	3
Seq392	CGCATGAGGGTCTGGCGCTTGGCTATTGGC	30	7	7	2	9	6	4	5	8	4	6	8	6	4	3	3	6	3	6	9	8	4	4	4	2	1	3	5	2	2	6
Seq393	ACTGCGAAGTACCCCCATGCTGCCCGGTC	29	2	3	4	10	2	1	8	8	9	1	3	9	8	6	0	3	3	4	8	6	3	4	5	2	4	6	5	5	9	6
Seq394	GCGCTCTCCATGTGCTGCTCTTTCCTGTTC	30	4	4	8	8	8	6	2	4	1	6	2	6	5	5	1	11	4	6	11	3	5	9	2	4	4	3	2	6	1	5
Seq395	ACCGCGCCCATCCATGTGCTGCCCTTCTAC	30	4	6	5	2	3	4	6	5	3	6	1	4	8	6	2	5	1	0	9	11	4	11	7	3	3	5	5	2	7	8
Seq396	GGTCTAGTGGGTGGGTGGGAGTTGCTCTTG	30	2	5	4	4	4	8	4	4	5	3	4	5	1	8	6	3	5	4	3	11	7	5	4	2	7	6	2	5	7	8
Seq397	ACGCATGCCTTGGTTCGGATCCCTTTCTGC	30	3	6	8	3	4	5	13	4	4	7	3	5	6	2	2	2	1	1	5	1	6	3	8	6	5	8	6	4	5	10
Seq398	CCTCCGTGTTCAGGCTAACGAGAGTGTATG	30	5	2	5	4	2	7	13	5	4	2	2	4	2	8	4	7	6	2	11	4	4	1	4	5	4	7	8	1	4	8
Seq399	CGAGGTGGTCTGGTCCTGGTTTGGGGTCTC	30	5	4	6	3	5	7	5	4	10	5	5	4	5	7	2	6	3	5	3	7	4	7	2	2	2	7	6	1	8	4
Seq400	CGCATGAGGGTCTGGCGGTTGGGTATTGGC	30	2	1	3	7	5	7	2	4	3	4	5	3	10	8	3	7	3	6	10	8	0	4	2	6	10	3	2	4	3	9
Seq401	CGGAGTGTGAAGGCTAGAATTGTTCGTATG	30	7	1	5	0	5	5	12	4	4	3	7	1	4	9	3	5	9	3	4	9	5	4	6	3	4	2	5	4	9	2
Seq402	TGGATGTGTGTGTTGTGTAGTTCTCTGAT	29	7	5	5	9	8	11	9	8	5	7	5	4	2	5	4	1	3	3	0	3	5	3	6	0	3	10	5	1	1	6
Seq403	TCCCGCGCCTCCATGTGCTGCTCTTGTTCC	30	8	2	2	9	0	4	5	3	6	3	10	2	4	11	3	5	2	6	9	8	4	5	2	3	4	7	1	2	8	6
Seq404	GCGGGTGGGTGGGTGGTTCAGTTCTCTTG	29	7	4	3	7	1	2	4	7	2	9	3	9	3	8	4	3	4	1	8	9	6	5	6	2	8	6	1	1	1	9
Seq405	GTTCGTGAAGGCTAGCGTGGGAAGCGTATG	30	7	4	4	4	6	11	6	2	2	3	5	3	9	8	2	6	1	1	6	4	5	3	9	5	6	2	9	1	6	3
Seq406	ACCGTGGGTGGGTGGGTGGAAGTATTCTTG	30	4	4	1	1	5	3	3	4	9	6	3	3	3	3	4	6	9	1	0	8	9	2	6	19	3	4	6	6	4	4
Seq407	CTGGTGGGTGGGTGGCGAGGTAAGATTCTCG	31	2	8	3	3	5	2	0	3	11	5	3	5	6	6	7	7	3	4	1	10	2	4	8	5	9	6	1	8	4	2
Seq408	CAACCGCGAGGTCTCGCATTGCTGTCGGCC	30	6	6	4	5	3	6	7	4	5	2	4	3	3	2	2	1	2	9	11	5	7	8	9	2	3	4	9	5	3	3
Seq409	TGGATGTGGTGTGTTGTGTAGTTGCTCTGAT	31	2	5	7	4	5	8	2	12	8	5	5	9	6	3	1	8	4	6	2	5	3	3	9	3	4	1	3	3	4	2
Seq410	CACATGGGGACTGCTCGGGATTGCGGAGAT	30	6	8	10	3	3	5	3	2	11	5	3	3	8	7	5	3	5	2	8	3	4	4	1	4	1	6	3	2	8	5
Seq411	CGCATGAGGGTCTGGCGCTTTGGTATTGGC	30	4	4	4	8	2	6	7	3	6	5	0	5	4	3	10	3	4	12	6	3	3	5	5	7	3	4	3	4	4	4
Seq412	CACCGCGCCTCCATGTGCTGCCCTATTCTC	30	6	4	1	2	10	4	3	7	10	7	5	3	9	3	4	4	0	6	3	7	4	3	1	7	3	3	6	7	5	3
Seq413	CCAACGTGTGGGTGGGTGGGTGGTCTCGTT	30	5	3	5	4	6	3	7	4	3	3	0	8	6	11	2	5	5	8	4	6	6	0	2	1	9	4	1	7	4	7
Seq414	GGTATTGGGTTCATAGAAAGGCTCCCTCTG	30	3	6	5	10	4	3	8	3	8	0	4	4	6	7	2	1	6	4	4	5	8	7	4	2	5	3	4	4	5	4
Seq415	GCGGGTGGGTGGGTGGTTAAGGTGACTTTG	30	3	6	1	7	7	5	0	9	10	3	1	4	5	5	4	2	2	4	2	3	3	4	6	9	3	7	2	7	8	7
Seq416	TCCGCGCTCTTCCATGTGCTGCCCCATAC	29	5	3	6	3	9	6	5	5	5	4	1	2	5	11	3	8	1	4	11	1	2	2	3	8	3	6	3	4	6	3
Seq417	CACGTATGCGGGTGGGTGGGTGGTTCTAAC	30	5	2	5	10	1	5	15	7	3	2	5	6	5	7	6	6	2	2	4	8	6	2	1	1	7	3	2	5	1	4
Seq418	CACTGGGGTCTGGCGCTTCCGTTTGGGATG	30	5	3	5	3	6	3	0	9	2	8	4	3	7	3	2	2	5	5	7	8	6	10	2	4	8	2	3	6	6	1
Seq419	CCCGGTATGAAGTCGTTGTGGCACTGCACG	30	6	1	5	2	7	0	1	5	4	2	3	2	4	9	7	0	2	1	6	7	9	5	7	4	11	6	8	1	9	3
Seq420	TGGGTTCGCGCTTCCATGTGCTGTGTGTTC	30	9	6	8	1	7	2	8	3	4	4	0	5	1	2	6	5	7	1	6	5	7	7	2	4	7	7	3	3	4	3
Seq421	CGGGGTGAGTTTTGACGACGTGGGCCCTCT	30	6	7	7	4	2	3	5	6	2	2	7	1	3	1	5	2	5	10	9	4	1	5	7	6	4	1	5	2	12	3
Seq422	CCTTCCTCGCGCCCTCCATGTGCTGTGTCC	30	4	7	9	7	1	2	2	5	4	7	6	5	2	5	2	2	7	8	4	4	4	8	1	6	6	7	2	0	4	6
Seq423	CCCGCGCCCTCCATGTGCTGTCTGTATTGT	30	4	8	3	4	4	3	4	4	6	4	4	7	1	5	4	3	5	6	3	5	7	5	3	3	7	5	5	9	4	2
Seq424	GGTACACGAAGGCTAGCTACGTGCGTATG	29	6	7	8	11	3	7	4	2	2	1	5	2	4	6	5	3	4	6	10	4	1	7	5	0	2	5	5	4	3	5
Seq425	GGCATTGAAGGCTAGAGTCCGGCTCGTATG	30	8	7	5	4	3	6	4	3	6	2	3	6	3	6	5	2	6	4	7	7	3	4	4	5	2	2	2	1	11	5
Seq426	GTGGGTGGGTGGGTGGTCTTCAGTTGGCTC	30	3	3	7	3	11	4	2	2	6	3	0	2	4	3	5	7	4	13	4	1	6	4	3	10	2	8	0	5	7	4
Seq427	GGTACAGGGGCGGCGGCTCCACGGGCCACG	30	2	4	8	9	6	2	5	4	1	12	4	7	0	14	1	1	7	1	4	3	7	6	4	1	4	6	4	4	3	2
Seq428	CGTCGGTATGAAGGCTAACGCGAGTGTATG	30	7	4	1	3	1	5	5	6	3	2	4	1	4	5	2	3	3	5	11	9	4	7	5	9	4	4	5	3	7	4
Seq429	CATGCTGGGTGGGTGGGTGGTAGATTCGTG	30	2	3	4	6	3	5	6	7	1	4	1	4	7	5	5	4	2	3	2	9	4	11	3	7	5	6	2	1	9	5
Seq430	GCGCTCCGTCCGAACCAGGTCTCCTGATTG	30	8	5	2	4	11	3	7	4	8	4	11	2	7	0	2	3	4	2	5	4	1	1	4	3	5	4	10	2	2	8
Seq431	ACGGTAACGGCGATTGAGTGTCCCCATCTC	30	8	1	9	5	3	5	4	3	4	1	3	3	3	7	7	2	0	3	8	5	4	8	8	3	4	5	4	1	9	5
Seq432	CAGAAATTCGTCCGAATAGTCACGTACCGG	30	4	3	3	3	5	7	3	6	11	1	2	4	4	1	2	4	5	7	6	4	6	3	1	6	4	3	5	8	6	8
Seq433	CATTAGGTGTTGTGTTAGTATAGAGGTTCC	30	10	10	3	2	13	4	7	2	2	11	5	4	6	1	2	3	2	1	5	2	3	2	9	1	8	3	4	4	4	2
Seq434	TGGTGATTAGATTTCATAGGGAGAATCGAG	30	4	2	6	5	4	0	4	1	3	7	7	2	4	11	6	1	4	4	4	4	6	7	5	11	3	1	6	5	4	3
Seq435	TCACCGCGCCTCCATGTGCTGTACCCCTTC	30	5	4	12	2	2	4	4	2	3	4	7	0	4	7	4	9	2	6	4	4	5	7	1	2	3	5	10	3	6	3
Seq436	CGCATGAGGGTCTGGCGCTAGGGTATTGGC	30	1	2	6	0	6	1	4	11	2	3	4	2	6	2	7	3	12	12	4	3	3	9	1	1	10	2	2	5	4	6
Seq437	CTGCGATGATGGCTAATGTGGTAATGTATG	30	4	5	10	1	3	4	2	4	10	4	8	2	8	6	5	10	1	0	6	3	3	7	6	2	5	2	4	1	4	3
Seq438	CGCAGGAAATCCCAGGATTTCGAATGGTAC	30	1	0	4	7	3	12	1	8	19	1	0	3	8	2	4	3	10	3	4	4	3	4	6	1	0	2	2	4	2	12
Seq439	GGCCCCTCTCGTTGACTAAAGGTCCCCTGG	30	5	2	7	9	7	6	5	4	5	0	0	5	6	9	5	5	2	3	5	6	2	2	4	5	5	3	1	6	6	2
Seq440	AAGGACTGCTTAGGATTGCGACGATTCAGG	30	2	8	5	4	1	4	7	8	2	2	6	0	9	5	7	7	3	2	4	6	1	6	1	5	2	3	1	12	5	4
Seq441	GCGGGTGGGTGGGTGGTCCAGTTGTTCCTG	30	1	7	6	8	5	3	5	5	6	2	1	6	4	4	1	5	7	3	2	10	2	1	5	9	1	1	3	4	8	7
Seq442	GGCTAGCAATCGAGAGTTCCAGGGAGACTC	30	3	3	4	6	3	3	5	2	2	4	8	5	5	12	4	7	1	1	4	2	5	8	2	4	2	3	5	7	9	2
Seq443	GGGTAATGATGGCTAGTTGCGATACGTATG	30	5	6	5	6	4	3	5	1	6	4	4	5	4	4	3	6	3	1	7	3	6	11	6	2	3	5	2	1	6	4
Seq444	CCGCGCCTCCATGTGCTGTCTGTCGTCTTC	30	6	5	3	8	0	2	3	2	3	5	0	4	3	10	4	7	6	3	3	6	4	7	9	5	3	8	1	4	3	4
Seq445	CGGGGGAGGAAGGCTAGTGTTCTACGTATG	30	9	1	7	6	5	4	8	4	1	3	4	0	6	6	8	4	7	2	6	6	1	6	3	4	3	4	2	2	5	4
Seq446	CGAAATCTGCGGGTGGGTGGGTGGCTTTTC	30	7	5	6	4	2	5	3	6	7	5	1	4	1	10	6	3	7	4	2	2	3	5	2	3	4	8	4	3	6	3
Seq447	GTTAAAGATGGCTAGGAAACGGTCCGTATG	30	5	1	7	8	2	2	0	4	1	5	1	2	2	7	4	4	7	5	10	0	5	4	9	4	7	2	3	5	5	10
Seq448	GCGAATTCCCCTCCTATGCTGCCGGGCGCC	30	6	5	5	3	1	3	5	6	4	8	6	3	0	8	1	1	4	1	8	2	5	6	5	2	1	7	4	6	5	9
Seq449	CGTGCGGGCGGGTGGGTGGATGGATTCTTG	30	3	7	5	11	6	4	3	5	1	3	1	8	4	8	2	5	0	3	4	5	1	2	7	2	7	2	4	6	2	9
Seq450	AAGGACTGCTCAGGATTGCGATGATTCAGG	30	5	6	4	4	4	3	1	3	3	3	3	5	3	4	5	5	5	6	6	2	5	2	2	8	2	5	9	0	13	4
Seq451	CTCGCGCCTCCATGTGCTGTTTGGGTCTTC	30	5	5	7	3	14	5	2	3	2	2	6	8	5	3	5	2	3	4	2	4	5	5	5	1	5	1	2	3	8	4
Seq452	GATCATAATGAGGGCTAACGGGAGTGTATG	30	7	4	3	5	2	4	0	2	3	4	4	3	7	6	5	1	3	2	7	10	2	2	9	3	7	5	6	2	7	4
Seq453	AGTGCATCACTCGGTGGTTTATGGTGGGAG	30	9	4	6	2	3	6	5	1	3	5	6	3	9	5	11	4	1	0	3	6	6	2	8	1	2	3	3	4	5	3
Seq454	ATCGCGCCCTCCATGTGCTGTCCTCTTTTG	30	5	10	6	3	4	8	1	3	3	0	2	0	3	9	6	3	1	4	7	11	3	9	1	1	4	4	4	1	10	3
Seq455	ACCCGCTCGCGCCTCCATGTGCTGCTTTCTC	31	4	7	6	3	3	6	3	3	8	9	3	3	2	5	3	5	1	3	2	2	6	3	3	3	6	6	12	3	2	3
Seq456	TCGCGCCTCCATGTGCTGCTGCTGGTCTTC	30	8	3	3	2	3	1	3	7	3	3	1	2	3	8	0	1	5	1	13	4	4	5	7	8	6	9	1	3	5	6
Seq457	GGATTGAAGGCTAAGGCTTGGTCCTGTATG	30	10	4	7	1	1	7	1	5	6	3	6	6	2	3	3	2	4	3	4	8	2	5	6	4	4	2	3	7	4	4
Seq458	GGACCCTCGCCTCGCACGGTCAGTATTCAC	30	5	5	4	1	7	3	10	5	3	3	5	4	4	5	5	3	5	4	3	5	3	1	10	4	1	9	4	4	1	1
Seq459	CCGCGCCTCCATGTGCTGGCCTTTTCATAC	30	6	6	4	3	5	2	4	6	3	3	3	7	4	4	3	6	6	5	1	6	3	2	2	6	6	6	3	4	3	5
Seq460	CCGGGGTGAGGGCTAGCGTTGGAGCGTATG	30	7	4	9	5	4	5	0	4	3	5	6	1	0	9	3	5	4	1	4	0	9	8	3	4	3	10	3	3	3	2
Seq461	GGCGCGCCTCCATGTGCTGTACTTATCTGG	30	7	6	3	2	8	3	4	4	10	5	2	3	4	7	2	8	1	3	2	3	2	2	4	4	7	3	4	5	4	4
Seq462	CCGGAATGAAGGCTAGAGTTACCTCGTATG	30	7	3	6	5	1	6	5	1	4	2	1	8	3	7	4	5	5	2	7	5	3	8	6	5	2	0	1	8	2	4
Seq463	ACCACGCGCCTCCATGTGCTGGCCTCATAC	30	5	5	6	5	6	4	5	1	6	8	2	2	1	7	6	2	5	1	10	10	4	5	1	1	4	1	4	2	5	1
Seq464	GGATCGTCGCATCGTAGGTCAGTATTCATG	30	2	2	3	6	8	3	6	2	2	4	2	3	8	9	3	5	2	0	5	13	4	0	2	7	7	5	3	3	4	2
Seq465	GGAAATGATAGGCTAGCGTCTGTGCGTATG	30	7	3	2	5	5	3	3	1	4	4	1	8	4	2	4	5	7	2	2	1	1	8	4	4	11	1	5	9	4	4
Seq466	GGAGTGATGGCTAGTGTTAGTACGCGTATG	30	2	5	5	3	4	4	3	2	4	6	0	5	3	7	7	3	1	5	9	4	5	5	2	0	6	5	5	4	5	5
Seq467	CGCATGAGGGTCTGGCGCTTGGTTATTGGC	30	7	3	7	7	5	7	4	6	6	1	1	4	16	3	3	3	5	0	1	4	1	2	2	5	5	2	1	1	2	10
Seq468	TGGATGGTGTGTGTTGTGTAGTTGCTCTGAT	31	6	1	7	8	2	1	4	11	8	3	0	6	4	2	7	2	7	4	0	2	2	5	6	5	6	5	4	0	4	1
Seq469	TACCGCGCCTCCATGTGCTGCTTTATCTGC	30	1	5	4	7	4	6	7	3	7	2	1	2	6	4	7	2	7	3	2	4	5	2	2	7	6	3	6	1	2	5
Seq470	GGACAGTTGGCCTGGATTTACGAGTCCGGG	30	5	1	2	2	3	6	6	5	9	4	3	2	3	3	4	8	2	2	1	2	4	8	1	5	9	8	2	3	6	4
Seq471	CGTGAGATAATTCGCATTGCTGCCGGCCTC	30	3	7	1	11	3	3	6	7	2	3	6	6	4	6	1	4	8	1	2	3	4	5	3	2	1	2	6	1	9	3
Seq472	CCGCGCCTCCATGTGCTGCCTTGATCTTCC	30	3	1	5	6	3	6	3	7	4	4	3	4	2	1	5	3	4	4	5	2	9	6	2	0	7	6	4	9	3	2
Seq473	CACGATCGTGGGTGGGTGGGTGGTTGCTTC	30	0	4	1	2	6	3	2	0	3	6	3	4	1	9	2	6	5	3	2	3	6	4	12	5	2	4	3	8	7	7
Seq474	CAAGCGGGTGGGTGGGTGGCAGATTCTATG	30	7	3	2	5	5	2	5	5	4	2	1	9	0	9	7	5	4	3	2	2	2	4	4	5	7	2	2	9	1	5
Seq475	GGACCCATGGAAGGCTAGCTAGTGCGTATG	30	9	2	8	2	1	1	0	6	4	1	4	2	5	14	0	3	5	2	13	7	4	4	2	5	6	0	5	4	0	3
Seq476	ACCCGCGCCCTCCATGTGCTGTTTTGTCCC	30	5	7	7	2	5	3	1	1	3	5	0	5	6	6	1	6	3	8	2	4	4	8	3	0	5	0	3	6	5	8
Seq477	CATGTGAAGGCTAGCTTGTGGAAGCGTATG	30	5	5	9	4	3	4	4	4	1	1	3	1	7	10	5	2	4	1	6	7	2	3	4	5	6	6	3	4	2	1
Seq478	CCTCGCGCCCTCCATGTGCTGTGATCTTAC	30	5	1	2	4	6	3	2	7	2	2	3	9	3	3	3	5	3	2	4	5	3	7	1	3	2	5	9	6	8	4
Seq479	ACACGGTTTTGATGGGTGGGTGGTATTTG	29	9	3	12	3	6	0	3	3	0	4	6	2	4	3	10	3	7	0	5	0	6	9	3	4	2	4	2	1	5	3
Seq480	CGCGCCTCCATGTGCTGTATGTGTTCCTCC	30	5	1	2	6	3	3	1	5	4	5	4	3	7	8	4	3	6	4	4	1	3	6	3	4	3	6	8	2	1	7
Seq481	TGTACCCCGCGCCTCCATGTGCTGTTTTGC	30	8	9	3	5	5	3	2	7	1	9	3	2	2	3	2	5	4	2	6	4	5	8	3	3	6	5	4	1	1	1
Seq482	CGAATAAGAAGGCTAGCGTTGGAGCGTATG	30	7	3	6	8	4	3	2	2	1	4	4	2	2	8	8	3	3	1	5	5	5	3	4	1	5	1	6	8	4	4
Seq483	ACGTGGAGGTTGGCCTGGATCTCTTCCGGG	30	1	2	13	6	5	1	5	1	8	9	3	2	2	4	2	4	7	1	5	5	3	3	4	4	7	5	1	4	0	4
Seq484	AGGCTAGCATCCTCCCCTCTGTTCCCTGTC	30	1	3	3	6	3	3	1	3	2	5	3	2	4	5	10	4	2	4	8	1	6	5	7	4	3	6	4	1	5	7
Seq485	CGCGCCTCCATGTGCTGTCCTATTCTCTGT	30	7	3	3	4	4	3	3	9	3	2	0	3	5	9	4	4	6	7	1	5	2	9	2	3	1	3	5	3	3	5
Seq486	GTCGCGCCTCCATGTGCTGTGTCCTGTGTC	30	1	3	1	4	2	5	2	3	5	1	3	3	4	11	3	2	6	10	2	4	6	11	1	5	6	0	4	6	4	2
Seq487	TGGATGTGTGTGTTGTGGTAGTTGCTCTGAT	31	6	3	3	7	7	0	4	4	6	8	6	1	8	2	2	9	1	4	6	7	5	2	1	0	4	1	2	2	4	5
Seq488	GGATCGTCGTATCGTAGGTCGGTATTCATG	30	4	5	3	5	5	1	4	4	6	2	2	4	4	6	2	4	1	3	5	2	0	7	7	4	1	6	5	5	4	8
Seq489	TGGATGTGTGGTGTTGTGTAGTTGCTCTGAT	31	8	6	4	4	6	4	3	5	2	3	6	1	6	7	4	7	2	1	4	1	3	4	5	3	1	5	5	3	2	4
Seq490	TGGATGTGTGTGTGTGTAGTTGCTCTGAT	29	3	3	0	10	3	6	4	2	11	2	2	5	3	3	6	1	4	2	4	4	3	3	3	2	8	0	5	1	6	10
Seq491	GTGGGTGGGTGGGTGGTAGTTGACCTTAAC	30	0	4	2	5	4	6	3	6	6	4	2	4	3	2	5	9	7	5	1	5	6	2	4	6	3	2	2	5	2	4
Seq492	CGTGAGATCTTACCTTCATGCTGCCGGTC	29	4	3	3	10	3	3	6	3	1	5	1	3	3	5	7	2	1	2	6	5	6	8	8	4	3	1	5	3	1	4
Seq493	CCGCGCCTCCATGTGCTGCACTTCTCATAC	30	6	2	4	4	4	2	2	3	9	3	4	2	4	9	7	1	4	7	5	3	2	1	5	5	2	1	6	5	4	3
Seq494	GCTCCTTCTCGCGCCTCCATGTGCTGTGTC	30	3	3	4	8	1	3	0	4	4	6	2	2	4	4	4	0	3	10	5	7	5	6	4	5	7	3	4	1	4	2
Seq495	CAAAGATGATGGCTAGGATGGCTCCGTATG	30	3	8	10	1	1	4	4	2	1	6	3	6	5	7	3	6	5	4	0	4	4	3	5	3	5	6	0	3	4	2
Seq496	ACCTAGTGGGTGGGTGGGTGGCCTGTATTC	30	5	4	3	5	1	5	3	6	3	4	4	1	4	4	4	6	4	2	1	4	3	7	8	1	6	3	1	5	6	5
Seq497	AAGGACTGCTTAGGATTGCGATGATTTCAGG	31	4	6	8	1	3	3	2	4	5	2	4	4	4	4	2	2	1	2	4	6	5	4	5	5	5	2	6	2	6	5
Seq498	CGCATGAGGGTCTGGCCCTTGGGTATTGGC	30	5	1	4	5	8	1	1	9	6	0	2	1	0	4	3	3	5	4	5	1	7	2	4	3	7	4	9	4	4	3
Seq499	GCGAATTCCCTCCTATGTATGCTGCCGGTC	30	3	5	4	4	4	2	6	3	6	4	0	1	2	5	5	4	2	5	2	3	3	2	4	6	8	3	5	5	1	8
Seq500	GACAAGCGTGTCAGGTCGCCGGCCTTTTTC	30	2	9	3	4	0	3	3	2	9	3	0	2	2	6	4	5	4	4	4	6	0	7	5	4	3	5	4	8	2	1
Seq501	GGAGGGAAGGCTAATCGATGTAGATGTATG	30	2	3	5	1	2	0	4	1	7	6	1	3	8	6	6	0	9	1	5	2	2	5	5	2	8	2	7	3	6	2
Seq502	CGTGTGGGTGGGTGGGTGGCTTCTGATTCC	30	0	5	9	3	1	1	2	1	4	3	2	3	5	6	5	7	6	4	2	7	4	4	3	3	11	0	1	1	5	6
Seq503	CCCGCTGGATGATGGCTAACAGAGTGTATG	30	6	5	3	0	3	5	2	1	1	2	5	2	4	4	5	2	9	7	5	2	1	11	6	2	6	1	7	1	3	3
Seq504	TGGATGTGTGTGTTGTGTAAGTTGCTCTGAT	31	3	2	5	3	5	1	7	2	5	7	1	4	4	2	4	0	13	1	4	4	6	2	3	4	5	3	2	2	3	7
Seq505	GCGATCCGTCCGAACCAGGTCTCCTGATTG	30	3	4	5	2	7	1	2	2	3	6	5	1	4	11	2	2	3	4	5	1	9	4	2	0	5	3	4	6	4	3
Seq506	GCAGTCTGGGTTCCCCTGCACCCCCTCTTG	30	3	1	4	8	0	3	6	5	4	5	8	4	4	5	3	2	2	0	0	4	1	2	9	5	7	7	0	1	6	4
Seq507	GTACGGCGGGAGGGTGGGTGGAGTACCTTG	30	3	5	4	4	3	5	1	5	2	3	1	5	1	5	5	1	3	6	4	6	3	4	2	5	8	1	0	10	6	2
Seq508	CGTGGGTGGGTGGGTGGAATTGTTGCGGCC	30	5	2	8	5	3	5	2	3	6	0	5	6	7	3	5	3	2	3	2	2	5	6	4	3	2	4	4	1	2	5
Seq509	GCGCGCCCTCCATGTTGCTGTTTCCCTTCC	30	4	4	2	4	1	7	4	8	4	0	0	1	11	14	1	2	3	8	2	5	3	1	5	2	1	6	2	3	4	0
Seq510	CGCCTCCCGGTGGTGTTTGTTTTTTGCTTG	30	8	3	2	2	4	6	2	5	3	7	3	5	1	1	1	0	9	4	3	2	5	0	3	0	10	2	5	7	3	6
Seq511	CACGACTGCGGGTGGGCGGGTGGCTTTTTC	30	8	5	4	1	3	1	6	3	3	4	1	5	2	4	5	3	7	1	10	2	3	6	3	1	4	2	4	4	6	1
Seq512	CGTAGCGGGTGGGTGGGAGGAGGATTCTTG	30	2	3	3	3	5	0	4	7	12	0	3	3	1	3	5	4	10	3	3	5	8	3	1	7	3	1	0	3	5	2
Seq513	GTGGTGAAGGCTAGGATTGTATTCCGTATG	30	3	1	6	0	4	3	1	6	4	4	3	4	5	3	6	4	0	6	4	5	2	6	2	0	3	4	1	2	12	8
Seq514	CGAGGAGATCACGTTGGCCTGCTTGTCGGG	30	3	4	3	4	6	1	6	4	3	4	3	10	0	5	4	6	2	2	7	12	1	1	2	2	4	3	3	4	1	1
Seq515	GTCCCCCGCGCCTCCATGTGCTGCTTACTC	30	2	2	6	5	7	5	1	0	2	5	6	2	1	1	7	4	6	3	4	6	7	2	3	2	4	6	5	4	1	2
Seq516	ACCGTGGGTGGGTGGGTGGATAATTCAGCC	30	1	7	3	3	6	2	4	3	1	5	0	3	3	8	3	7	4	2	2	7	0	6	7	5	3	6	1	3	3	3
Seq517	ACGCGAGTATTTAAATCCATGCTGCCGGTC	30	6	1	1	5	4	2	12	1	10	3	7	5	7	4	3	2	1	3	5	2	5	3	1	2	2	2	1	3	4	4
Seq518	GGTATTGGGTTCGTAGAAAGTCTCCCTCTG	30	3	5	0	9	6	1	5	6	2	1	4	5	2	1	4	2	7	1	3	3	1	6	1	3	3	7	3	2	5	10
Seq519	GGATCCTCGACTCGTAGGTCAGTATTCTC	29	5	4	0	0	4	3	9	6	1	6	7	3	5	4	3	4	4	2	4	2	5	5	6	1	3	2	6	3	2	2
Seq520	GCGGTCCGTCCGAACCAGGTCTCTTGATTG	30	2	0	3	1	3	4	2	4	3	3	3	4	5	1	2	3	2	7	8	6	4	3	8	1	3	3	4	5	8	6
Seq521	CGCGCCTCCATGTGCTGTGTGTGTCCTTAC	30	4	6	5	7	1	5	2	6	1	2	2	6	6	3	4	4	4	4	4	4	5	4	2	1	4	4	3	3	3	2
Seq522	GCGGTCCGTCCGAACCAGGTCTCCTGGTTG	30	5	1	6	2	4	4	7	1	5	4	0	3	3	6	6	3	6	6	4	0	5	1	6	5	2	4	5	3	1	2
Seq523	ACAGAGGAAGCATCGTTGGGTAGGCTATTC	30	1	3	0	9	9	7	4	6	7	1	0	2	17	3	4	1	3	5	1	4	4	1	0	3	3	5	1	4	1	1
Seq524	GAGGCGGGTGGGTGGGGTTGAGTGGGTCCG	30	4	3	1	2	0	3	0	3	3	11	4	3	4	4	3	4	4	1	1	9	3	5	1	3	3	7	6	12	2	1
Seq525	GTTAATGGAAGGCTAGCGAGGGAGCGTATG	30	3	1	3	3	4	1	1	4	0	2	3	2	4	7	2	7	2	3	10	1	6	3	2	5	13	1	7	3	5	1
Seq526	GACCCGCGCCTCCATGTGCTGTTTTCTGCC	30	5	1	6	1	8	4	6	5	1	4	5	2	7	5	4	2	2	2	5	5	3	3	3	1	2	5	4	3	2	3
Seq527	GATTCGCGCCTCCATGTGCTGTTTCGTGG	29	2	6	7	7	4	4	1	1	4	2	6	2	8	6	1	7	5	2	0	1	0	5	0	1	2	7	2	6	6	4
Seq528	CGTCAGTGAGGGCTAGTGGGGACACGTATG	30	6	2	1	5	2	9	1	3	8	3	9	0	3	5	2	2	4	2	4	4	3	4	4	2	6	2	8	2	3	0
Seq529	CTCGCCGCCGTTCCAGGGTATATACGTGTC	30	2	6	6	3	2	2	4	9	5	1	6	4	6	2	2	7	3	7	1	3	0	0	3	1	6	5	4	5	0	4
Seq530	TGGTGGGTGGGTGGGTGGAAATCTCGGCTG	30	2	1	8	3	4	4	1	3	9	3	1	8	1	4	10	3	4	1	1	6	1	4	3	1	2	3	3	3	8	4
Seq531	CGCATCAGGGTCTGGCGCTTGGGTATTGGC	30	2	1	5	4	2	5	2	3	4	8	6	6	3	5	3	3	5	3	5	3	0	2	5	4	5	6	1	2	2	4
Seq532	CGCGCCTCCATGTGCTGTTTGCTTTCCTCC	30	4	2	6	1	2	3	3	0	7	9	0	2	5	9	4	0	3	7	6	3	1	5	4	1	4	2	10	2	2	1
Seq533	CCGCGAGGTTATTCGCATTGCTGTTCGGCC	30	11	6	5	2	0	5	0	6	0	2	2	5	3	3	4	4	3	1	8	4	2	5	3	2	3	4	0	3	6	6
Seq534	CCGCGCCCTCCATGTGCTGTTTTCTTGCCC	30	8	7	7	2	4	4	4	9	4	4	5	4	3	3	2	2	3	4	2	2	3	3	3	3	2	3	1	1	1	5
Seq535	CCCGTGGGTGGGTGGGTGGTAGAATTCGGTG	31	2	4	2	2	7	6	2	8	1	5	7	4	5	5	3	3	1	2	1	3	3	2	2	6	9	3	0	3	4	3
Seq536	ACCTGCGCGCCTCCATGTGCTGTTTTACTC	30	5	5	7	3	6	2	4	5	4	3	3	5	3	8	11	3	0	1	1	5	2	5	1	3	0	2	4	1	1	5
Seq537	GTCCAATGATGGCTAGCCCCACTGCGTATG	30	3	2	2	0	4	0	0	2	3	0	5	3	11	11	1	6	9	1	1	8	2	4	3	4	4	3	6	2	5	2
Seq538	GTGGGTGGGTGGGTGGTTTCAGTCAACTTG	30	4	5	1	6	5	2	1	3	4	2	1	3	2	3	3	5	2	11	2	5	6	3	4	2	6	4	0	3	7	2
Seq539	GGTATTGGGTTCTTAGAAAGGCTCCCTCTG	30	6	8	2	3	15	4	4	2	2	2	4	4	0	1	1	0	6	8	4	3	1	0	7	4	3	1	2	0	4	6
Seq540	CTCGCGCCTCCATGTGCTGTCCAATGTCTG	30	4	0	5	2	2	4	1	2	3	2	6	5	7	6	3	6	0	2	3	5	2	4	6	4	4	7	3	1	2	6
Seq541	AGTTCGTGCGGTTCCAGGGAGACCGCTTCG	30	5	3	2	5	3	2	9	0	1	4	3	3	2	7	1	1	2	7	4	3	3	4	2	5	4	1	3	3	7	8
Seq542	CCGCGCCTTCCATGTGCTGCCTTTTACTCC	30	2	4	2	8	1	3	4	3	2	10	1	4	5	3	1	2	1	4	5	4	9	4	0	4	3	3	2	3	4	6
Seq543	TGGGTGTGAAGGCTAGCTTGTACGCGTATG	30	5	3	13	3	3	2	2	5	4	3	4	3	4	4	5	2	7	3	8	2	4	1	3	1	3	4	1	3	0	2
Seq544	CCGCGGGACTGGCGTTTGGGTATTGGCAGC	30	1	9	3	7	1	5	2	4	4	2	5	6	2	3	3	2	1	0	5	4	7	4	2	4	5	3	1	2	3	7
Seq545	TGGTCGCTCTCCAACGTGCTGTGTTGTGTC	30	2	4	4	2	7	2	1	3	1	2	6	3	6	4	2	2	8	5	1	2	5	5	6	2	1	1	4	5	9	1
Seq546	CGGCGGGTGGGTGGGTGGAGATTTGACGTC	30	9	6	0	4	1	3	1	3	5	4	3	4	3	0	2	6	3	4	0	2	3	3	2	4	2	13	2	6	4	4
Seq547	AAGGACTGCTTAGGATTGCGATGACTCAGG	30	3	7	1	3	1	3	4	6	2	3	1	1	6	4	7	1	3	2	4	0	7	2	3	5	1	2	12	2	4	6
Seq548	CGCATGAGGGTCTGGCGCTTGGGTATAGGC	30	4	3	2	1	4	3	0	6	4	2	3	1	2	5	10	10	1	2	4	4	4	3	2	3	2	4	2	1	0	14
Seq549	GGCGGGTGGGTGGGTGGAATTCTGCTGCTC	30	5	7	0	1	7	3	2	1	2	10	1	5	3	7	4	6	0	4	0	8	5	3	1	3	4	1	3	4	4	1
Seq550	CACGACAGTGGGTGGGTGGGTGGTTGGTTC	30	5	1	2	5	7	2	5	1	1	2	4	4	0	7	4	7	6	0	3	6	3	2	3	4	1	5	4	0	3	8
Seq551	CGTGGGTGGGTGGGTGGTTGTTGAGTCTCTG	31	0	1	6	5	2	5	3	4	2	2	0	2	4	12	4	5	1	2	2	6	4	2	1	5	2	0	6	5	4	8
Seq552	CGCATGAGTGTCTGGCGCTTGGGTATTGGC	30	8	4	6	6	4	2	4	6	5	3	3	5	6	2	5	0	2	1	4	2	2	1	2	4	3	3	4	5	1	2
Seq553	CGTGGGTGGGTGGGTGGAGTTGGCCTATTG	30	1	4	3	6	4	5	2	2	3	2	3	4	3	7	3	2	1	5	3	0	2	7	2	2	6	5	2	9	6	1
Seq554	TCGCGCGTCCATGTGCTGTCCTGTGTTTTC	30	6	4	1	4	0	5	3	5	4	2	3	3	8	6	4	5	1	4	1	5	3	3	2	4	3	4	4	0	2	6
Seq555	CGGTGGGTGGGTGTGGTGGAGATTCATCTG	30	3	1	1	8	2	5	3	0	2	4	0	3	2	7	7	2	5	1	3	5	3	4	9	8	3	3	2	3	2	3
Seq556	GGATGGAATGAAGGCTAGTGTCTACGTATG	30	10	3	2	3	3	4	2	5	2	2	3	4	4	6	2	1	2	2	5	1	6	4	4	1	8	0	3	2	5	5
Seq557	CCGTCTCTGGGTGATGGCTAGCATTCTACC	30	2	4	2	1	4	5	1	1	6	4	3	3	4	5	3	1	5	5	8	3	4	2	5	2	9	3	3	4	2	0
Seq558	CCTTGTTCGCGCCTCCATGTGCTGCCATAC	30	6	4	5	8	8	7	2	1	0	1	2	1	4	4	2	5	2	3	2	2	5	1	0	4	7	4	8	1	3	2
Seq559	AGGCTCGGGATGGCAGGGTTTCCCACGGTG	30	3	5	0	1	3	6	6	4	0	3	4	2	2	5	6	1	6	2	5	5	3	2	3	4	2	5	1	5	8	2
Seq560	CCGCGCCTCCATGTGCTGTACTTTCGTTCC	30	5	6	3	1	2	4	5	4	6	3	2	6	4	2	0	1	2	4	10	6	1	2	2	1	3	7	5	1	3	2
Seq561	CGTGCCCTTGTGGTATCAGGACCTCCGTAC	30	6	4	2	3	8	3	3	1	3	4	10	2	5	7	3	1	0	3	4	1	2	2	4	0	4	2	3	2	7	4
Seq562	AGGCTCAGGGTGTCGTTTGGGTTCCCTACG	30	2	7	4	1	4	6	6	2	6	2	3	0	2	1	2	5	6	3	5	2	1	9	4	4	4	1	1	5	2	3
Seq563	CTGGGTATTGTGTTAGTACTAAAGGCTCCC	30	5	4	4	0	7	0	4	1	3	1	3	3	3	4	1	0	3	2	5	8	1	1	9	4	3	9	5	2	0	8
Seq564	CGACTCCCGGGCTGCCTTATGTTTCCCTTG	30	1	5	5	6	1	2	5	2	4	0	7	2	4	12	1	4	7	5	1	2	0	3	2	1	3	3	3	6	4	2
Seq565	TCCGCGCCCTCCATGTGCTGTTCGATCCTG	30	12	1	5	3	3	2	1	5	3	1	3	1	0	3	4	3	5	4	7	4	7	6	2	2	1	2	3	1	5	4
Seq566	CCGCGCCTCCATGTGCTGTGTGTTCTCTCC	30	2	3	4	4	2	4	2	1	2	3	1	1	1	6	2	5	2	7	3	0	5	5	6	4	4	11	4	4	2	2
Seq567	GGGAGGGATGAAGGCTAGTATATACGTATG	30	1	1	5	5	3	5	3	1	2	0	3	6	4	7	1	6	1	0	1	3	5	9	2	8	6	2	6	0	3	3
Seq568	CGCGCCCTCCATGTGCTGTAATCCTCTGCC	30	3	6	4	3	3	7	0	4	0	2	2	6	2	4	1	3	3	6	0	5	2	2	1	3	8	5	5	3	5	4
Seq569	TCCCCGCGCCTCCATGTGCTGTTCTGGACC	30	2	2	4	6	2	2	3	5	1	5	2	0	7	10	3	5	6	1	2	1	5	3	3	1	2	3	7	4	3	2
Seq570	CGGCGGGGGGGTGGGTGGAGATTTAACGTC	30	3	2	3	4	1	3	7	2	4	3	4	9	2	4	0	8	5	1	0	3	2	2	7	2	3	2	2	5	6	3
Seq571	CGTGAGATTCGCCTTCCATGCTGGTCGGTC	30	2	8	1	6	1	1	2	3	4	1	4	2	7	2	4	6	12	2	1	1	3	7	5	6	3	3	0	0	3	2
Seq572	GCCGTGGGTGGGAGGGTGGAGCCATTCTGG	30	9	5	6	3	5	1	5	2	3	2	3	1	1	5	6	4	4	7	0	2	4	2	5	3	2	3	2	3	1	3
Seq573	AGGGACTGCTTAGGATTGCGATGATTCAGG	30	4	2	2	5	2	3	4	2	1	4	1	2	4	1	5	1	4	1	14	2	4	2	3	7	2	3	6	2	5	4
Seq574	GCGGTCCGTCCAAACCAGGTCTCCTGATTG	30	4	7	7	0	0	3	4	3	2	3	9	1	3	1	0	2	2	6	5	6	1	3	7	3	3	5	5	2	3	1
Seq575	TCGCGCCTCCATGTGCTGCCTCCCTGTCTG	30	4	2	3	3	6	3	2	2	3	10	1	3	3	8	8	5	0	1	6	6	1	2	6	2	0	0	4	0	3	4
Seq576	GTAACGATGGCTAGGGAGGTGTCCCGTATG	30	6	3	1	9	2	1	3	0	8	2	1	6	9	6	2	1	2	2	6	3	3	0	3	2	4	6	1	1	1	7
Seq577	GATCAATGAGGGCTAGTGTTGTTACGTATG	30	7	2	2	4	3	3	8	0	2	5	3	2	0	7	2	3	6	1	7	3	2	1	3	0	5	2	7	1	4	6
Seq578	TCCCCGCGCCTCCATGTGCTGGTACCCTTC	30	2	3	5	3	3	5	7	4	2	0	3	3	3	5	5	2	2	3	4	3	0	6	1	4	4	5	3	2	6	3
Seq579	CACGCGATAGGGGTTGGTTAGGTTGGTTCC	30	2	6	4	6	4	1	7	6	3	3	3	1	0	5	1	5	4	2	3	3	2	5	1	3	4	1	4	3	3	6
Seq580	GGTATTAGGTTCGTAGAAAGGCTCCCTCTG	30	9	4	3	3	0	3	1	5	7	2	1	2	7	7	3	1	3	2	5	3	1	2	2	7	5	1	1	1	7	3
Seq581	CAACCATGGCGGGCGGGTGGGTGGAATGTC	30	2	4	4	8	2	1	3	2	5	2	4	5	0	4	1	4	3	1	3	4	3	4	6	4	5	7	3	2	2	3
Seq582	CATCGCGCCTCCATGTGCTGTCTGTTTCCC	30	7	2	8	2	3	1	0	3	2	4	2	2	6	8	0	6	2	2	4	2	5	2	1	0	3	5	4	2	7	5
Seq583	GGACCTTCGTTGCGTATAGTCAGTATTCAC	30	12	2	2	3	2	6	5	2	4	4	0	3	1	2	1	2	11	1	1	2	5	3	6	1	0	3	6	6	2	2
Seq584	GCGGTCCGTCCGAACTAGGTCTCCTGATTG	30	5	7	1	5	4	4	1	6	4	2	5	1	11	8	0	0	6	4	1	1	3	1	1	1	5	7	5	0	0	1
Seq585	GGATCGTCGTATCGTAGGTCAGTATTCGTG	30	0	2	2	3	8	2	6	1	2	6	5	5	4	4	3	3	10	4	4	2	6	2	5	4	3	0	0	3	1	0
Seq586	GGTATTGGGTTCGTAGAAAGGCTCCCTCTTG	31	5	2	4	6	2	3	10	5	0	3	1	1	3	3	5	3	2	0	5	2	1	6	5	5	3	3	0	2	4	6
Seq587	GGATCGTCGTGTCGTAGGTCAGTATTCATG	30	4	1	5	5	6	1	6	6	4	5	0	1	3	5	7	1	4	1	4	2	3	3	4	0	1	2	8	4	3	1
Seq588	TCCCCGCGCCTTCCATGTGCTGCTGTTTCC	30	5	2	2	4	0	1	3	2	4	3	5	6	4	4	3	3	4	3	6	6	3	5	1	1	2	3	3	6	1	5
Seq589	GCGGATGAGGGCTAGCATATAACTGCGTATG	31	4	3	2	0	4	4	4	2	1	3	1	5	7	4	3	6	6	2	0	4	1	2	4	1	4	1	6	7	4	5
Seq590	TCGGGTTGCGCATCTAGGTTGGGTAGGTTTG	31	0	6	6	0	4	1	0	4	5	1	3	4	13	2	0	9	3	6	6	2	2	3	5	0	1	2	4	1	6	0
Seq591	TGCAACGAGGGCTAGTATTTGATACGTATG	30	13	2	4	2	2	0	4	0	1	4	4	6	3	7	5	2	3	1	6	3	1	3	1	0	2	0	7	1	5	7
Seq592	CGACCTCCCGGGCTGCCTTTTGTACTCTTG	30	2	3	4	6	3	3	1	2	4	1	1	5	1	11	1	0	1	2	2	7	3	2	8	7	3	0	11	0	1	4
Seq593	GATTCCCAGAGCATAGGTGGGCCAACGCTG	30	1	7	4	2	1	1	3	2	4	4	2	5	4	8	4	0	1	0	3	2	5	3	4	3	3	4	6	6	6	1
Seq594	GGATCGCCGTCTCTGTGGGTCAGTATGCAG	30	2	0	2	1	3	2	2	4	1	2	6	7	7	3	4	0	5	4	2	4	1	1	10	2	3	2	4	2	9	4
Seq595	GGCGGGAGGGTGGGTGGAATTCAGTGCTTC	30	6	2	4	5	1	3	4	4	3	2	2	5	0	6	1	3	4	3	0	2	3	5	4	6	6	2	4	1	2	5
Seq596	CATCACGCTGCCTTGGTTCGGATCCCTACC	30	4	4	0	8	0	1	7	3	3	3	1	2	1	2	3	1	6	3	8	2	4	1	5	3	5	8	7	1	0	2
Seq597	CGTGGGTGGGTGGGTGGTATGTGTCAGTAG	30	2	3	4	1	1	5	2	0	7	3	1	1	4	1	3	3	3	6	1	5	5	3	2	6	4	4	1	6	3	8
Seq598	GCGAACAGTTGGCCTGCAATTACTTGCGGG	30	3	5	1	5	3	3	2	3	1	2	4	5	5	4	9	1	3	2	0	4	2	2	2	3	8	4	5	0	2	5
Seq599	CCCATGAGGGTCTGGCGCTTGGGTATTGGC	30	0	6	0	5	0	2	0	3	3	3	6	3	5	0	6	3	5	4	4	8	0	5	5	4	4	1	5	5	2	1
Seq600	CGCGCCTCCATGTGCTGTTTATCCTTCTGT	30	7	2	6	0	0	4	5	4	4	3	2	2	3	4	2	4	4	0	5	4	3	5	1	3	1	2	4	2	4	8
Seq601	GGTATTGGGTTCGTAGAAAGGGTCCCTCTG	30	0	2	1	1	13	0	0	0	2	0	0	0	0	1	0	0	1	0	0	0	0	1	0	1	0	2	2	70	0	0
Seq602	TGGGTTTCTCGCGCCTCCATGTGCTGTTTG	30	2	1	4	1	3	2	8	9	6	0	4	4	5	11	4	4	1	1	2	4	3	2	1	2	3	2	2	2	3	1
Seq603	ACCGTGGGTGGGTGGGTGGCCTTATTCTTG	30	4	6	2	6	1	3	4	0	0	7	3	0	1	8	3	3	6	4	1	5	2	5	4	4	4	4	2	1	3	1
Seq604	CGTGGGTGGGTGGGTGGCTTGGATTCTTGC	30	3	6	7	3	2	0	6	2	1	6	2	1	5	5	0	3	3	5	2	7	4	3	4	3	2	3	1	0	4	4
Seq605	GCAAATGCCCTGGTTCGGATCCCTTTCTGC	30	3	3	5	2	4	0	4	3	4	2	5	6	5	3	7	3	0	3	3	4	2	0	1	3	2	4	3	2	7	4
Seq606	TGGATGTGTGTGTTGTGTGTTGCTCTGAT	29	5	3	1	8	5	6	0	5	4	0	6	0	2	3	3	4	5	3	7	3	1	3	1	2	3	1	1	5	1	6
Seq607	GCGGTCCATCCGAACCAGGTCTCCTGATTG	30	4	2	7	1	3	4	6	3	5	5	5	6	2	2	1	2	3	3	1	1	2	2	2	3	8	2	5	1	3	3
Seq608	TGCGCTGGTTTGGTTGGTCTGGTTTGCGAG	30	2	7	4	3	4	0	1	3	4	3	2	2	4	4	4	9	8	1	3	4	2	4	4	2	4	2	2	2	2	1
Seq609	GTGGGTGGGTGGGTGGCTACCAGTTGTGTA	30	1	2	2	0	2	2	2	7	2	7	4	6	1	4	3	3	3	3	1	5	1	1	2	4	6	3	1	4	8	7
Seq610	GGGAACTGAAGACTAGTGATGCAACGTATG	30	4	1	6	8	5	3	1	0	4	5	9	2	5	5	3	0	4	0	6	2	2	6	3	4	1	4	3	1	0	0
Seq611	CCTCGCGCCCTCCATGTGCTGCTTGTTTC	29	4	3	1	5	1	4	6	3	0	2	4	4	5	11	2	1	3	2	2	0	2	9	1	2	0	1	8	8	0	3
Seq612	CGGCGGGTGGGCGGGTGGAGATTCCTACAC	30	2	7	1	4	2	10	4	4	3	6	4	1	1	3	4	2	2	4	5	3	2	2	3	0	8	1	4	1	1	3
Seq613	GTGGAGTGATGGCTAGCAATTGTGCGTATG	30	7	5	4	2	2	1	1	1	1	4	4	3	4	8	0	0	3	1	4	6	3	11	4	4	2	4	3	0	0	4
Seq614	GCGGTCCGTTCGAACCAGGTCTCCTGATTG	30	1	4	1	2	1	2	7	6	2	3	5	3	5	4	5	5	5	2	3	9	2	4	2	4	2	2	1	0	3	1
Seq615	TGGATGTGTGTGGTTGTGTAGTTGCTCTGAT	31	3	4	2	6	3	2	2	4	1	0	2	3	5	2	6	0	0	1	6	5	6	1	5	2	5	3	2	6	2	7
Seq616	CCCGATGAAGGCTCTGCGATGTAGCTATG	29	0	3	1	4	2	5	1	0	6	1	1	1	5	9	3	7	6	3	2	1	3	1	8	2	1	3	5	0	6	6
Seq617	GTGGGTGGGTGGGTGGCAACAGTTGGACTC	30	0	7	7	0	1	1	1	3	3	4	5	2	4	3	7	5	3	3	2	5	7	5	3	3	3	1	0	3	2	3
Seq618	GCAGTCCTGGTTCCCAGGCACCCTCCGGTG	30	9	2	1	5	1	4	5	0	2	3	5	1	3	1	6	2	5	4	4	3	2	5	2	2	2	4	4	5	3	1
Seq619	GGTATTGAGTTCGTAGAAAGGCTCCCTCTG	30	9	3	2	6	7	2	2	2	3	6	3	2	4	1	1	1	4	2	3	3	4	1	4	2	3	2	1	3	3	7
Seq620	CCAGTTCGTTGTCTCTAGGGAGGACATTCG	30	8	4	4	3	6	0	1	5	4	0	5	2	0	5	0	1	1	2	1	4	4	8	0	4	6	4	7	4	2	1
Seq621	CCCAGTTGGCCTGAATACTCTGTCTTCGGG	30	1	1	1	8	2	2	1	1	3	2	2	1	6	3	2	4	2	2	3	3	7	4	6	6	4	1	0	7	8	2
Seq622	ACCGCGAGGTCTTTCGCATGCTGTACGGTC	30	2	5	4	6	4	0	9	0	1	4	5	5	2	3	2	2	1	2	7	1	1	3	2	7	3	5	1	1	4	3
Seq623	CGGGTAGTGTGTTAGTATGATGGGTCCCCA	30	9	4	2	4	8	2	4	2	0	0	1	7	2	3	2	3	2	1	2	5	3	2	8	3	0	4	3	4	2	3
Seq624	CTGGTGGGTGGGTGGAGGATTTCCCCGGTG	30	1	4	6	3	3	4	1	7	2	2	5	3	1	2	3	9	3	3	2	3	2	1	2	3	2	3	5	3	2	5
Seq625	CGCTCTCCCGGGCTGCCGTTTTACCCTGTC	30	1	2	5	4	4	4	4	1	2	3	0	2	2	7	3	3	2	2	7	2	1	2	3	3	3	3	2	6	2	10
Seq626	AAGGACTGCTTAGGGTTGCGATGATTCAGG	30	3	3	6	2	5	3	3	5	0	2	3	4	2	6	5	5	1	3	1	2	3	7	3	2	0	2	5	5	0	4
Seq627	CCCGCGCCTTCCATGTGCTGCCTCTTTGTT	30	3	3	4	0	3	0	0	3	4	7	1	2	2	1	4	5	6	7	1	2	0	10	8	2	3	0	2	5	2	4
Seq628	CGTTCTCCCGGGCTGCTGTGGTTCCTCTTG	30	4	3	5	3	3	3	4	3	0	2	5	3	2	6	2	6	0	2	2	0	0	3	3	0	5	5	3	14	3	0
Seq629	CACCTATGTGGGTGGGTGGGTGGTCCTGTG	30	6	3	2	4	2	1	4	1	3	1	0	2	10	3	2	8	5	0	3	4	3	4	0	7	4	4	2	2	2	2
Seq630	GGGGAATAAAGGCTAGCAAATATGCGTATG	30	3	2	3	9	3	5	0	2	2	4	1	0	13	6	3	1	2	3	1	2	0	6	5	6	0	1	3	0	8	0
Seq631	CCCGCGCCTCCATGTGCTGCTTTTTCACCC	30	2	5	3	4	6	2	1	5	2	2	5	6	0	2	1	0	4	3	2	1	2	4	6	6	5	1	4	5	1	4
Seq632	GGAGGTCCATGATGGCTCAGGTTTCCTATG	30	2	1	6	4	6	6	1	1	2	1	1	3	1	13	4	8	2	2	4	0	2	2	1	1	3	2	0	8	7	0
Seq633	GTGTTGGCTAAAATTCTTCCCCGGATTTTG	30	1	1	2	1	1	4	3	5	1	3	2	7	1	2	1	2	3	3	5	5	3	13	5	3	1	3	4	2	4	2
Seq634	CCACTCACGCGCCTCCATGTGCTGTCCTCG	30	2	0	4	2	2	2	2	4	8	3	1	2	4	3	1	5	8	4	3	2	5	5	0	4	4	4	1	4	3	1
Seq635	TGCCCCTTTCGCGCCTCCTTGTGCTGCTAC	30	5	3	5	3	0	3	3	4	7	4	0	3	2	4	3	3	3	2	0	3	2	5	3	0	3	5	3	4	1	7
Seq636	CGCAGGAGGGTCTGGCGCTTGGGTATTGGC	30	1	1	3	1	7	3	13	5	2	3	1	3	3	1	5	2	3	3	2	3	2	0	6	1	4	1	2	3	6	3
Seq637	CCACTCTTGCTGAACTGATGGAGAGTCTGC	30	7	3	4	1	3	2	2	3	3	3	0	2	0	6	4	0	9	1	3	1	2	3	4	5	4	2	5	2	7	2
Seq638	GTTGGCTAAAATGCTGCCCTATGTATTTTG	30	3	3	4	2	4	4	0	4	4	0	1	2	0	1	1	5	2	5	6	9	4	6	2	3	7	5	1	1	2	2
Seq639	CGTCGTGGGTGGGTGGGTGGTCTACGATTC	30	2	10	1	4	0	1	1	2	0	3	0	5	3	4	7	4	5	2	2	3	5	1	9	7	1	1	1	2	7	0
Seq640	GCCAACCATGAAGGCTAGCAAGAGCGTATG	30	5	3	1	1	3	6	5	3	5	5	2	1	2	4	0	0	1	1	2	1	3	7	8	0	7	2	10	0	5	0
Seq641	TCGCGCCTCCATGTGCTGTCCTTGTTCTTC	30	1	0	4	5	3	5	0	1	1	5	6	1	3	4	7	0	3	4	2	1	4	7	1	3	1	2	5	3	4	7
Seq642	AAGGACTGCTTAGGATTGCGATGATTTAGG	30	10	3	8	0	3	2	4	2	3	0	2	3	4	4	2	1	1	1	4	3	2	1	4	4	3	2	6	3	4	4
Seq643	GGTATTGGGTTCGTAGAAAAGCTCCCTCTG	30	4	4	1	3	4	6	7	5	2	4	3	0	1	6	5	1	0	2	1	4	3	0	12	2	5	1	1	1	3	2
Seq644	CGGGTAAGGGTAGGTATAGGTTATTCTTCG	30	0	2	3	2	4	1	0	5	6	3	4	2	2	1	9	1	0	3	5	1	5	1	1	1	2	2	3	9	11	4
Seq645	GTGACGCCAACGTCTTGTCCTGTGGCCCTG	30	0	3	2	3	2	2	3	1	4	6	1	2	4	2	7	0	4	2	9	8	1	1	2	7	3	7	0	4	1	2
Seq646	GACAATGATGGCTACGATTAGGTCGGTATG	30	6	2	2	3	0	0	2	4	2	9	0	8	6	2	2	3	0	1	7	6	1	5	3	0	3	3	2	5	3	3
Seq647	CGCGCTCTCCATGTGCTGTTCCCTTCAGTC	30	3	2	1	1	5	0	1	1	3	4	3	1	3	7	2	3	3	6	3	0	8	3	8	2	0	4	2	4	4	5
Seq648	ACATTGGAGGTAGCGGTACCATGGGGCTCG	30	2	3	1	3	1	3	4	0	0	2	3	5	8	10	3	4	6	1	1	4	3	2	0	3	3	6	3	5	2	1
Seq649	TCCCGTGAGGGTCCTCCATGCTGGTCGGTC	30	1	3	2	3	1	5	1	4	3	3	4	2	4	6	1	2	2	4	3	3	4	2	0	5	6	3	0	6	4	5
Seq650	TCGCGCCTCCATGTGCTGTTTTTGCCGGTC	30	0	6	5	1	2	3	2	6	1	0	3	2	3	5	4	1	4	3	2	3	1	4	3	9	5	5	1	2	2	4
Seq651	CGGCGGGTGGGTGGGTGGTCTTGATTCTCG	30	0	3	5	3	1	1	2	3	0	4	7	1	1	4	6	1	2	0	1	4	4	3	8	3	2	3	3	3	9	5
Seq652	CGCGGGTGGGTGGGTGGTCATAATTCAGTG	30	3	2	5	6	5	2	4	1	4	3	1	4	2	7	2	3	6	3	1	3	1	3	2	3	5	0	3	2	1	4
Seq653	GGGATGAAGGCTAGCAGTGCATTGCGTATG	30	8	3	2	2	3	1	2	1	1	3	1	4	6	1	6	2	4	5	0	3	2	2	4	3	7	3	3	1	2	6
Seq654	GCAGTCCTTGGTCCCCAGGCACGTTCCCCC	30	2	2	3	2	1	5	0	0	1	7	3	3	2	5	10	1	6	3	5	1	4	0	8	1	5	5	4	1	1	0
Seq655	TACCGCGCCTCCCATGTGCTGTCCTTTCCC	30	4	4	5	7	3	1	3	2	4	0	2	0	4	9	2	1	8	4	1	2	4	1	5	2	3	1	3	2	4	0
Seq656	AGCCCGCGCCTCCATGTGCTGTTTACTGTC	30	2	2	2	8	2	2	2	2	2	4	0	4	2	0	5	4	2	3	6	8	1	3	2	1	5	5	2	4	5	1
Seq657	GCGCCCTCCATGTGCTGCTGGTTTCTTTTC	30	3	1	1	5	1	2	3	1	3	3	4	3	3	3	1	1	0	4	3	2	1	10	3	4	5	8	2	3	4	4
Seq658	CGCGCGTCCATGTGCTGCTGTATTGTTTC	29	1	3	5	4	0	6	3	2	1	4	1	2	4	8	3	2	3	0	6	2	2	3	4	3	2	7	3	2	1	4
Seq659	GCAACGTGGGTGGGTGGGTGGTCTTGCATG	30	6	4	0	5	1	3	2	2	2	3	3	4	1	1	4	1	2	3	6	3	3	7	3	3	3	6	1	2	5	2
Seq660	CGCATGAGGGTCTGTCGCTTGGGTATTGGC	30	6	2	2	3	1	8	6	6	2	1	3	4	0	3	0	2	6	2	4	0	4	4	2	0	5	0	5	0	2	8
Seq661	CCGGGTTAGGCTAGGTGTAGGTAGATTCTC	30	2	5	6	7	0	1	3	2	8	5	2	6	2	3	2	1	2	2	5	3	0	2	2	1	4	5	2	3	5	0
Seq662	CTGTGGGTGGGTGGGTGGTAAGTTGACCCC	30	2	4	1	6	4	4	3	5	3	2	1	3	0	8	5	2	2	3	0	3	0	5	8	3	2	2	0	6	2	1
Seq663	TCCCGCGCCTCCATGTGCTGCCTATTATC	29	0	6	4	2	0	5	1	3	6	3	2	3	0	2	4	3	1	6	4	4	2	4	3	1	2	5	2	5	6	1
Seq664	ACCATTGTTGAAGGCTAACGTGAGTGTATG	30	5	1	6	5	3	2	2	4	0	1	5	1	3	6	1	3	2	1	7	2	4	2	9	2	4	2	2	1	3	1
Seq665	GGATCGTCGTATCGTGGGTCAGTATTCATG	30	3	5	0	1	7	1	1	2	1	10	5	2	7	2	5	2	0	2	1	1	2	1	4	1	3	4	5	5	2	5
Seq666	CGTGAGATGAAGGCTAGTTGGCTACGTATG	30	4	0	5	6	6	1	3	1	2	2	0	2	2	1	4	5	0	0	3	2	4	0	3	3	2	7	10	6	4	2
Seq667	CGCATGAGGGTCTGGCGCTTGGGTATTTGC	30	4	4	3	2	2	1	5	4	2	1	2	2	6	4	4	0	4	5	3	4	1	4	3	4	3	4	1	1	2	5
Seq668	TGGATGTGTGTGTTGTGTATTGCTCTGAT	29	2	6	0	0	4	4	7	3	3	8	0	3	2	5	3	2	1	2	4	1	4	3	2	6	1	2	2	3	3	4
Seq669	GGGTAATGAAGGCTAGGTTCGTCCGTATG	29	6	2	1	2	1	5	6	4	2	7	3	4	0	4	1	2	0	6	3	3	9	1	1	2	0	4	2	2	7	0
Seq670	CATCCGGTGATTATGGGATCCTCTGGGGTG	30	2	11	1	5	1	2	4	4	1	5	1	3	2	7	6	1	1	1	1	5	2	1	3	3	3	4	1	0	2	7
Seq671	CAGCAATGAAGGCTAGTTGCGAAACGTATG	30	3	4	2	2	3	2	2	3	3	2	3	3	4	5	9	3	1	3	4	3	2	3	1	0	4	1	5	1	4	5
Seq672	CACGATACGTGGGTGGGTGGGTGGCTTATC	30	2	0	4	2	0	2	0	7	4	3	2	2	3	5	3	2	2	3	3	7	2	2	1	7	3	7	2	4	4	1
Seq673	ACTTCGCGCCCTCCATGTGCTGCTTTCGTC	30	6	3	6	1	4	6	0	2	3	0	2	1	4	5	1	0	2	2	5	3	2	4	5	4	3	1	1	2	3	8
Seq674	AGAGGGCTCGCGTTCCCTAATTCTTACCGC	30	0	3	4	4	1	4	4	5	8	4	0	1	7	5	2	0	3	1	0	0	2	4	0	0	3	4	6	4	5	5
Seq675	GGCAATGTCAGGCTAGCGTTGCAGCGTATG	30	4	3	6	5	2	2	3	0	3	0	8	0	10	5	3	2	2	5	5	2	1	2	4	1	3	1	2	1	2	2
Seq676	GGTTCTTGTGGGTGGGTGGGAGTTGGCCTC	30	6	4	2	5	4	0	1	6	4	4	5	4	5	0	3	1	0	0	2	6	3	5	1	1	4	1	2	4	4	2
Seq677	GTGGGTGGGTGGGTGGATCAGTCCTATTCG	30	5	2	4	5	3	3	1	3	1	5	0	3	2	3	3	1	3	4	0	4	2	8	3	0	3	1	3	0	8	6
Seq678	GTACGGTAACGGCGTGTGAGTGTGTCTCTC	30	2	2	6	8	1	4	0	2	3	3	1	3	1	5	3	1	5	2	4	4	3	2	4	1	5	2	4	1	5	2
Seq679	CACGCTTTGTGGGTGGGTGGGTGGACCTAC	30	4	3	2	1	2	8	2	3	6	2	1	1	3	5	4	4	1	6	2	5	2	0	3	1	4	1	4	5	3	1
Seq680	CATTGTGGGTGGGTGGGTGGAACCTGATTC	30	0	1	1	9	6	3	2	5	4	2	2	2	1	1	4	4	3	3	0	5	6	4	3	0	3	1	3	2	3	5
Seq681	TCGTGGGTGGGTGGGTGGTAAGTTGACCTC	30	0	2	1	6	3	6	5	0	1	2	1	3	5	7	3	2	3	0	4	3	2	2	2	1	5	5	2	4	0	8
Seq682	GCTGGACATGAAGGCTAGTTCCCACGTATG	30	4	1	2	1	5	1	2	3	0	2	2	3	4	3	4	1	3	2	3	8	2	6	2	2	2	3	6	2	5	4
Seq683	CGTGGGTGGGTGGGTGGTACTAGTTGACCC	30	1	0	4	8	1	1	3	1	2	9	0	2	0	5	7	2	4	2	2	3	1	5	2	8	4	2	0	0	4	4
Seq684	GAGTTGCTTGGATTGGGGGGTCTGGCCTCG	30	4	4	3	1	1	2	4	6	6	0	4	1	6	4	2	2	0	1	0	6	3	7	1	4	2	3	4	1	1	4
Seq685	CGCTCTCCCGGTGGTGCTCGTGTGTCTTG	29	5	3	1	1	0	4	2	3	4	1	2	4	5	6	3	7	2	1	6	4	2	3	2	4	2	1	4	4	1	0
Seq686	CTAGTGGATAAAGGCTAACGGGAGTGTATG	30	5	4	1	2	3	6	0	1	5	1	5	0	6	4	6	7	2	1	7	0	2	2	1	3	2	3	5	0	3	0
Seq687	GGTATTGGGTTCGTAGAAAGGCTCCCTTTG	30	0	3	0	3	3	4	1	3	2	6	2	3	1	3	3	2	7	0	2	3	5	0	8	2	2	4	2	5	2	6
Seq688	CGCATGAGGGTCTGGCGCATGGGTATTGGC	30	7	3	4	2	5	2	2	1	1	4	1	4	3	5	1	0	1	6	5	6	2	3	2	4	3	3	3	0	2	2
Seq689	CAGTCGGTTTGTTGGGTGGGAGCTGATTTG	30	4	2	1	0	1	2	2	3	3	4	4	2	2	2	3	0	3	3	1	5	2	3	6	2	12	3	2	4	4	2
Seq690	CGAGGATAAAGGCTAATGGGGACATGTATG	30	2	5	4	1	6	1	1	4	2	4	1	1	1	5	3	4	3	0	3	3	2	6	5	3	1	4	4	3	3	2
Seq691	GTGCATTACCGGTGGGTGGGCGGCGTGGTG	30	0	3	5	4	2	1	9	2	3	3	0	5	1	2	5	4	5	1	1	5	3	3	3	4	1	1	1	3	3	3
Seq692	ACAAAGAAGGCTAGCAGTGTGTGCGTATG	29	1	4	7	3	2	2	1	4	2	2	1	4	5	7	4	2	1	0	3	1	1	1	1	1	5	5	3	2	6	5
Seq693	CGCCTCCCGGTGGTGTGCGTCTTGGTCTTG	30	3	2	3	1	0	4	4	3	1	5	4	4	5	2	1	3	9	3	3	3	1	0	2	3	3	6	2	0	3	3
Seq694	CGCATGATGGTCTGGCGCTTGGGTATTGGC	30	6	5	6	3	3	4	1	4	4	2	4	2	4	4	1	2	2	0	3	2	4	1	2	4	3	0	2	1	3	4
Seq695	CGCATGAGGGTCTGGCGCTTCGGTATTGGC	30	6	2	3	2	4	3	2	1	2	1	4	0	4	4	5	1	3	2	3	1	1	1	5	2	2	7	7	0	2	5
Seq696	CGGCGGGTGGGTGGGCGGAGATTTGACGTC	30	0	1	0	1	5	4	3	1	4	8	2	5	0	1	5	1	2	0	0	9	1	1	1	1	10	4	1	6	3	5
Seq697	TGTGGGTGGGTGGGTGGATCTTCCAGTTGC	30	4	2	3	1	4	3	1	8	1	0	1	3	1	2	6	2	8	1	4	3	3	1	4	1	4	3	0	6	3	2
Seq698	CCCATGGATAAAGGCTAGTGCGAACGTATG	30	3	4	4	1	8	2	3	4	4	3	1	2	0	1	5	4	2	0	2	1	4	5	2	0	2	1	6	3	5	3
Seq699	CGGTGAGAAGGCTAGGGTTTGACCCGTATG	30	4	2	1	2	4	2	2	2	1	3	3	2	2	4	5	0	4	3	5	7	3	3	3	3	3	3	3	1	2	3
Seq700	GGTAATGATGGCTAGTGGCTCGCACGTATG	30	2	4	7	1	1	1	3	0	0	3	5	2	3	4	7	3	1	0	5	1	2	6	5	1	6	2	4	4	0	2
Seq701	AGGGTGAAGGCTAATCCTCGGGGATGTATG	30	1	0	4	2	3	4	2	1	1	4	4	5	4	4	0	1	1	2	3	2	5	2	3	3	3	5	0	4	7	5
Seq702	CCGGTGGGAGGGTGGGTGGAAGGATTCTCG	30	2	7	0	0	1	3	4	4	7	2	1	1	1	6	2	3	1	3	1	3	2	6	1	5	5	0	0	5	3	6
Seq703	TCGCGCCTCCATGTGCTGTTGGTCTGTCTC	30	2	1	5	4	0	2	2	3	0	3	3	4	4	4	1	2	2	1	7	2	1	2	4	2	6	3	0	7	2	6
Seq704	GCGGTCCGTCCGAACCAAGTCTCCTGATTG	30	2	2	4	7	3	2	1	2	1	0	1	2	4	2	8	6	1	3	5	2	1	3	1	1	3	4	7	2	2	3
Seq705	AGGGCGCGAACTAGTGATACTTGTCTGGG	29	6	3	2	4	3	1	7	2	2	3	1	1	3	2	2	3	5	1	3	6	3	2	3	4	0	0	4	2	2	4
Seq706	CCGCGTCTTGTTCCTCCATGCTGCCCGGTC	30	5	2	1	3	2	2	4	3	5	1	2	2	6	4	3	3	4	2	4	4	0	2	2	2	0	4	5	1	2	4
Seq707	CCACGTCTTGTTCTGGGACACGGCTTCTCC	30	1	2	6	3	8	5	2	2	6	2	1	0	5	1	3	2	2	2	9	1	2	3	1	1	2	3	5	0	2	2
Seq708	TCGTTTGCGCATCTAGGTTGGGTAGGTTTG	30	1	4	5	1	2	4	2	1	4	2	0	3	2	2	1	2	3	6	1	2	5	6	1	7	4	5	2	0	5	1
Seq709	CGCGCCTCTCCATGTGCTGCCTCGGTGTTT	30	0	3	2	2	2	4	1	4	2	3	3	5	2	5	3	0	1	7	3	2	1	3	2	3	1	7	7	3	3	0
Seq710	GGTCACGTTGGCCTGGAGTATTGTTCCGGG	30	2	4	1	4	5	3	1	0	8	7	2	3	1	2	2	4	2	0	2	2	4	1	0	0	0	5	5	5	7	2
Seq711	CGCCCGATGAAGGCTAGTTGTACACGTATG	30	1	8	1	4	2	3	5	5	2	4	5	1	1	4	3	5	1	1	1	4	5	4	0	2	2	0	3	1	2	4
Seq712	TACCGGGGATCATTTGGCGATTAACTCGAG	30	4	1	4	5	3	5	5	1	1	3	3	2	3	5	5	1	1	1	3	1	1	6	2	2	1	0	6	2	1	6
Seq713	CGGTAACGGCGTTTGAGTGTCTACTTCCTC	30	3	1	0	6	6	1	8	3	1	1	4	4	5	7	0	1	1	1	3	1	2	7	4	0	0	3	10	0	1	0
Seq714	CCCTATCGCGCCTCCATGTGCTGTTCCTCC	30	6	1	5	4	4	2	2	3	3	1	3	2	2	0	6	5	4	5	0	2	1	8	2	1	3	2	1	0	3	3
Seq715	GGTCAGTTGGCCTGAAATCGTGCTTTCGGG	30	3	3	3	1	1	0	2	5	2	3	2	3	0	5	5	5	2	1	1	2	2	4	3	2	6	1	4	2	3	8
Seq716	CTGTTCAGTCGGTTTGCCAGGTCTGCTGCG	30	2	6	2	5	3	1	3	5	1	1	1	0	4	5	1	2	2	3	2	2	0	4	1	5	1	1	7	4	4	5
Seq717	CGGTAACGGCGTTTGAGTGTCGATTTCCTC	30	2	6	5	3	2	1	1	2	0	1	0	1	2	11	4	3	1	1	5	4	3	3	3	4	5	2	3	1	2	2
Seq718	GTACTTACCCGCGCCCTCCATGTGCTGCTC	30	3	4	5	1	0	1	3	6	4	0	0	2	5	3	5	2	4	6	1	4	4	0	2	2	0	2	5	4	5	0
Seq719	ACTAGCGGGCGGGTGGGTGGTGTATTCGAG	30	3	5	2	0	1	1	1	0	4	7	3	8	1	3	5	3	1	1	0	3	5	5	3	2	6	1	0	1	2	6
Seq720	ACCCGCGCCTCCATGTGCTGCTTTTTTGGC	30	5	1	5	1	0	4	5	2	1	2	2	4	4	9	3	0	5	2	3	1	2	5	2	4	2	0	1	3	1	4
Seq721	CGTGGGTGGGTGGGTGGTCTCAGTGGCGCC	30	0	4	1	3	0	3	1	6	2	3	3	2	1	3	3	0	2	3	3	6	3	2	1	1	7	2	5	3	7	2
Seq722	CCGCGCGCTCCATGTGCTGTTCCTTGTATC	30	3	2	1	1	4	3	9	2	1	8	1	2	6	5	1	0	1	2	5	1	2	1	7	5	4	1	0	0	1	3
Seq723	CGTGGGTGGGTGGGTGGAATGTTCAGGACC	30	6	6	5	2	1	4	0	2	1	1	0	2	1	5	0	1	2	5	1	2	0	0	6	4	5	5	4	3	6	2
Seq724	GGTATTGGATTCGTAGAAAGGCTCCCTCTG	30	5	3	1	3	1	2	3	8	2	0	3	2	2	3	2	0	4	6	4	0	4	1	1	4	5	3	4	2	2	2
Seq725	ATGTTGATCTACGACCTGCTTCGGCCGGTG	30	2	2	4	1	4	2	1	0	7	0	1	0	2	3	4	5	3	1	1	6	3	5	5	6	2	4	4	0	3	1
Seq726	CCACAAGCCTACGTGTGTGTTTTCGCTTCC	30	1	4	1	7	1	1	0	4	2	4	2	2	2	9	1	0	2	0	2	4	4	6	7	1	3	3	5	0	2	2
Seq727	AGGCTAGCATCCCCTTCCTGTGTTTTGTC	29	0	0	5	3	3	5	0	0	4	1	3	1	4	6	4	9	3	3	1	5	1	10	0	0	0	3	1	5	1	1
Seq728	GCGGTCCGTCCGGACCAGGTCTCCTGATTG	30	2	6	6	0	9	2	2	3	4	4	0	5	2	2	7	1	0	1	2	2	2	4	4	0	1	1	1	4	3	2
Seq729	CGGGGTTCATGTTGGCCTGATTACTTCGGG	30	1	3	5	1	4	1	4	6	3	0	1	3	5	5	1	1	1	10	5	1	0	2	2	1	0	2	3	8	2	0
Seq730	CGGCGGGCGGGTGGGTGGAGATTTAACGTC	30	0	1	2	9	3	2	1	3	5	0	4	3	3	6	3	2	0	0	0	6	1	3	2	6	2	2	2	2	3	5
Seq731	CGTGGGTGGGTGGGTGGTCCTTTTCAGATG	30	2	1	2	2	1	2	2	3	4	4	0	0	2	4	7	7	6	3	0	1	5	0	7	6	3	1	0	1	3	2
Seq732	GGTTATGAGGGCTAGGCTTGGTCCGTATG	29	2	6	3	2	3	3	4	1	4	4	6	3	1	6	6	4	3	2	2	3	2	0	0	1	1	2	0	3	1	3
Seq733	CCGCGGGTGGGTGGGTGGCAATATTCGGTG	30	1	4	1	4	0	2	7	1	1	3	2	1	2	2	2	8	6	1	0	6	2	10	0	0	2	1	3	3	5	1
Seq734	CCAACAGTTGGCCTGGGTTTCTTTCCCGGG	30	2	0	1	2	1	3	6	3	1	4	3	2	3	3	2	2	4	1	2	3	0	2	5	2	11	4	2	2	4	1
Seq735	CCCCCTCGCGCTCTCCATGTGCTGTTTTCC	30	7	4	1	4	4	2	3	1	2	0	0	6	2	3	0	0	2	2	4	5	9	5	3	0	3	2	1	1	1	4
Seq736	GAGATAGTGTGTTAGTATGAAAGTGCTCTC	30	2	0	4	5	3	2	3	3	3	5	4	1	6	1	3	2	1	5	1	3	4	2	5	0	0	3	3	2	4	1
Seq737	CGCGCCTCCATGTGCTGTTTCCCCCATACC	30	5	2	0	2	3	6	2	0	2	2	3	1	3	7	2	0	4	3	1	5	3	6	4	1	3	2	2	1	1	4
Seq738	GCGGGTGGGTGGGTGGTTCAGTTTGCGTTC	30	1	4	5	2	4	2	2	4	1	0	5	4	3	10	1	2	2	3	2	2	3	3	1	4	1	2	2	3	2	0
Seq739	CTCATGAGGGTCTGGCGCTTGGGTATTGGC	30	2	0	1	2	2	2	4	7	2	4	2	2	6	2	1	0	6	6	5	2	3	3	0	1	3	1	3	2	3	3
Seq740	TGGGGCGCCACTGGTCTTGAATTCTTCCGG	30	6	9	2	2	3	2	2	5	4	1	1	2	3	2	3	2	3	0	1	3	2	2	5	2	1	1	2	1	4	4
Seq741	CGTCGCGGGTGGGTGGGTGGCCGATTCTTG	30	1	2	3	3	0	4	5	1	2	3	3	3	4	3	2	3	5	3	1	2	4	2	3	7	1	2	1	5	2	0
Seq742	ACGTGAAGGCTAGGAGTTCGTGTCCGTATG	30	1	4	7	2	3	0	1	5	1	2	2	2	2	5	2	2	3	1	2	2	2	1	0	0	5	7	4	4	5	3
Seq743	GTCATGATGGCTAACGAGTGGTCGTGTATG	30	2	1	2	3	6	1	0	6	2	3	7	0	1	5	2	1	2	0	3	4	2	3	2	7	0	3	5	3	3	1
Seq744	CCTATCCCGCGCCGTCCATGTGCTGTTTCC	30	2	8	1	1	4	7	2	1	4	1	0	5	0	2	4	0	2	2	3	3	7	0	3	2	0	5	3	5	0	3
Seq745	TCCAGGGAGATTCAGACGTATCGGGTTGGC	30	4	0	1	2	2	0	0	1	11	0	1	4	4	8	1	3	1	1	7	3	3	1	5	4	1	4	1	0	4	3
Seq746	GCCGTGGGTGGGAGGGTGGAACCATTCTAG	30	2	4	3	2	4	4	3	2	5	2	1	0	1	4	1	2	4	6	1	1	3	1	8	0	4	2	1	2	4	3
Seq747	TCCGCGCCTCTCCATGTGCTGTTATTTGC	29	3	3	2	5	2	1	4	3	4	6	2	2	1	3	2	2	2	1	1	5	4	1	0	3	2	6	2	5	1	1
Seq748	CGACTTATGAAGGCTAGCTATGTGCGTATG	30	2	2	4	6	2	1	2	0	2	3	3	1	0	4	5	6	5	6	0	2	7	2	1	1	1	1	2	0	2	6
Seq749	GCTGTGGGTGGGTGGGTGGTAGCATTCTCG	30	1	2	2	1	1	0	1	3	3	4	3	8	1	6	0	2	2	0	1	8	1	5	2	3	5	2	2	4	2	4
Seq750	CCCGGGGTGAAGGCTAGTTTCGAACGTATG	30	2	0	1	1	3	6	2	0	6	4	2	0	4	4	2	2	5	3	3	1	4	7	2	3	4	1	1	3	3	0
Seq751	CGATAATGAGGGCTAGCTAGTGTGCGTATG	30	4	1	6	3	4	1	2	1	0	2	5	0	1	5	6	2	2	3	4	0	1	4	1	2	4	5	1	1	7	1
Seq752	CGCATGAGGGTCTGGCGCTTGGGTANTGGC	30	2	2	1	2	4	1	0	1	1	3	1	2	3	2	3	5	3	2	3	4	4	5	5	1	5	1	1	1	7	4
Seq753	TCGGGTTGTGCATCTAGGTTGGGTAGGTTTG	31	2	6	0	0	3	1	5	0	0	2	0	0	6	0	6	0	4	8	2	5	4	2	2	1	4	2	2	6	3	3
Seq754	CGCGCCTCCATGTGCTGCGGTTATCCTCTC	30	1	7	3	0	3	0	3	3	3	0	1	0	2	8	4	4	0	5	2	4	4	5	2	1	3	1	2	2	3	2
Seq755	CCCTTCCTCGCGCTTCCATGTGCTGCTTCC	30	4	4	2	10	0	1	0	3	1	1	4	6	1	3	0	2	3	2	2	3	0	7	2	1	1	2	2	1	6	4
Seq756	GCGGTTCGTCCGAACCAGGTCTCCTGATTG	30	7	3	1	1	2	1	5	1	3	3	2	1	2	2	2	1	2	3	5	3	5	2	2	1	3	4	3	5	0	3
Seq757	CGACTCCCGGGCTGCTTACGTGTGTTTTTTG	31	0	5	1	0	6	1	3	1	4	3	5	0	0	2	4	1	8	1	2	2	3	3	1	5	2	3	3	4	1	4
Seq758	ATCCGCGCCTCCATGTGCTGTTCTTCGTTC	30	4	0	3	7	5	2	3	3	0	5	3	1	5	1	0	5	2	2	2	6	1	3	1	1	2	1	1	2	7	0
Seq759	ATCGCGCCTCCATGTGCTGCTTGGCTTTTC	30	1	2	1	1	1	3	0	2	2	2	2	8	3	4	5	0	2	3	3	3	2	7	5	1	2	4	2	7	0	0
Seq760	CCGCGCCTCCATGTGCTGTGTCCGTTACTC	30	2	7	3	1	3	4	1	2	1	3	1	1	2	9	2	1	1	4	3	5	4	2	2	3	2	1	2	3	1	2
Seq761	TCCGCGCCTCCATGTGCTGTACTGTATTTC	30	1	4	2	3	2	3	0	4	0	4	4	2	3	5	1	0	0	1	1	1	3	6	3	3	2	4	6	4	2	4
Seq762	GCGGTAATGAAGGCTAGACCTCGTCGTATG	30	2	1	3	0	2	3	6	3	5	1	5	2	2	3	2	5	1	0	3	1	2	3	6	5	1	1	2	2	4	2
Seq763	ACCGCGGGTGGGTGGGTGGAGTATTCCTTG	30	2	1	1	4	3	7	1	3	1	2	1	2	1	2	5	5	3	1	0	6	0	2	3	5	5	2	0	3	6	1
Seq764	GCAGTCCGGGTTTCCCGAGCACGATCCTAC	30	3	3	1	1	4	1	1	5	3	5	3	1	0	5	2	3	1	4	3	2	2	2	4	5	5	4	1	2	2	0
Seq765	CGCATGAGGGTCTGGCGCGTGGGTATTGGC	30	4	3	5	1	4	0	5	4	1	2	1	3	4	3	5	1	2	1	1	2	5	1	0	2	1	3	3	1	2	8
Seq766	CGCATGAGGGTCTGGCGCTTGCGTATTGGC	30	0	2	2	2	5	2	0	4	2	7	1	4	3	3	1	3	3	3	3	2	2	1	4	1	3	2	1	3	2	7
Seq767	TGGATGTGTGTGTTGTGAGTTGCTCTGAT	29	2	6	5	4	4	2	2	3	3	2	1	4	4	1	3	0	0	2	2	3	3	4	2	5	1	2	3	1	2	2
Seq768	CGCGCCTCCATGTGCTGTCTTTCTCTTAGG	30	4	1	3	1	1	3	5	4	2	3	1	0	3	2	2	3	2	1	8	3	1	3	0	6	2	1	2	3	1	6
Seq769	CCGCGCCCTCCATGTGCTGTTTGTTTGTGTA	31	3	3	2	3	2	0	1	0	0	4	0	1	4	4	5	2	3	5	7	2	4	2	4	3	1	3	4	1	4	0
Seq770	ACTCGGTGAATGGGAGGGAGGTATTCCTCG	30	6	2	2	6	2	3	1	2	3	4	0	2	2	4	3	1	5	2	1	2	4	3	6	1	1	2	3	0	3	1
Seq771	GGGGTATTACTGTTGGCCTGGTTTTCCGGG	30	2	4	4	2	5	2	0	0	2	3	1	4	1	7	7	2	4	2	1	4	3	3	1	2	3	0	0	3	3	2
Seq772	GCCTTTACGCGCGCCTCCATGTGCTGTTTG	30	1	3	2	4	7	2	3	2	3	2	3	0	3	5	0	3	3	4	1	3	3	1	5	1	2	2	2	3	3	1
Seq773	CGCCTCCCGGTGGTGTTGTCTTCGTGTGTC	30	6	2	4	3	5	0	0	3	4	2	2	4	2	3	5	3	0	3	2	0	1	3	4	2	2	4	1	2	1	4
Seq774	CGGCGATGATGGCTAGTGTCTTAACGTATG	30	4	1	1	8	1	4	0	3	5	3	1	4	0	4	2	0	3	3	2	1	1	6	3	0	4	6	1	0	3	3
Seq775	CCTAGGTTTGATGGGCGGTAGGGATTTGAC	30	2	2	6	2	1	1	2	1	1	3	2	0	1	2	1	1	7	3	3	2	2	4	1	0	4	10	7	0	3	3
Seq776	CACGATCGGTGGGTGGGCGGGTGGTCTCTC	30	1	1	2	1	2	3	5	8	2	0	3	6	2	5	4	1	2	1	1	2	2	3	1	0	4	3	2	1	6	3
Seq777	GGCAATGAACGGCTAGTTTATAAACGTATG	30	6	4	3	2	2	2	0	3	3	1	1	3	2	3	2	1	3	1	2	7	4	3	1	2	2	3	3	2	6	0
Seq778	CACGCGTGGGTGGGTGGGTGGCTTGTGTTC	30	6	2	4	2	2	0	1	2	0	3	4	1	3	3	5	6	5	2	0	2	5	3	3	2	4	0	1	2	4	0
Seq779	GCGGGTGGGTGGGTGGCTTAGATTGACCTG	30	0	4	2	3	1	6	2	2	4	4	3	3	0	2	2	5	1	3	4	3	3	1	3	6	1	2	0	0	5	2
Seq780	TGGCGTCACTGCTGAAGGTGTTTATGCCGC	30	4	7	2	1	0	0	6	1	6	2	4	2	6	2	6	0	3	1	2	0	3	3	4	0	2	6	2	0	0	2
Seq781	CCTGATGAAGGCTAAGTTTAGGACTGTATG	30	4	1	2	2	2	0	4	1	0	1	0	4	2	7	2	4	5	2	4	6	4	2	2	4	2	0	2	1	5	1
Seq782	AGGTGGCCTGAGTTCTAGGGAGACTCATTG	30	7	2	0	2	1	4	2	0	2	4	0	1	0	4	2	3	6	0	7	5	5	2	5	1	2	1	1	0	2	5
Seq783	TGATGTGTGTGTTGTGTAGTTGCTCTGAT	29	1	0	0	4	10	4	2	0	5	5	3	6	2	0	1	2	5	0	4	3	1	1	4	3	3	0	0	4	0	3
Seq784	AAGGGCTGCTTAGGATTGCGATGATTCAGG	30	4	4	3	2	3	4	1	0	4	3	5	3	2	4	3	4	3	2	2	1	1	3	2	3	1	2	1	1	1	4
Seq785	CCACGCGAGTGAATCGTATTGCTGTCGGCC	30	4	3	5	2	2	0	1	4	1	4	3	2	4	0	3	2	1	1	3	1	0	1	9	5	2	3	2	1	2	5
Seq786	CGCATGAGGGTCGGGCGCTTGGGTATTGGC	30	2	2	2	3	2	2	1	2	3	3	3	4	2	2	0	4	1	5	4	3	1	1	4	8	2	2	2	1	1	4
Seq787	GTTCCAGGGAGACATTTGGGCTAGCTCACC	30	1	1	6	3	5	3	1	0	0	2	6	1	2	8	0	3	2	0	0	2	1	3	2	2	1	2	5	2	9	3
Seq788	GCTGCGGGTGGGTGGGTGGTTACATTCTCG	30	2	3	0	0	2	1	3	2	2	6	5	4	1	4	1	4	2	2	0	2	1	3	1	3	6	3	4	3	6	0
Seq789	GGTATTGGGTACGTAGAAAGGCTCCCTCTG	30	0	7	1	3	2	1	5	3	2	1	6	2	2	3	2	1	4	3	3	4	1	2	3	1	3	1	2	4	1	3
Seq790	AAGGACTGCCTAGGATTGCGATGATTCAGG	30	1	0	1	1	2	12	2	6	0	2	5	2	5	1	5	2	0	1	0	1	2	4	4	2	2	1	2	2	5	2
Seq791	CCCCCTTTCTCGCGCCTCCATGTGCTGTAC	30	4	1	1	5	2	3	0	1	4	1	3	2	3	3	1	0	4	3	4	1	2	8	4	1	4	5	1	0	0	4
Seq792	CATGCGCGCCTCCATGTGCTGTTGCCTCTC	30	2	5	2	4	4	0	1	4	5	5	0	2	4	0	1	2	1	4	2	1	3	6	0	3	4	2	3	1	3	1
Seq793	GTGAATGTCTTCTCTATGCTGCCGGTCGTC	30	5	3	2	2	2	2	2	4	0	0	4	1	2	5	2	4	1	5	2	4	5	2	0	4	3	0	1	2	3	3
Seq794	CCTCGCGCCCTCCATGTGCTGACCTTTCTC	30	0	5	3	2	0	2	0	1	4	1	4	5	3	3	2	0	2	2	1	5	3	5	4	6	1	1	3	3	1	3
Seq795	GCGGTCCGTCCGAATCAGGTCTCCTGATTG	30	1	2	3	3	4	4	3	0	2	2	2	6	1	4	1	0	1	3	5	1	5	1	2	1	1	4	3	4	5	0
Seq796	CGCTCTCCCGGGCTGCCTTTGTGTATCGTC	30	1	5	2	2	2	1	1	4	2	2	3	2	3	3	4	0	10	6	2	3	6	0	3	0	0	2	0	1	3	1
Seq797	TCCATCGCTGGGTTCCGGCCTGTTCCCCTG	30	0	6	5	2	0	2	1	2	3	12	0	0	4	4	3	0	3	0	2	0	4	2	0	6	4	3	1	0	2	3
Seq798	TACCGCGCCTCCTTGTGCTGTCCCTGTACC	30	0	3	2	2	1	1	1	0	3	1	3	1	5	3	2	0	1	1	6	3	2	8	0	2	2	6	6	5	1	3
Seq799	GAGATGAAGGCTAGTGCATAGGCGCGTATG	30	1	2	5	6	1	1	2	1	3	6	3	0	2	3	3	2	2	2	3	1	1	3	1	1	1	3	3	5	6	1
Seq800	CCGGCGGGTGGGCGGGCGGAGGATCTCTCG	30	1	2	0	0	3	1	4	4	0	1	3	3	4	3	7	3	0	4	2	2	0	3	6	1	3	2	3	2	3	4
Seq801	GCCTTGGTTCGGATCCCTTTCTTCGGGTTG	30	6	2	4	5	3	0	5	1	0	5	0	2	1	2	0	0	1	4	0	4	3	2	3	3	1	1	11	0	1	4
Seq802	CGTGGGTGGGTGGGTGGTACATGTTTGACC	30	1	2	1	4	3	3	1	1	5	0	3	0	0	6	4	1	2	0	3	1	3	2	4	4	3	1	5	6	2	3
Seq803	ACGGGGTCAACAGGCTGGCTAGGGTCTTTC	30	4	3	1	2	2	0	1	6	1	2	3	5	0	6	4	4	4	0	2	5	6	2	1	1	1	2	3	0	1	2
Seq804	GCGGCTTATTACGAGGCGCGACGAATAACC	30	0	4	4	1	0	2	5	3	2	1	0	7	3	4	1	2	5	4	3	3	2	0	1	2	0	3	1	1	3	7
Seq805	CCGTCTTTCGCGCCTCCATGTGCTGTTACC	30	4	2	0	5	1	0	2	0	4	2	3	5	2	8	2	0	0	3	2	1	3	9	3	2	1	0	2	3	0	5
Seq806	CTCCCGCAGGGTTCCGGCTTGTTTCCCCTG	30	3	1	1	0	1	7	4	1	3	4	2	1	4	4	7	2	0	1	1	4	1	4	1	1	2	4	3	1	1	5
Seq807	ACTGCGGGCGGGCGGGTGGTTGTATTCGAC	30	1	0	5	3	2	1	4	1	1	0	2	2	3	4	0	1	0	3	5	3	1	3	2	3	3	1	1	4	11	3
Seq808	GCCCTCTCGCGCCTTCCATGTGCTGTTTTC	30	6	1	2	2	3	0	1	1	2	1	0	3	8	4	0	3	3	2	6	0	0	5	1	5	5	3	0	2	4	0
Seq809	AGGCTCAGGGTGTCCAACGGGTTCCCTATG	30	4	1	4	4	2	3	2	2	1	1	2	3	2	2	0	1	1	1	2	1	1	6	1	4	5	3	5	2	3	4
Seq810	GCCAAAGAGGGCTAGAACCCCGTTTCGTATG	31	0	0	6	3	0	4	2	2	1	0	3	0	5	4	1	2	4	7	4	2	3	1	4	1	1	2	4	0	5	2
Seq811	CGGCGGGTGGGTGGGTTGGAGAGACATGTG	30	0	5	1	2	3	2	1	2	3	4	4	2	2	1	1	4	3	3	1	7	1	4	3	1	1	4	4	0	4	0
Seq812	TGGGTATGATGGCTAGCGTAGGAGCGTACG	30	4	1	5	2	1	2	0	0	2	2	1	5	3	4	1	0	2	1	6	1	3	4	5	2	1	5	3	2	2	3
Seq813	GGCCTCCATGCTGCCCGGTCTGCTATCTTG	30	4	4	3	5	4	2	4	0	3	4	0	1	2	0	2	1	3	3	3	0	1	4	1	3	6	8	1	0	1	0
Seq814	GGGGATGAAGGCTAGTTCTTAAAACGTATG	30	2	0	4	1	1	4	3	5	4	0	1	2	1	6	3	1	3	4	2	4	3	1	0	1	2	2	2	1	7	3
Seq815	TCCCGATGATGGCTAGCTTCCTGCGTATG	29	0	2	4	1	2	1	1	1	1	2	0	2	7	2	5	4	6	5	3	1	2	5	2	3	1	2	2	0	5	1
Seq816	GGGGGTATCAGTTGGCCCGTTACTATCGGG	30	1	3	3	2	4	5	2	2	1	1	2	1	2	5	6	2	4	1	4	3	2	4	3	0	5	1	2	1	1	0
Seq817	GCCCGTTTCGCGCCTCCATGTGCTGTTCTG	30	5	4	2	0	0	2	2	2	2	1	3	2	0	9	4	2	1	2	5	3	1	0	3	4	4	4	0	0	1	5
Seq818	GTGGTGAAGGCTAGCACTGTATTGCGTATG	30	3	4	2	0	3	5	0	5	2	5	2	1	2	2	2	7	2	4	4	1	1	1	2	4	2	3	1	1	1	1
Seq819	TCCGCGCCTCCATGTGCTGTCTAGGTCTTC	30	2	3	1	0	1	2	1	2	3	0	5	6	0	6	1	2	9	0	2	4	5	1	1	0	0	2	1	2	3	8
Seq820	GGCGGGTGGGTGGGTGGAATTCTTGCCCTG	30	1	0	2	0	6	3	1	3	3	1	0	2	1	5	3	6	4	6	1	3	1	3	3	1	3	1	2	4	1	3
Seq821	CCGCGCGCCTCCATGTGCTGCTTTCCCTCG	30	5	3	1	3	1	1	2	1	3	1	2	1	4	5	0	1	5	5	2	0	2	4	4	1	2	2	0	4	2	5
Seq822	GTGGGTGGGTGGGCGGCAAGTTGAAGTATG	30	5	2	0	3	0	6	1	4	6	4	3	3	2	4	0	1	1	1	2	3	2	3	1	1	3	1	0	2	3	5
Seq823	TCGGTCATCTAGGTTGGGTAGGTTTG	26	1	1	0	1	0	4	2	1	0	5	2	5	6	6	2	1	1	1	5	3	1	4	8	3	1	3	1	0	2	2
Seq824	CGTGCGGGTGGGTGGGTGGTCGATTTCGTG	30	0	2	0	2	3	2	8	1	3	2	0	1	0	1	1	3	5	3	1	5	0	2	2	4	1	2	6	6	4	2
Seq825	CGTGGGTGGGTGGGTGGCAAACGTGACATG	30	0	3	3	4	3	3	1	2	1	4	2	1	1	1	4	1	5	3	3	0	1	2	4	0	4	1	1	4	2	8
Seq826	GGTATTGGGTTCGTAGAAAGGCTCCTCTG	29	5	1	8	5	5	2	0	1	2	2	1	3	0	0	1	1	3	0	0	2	4	2	0	3	3	7	1	7	1	2
Seq827	CGGTAGATGATGGCTAGCTCTTGGCGTATG	30	1	0	4	1	2	2	1	0	4	1	0	4	3	5	5	1	2	2	2	2	4	4	2	1	3	1	4	1	5	5
Seq828	CCGCACGCGCATGTGCTGCCCGTTTGTTTC	30	2	2	0	2	1	6	3	1	1	1	0	2	1	2	2	2	1	3	1	0	0	9	1	2	2	7	6	4	3	5
Seq829	TGTGGGGAGGTTTGGGCAGGGGACAAGTTC	30	2	1	0	2	4	0	3	0	1	0	3	4	3	2	0	0	2	3	4	7	2	2	8	1	2	4	5	3	3	1
Seq830	TCCCGCGCTCGTCCATGTGCTGCCCCTTTC	30	1	4	4	5	1	3	4	0	4	1	3	3	4	1	3	0	2	3	3	4	3	2	1	4	0	3	1	1	2	2
Seq831	TGGACTGATGGCTAGTACTGGGTACGTATG	30	4	0	3	3	1	2	1	0	1	0	5	1	4	6	1	1	2	3	1	5	2	2	3	1	2	5	2	4	6	1
Seq832	CCGTGGGTGGGTGGGTGGATAGATTCCGCG	30	3	6	2	4	2	2	1	3	2	1	0	3	0	3	6	3	0	2	1	1	8	2	2	2	3	2	2	2	2	2
Seq833	GACCGACTAAGCTAAGGGTTTCCCGATCAC	30	4	1	4	1	4	1	0	3	1	4	6	0	4	0	0	1	1	6	5	4	1	3	6	1	2	1	3	2	1	2
Seq834	GGATCGTCGTACCGTAGGTCAGTATTCATG	30	4	5	0	3	2	6	3	1	1	6	1	2	3	1	1	2	3	2	1	1	3	1	1	1	2	2	1	1	4	7
Seq835	CGCATGAGGGTCTGCCGCTTGGGTATTGGC	30	0	5	0	0	1	0	2	2	0	6	1	3	4	4	1	2	2	1	4	4	3	2	1	0	4	6	0	7	1	5
Seq836	AAGGACTGCTTAGGATTGCGATGATCCAGG	30	5	3	2	3	3	4	5	0	5	3	4	2	5	3	2	0	1	3	0	0	0	2	2	3	1	0	2	5	1	2
Seq837	ATGGAGGGAGGGTGGGTGGAATATTCACTG	30	4	3	2	1	6	0	2	2	8	6	2	2	1	0	3	1	2	5	0	3	2	3	1	2	3	2	1	0	0	4
Seq838	GGTAATGATGGCTAGACGCTATGTCGTATG	30	1	2	6	3	4	2	1	1	6	0	2	3	1	6	3	1	1	2	1	0	1	5	0	2	7	0	3	5	2	0
Seq839	GTCCCAGTTGGCCTGCAATCTTACTGCGGG	30	3	3	8	2	1	4	6	0	1	0	1	0	1	4	3	1	1	2	1	1	4	2	6	1	6	6	1	0	2	0
Seq840	CCGATACTCGTGGGTGGGTGGGTGGCTATC	30	5	1	0	2	0	2	1	3	4	4	1	1	1	0	3	2	2	2	0	5	2	3	1	5	7	2	1	4	6	1
Seq841	GCGGTCCGTCCGAACCAGGTCTTCTGATTG	30	2	3	5	2	5	1	2	5	2	7	2	2	2	3	3	3	2	3	0	0	3	1	1	2	0	3	1	2	3	1
Seq842	CCTTAGTTGGCCTGCTTGTCGGGGTGCTGC	30	1	0	2	4	1	1	4	6	1	3	1	1	2	2	3	0	7	0	5	0	3	3	1	5	4	1	0	2	1	7
Seq843	CACGACTTGCGGGTGGGTGGGTGGCTCTTCTC	32	3	5	1	3	1	2	0	2	2	3	4	1	2	0	2	4	0	0	3	2	2	2	0	4	6	3	1	4	5	4
Seq844	GTGAATGAAGCTCTTCCATGCTGGCGGTC	29	5	0	2	2	6	4	1	3	3	1	3	3	1	3	2	0	3	1	8	0	2	2	4	2	1	2	2	2	0	3
Seq845	GGTATTGGGTTCGTAAAAAGGCTCCCTCTG	30	3	1	3	2	4	2	1	0	8	2	0	1	5	2	1	3	2	1	1	0	2	5	3	2	2	1	4	0	5	5
Seq846	GCGTGGAGGTTGGCCTGAGTATTGCTCGGG	30	3	1	1	2	0	4	1	2	1	3	1	4	0	5	4	5	2	3	0	3	3	6	3	1	4	3	2	0	1	2
Seq847	CCGCGCTCTCCATGTGCTGCAATTTGTCCC	30	2	2	1	0	4	4	2	3	0	4	0	1	2	3	4	0	1	4	1	1	4	1	5	3	1	4	0	5	6	2
Seq848	GGTTCGAAAGCTGGGGTTGTCCCTATTCCG	30	0	1	5	1	1	5	0	3	3	1	0	2	1	2	5	0	4	2	3	5	4	5	2	1	6	0	7	0	0	1
Seq849	TCCGCGCCTCCATGTGCTGCTGTCTTATGC	30	1	3	1	2	0	1	1	0	0	7	4	1	2	2	1	2	9	4	1	4	2	2	1	0	4	1	3	1	6	4
Seq850	GTCGATAATTCAGGCTAGTGGGCACGTATG	30	4	1	3	2	1	1	1	5	0	0	4	3	0	7	1	1	2	2	1	3	0	5	3	3	4	3	4	1	1	4
Seq851	GGTTGTGTTCGCGCCTCTATGTGCTGCTGG	30	3	3	3	0	3	3	3	1	2	2	5	0	5	1	2	0	7	2	0	3	3	1	1	0	1	4	4	1	1	6
Seq852	CTCGCGGAAACCACGTACCTATTCGGATTC	30	2	2	0	0	4	3	1	6	2	2	3	3	0	0	0	1	2	3	0	2	2	5	4	0	2	4	3	2	4	8
Seq853	CCAAGTGGGTGGGCGGGCGGAGGATTCTCG	30	1	2	0	3	1	7	1	3	2	2	2	2	3	2	2	2	3	3	2	2	5	4	0	4	2	3	0	0	2	5
Seq854	AAGGACTGCTTAGGATTGTGATGATTCAGG	30	1	2	3	4	1	2	3	3	4	1	1	1	3	6	6	0	1	2	7	3	0	3	1	1	2	2	0	2	2	3
Seq855	CACGTCCCTTTTGTAGGCTGTCCGCTCGTC	30	5	1	3	1	1	1	2	1	4	1	2	2	4	1	1	3	2	2	2	1	4	0	4	4	1	4	4	0	5	4
Seq856	GGATCGCCGTATCGTAGGTCAGTATTCATG	30	3	1	1	5	3	3	3	2	2	4	3	0	3	0	3	1	2	0	3	5	1	2	2	1	2	7	0	1	1	6
Seq857	GGTCGGTTGGCCTGGAACTAATTGTCCGGG	30	2	4	5	2	5	0	2	2	2	1	4	2	3	2	7	3	5	3	0	1	1	1	4	2	0	3	2	0	0	2
Seq858	CCGTGTGGGTGGGTGGGTGGTCGGATAACG	30	1	1	0	3	1	6	0	2	0	1	2	1	2	2	4	4	2	6	3	5	0	0	2	2	9	4	2	3	2	0
Seq859	GTGGGTGGGTGGGAGGACAGTTGACCCTTTC	31	1	4	1	1	4	5	2	4	1	3	2	4	1	1	1	5	1	2	4	0	2	2	3	0	3	1	1	3	8	0
Seq860	CGCATGAGGCTCTGGCGCTTGGGTATTGGC	30	2	1	0	8	3	1	5	4	3	6	3	4	2	3	1	3	2	2	0	4	1	2	1	0	2	1	1	0	3	2
Seq861	TGGATGTGTGTGTTGTGTAATTGCTCTGAT	30	2	4	1	3	1	5	2	3	2	1	4	4	2	4	4	1	3	1	1	0	3	0	0	5	2	0	1	1	3	7
Seq862	GCGGTCCGTCCGAACCAGGTCTCCTTATTG	30	3	2	1	1	5	1	5	4	1	4	2	0	0	3	1	2	1	2	2	0	3	3	5	3	2	0	6	3	1	4
Seq863	CCCGTGATGGCTAGTCTTCCCTGACGTATG	30	2	2	2	2	2	1	1	1	3	1	1	0	2	5	3	0	6	1	2	0	1	6	7	0	2	4	1	2	2	8
Seq864	CACCGAGATGTGGGTGGGTGGGTGGCTCTC	30	2	2	1	0	2	4	1	0	5	0	3	2	2	3	0	4	4	6	1	2	3	0	2	1	4	7	3	2	1	3
Seq865	CCACACGGCGGGCTGCTGATTACTTGGACC	30	0	2	1	4	3	2	0	5	1	2	2	2	0	3	3	3	2	5	0	0	3	2	5	1	3	6	2	2	0	5
Seq866	TGGTCTCGCGGGTGGGTGGGAGTTGTCTTC	30	1	0	0	3	4	2	1	1	3	6	3	0	0	0	4	3	3	3	0	1	3	2	0	5	5	3	2	2	5	4
Seq867	GTCCCTCGCGCCTCCATGTGCTGTCGTTTC	30	0	1	3	4	0	1	1	3	1	1	0	0	5	6	4	4	7	5	3	0	5	2	1	1	2	0	2	1	3	3
Seq868	GCATCACTCGTGGGTGGGTGGGTGGTCCTC	30	3	4	3	8	0	0	3	2	3	0	0	0	4	2	2	1	0	0	1	5	2	5	1	3	2	4	2	8	0	1
Seq869	CTCCCCATGCTGTCCGGTCGTCGTCTAGTG	30	5	3	0	3	3	5	3	2	1	6	1	4	1	2	3	1	4	1	1	2	1	2	2	1	2	1	2	2	1	4
Seq870	CGAGGTATGATGGCTAGACCTGGTCGTATG	30	2	1	4	0	1	0	4	0	0	3	2	1	3	7	2	3	0	4	1	0	7	1	3	2	7	0	4	2	2	3
Seq871	CCCAGTTGGCTAAAATCCCGATTGATTTTG	30	2	2	1	0	3	2	8	3	4	3	1	1	4	0	4	0	4	0	1	2	2	1	5	3	1	4	0	3	3	2
Seq872	GTAGTGATGGCTAGAACGAGAGTACGTATG	30	3	2	0	2	1	3	4	3	3	2	1	2	1	2	0	1	2	3	4	2	4	4	4	2	2	0	3	5	3	1
Seq873	CGCGCCTCCATGTGCTGCTTAACCTATGCC	30	5	2	3	1	1	6	6	0	2	0	3	0	4	4	0	0	1	3	1	3	3	6	0	2	3	5	1	1	2	1
Seq874	ACCACCTCGCGCCTCCATGTGCTGCCACCC	30	1	6	4	6	0	2	0	1	6	2	2	0	0	3	3	1	2	2	4	0	1	3	3	1	2	4	4	0	6	0
Seq875	CCTAAATGAGGGCTAGACTCCGGTCGTATG	30	6	1	4	0	5	0	3	1	1	1	2	1	2	1	2	3	4	8	4	0	0	1	7	2	3	0	2	1	0	4
Seq876	CGGCGGGTGGGCGGGTGGAGATTTAACGTC	30	1	1	2	1	1	1	1	1	4	8	0	4	3	0	4	1	3	1	0	3	0	2	1	6	2	2	5	5	3	3
Seq877	CCTCGTCGCCTCCAGTGCTGCATTTGTTTC	30	3	5	5	2	0	2	5	4	2	1	2	1	0	4	1	2	3	2	3	1	4	3	1	2	2	4	1	0	2	2
Seq878	GACAATGATGGCTAGTTTTGTGCACGTATG	30	4	5	6	4	1	5	2	2	2	1	2	0	2	0	2	1	1	1	1	6	2	2	8	3	2	1	0	0	2	1
Seq879	CCAGGAGGGTGGGCGGGTGGATGGATCTCG	30	3	1	1	0	1	0	3	1	1	8	0	0	3	2	2	2	3	8	0	2	4	1	3	5	7	0	4	0	1	2
Seq880	GCCGCGGGTGGGAGGGTGGAACCATTCTGG	30	2	5	0	1	3	1	1	1	6	2	2	7	2	3	3	1	0	2	1	5	2	4	3	3	1	3	0	1	2	1
Seq881	CCAGTTGGCCTGGGAGATGAATTTCCCGGG	30	2	2	4	1	3	4	1	0	5	1	2	0	0	1	4	0	4	1	2	2	3	3	3	4	3	5	3	3	1	1
Seq882	GTAGGACAGAAGGCTAGTGGTATACGTATG	30	3	3	4	1	0	1	3	2	1	0	2	5	0	3	1	0	4	2	5	4	2	5	0	1	5	2	2	1	3	3
Seq883	CCGCGCCTCCATGTGCTGCTCCGTTCACTC	30	1	3	4	1	3	3	0	3	3	5	0	4	0	2	2	0	8	6	1	1	0	3	0	0	3	3	1	2	3	3
Seq884	GTGGGTGGGTGGGTGGTATAAGTTGATGTC	30	5	6	1	3	4	2	1	4	1	3	3	3	3	2	1	4	2	1	1	2	0	1	1	3	1	2	4	2	0	2
Seq885	CGCATGAGGGTGTGGCGCTTGGGTATTGGC	30	3	2	5	4	2	3	0	4	1	3	3	2	1	2	3	0	3	2	1	5	1	0	2	1	5	2	3	2	1	1
Seq886	ACGTGGAAGGCTAACGCAAATGCGTGTATG	30	2	3	3	0	2	1	3	0	4	1	1	1	4	2	6	2	1	4	1	3	1	1	2	3	2	3	2	3	6	0
Seq887	GCGTGGAAGGCTAGGATATAAATCCGTATG	30	2	1	3	0	5	1	3	1	3	2	0	1	1	4	0	0	4	0	1	2	4	3	1	6	5	4	1	2	4	3
Seq888	CCGCGCGTGGGTCCCGGCATTAGTCCCCTG	30	2	0	2	0	2	1	1	1	6	2	1	0	2	1	2	1	6	3	4	0	1	2	2	2	7	9	3	2	0	2
Seq889	CCGTCCGCGCCTCCATGTGCTGCCCTTCCC	30	5	4	2	1	2	4	2	2	2	5	5	1	0	4	1	3	7	2	2	2	1	0	0	2	3	1	1	0	1	2
Seq890	CAAGAACTGCGGGTGGGTGGGTGGCTATTC	30	6	1	1	2	1	0	2	1	1	7	3	2	2	1	1	1	0	3	3	2	3	2	1	2	2	3	4	6	2	2
Seq891	GACATTGAGGGCTAGTATATGGTACGTATG	30	2	0	4	2	1	0	1	3	3	0	5	5	3	1	5	1	2	1	2	2	1	5	1	0	4	3	5	1	2	2
Seq892	GGATCGTCGTATCGTAGGTCAGTACTCATG	30	2	1	1	2	5	2	1	0	5	3	4	5	1	1	2	4	7	4	4	0	2	0	1	2	0	4	0	3	1	0
Seq893	GGGAAGTGAGGGCTAGTGTAGATAACGTATG	31	1	1	1	1	1	4	0	7	1	5	4	2	3	3	0	3	0	1	2	2	4	5	4	1	1	1	1	2	4	2
Seq894	TGGATGTGTGTGTTGTTAGTTGCTCTGAT	29	2	1	2	3	3	2	1	3	3	1	2	2	1	4	2	4	3	5	0	3	4	1	4	1	5	1	1	0	0	3
Seq895	TCCGCGCCTCCATGTGCTGTTTCCTCAGTC	30	3	2	4	1	0	4	3	2	2	3	1	2	3	2	1	3	5	2	3	3	3	4	0	0	1	2	2	1	3	1
Seq896	ATGCGCGGGTGGGTGGGTGGTAACATATTC	30	4	1	2	3	0	2	1	2	6	3	4	1	3	1	0	7	1	2	0	3	3	2	3	1	0	3	1	2	4	1
Seq897	GGAACTTATAGCAGGCGTGCGTCAGATGTG	30	0	1	4	2	0	1	0	2	0	1	4	2	0	5	4	1	0	3	12	0	1	0	3	4	0	6	3	1	4	2
Seq898	CCGCGAGGATATCCTCCATGCTGGTAGGTC	30	2	1	3	4	0	3	7	2	2	2	4	0	3	2	5	1	1	1	3	2	4	3	4	1	0	2	3	0	0	1
Seq899	GTACCGCGCCTCTCCATGTGCTGTTGTTTC	30	4	1	5	1	0	2	3	2	3	0	1	4	1	2	1	1	2	1	4	3	1	4	2	3	2	3	2	1	5	2
Seq900	TCGCGCCTCCATGTGCTGTCTCTTTGGTGG	30	0	3	2	0	5	3	2	0	3	1	0	2	2	7	1	1	5	0	1	3	2	3	2	3	0	4	4	2	2	3
Seq901	CGGGTTAGGTTAGGCCTAGGTAATATCGTG	30	1	0	6	0	1	1	1	0	2	0	3	0	4	7	0	2	1	1	2	0	7	2	1	9	2	3	2	1	2	5
Seq902	ACACCGGTTATGGATCAGGGTTCCCCGCTC	30	1	1	1	2	3	0	3	4	0	1	2	1	7	0	1	0	1	4	3	1	3	2	1	0	9	2	1	0	5	7
Seq903	ACCCGCGCCTTCCATGTGCTGTTACCTACC	30	2	5	3	3	3	1	0	1	1	1	6	2	3	3	1	1	3	3	1	0	3	3	1	3	2	0	5	1	3	1
Seq904	CCACTGTCTCGCGCCTCCATGTGCTGCTTC	30	3	2	9	2	0	2	0	2	3	3	4	2	1	5	4	0	3	5	5	0	1	0	0	2	0	4	0	1	1	1
Seq905	CCGCGCCTTCCATGTGCTGCACTTATCTTC	30	1	4	3	0	4	6	0	2	2	0	1	0	0	0	0	5	1	3	4	2	2	5	4	5	2	0	2	2	3	2
Seq906	CATACGCGCCTCCATGTGCTGCATTTTTG	29	4	0	2	3	0	3	3	3	5	2	1	1	0	1	1	1	1	2	5	1	1	5	1	1	5	2	5	0	2	4
Seq907	CCGCGCCTCCATGTGCTGTTTGGGATCCTC	30	3	4	0	4	2	2	1	0	3	1	1	3	1	5	6	4	2	0	2	1	4	2	1	3	2	0	1	2	1	4
Seq908	GCGGCGGGCGGGAGGGTGGAGCATGTCAGG	30	0	0	1	3	1	3	4	2	1	5	1	1	3	6	2	4	0	1	0	7	1	2	1	1	2	2	1	4	4	2
Seq909	CGTTCGTGGGTGGGTGGGTGGTAACCGTTC	30	3	2	0	1	1	1	2	1	0	4	1	1	0	4	2	1	0	3	1	7	1	3	7	5	2	5	0	3	3	1
Seq910	CTTCGCGCCTCCATGTGCTGCTTCTCTTTG	30	1	6	5	3	1	3	2	0	0	2	0	2	0	1	0	2	4	0	1	2	1	4	2	4	4	7	3	0	1	4
Seq911	GTTGCTTGAGCTCTAGGGAGGCTCGACTCG	30	3	0	2	0	2	5	2	1	7	3	3	1	0	1	2	0	0	2	1	0	1	3	4	1	7	0	3	2	3	6
Seq912	CCTCGCGCCTCCATGTGCTGCTCTACTTAC	30	1	7	2	3	4	2	2	6	3	1	4	1	4	2	3	0	1	4	2	1	0	1	3	1	1	2	0	1	1	2
Seq913	CGGCGGGTGGGCGGGAGGAGATTTCACTTG	30	0	5	0	3	8	2	3	2	0	1	1	1	0	1	8	3	0	1	3	0	1	4	2	2	1	4	2	1	3	3
Seq914	CGTCCTCCCGGGCTGCCTGTGTTCCTTCTC	30	1	1	2	4	2	1	0	1	1	0	2	3	2	2	0	1	1	2	2	5	0	4	4	4	2	1	6	3	7	1
Seq915	GGACCCTCGGCTCGTAGGTCAGTATTCTC	29	2	0	2	6	3	0	0	1	6	3	6	2	3	5	0	1	2	0	2	0	3	2	3	2	1	3	2	2	2	1
Seq916	GCGGGTGGGTGGGTGGCCAGTTGACTCGAAC	31	1	0	1	5	2	3	4	1	2	2	1	2	2	5	4	5	1	3	0	3	2	1	1	1	3	0	0	4	2	4
Seq917	GGTATTGGGTTCGTAGAAAGCCTCCCTCTG	30	1	6	2	7	0	1	1	4	0	1	3	2	0	4	0	1	0	1	1	3	4	1	3	1	3	3	1	6	1	4
Seq918	CCGTGAAGGCTAGAGTGCAAGACTCGTATG	30	8	0	2	2	4	0	0	1	0	0	1	1	3	1	5	4	5	2	1	3	5	1	0	1	0	4	1	1	7	2
Seq919	GGTCATGTTGGCCTGGATTCACATTCCGGG	30	0	2	6	0	5	6	6	0	2	8	0	2	2	0	2	2	1	1	1	4	1	1	1	3	2	0	2	1	1	3
Seq920	GCGGTCCGTCCGAACCAGGTCTCCTAATTG	30	1	0	3	1	3	3	4	0	6	0	2	0	3	4	2	1	3	3	0	2	1	2	3	1	0	1	0	7	3	6
Seq921	CACGTACTGTGGGCGGGCGGGTGGTCTTAC	30	1	3	0	1	4	1	2	1	0	3	4	2	1	6	3	1	1	6	1	0	1	4	1	2	2	3	1	4	2	3
Seq922	GGGAACAGTTGGCCCGACAAATCTTGCGGG	30	3	2	5	0	2	1	3	4	5	0	0	0	6	2	1	1	6	2	1	1	2	4	1	3	2	0	0	2	3	2
Seq923	CGCATGAGGGTCTGGCGCTTGGGTAATGGC	30	1	0	2	4	0	2	1	6	1	2	1	2	3	3	1	4	2	5	1	3	0	2	4	2	2	0	2	3	0	5
Seq924	AGACGGCGGATGGGGGGGTGCTATTCGATG	30	0	0	5	2	3	0	6	0	0	1	2	1	2	4	3	1	3	4	2	3	2	1	3	2	4	1	1	1	1	6
Seq925	GCGCCACTCCATGTGCTGCCTTACTCATAC	30	2	2	3	1	0	1	0	3	3	0	1	1	5	6	7	2	2	2	1	6	0	4	0	0	1	2	2	0	3	4
Seq926	GAACATGAGGGCTAACGTGGTACGTGTATG	30	1	2	2	0	1	0	3	1	4	0	0	1	2	7	2	2	1	0	3	4	1	4	1	2	1	7	6	2	2	2
Seq927	CGCGCATCCATGTGCTGCCCCTAATCGTCC	30	6	0	1	3	0	2	0	1	0	3	1	3	0	2	2	0	2	1	3	6	1	4	0	3	5	1	4	0	7	3
Seq928	CCTCATGTTGGCCTGGATACTCATTCCGGG	30	2	1	5	4	1	5	1	2	4	1	1	1	3	0	4	3	0	0	1	1	2	3	1	3	5	2	1	1	2	4
Seq929	GGTAAGTTGGCTAAAAACAGGGCGTTTTTG	30	2	3	2	1	0	1	2	2	2	1	0	2	6	3	3	0	4	2	2	1	1	4	2	2	2	2	0	5	2	5
Seq930	CCCCGCGCCTACCATGTGCTGCTCTGTTCC	30	1	6	5	4	2	1	0	1	2	1	1	4	1	3	3	1	1	1	1	2	2	4	1	0	1	2	1	1	9	2
Seq931	TGGATGTGTGTGTTGTGTAGTTGGCTCTGAT	31	3	1	4	0	1	5	4	2	3	1	1	2	0	3	1	1	1	2	3	1	6	0	3	2	1	3	1	3	3	3
Seq932	CCGATGCAAGTTGATTAGAAAGCGTTCGAG	30	2	4	2	1	5	1	4	0	1	2	1	4	2	3	2	1	5	1	2	7	0	0	2	3	1	2	1	3	2	0
Seq933	ACCTCGTCGCCTCCAGTGCTGTTTGTCGTC	30	3	1	1	2	2	0	0	1	2	1	5	3	3	4	0	4	1	2	0	3	3	7	0	6	0	1	7	1	1	0
Seq934	CCCTTCGCGCCTCCATGTGCTGCCTACCCTC	31	1	4	1	5	1	2	1	1	0	1	0	0	3	3	0	3	3	3	3	5	0	6	2	0	3	1	2	6	3	1
Seq935	TCGCGCCTCCATGTGCTGTCTATGTCTGGG	30	3	0	2	1	0	3	1	1	2	1	2	0	1	1	2	4	0	4	10	1	6	10	0	0	1	1	1	2	2	2
Seq936	CGCATGAGGGTCTTGCGCTTGGGTATTGGC	30	3	2	3	2	2	0	1	1	4	1	0	3	2	4	0	5	0	4	6	3	2	1	3	5	3	1	0	2	0	1
Seq937	ACTCCGCGCCTCCATGTGCTGCCCTATGTC	30	2	3	0	2	3	0	0	2	0	3	0	1	5	6	3	5	5	5	3	1	2	4	2	0	3	1	0	0	2	1
Seq938	TGTCTTCGCGCCTCCATGTGCTGCCCGGTG	30	3	6	2	6	0	7	1	2	1	2	3	1	0	0	0	0	1	1	5	1	1	2	2	1	2	7	1	3	1	2
Seq939	GTGGGTGGGTGGGTGGTTCATGTTCGATTG	30	4	1	1	1	1	0	1	2	6	3	1	2	2	2	0	1	3	5	1	0	2	5	2	4	2	0	0	6	4	1
Seq940	GCGGTCCGTCCGAACCAGATCTCCTGATTG	30	6	0	3	1	2	1	2	1	0	1	3	1	3	3	3	0	7	0	0	2	1	0	2	2	4	5	1	0	2	7
Seq941	GCGCTCTCCATGTGCTGCTGCTTACCCTAC	30	0	3	1	4	0	0	1	4	3	1	1	3	2	1	0	1	4	3	1	2	3	2	0	2	1	5	5	1	4	5
Seq942	CTCGCGCCTCCATGTGCTGAATTTTCGTCC	30	1	8	5	2	2	1	0	1	1	3	4	4	1	2	4	3	2	2	1	1	3	0	0	3	2	2	2	1	2	0
Seq943	ACATGTGGGTGGGTGGGAGGCCGTATTCCG	30	1	1	0	2	5	4	0	5	1	1	3	4	0	2	1	3	1	1	0	2	6	1	0	2	6	1	2	1	4	3
Seq944	ACACGCGCCTCCATGTGCTGTTCCCGTTTC	30	2	2	1	1	1	5	2	0	1	4	6	2	7	0	0	2	2	1	2	4	2	8	0	2	0	3	1	0	1	1
Seq945	CCTGCGGGCGGGTGGGTGGATGGATTCTAC	30	2	1	1	2	1	1	5	0	3	1	4	5	2	1	0	1	2	9	0	1	2	1	0	5	2	3	1	1	4	2
Seq946	GGAATGAAGGCTAGCTGTGATTTGCGTATG	30	3	5	6	2	0	1	1	2	4	1	2	5	1	2	2	0	1	2	2	3	1	1	3	3	5	0	1	3	1	0
Seq947	GGGGAAATTCTATGTTGGCCTGCTTGCGGG	30	2	4	4	5	0	2	2	1	4	0	3	0	5	2	1	4	3	1	0	1	0	2	2	3	3	3	1	2	2	1
Seq948	CACGATAGCGGGTGGGTGGGTGGCATTTAC	30	2	2	2	4	3	2	0	3	3	2	2	3	1	1	2	0	1	3	2	2	3	1	3	3	1	1	0	1	5	5
Seq949	ACTGCGGGTGGGTGGGTGGATATGTATTTG	30	2	1	0	1	1	1	4	0	2	5	4	3	2	1	0	2	2	3	2	5	3	4	2	1	4	2	1	1	1	3
Seq950	CCGCGCCTCCATGTGCCTGTCCTTATCTTC	30	3	1	1	1	0	1	2	1	4	1	4	2	1	3	0	5	3	4	0	2	2	3	1	3	2	4	0	2	3	4
Seq951	GTGGGATGAAGGCTAAGTAGTAACTGTATG	30	3	1	0	4	1	2	1	2	1	2	5	2	3	1	3	1	2	0	2	1	5	0	0	6	4	0	4	2	2	3
Seq952	CGGGGGATTGGCGATCGGGTTCTGGCGTCC	30	2	0	3	1	1	2	2	1	3	3	4	3	0	3	4	2	2	4	4	4	2	2	2	0	3	3	0	1	1	1
Seq953	TCCAACCGCGCCTCCATGTGCTGTCCAGAC	30	0	0	2	0	1	0	3	1	4	4	4	1	3	6	0	3	1	1	1	2	4	4	1	2	6	1	2	0	4	2
Seq954	CGTTGGGTCTGGCGCTCGGGTATTGGCGTC	30	1	1	2	2	5	1	3	1	3	0	3	0	0	2	0	1	3	3	5	0	2	4	4	0	3	1	6	0	3	4
Seq955	CGCATGAGGGTCTGGCGCTTGGGTATTGGCGTGATGCGATGGGGATGTATCAGCACCGTCAACTGAATCGCATGAGGGTCTGGCGCTTGGGTATTGGC	98	1	1	1	2	0	3	2	4	3	0	1	2	0	6	3	3	3	1	3	3	1	1	0	2	0	3	3	2	3	6
Seq956	GGACCGTCGTATCGTAGGTCAGTATTCATG	30	6	2	1	1	1	5	3	1	3	1	3	4	5	5	2	1	0	1	2	2	2	0	1	1	0	0	0	4	3	3
Seq957	GTGGTCCTCCCATGATGGCTAGCCTCTACC	30	4	2	0	2	0	6	1	5	2	4	2	2	3	4	2	3	0	1	2	1	3	3	1	2	0	0	2	0	3	3
Seq958	CTGTGGGTGGGTGGGTGGCCAGTTGCTTTC	30	0	0	3	3	2	0	0	1	1	2	0	9	2	2	2	1	1	1	5	1	8	2	3	0	0	3	3	3	1	4
Seq959	AGATGTGCCAGTTCCCGGGAGACTGCTTCG	30	0	2	3	1	0	4	0	2	1	8	2	2	1	3	0	0	3	5	3	1	4	2	3	1	1	4	0	1	5	1
Seq960	CTGGATGAGGGCTAGTCTGGGTAACGTATG	30	0	0	7	5	1	2	2	0	1	0	1	1	1	3	1	2	4	0	1	2	2	3	0	5	4	2	1	5	4	2
Seq961	CGGCGGGGGGGTGGGTGGAGATTACACATG	30	3	3	4	3	1	2	1	0	2	1	2	1	0	4	0	2	5	3	0	2	0	1	1	5	1	2	2	5	1	5
Seq962	CCGCGCCTCCATGTGCTGCCTATACCTTTG	30	0	2	0	5	0	5	1	3	4	0	0	2	2	3	1	2	1	3	1	3	2	1	0	1	0	3	1	11	5	0
Seq963	CCAGTTGGCCTGTTAATATGTATTCACGGG	30	1	4	4	3	2	2	4	1	1	3	0	2	2	5	7	1	3	0	0	1	2	2	2	0	2	1	1	3	3	0
Seq964	TCGATGATGGCTAGACTGTAGTGTCGTATG	30	5	0	4	1	1	1	5	3	1	3	5	1	0	2	6	0	0	2	4	1	2	2	2	2	1	0	0	1	5	2
Seq965	TCGGTGGGTGGGTGTGGCGGAGAATTCCTG	30	2	2	4	3	0	2	4	1	3	3	1	3	2	4	0	0	2	1	2	2	1	2	2	2	1	5	0	3	4	1
Seq966	GTGGGTGGGTGGGTGGCCTGGCAGTTGTTC	30	0	1	1	4	3	0	0	1	6	0	2	1	1	3	2	2	0	3	1	4	2	3	1	4	4	4	0	0	2	7
Seq967	GCAGTCCTCGGTTCCCAGGCACCAACTGTG	30	6	1	3	1	7	0	6	3	0	3	0	3	4	1	0	5	0	0	0	4	2	0	3	1	4	1	0	1	0	3
Seq968	GCGGGTGGGTGGGTGGCCAGTTGACCATAC	30	1	3	1	3	3	0	1	4	0	2	3	4	4	1	2	4	4	0	1	2	3	4	0	3	1	3	0	2	2	1
Seq969	GCCGTGGGTGGGAGGGTGGAATCATTCTGG	30	2	3	0	1	1	5	1	1	1	0	1	3	0	4	4	5	3	3	2	1	3	2	1	0	2	2	3	2	6	0
Seq970	CGAGTGGGTGGGTGGGTGGTAGATTTCCCG	30	2	3	3	2	1	2	2	1	2	8	0	3	2	2	1	3	1	1	1	4	1	1	1	2	2	7	0	1	3	0
Seq971	CGCCTCCACGGGCTGCCTTTTCTTACATGG	30	2	4	6	1	2	2	5	2	1	3	2	2	0	5	2	2	1	1	1	0	1	5	1	1	4	0	1	0	2	3
Seq972	GTTGTAGTGGGTTAGGTGGGTATAGGCTCG	30	3	0	4	2	4	1	0	0	2	2	1	2	1	8	0	2	2	4	1	1	3	3	5	1	0	3	2	1	2	2
Seq973	GGGATGTTCTAAGTTGGCCTGCTTGTCGGG	30	0	4	6	3	2	1	1	0	1	3	0	2	0	5	4	1	1	0	5	3	1	3	1	3	1	1	5	1	4	0
Seq974	CCCAAATGAGGGCTAAGCTGATGCTGTATG	30	1	0	1	2	2	0	2	3	3	1	2	2	5	0	4	1	8	2	2	2	1	3	1	0	3	1	1	5	3	1
Seq975	GTGGATGATGGCTAGCTGTTTGAGCGTATG	30	1	3	4	1	1	1	4	0	1	2	4	1	0	2	1	2	4	0	5	1	2	6	4	1	4	1	2	0	2	1
Seq976	TGGATGTGTGTGTTGTGTAGGTTGCTCTGAT	31	1	1	1	6	1	2	4	0	3	2	1	0	0	3	4	2	5	1	1	3	1	0	6	0	6	1	3	0	3	0
Seq977	GGTCCATGATGGCTAGTGTTACCACGTATG	30	7	0	0	2	2	4	2	3	4	2	1	1	4	2	4	1	0	1	2	3	1	1	2	1	4	0	3	1	2	1
Seq978	ACTAGTGGGTGGGTGGGTGGAATATTCGTG	30	2	1	3	3	2	5	1	0	2	0	0	1	1	0	4	4	1	2	0	2	5	0	3	0	3	7	3	2	2	2
Seq979	CGCCTCCACGGGCTGTCGTTCTTCTCTTTG	30	2	1	1	3	0	4	3	1	2	0	1	1	2	8	2	3	2	4	2	4	0	2	2	0	2	1	0	3	3	2
Seq980	GCCGATGAAAGGCTAGCTATTGTGCGTATG	30	0	0	3	1	2	4	0	0	1	2	5	1	3	2	1	6	2	0	0	7	2	3	2	0	4	5	1	1	1	2
Seq981	GCGGGTGGGTGGGTGGCTTTTTCTCAGTTG	30	1	3	2	1	2	0	6	2	4	1	0	3	2	3	6	4	0	1	0	2	1	1	5	2	1	1	1	2	3	1
Seq982	ACCTGGATGATGGCTAGTGAGTAACGTATG	30	3	3	1	2	3	2	0	0	0	3	2	1	2	2	1	2	0	1	0	3	0	5	7	2	9	0	2	1	3	1
Seq983	GTTCCAGGGAGACATTCGTTCCTTTCCTGC	30	2	1	2	2	0	3	0	4	1	1	0	5	0	2	4	2	0	2	2	5	1	0	4	5	1	5	2	2	3	0
Seq984	CTAGCGGGTGGGTGGGTGGCAGATTGCAGTG	31	0	4	5	0	0	2	2	0	3	2	0	3	6	3	0	1	2	2	1	3	2	4	1	4	1	1	0	2	1	6
Seq985	CCCTTCATCGCTGTGGTCTGGTCTGGTTTG	30	3	2	7	2	4	2	1	2	2	1	1	3	4	1	0	0	1	3	1	1	2	1	1	2	6	3	0	5	0	0
Seq986	GCGTGTAATGTTGGCCTGGATTACTCCGGG	30	2	1	2	0	3	2	2	6	0	2	1	2	2	2	1	3	1	2	2	0	3	4	2	1	3	2	2	1	4	3
Seq987	CGCGCCTCCATGTGCTGTTGTTCACTGTTC	30	4	2	3	2	3	2	0	1	2	3	6	1	1	4	2	1	0	2	2	1	0	2	2	3	2	0	4	3	2	1
Seq988	CCAGTTGGCCCGTAGTTCCAGGGAGACTAC	30	0	3	2	1	2	0	3	0	2	1	1	0	2	4	2	0	2	0	5	3	2	6	2	3	5	3	1	0	5	1
Seq989	GGGGGAACAGTTGGCCTGCGTTTATGCGGG	30	5	2	6	0	0	0	5	1	3	3	1	0	0	6	0	1	1	4	4	0	2	3	1	2	4	2	0	2	2	1
Seq990	CGTAGCGGGTGGGTGGGTGGAAACGTTCTG	30	0	1	1	0	4	0	1	1	4	0	3	3	3	8	1	2	1	2	0	1	5	4	0	2	5	2	0	2	3	2
Seq991	TGACCTAATCTAGCCGGGGTTAGCCCTATC	30	3	1	3	1	1	3	0	1	2	1	0	1	2	2	4	1	1	2	1	3	2	2	3	2	1	8	4	1	3	2
Seq992	CGCGCCTCCATGTGCTGCTCTTGATCCCCC	30	1	5	3	6	1	2	1	2	0	0	0	5	4	5	0	0	2	1	2	2	3	2	0	3	3	0	0	5	0	3
Seq993	ACGGTAACGGCGTCTGAGTGTCTTCGGTTC	30	1	2	3	3	0	0	2	1	2	2	0	0	2	4	0	0	2	2	5	3	2	3	6	1	3	1	4	1	1	5
Seq994	CGCATGAGGGTCTGGCGCTTGGGTATTGGCGTGATGTGATGGAGATGTATCAGCACCGTCAACTGAATCGCATGAGGGTCTGGCGCTTGGGTATTGGC	98	2	0	3	1	2	3	0	4	1	1	0	5	3	2	1	2	2	3	1	3	0	8	1	1	0	3	0	0	6	3
Seq995	TCCCGCGCCTCCATGTGCTGTACCTTTTGC	30	3	2	2	2	5	4	1	3	1	3	2	0	1	1	1	2	4	1	1	0	4	1	0	3	1	1	6	0	2	4
Seq996	GGATCGTCGTATCGTAGGTCAGTATCCATG	30	3	0	0	1	2	3	2	3	1	1	3	1	2	1	2	1	0	1	3	3	1	4	7	2	0	3	3	0	6	1
Seq997	GTTGTGACGAGTTCTAGGGAGACTCTCTCG	30	5	0	1	3	2	1	3	2	2	0	2	4	2	2	5	2	3	0	2	2	3	2	3	1	2	0	2	3	0	1
Seq998	ACGTGGAGGTTGGCCCAGTCTTTCCCTGGG	30	1	2	0	0	1	0	2	2	1	8	3	4	3	0	1	0	0	1	4	1	1	0	9	2	3	3	2	0	1	5
Seq999	GCCGTGGGTGGGGGGGTGGAACCATTCTGG	30	0	4	2	3	1	4	0	2	3	3	0	4	0	4	0	0	0	1	1	7	1	3	0	2	3	3	1	3	3	2
Seq1000	CGCGCCTCCATGTGCTGCTCTTGGGATCTC	30	1	3	1	0	2	2	2	2	2	0	0	4	0	6	4	3	4	1	1	1	3	0	1	0	4	0	3	0	5	5
Seq1001	CGTGGGTGGGTGGGTGGCCAATAATGTGCG	30	0	2	0	2	2	4	3	6	1	1	2	2	0	1	5	1	1	1	1	2	3	7	1	3	3	1	0	2	2	1
Seq1002	CACGCTCGGTGGGTGGGTGGGTGGTACTAC	30	0	1	2	5	1	0	0	0	2	1	1	2	0	6	1	2	0	4	2	4	12	2	1	1	1	1	1	5	1	1
Seq1003	ACTGCGGGTGGGTGGGTGGACCAATTCAGG	30	3	1	1	2	1	1	6	1	4	1	1	0	5	2	3	1	1	1	1	4	2	1	3	4	1	2	0	2	3	2
Seq1004	AAGGACCGCTTAGGATTGCGATGATTCAGG	30	3	2	2	3	4	5	1	3	0	3	2	1	4	2	2	2	0	1	4	2	1	1	1	1	0	0	1	2	3	4
Seq1005	GTTGTCTGGATTGGGGGGCCTGGCCTTACG	30	6	0	0	1	0	1	1	3	0	0	4	1	2	3	6	6	2	0	2	2	2	3	0	6	2	2	3	0	2	0
Seq1006	CGGCGGATGGTGTGGGAGTTCTTTGTTGCG	30	3	0	5	0	4	2	0	0	0	0	2	1	3	8	1	3	0	6	1	0	1	6	2	3	4	1	1	1	1	1
Seq1007	CGCATGAGGGTCTGGCGCTTGGGTTTTGGC	30	5	1	0	1	3	5	1	4	1	1	2	0	6	4	2	2	1	1	0	2	1	1	2	0	1	2	4	0	4	3
Seq1008	CGGGACAGTTGGCCTGACGTATGCGGCGGG	30	2	2	0	0	1	3	1	1	1	0	6	1	1	0	3	3	4	2	9	2	0	0	4	2	0	4	3	2	1	2
Seq1009	GGATCCCCGTTTCGCGGGTCAGTATTCCGT	30	3	3	1	1	2	2	2	3	2	5	3	1	5	4	1	2	1	1	3	1	1	3	2	2	2	0	1	0	3	0
Seq1010	CCGCGCCTCCATGTGCTGCTCTGTTTCTAC	30	4	2	3	1	2	0	0	2	4	1	1	0	3	5	0	0	1	0	4	0	3	10	2	0	3	1	1	2	3	2
Seq1011	GCGGTCCGTCCTAACCAGGTCTCCTGATTG	30	4	2	2	6	0	1	3	2	3	4	6	0	3	0	2	1	0	5	1	0	1	3	0	1	0	2	2	2	0	3
Seq1012	GACTTTCGCGCCCTCCATGTGCTGTTCCTG	30	2	1	3	2	1	3	1	4	0	6	3	2	0	2	1	5	1	0	2	6	0	1	3	1	1	1	2	1	0	4
Seq1013	CCGGCGGGCGGGTGGGTGGTATTGGATTCC	30	0	5	4	4	2	3	0	4	0	0	0	0	1	6	1	2	0	2	2	0	1	8	2	2	4	3	0	0	0	3
Seq1014	TCACCGGGGATACTTGGCGTTCAACTCGAG	30	3	0	3	2	1	0	0	2	2	1	0	4	0	2	1	2	3	0	2	5	1	1	5	4	0	5	4	4	2	0
Seq1015	ACTCGCGCCTCCATGTGCTGCCTGTTTGCC	30	3	5	3	0	0	2	4	1	1	3	0	0	2	2	3	2	1	4	3	2	1	2	3	2	1	0	0	0	6	3
Seq1016	GTCGTGGGTGGGTGGGTGGTGTCATTCTCG	30	1	2	0	1	0	0	1	3	0	6	1	3	1	2	0	2	2	2	0	5	3	4	1	5	1	2	0	2	3	6
Seq1017	CGCGGGTGGGTGGGTGGTCCTTTCACGTTG	30	4	2	0	1	1	0	1	1	3	1	0	1	0	4	0	1	4	2	1	5	5	3	2	3	1	7	1	4	1	0
Seq1018	TGGGAAATTCGCGCCTCCATGTGCTGTCTG	30	2	0	0	4	3	0	1	1	4	1	0	0	2	5	3	2	2	0	2	2	0	1	2	1	5	3	3	2	4	4
Seq1019	GACACGGAGGGTGGGTGGGAGGAGTGTCTG	30	1	0	0	3	1	2	2	0	2	5	0	5	0	3	0	3	1	3	0	3	1	2	3	3	5	4	1	1	1	4
Seq1020	GGTATTGGGTTCGTAGAAAGGCTCCCACTG	30	1	0	1	7	2	2	0	1	2	0	4	2	3	3	0	0	2	3	4	0	4	1	4	2	1	1	2	4	0	3
Seq1021	ATCGTGGGTGGGTGGGCGGAATATTCCACG	30	1	1	1	4	6	1	1	0	2	2	2	2	2	1	1	4	5	2	1	4	0	2	0	5	2	1	0	3	2	1
Seq1022	CGCGCCTCCATGTGCTGTCTTTGGTCTCG	29	2	3	5	1	0	0	2	4	1	2	3	2	5	2	0	1	2	1	2	4	0	2	3	0	2	3	0	3	0	4
Seq1023	GGTATTTGGTTCGTAGAAAGGCTCCCTCTG	30	2	1	2	2	1	5	1	0	0	0	1	1	6	7	1	5	0	4	0	3	2	2	3	1	0	1	1	0	4	3
Seq1024	GAGGCGGGTGGGTGGGGTTGACGCAGGCCC	30	5	6	0	0	0	5	2	3	1	1	2	3	2	2	0	0	5	1	1	1	2	1	0	1	5	2	1	4	0	3
Seq1025	GCCCCGCGCCTCCATGTGCTGTGCCGTTTC	30	0	0	1	1	1	1	4	4	1	2	6	0	2	1	1	4	2	6	1	0	1	5	2	0	2	5	1	0	2	3
Seq1026	GTGGGTGGGTGGGCGGTAACAGTTGTTTTG	30	2	0	0	1	3	0	2	5	3	2	0	0	3	7	2	1	3	2	2	1	4	3	1	3	2	1	1	1	2	1
Seq1027	CGCCTCCCGGGCTGCCTCGGTTCCCTTTTC	30	2	1	0	7	0	4	0	2	1	3	2	3	2	7	0	0	1	0	1	0	5	1	2	2	2	2	7	0	1	0
Seq1028	GGGTGTTTCACGTTGGCCTGTACTTACGGG	30	3	2	0	0	4	1	0	5	1	1	2	4	1	0	1	7	5	2	1	2	3	3	4	3	2	0	0	0	0	1
Seq1029	GACCAGTTGGCCTGGATCTATGACTCCGGG	30	1	1	4	1	0	6	6	1	1	0	0	1	2	0	0	4	0	2	2	3	1	1	2	1	6	3	3	5	0	1
Seq1030	CGGCGTTCATGTTGGCCTGGAACTTCCGGG	30	3	0	5	0	4	2	0	1	3	1	2	1	2	2	6	1	6	1	2	2	0	2	2	1	2	4	1	1	1	0
Seq1031	TCGATTCCGCGCATAGGTGGGCCAACGCTG	30	3	0	2	2	3	0	3	2	2	0	1	2	2	0	0	1	1	0	2	1	3	2	4	3	4	1	3	4	6	1
Seq1032	GGACTGAAGGCTAGGATAAAACTCCGTATG	30	5	1	3	3	2	1	4	0	2	2	3	3	1	1	4	0	0	1	6	1	2	4	2	1	2	1	0	1	2	0
Seq1033	TGGATGTGTTGTTGTGTAGTTGCTCTGAT	29	0	9	6	1	1	3	1	1	1	1	0	2	0	2	3	0	1	0	1	1	0	2	3	0	4	1	0	2	7	5
Seq1034	CGGCGGGTGGGTGGGTGGAGATTTACGTC	29	1	1	0	2	2	4	3	2	2	1	2	2	3	0	4	0	2	2	0	1	0	1	2	1	5	5	0	1	6	3
Seq1035	TGGATGTGTGTGTTGTGTAGTTACTCTGAT	30	1	0	0	0	6	4	4	5	1	1	2	2	1	1	1	1	2	2	2	0	2	0	2	5	1	2	2	4	2	2
Seq1036	CTCGCGCCTCCATGTGCTGTTTATGTTCCC	30	2	0	0	4	4	4	1	2	0	1	0	2	2	5	5	3	6	0	0	2	1	2	1	1	1	3	2	2	0	2
Seq1037	GCAGCGGGTACAGTTGGCCTGTTTATCGGG	30	1	2	7	3	4	0	2	3	1	1	0	0	1	4	5	2	0	3	4	1	0	3	4	3	1	0	0	1	1	1
Seq1038	CTCGCGCCTCCATGTGCTGCAACCCCCGTC	30	3	5	2	2	1	0	2	2	0	2	3	0	0	7	2	1	2	0	1	0	2	2	1	1	3	5	5	1	0	3
Seq1039	CCAGTTGGCCTGGGTATGTTCGTTCCCGGG	30	4	1	6	1	2	1	1	1	5	1	0	0	0	5	4	1	1	1	2	3	3	8	0	1	0	1	0	2	1	2
Seq1040	AGGCGGTATTGTACACGGGAGTCCTAACCG	30	1	2	3	2	1	2	4	0	0	2	1	1	1	1	2	0	5	2	2	2	2	0	4	2	2	2	2	3	3	3
Seq1041	GGGTCAGTTCCAAGTAGTTACGCCTCGATG	30	2	1	1	3	1	1	0	1	2	3	1	0	1	4	0	0	2	4	6	1	2	6	4	1	0	1	1	1	3	4
Seq1042	TCGGTTGCGCTTCTAGGTTGGGTAGGTTTG	30	0	0	2	2	0	6	3	0	2	2	5	1	1	1	0	2	2	2	0	0	2	2	1	4	1	3	1	4	5	3
Seq1043	GCACCCAGTTGGCCTGGAGTTTCTTCCGGG	30	2	1	3	0	2	3	2	3	2	2	0	1	1	1	7	0	1	2	0	2	2	0	1	1	2	2	7	3	2	2
Seq1044	CTACGCGCCTCCATGTGCTGCCCTTGTTGC	30	1	1	3	1	5	2	1	1	1	1	4	0	0	5	2	4	1	2	4	0	0	2	2	3	3	4	1	1	2	0
Seq1045	CCCCCTACGCCATCATCTGTGCTGCTTTTC	30	6	0	4	0	1	1	2	0	7	0	7	2	3	3	3	1	0	1	2	0	3	4	0	0	4	0	0	1	1	1
Seq1046	GGTCATGTTGGCCTGGACATTATATCCGGG	30	1	0	1	4	1	2	3	3	0	0	0	4	1	1	5	2	0	2	4	3	2	4	1	3	1	0	2	2	3	2
Seq1047	GCCGTATAGTTGGCCTGGGTCTTTCCCGGG	30	5	0	0	2	4	4	0	3	2	2	1	2	0	2	3	3	5	0	1	0	3	3	1	2	3	2	0	2	2	0
Seq1048	TGGTCCGCGCCTCCATGTGCTGTAATTGTG	30	3	2	1	2	0	3	2	0	2	3	1	2	0	0	1	1	9	1	5	1	2	0	2	2	5	1	2	1	1	2
Seq1049	AAGGGATATGATGGCTAGTGAGAACGTATG	30	4	2	6	1	1	1	2	1	0	2	1	0	1	1	1	1	2	2	1	3	1	4	1	3	4	4	1	1	5	0
Seq1050	CGCGATCTTGCGGGTGGGTGGGTGGCCTTC	30	1	1	0	0	2	5	1	2	0	1	4	4	2	5	3	2	4	1	1	1	3	0	2	2	2	1	1	3	0	3
Seq1051	GGTTGTCAAGTTCCCGGGAGACTTGCTCG	29	0	1	2	2	4	0	1	1	1	2	2	4	1	4	2	3	7	0	2	0	2	0	3	1	3	2	1	0	0	6
Seq1052	AGGCTAGCATCCTTTTTCCCTCCTCTCTTG	30	2	0	0	0	0	0	0	0	3	0	3	1	2	9	4	1	0	1	1	1	6	3	0	4	5	4	2	0	2	3
Seq1053	GTGCATGAAGGCTAGGTTCCGTTCCGTATG	30	1	2	1	2	0	2	3	0	4	4	3	3	5	3	5	2	1	1	2	2	0	0	1	3	0	0	4	3	0	0
Seq1054	CCCACAGTTGGCCTGGATTAGTCATCCGGG	30	3	2	1	1	0	1	2	0	9	1	2	4	2	2	0	3	4	0	4	1	1	1	1	0	2	0	2	2	5	1
Seq1055	GGATAATTCCGCATGGGTGGGCCAACGCTG	30	2	1	3	2	0	3	3	0	4	3	0	4	0	3	4	0	1	2	2	0	2	2	1	0	1	3	3	6	2	0
Seq1056	GCGTGAGCCCTTACTCCATGCTGTCCGGTC	30	5	3	3	2	2	2	5	1	4	0	1	0	1	0	3	0	1	2	4	1	2	2	2	2	1	2	2	2	0	2
Seq1057	GGGCTAATTCGGGCTAGCTATGTGCGTATG	30	2	0	6	1	0	0	2	0	0	1	2	1	2	3	1	5	3	0	3	0	4	3	3	2	1	1	0	3	4	4
Seq1058	GTGAACTCTGAAGGCTAGCGAGAGCGTATG	30	3	2	3	1	1	4	1	5	5	2	0	1	1	4	0	0	2	2	2	2	4	3	0	1	2	3	1	0	1	1
Seq1059	GCCCACAGTTGGCCTGTATTCCAATACGGG	30	0	3	3	0	4	1	3	1	1	6	0	0	4	2	4	0	2	0	2	2	1	3	0	3	1	8	0	1	2	0
Seq1060	CCGCGCTCTCCTTGTGCTGTCCTTTTCCC	29	1	2	0	1	0	0	1	2	2	1	6	0	2	3	7	1	2	2	1	2	6	6	0	1	5	0	1	1	0	1
Seq1061	CCCCCCACGCGCGTCCATGTGCTGTCTTCC	30	3	6	3	1	0	1	4	1	4	0	2	1	2	7	1	2	1	2	1	0	1	2	3	1	2	0	1	0	2	3
Seq1062	CCCCCTCCATCGGGCCCTGTCCTGCTGTTC	30	5	3	1	4	0	2	2	1	3	1	3	2	0	0	4	1	2	1	0	3	1	2	1	3	0	6	4	0	1	1
Seq1063	CTCGCGCCCTCCATGTGCTGTGTTTTATCC	30	0	3	3	0	1	0	3	3	2	5	3	0	2	7	3	2	1	0	3	0	1	0	4	0	2	2	4	0	2	0
Seq1064	CCCGATGGGACTAGAGGCTAGCATTCTACC	30	1	4	0	0	1	0	4	3	4	0	1	0	1	6	4	4	4	0	1	0	2	1	1	4	2	1	4	0	2	1
Seq1065	AAGGACTGCTTAGGATCGCGATGATTCAGG	30	0	6	3	2	4	0	4	1	0	1	0	3	1	4	1	0	3	1	4	3	0	1	1	1	1	3	2	1	0	5
Seq1066	GCCGGGTTAGGTTAGGTCTAGGTTGCGTTC	30	2	3	2	3	0	4	3	0	3	4	0	4	3	1	0	4	2	1	1	3	2	4	1	0	3	0	0	1	2	0
Seq1067	GGCGATTACTGTTGGCCCGTCTTATCCGGG	30	1	1	1	0	1	1	1	1	0	3	1	2	4	0	3	1	4	2	3	1	2	2	1	3	7	0	0	5	3	2
Seq1068	CGTGGAATTCAGGCTAGTGGGAACGTATG	29	4	3	4	4	0	0	1	2	3	0	0	4	1	2	0	2	2	0	4	1	2	2	5	0	1	2	1	0	2	4
Seq1069	GGGTGATCAGTTGGCCTGTTAACTAACGGG	30	3	4	0	1	2	0	1	1	2	2	1	2	0	0	4	0	2	2	2	4	2	4	1	0	5	1	3	2	2	3
Seq1070	GGGTGTCGATTTCTAGGGAGAATCGTTCG	29	2	2	2	1	4	1	0	4	0	2	3	1	3	4	3	0	0	1	2	4	3	2	2	0	2	1	1	0	6	0
Seq1071	GGTGTTGGGTTCGTAGAAAGGCTCCCTCTG	30	1	2	1	1	6	4	4	2	0	1	0	4	0	2	0	2	1	7	2	0	1	3	1	2	0	4	3	0	0	2
Seq1072	CACGACCTGTGGGTGGGTGGGTGGATTCTC	30	1	0	1	4	3	2	5	2	3	2	1	1	0	5	5	1	2	4	1	2	1	1	1	4	1	0	1	0	0	2
Seq1073	CATGAGCGTGGGTGGGCGGGTGGTTGCCTC	30	0	0	0	3	1	1	5	1	1	2	3	2	1	7	0	1	0	3	0	3	4	1	2	0	1	3	0	6	1	4
Seq1074	GTGAAGTTGGCCTGGATAATACGATCCGGG	30	5	2	2	2	7	1	1	0	0	3	1	0	4	2	2	2	0	2	1	0	2	4	1	0	2	1	3	1	3	2
Seq1075	GCGTGGAAGTTGGCCCGTCCAGTCTGCGGG	30	2	7	5	1	0	0	5	2	0	1	3	1	1	4	0	3	4	4	0	2	0	0	4	1	0	0	3	1	2	0
Seq1076	GCAGTCAGGGTTTCCATGCACGTGCCCCTC	30	3	2	1	2	2	1	1	2	4	0	0	1	5	0	4	0	0	1	1	4	2	3	4	1	1	5	0	1	4	1
Seq1077	GACTCGCGCCTCCATGTGCTGTGTTTTGCC	30	2	2	0	1	3	0	1	1	4	4	2	1	1	5	3	1	4	1	3	0	0	7	0	2	0	1	2	0	2	3
Seq1078	CGCATGAGGGTCTGGCGCTGGGGTATTGGC	30	5	0	4	2	0	3	0	4	1	1	3	3	4	0	3	1	1	2	1	3	4	1	1	1	1	0	1	4	0	2
Seq1079	GGTAAAAAAGGCTAGGACTGGGTCCGTATG	30	2	0	4	3	0	5	1	0	1	1	0	1	2	2	0	1	2	2	2	2	5	5	3	2	0	3	1	3	3	0
Seq1080	AAGGACTGCTTAGGATTGCGATGATTCAGC	30	1	2	0	2	1	1	3	1	4	1	0	1	6	3	2	1	1	1	3	1	2	1	0	3	2	2	3	1	2	5
Seq1081	CCCCTCCGCGCCTCCATGTGCTGTCTGACC	30	3	2	2	1	1	1	3	2	0	2	0	2	2	7	2	0	1	1	0	4	3	5	0	1	1	0	3	3	1	3
Seq1082	CGCATGAGGGTCTGGCGCTTGGGAATTGGC	30	2	6	2	3	0	0	2	4	0	1	5	0	2	3	0	1	4	3	0	2	1	2	0	5	0	0	0	1	5	2
Seq1083	CGACACTGGTTGGCTTGGTTGGTCGCGTTG	30	1	1	2	2	3	3	3	0	3	0	1	0	8	1	0	1	8	3	0	1	1	0	0	0	4	4	0	0	2	3
Seq1084	CGCGCCTCCCATGTGCTGCCAATGTTTTTC	30	0	0	4	0	1	2	0	4	5	9	1	1	2	2	2	1	1	1	5	2	0	0	2	1	2	1	2	1	2	1
Seq1085	GGCATGAGGGTCTGGCGCTTGGGTATTGGC	30	5	2	3	1	3	1	2	3	4	0	0	1	0	2	2	1	3	2	0	0	0	2	2	0	0	0	1	3	7	5
Seq1086	CCCGTCTTCATGCTGTCGGGTCGCACTTG	29	0	3	1	1	4	0	5	0	1	1	0	3	5	3	3	1	0	1	0	5	2	3	2	2	2	4	0	0	2	1
Seq1087	AACACGGTGGTTGGGTGGGTGGTTATCTTG	30	2	3	5	0	0	1	0	1	3	0	4	0	1	1	0	2	2	2	1	0	0	7	3	4	3	3	0	0	5	2
Seq1088	CCAGTTGGCCTGGGTACACGATTCCCGGG	29	1	1	2	1	5	0	0	2	1	3	0	3	1	0	1	3	2	2	0	4	0	1	1	5	0	1	4	5	3	3
Seq1089	CACAATATGTGGGTGGGCGGGTGGTCCTTT	30	0	1	0	3	3	1	9	0	2	1	3	1	1	1	2	6	0	1	0	4	1	0	3	4	6	1	0	0	0	1
Seq1090	CAGAAATTCGACCGAATAGTCACGTACCGG	30	0	3	2	5	0	2	0	4	6	0	0	0	3	2	0	4	0	4	3	1	0	0	5	2	0	1	2	1	3	2
Seq1091	TGGCCCTACTACGCGCCTCCATGTGCTGTTC	31	3	1	1	3	0	0	2	1	1	3	1	1	1	9	1	1	0	3	1	1	3	5	2	1	1	0	2	2	2	3
Seq1092	GCACAGTTGGCCTGGTTCGTTTACTCCGGG	30	10	1	2	1	1	2	1	2	0	0	1	1	1	1	4	2	2	3	0	0	1	0	3	2	3	1	2	5	3	0
Seq1093	ACCGGGTATTCAGGCTAGCGAGAGCGTATG	30	2	6	1	1	2	1	3	0	1	2	2	4	2	2	2	0	1	1	5	1	1	2	1	2	0	1	3	1	2	3
Seq1094	CGTTCTCCCGGGCTGCCCCTTTTATGTTTG	30	6	3	2	0	1	2	2	0	3	1	0	2	5	3	3	0	1	2	0	1	0	1	0	2	5	4	0	2	3	1
Seq1095	CCCGTGGGTGGGTGGGTGGCAGGTTTCATG	30	0	3	0	1	1	2	0	4	2	3	1	0	1	0	4	3	1	2	4	2	0	8	3	1	2	2	0	3	1	1
Seq1096	GTGCCCGCGCGTCTATCTGTTTATCTCTGT	30	0	1	5	0	1	0	3	1	5	4	2	0	0	3	2	0	2	3	1	1	4	3	1	4	1	2	2	1	1	2
Seq1097	GCCCTGGGTAATGAAGGCTAGCATTCTACC	30	2	4	7	3	1	3	1	1	0	0	7	2	0	6	0	0	1	0	3	2	1	1	1	0	2	2	0	0	2	3
Seq1098	CGGTCAACAGTTGGCCTGCATATTTGCGGG	30	0	0	2	1	0	1	8	1	2	2	3	2	0	1	1	3	0	4	4	2	3	1	1	0	4	1	0	4	1	3
Seq1099	GCGTCGTGGGTGGGTGGGTGGCCTGCTTTC	30	0	1	0	5	0	2	3	2	3	2	1	1	4	4	2	2	1	2	1	3	0	0	5	2	0	3	1	3	2	0
Seq1100	GGTTGGACATCGCTTGGTCTGGTTGGTTTG	30	2	1	5	1	4	1	0	2	3	1	3	1	2	0	1	1	1	0	2	0	1	4	0	5	1	2	6	2	2	1
Seq1101	GCCGAGGGCGGGTGGGTGGCACATTCGATG	30	3	3	4	3	1	0	0	1	3	2	0	2	0	0	0	5	1	0	3	4	2	0	1	1	4	1	4	0	5	2
Seq1102	GACTATATCGCGCCTCCATGTGCTGCTTTC	30	0	2	0	0	2	3	1	3	1	1	6	1	1	3	1	4	0	0	3	2	0	3	1	1	6	5	1	2	2	0
Seq1103	GTCCTCCATCGTCCCTTTTGGATGCTGTTC	30	2	1	1	2	0	0	1	0	0	2	3	5	0	3	0	1	2	1	5	5	3	1	1	2	3	2	4	2	1	2
Seq1104	TCCCCTGTCCGCGCCTCCATGTGCTGTATTG	31	3	3	4	5	1	3	0	5	1	1	0	7	3	2	1	4	0	0	2	1	1	0	0	0	1	1	1	2	1	2
Seq1105	CGAGTGAAGGCTAAGTGTATCCACTGTATG	30	4	2	1	2	2	0	2	1	0	1	2	0	0	1	1	1	3	0	1	2	3	1	5	5	5	2	2	0	3	3
Seq1106	CGTGGGTGGGTGGGTGGTTAGTTGCATTTG	30	5	6	3	0	0	2	1	1	3	1	0	0	5	3	2	3	0	1	1	0	2	2	4	2	2	0	3	0	1	2
Seq1107	GTGGTATTGGGTTAGTATAAAGGATCCGCC	30	0	2	0	2	5	2	0	3	4	1	1	0	3	4	1	1	1	0	4	2	1	3	1	1	3	5	1	1	1	2
Seq1108	GGTATTGAGGGCTAGCTGTAGAAGCGTATG	30	4	2	1	2	0	3	5	1	0	2	0	0	1	2	7	1	3	0	4	2	1	1	1	2	3	4	1	0	1	1
Seq1109	CGCATGAGGTTCTGGCGCTTGGGTATTGGC	30	0	6	2	3	5	1	1	0	2	2	2	0	1	3	1	4	1	2	0	1	1	1	7	2	1	0	2	0	1	3
Seq1110	TCCGCGCCCTCCATGTGCTGTTGTCTCTAC	30	2	5	2	1	0	2	1	0	1	0	0	2	0	5	0	1	4	4	5	2	4	0	0	0	2	1	5	0	5	1
Seq1111	CGCGTGTGCCTTGGTTCGGATCCCTTCCAC	30	2	0	0	6	5	0	0	2	5	2	3	2	7	2	0	1	2	1	3	1	1	0	4	0	1	0	2	1	0	2
Seq1112	TGGATGTGTGTGTTTGTAGTTGCTCTGAT	29	8	2	0	2	0	4	5	1	1	4	2	1	0	2	2	3	2	1	1	2	4	1	0	0	2	3	0	0	1	1
Seq1113	CGATCTCCCGGGCTGCCTGGAATGTCTTTG	30	0	1	3	0	3	2	2	0	0	0	1	2	2	2	1	1	1	4	1	3	1	3	2	1	1	0	2	2	0	13
Seq1114	CGCGAGCCACGTCTTGTTCTGGGCCACTTT	30	0	2	0	4	1	0	0	4	1	1	0	3	0	1	1	4	3	2	7	1	2	5	0	3	0	6	0	1	0	2
Seq1115	GCAATGATGGCTCAAGATTCGATCTTATG	29	5	2	4	2	1	1	2	3	0	2	1	0	0	2	4	3	4	0	3	1	1	1	3	2	0	0	3	1	2	1
Seq1116	CCACTCCCGGGCTGCTTTCTTCCTGACTAC	30	1	5	1	0	0	0	1	2	0	0	4	0	0	4	3	1	8	0	2	0	2	4	4	3	4	1	2	0	1	1
Seq1117	TCCGCGCCGTCCATGTGCTGCCTTCTTTCC	30	5	1	1	2	2	0	1	1	2	1	1	3	4	0	1	0	0	0	2	1	3	5	4	1	3	3	1	2	1	3
Seq1118	TCGTCCGCGCCTCCATGTGCTGGTTCATAC	30	1	4	0	0	3	2	0	3	4	0	2	1	4	5	0	1	2	1	1	5	1	2	1	1	1	3	4	0	1	1
Seq1119	GTGATGCGGTGGAGATGTATCAGCACCGTCAACTGAATCGCATGAGGGTCTGGCGCTTGGGTATTGGC	68	1	6	0	1	2	5	3	2	1	2	1	0	3	1	2	1	3	1	0	6	1	0	0	1	1	0	4	2	2	2
Seq1120	TGCAAAAGTGAAGGCTAGCGTGAGTGTATG	30	6	0	3	2	0	0	3	2	3	1	0	1	1	4	3	1	2	1	3	4	1	0	0	7	3	0	0	0	0	3
Seq1121	GGCGCGCATCCATGTGGTGTATTTGCTTTG	30	2	3	4	0	3	1	3	3	0	1	1	0	4	1	1	2	3	1	1	0	3	3	1	0	3	5	0	0	5	0
Seq1122	ATGGCGGGTGGGTGGGTGGAATATTCCTGC	30	1	2	0	0	5	0	4	2	5	4	2	1	0	1	1	1	3	2	1	3	2	1	4	1	3	1	1	1	2	0
Seq1123	GGATCGTCGTATCGTAGGCCAGTATTCATG	30	3	2	0	3	2	0	0	4	4	2	0	1	3	3	0	1	0	4	1	2	2	3	3	0	3	2	2	0	1	3
Seq1124	ACTAGCGGGTGGGTGGGTGGACAGGTATTC	30	1	0	2	3	0	1	1	2	3	1	1	1	4	6	2	0	0	0	0	6	2	1	2	3	1	3	1	5	1	1
Seq1125	CTCGCCGCCGTTCCAGGGTATACACGTGGC	30	3	1	0	5	3	0	3	6	0	0	1	3	4	0	2	0	4	2	2	1	1	0	1	0	4	2	2	1	0	3
Seq1126	GCGGGTGGGTGGGTGGTACTCAGTTCTTTG	30	0	0	0	2	2	0	4	5	2	1	0	0	1	1	0	1	2	2	0	4	6	5	3	4	0	0	0	3	5	1
Seq1127	TCGCGCCTCCATGTGCTGGTTTTCCCGTTC	30	0	1	1	1	4	6	4	1	0	2	3	2	2	0	0	0	5	0	2	1	5	2	2	1	0	1	3	1	2	2
Seq1128	AGTGTTCCGAGGATCAAGGGTTCCCCGCTC	30	2	1	1	1	3	0	5	3	1	6	2	0	3	1	3	0	1	2	1	2	3	2	0	3	4	1	0	3	0	0
Seq1129	CCGCGCTCTCCATGTGCTGTTTGTCCGGTT	30	1	3	0	3	2	0	0	2	2	0	2	3	2	4	2	1	4	1	1	4	0	2	2	2	0	3	2	4	1	1
Seq1130	CCCGCGCCGTCCATGTGCTGTGTTGTTTCC	30	2	2	2	0	1	5	2	3	0	0	3	0	1	1	1	0	1	3	4	2	4	2	0	2	3	0	4	1	4	1
Seq1131	CCGCGCCTCCATGTGCTGTTTGGTCCTCTT	30	0	4	1	0	1	1	2	2	2	3	4	0	2	4	0	1	2	2	2	1	2	1	1	0	5	2	1	2	0	6
Seq1132	GTTGGCTAAAATGCCCGGTATGGTATTTTG	30	0	0	0	2	2	0	2	7	1	0	0	3	3	1	0	1	1	2	4	1	3	2	1	1	1	4	2	2	5	3
Seq1133	GGACCCGTCTAATGATGGCTAGCATCTGGG	30	3	0	2	1	3	2	7	1	0	0	2	0	1	0	4	1	2	0	2	6	2	0	1	2	0	3	3	1	2	3
Seq1134	GCGGGTGGGTGGGTGGAATCTGTTGCGGAC	30	1	2	0	1	2	2	1	1	0	1	0	1	1	3	4	8	5	2	0	2	1	2	2	0	1	0	1	4	2	3
Seq1135	CGCGCCTCCATGTGCTGTTGGTTTCACGTC	30	0	0	3	0	4	2	3	1	0	2	2	0	9	2	0	1	2	1	3	1	0	6	0	2	2	4	1	0	0	2
Seq1136	TCCCGCGCCTCCATGTGCTGGTCCTGCTTC	30	2	2	0	2	0	2	1	2	1	4	2	1	2	1	3	0	2	3	0	0	1	4	2	1	2	0	3	3	3	4
Seq1137	AGCGGGTGGGTGGGTGGAATTCAGTACTCC	30	2	0	0	4	5	4	0	0	0	1	0	4	1	2	1	2	1	2	1	2	0	2	4	1	1	6	1	0	6	0
Seq1138	GCTGATGAAGGCTAGAGGGGATCTCGTATG	30	3	3	2	0	1	2	2	0	2	0	1	3	0	3	3	1	1	3	1	2	2	1	3	0	0	3	4	0	5	2
Seq1139	GTGGGTGGGTGGGTGGTAACGAGTTTGACC	30	2	0	1	2	0	5	0	3	2	3	1	5	0	1	2	0	2	1	1	4	1	1	6	2	2	2	0	3	1	0
Seq1140	TGGATGTGTGTGTTATGTAGTTGCTCTGAT	30	0	2	0	4	0	3	8	1	2	2	1	1	3	2	0	3	2	1	3	2	0	4	2	0	1	2	0	0	1	3
Seq1141	GTGATGCGATGGGGATGTATCAGCACCGTCAACTGAATCGCATGAGGGTCTGGCGCTTGGGTATTGGC	68	0	0	4	2	2	2	4	4	1	1	0	2	3	0	1	0	1	2	2	2	0	2	3	2	3	1	2	1	1	5
Seq1142	TGGATGTGTGTGTTGTGTAGTTGCCTCTGAT	31	0	2	0	0	4	0	2	2	2	2	3	0	2	2	1	3	4	4	2	3	1	1	2	1	1	2	3	1	2	1
Seq1143	CCGCGCCTCCATGTGCTGGGTTACTCCTTG	30	3	1	1	2	0	2	2	0	1	2	0	2	3	3	0	0	3	3	3	2	1	2	3	5	1	1	3	0	1	3
Seq1144	TCCCCTACGCGCCTCCCATGTGCTGCTTAC	30	2	0	1	5	1	1	1	2	2	2	2	2	3	0	0	0	2	2	2	1	2	5	0	3	4	0	1	4	3	0
Seq1145	TCCTCGCGCCTCCATGTGCTGCTCCTGACC	30	3	1	0	3	0	1	1	1	1	0	5	2	4	3	6	3	3	1	0	0	0	4	3	1	2	1	1	2	0	1
Seq1146	CCAGTTGGCCTGAAACTGTGCTCTTTCGGG	30	4	0	1	0	0	4	1	0	4	0	1	1	2	5	0	0	4	1	2	3	1	1	2	0	2	4	3	3	0	4
Seq1147	ACCCGCGCCTCCATGTGCTGTGATGCCCTC	30	4	4	1	4	0	0	2	3	2	1	5	0	0	4	0	0	2	0	2	2	1	1	0	5	3	2	5	0	0	0
Seq1148	CGCATGAGCGTCTGGCGCTTGGGTATTGGC	30	0	2	1	1	1	4	0	0	3	1	0	1	4	3	0	0	1	1	2	2	2	1	2	0	1	5	5	3	2	5
Seq1149	GTGGGTGGGTGGGTGGTAACAGTTTCGTAC	30	1	0	0	2	2	2	0	1	6	0	5	0	0	0	3	0	2	4	2	3	3	2	6	3	2	0	1	1	2	0
Seq1150	CCCAGTTGGCCTGCAATTTTGATGTGCGGG	30	1	7	2	1	1	2	1	2	0	2	1	3	1	1	2	0	1	0	0	3	2	2	6	5	1	2	1	0	1	2
Seq1151	AAGGACTGCTTAGGATTGCGATGATTCATG	30	0	0	4	0	3	0	3	1	3	2	3	0	2	5	1	2	5	1	1	0	1	6	2	1	2	1	1	0	3	0
Seq1152	CGTAGGGAGGGCTAGTGTTGTTAACGTATG	30	4	3	2	1	1	3	1	1	1	1	1	1	5	1	2	0	1	1	3	2	4	1	3	1	0	3	1	0	2	3
Seq1153	GCGCGCATTGAGGCTAGATTTGATCGTATG	30	1	0	0	2	1	2	0	1	1	0	1	2	1	1	1	1	5	1	4	4	2	1	4	3	3	4	2	2	3	0
Seq1154	AAGGACTGCTTAGGATTGCGATGATCAGG	29	2	1	4	0	0	0	4	1	2	1	3	1	5	3	2	1	2	1	2	2	2	2	1	1	3	1	2	0	1	3
Seq1155	AAGGACTGCTTGGGATTGCGATGATTCAGG	30	1	4	1	3	2	1	0	1	3	0	2	0	9	1	2	0	5	1	1	0	3	1	0	1	2	1	0	3	3	2
Seq1156	GTAGGTTGGTAGTTCTAGGGAGACTGCTCG	30	5	7	4	2	1	3	2	1	1	0	0	1	3	2	4	0	1	1	0	0	1	1	3	0	6	0	1	0	0	3
Seq1157	GACCTCTCTGCGCCTCCATGTGCTGTTCTC	30	2	0	0	1	3	1	1	4	3	2	0	1	1	3	0	5	0	0	1	0	4	6	0	1	1	2	4	1	3	3
Seq1158	GGGCGTGTCCTTGAAGGCTAGCATTCTACC	30	3	1	4	0	3	0	1	2	0	3	1	1	1	7	1	1	2	1	0	0	0	3	2	3	1	3	1	1	1	6
Seq1159	CCCCGTCCGAACCAGGTTTCCTGCACTCCC	30	4	2	2	2	3	0	2	4	4	1	1	0	1	2	1	3	0	2	1	1	1	1	2	0	3	2	3	1	4	0
Seq1160	GCGCGCCTCCATGTGCTGGTTTGTTCTATTG	31	1	4	3	1	4	0	3	1	1	2	2	2	0	1	0	2	1	1	0	2	6	1	3	1	1	0	1	4	2	2
Seq1161	CACGAACCGAGGGCGGGTGGGTGGTATTTC	30	0	0	0	0	6	0	2	1	3	1	0	5	2	7	0	2	1	4	0	1	5	3	2	1	2	1	0	2	1	0
Seq1162	TCGCGCCCTCCATGTGCTGCCCATTGTCTC	30	1	3	1	0	2	1	0	0	2	4	5	1	1	3	1	0	2	0	5	2	0	1	7	0	4	1	3	0	0	2
Seq1163	CCCCCTGGCATGCAAATGTGCTCGGTTCCC	30	0	3	1	1	3	2	2	0	0	4	2	7	0	2	1	0	4	2	2	3	0	3	3	1	0	0	4	0	0	2
Seq1164	CCTGGGGGCTGGCGCTTGGGTTTTGGCATGG	31	0	1	1	0	1	2	2	2	4	1	1	2	3	0	0	3	3	0	3	1	4	0	1	0	2	1	7	0	1	6
Seq1165	GTACAGCGGGTGGGAGGGTGGAGTACTTTC	30	3	3	2	7	3	2	0	2	1	2	1	0	1	1	0	1	1	3	0	5	1	1	3	2	0	4	0	0	3	0
Seq1166	GGGTTTGCCTCGGTTCGGATCCCTTACCCC	30	3	1	4	1	2	3	4	1	0	1	3	1	4	2	0	0	0	2	0	2	2	0	1	3	3	2	1	0	4	2
Seq1167	CCCAGTTGGCCTGGACTTGTGTTATCCGGG	30	2	1	2	2	1	2	3	1	2	1	0	0	1	5	1	4	3	1	1	5	3	0	2	0	2	0	3	0	3	1
Seq1168	ACCACGTGTGAAGGCTAGAGTAGTCGTATG	30	0	1	0	0	0	2	0	2	2	1	4	2	0	2	1	2	6	0	4	7	6	1	1	1	0	1	2	1	2	1
Seq1169	GTCCCCTAGCTCCTAGTGGTGTGTTTACTAC	31	1	0	2	0	0	3	0	2	6	3	0	0	2	4	1	1	3	2	2	1	2	2	4	1	3	4	3	0	0	0
Seq1170	GGTCCCTGATGGCTAGCGTTATAGCGTATG	30	1	1	2	2	2	1	0	2	5	1	7	0	1	0	4	1	1	0	2	1	2	2	2	1	1	3	3	2	1	1
Seq1171	CGCGCCTCCATGTGCTGCTTGTACTTCTCG	30	3	1	2	1	2	4	8	2	2	0	0	0	1	1	6	0	0	6	0	0	1	0	1	2	0	0	2	1	3	3
Seq1172	CCCCAATCGCCGGGCTGCTGTTCTGGTTTC	30	1	2	2	0	3	1	2	0	1	2	2	1	0	2	0	1	2	3	2	0	1	1	3	4	4	3	1	2	3	3
Seq1173	CGTGGGTGGGTGGGTGGAATCGTTGACCTC	30	2	3	0	1	0	4	2	3	2	1	1	1	0	2	4	0	2	0	1	3	0	1	1	1	2	3	5	3	2	2
Seq1174	TCGCGCCTCCATGTTGCTGCCCTATGTTCC	30	2	4	3	1	2	0	1	3	4	1	2	4	5	1	4	2	1	0	0	3	2	1	0	0	1	1	0	2	0	2
Seq1175	TGGGATGGTTCAGGCTAGTGAGAACGTATG	30	8	1	4	0	5	4	0	4	1	0	0	2	2	3	0	1	2	0	0	0	1	5	1	1	1	0	1	0	3	2
Seq1176	GTTGCTTGGGTTTGGCTTGGGTCTGGCTTG	30	0	0	2	4	0	2	3	1	1	1	0	3	2	2	2	2	5	1	1	1	1	1	1	1	2	2	3	1	4	3
Seq1177	GTGGGTGGGTGGGTGGTTTGGTCATGTTGC	30	1	3	3	0	3	0	4	1	4	2	1	1	0	0	2	0	0	2	2	3	1	4	0	6	0	3	0	3	0	3
Seq1178	GGACAGTTGGCCTGGTTCTTGTCTACCGGG	30	2	0	5	2	4	1	3	0	3	0	1	1	0	3	4	1	0	1	0	4	0	3	4	1	3	1	1	2	2	0
Seq1179	GCGGTAACGGCGTTTGAGTGTCTTCGCTTG	30	4	0	4	1	1	0	1	3	1	0	2	3	2	6	3	0	2	1	0	1	0	0	0	1	1	4	2	1	5	3
Seq1180	CATCGTGGGCGGGTGGGTGGTATGATTCTG	30	3	1	2	3	2	3	2	0	0	1	2	2	0	2	5	2	2	1	1	3	2	2	0	1	2	0	2	1	4	1
Seq1181	CCTGTGGGGGGGTGGGTGGCAGACTTCAGTG	31	2	1	2	4	1	2	0	3	1	3	0	0	0	0	5	1	0	4	0	1	1	3	1	6	1	2	4	0	2	2
Seq1182	CGCATGAGGGTCTGGCGCTTGGGTATTGTC	30	0	2	1	3	2	0	3	4	1	1	2	2	3	1	3	0	3	1	1	3	1	3	0	0	2	1	1	2	1	5
Seq1183	GGGGTTACAGTTGGCCTGGATCTATACGGG	30	5	3	5	4	1	1	2	1	1	0	0	2	2	0	0	7	1	0	2	0	0	0	3	1	1	1	3	3	1	1
Seq1184	CTCGCCGCCGTTCCAGGGTATGCACGTGTC	30	1	2	1	3	6	1	0	1	2	4	0	0	1	5	2	1	1	3	2	1	2	0	4	2	2	0	0	3	0	1
Seq1185	AAGGACTGCTTAGGATTGCGATGATTCAAG	30	1	2	2	4	1	1	0	1	4	1	1	3	1	2	2	1	5	3	1	0	2	1	1	0	1	4	0	2	3	1
Seq1186	TCGCGCCCTCCATGTGCTGCTGCCTTCTC	29	2	1	0	2	0	2	1	2	2	0	3	3	2	5	1	1	7	0	2	1	2	5	0	0	1	0	1	3	1	1
Seq1187	GGTATTGGGTTCGTAGAAATGCTCCCTCTG	30	3	0	1	1	0	0	2	3	2	3	4	2	3	4	1	0	1	2	2	1	1	2	0	5	0	2	0	1	5	0
Seq1188	CGTAGTTCAGTCGTTTTGTGGCACTGCACG	30	0	1	0	2	6	1	0	2	1	1	2	1	2	6	0	3	1	3	1	1	6	4	0	1	4	0	2	0	0	0
Seq1189	GTGGGTGGGTGGGTGGTTCACAGTTTGGCC	30	2	2	2	1	1	1	2	2	2	0	1	1	0	3	3	5	0	1	3	0	3	1	0	2	3	3	0	2	2	3
Seq1190	CACGCTCGTGGGTGGGTGGGTGGTTTCGTC	30	2	0	0	2	0	3	2	0	1	2	2	2	3	7	3	1	2	0	1	0	2	4	3	0	3	2	1	1	2	0
Seq1191	CCACTCCCGGGCTGCTGTTCCCCTTCCTAC	30	0	2	0	0	4	0	2	1	8	0	2	1	2	6	0	0	3	1	0	2	3	0	1	2	0	2	4	0	3	2
Seq1192	GCCTCTTTTCGCGCCTCCATGTGCTGTGT	29	5	2	2	3	0	3	0	2	1	2	3	1	2	0	0	4	2	6	1	0	0	1	2	0	0	0	3	4	2	0
Seq1193	CGCATGAGGGTCTGGCGCTTGGGTATTGGCGTGATGCGATGGAGATGCATCAGCACCGTCAACTGAATCGCATGAGGGTCTGGCGCTTGGGTATTGGC	98	2	1	1	2	0	0	1	3	3	3	1	3	2	3	0	3	3	2	1	0	2	1	2	2	2	3	1	0	1	3
Seq1194	GGTATTGGGTTCGTAGAAAGGCACCCTCTG	30	2	1	1	1	0	0	3	1	4	0	1	6	3	4	2	1	0	3	0	1	0	2	1	5	3	3	2	0	0	1
Seq1195	ACTCGGCGGATGGGTGGGACGTATTTACTG	30	3	0	0	2	2	0	0	2	3	4	0	1	4	1	4	1	2	2	1	2	1	6	1	0	4	2	1	2	0	0
Seq1196	CCAGTTGATTAGTTTCATAGGGAGAACGAG	30	3	1	1	2	0	2	2	0	2	1	3	1	3	1	0	2	0	2	2	2	3	2	3	1	2	0	2	2	2	4
Seq1197	TGGGTTCGCGCCGTCCATGTGCTGTTTCTC	30	3	2	2	2	3	0	0	3	3	2	0	1	0	3	0	0	2	0	4	6	3	2	2	1	2	1	0	1	2	1
Seq1198	GTGAATCCCGCGCCTCCATGTGCTGCTCTC	30	1	0	0	2	0	0	0	3	0	1	0	0	7	3	3	3	0	1	2	3	7	4	1	1	1	3	1	1	1	2
Seq1199	CGATCTCCCGGGCTGCTATGCTTTTGGTTC	30	2	1	2	1	1	3	1	1	2	0	0	4	4	0	1	1	2	0	5	0	2	0	0	2	1	4	1	2	3	5
Seq1200	GTCTCCTATCCGCGCCTCCATGTGCTGTTC	30	0	1	4	0	0	6	0	0	4	2	4	2	4	1	2	0	1	3	1	0	7	5	1	0	0	0	0	3	0	0
Seq1201	TAGCGCGCCTCCATGTGCTGTTGTGTCTTC	30	3	2	1	2	2	0	0	2	0	4	1	0	3	2	0	0	1	1	2	0	0	5	7	5	0	0	1	0	7	0
Seq1202	CCGGTACAGTTGGCCTGCTTTTCTTGCGGG	30	1	4	1	1	0	1	2	3	0	1	0	0	2	3	2	1	2	2	1	2	0	4	4	2	2	1	3	0	1	5
Seq1203	CCACCTCGCGCCTCCATGTGCTGACTTTTC	30	2	0	1	0	0	0	3	8	0	2	1	0	0	0	1	1	1	3	5	2	2	1	2	3	0	3	3	2	1	4
Seq1204	CACCGCCCATTATGTGGGGCAGCGGCCGTG	30	2	1	2	3	0	2	2	4	3	0	5	0	2	3	0	1	2	2	1	3	2	0	0	2	2	3	1	0	0	3
Seq1205	CTGCGCGCCTCCATGTGCTGTGCTTCTTTC	30	0	0	3	1	3	1	0	5	3	2	1	1	2	5	1	1	0	0	2	2	2	0	5	1	2	3	1	3	0	1
Seq1206	GCTGTGGGTGGGAGGGTGGAACCATTCTGG	30	0	6	1	2	2	3	3	3	3	3	1	1	0	0	0	3	3	2	0	2	1	3	3	0	3	0	0	0	3	0
Seq1207	CGCATGAGGGTCTGGCGCTTGGGTATTGCC	30	3	1	1	1	1	2	2	3	5	1	0	0	4	3	2	1	2	0	1	0	0	2	0	0	1	4	3	6	0	2
Seq1208	CAGTCGTGTGAAGGCTAGCGTTGCGTATG	29	5	2	0	3	0	3	2	1	1	2	2	4	1	1	0	0	0	0	1	0	3	3	5	1	1	2	0	0	4	4
Seq1209	TCGCGCCTCCATGTGCTGTCCGTTATGCTC	30	5	0	7	0	2	1	1	1	2	2	4	2	2	1	1	2	0	2	1	0	6	2	0	0	1	3	0	0	0	3
Seq1210	CGCGCCCTCCATGTGCTGCTCCTTTTCCCG	30	4	2	2	2	1	0	3	4	0	0	0	3	0	2	1	3	0	3	2	3	1	0	0	2	2	3	1	3	3	1
Seq1211	TCGGCGGATGGGTGGGAGATTCCACGGTGC	30	6	0	4	3	4	0	1	0	2	2	0	0	3	3	3	0	1	5	0	0	4	1	2	0	2	1	1	1	1	1
Seq1212	TGGGACAATTATGGCTAGTGGGAACGTATG	30	0	2	6	0	1	1	4	0	0	0	4	0	1	2	3	3	3	2	2	0	1	1	1	1	4	0	4	2	2	1
Seq1213	CGTACTGCGATGATGGCTAGCAATCAGTG	29	0	2	2	3	0	3	2	1	0	2	5	0	5	0	4	1	1	0	1	1	2	0	3	0	2	0	4	1	4	2
Seq1214	CGAGTCCTTGTGGGTGGGTGGGTGGTCCCTC	31	1	1	0	2	0	3	2	5	1	3	3	0	0	1	2	2	2	2	5	2	0	1	3	0	4	0	0	1	3	2
Seq1215	GGATTGTCGTATCGTAGGTCAGTATTCATG	30	3	0	3	2	2	1	0	1	1	3	4	1	4	2	5	0	3	0	4	0	0	2	3	2	0	0	0	2	1	1
Seq1216	CTAATTGAGGGCTAGTCGTAGGGACGTATG	30	2	0	5	5	2	1	1	4	1	0	0	1	2	3	1	0	4	0	2	1	3	3	3	2	1	0	1	0	1	1
Seq1217	GGCATGATGGCTAGGAGTTTTGTCCGTATG	30	2	7	3	1	3	0	0	3	0	1	0	1	0	3	6	1	0	0	1	1	1	2	3	1	1	1	1	4	2	1
Seq1218	GGTCTTGTGGGTGGGTGGGAGTTGTACCTC	30	2	1	1	0	1	2	1	0	0	0	0	4	3	4	2	1	4	2	0	5	3	1	3	1	2	2	0	0	3	2
Seq1219	CTCGTGGGAGGGTGGGTGGATGATTCCGTG	30	6	0	1	3	3	1	1	1	2	1	1	2	2	1	6	2	1	0	0	5	1	1	2	2	0	1	0	0	2	2
Seq1220	CGTGATGAAGGCTAATGGCTGGCATGTATG	30	2	0	1	2	2	1	1	2	2	1	2	3	1	3	1	2	3	1	1	1	1	3	0	5	1	1	2	1	3	1
Seq1221	GGTATTGGGTTCGTAGAAAGGCTCCCTCTC	30	0	1	2	2	1	0	0	1	0	1	0	3	2	1	1	2	1	8	3	4	3	0	2	0	2	2	4	0	2	2
Seq1222	CGCATGAGGGTCTGGCGCTTGGGTATTGGG	30	1	2	1	2	1	0	0	1	1	3	0	2	0	4	1	3	1	0	4	0	2	3	2	1	2	1	2	4	2	4
Seq1223	CGTATACTTCGCGCCTCCATGTGCTGCTCC	30	1	5	0	1	0	1	2	0	3	0	1	1	3	5	1	0	0	2	2	2	1	2	1	4	1	3	0	0	2	6
Seq1224	GGATCGTCGTATCGTAGGTCAGTATTCAGG	30	2	1	2	2	2	1	4	2	0	5	3	0	5	0	4	1	3	0	0	3	1	0	2	0	1	0	0	1	1	4
Seq1225	GGGTTGTCCCTGATGGCTAGCTTGCGTATG	30	2	0	1	5	1	4	1	3	0	1	0	6	1	0	2	1	2	3	0	2	3	2	3	1	0	1	1	0	4	0
Seq1226	GATCGTGGGTGGGTGGGCGGTCTCATTCTG	30	2	1	5	2	2	0	2	1	1	2	1	5	2	1	1	3	3	2	4	1	0	1	0	2	1	2	0	0	2	1
Seq1227	CGAGTCGGTGGTTGGGAGGGAGCTCGATCTG	31	4	0	2	4	1	3	1	4	4	2	3	0	0	1	2	1	0	1	4	0	6	1	0	0	2	0	0	1	2	1
Seq1228	CCGCGCCCTTCCATGTGCTGTCTTTTCTC	29	3	2	2	0	3	0	0	2	4	2	1	3	3	2	1	2	2	1	1	3	3	0	4	1	0	0	0	1	1	3
Seq1229	GCGTTGTTTGGATTGGGGGGCCTGGCCTCG	30	3	5	2	0	0	1	2	3	0	3	0	0	2	1	1	1	0	2	2	0	2	3	5	1	0	4	2	3	2	0
Seq1230	GTCGCCCCCTTTGTTCCATGCTGCCCGGTC	30	2	2	1	5	2	1	2	1	5	2	2	2	1	2	0	2	0	0	1	3	0	0	3	2	0	3	2	0	0	4
Seq1231	CGCGCCTCCATGTGCTGCTCTGTTTTCCGC	30	2	2	0	0	0	0	6	0	2	1	6	2	0	0	5	2	0	5	1	2	4	0	1	3	0	1	4	0	0	1
Seq1232	GGGGGGCACTGAAGTTGGCCTGTTTATCGGG	31	0	0	3	2	0	4	3	2	3	0	3	3	0	3	1	1	1	2	0	3	1	3	1	1	3	0	1	3	1	2
Seq1233	CGCATGAGGGTCTGGCGCTTGGGTATTGGCGTGATGCGATGGAGGTGTATCAGCACCGTCAACTGAATCGCATGAGGGTCTGGCGCTTGGGTATTGGC	98	0	4	2	3	0	2	1	4	2	1	2	0	0	0	2	2	1	1	4	1	3	4	3	1	0	1	2	2	0	1
Seq1234	CCTTCGCGCCTCCATGTGCTGCTCTTTACC	30	1	2	1	1	5	4	1	3	3	4	1	0	0	1	1	0	1	1	5	2	1	7	0	1	0	0	0	1	0	2
Seq1235	ACGCGCCTCCATGTCTGCTGTTTGTCCTCC	30	2	5	2	4	2	0	2	0	2	2	0	2	0	2	2	4	2	2	1	3	3	0	0	0	0	1	2	2	0	2
Seq1236	CGCTCTCCACGGGCTGTCTTTGTGTTTTGG	30	1	0	4	4	2	2	0	2	1	0	1	1	4	1	2	2	1	0	0	5	3	3	2	1	0	2	3	0	0	2
Seq1237	GGTCACTCATGTTGGCCTGGATTTTCCGGG	30	2	1	4	3	1	1	2	3	2	0	0	1	3	2	0	1	0	2	1	7	0	6	3	0	0	0	1	0	2	1
Seq1238	AGGCTCAGGGGTCTTTGGGGGTTCCCTATG	30	9	4	3	3	1	0	2	0	1	2	0	1	0	6	0	3	0	1	0	0	0	2	0	0	0	2	3	2	0	4
Seq1239	ACACGTAGGTGGCGGTTATCCAAGGGCCCG	30	1	0	0	10	4	2	0	2	0	2	5	0	0	1	2	1	0	4	1	1	0	0	3	1	1	0	2	1	3	2
Seq1240	CCGGTGAAGGCTAGTGTTCGGTCACGTATG	30	5	1	1	0	0	2	4	1	0	1	3	5	1	2	1	0	0	0	5	1	3	1	2	3	0	0	3	0	3	1
Seq1241	TGGGACTGCTCGGGATTGCGGACTTCGTAG	30	5	1	4	5	2	0	1	0	1	1	0	0	6	3	0	1	1	2	0	1	0	0	1	0	7	2	0	0	5	0
Seq1242	CGCGCCTCCATGTGCTGCCCTATATTCTGG	30	1	0	1	0	4	1	0	0	6	1	1	4	1	1	3	0	0	2	1	1	1	5	2	2	1	2	0	4	1	3
Seq1243	TGGATGTGTGTGTTTGTGTAGTTGCTCTGAT	31	1	0	1	0	2	2	3	3	2	2	1	2	1	3	3	1	5	0	3	3	1	1	1	5	0	1	0	0	1	1
Seq1244	GCGAATTCACCGCTCATGCTGTCCGGCCCC	30	2	2	0	2	1	1	3	1	1	1	1	2	1	3	1	0	0	2	3	2	3	9	1	1	1	0	1	0	3	1
Seq1245	CAGGGGACTACACTTCCAGGGAGAGTGTTG	30	4	4	0	0	6	1	0	1	2	1	1	0	3	4	1	0	1	0	2	2	3	2	3	0	0	1	0	2	4	1
Seq1246	GTTGGCCCGGAGTCTATCTGGGGTGCTGTC	30	0	1	5	1	1	0	3	0	3	3	2	0	0	1	0	3	2	4	2	0	3	2	3	6	0	1	0	0	3	0
Seq1247	GCGGGTGGGTGGGTGGTTTCTCAGTCTTG	29	2	0	2	1	4	0	0	0	2	2	1	4	1	2	0	1	1	2	0	2	0	2	2	2	1	1	4	3	6	1
Seq1248	GTGGGTGGGTGGGTGGATCCTCAGTTGTCC	30	0	1	2	0	3	1	2	0	6	1	1	1	0	1	5	1	1	2	1	4	2	1	0	5	4	0	0	0	2	2
Seq1249	TACGCGCCTCCATGTTGCTGCTTCCCATAC	30	1	2	1	2	2	0	0	0	0	2	3	0	5	5	1	0	4	3	3	0	2	1	5	1	0	0	2	0	3	1
Seq1250	GACCAATTGTGGGTGGGTGGGTGGTTATTG	30	2	1	3	2	1	1	2	0	3	6	0	1	1	0	2	1	0	3	1	2	3	2	0	1	1	0	0	4	1	5
Seq1251	AGGGAAGTGATAGTTGGCCTGCTTGTCGGG	30	2	2	3	2	0	2	0	0	2	0	4	0	0	3	0	3	5	0	2	1	3	2	0	1	3	3	2	0	2	2
Seq1252	GTGGGTGGGTGGGTGGTAAGTTGACCGAC	29	2	0	1	2	1	0	1	3	3	1	2	1	2	3	2	1	4	2	1	2	0	2	1	1	2	3	0	1	5	0
Seq1253	GTCCGCGCCTCCATGTGCTGCGTTGGTCTC	30	2	0	3	2	3	2	0	1	1	1	0	1	4	2	2	0	0	1	2	3	4	1	5	1	0	0	6	1	0	1
Seq1254	ACGCGCGCCCTCCATGTGCTGTTGGTCTTC	30	0	2	1	2	2	2	2	5	1	0	0	0	2	3	6	0	2	3	0	1	0	6	3	1	0	3	1	0	1	0
Seq1255	GGTTTGTGATGGCTAGCCGGGAGGCGTATG	30	2	2	5	10	0	1	2	2	1	0	5	0	1	1	1	3	0	2	1	1	2	1	0	2	0	0	1	1	1	1
Seq1256	ACCCTGCGCGCCTCCATGTGCTGTCTGTTT	30	3	8	2	2	0	4	5	1	1	2	0	0	1	1	4	0	1	0	0	1	1	2	3	0	0	1	1	1	2	2
Seq1257	CTCGTGGGTGGGTGGGCGGTAAGATTCTCG	30	2	0	0	3	4	1	2	0	1	5	3	2	2	1	0	0	0	3	1	1	1	0	3	3	0	2	2	0	2	5
Seq1258	CCAAAGACGGTTAGATGGGGGGGTGCTTTG	30	0	0	11	1	1	3	0	1	2	1	3	1	0	1	2	1	3	2	0	0	2	1	1	1	1	1	3	3	2	1
Seq1259	ACTCGTGGGTGGGTGGGTGGCCTATTCCCG	30	1	2	2	1	1	3	0	0	2	1	1	1	1	5	3	2	2	4	0	2	2	1	2	1	1	0	1	3	2	2
Seq1260	GCGCGCCTCCATGTGCTGTTATCGCTGGCTC	31	0	3	0	5	0	0	1	1	2	1	1	1	2	1	3	0	1	2	5	1	0	2	2	2	4	1	1	2	3	1
Seq1261	ACGAGGGAGTATGACAGGCTAGCAATCTGG	30	2	3	2	2	2	0	0	3	0	2	1	0	2	2	2	1	0	4	2	1	3	1	4	0	1	0	4	0	4	0
Seq1262	GTGTCGGCAACGATTCCAGGTCCTCCGTAC	30	4	2	5	3	0	0	3	1	0	2	2	3	0	1	5	3	0	0	0	1	1	0	2	2	2	0	0	0	6	0
Seq1263	CGTCCTCCCGGGCTGCCTACCTTGTCTTAC	30	1	4	5	1	2	0	2	3	0	3	4	0	0	2	2	2	1	3	1	1	1	1	1	1	0	0	4	2	1	0
Seq1264	GTTGTCAAAGCTCTAGGGAGGCTCTTGTCG	30	1	6	1	2	0	2	0	3	4	2	0	0	2	4	2	1	0	1	1	2	1	1	3	2	1	1	0	4	1	0
Seq1265	GGGTGTCATGATGGCTAGCCGTAGCGTATG	30	0	0	2	1	1	2	3	1	0	0	5	0	1	4	1	1	0	1	2	1	1	2	2	4	2	0	4	2	1	4
Seq1266	TGGATGTGTGTGTTGGTAGTTGCTCTGAT	29	1	0	1	0	6	1	3	2	1	1	0	0	1	1	0	1	1	6	0	4	1	0	3	1	3	1	3	4	1	1
Seq1267	GATAGCGGGTGGGTGGGTGGTAATCATTC	29	1	0	1	0	4	0	3	0	1	2	3	1	1	3	2	0	2	4	5	2	1	1	1	2	0	2	2	1	2	1
Seq1268	GCGGGTGGGTGGGTGGTAAGTTGATCATGC	30	4	0	1	3	1	1	0	0	3	0	2	0	0	1	6	4	1	4	1	2	0	2	4	0	3	0	0	0	1	4
Seq1269	ACCCCCGCGCTTCCATGTGCTGCTGTTCTC	30	3	2	1	0	1	0	4	1	1	0	2	0	4	1	1	1	10	2	1	2	0	1	2	1	1	1	1	1	2	1
Seq1270	GATGTGGGTGGGCGGGTGGTACATTCACCG	30	2	0	0	1	1	2	1	0	4	4	2	0	1	3	3	0	2	0	1	4	0	2	4	1	2	0	3	1	2	2
Seq1271	CCAGTTGGCCTGAGAGTTGTACTTCTCGGG	30	3	1	1	4	0	0	1	0	2	1	1	4	2	2	2	3	2	0	1	0	3	2	2	0	2	2	1	2	3	1
Seq1272	CCGGTGGGTGGGCGGGCGGAGGATCAGATC	30	1	1	4	0	2	2	0	1	3	0	4	1	2	1	1	3	2	0	2	3	2	1	1	0	2	2	0	2	2	3
Seq1273	GCTGTCCGTCCGAACAAGGTCTCCTTAATG	30	2	4	2	2	2	0	0	2	2	1	2	3	2	5	2	0	2	2	0	1	1	1	0	0	0	4	2	2	0	2
Seq1274	CGATCTTCCGGGCTGCCTGCTTACTCTGTG	30	2	2	2	4	0	2	3	1	2	3	0	1	3	2	0	1	1	1	4	0	1	1	3	1	0	1	5	2	0	0
Seq1275	CCACTCCCGGGCTGCCATTGGTTTTGTTTC	30	2	2	3	0	3	2	2	0	1	1	2	0	1	4	0	0	3	1	1	0	1	2	0	6	4	4	0	2	0	1
Seq1276	GACGTATGAGGGCTAGCTTAGGAGCGTATG	30	5	0	4	2	0	2	0	1	4	0	2	1	0	0	2	1	4	0	5	0	2	1	1	1	2	2	2	0	3	1
Seq1277	CCAGTGATGTGGGTGGGTGGGTGGCTACTG	30	0	1	1	0	0	0	1	2	2	1	2	2	0	1	0	0	2	4	0	7	0	3	3	0	0	3	2	2	5	4
Seq1278	GGTCAGGTTGGCTAAAATGCATGCATTTTG	30	2	1	3	3	1	3	0	1	4	2	1	0	0	2	0	2	0	0	1	6	1	5	0	0	0	0	0	1	5	4
Seq1279	CCAGTTGGCCTGCGGAGTTCACTTTGCGGG	30	1	0	2	2	2	3	2	3	4	0	3	2	3	3	1	0	0	0	1	0	4	2	1	0	0	0	0	2	6	1
Seq1280	CGGGTAGTGAAGGCTAGGTTCTACCGTATG	30	9	0	1	2	1	2	5	1	0	0	0	1	2	1	1	2	3	1	0	0	0	1	4	0	6	1	2	0	2	0
Seq1281	TCGCGCCGTCCATGTGCTGTACTTTCATAC	30	4	2	3	3	1	2	1	0	1	0	0	0	1	1	4	0	3	3	2	2	0	6	0	4	1	1	1	1	1	0
Seq1282	CCGTAGGTTGTAGCTGGGGTTGTCCCGTAC	30	3	0	1	0	2	1	3	0	2	0	2	1	3	1	0	3	1	0	1	2	2	1	2	3	3	3	2	0	0	6
Seq1283	GGTCAGTTGGCCTGCGACTTTTTCCGCGGG	30	2	1	3	3	1	1	1	2	0	0	2	0	2	1	0	2	1	1	2	2	2	1	0	1	8	2	0	0	4	3
Seq1284	GCCCTTGGTTCGCGCCTTCCATGTGCTGTC	30	4	3	1	3	0	0	0	0	1	2	0	3	2	4	1	0	0	5	2	2	0	0	0	5	1	4	1	0	2	2
Seq1285	GGTATTGGGTTCCTAGAAAGGCTCCCTCTG	30	1	0	8	5	2	0	2	1	5	3	2	1	0	3	2	0	0	1	0	0	2	1	2	1	0	2	0	2	0	1
Seq1286	GTAGAATGAGGGCTAGTGGATGAACGTATG	30	3	4	0	0	0	3	0	3	1	2	0	0	1	0	4	3	3	0	2	1	0	1	5	3	0	0	4	1	2	1
Seq1287	GTGGGTGGGTGGGTGGTTAGTTGACATATG	30	1	2	2	3	1	2	3	3	0	3	0	5	0	1	4	2	1	1	0	2	0	2	1	3	0	1	0	0	2	2
Seq1288	ACTTGGAGGGCTAGACTGAGATGTCGTATG	30	2	1	2	3	0	1	1	0	5	0	0	3	0	2	0	2	2	2	0	2	1	0	1	1	4	0	0	7	2	3
Seq1289	GTCATAAAGGCTAGCGTGGGTCCGCGTATG	30	4	5	3	1	3	2	3	1	2	1	0	1	0	3	2	3	0	0	1	0	0	1	2	2	2	1	1	0	1	2
Seq1290	GGAACGAAGGCTAGTAGTTGTGTACGTATG	30	1	4	2	0	0	0	0	4	1	2	0	1	1	0	0	4	2	2	0	0	4	2	3	3	3	2	3	0	3	0
Seq1291	CGGCGGGAGGGTGGGTGGAGATTTACCTCG	30	1	1	1	2	0	3	2	2	0	2	0	1	4	0	3	6	0	2	0	0	1	0	1	0	5	0	1	2	0	7
Seq1292	CGCGAGATTTTCCCCATCTTGCTGTCGGCC	30	1	1	2	4	1	0	0	1	3	2	0	0	3	1	1	0	1	4	2	0	1	5	2	2	3	0	2	0	0	5
Seq1293	CCGCGCTCCCATGTGCTGTCGTTTTTTCCC	30	2	2	0	1	1	0	1	1	1	4	3	1	0	4	0	4	0	2	4	2	0	2	1	0	0	3	0	1	5	2
Seq1294	GGCTACAGTTGGCCTGTAATCGATTACGGG	30	3	0	6	0	0	0	2	1	0	0	0	1	3	6	2	1	1	1	2	1	3	1	3	2	1	1	1	1	3	1
Seq1295	GTGGGATGAAGGCTAGTGTTCTTACGTATG	30	1	2	1	1	4	2	1	0	2	0	1	1	0	5	1	2	1	0	3	4	4	2	2	0	1	0	1	1	2	2
Seq1296	CCGCGCCTCCTTGTGCTGTCTCTTCCCCTG	30	3	3	0	3	0	1	0	1	2	3	2	1	0	4	0	1	5	0	1	2	1	2	2	1	1	2	0	0	3	3
Seq1297	GCGCGCCTCCATGTGATGTTTGTCCTCCCC	30	4	1	5	3	0	0	1	3	0	1	4	0	0	3	0	0	1	3	0	0	1	4	2	2	2	2	0	3	0	2
Seq1298	TGCCCTCGCGCCTCCATGTGCTGACTTTTGC	31	1	0	3	3	0	1	2	5	3	4	2	1	0	2	1	1	1	3	1	0	1	1	0	1	1	5	1	3	0	0
Seq1299	CGGCTCCCGGGCTGCTTTGTTCCCTCCTGT	30	0	0	0	2	6	0	0	2	0	3	0	1	1	1	0	1	1	0	3	2	4	2	1	2	2	3	3	1	3	3
Seq1300	CGTGGGTGGGTGGGTGGATAGTTCTTGACC	30	2	6	1	1	1	0	0	0	2	3	0	2	2	1	2	0	0	0	0	0	1	0	3	1	4	4	3	4	2	2
Seq1301	GGCTTTGGCTGGGGCGGTCCCTATTCAATG	30	1	0	1	6	2	0	2	0	1	0	2	3	0	3	0	3	0	2	3	2	6	1	4	2	0	0	1	1	0	1
Seq1302	TGTACACCCGCGCCTCCATGTGCTGCATAC	30	3	1	1	2	0	6	1	2	0	4	2	2	1	0	5	1	2	1	1	1	0	0	2	0	3	0	2	0	3	1
Seq1303	CCCGAATTGTGGGTGGGTGGGTGGTTCTTC	30	3	1	1	1	1	3	1	3	2	2	1	1	0	1	4	2	0	1	2	4	3	0	2	1	1	3	1	2	0	0
Seq1304	CCCTCCCTGATATCAGGCTGTCCGCTCGTG	30	1	2	0	3	0	2	2	1	0	1	1	0	0	0	0	0	4	1	7	0	2	3	4	3	2	2	1	1	2	2
Seq1305	GCGCCTCCATGTGCTGCTCCTCTGTTCTTC	30	4	2	1	1	0	0	0	1	1	4	0	0	0	1	0	0	2	3	0	3	1	4	4	4	0	2	2	3	2	2
Seq1306	ACCGAGCGGTATATCGCTTTGCTGTCGGCC	30	5	1	0	5	3	1	0	0	0	0	2	2	2	2	3	0	0	0	1	1	0	3	5	0	1	2	5	0	3	0
Seq1307	GCGAATTCTCCTCCCCCCATGCTGTCGGTC	30	0	1	0	0	4	3	6	0	4	0	0	0	5	1	1	1	1	0	2	0	1	0	1	1	3	7	1	0	0	4
Seq1308	ACCGTGGGTGGGTGGGTGGCTTTATTCTTG	30	2	2	0	0	0	0	1	2	3	1	1	1	0	1	1	3	1	2	1	4	6	1	3	1	0	4	1	1	2	2
Seq1309	GGCGATGAGGGCTAGGGTAGTACCCGTATG	30	0	3	2	1	1	1	4	0	1	1	0	0	2	1	1	3	2	2	0	3	0	1	3	2	2	0	3	4	1	3
Seq1310	TCCCGCGCCTCCATGTGCTGCTTGTTACTC	30	0	3	0	2	4	0	4	1	6	2	0	0	0	4	0	1	1	2	1	1	2	0	2	1	0	2	0	4	4	0
Seq1311	GCAGATGCAAGTTGGCCTGGACTTTCCGGG	30	5	0	0	2	1	5	2	1	3	0	1	0	0	0	3	2	0	5	0	1	5	3	1	1	0	1	3	0	2	0
Seq1312	TCGCGCCTCCATGTGCCTGCCTGTTATCTTC	31	0	2	1	1	1	2	1	1	1	5	0	2	0	3	0	3	2	4	0	0	1	2	0	6	0	5	0	0	4	0
Seq1313	CGTGGGTGGGTGGGTGGATGGTTGACCGTC	30	0	2	2	1	0	1	3	1	2	1	5	1	0	3	1	3	2	4	0	1	0	0	0	0	0	1	5	1	3	4
Seq1314	GGTATCTGAGGGCTAGCGGAGACGCGTATG	30	2	3	3	0	0	1	0	3	0	1	2	6	0	1	0	5	2	2	1	3	1	2	1	3	1	3	0	0	1	0
Seq1315	CGCATGACGGTCTGGCGCTTGGGTATTGGC	30	3	1	5	1	1	0	2	4	0	0	1	1	4	2	5	0	1	0	3	1	0	0	0	0	6	1	2	0	1	2
Seq1316	CGCATGAGGGTCTCGCGCTTGGGTATTGGC	30	0	1	1	2	1	0	1	0	2	4	0	1	2	2	2	3	0	3	5	1	1	1	2	2	0	0	3	6	0	1
Seq1317	CCGAGACTGTGGGTGGGTGGGCGGTAGTTTC	31	0	0	1	0	2	0	3	0	4	0	0	3	2	0	5	1	0	1	2	3	0	1	2	1	1	6	0	3	2	4
Seq1318	GGGTTTTGGATTGGGGGGTCTGGCCTCACG	30	0	2	2	6	0	1	0	0	1	1	3	1	1	0	0	1	3	3	0	1	2	3	0	1	3	1	1	1	5	4
Seq1319	GGGCAATATGAGGGCTAGCTATGGCGTATG	30	2	2	1	2	0	0	1	0	0	5	2	0	2	3	0	2	1	4	1	2	1	0	3	0	2	7	3	0	0	1
Seq1320	GGATTATGATGGCTAGCGATGTCGCGTATG	30	4	0	7	2	1	0	2	1	1	2	0	3	3	1	0	3	0	0	1	7	2	1	0	2	1	0	1	0	1	1
Seq1321	CGTGAGATAATCACTCCATGCTGCTCGGTC	30	1	2	2	2	1	1	2	0	0	0	3	3	2	3	0	0	0	2	2	1	3	2	3	4	5	1	1	0	1	0
Seq1322	GTGGGAACAGTTGGCCTGAATTGTTTCGGG	30	1	0	2	1	5	2	1	0	3	1	2	1	2	4	1	1	1	0	4	3	2	1	1	0	1	0	2	0	2	3
Seq1323	GATGGAATGAAGGCTAGTTTCCCACGTATG	30	0	1	3	4	1	4	3	0	1	3	0	0	1	2	0	1	2	0	6	1	2	1	3	1	2	1	2	0	2	0
Seq1324	CGCCTCCCGGGCTGCCTGTTTTGTTTTTTG	30	1	2	2	1	0	1	2	4	1	1	0	1	1	1	2	3	0	3	4	3	1	0	1	0	4	1	4	1	1	1
Seq1325	ACGGTCCGTCCGAACCAGGTCTCCTGATTG	30	4	0	1	0	2	2	3	1	3	3	1	0	1	0	3	0	2	0	4	0	2	2	5	1	1	1	0	0	1	4
Seq1326	CCGTCCGAACCAGGTTTCCTGCCCTTATCC	30	3	1	2	1	2	0	2	2	2	2	1	1	3	5	0	2	3	2	0	0	1	0	2	1	1	2	1	1	3	1
Seq1327	AAGGACTGCTTAGGACTGCGATGATTCAGG	30	1	1	2	2	0	4	1	0	1	1	3	4	1	4	3	2	1	2	3	0	2	0	1	1	2	2	0	1	1	1
Seq1328	CGGACGCGAGATGGCTAGTGTTAACGTATG	30	1	3	1	2	1	4	0	2	4	0	2	0	0	0	0	0	3	0	2	0	2	1	2	1	3	1	2	2	7	1
Seq1329	CGCATGAGGGGCTGGCGCTTGGGTATTGGC	30	1	6	1	1	2	1	0	0	3	3	0	2	1	2	1	1	3	1	6	1	0	2	1	1	2	0	2	1	2	0
Seq1330	CCCCGGGGAGATGGCTAGTGATAACGTATG	30	3	2	0	0	3	0	2	0	1	1	7	5	4	1	1	0	0	0	4	2	2	1	0	1	3	0	1	1	2	0
Seq1331	GTTCCTGAAGGCTAGAGTAGGCCTCGTATG	30	1	5	3	1	1	1	0	1	4	1	1	1	5	0	3	2	3	0	0	0	0	2	2	0	1	3	4	0	2	0
Seq1332	CCCGCATGCTGTCTGGTCACCCGCGAGTTG	30	2	3	0	1	0	3	1	0	0	2	4	1	5	0	1	0	1	4	3	1	0	1	3	2	2	3	2	1	0	0
Seq1333	GAGGAAATGAAGGCTAGTCTTGCACGTATG	30	4	0	2	3	1	1	3	0	3	6	0	1	3	0	1	1	0	1	3	0	1	4	2	0	0	1	2	0	2	1
Seq1334	GGCGCACTCGCATGTGCTGTTGTTTGCTTC	30	6	1	1	2	2	0	1	1	2	1	1	1	7	1	0	3	1	0	0	1	1	4	3	1	2	0	1	0	0	2
Seq1335	CAACTATGAGGGCTAGCTGTGTTGCGTATG	30	2	2	2	2	1	6	1	1	0	1	1	0	1	1	2	1	0	1	3	3	0	0	0	1	0	4	1	2	4	3
Seq1336	AGGCTAGCAGGTTTCGACTCTAGGGAGGTC	30	0	0	5	0	1	0	3	0	5	0	2	2	3	0	2	3	2	0	6	1	0	1	1	1	3	0	1	1	0	3
Seq1337	TCGGGTTGGCATCTAGGTTGGGTAGGTTTG	30	3	1	2	0	0	4	1	0	0	0	4	0	8	4	0	1	2	0	0	0	0	0	2	7	5	1	0	0	0	1
Seq1338	CAGGTCGGATCCGCTGGTTGTCCTTTCACG	30	1	4	1	2	4	1	0	1	2	0	2	1	2	2	0	0	0	1	0	0	3	4	0	1	1	2	0	4	2	5
Seq1339	GTGAATGCGGGCTAGACCATGTGTCGTATG	30	2	0	0	1	4	0	0	1	1	0	2	0	1	2	0	1	1	0	9	3	2	1	1	2	4	1	3	0	4	0
Seq1340	GCGGGTGGGTGGGTGGTTAACAGGTTGGCC	30	2	2	2	3	1	3	0	0	1	2	1	1	0	1	1	1	2	2	0	3	3	5	3	1	5	0	0	0	0	1
Seq1341	GTGGTGAGGGCTAGAACTTTTGTTCGTATG	30	2	2	2	1	5	2	0	3	5	2	1	0	3	0	2	0	0	0	1	0	4	2	1	1	1	1	1	1	1	2
Seq1342	CTCGCGCCTCCATGTGCTGTTCTCAAGTGG	30	3	2	2	4	0	3	2	1	1	1	1	2	1	1	0	3	2	4	0	1	3	3	2	0	1	0	0	1	0	2
Seq1343	GCGAATGGTATATCTTCTGCTGCCGGATC	29	1	0	2	0	1	0	1	3	1	1	2	4	0	3	0	3	3	6	3	1	0	1	2	0	2	0	2	1	0	3
Seq1344	GGTAAGTTGGCCTGGATCGTCTAATCCGGG	30	3	1	0	4	2	0	2	0	2	1	1	1	2	1	1	1	2	3	0	5	3	1	2	3	1	0	2	0	0	2
Seq1345	CCTACCCGCGCGCTCCATGTGCTGTTTCTC	30	1	3	1	1	3	0	1	2	1	2	4	1	1	1	0	2	0	1	1	1	1	2	2	3	2	0	1	2	0	6
Seq1346	GGTTCCAGGGTGTGTAGGGTTCCCTCTTTG	30	2	2	2	2	0	1	3	2	0	0	0	3	2	1	1	1	1	0	1	1	2	1	1	4	5	4	2	0	2	0
Seq1347	CGCAAGAGGGTCTGGCGCTTGGGTATTGGC	30	1	3	1	3	3	2	1	5	0	5	0	1	2	0	1	1	0	4	0	0	1	0	2	1	0	5	0	1	1	2
Seq1348	CCCCCGCGCCTCCATGTGCTGCCCCCCCTC	30	0	0	3	1	2	2	2	2	2	0	0	4	0	5	1	1	0	3	6	1	0	1	3	0	3	1	1	1	1	0
Seq1349	CACGACTGGTGGGTGGGTGGAGTGGTTTTC	30	0	1	1	0	2	0	0	0	0	0	1	1	0	2	2	1	5	2	0	3	3	1	5	2	3	2	0	2	3	4
Seq1350	GATAGGCGGGAGGGCGGGTGGATATCATTC	30	2	3	2	0	5	1	2	3	2	1	1	2	3	1	2	1	1	0	0	0	2	0	1	1	2	1	0	2	2	3
Seq1351	CCCGCGCCTCCATGTGCTGCTTCGTTCTGG	30	1	0	2	4	2	3	0	3	3	0	1	2	0	1	1	0	2	2	0	2	1	1	2	1	3	2	1	2	2	2
Seq1352	CCTGTGGGTGGGTGGGTGGCCGATTCCAAG	30	3	1	1	0	1	0	0	3	1	1	0	3	2	0	1	2	1	2	1	5	1	0	2	3	6	1	1	2	2	0
Seq1353	GGTATTGGGTTCGTAGTAAGGCTCCCTCTG	30	2	3	0	2	6	3	1	0	2	0	0	1	2	0	3	2	2	2	3	1	0	2	1	1	0	1	3	0	0	3
Seq1354	GTTGTTCTTCGCGCCTCCTTGTGCTGCTTG	30	2	2	4	1	1	0	1	0	2	1	3	0	2	1	0	1	1	1	2	0	1	5	4	4	3	0	2	0	1	1
Seq1355	GTCGCGGGTGGGTGGGTGGTCTACGTTCTG	30	0	3	2	2	3	0	2	0	0	0	0	3	2	0	0	2	0	4	0	5	0	1	2	0	4	3	2	3	1	2
Seq1356	ACTCCGTCCGAACCGGGTTTCCCGCCTATC	30	0	2	3	0	1	2	2	1	3	0	0	1	9	2	0	2	2	0	4	2	2	0	3	0	2	1	0	0	2	0
Seq1357	GATGCGGGCGGGTGGGTGGTATTCATTCTG	30	1	4	0	2	2	3	2	2	4	3	0	1	1	2	1	0	3	0	0	0	3	5	0	2	1	1	1	1	1	0
Seq1358	GATAGATGATGGCTAGTGGGTATACGTATG	30	3	3	4	6	2	0	1	1	0	2	1	1	3	3	0	1	0	1	1	5	0	1	2	0	1	0	1	0	0	3
Seq1359	TCCGCGCCTCCTTGTGCTGTGTTTCCCTCC	30	0	2	6	2	5	0	1	2	1	1	1	3	0	4	0	0	1	0	4	1	0	0	3	2	0	3	2	0	1	1
Seq1360	GGAGGGCATTCGGGCTAGCGGGAGCGTATG	30	1	0	2	0	2	2	6	1	2	2	0	3	0	0	2	3	2	0	1	3	0	1	0	2	0	6	0	0	4	1
Seq1361	AGGTACCTGGACTTACTAGCCCCTTTCATG	30	0	3	0	1	1	1	1	1	0	1	0	1	3	0	0	3	7	0	0	1	2	1	3	4	0	6	0	3	1	2
Seq1362	AACGGCGGGCGGGTGGGTGGAATGTTATTC	30	0	3	0	4	0	3	0	2	3	3	2	0	2	5	2	0	0	4	0	2	0	1	0	2	0	5	0	0	2	1
Seq1363	CCGTTAGATGATGGCTAGTGTGCACGTATG	30	1	1	1	1	0	0	2	0	1	3	5	0	6	1	1	1	0	1	4	3	3	2	2	0	1	2	0	1	1	2
Seq1364	GTTGGCCTGGCTATGACGGGGTGCTGCTTG	30	0	1	2	0	0	0	0	2	3	4	3	1	0	0	3	3	2	1	2	1	0	2	3	1	5	1	1	3	2	0
Seq1365	CCAACGTGGGTGGGTGGGTGGCCTTGATTC	30	1	0	2	2	1	3	0	0	1	0	1	2	1	3	4	1	3	3	1	3	3	2	0	1	0	3	0	3	1	1
Seq1366	TCAGCGGGTGGGTGGGCGGAGAATTACTCG	30	0	1	3	2	0	0	0	0	0	4	0	0	2	4	1	4	1	2	0	2	1	5	3	4	1	4	0	1	0	1
Seq1367	TGGATGTGTGTTTGTGTAGTTGCTCTGAT	29	4	4	0	0	0	1	3	3	2	2	1	2	2	4	0	0	4	0	0	0	2	2	3	1	0	1	4	1	0	0
Seq1368	CACGCAATAGTGGGTGGGTGGGTGGTCTTC	30	0	1	3	1	1	1	0	1	1	0	4	1	1	5	1	5	1	0	0	2	2	1	0	0	5	0	2	3	1	3
Seq1369	AACCTGCGCGCCTCCATGTGCTGTTTCGTC	30	2	0	0	1	0	1	4	1	2	1	2	1	0	0	5	0	0	1	6	1	4	1	1	0	2	2	1	3	1	2
Seq1370	CGCGCCTCTTCCATGTGCTGCCTTTACCTC	30	1	2	0	1	1	2	0	2	2	4	0	0	1	1	1	1	2	1	1	0	2	2	1	0	2	7	1	1	0	6
Seq1371	CACGGTAGGTGGCCTGTCCGGTGGGACTTG	30	2	2	1	0	0	0	4	1	5	1	3	1	0	4	1	4	1	0	2	0	0	6	1	1	0	3	0	0	1	1
Seq1372	CACGATCGTGGGTGGGTGGGCGGCTATTTC	30	0	0	4	0	1	1	3	0	3	2	0	2	2	1	2	1	4	2	1	6	1	0	1	0	1	2	1	0	3	1
Seq1373	CGCGCCCTCCATGTGCTGTTCCTGGCCTTC	30	1	1	3	6	2	2	1	3	0	2	0	2	1	0	0	2	1	0	0	2	0	1	1	5	0	3	0	2	1	3
Seq1374	CGCGCGTCCATGTGCTGTCCGTTTTTCCTG	30	1	4	1	3	0	3	0	1	2	0	0	2	1	2	1	1	2	2	3	0	1	1	5	1	3	2	1	0	1	1
Seq1375	GGGATTTCGCGCTTCCATGTGCTGCTTTTG	30	2	1	0	1	1	2	1	5	0	3	1	2	0	1	1	2	2	0	1	1	0	1	0	3	4	2	3	1	2	2
Seq1376	TGTGGGTGGGTGGGCGGAAACCGGTTGACTC	31	0	0	1	2	0	0	4	2	1	0	0	0	0	2	1	0	4	2	1	0	2	0	1	1	5	2	0	2	7	5
Seq1377	GGGATTGGCGTTTGGGTCTGGCAACAACG	29	0	1	3	2	2	3	0	1	0	0	2	1	2	6	0	2	1	1	1	4	2	0	2	1	6	1	0	0	1	0
Seq1378	CCACAGTTGGCCTGGTCCGTTTGGTCCGGG	30	0	0	1	1	1	1	3	2	3	1	1	2	1	2	0	3	2	5	3	0	2	5	0	1	0	0	1	0	2	2
Seq1379	GCGGGTGGGTGGGTGGCTCATAGTTTTTTG	30	0	2	2	2	1	1	1	0	2	0	0	0	0	4	6	2	1	2	1	4	2	1	1	1	2	0	1	3	1	2
Seq1380	GGCGGGTGGGTGGGTGGAATTCACTGTGTG	30	1	2	2	1	3	1	0	0	7	2	2	0	1	0	0	0	2	4	1	0	0	0	2	5	2	0	3	2	2	0
Seq1381	GGTCATGTTGGCCCGTCATATCTTGCGGG	29	1	4	1	1	0	0	2	2	1	1	2	0	1	6	1	5	0	0	2	3	1	2	1	0	2	2	0	1	2	1
Seq1382	TCGGTCCGTCCGAACCAGGTCTCCTGATTG	30	2	3	1	2	0	0	1	3	0	2	0	1	2	2	0	4	0	0	4	0	1	4	1	0	4	1	0	2	4	1
Seq1383	CTCGCCGCCGTTCCAGGGTGTACACGTGTC	30	0	1	1	1	1	0	0	2	0	1	1	0	1	5	1	1	0	4	1	0	3	5	5	0	2	4	1	2	0	2
Seq1384	GTGATGCGATGGAGGTGTATCAGCACCGTCAACTGAATCGCATGAGGGTCTGGCGCTTGGGTATTGGC	68	1	2	0	1	3	2	0	3	3	5	3	0	0	2	1	2	1	3	2	0	3	0	0	2	1	1	0	4	0	0
Seq1385	ACGGGTAATTTAGGCTAGCGGGAGCGTATG	30	2	3	3	4	1	1	0	2	3	4	2	2	0	0	1	2	3	0	0	0	1	3	1	1	0	1	3	0	2	0
Seq1386	GTGGGTGGGTGGGTGGTAAGTTGTCCGAC	29	0	5	0	4	1	4	0	2	6	1	0	0	0	1	1	2	0	0	0	1	1	4	0	1	3	2	3	1	1	1
Seq1387	GCGGCGGGTGGGTGTGGTGGAGCATTCGAGG	31	2	0	0	1	2	4	1	1	3	0	1	0	1	1	5	3	0	1	0	3	0	2	1	0	2	1	3	3	2	2
Seq1388	GGATCCCCGCATCGTTGGTCAGTATTCTTC	30	3	0	1	1	3	1	1	0	4	2	2	3	4	0	1	1	2	1	0	0	3	2	1	1	1	1	1	3	2	0
Seq1389	CACCCGCGCCTCCATGTGCTGTACTATTTC	30	0	1	0	2	1	1	0	1	2	4	1	2	3	0	3	1	2	0	2	3	0	2	1	0	3	1	1	3	2	3
Seq1390	CATTCGCGCCTCCATGTGCTGTCCTTATAC	30	3	5	1	1	1	1	1	2	1	0	3	1	0	3	3	0	3	0	5	1	4	0	3	0	1	0	0	0	1	1
Seq1391	TGCGCGCCTCCATGTGCTGTTTCCTCAGGC	30	0	1	0	0	3	1	4	6	0	0	3	0	0	3	3	0	3	1	1	2	4	1	0	1	1	2	1	0	1	3
Seq1392	GTAATACCGCGCCTCCATGTGCTGCTCTGG	30	0	3	4	0	4	1	1	1	0	3	2	0	3	5	4	0	3	0	1	1	1	3	0	0	2	1	1	0	1	0
Seq1393	GGGATAGGAATGTTGGCCTGGTTTACCGGG	30	1	1	4	0	1	3	1	1	1	0	1	3	0	2	0	0	2	3	2	2	1	2	2	0	1	2	2	6	1	0
Seq1394	AGCGGGCGGGTGGGTGGTTTCAGTCTAGTG	30	0	1	0	1	1	0	4	2	2	2	4	3	1	0	0	1	0	1	3	1	0	2	2	2	2	2	0	4	2	2
Seq1395	GCGGGTGGGTGGGTGGTCAGTGGTCTCTCG	30	0	2	0	1	2	1	0	5	0	1	0	1	3	2	2	3	2	1	1	0	1	6	1	3	1	4	1	0	0	1
Seq1396	GGCTGTGGGAGGGTGGGTGGTTGCCATTTC	30	1	1	0	1	2	1	4	2	3	0	1	1	1	1	0	0	3	0	0	2	3	2	1	0	3	0	1	4	5	2
Seq1397	CCCCCCGCGCCTCCATGTGCTGTTCGTTCT	30	2	1	1	2	4	2	0	2	0	0	0	0	1	0	2	2	5	1	2	1	1	1	4	0	3	2	0	3	0	3
Seq1398	GTACAGTTGGCCCGAAGTTTATGTACCGGG	30	0	2	0	0	0	3	1	0	1	1	1	1	3	2	5	2	1	1	0	1	3	1	4	1	4	3	3	1	0	0
Seq1399	ACCTCGGCGGGCTGCTTTGTTGCTGTATCC	30	0	4	1	0	0	1	0	1	0	1	0	2	2	6	0	1	4	0	2	3	1	1	0	5	1	3	0	3	0	3
Seq1400	GTCTCGATGGATGGGTGGGAGGACTGGATG	30	5	0	1	3	4	0	3	0	0	2	3	0	2	1	0	1	2	1	0	2	2	0	3	1	3	3	2	0	1	0
Seq1401	GCGAATGAGTCTGCCTCCATGCTGTCGGTC	30	2	4	3	0	2	0	1	2	4	1	0	1	1	1	1	1	4	0	3	0	0	6	1	0	0	2	0	0	4	1
Seq1402	CCGCGCCTCCATGTGCTGGTCTGTCTTTCC	30	1	3	3	1	0	0	0	0	4	2	0	0	1	2	0	1	1	7	1	2	1	5	0	3	1	0	0	1	4	1
Seq1403	GGAGATCCCTAGTCCGGTTCGCGTATTGCC	30	5	2	0	3	0	0	2	1	1	0	1	1	4	0	0	4	2	1	2	1	0	0	4	0	2	3	2	1	0	3
Seq1404	ACGAAACACGGTGGTTGGGGGGGTGGTTTC	30	2	1	2	2	3	1	1	1	3	0	3	1	3	4	1	4	0	0	0	2	0	2	0	1	1	1	4	2	0	0
Seq1405	CCGCGAGGTTCCCCATTGTGCTGCCGGCTT	30	2	0	0	1	0	3	0	4	2	1	5	0	1	1	0	0	2	6	1	1	2	1	0	0	3	0	7	1	1	0
Seq1406	GTCAAAAACGAAGGCTAGCGTGAGCGTATG	30	3	1	2	0	1	0	3	1	1	1	1	0	1	1	1	0	3	0	2	1	6	2	2	0	2	2	4	1	0	2
Seq1407	GTGGGTGGGTGGGTGGTACTCTAGGTGACC	30	1	0	0	0	4	1	2	0	0	0	5	2	0	2	1	1	2	2	2	3	1	0	1	2	3	3	0	2	3	1
Seq1408	ACCCCGCGCCTCCATGTGCTGTAGTCATGC	30	0	2	3	2	1	4	0	2	0	3	2	1	0	2	0	0	0	2	3	3	0	1	0	1	5	2	0	0	3	2
Seq1409	CCAGGGGGTGGAGTGGATGGCGGATTCTCG	30	1	2	2	0	0	1	2	3	2	1	0	4	0	2	1	2	1	4	1	2	1	1	2	0	3	2	1	3	0	0
Seq1410	CCAGTTGGCCTACAATCCCTGATCTGTGGG	30	2	1	1	0	0	2	0	0	2	2	1	1	1	0	2	2	0	3	0	0	1	2	5	8	3	0	1	3	1	0
Seq1411	CGCGGCCGTCACTATACATAGTCCCTCTGG	30	1	0	2	2	4	1	2	1	2	0	0	1	4	2	0	0	2	1	2	2	1	1	2	1	1	3	1	0	3	2
Seq1412	CCTCGCGCCTCCATGTGCTGCCTTCCCTGTA	31	1	4	0	0	0	0	0	1	4	3	2	1	1	1	1	0	1	1	3	3	3	4	0	1	3	0	3	0	2	1
Seq1413	GAACGCACTCGTAGGGCTTGGTGTCTATGG	30	0	1	0	0	2	1	0	1	0	2	0	1	4	1	1	1	0	2	1	0	3	3	3	2	4	4	0	3	0	4
Seq1414	CGGGCGATACGGTTGGCCTGTTATTACGGG	30	3	1	2	3	1	1	1	0	4	0	2	0	2	2	0	1	1	1	5	3	1	1	2	1	0	2	1	0	2	1
Seq1415	CGGGTTCATGTTGGCCTGGATAGATCCGGG	30	0	4	1	1	0	1	1	0	6	3	1	0	0	1	3	2	0	4	2	0	3	2	0	1	2	2	0	1	3	0
Seq1416	CGTGGGTGGGTGGGTGGTTTTCGTTGACCC	30	2	1	2	1	1	0	2	2	2	3	0	1	0	2	2	1	0	1	2	0	3	3	2	3	2	1	0	2	3	0
Seq1417	CTGTCGCGCCTCCATGTGCTGTCCTCTGTC	30	1	0	1	1	3	1	0	4	2	1	3	2	0	1	2	2	2	0	1	1	1	0	2	1	0	2	2	5	3	0
Seq1418	TACGCGCCTCCATGTCTGCTGTTCCTCTTC	30	0	0	4	1	0	4	3	0	1	5	1	0	0	6	0	1	1	0	1	3	3	2	0	1	1	3	1	0	2	0
Seq1419	GGGTATTCGCGCCTCCATGTGCTGCTAGTG	30	1	2	1	0	2	1	1	1	4	0	1	0	2	0	1	1	0	3	2	2	0	2	0	1	3	2	3	6	0	2
Seq1420	CCAGTTGGCCTGGAGGATTCGTCTTCCGGG	30	0	3	2	0	0	2	2	0	0	0	0	0	0	0	1	3	10	1	3	2	0	1	0	0	3	0	5	4	2	0
Seq1421	CCGCGCCTCCATGTGCTGTACCTCCTTCTC	30	3	2	1	0	5	0	0	3	1	0	1	2	1	3	3	1	1	2	1	2	0	0	3	0	1	0	1	3	0	4
Seq1422	GGATCCCCGCACCGTGGGTCAGTATTCTTC	30	3	2	0	3	3	3	2	2	0	0	1	1	2	0	2	0	1	1	1	0	2	0	4	0	2	1	6	0	1	1
Seq1423	GTGTTCCTCTCGCGCCTCCATGTGCTGCTC	30	1	3	1	1	0	1	2	0	1	0	0	0	1	1	3	1	3	3	6	2	1	0	2	0	1	2	6	0	0	2
Seq1424	GTCCTGTGGGTGGGTGGGCGGTAGGACCTG	30	1	0	2	0	0	1	0	1	2	2	3	0	0	3	3	3	0	1	0	0	2	3	3	2	2	1	3	1	1	4
Seq1425	AAGGACTGCTTAGGATTGCGGTGATTCAGG	30	0	2	4	4	1	1	3	3	1	2	0	5	4	1	2	0	1	0	0	2	0	2	2	1	0	1	0	2	0	0
Seq1426	CCCAGTTGTAGCGTTCCAGGGAGACGCTTC	30	1	1	3	0	0	0	0	0	1	4	3	2	0	0	0	1	3	1	4	2	4	4	3	1	0	0	1	0	1	4
Seq1427	GCCGCAACCAGTTGGCCTGATTCTATCGGG	30	0	1	2	2	1	0	2	1	1	0	4	0	0	3	1	2	1	0	0	1	1	2	2	0	3	3	7	1	0	3
Seq1428	GACACGGTTCGATGGGCGGGTGGTCATTTC	30	0	0	3	2	1	1	2	0	3	1	1	3	2	3	1	6	1	1	0	3	1	1	2	0	0	1	3	0	1	1
Seq1429	GTTGTTCTTCGCGCCTCCAATGTGCTGTTC	30	1	1	2	1	3	1	0	1	4	0	3	3	0	2	0	0	0	0	2	5	0	1	1	2	3	1	0	0	5	2
Seq1430	CGCGCCTCCATGTGCTGCCCGTGTGTTCTT	30	0	0	2	2	1	2	0	3	2	0	0	1	1	4	2	0	0	2	1	2	1	1	6	1	0	2	2	0	3	3
Seq1431	CTCGCCGCCGTTCCGGGGTATACACGTGTC	30	2	0	1	1	1	3	2	4	3	1	0	1	1	0	1	2	1	4	3	3	1	0	1	1	1	1	2	1	0	2
Seq1432	CGTGTGAAAGGCTAGTATGGGTACGTATG	29	1	3	1	2	0	2	1	1	1	1	0	0	1	1	7	1	1	0	1	0	1	1	2	1	4	2	2	1	2	3
Seq1433	GGATCGTCGTATCATAGGTCAGTATTCATG	30	2	0	3	0	3	1	1	0	2	0	5	0	3	0	0	0	0	1	0	0	3	4	1	0	2	5	5	1	1	1
Seq1434	CGGCGGGTGGGTGGGTGGAGATCTTAACTG	30	5	1	2	1	2	0	2	0	1	0	0	2	0	1	0	1	3	0	2	1	0	5	0	4	2	2	4	1	1	1
Seq1435	CTCGCCGCCGCTCCAGGGTATACACGTGTC	30	2	0	0	0	0	1	1	3	3	2	1	2	1	0	1	1	4	7	1	1	1	0	3	0	4	2	1	2	0	0
Seq1436	CCCGTGGGCGGGTGGGTGGTAGATTCTGTG	30	2	0	0	1	4	0	1	1	3	0	1	1	0	1	5	4	3	1	1	1	5	0	0	0	6	0	0	1	2	0
Seq1437	GGATGAAGGCTAGACACGGTATGTCGTATG	30	4	0	2	6	4	1	1	2	1	0	0	2	0	3	0	2	2	0	0	4	2	0	1	0	0	2	0	0	3	2
Seq1438	CGTGAGATTCCCTCCCTTCTGCTGCCGGGC	30	3	0	1	0	1	3	2	1	0	0	4	0	1	2	3	0	1	1	3	0	5	2	0	3	4	1	1	0	2	0
Seq1439	GACTCGGTAGTTGGTTTGGGAGGTCATTTG	30	2	2	1	2	0	0	0	1	1	0	0	1	1	2	1	0	3	2	2	1	3	2	5	1	2	1	3	2	2	1
Seq1440	CCGCGCCTCCATGTGCTGTCCTAGTTACTC	30	4	1	2	2	1	1	0	0	0	0	2	2	4	5	0	1	3	1	2	2	2	2	3	0	0	1	1	2	0	0
Seq1441	CCGTGGGTGGGTGGGTGGTTGCATTCGTCG	30	0	0	0	0	0	1	0	3	0	3	0	1	0	6	1	4	0	5	1	1	3	1	3	0	1	1	0	3	3	3
Seq1442	GGATCGTCGTATTGTAGGTCAGTATTCATG	30	2	2	1	2	2	0	2	3	1	2	3	3	1	3	1	1	2	0	1	0	3	1	0	1	3	0	2	0	1	0
Seq1443	CTCGCGCCTCCATGTGCTGTTGTCTTATAC	30	1	0	0	2	0	2	2	0	1	1	1	1	2	3	0	0	3	2	1	4	3	3	0	1	1	2	2	0	2	3
Seq1444	CGAAGTGAGGGCTAACGTGTCAAGTGTATG	30	3	0	3	2	0	0	1	0	1	2	0	4	0	1	2	1	2	0	3	2	2	2	3	3	3	1	1	0	0	1
Seq1445	ACTCGGCGGATGGCGTGGGAGGTATTCTCG	30	3	2	5	1	0	1	0	2	0	0	1	3	2	1	1	2	0	1	1	0	0	4	2	1	1	5	1	0	3	0
Seq1446	CGATCTCCCGGGCTGTCTGTCCTTTCATGC	30	1	4	3	0	1	1	0	2	2	2	4	2	0	2	0	1	2	0	2	0	3	2	0	1	2	0	0	0	1	5
Seq1447	CGAACAAGTGGGCGGGTGGGTGGTAGTTTC	30	2	0	2	0	0	2	1	3	2	3	0	4	0	0	2	2	0	4	0	2	0	1	1	1	0	5	0	4	2	0
Seq1448	CGGTCTCCCGGGCTGCTTTTGTTCCTCTGC	30	0	2	0	0	1	0	0	3	2	2	0	3	1	2	0	3	3	1	0	1	0	1	2	1	1	2	4	1	6	1
Seq1449	GGATCGTCGTATCGTAGGTCAGTATTCTC	29	1	1	0	0	1	1	3	0	0	6	3	1	1	1	1	2	1	2	0	5	2	0	0	1	3	1	0	1	0	5
Seq1450	CCTTGCTGCCTACCTCGGAGTTGACCATTC	30	7	0	3	0	0	1	1	2	0	1	1	1	0	2	2	1	0	0	1	0	3	1	4	1	0	4	6	1	0	0
Seq1451	CCCCGTGAGGGCTTCCCATGCTGTTCGGTC	30	2	1	5	1	3	1	0	1	2	1	0	0	3	0	3	4	1	0	1	0	0	3	3	0	1	0	0	1	3	3
Seq1452	ATCCGCGCCTCCATGTGCTGCTTCCCTTCC	30	5	0	1	2	0	4	2	0	1	2	1	0	1	1	1	0	4	2	0	1	4	4	0	1	0	0	0	2	4	0
Seq1453	TCGCGCCTCCATGTGCTGTTGTCTGTACCC	30	4	0	4	0	0	2	1	0	0	1	0	3	2	3	0	0	0	1	0	1	0	1	2	5	0	1	5	1	0	6
Seq1454	AGGCTAGCATCCTCCCCATGTGTTTTCTTC	30	1	1	1	5	0	1	1	0	0	1	1	1	0	4	4	0	2	0	3	2	0	1	0	3	5	0	1	0	2	3
Seq1455	GCCGTGGGTGGGAGGGTGGAACCATTCTGC	30	0	1	2	0	2	4	1	0	1	0	1	0	2	1	9	2	1	3	2	4	0	0	0	4	0	1	0	0	1	1
Seq1456	TCGCGCCTCCATGTGCTGCTCACGTCGTTG	30	0	3	3	1	5	4	0	1	2	0	1	0	2	2	2	0	1	1	2	1	0	3	1	2	5	0	0	0	0	1
Seq1457	GCCAGTCTGTCGGCAACGTTACGCCTGTCC	30	3	4	3	0	1	0	1	2	4	0	0	0	2	0	2	3	1	0	3	0	5	1	0	0	4	1	0	1	2	0
Seq1458	CGCATGCGGGTCTGGCGCTTGGGTATTGGC	30	0	3	0	0	3	3	3	1	1	2	0	0	0	4	3	0	2	1	4	1	1	1	2	1	2	1	2	2	0	0
Seq1459	TCCGCGCCTCCATGTGCTGTTTCTATTAGG	30	1	3	0	5	3	1	1	0	2	0	0	0	2	2	2	0	2	0	2	3	3	1	4	0	0	1	1	1	0	3
Seq1460	CCCCAACCTCGCGCCTCCTTGTGCTGCTTC	30	2	2	3	0	1	2	3	2	1	0	1	0	0	2	3	0	2	2	3	1	0	0	2	0	3	1	3	0	2	2
Seq1461	GCGGTCCGTCCGTACCAGGTCTCCTGATTG	30	1	1	1	1	3	0	0	4	1	1	0	0	2	2	3	0	1	4	1	0	1	2	3	2	1	3	0	0	3	2
Seq1462	TGCGTGAGCACTGCTTCCATGCTGCCGGTC	30	1	3	2	0	1	1	2	1	1	0	2	0	0	5	1	0	2	1	0	1	0	4	0	1	3	2	3	2	4	0
Seq1463	TCCCGCGCCCTCCATGTGCTGTGTCCTTCC	30	0	1	2	0	4	2	2	1	0	0	1	0	4	2	1	1	3	0	0	3	4	2	1	2	0	2	1	2	0	2
Seq1464	GCGGTGGGTGGGTGGCGCGGAGCTTTCACG	30	1	2	1	1	0	2	1	0	0	0	0	1	1	2	2	1	1	0	2	3	2	1	3	3	4	3	3	2	0	1
Seq1465	GGGGGTTCCAGTTGGCCTGGTCTTACCGGG	30	1	2	1	1	1	3	0	2	0	3	1	1	0	0	2	0	0	0	1	2	0	4	1	0	2	2	4	0	5	4
Seq1466	CGCATGGGGTCTGGCGCTTGGGTATTGGC	29	0	0	4	0	0	2	0	1	0	2	1	2	2	1	2	3	0	4	3	0	0	7	0	1	0	0	6	0	1	1
Seq1467	TGGTGGGTGGGTGGGTGGAAATGTCGCCTG	30	3	1	1	0	2	2	1	5	1	1	0	2	0	1	0	4	0	2	0	2	0	1	4	1	3	2	1	1	1	1
Seq1468	TCCGCGCCTCCATGTGCTGTTGGCTTTCCC	30	6	3	2	0	0	2	1	2	0	0	0	0	1	5	3	0	1	2	0	2	0	3	3	0	3	1	1	0	2	0
Seq1469	TGGATGTTGTGTTGTGTAGTTGCTCTGAT	29	2	1	1	1	0	0	0	3	0	1	0	0	1	3	1	0	6	5	0	0	0	3	1	2	0	1	2	5	4	0
Seq1470	AGGGTCTTGAAGGCTAGCATTGTGCGTATG	30	2	1	0	2	4	4	0	1	0	0	0	4	1	0	1	2	3	1	2	0	0	0	1	4	3	3	1	1	1	1
Seq1471	CGCTCTCCCGGTGGTGTTGGTATTGTCTTG	30	2	4	2	3	0	1	1	0	1	1	0	0	4	0	2	0	0	3	2	3	3	1	0	4	2	0	1	1	2	0
Seq1472	CGTCCCGCGCCCTCCATGTGCTGTTGTTTT	30	5	0	0	0	1	0	3	4	4	0	1	0	0	5	2	5	1	0	2	0	1	2	1	1	3	0	1	1	0	0
Seq1473	ACTCTCGCGCCTCCATGTGCTGCCCATGAC	30	4	1	4	0	3	1	4	0	2	4	1	3	0	5	1	0	1	0	0	0	0	0	1	1	0	1	2	2	1	1
Seq1474	CGTTGTGTTCGCGCCCTCCATGTGCTGCTG	30	3	1	3	0	2	0	0	4	0	0	1	1	2	1	0	1	1	1	4	2	0	3	0	0	4	2	0	2	4	1
Seq1475	CGCTCGTGGGTGGGTGGGTGGTACGCGATC	30	1	0	0	0	4	0	4	1	3	4	0	2	2	2	2	2	3	2	0	0	0	1	1	2	0	1	2	0	2	2
Seq1476	TGGTGTGTGTGTTGTGTAGTTGCTCTGAT	29	0	2	0	5	2	0	3	1	3	1	2	2	0	1	0	0	2	1	0	2	1	1	2	0	3	1	1	3	4	0
Seq1477	CTCGCCGCCGTCCCAGGGTATACACGTGTC	30	0	1	1	1	3	0	1	3	0	2	1	1	0	2	0	0	8	2	1	0	0	2	2	0	3	3	1	1	0	4
Seq1478	GTCGCGGGTGGGTGGGTGGTATCATTCTTG	30	0	2	1	1	0	0	1	0	0	1	2	3	0	1	0	1	1	5	1	2	3	1	2	2	3	3	2	1	0	4
Seq1479	CCCGCGCCTCCATGTGCTGTAGGTGTCTTC	30	3	1	1	2	1	2	2	2	2	3	2	0	1	1	0	4	1	2	4	0	0	0	3	0	0	1	1	0	2	2
Seq1480	GTGGCTATTTCGCGCCTCCTTGTGCTGTTT	30	0	4	0	1	1	3	0	1	0	0	1	0	3	2	0	3	4	3	0	2	0	3	0	2	2	3	2	1	1	1
Seq1481	CCACGTCTTGTTCTGGGACACAACCCCTTT	30	0	1	0	1	6	0	0	0	0	0	0	0	4	0	2	2	0	0	1	4	7	0	3	2	1	0	5	0	2	2
Seq1482	AGCTATGAAGGCTAGGACTGGATCCGTATG	30	1	0	0	1	0	1	1	0	2	0	0	3	0	5	7	3	1	0	2	2	1	2	0	1	1	1	2	1	3	2
Seq1483	GAGGGTAACGGCGTGTGAGTGTTCTTCTGC	30	2	2	3	1	0	1	1	0	0	0	1	0	2	2	3	1	3	1	2	2	1	0	3	1	5	1	1	0	2	2
Seq1484	ACTGTGAAGGCTAGAGCACGGGCTCGTATG	30	1	2	2	0	1	1	0	1	0	2	0	2	0	3	0	1	4	0	2	0	0	2	3	2	1	0	5	5	3	0
Seq1485	GTCCTCGCGCCCTCCATGTGCTGCTGTCTC	30	2	1	1	3	3	1	4	1	1	2	1	0	1	1	1	3	1	0	2	3	1	2	0	0	1	1	1	3	0	2
Seq1486	GGCTATGATGGCTAACAAGGGATGTGTATG	30	1	1	4	0	1	1	0	0	0	0	1	0	1	0	2	1	1	0	1	0	0	3	5	1	2	5	1	4	1	5
Seq1487	TGGATGTGTGTGTTGTATAGTTGCTCTGAT	30	2	1	0	1	1	0	1	1	0	0	3	4	1	0	4	0	3	3	1	0	0	1	2	0	0	2	4	2	1	4
Seq1488	GCGCCTCCATGTGCTGTGTGTTTCGGGTTC	30	2	0	1	1	1	0	1	2	2	1	1	8	2	3	1	2	0	0	1	2	3	0	0	1	1	2	1	0	1	2
Seq1489	GGTCAGTTGGCCTGGATAACTGAATCCGGG	30	2	0	2	1	1	4	2	3	0	2	0	0	1	4	1	3	1	1	1	1	0	3	0	0	2	1	2	0	1	3
Seq1490	GCGGGTGGGTGGGTGGCTCTGTTGGCCGAC	30	2	0	0	1	1	1	0	1	9	2	1	4	2	1	2	0	0	5	0	1	0	0	0	1	4	0	0	1	0	3
Seq1491	TGCTTTGGAAGTGCTGGTTATTCAGTCCTG	30	0	1	1	0	1	1	0	1	3	4	0	1	2	3	2	1	2	5	2	0	0	1	0	4	1	2	0	1	2	1
Seq1492	GGGATATAGACAGTTCATGTAAAGGGGTCA	30	1	1	1	1	0	3	2	4	3	0	1	0	1	0	3	1	1	1	1	8	1	1	1	0	0	0	3	2	1	0
Seq1493	GGTCTGTTGGCCTGGAACAGTATTTCCGGG	30	4	2	1	1	5	0	0	1	0	0	2	3	0	0	2	0	1	1	0	0	2	0	4	1	4	0	4	2	0	2
Seq1494	CGGCGGGTGGGCGGGAGGAGATTCTAGTCC	30	0	1	0	0	1	5	1	0	2	1	3	1	3	4	1	2	0	2	0	3	2	0	0	2	1	3	0	3	0	1
Seq1495	GGACTTTCGCGCCTCCATGTGCTGTTCCGCC	31	2	4	1	5	0	0	2	0	4	1	1	2	0	2	0	2	0	2	0	5	0	0	0	0	0	2	4	3	0	0
Seq1496	TGGATGTGTGTGTTGTGTAGTTGTTCTGAT	30	2	1	1	1	0	4	0	2	5	1	1	0	2	1	3	1	0	0	1	2	3	1	1	1	1	1	1	2	2	1
Seq1497	ACGCATGAGGGTCTGGCGCTTGGGTATTGGC	31	0	1	0	1	1	3	2	0	2	3	0	2	0	2	2	0	2	1	2	0	2	2	2	2	3	0	1	2	2	2
Seq1498	TGGGTGAGGGCTAGTTTGTGATAACGTATG	30	2	1	1	2	2	1	0	0	0	0	1	2	3	2	0	0	3	1	3	2	3	0	0	1	3	0	3	4	2	0
Seq1499	TGGATGTGTATGTTGTGTAGTTGCTCTGAT	30	0	3	4	2	0	0	0	1	0	1	8	0	2	1	4	0	0	0	2	1	0	0	3	1	4	0	0	1	2	2
Seq1500	TCCCCGCGCGCCTCCATGTGCTGTTATCCC	30	6	0	1	2	0	1	1	1	4	4	0	0	0	2	0	1	0	0	4	0	3	1	4	0	1	0	3	0	2	1
Seq1501	GTTCCCGGGAGACTACCAGTTACGGCCGTC	30	3	1	1	0	1	1	0	1	1	0	0	0	0	0	3	5	1	1	1	1	8	5	0	2	0	2	1	2	0	1
Seq1502	ATCGCGCCTCCATGTGCTGTGTGTCCTGCC	30	1	4	2	5	0	3	1	0	0	0	1	0	1	1	2	0	1	2	0	2	3	0	1	2	2	0	0	0	4	4
Seq1503	GCGGGTGGGTGGGTGGACGTTGACGTTTTA	30	0	3	0	3	3	1	3	1	2	0	0	1	2	1	1	0	0	3	1	1	4	3	0	1	1	0	1	0	5	1
Seq1504	CGACTCCCGGGCTGCCCCTGTTTTCCTCGTG	31	1	0	2	0	2	0	0	6	0	2	1	1	1	0	4	2	1	3	1	1	0	1	0	1	0	2	0	4	0	6
Seq1505	CGATGTGGGTGGGCGGGTGGTTGCCGATTC	30	0	1	3	1	2	3	0	7	1	0	2	1	1	2	0	1	0	1	2	0	0	1	3	3	1	2	0	0	1	3
Seq1506	CACCCTTTGTGGGCGGGTGGGTGGTATTTG	30	0	1	0	4	1	2	0	1	2	2	1	2	3	2	2	1	2	0	2	0	0	1	1	4	2	0	2	1	3	0
Seq1507	ACTGTGGGTGGGTGGGTGGACCTATTCGGC	30	3	5	4	2	0	0	0	0	4	3	0	1	1	0	0	2	2	0	1	1	3	2	2	1	0	1	1	0	0	3
Seq1508	GCGGGTGGGTGGGTGGACAGTTGCTTTTTC	30	1	2	0	1	0	2	1	2	0	4	3	0	0	0	5	4	1	2	2	1	1	1	1	1	3	0	0	2	2	0
Seq1509	CAAGTCGTGGGCGGGTGGGTGGTCTTCTTG	30	1	1	0	0	2	0	1	3	1	0	0	3	0	2	1	4	1	5	2	3	0	0	2	1	0	0	2	1	0	6
Seq1510	CCCTTCCTCCCGCATGCTGTCCGGTCTTTG	30	1	1	1	0	1	1	0	2	1	1	1	0	0	0	2	6	1	2	0	4	6	0	1	5	0	2	0	0	3	0
Seq1511	ACCGCGCCTTCATGTGCTGCCCCTTGTTTC	30	2	2	1	0	0	0	3	0	0	0	0	1	6	4	0	2	1	0	1	2	2	3	0	0	2	1	7	0	1	1
Seq1512	CTGCTGGACCGCGGAGTTGACATTCACTTG	30	1	2	2	2	2	0	1	2	4	2	0	3	1	4	0	2	0	2	1	1	0	2	1	1	2	2	0	1	0	1
Seq1513	GTTGTTCGTTGTTCCCGGGAGATAACGTCG	30	3	0	2	2	0	0	1	4	1	1	1	1	2	3	0	1	1	0	3	0	3	0	1	3	0	2	1	2	3	1
Seq1514	CGGTAACGGCGTTTGAGTGTCTACCCCTC	29	1	0	0	1	1	2	0	0	2	1	5	1	0	1	4	0	3	4	0	0	2	1	1	1	3	2	1	2	2	1
Seq1515	CCGGGGTATGATGGCTAATGTAAATGTATG	30	2	0	1	3	1	2	2	0	1	1	2	0	1	4	1	2	1	1	4	0	2	1	2	1	2	0	3	0	1	1
Seq1516	GGCAGTAATGAAGGCTAGTGGGCACGTACG	30	0	0	0	0	0	2	2	2	1	2	2	2	0	3	0	0	2	3	0	1	4	0	5	3	5	1	1	1	0	0
Seq1517	GGCGACTGAAGGCTAGGATAGGTCCGTATG	30	0	1	3	1	0	0	1	2	1	1	2	0	4	3	0	2	2	1	2	2	0	3	1	0	5	1	1	1	1	1
Seq1518	GGCATCGGTTATGTATCCGGGTTTCCCGTG	30	2	1	0	0	2	3	1	1	3	2	1	3	1	1	2	1	1	1	1	0	2	1	3	1	0	1	2	1	0	4
Seq1519	GCCCTTTCGCGCCTCCATGTGCTGTTCTCG	30	1	2	2	0	6	0	0	5	2	0	5	2	2	2	2	0	2	0	0	1	0	1	2	1	0	1	0	2	1	0
Seq1520	GGATCGTTGTATCGTAGGTCAGTATTCATG	30	8	3	1	0	1	3	1	0	2	1	1	0	1	0	0	0	0	4	1	1	0	1	3	1	3	1	3	1	0	1
Seq1521	CGTAGATTGAAGGCTAGCTCTGTGCGTATG	30	0	1	2	0	0	3	3	2	2	0	0	1	1	2	5	1	0	1	1	1	0	2	0	2	2	1	2	6	0	1
Seq1522	TCCCGCGCCCCCATGTGCTGCCCCCTTTTC	30	3	3	2	2	3	0	0	2	0	0	2	0	2	1	2	3	1	0	1	0	3	1	1	0	0	6	3	0	0	1
Seq1523	CCCTTCAGGTGGCCTGGAAAGTCTTCCGGG	30	4	0	2	1	1	2	1	0	1	0	1	0	0	2	2	2	1	2	2	2	1	1	2	0	3	2	2	3	2	0
Seq1524	ACCGCGCCTCCATGTGCTGCCCTTCTAACC	30	6	1	0	6	0	1	1	1	0	0	0	1	0	3	2	0	1	2	3	0	0	2	0	0	2	1	2	2	3	1
Seq1525	AGGACCGATGAAGGCTAGCACGAGCGTATG	30	2	1	1	0	0	1	3	3	3	1	2	0	2	0	1	0	2	1	2	2	0	0	4	3	1	2	0	0	4	0
Seq1526	AGGCTAGCATCGGGTTTTGGTCCTCTCGTG	30	3	1	1	0	0	1	1	2	0	1	3	0	1	7	3	0	1	0	5	0	1	2	0	2	1	1	1	0	1	2
Seq1527	GGACTTCTCGCGCCTCCATGTGCTGCTTC	29	2	1	3	1	3	0	1	3	0	1	2	1	0	3	1	1	0	0	1	2	1	1	0	1	2	0	3	3	1	3
Seq1528	CGCCTCCCGGGCTGCTCCTTCTTGTGTGTC	30	3	2	3	3	0	1	3	1	2	1	3	1	1	1	1	1	0	2	0	1	0	0	1	3	1	0	3	0	1	2
Seq1529	CTCGAGTGGGTGGGTGGGTGGTAGAGCTCG	30	0	0	1	4	1	1	1	1	1	0	0	5	1	2	2	2	2	0	2	1	4	0	0	1	0	1	2	0	3	3
Seq1530	AGGCTAGCATCCTTTTTTCCGACCGTCTTG	30	2	3	0	0	0	3	3	1	0	1	1	1	0	2	1	1	3	5	0	1	0	2	3	0	3	2	1	1	0	1
Seq1531	GTCGAGAAGGCTAGGCTGGTTGTCCGTATG	30	2	0	0	3	0	3	0	4	1	0	2	3	0	2	0	0	1	3	1	1	3	3	1	0	1	1	1	1	2	2
Seq1532	ACTCGCGCCTCCATGTGCTGTCCCCGGTTT	30	1	3	4	3	0	2	2	0	2	2	1	0	3	0	3	3	0	0	2	0	2	0	1	0	2	3	1	0	1	0
Seq1533	AGGCTAGCATCTCTAGTTCCAGGGAGACTT	30	1	1	5	2	0	0	2	2	1	1	2	0	2	5	2	2	0	0	0	2	3	0	1	1	1	2	0	0	0	3
Seq1534	ACCCCCGCATTGCTGCACAGGCACTCTTAC	30	3	2	0	0	0	1	1	3	1	1	0	5	1	7	2	0	1	2	2	0	2	1	1	0	0	1	0	0	3	1
Seq1535	GCGGTCCGTCCGAACCTGGTCTCCTGATTG	30	0	0	0	0	2	1	2	4	4	0	2	2	4	2	2	2	3	0	2	1	2	0	0	0	1	3	0	1	1	0
Seq1536	GGATACATCAGGCTAGCGACGCAGCGTATG	30	4	0	1	2	1	4	0	2	1	0	0	1	4	2	1	3	0	1	0	4	1	1	2	0	0	1	3	0	1	1
Seq1537	GGTTGGCTAAGTTCTAGGGAGACTTTGTGC	30	0	2	0	0	4	1	2	0	1	0	1	0	0	2	2	2	1	2	1	3	1	2	3	0	1	2	1	0	4	3
Seq1538	TGTCCCCTCGCGCTTCCATGTGCTGTTCCC	30	0	0	0	8	1	1	0	1	0	1	0	4	0	0	0	0	4	3	4	3	1	3	1	1	1	0	2	0	0	2
Seq1539	CGCATGAGGGTCTGGCGCTTGGGTATTGGCGTGATGCGGTGGAGATGTATCAGCACCGTCAACTGAATCGCATGAGGGTCTGGCGCTTGGGTATTGGC	98	1	1	4	0	1	1	2	1	0	1	1	2	0	4	5	0	0	2	1	2	1	3	1	0	2	2	1	0	0	2
Seq1540	TCGCGCCTCCATGTGATGTGTTCTTCCCCC	30	3	3	1	1	1	0	1	0	0	4	1	2	1	5	0	0	2	1	1	3	1	1	1	2	1	0	3	0	0	2
Seq1541	GCCCTGGCTGATGGCTAGCCTTTGCGTATG	30	1	4	1	3	2	2	0	2	1	2	0	0	0	3	1	2	1	0	1	5	1	0	0	1	2	0	5	0	1	0
Seq1542	GGTATTGGTTTCGTAGAAAGGCTCCCTCTG	30	4	2	2	3	3	0	1	0	2	2	0	2	3	2	0	0	0	0	1	5	0	1	1	1	2	0	0	0	3	1
Seq1543	CCCCACGGCGGGCTGTTCGTTTTTGGATCC	30	0	2	1	0	3	0	0	1	0	0	0	0	4	4	1	0	1	0	2	4	2	2	1	6	2	0	1	3	0	1
Seq1544	GGTCCGTCCGAACCAGGTTTCCTGATCTTC	30	1	1	0	3	0	0	2	2	2	2	0	1	1	5	5	2	1	1	2	2	0	0	0	2	2	0	1	1	2	0
Seq1545	GTTCAGGCTAGGGCTTGTTGGGTGCCCATG	30	2	5	0	1	0	0	1	0	5	3	0	0	2	3	1	2	1	0	2	1	2	2	0	2	2	0	2	0	2	0
Seq1546	CGGCGGGTGGGTGGGTGGTTGATTCATATG	30	1	1	1	3	0	4	1	0	0	1	0	0	0	0	1	2	0	1	2	4	1	2	3	1	5	1	1	0	3	2
Seq1547	CGGTAACGGCGTTTGAGTGTCCACCTCCTC	30	0	0	1	6	3	0	2	0	0	1	0	0	0	1	4	1	1	1	1	0	4	3	1	0	2	2	1	1	2	3
Seq1548	ACGCGCCCTCCATGTGCTGTTCTCCCATAC	30	1	0	0	0	2	0	6	1	1	0	1	1	2	3	2	4	1	1	2	1	2	1	2	0	2	2	1	1	1	0
Seq1549	CACGTTCTGCGGGTGGGAGGGTGGACTAAC	30	0	4	1	2	0	1	0	2	1	2	0	1	2	1	0	2	0	0	2	3	4	2	1	0	0	0	0	2	3	5
Seq1550	ATCAGTGAAGGCTAGGCGTAGGGCCGTATG	30	4	0	3	0	1	0	0	0	1	4	0	2	1	2	2	1	2	0	0	3	1	5	1	1	0	3	2	1	0	1
Seq1551	GTACTTACTGAAGGCTAGTGGGAACGTATG	30	1	0	2	0	1	1	1	1	1	1	1	5	2	0	1	4	1	2	1	3	0	3	1	1	4	0	2	0	1	0
Seq1552	CTGGCGGGCGGGTGGGTGGATTGATTCTTG	30	1	0	4	2	3	1	1	2	2	2	2	0	1	2	0	1	3	2	0	2	1	0	0	0	1	1	0	2	4	1
Seq1553	CGATTCTCCCGGGCTGCCTTTTCTGGTTC	29	4	0	0	3	1	1	0	2	1	0	1	0	1	3	0	0	0	2	3	2	2	3	1	3	0	2	4	0	0	2
Seq1554	AAGGACTGCTTAGGATTGCAATGATTCAGG	30	1	1	2	1	1	1	0	3	1	1	0	0	0	0	2	1	2	2	3	0	0	2	5	2	2	1	1	0	1	5
Seq1555	GGTTGGCCTGGATAACAGTTACTGTCCGGG	30	1	0	3	3	1	2	4	0	1	2	0	7	0	1	1	1	0	2	2	1	1	0	0	2	1	1	0	2	2	0
Seq1556	GGATCGTGAAGGCTAGTTGTGGGACGTATG	30	1	0	2	1	1	0	0	1	1	3	2	1	3	0	3	5	1	2	2	2	2	1	1	0	1	0	1	4	0	0
Seq1557	CCTGCGCGCCTCCATGTGCTGTCTTTCTCC	30	0	2	5	0	1	0	0	1	0	0	7	1	1	2	0	0	1	1	3	1	1	4	2	1	2	0	2	0	2	1
Seq1558	CGCGCCTCCATGTGCTGCTCGTTCCTCCCG	30	0	0	2	2	3	3	0	0	0	0	3	0	0	5	1	3	0	2	2	1	0	3	3	3	0	2	2	1	0	0
Seq1559	AGGAATGTGAAGGCTAGCATAGTGCGTATG	30	0	1	1	1	0	0	1	4	2	0	2	0	1	0	2	3	0	1	1	2	3	2	1	1	1	5	1	1	2	2
Seq1560	CACGCGTGTGGGTGGGTGGGTGGCTAGATC	30	2	0	0	4	1	1	2	1	2	0	3	1	2	0	2	4	2	1	0	0	0	1	2	1	2	3	0	1	3	0
Seq1561	TCGCGCTCCTCCATGTGCTGTGCCCCTTTC	30	0	0	0	2	0	2	0	0	3	0	5	1	0	1	3	2	0	1	3	2	0	4	6	0	2	1	0	2	0	1
Seq1562	TAGGTGGGCGGGAGGGTGGATAATTCCTAG	30	0	4	0	5	4	0	1	2	0	2	0	0	0	2	0	1	2	3	0	1	2	0	0	2	1	0	2	5	2	0
Seq1563	GTCTGAAGGCTAGCTTAGGTTATGCGTATG	30	4	0	1	2	2	0	2	0	0	2	1	6	1	3	1	1	1	0	5	2	0	0	2	1	1	1	0	0	1	0
Seq1564	GCGCGCCTCCATGTGTTGTTTGTTTTCCCC	30	2	0	1	1	2	2	0	0	2	1	0	0	1	1	0	2	1	0	1	3	3	4	1	1	4	1	2	0	3	1
Seq1565	CACGCTGTGGGTGGGTGGGTGGATCTATTC	30	0	0	0	0	2	0	0	1	1	1	1	8	2	2	4	2	0	3	0	2	1	4	1	1	3	0	0	0	1	0
Seq1566	GGCGGGTTAGGGTAGGTGTAGGTTTCATTC	30	1	1	0	1	0	0	3	1	1	0	2	0	4	0	0	1	1	2	1	1	7	1	5	0	2	0	1	0	1	3
Seq1567	CGGCGGGTGGGTGGGGGGAGATTTAACGTC	30	0	0	1	1	0	10	0	0	0	13	0	0	0	0	1	0	0	3	0	0	1	7	0	0	0	2	0	0	0	1
Seq1568	GGCAATTCGGGCTAGCAAGTGGTGCGTATG	30	0	1	4	1	0	5	1	0	2	0	1	0	6	1	1	2	0	6	2	0	3	0	1	0	1	1	0	1	0	0
Seq1569	CGCTCTCCCGGGCTGTCGCTGTCTTTCTTG	30	0	0	0	0	2	1	2	1	3	1	2	1	3	3	3	0	2	1	2	0	2	1	2	0	2	0	2	0	2	2
Seq1570	CGGGGTCAGTTGGCCTGTAATCTATACGGG	30	1	5	0	4	1	3	1	0	1	0	0	1	0	1	0	0	0	0	1	1	3	2	2	0	2	1	5	2	2	1
Seq1571	CTGCCCTCTCGCGCCTCCATGTGCTGCTC	29	1	0	0	3	0	4	1	0	0	0	0	3	2	1	0	0	0	3	3	2	0	0	6	1	1	1	1	0	4	3
Seq1572	GCGGTCCTTCCGAACCAGGTCTCCTGATTG	30	1	0	0	1	0	1	0	4	1	0	2	1	5	3	0	0	1	4	0	0	1	0	2	1	3	0	2	1	1	5
Seq1573	GGATCCTCGGCTCGTAGGTCGGTATTCTC	29	3	2	2	5	3	0	2	0	0	1	0	1	1	3	3	1	2	0	0	1	1	1	1	0	1	1	0	2	0	3
Seq1574	GGCCGTGGGTGGGTGGGTGGCCTGCCATTC	30	3	4	0	1	0	1	0	0	1	3	1	1	0	3	2	0	0	2	0	1	2	5	1	0	0	2	0	5	1	1
Seq1575	CGCATGAGGGTCTGGCGCTTGGGTATTGGCGCGATGCGATGGAGATGTATCAGCACCGTCAACTGAATCGCATGAGGGTCTGGCGCTTGGGTATTGGC	98	0	0	0	1	0	3	2	2	0	2	0	1	1	2	0	2	0	2	1	0	1	1	1	2	2	6	5	0	2	1
Seq1576	CCAGGTGAATGTTGGCCCGGATACTCTGGG	30	1	1	1	2	1	0	0	0	1	1	0	0	1	3	3	1	0	1	1	2	1	1	1	4	4	1	3	0	5	0
Seq1577	CCGCACGAGCATGTGCTGCCCCCCTGTAAC	30	1	2	0	3	1	0	0	1	0	1	0	2	5	5	1	2	2	1	0	0	1	0	0	2	0	1	0	4	3	2
Seq1578	GGCGTCCTACATCGTGCTGTCTTTTTCTGC	30	1	1	0	1	0	1	2	2	0	0	0	4	3	1	0	0	1	4	3	1	1	0	1	0	4	1	2	0	1	5
Seq1579	GGATCGTCGTATCGCAGGTCAGTATTCATG	30	2	2	0	0	4	2	0	0	0	2	4	1	4	2	4	0	0	2	3	1	0	0	0	0	3	2	0	1	1	0
Seq1580	GGTAAGTTGGCCTGGATCTGGATTCCGGG	29	3	0	1	0	0	0	2	0	2	0	1	1	3	1	3	0	1	4	0	0	0	1	1	1	2	7	2	1	2	1
Seq1581	GGGGTTACAGTTGGCCTGGTCTCTTCCGGG	30	3	1	3	1	2	0	0	3	1	4	0	0	1	2	0	0	1	1	2	1	1	1	4	1	3	0	1	2	0	1
Seq1582	CCAGTTGGCCTGAATGTGGCTACTTTCGGG	30	0	1	1	3	1	1	5	1	1	1	0	0	3	0	0	1	2	2	1	2	1	0	0	4	0	3	0	4	1	1
Seq1583	GCGCCCCTCCATGTGCTGCCCTTACCGTGT	30	3	3	0	1	1	0	1	1	1	0	0	1	0	0	2	0	6	1	0	2	1	1	0	0	2	3	1	2	3	4
Seq1584	TGGATGTGGTGTTGTGTAGTTGCTCTGAT	29	3	1	0	2	1	1	6	2	3	0	4	0	0	1	1	2	0	2	1	0	1	1	0	0	0	4	2	2	0	0
Seq1585	GCAGTTGGAACGTTCCAGGGAGACGTGTTTC	31	2	1	1	2	2	3	0	0	1	5	4	0	0	0	0	1	1	1	1	1	1	3	1	1	0	2	0	1	4	1
Seq1586	GCTCGTCCGTCCGAACCCGGTTCCCGTCTG	30	2	4	1	3	0	0	0	1	4	2	2	1	2	1	4	1	2	0	3	1	0	0	0	1	3	0	0	1	0	1
Seq1587	GCGAATGTGTTGGCCTGGACTGTTTCCGGG	30	0	1	4	0	0	1	3	0	2	0	6	1	0	0	2	0	3	0	3	0	1	1	1	0	0	3	5	1	0	2
Seq1588	TGCGCGCCCCTCCATGTGCTGCTGTGTGTC	30	5	1	1	2	0	1	3	1	2	1	0	0	0	0	1	3	2	1	2	2	3	0	2	1	2	0	1	0	3	0
Seq1589	GCAATGATGGCTAGTCTGGATGGACGTATG	30	1	1	0	1	2	1	0	1	2	4	0	0	2	0	4	0	3	0	0	1	2	2	2	0	1	0	6	1	2	1
Seq1590	CACGTCCTGTGGGTGGGTGGGTGGCATTTC	30	0	2	2	5	0	1	3	1	0	0	0	1	0	1	0	3	1	2	0	4	3	1	0	0	1	2	1	2	2	2
Seq1591	CTCGCGCCTCCATGTGCTGGGTTACTTTTC	30	1	1	0	2	0	2	1	1	1	4	0	0	1	2	1	1	0	0	3	0	1	1	1	2	1	0	2	6	3	2
Seq1592	GGTGGAGTTCATGTTGGCCTGGTATCCGGG	30	0	0	4	0	2	3	0	1	1	2	1	2	0	4	1	1	5	0	1	0	1	0	1	0	0	5	2	0	2	1
Seq1593	ACTCGGCGGGATGGGAGGGAGGTATTCCTG	30	2	0	0	1	2	2	1	2	2	0	1	1	0	7	3	1	0	1	0	1	3	1	0	0	0	4	1	2	1	1
Seq1594	GGTATTGGGTTCGTATAAAGGCTCCCTCTG	30	2	0	0	1	0	0	6	1	3	0	0	1	0	1	1	2	1	6	3	1	0	2	3	0	1	0	2	0	2	1
Seq1595	TCGCGCCCTCCATGTGCTGTTATCTTGGCC	30	1	4	1	2	2	0	0	0	7	4	1	0	0	0	0	3	1	0	3	2	1	1	0	1	0	2	0	1	2	1
Seq1596	TCGGTTGCGCATCTAGGTTGGGTAGGCTTG	30	4	1	2	2	1	0	1	1	3	3	0	0	3	0	0	6	2	0	3	0	1	0	0	2	0	0	0	2	1	2
Seq1597	GCGCGCCTCCATGTGCTGCTTGATCTATTG	30	2	5	0	1	0	2	1	2	1	0	0	1	2	1	0	1	2	0	3	0	0	2	2	0	4	1	4	1	2	0
Seq1598	CGCGCTTCCATGTGCTGCCTGTTTTCCTTT	30	1	2	0	0	2	0	1	4	2	2	1	1	1	1	2	1	1	1	1	3	0	6	0	0	0	4	0	0	1	2
Seq1599	GGCTCTTGTGGGTGGGTGGGAGTTGTCTTC	30	0	4	2	0	0	1	0	1	0	0	0	0	0	1	3	1	5	1	2	3	1	3	0	0	1	2	2	3	3	1
Seq1600	CCGAACAGGTGGGCGGGTGGGTGGTCGTTC	30	0	1	0	2	0	2	1	0	3	4	0	3	0	1	0	6	5	1	0	0	1	1	0	0	3	1	1	4	0	0
Seq1601	GACATGGATGAAGGCTAGTGAGAACGTATG	30	2	0	1	0	0	1	1	0	1	0	1	0	4	5	2	1	1	0	4	1	2	0	3	0	0	1	2	0	4	3
Seq1602	GGAACCAGGAAGGCTAGTATGTTACGTATG	30	0	2	2	1	0	2	1	0	0	2	1	1	4	2	2	1	0	3	1	0	1	2	1	1	5	1	1	2	1	0
Seq1603	CGCTCTCCACGGGCTGCGGGTTTCCCTTTT	30	2	0	1	0	2	0	2	5	4	0	0	3	0	1	1	2	1	2	2	0	1	0	1	0	2	1	1	3	0	3
Seq1604	CAACGTATCTGTGGGTGGGTGGGTGGCTAC	30	1	6	1	2	1	3	0	0	2	3	0	1	0	3	1	0	2	0	0	3	1	2	0	5	1	1	0	1	0	0
Seq1605	ACCACGGCGGGCTGGTTTTGGGGTGTATCC	30	3	3	2	1	0	0	0	4	0	0	0	0	7	0	2	1	1	0	0	3	0	2	3	2	1	1	0	0	2	2
Seq1606	TCGGGCATCTAGGTTGGGTAGGTTTG	26	1	5	2	0	4	2	1	2	4	0	0	2	0	0	0	0	1	6	0	3	4	0	0	0	0	0	1	1	0	0
Seq1607	TCGCGCCTCCATGTGCTGTTGTATCTTCGG	30	5	5	1	4	2	1	0	0	0	0	1	0	1	5	1	0	2	0	0	1	3	1	1	1	0	0	0	2	0	2
Seq1608	CGGCGGGCGGGTGGGTGGAGATTTTCCTGC	30	2	0	0	2	0	1	0	1	2	0	0	0	2	4	1	3	0	1	1	1	2	4	0	1	2	1	2	2	2	2
Seq1609	CGCTACTCCCGGGCTGCCTTTTTCTCATAC	30	1	3	0	0	3	0	4	1	3	0	0	3	1	0	3	1	3	2	5	0	0	0	2	0	0	0	0	1	1	2
Seq1610	CCCGCGCCCTTCCATGTGCTGCTTTTGTTT	30	2	1	1	2	1	0	1	5	2	1	0	3	2	1	2	1	2	0	0	1	2	0	1	2	1	2	2	1	0	0
Seq1611	CGCGCCTCCATGTGCTGCTCTCTATCTTCG	30	3	1	1	1	2	1	1	1	2	0	1	1	0	7	1	1	1	0	4	2	1	0	0	0	0	0	3	3	1	0
Seq1612	CGTGATAGATGAAGGCTCAGGTTTCCTATG	30	1	0	0	2	0	2	1	1	2	1	4	1	3	3	1	1	0	1	2	2	2	2	0	0	2	1	0	0	1	3
Seq1613	GCGCCTCCATGTGCTGCCCTTCCTGCTTCC	30	3	2	0	2	1	0	2	1	0	3	0	6	2	2	1	0	0	0	0	1	3	1	0	2	2	2	1	1	0	1
Seq1614	GCAGTCCTTGGTCCCCAGGCACGAATACTC	30	8	1	0	0	0	2	4	0	1	1	4	0	0	2	1	1	0	1	1	0	2	1	1	0	1	1	2	0	1	3
Seq1615	AGCAAACATCTAGCCGGGGTTAGCCCTATC	30	2	0	2	1	1	4	0	1	2	1	1	4	1	0	1	1	1	2	3	0	2	2	1	3	1	1	1	0	0	0
Seq1616	GTTGGCCCCTCTGTATAGTGTCTACACGGG	30	2	0	0	4	4	1	1	1	5	0	2	2	1	0	0	2	1	0	0	1	4	0	0	0	0	2	0	0	4	2
Seq1617	CGGTTATGAGGGCTAGGATGTGTCCGTATG	30	1	0	2	0	3	2	1	2	0	0	0	1	0	2	1	2	2	3	0	5	1	2	2	1	2	1	0	0	1	2
Seq1618	GACCCCTCCATCCCCCTTTTTGTGCTGCTC	30	1	4	2	0	1	1	2	1	3	0	0	3	1	0	5	0	0	0	2	3	0	1	1	0	1	2	1	2	1	1
Seq1619	GGACTACAGTTGGCCTGAGGGATTCTCGGG	30	0	5	1	2	0	1	4	0	0	2	0	0	1	1	1	2	4	1	0	1	0	0	0	1	4	0	0	1	2	5
Seq1620	CACGACGTTAAGTTCGACTTCGCCCCCCTC	30	2	1	1	1	3	0	2	1	2	1	0	1	4	1	0	0	1	2	1	1	3	0	1	2	0	2	2	0	4	0
Seq1621	GGGTGACTAGTTCGTTCTAGGGAGACGACTG	31	2	2	0	2	1	1	3	0	0	0	1	1	3	1	0	3	2	0	0	1	0	0	3	3	3	1	0	3	2	1
Seq1622	CGCGCCTCCATGTGCTGCCTTTCGTCATGC	30	1	2	0	2	1	0	0	2	2	2	0	1	4	3	3	1	0	1	0	0	3	1	4	0	0	5	0	1	0	0
Seq1623	GTGGGTGGGTGGGTGGTTAATGTTGACTAC	30	0	1	1	0	2	4	0	1	0	2	0	0	0	3	1	2	1	0	0	2	0	1	1	6	0	1	4	4	0	2
Seq1624	CGTGCCTCCATGTGCTGCTTTTGTGTTTCC	30	2	3	1	1	4	1	0	0	1	2	2	2	2	3	0	0	0	1	0	3	1	1	1	3	0	1	4	0	0	0
Seq1625	CGCTCCAACATGTGCTGCCTTCCCCTTTTC	30	2	0	0	1	4	0	0	3	4	1	0	0	5	3	2	1	0	2	0	0	0	2	3	1	0	2	0	1	0	2
Seq1626	CGCGCCTCCATGTGCTGCCTGTATTCCTCC	30	1	1	2	0	0	1	0	1	1	5	1	2	5	0	1	0	0	1	2	0	0	2	0	0	5	2	2	1	2	1
Seq1627	CGCTTGAGGGTCTGGCGCTTGGGTATTGGC	30	1	4	1	1	0	0	0	4	5	1	3	2	1	1	1	3	0	0	1	0	1	0	0	0	0	0	1	2	1	5
Seq1628	GCGGTCCGTCCGAACCAGCTCTCCTGATTG	30	1	3	1	3	2	1	3	1	4	1	5	2	0	0	0	0	1	3	1	0	1	1	4	0	1	0	0	0	0	0
Seq1629	CGAGTGGGTGGGTGGGTGGCTTTTGGATTC	30	1	0	0	0	2	0	2	4	1	1	4	1	1	0	2	2	0	1	0	2	2	1	0	0	2	0	0	4	3	3
Seq1630	AGTTGCATGGGTTAGGGAGGTATAGGTCTG	30	0	0	2	2	1	0	0	1	3	1	1	0	4	4	1	0	1	0	0	1	1	3	4	2	2	1	0	0	0	4
Seq1631	GCCACGGTTTGATGGGTGGGTGGGCTTTTG	30	2	0	2	2	1	1	7	2	0	1	0	0	1	1	1	1	1	3	0	0	2	1	1	3	2	1	0	1	1	1
Seq1632	GTCGCGCCCTCCATGTGCTGCCTGTCTTTG	30	0	0	1	3	1	2	1	2	1	2	0	0	0	2	1	1	0	0	1	1	3	1	3	0	3	3	0	3	4	0
Seq1633	AGAAGGATGAAGGCTAGCGTGTTGCGTATG	30	3	2	1	0	1	3	0	2	0	1	4	2	2	1	2	0	1	0	4	1	1	1	1	2	2	0	0	1	0	1
Seq1634	CCCTGTGAGGGCTAGCGACGTGAGCGTATG	30	0	0	1	0	3	1	0	4	1	2	0	0	3	4	0	1	0	4	0	0	2	1	2	1	0	0	2	0	2	5
Seq1635	CGACTCCCGGGCTGCCCCTTCTTTCCTTAC	30	4	0	0	0	0	0	0	1	0	0	1	1	0	2	2	0	1	4	0	3	2	2	3	4	0	3	2	1	2	1
Seq1636	GGGGATATGAGGTTGGCCTGTTTTATCGGG	30	4	0	2	0	2	0	8	0	0	1	1	2	0	0	3	1	1	1	0	1	0	0	0	0	1	4	0	3	1	3
Seq1637	ACATGGGTTATGCTCAAAGGTATCCTGCTC	30	0	1	0	0	0	0	1	0	0	0	7	4	6	1	0	1	1	1	1	2	1	1	3	0	2	1	2	0	3	0
Seq1638	GGTATTGGGTTCGTAGAAAGGCTCCCTCAG	30	0	4	0	4	0	0	2	3	0	1	0	2	3	1	2	1	1	1	1	1	1	0	1	0	1	4	0	0	3	1
Seq1639	TACCTCGCGCCTCCTTGTGCTGCCCTGTCC	30	4	3	2	0	0	0	2	0	2	2	2	0	1	1	2	0	0	2	1	0	2	2	0	4	1	3	0	1	1	0
Seq1640	GCGGTCCCTCCGAACCAGGTCTCCTGATTG	30	2	1	2	7	1	0	0	1	2	4	0	2	1	2	0	2	2	0	1	0	0	3	1	0	1	0	0	2	0	1
Seq1641	GGATGAAGGCTAGTGATGTTAGAACGTATG	30	2	4	0	2	4	0	0	0	0	0	1	1	3	2	0	0	1	5	1	1	0	0	0	1	3	2	3	1	1	0
Seq1642	GGTATGAGGGCTAGGTAGTGATGCCGTATG	30	1	0	3	0	0	6	1	2	0	0	0	0	0	2	0	1	3	0	0	1	2	2	1	2	0	2	0	2	2	5
Seq1643	GTAAGGAGGGCTAGGTTATGGTACCGTATG	30	2	0	3	0	1	1	0	2	1	0	1	0	2	6	1	0	1	0	0	3	2	2	0	1	1	0	1	0	2	5
Seq1644	TGGCGCGCTTCCATGTGGTGTCTTGCTC	28	1	1	6	0	0	0	1	3	0	0	3	4	2	1	4	0	0	1	0	1	1	6	1	0	0	0	0	1	0	1
Seq1645	ACGCGCCTCCATGTGCTGCCCGCTGGTATC	30	0	0	2	2	0	1	1	1	1	2	1	4	1	1	5	0	3	1	1	0	1	0	0	3	2	2	1	1	1	0
Seq1646	GTCAAGTACCAGTTGGCCTGGTTTACCGGG	30	2	0	0	1	1	4	2	1	4	0	1	1	0	1	2	0	1	1	7	1	3	0	1	0	1	1	0	2	0	0
Seq1647	GGTTGGCCCGGTTATCGGGGTGCTGCTATG	30	1	1	0	1	2	0	2	5	1	3	4	1	0	0	1	1	1	0	2	0	1	2	0	2	5	1	0	0	1	0
Seq1648	TCGCGCCTCCATGTGCTGTGGTATTTCTTC	30	0	2	1	2	1	0	1	0	0	1	4	3	0	5	0	1	2	0	0	1	3	2	1	2	2	1	1	1	0	1
Seq1649	GCGTTCATGGTGTGGTTGGGTCGGGTTGTC	30	0	6	0	4	0	0	1	3	1	2	0	1	0	1	0	0	2	1	0	0	1	1	1	0	0	5	1	1	3	3
Seq1650	TAGGTAACGGCGTTTGAGTGTCCCTTCTCC	30	3	2	3	0	0	3	3	0	0	0	3	0	0	0	3	1	3	0	0	2	1	3	1	1	2	1	0	0	3	0
Seq1651	CTCGCGCCTCCATGTGCTGTTCCTCTTAGTG	31	1	1	0	1	0	2	2	0	0	1	0	0	5	2	0	1	0	1	2	0	3	2	3	3	3	0	2	1	0	2
Seq1652	GGGTTGGCTTGAGTTCTAGGGAGACTCATG	30	0	1	3	1	1	4	1	1	3	1	0	2	0	0	0	0	6	0	0	3	1	0	0	2	0	1	0	2	4	1
Seq1653	GCAAAGATGGCTAGTATCCCGTTACGTATG	30	2	1	0	0	2	3	3	1	2	1	4	1	0	4	0	1	1	0	2	1	0	0	3	1	1	2	0	0	2	0
Seq1654	GGGTCAGGTGGCCTGAGTATATTGCTCGGG	30	1	2	3	2	9	1	1	1	1	1	1	0	0	5	2	0	1	0	0	0	0	1	0	1	1	0	1	1	1	1
Seq1655	CGCGTCTCTACTACCGTTGGTTACAATCCC	30	1	0	0	0	1	3	1	2	1	2	0	2	0	1	0	0	3	1	3	1	0	4	4	1	1	1	3	0	1	1
Seq1656	TCCCCGCGCCTCCATGTGCTGTTTGGATCC	30	0	0	2	1	5	1	2	1	0	2	0	2	3	4	0	0	1	0	3	1	1	1	1	1	1	1	1	1	1	1
Seq1657	GGTGGGTGGGTGGGCGGTATTCCAGTCTTG	30	2	3	0	0	2	0	2	2	2	0	1	1	1	4	1	0	1	0	0	1	0	1	0	1	0	3	0	5	4	1
Seq1658	GCCGTCCGTCCGAACCAGGTCTCCTGATTG	30	4	0	0	2	1	0	1	2	2	0	0	1	0	8	1	1	0	2	0	3	0	1	0	3	0	0	2	4	0	0
Seq1659	CGCCTCCCGGTGGTGTCGTGGTTTTATGTC	30	1	4	1	0	0	1	0	0	0	0	3	0	2	1	0	1	1	3	2	1	0	0	3	4	0	2	4	0	1	3
Seq1660	GTAGTCCAAACCCAGGTCCCCTGATACTG	29	4	0	1	1	4	2	4	1	2	3	1	1	2	0	0	1	0	0	1	1	1	1	2	0	0	2	2	0	1	0
Seq1661	GTGGGTGGGTGGGCGGACAGTTGTCACTTG	30	1	1	0	3	0	1	0	3	1	0	5	4	2	0	1	2	3	2	1	2	0	1	3	0	0	1	0	0	0	1
Seq1662	GCGAATTCTCTCCTCCCCATGCTGCCGGTC	30	1	0	3	1	3	1	1	0	1	0	1	0	1	2	1	5	1	0	0	4	3	0	1	0	2	2	2	0	1	1
Seq1663	CTCGGCGGTTTGGTGGGAGGATTCTTCGTG	30	0	1	4	1	2	5	0	3	1	2	1	0	1	0	2	1	0	1	0	1	2	1	3	0	1	1	1	0	1	2
Seq1664	CCCGTATGTGGTGAAGGCTATGCATCAGTG	30	1	2	2	4	0	2	0	0	0	3	1	2	2	2	1	0	2	3	2	3	2	0	0	1	0	0	1	0	0	2
Seq1665	TGGATGTGTGTGTTGTGTAGTTGCTCTGGAT	31	2	2	3	0	2	3	1	0	1	2	3	0	0	0	1	0	3	2	3	0	1	0	1	2	1	1	1	0	2	1
Seq1666	GGATCCTCGGCTCGTAGGTCAGTATTCATG	30	2	3	1	4	4	1	2	1	2	2	2	0	1	4	0	0	2	2	0	0	0	0	1	0	1	1	2	0	0	0
Seq1667	GCCCCCTTTTCGCGCTTCCATGTGCTGCTC	30	0	1	2	1	0	0	0	0	4	3	3	0	0	2	2	1	0	3	0	2	1	2	4	1	2	0	3	0	1	0
Seq1668	GCAATGATAGGCTAGCGTAGACCGCGTATG	30	0	1	0	1	1	1	2	2	2	0	2	1	2	2	4	2	2	1	2	1	1	1	0	2	1	1	0	2	1	0
Seq1669	GTTCCGCGCGTCCATGTGCTGCCTGTCTTG	30	0	4	2	2	0	0	0	3	0	5	1	3	1	0	4	3	1	0	2	0	0	1	0	0	2	3	1	0	0	0
Seq1670	GGGTATGATGGCTAGACCATGTGTCGTATG	30	1	2	1	1	2	1	3	0	5	1	1	0	0	2	0	1	0	1	0	3	0	2	1	1	0	1	3	2	1	2
Seq1671	GCTCGTGAAGGCTAGGGTACGTCCCGTATG	30	1	4	2	0	2	1	1	2	0	0	1	1	0	1	0	1	2	2	2	0	1	1	2	0	0	6	2	1	1	1
Seq1672	CGCGCCCTCCATGTGCTGCCCATTACTCC	29	1	2	1	5	1	1	0	0	2	0	0	1	1	2	1	1	0	1	2	1	2	2	0	3	0	3	0	0	4	1
Seq1673	CATGGTGGATGGGTGGATGGATTCTTCGTG	30	0	0	0	0	1	1	3	1	0	3	1	2	1	0	2	0	1	1	5	2	1	3	5	0	0	2	0	2	1	0
Seq1674	TCCGTGAGGGCTAGGGTTGGACCCCGTATG	30	2	2	1	3	2	0	0	2	6	1	0	0	2	2	0	1	1	2	1	0	1	2	2	0	1	1	0	2	1	0
Seq1675	GCTGTTCTTCGCGCCTCCATGTGCTGTGTC	30	2	0	0	3	2	0	0	1	0	0	1	0	3	2	1	2	0	1	0	3	0	0	1	0	2	2	0	4	8	0
Seq1676	GCTACCAGTTGGCCTGACATTACTGTCGGG	30	0	1	3	3	2	1	2	0	1	4	0	0	0	1	2	1	3	2	0	1	0	1	3	3	0	0	1	0	2	1
Seq1677	ACCAGTTGGCCTGGATATAGTACATCCGGG	30	3	2	0	2	0	0	1	0	2	0	1	2	3	1	2	2	3	0	0	3	1	0	1	1	1	1	1	4	0	1
Seq1678	TCGGTTTCGCATCTAGGTTGGGTAGGTTTG	30	5	1	1	0	0	1	0	1	0	0	5	1	3	3	1	1	0	0	3	0	2	1	4	1	0	0	2	0	0	2
Seq1679	CGGGGGGCGGGTGGGCGGAGATTCATGCTC	30	1	0	4	2	3	0	4	3	0	0	0	3	1	1	1	0	1	0	1	2	0	1	1	0	2	3	0	3	1	0
Seq1680	GACAGTTGGCCTGAGACCATAATCTCGGG	29	0	1	3	1	1	0	0	2	2	3	2	0	2	2	0	0	1	2	2	1	1	3	3	0	3	1	0	0	2	0
Seq1681	GATAATGGAAGGCTAGTCGAGCGACGTATG	30	2	4	1	0	1	4	0	1	1	0	0	2	1	2	1	0	4	1	0	0	2	5	1	0	0	0	3	0	2	0
Seq1682	GCCTGTGGGTGGGTGGGTGGAATGCATTTG	30	4	2	1	0	0	0	3	1	2	0	0	2	3	1	0	3	2	2	0	0	0	2	1	2	1	0	2	1	0	3
Seq1683	GATTCGCGCCTCCATGTGCTGGTTTTGTTG	30	1	1	0	1	1	2	1	0	2	2	2	1	2	1	0	1	0	1	0	4	2	2	2	0	1	4	3	0	0	1
Seq1684	GGATCGTCATATCGTAGGTCAGTATTCATG	30	3	2	1	3	0	1	2	0	1	2	0	1	1	0	7	0	2	0	1	2	0	0	1	0	4	0	0	0	4	0
Seq1685	AGCGGGTGGGTGGGTGGTTTCATGTCGCTG	30	1	3	0	4	2	2	2	6	1	2	0	1	1	0	0	1	1	0	2	1	2	1	1	2	0	0	0	0	1	1
Seq1686	GGATCCTCGGCTCGCAGGTCAGTATTCTC	29	1	1	0	3	1	2	1	2	1	2	1	1	0	3	0	0	0	0	2	0	3	0	2	1	5	3	1	0	2	0
Seq1687	AACGGCGGGTGGGTGGGAGGAGTTACTTTG	30	0	0	1	3	1	0	3	0	1	2	1	3	1	4	2	2	0	1	0	2	1	1	0	1	0	2	2	3	1	0
Seq1688	CCAGTTGGCCTGAATGGTTCTCAATTCGGG	30	1	4	1	2	2	1	1	1	1	0	2	1	3	0	0	0	3	0	0	1	0	3	0	3	1	0	2	0	2	3
Seq1689	GTGAATGTACCCTCGTATGCTGTCCGGTCC	30	1	0	0	0	2	3	0	0	4	4	0	1	1	4	0	0	1	1	4	0	0	2	1	0	2	1	2	0	1	3
Seq1690	TGGGCGTGTCAGTTGGCCTGGATATCCGGG	30	1	0	1	2	0	1	3	0	0	2	1	0	0	1	2	0	0	2	0	1	2	6	1	1	4	0	2	3	1	1
Seq1691	CGACGCTCTTGGTTCGAGGTTTCCTGGTTC	30	1	0	1	0	1	1	0	2	2	0	0	1	4	2	0	3	0	3	4	0	2	2	0	1	1	0	3	1	0	3
Seq1692	GGGGAATGAAGGCTAGTATTGGGTACGTAC	30	3	0	1	3	0	0	0	1	3	0	3	1	1	0	0	0	1	0	1	0	1	0	3	2	3	0	1	0	10	0
Seq1693	CGAGTTCGAGAGGGCTAGCTTATGCGTATG	30	0	0	0	3	4	0	3	0	6	0	0	0	1	0	0	0	0	0	2	0	0	2	0	1	2	0	2	4	1	6
Seq1694	TCGGCGGGCGGGTTGGGTGGAGAATTGTAC	30	2	1	2	4	1	2	0	0	1	0	0	0	0	0	8	1	0	1	0	1	1	1	2	1	0	2	0	2	3	1
Seq1695	CGACAATTGTGGGTGGGTGGGAGGACTGTC	30	0	4	1	0	1	0	3	1	1	1	1	1	1	0	1	4	2	1	0	1	0	3	0	0	1	0	3	2	0	4
Seq1696	CACAACGTGGGTGGGTGGGTGGTTGTTT	28	1	0	1	0	0	1	0	2	3	2	0	1	1	2	2	0	4	3	1	2	0	2	0	1	2	0	0	1	1	4
Seq1697	GCGGGTGGGTGGGTGGATGTCAGTTGACCC	30	0	2	3	1	0	1	2	0	2	3	0	0	1	3	1	3	0	1	2	1	1	2	2	0	2	0	1	1	0	2
Seq1698	GTCTCGATGAGGGCTAGTGGGGAACGTATG	30	2	0	2	0	5	3	3	2	0	1	1	0	2	1	1	0	1	2	2	0	0	0	2	1	3	0	0	0	3	0
Seq1699	CCGCCACTCCATTTCAGTAGGTCCTGCTTG	30	0	0	0	1	0	0	4	0	0	1	0	5	3	2	0	1	0	2	3	3	0	3	1	0	1	0	4	1	0	2
Seq1700	AGTCACGTTGGGTACGTCCTTGCCTCTACG	30	0	5	1	0	0	0	2	2	2	2	2	0	0	1	0	1	0	1	2	0	7	0	1	0	3	1	0	0	4	0
Seq1701	GTGACGCGATGGAGATGTATCAGCACCGTCAACTGAATCGCATGAGGGTCTGGCGCTTGGGTATTGGC	68	0	3	0	1	0	2	0	3	3	0	0	0	1	4	1	1	3	2	0	0	0	2	0	0	1	1	0	2	1	6
Seq1702	CGCGCTTCCATGTGCTGTCTCGTTTGTCCC	30	0	0	0	2	0	0	0	2	3	2	0	1	1	3	0	1	2	1	0	6	0	1	1	4	2	0	0	0	1	4
Seq1703	CGAGCGATAATCTGTTGGCCTGCTTGCGGG	30	2	1	0	1	1	1	2	1	1	1	3	2	1	0	3	1	0	2	0	0	0	0	4	1	0	2	1	2	2	2
Seq1704	ACTCGTGGGCTAGGACCCGGATTTCGTTCC	30	0	2	1	3	1	0	1	0	2	1	1	1	1	3	1	1	0	0	1	1	1	1	0	1	3	5	0	0	5	0
Seq1705	TCGCGCCTCTCATGTGCTGTCCTTTCCTGG	30	0	0	1	0	2	0	2	2	1	0	0	3	2	3	0	0	1	1	4	3	1	3	1	0	2	0	1	0	3	1
Seq1706	GGATGCTTTGGAAGTGCTGGTTTCCTACTG	30	4	0	0	0	1	0	0	3	3	0	2	1	0	0	3	2	1	0	1	4	3	1	1	1	1	2	0	2	0	1
Seq1707	CCGGTGAATTCTCGTTGGCCTGCTTGCGGG	30	0	3	5	1	1	0	4	0	0	0	1	2	2	0	0	1	1	0	0	2	1	4	0	4	1	2	1	0	0	1
Seq1708	GCGCGCAACCATGTGCTGTCCTCCTCTTAC	30	1	2	0	4	1	1	1	2	1	1	0	0	0	0	2	0	1	4	2	1	3	2	0	1	1	2	1	2	0	1
Seq1709	GTGGGTGGGTGGGTGGCAGTTGACTTTTCGG	31	1	1	1	0	0	2	0	0	1	2	0	3	2	0	6	2	3	0	0	2	2	0	0	0	0	0	2	3	1	3
Seq1710	AAGGACTACTTAGGATTGCGATGATTCAGG	30	2	0	1	2	3	2	1	1	0	1	1	1	2	0	3	0	0	0	2	1	1	2	1	3	0	0	4	0	2	1
Seq1711	GAACTCGGCGGAGGGGTGGGAGGTTCTTTG	30	2	1	3	1	1	1	4	0	0	2	1	3	1	0	0	2	1	3	1	1	1	0	1	0	3	1	0	0	1	2
Seq1712	CCGCGTTCAGGCTAGGAGTTGCTCCGTATG	30	1	0	1	0	6	3	1	2	1	1	0	2	0	4	1	0	4	2	4	0	0	0	0	1	0	0	0	1	2	0
Seq1713	GTGGGTGGGTGGGCGGTAGTTGACTTTTGG	30	0	0	2	0	1	1	1	2	0	2	2	1	3	0	1	0	1	2	0	1	1	0	3	0	4	2	1	6	0	0
Seq1714	ACCCTGATCGCCTCCACGTGCTGCCGGTTG	30	2	0	0	6	0	0	0	0	1	3	0	0	1	1	1	1	1	1	0	2	2	2	0	4	2	2	4	0	0	1
Seq1715	AAGGACTGTTTAGGATTGCGATGATTCAGG	30	0	3	3	2	0	1	1	0	2	1	1	0	1	5	4	1	1	1	1	0	1	3	0	0	0	0	3	0	0	2
Seq1716	TCGTGGGTGGGTGGGTGGTAAGTTGCTCTC	30	0	4	0	3	1	2	0	1	0	0	0	0	0	4	3	1	0	0	2	1	0	0	0	6	1	1	0	1	3	3
Seq1717	GGCGGTATTCTAGTTGGCCTGCACTGCGGG	30	0	2	0	1	1	0	1	0	2	0	1	0	3	2	4	0	0	1	2	1	1	1	5	3	4	2	0	0	0	0
Seq1718	CGGCGGGGGGGTGGGTGGAGATCGGACGTG	30	1	1	1	0	1	0	2	1	3	1	0	3	1	2	0	1	2	0	1	1	0	2	1	1	2	2	3	1	2	1
Seq1719	CGCCCTCCCGGTGGTGTCTCTTTGCTGTC	29	1	2	2	2	1	0	0	0	1	0	3	0	1	3	2	1	0	2	3	1	1	2	1	1	2	2	2	1	0	0
Seq1720	CGTGGGTGGGTGGGTGGTCATGCTGACTTG	30	3	7	4	2	0	0	0	1	0	3	0	0	1	0	0	1	0	0	1	1	0	2	1	0	0	3	2	2	2	1
Seq1721	TGTCGATGAGGGCTAACGATGTAGTGTATG	30	1	2	2	1	0	2	1	1	1	0	2	1	0	3	1	1	2	0	2	4	1	5	1	0	1	0	0	0	1	1
Seq1722	CCCCTCCTCGCGCCTCCATGTGCTGTGTTA	30	1	0	1	1	1	0	4	0	0	1	0	1	0	2	1	2	1	1	0	3	3	0	0	2	0	6	2	0	1	3
Seq1723	CTTCGCGGGTGGGTGGGTGGCTAATGATTC	30	0	1	1	2	0	0	3	3	2	3	1	2	0	2	1	0	1	3	0	0	2	1	0	1	0	0	0	2	4	2
Seq1724	GCAGTCCAGGTTTCCTGGCACGGGTTTCTC	30	3	0	3	3	1	0	0	1	2	0	2	0	0	0	2	2	0	0	4	0	1	0	0	5	0	0	2	2	1	3
Seq1725	AAGGACTGCTTAGGATTACGATGATTCAGG	30	0	0	2	5	0	0	0	3	1	2	1	6	3	1	0	0	0	1	1	4	0	2	0	0	1	0	0	1	2	1
Seq1726	ACCCGCGCCTCCATGTGCTGTTCGTACCTA	30	3	3	3	0	2	1	1	0	2	0	0	2	1	2	2	0	3	1	0	1	0	3	1	3	0	1	0	0	1	1
Seq1727	GCCAATGTGCCACGTCTTGTTCTGGGCCAC	30	3	0	0	0	0	1	1	2	2	3	1	3	3	1	0	0	0	1	2	3	0	1	3	1	1	1	0	1	1	2
Seq1728	CGTGGGTGGGTGGGTGGATCAGTTTTTTGC	30	0	0	0	1	0	0	0	6	1	0	5	1	1	1	0	0	0	0	2	5	2	2	1	1	1	1	1	3	1	1
Seq1729	GACGTATGAAGGCTAGCGTTGAGGCGTATG	30	1	0	0	1	1	3	0	1	0	1	3	0	4	1	3	2	1	0	0	1	0	0	0	0	0	2	5	3	4	0
Seq1730	CCTGTGGGTGGGTGGGTGGACTATTCGGCG	30	0	2	2	0	0	0	0	0	2	1	2	1	1	8	1	2	0	2	0	3	0	0	3	1	4	1	0	1	0	0
Seq1731	CCGCAGGTATGATGGCTAGTCTCGCGTATG	30	0	2	3	1	1	2	0	1	1	2	0	2	0	1	2	2	2	0	1	0	1	3	0	0	1	3	0	1	3	2
Seq1732	CGCGCCTCCATGTGCTGGATTTGCTATCTC	30	0	0	0	2	1	1	0	1	0	0	2	1	1	1	1	3	0	5	0	0	0	2	1	3	3	1	1	3	0	4
Seq1733	GCGGTCCGTCCGAACCATGTCTCCTGATTG	30	1	0	1	4	1	0	0	1	0	1	1	2	1	0	1	2	2	0	2	2	5	0	1	1	1	1	2	1	1	2
Seq1734	GGCGAATGATGGCTAAGTTGTGACTGTATG	30	2	2	3	1	1	2	0	0	1	0	1	1	0	1	1	0	1	1	1	2	4	3	4	1	1	0	0	1	0	2
Seq1735	CCTGGCGGGCGGGAGGGTGGATGGATTTTG	30	3	1	0	1	3	1	1	1	1	1	1	0	0	1	1	1	0	2	1	5	2	0	1	3	3	0	0	0	3	0
Seq1736	GGAGTATGATGGCTAACCGCATGGTGTATG	30	4	4	3	0	0	0	1	0	1	3	1	0	1	2	3	0	3	1	0	1	1	1	2	0	3	0	0	2	0	0
Seq1737	CACAATGGTGGGTGGGCGGGTGGAATTGTC	30	1	4	2	1	1	0	2	1	1	0	2	0	0	0	1	1	2	3	1	2	1	1	2	4	1	2	0	0	0	0
Seq1738	TGGATGTTGTGTGTTGTGTAGTTGCTCTGAT	31	0	2	1	0	2	0	0	2	3	4	2	2	1	4	0	1	0	3	2	0	0	3	0	2	0	0	0	0	1	1
Seq1739	GGCGATTCTTATAGTTGGCCTGCTTGCGGG	30	1	1	0	2	0	1	0	0	0	1	1	3	1	5	0	0	1	0	1	0	2	2	1	2	5	6	0	0	0	0
Seq1740	CGCGCCTCCATGTGCTGGGCTGGTTCTTTC	30	0	1	0	2	1	3	1	3	1	0	1	2	0	1	0	0	1	0	3	0	4	0	4	1	4	1	0	0	1	1
Seq1741	CGGGATCTTCACGCGCGGGGCGATTCTTGC	30	1	0	1	3	1	2	0	2	3	0	0	0	2	0	0	0	3	1	1	0	1	2	0	5	0	1	0	2	3	2
Seq1742	GTACGGAAGGCTAGCCAGTAGTGGCGTATG	30	0	1	1	2	0	5	1	0	1	2	1	2	0	0	1	0	2	1	3	2	1	2	1	1	2	0	1	1	0	2
Seq1743	GTCGGCATCCTGGTTTGGTTTGGTCTGGTC	30	1	4	0	0	2	1	1	1	1	0	3	1	5	4	0	0	1	1	1	2	0	1	1	0	0	2	1	1	0	1
Seq1744	GGAGTTGGCCTGCATGTTTGTCCTTGCGGG	30	0	1	3	0	0	2	0	0	1	4	2	2	1	2	0	1	1	1	0	0	2	2	4	0	2	3	0	0	1	1
Seq1745	TGCAATGAAGGCTAGCAGGGTATGCGTATG	30	1	2	1	1	0	0	1	0	3	1	2	1	0	2	1	1	0	0	4	4	1	1	3	3	1	1	0	0	1	0
Seq1746	ACCCGCGCCTCCATGTGCTGCTCTACCTCC	30	1	3	1	0	1	2	0	3	0	3	0	2	0	4	5	2	3	1	0	1	0	1	0	1	0	2	0	0	0	0
Seq1747	AAGGACTGCTTAGGATTGCGATGTTTCAGG	30	3	0	1	1	1	1	1	1	1	0	0	0	1	1	0	1	3	0	1	0	0	1	0	4	2	1	5	3	2	1
Seq1748	CTTTGAGAAAGGCTAGTGTAGGAACGTATG	30	1	2	1	1	1	0	0	0	6	2	0	4	3	0	0	3	0	0	0	2	3	4	0	1	0	0	0	2	0	0
Seq1749	TGTGCGGTAACGGCTGGTGGAGTGTTCCTC	30	1	0	6	0	1	1	0	2	0	0	2	0	1	4	1	1	0	1	1	6	1	0	1	2	1	0	1	0	0	2
Seq1750	CGATGCGGGTGGGTGGGTGGCAGATTCTGG	30	1	2	1	1	2	1	2	1	3	2	1	1	2	3	1	0	1	1	0	0	0	1	1	2	1	0	0	4	0	1
Seq1751	TCCCCGCGCCTCCATGTGCTGCCTTTTATC	30	1	4	1	0	0	1	0	1	2	0	1	1	0	2	2	1	0	2	2	0	3	3	3	0	0	2	1	0	2	1
Seq1752	CCAGTTGGCCTGGATGTTGTCTCGTCCGGG	30	4	1	1	1	2	1	2	1	0	1	0	1	2	1	2	0	1	2	0	1	1	1	0	1	2	5	0	2	0	0
Seq1753	CGGCGGGCGGGCGGGTGGAGATTCGCGCGT	30	1	0	1	4	1	0	0	1	0	2	2	1	0	0	1	0	3	2	1	0	0	2	4	2	0	4	1	0	2	1
Seq1754	GGGTAAGTTGGCCTGGATTCCATGTCCGGG	30	0	1	0	2	0	0	2	0	0	2	1	2	2	2	0	1	1	2	0	0	3	2	0	0	1	0	0	4	2	6
Seq1755	TAGATGTGTGTGTTGTGTAGTTGCTCTGAT	30	3	0	0	1	4	3	2	2	1	1	2	2	3	2	0	0	0	0	0	0	0	2	1	0	0	0	3	3	1	0
Seq1756	GTTCCCGCGCGTCCATGTGCTGCCCCTTG	29	1	1	0	3	4	1	0	0	3	0	0	0	1	4	1	1	2	2	1	1	0	0	0	1	1	4	0	1	1	2
Seq1757	TCCCGGGTAGAAGGCTAGTGGGCACGTATG	30	1	0	1	1	2	0	1	0	0	0	2	0	2	1	3	1	0	2	0	2	3	1	3	1	0	1	4	1	1	2
Seq1758	CGAATAGAGAAGGCTAATGTGGAATGTATG	30	0	0	1	3	0	1	3	1	1	2	1	2	0	2	0	1	0	0	0	2	0	0	2	0	1	7	0	1	3	2
Seq1759	GTGGGTGGGTGGGTGGCTCAGTCCTTTTCG	30	0	0	3	2	0	0	1	1	2	1	0	0	0	4	0	2	0	2	1	0	3	2	2	0	0	1	3	3	1	2
Seq1760	TGTGACCAGCCTTCCAGGGAGAGGCGCTTG	30	1	0	1	0	3	0	1	0	0	1	2	0	1	5	2	2	0	1	4	0	1	1	1	1	1	2	1	0	4	0
Seq1761	TGTGTGATGGCTAGGGTCCCTCCGTATG	28	0	1	0	0	0	0	3	1	1	1	1	0	1	1	2	2	2	1	2	3	2	3	0	0	1	5	3	0	0	0
Seq1762	GGACAGTTGGCCCGCGATTATCATTGGGGG	30	3	0	1	2	0	2	1	2	1	0	0	0	3	2	3	3	4	1	0	1	1	1	0	1	1	2	0	0	1	0
Seq1763	GTCGCCTCCAACGTGCTGTTTTTGGTTCTG	30	1	0	1	3	1	0	1	4	1	1	1	1	3	1	1	0	2	1	3	0	1	3	0	0	1	5	0	0	0	0
Seq1764	GCGGTCCGTCCGAACCAGGTCTCCTGATTA	30	0	2	0	3	1	0	1	3	0	3	2	1	1	0	4	1	1	3	0	0	0	0	3	0	1	0	0	4	1	1
Seq1765	GTGATGCGATGGGGATGTATCAGCACCGTCAACTGAAT	38	1	3	0	2	0	1	0	1	4	0	4	1	0	1	2	0	1	0	3	0	3	1	2	0	0	0	1	1	3	1
Seq1766	CCTCTCCCGGGCTGCTCTTGTGTTTGTGTC	30	0	2	6	0	0	0	0	2	0	0	1	1	1	1	2	0	0	1	0	0	0	2	0	2	10	1	0	0	0	4
Seq1767	TGACTGTAACGGCGTGTGAGTGTCGTCTTC	30	0	1	0	1	4	0	1	2	3	0	0	0	2	1	0	1	0	0	6	1	3	3	4	0	0	0	2	0	1	0
Seq1768	ACCGTGGGTGGGTGGGTGGATTATTCGGTG	30	4	0	0	0	0	1	0	0	0	0	1	1	0	1	2	1	1	4	1	5	0	0	1	2	1	3	0	6	1	0
Seq1769	GACCAGTTGGCCTGTACTTGTTCGTACGGG	30	0	0	0	0	0	2	0	2	1	0	3	1	0	3	1	6	4	0	0	2	0	3	0	0	1	2	1	1	1	2
Seq1770	GTCACGTTGGCCTGGTTTCTGATACCGGG	29	0	1	0	2	1	1	0	0	3	2	6	1	1	3	0	0	1	1	1	1	0	0	0	4	5	0	0	2	0	0
Seq1771	GCGGATAGCTATGTTGGCCTGCTCGTCGGG	30	1	2	1	0	3	1	1	0	1	2	1	2	3	2	1	0	4	0	1	1	0	1	0	2	1	1	2	0	2	0
Seq1772	CCTCGCGCCTCCATGTGCTGCCTGAGTCTC	30	2	0	0	2	1	2	0	0	2	0	3	1	0	5	1	1	0	0	0	0	0	7	2	2	1	0	0	2	2	0
Seq1773	ATACCGTGGGTGGGTGGGTGGCACTATTTC	30	1	1	0	0	1	2	0	0	2	0	5	3	0	1	2	1	0	3	0	0	3	1	2	2	2	1	1	0	2	0
Seq1774	CGAAACTGTGGGCGGGTGGGTGGTATTTTC	30	1	2	0	2	7	2	2	0	1	1	0	2	3	0	0	1	1	1	0	4	0	1	1	0	0	2	0	0	1	1
Seq1775	AGGCTAGCTTTTATCACCCGGTGTAGGTC	29	2	0	0	0	2	0	1	2	0	0	0	1	0	4	0	5	4	0	0	0	0	0	1	0	4	4	2	1	2	1
Seq1776	GTTCGTGGGTGGGTGGGTGGTACATTCTCG	30	0	0	0	0	0	0	0	0	2	3	2	2	0	4	2	1	0	3	0	1	1	3	0	1	2	1	0	2	4	2
Seq1777	GTCGCGCCTCCATGTGCTGCCGTGCTCTTC	30	1	4	4	2	1	0	2	4	2	0	0	0	2	5	0	0	0	0	0	1	0	0	2	1	0	0	0	0	1	4
Seq1778	TCGGGTTTGCGCATCTAGGTTGGGTAGGTTTG	32	1	0	3	0	5	0	1	2	0	4	1	1	1	2	1	0	0	1	0	2	1	0	2	0	3	3	0	0	1	1
Seq1779	CCCGTAAGGTGGGAGGGTGGGTGGATTAC	29	0	1	0	0	0	3	2	0	0	0	0	1	0	4	1	0	0	4	0	2	0	1	0	1	3	1	0	10	0	2
Seq1780	GTCCCCCGCGCCTCCATGTGCTGTTACTCC	30	0	0	5	2	0	0	1	1	2	0	3	0	0	2	1	5	0	1	2	1	4	1	2	1	1	0	0	0	0	1
Seq1781	TGGGTTAGGCGAGGTGTAGGTCATTCGTG	29	0	4	1	1	2	2	1	3	1	1	0	0	3	2	0	2	0	1	1	2	1	1	3	0	1	0	0	1	0	2
Seq1782	GTACAGTTGGCCCGACCTCTACTTCTCGGG	30	2	1	1	1	0	0	2	1	1	2	0	4	2	1	1	1	0	0	0	1	2	7	1	2	0	0	0	2	1	0
Seq1783	CCACAGTTGGCCTGTATCCGTAGGTGCGGG	30	3	1	1	2	0	1	0	2	3	0	1	0	2	1	0	2	2	0	0	0	2	2	4	0	0	2	1	1	3	0
Seq1784	CATGTGGGTGGGTGGGCGGATCTGATTCCG	30	0	2	4	1	0	2	0	1	0	1	0	1	1	4	0	3	0	2	0	1	2	1	0	3	1	2	1	0	2	0
Seq1785	CGGGTTAGGATAGGTCTAGGTAATTGTGGC	30	0	1	5	0	1	1	2	0	2	2	6	0	0	0	2	0	0	6	0	0	0	0	4	0	0	0	1	0	2	0
Seq1786	TGGATGTGTGTGTTGTGTAGTTGCCCTGAT	30	1	1	1	1	0	2	2	1	2	0	1	1	3	1	1	1	2	3	1	1	1	1	0	1	3	2	0	1	0	0
Seq1787	TGGATGTGTTGTGTTGTGTAGTTGCTCTGAT	31	0	0	1	0	2	1	0	0	1	2	3	1	0	1	0	2	3	0	2	2	0	0	3	3	3	0	0	3	0	2
Seq1788	GTCCCGCTCGCGCCTCCATGTGCTGCTTT	29	1	0	0	1	0	0	3	1	1	1	1	0	0	5	0	0	0	0	4	1	0	4	4	1	1	2	2	1	1	0
Seq1789	GTGGGTGGGTGGGCGGAAAAAGTTGACTTC	30	0	1	0	1	0	1	0	2	2	4	0	0	2	2	4	1	0	0	0	1	2	0	1	3	1	2	1	0	3	1
Seq1790	CGCATGAGGGTCTGGCGCTTGGGTAGTGGC	30	0	0	1	2	0	0	4	2	1	1	1	1	2	0	0	0	5	0	2	1	0	0	4	1	1	2	0	3	1	0
Seq1791	CGTGGGTGGGTGGGTGGAACTTGACGTCTA	30	2	0	5	0	1	2	0	3	1	0	0	1	2	0	0	2	1	2	1	2	1	1	1	1	0	1	1	0	0	4
Seq1792	CCCCACGCGCCTCCCATGTGCTGTCTTTCC	30	0	4	3	1	1	2	3	1	1	2	0	2	0	2	1	0	0	1	2	2	0	1	0	1	2	0	1	0	1	1
Seq1793	GCAAAGTTGGCCTGGACATGTTTTTTCCGGG	31	1	0	1	2	0	1	1	3	0	1	1	0	2	2	0	4	3	0	1	0	2	1	3	0	0	3	0	2	1	0
Seq1794	GTCATGTTGGCCTGGAATACGGCTTCCGGG	30	1	1	1	0	1	2	0	2	1	1	1	0	1	5	3	1	1	0	3	0	2	0	2	2	2	1	1	0	0	0
Seq1795	GGTTGGCCTGGAAATACGGTCTTTTCCGGG	30	0	3	5	0	1	1	0	1	2	3	0	1	0	2	2	2	0	0	0	1	0	4	2	1	2	0	1	0	1	0
Seq1796	CTCGCGCCTCCATGTGCTGTTCTCTGGGTT	30	4	2	2	1	2	0	1	1	0	1	0	2	3	1	0	0	0	0	1	3	1	1	3	1	0	3	0	0	0	2
Seq1797	GCCAGTTGGCCCGAGATCTTTACTCCCGGG	30	0	2	2	7	3	0	0	0	0	0	0	2	3	1	1	1	2	1	1	0	0	1	0	2	0	2	2	1	1	0
Seq1798	GCTACCGCGCCTCCATGTGCTGTTTGTTTG	30	1	3	0	0	1	1	1	0	4	0	0	0	2	3	1	0	0	0	1	1	1	4	2	0	1	2	3	0	0	3
Seq1799	CCTACGCGCCTCCATGTGCTGTGTCTGTGT	30	1	0	1	0	0	2	1	2	2	1	2	2	0	3	0	0	1	1	0	0	1	0	1	0	1	3	1	2	2	5
Seq1800	GTCCAGTTGGCCTGGATCCTCGACTCCGGG	30	2	3	2	0	0	0	0	0	2	1	0	1	1	0	2	1	1	2	2	2	0	1	4	3	2	0	1	0	1	1
Seq1801	GGATCGTCGTATCGTAGGTCAGTGTTCATG	30	0	1	3	3	0	2	1	2	0	3	1	2	1	1	1	1	0	0	0	2	3	0	1	1	1	2	2	0	1	0
Seq1802	GCGTGGAATGTTGACCCGTCTTGTGATGGG	30	0	4	3	1	1	1	2	0	2	0	0	0	2	4	1	1	1	0	2	1	0	0	1	3	0	1	1	0	0	3
Seq1803	CATCCGATGAAGGCTAGTGTGGCACGTATG	30	2	2	1	3	0	1	0	1	0	3	1	2	1	1	0	0	4	1	0	0	0	0	2	2	4	0	1	0	1	2
Seq1804	GGTTGGCCCGTATTTCGGGGTGCTGTATTG	30	1	2	2	1	3	0	2	0	0	2	1	0	1	1	0	0	1	0	1	2	0	1	0	1	5	6	1	0	0	1
Seq1805	TGTGGGTGGGTGGGTGGTTCAGTTGCGTTC	30	0	0	0	3	6	1	2	0	1	0	4	1	0	2	1	1	0	1	0	0	0	1	2	1	2	0	1	2	1	2
Seq1806	TGGAGTGGCTTGGGTTGCCTCATTTCGTAC	30	0	4	0	7	0	1	0	1	1	0	0	0	0	2	0	0	1	0	3	0	0	12	0	3	0	0	0	0	0	0
Seq1807	GGTATTGGGTTCGTAGAAACGCTCCCTCTG	30	2	1	0	2	0	3	1	5	0	0	1	2	0	3	0	4	1	0	1	0	0	0	1	1	1	2	1	0	1	2
Seq1808	CCCCGCGCCTCCATGTGCTGTACTATCGTT	30	1	0	1	2	1	2	2	1	2	3	3	0	0	2	0	3	3	3	0	0	1	1	0	1	0	1	0	0	0	2
Seq1809	AGCGGGTGGGTGGGTGGCTCAGTTGCTTTC	30	2	1	1	2	0	2	0	2	1	0	3	0	1	2	0	1	1	1	1	1	1	5	1	1	0	1	0	3	0	1
Seq1810	ACGCGCCTCCATGTGCTGCCCTTGTTCTCC	30	1	3	2	0	1	0	2	2	1	1	0	3	0	0	0	0	0	0	4	4	1	3	0	1	0	0	0	1	0	5
Seq1811	GACCTCTCGCGCCTCCATGTGCTGTATCTC	30	1	2	4	0	3	0	1	0	0	6	2	2	1	4	0	1	0	0	0	0	0	0	0	0	1	0	1	2	3	1
Seq1812	GGAAGTTGGCCTGGATTTATGATGTCCGGG	30	0	1	3	2	1	1	3	1	0	0	2	0	0	1	3	0	5	0	1	1	0	0	1	1	2	3	1	1	1	0
Seq1813	GGGACTGGCGTTGGGGTTTGGCCGTTCATG	30	0	2	2	1	1	4	1	1	0	0	3	0	0	2	0	0	3	0	1	0	2	0	2	3	1	1	1	3	0	1
Seq1814	GTGGGTGGGTGGGTGGTCCTTCAGTTGTTC	30	0	2	2	2	0	0	0	0	4	1	2	3	0	1	3	2	0	0	3	0	0	0	2	2	3	1	0	2	0	0
Seq1815	GACCAGTTGGCCTGGGATCATATTCCCGGG	30	1	1	2	1	1	3	2	4	1	3	0	0	0	1	3	0	3	1	0	0	0	2	0	0	0	1	0	3	2	0
Seq1816	ACGGTGGGTGGGTGGGCGGTTGTATTCCTG	30	5	3	1	0	1	1	0	0	1	2	2	1	0	0	0	0	2	0	0	2	0	0	2	1	1	5	1	3	1	0
Seq1817	CCAGTTGGCCTGAAATTGGGGTTTTTCGGG	30	2	4	1	2	0	1	1	3	2	0	1	1	2	2	0	2	1	1	1	2	0	0	0	0	1	1	1	3	0	0
Seq1818	AAGGACTGCTTAGAATTGCGATGATTCAGG	30	2	1	0	0	0	0	2	0	0	2	1	1	4	1	2	0	1	4	0	2	1	2	1	1	2	0	0	2	1	2
Seq1819	CTGTGTGATGGCTAGGGGAAGTCCCGTATG	30	0	0	3	2	3	0	1	2	1	0	1	0	0	4	0	0	5	1	1	0	0	0	1	3	0	0	0	0	2	5
Seq1820	GTCCACCCCTCGCGCTTCCATGTGCTGTCC	30	1	0	0	0	1	0	5	4	2	0	0	0	0	2	2	0	0	0	2	2	3	1	1	0	0	2	1	0	4	2
Seq1821	ACCCTCGCGCTCCCATGTGCTGCCTTTTGC	30	1	1	1	1	1	2	1	3	0	2	3	1	0	0	0	0	1	4	4	0	2	1	0	1	1	2	0	0	1	1
Seq1822	GCCCCTCGCGCCTCCATGTGCTGTTTTCGT	30	0	1	1	1	2	4	1	0	2	0	0	0	0	1	1	0	0	0	1	1	0	2	2	2	6	0	2	3	1	1
Seq1823	GCGCCCTCCATGTGCTGCCCACTTTCTTTG	30	0	2	0	0	0	0	3	0	1	0	4	0	1	5	1	0	3	1	2	3	3	1	2	0	0	1	1	0	1	0
Seq1824	TCCTCGCGCCTCCATGTGCTGCCTGGTCCC	30	1	2	0	1	0	2	0	1	2	3	0	0	0	0	2	4	1	1	0	1	1	3	1	1	3	0	2	0	1	2
Seq1825	GTCAACGAAGGCTAGGAGTCACTCCGTATG	30	3	2	2	0	0	0	3	0	4	0	0	2	0	3	0	0	1	0	0	1	1	0	1	0	1	0	5	2	2	2
Seq1826	GGGAATTGCTCGGTTGGCCTGTTTATCGGG	30	1	0	0	0	2	1	2	1	0	1	0	0	1	3	3	0	1	2	1	0	2	3	2	0	1	0	2	4	2	0
Seq1827	CCTGGGGGGAAGGCTAACGTCATGTGTATG	30	4	0	1	0	1	0	1	2	1	3	2	2	2	2	0	1	1	1	0	0	1	1	2	1	0	2	1	3	0	0
Seq1828	TCGGTTGCGCACTAGGTTGGGTAGGTTTG	29	0	0	0	0	5	3	0	1	4	1	1	0	3	3	3	1	0	3	2	3	0	0	0	0	0	1	0	1	0	0
Seq1829	TGGATGTGTGGTTGTGTAGTTGCTCTGAT	29	3	2	2	2	4	1	0	2	0	0	0	0	1	0	1	1	2	1	2	2	0	0	0	0	4	2	0	2	0	1
Seq1830	CAGGTGAAGGCTAGTGTTACGACACGTATG	30	1	1	0	3	0	3	0	2	2	0	0	1	1	0	0	1	4	2	1	0	2	4	3	0	0	0	0	4	0	0
Seq1831	GAACGTACTCGCAGGGCTTGGTGTCTATGG	30	0	3	0	2	0	0	0	2	0	0	0	0	1	3	3	1	0	0	1	3	5	0	4	0	0	1	2	0	1	3
Seq1832	GGCTATGAACGGCTAGTTGTTTAACGTATG	30	0	0	1	0	0	4	2	0	0	0	2	0	1	3	0	3	2	0	1	0	0	1	2	1	2	5	0	0	3	2
Seq1833	GTGGGTGGGTGGGTGGCCAGTTGTTTCTTC	30	0	4	1	0	4	0	1	1	0	0	0	0	0	0	0	6	0	3	0	2	0	1	1	5	0	0	0	2	1	3
Seq1834	AGGCTAGCATCCCTTGTTACCCCCCCGTCC	30	0	2	4	0	0	1	0	0	1	0	4	1	0	2	1	1	0	1	1	1	1	3	4	2	1	0	2	0	1	1
Seq1835	GTGCGATTCCAGTTGGCCTGTTTTAACGGG	30	1	1	2	0	4	2	2	1	0	3	1	0	1	0	0	0	1	1	0	0	1	2	2	1	3	0	0	4	2	0
Seq1836	CGCTCTCCCGGTCTGTGTGTTGTGTTCCCTC	31	3	1	2	0	0	0	0	2	2	0	4	0	2	0	0	0	2	3	1	2	0	0	1	2	0	2	1	2	0	2
Seq1837	GTCCGCGCCTCCATGTGCTGTCTTTACCTTC	31	2	2	0	2	0	4	1	1	0	0	0	0	2	4	0	3	0	0	1	0	0	1	0	0	0	3	1	2	3	2
Seq1838	TCGCGCCTCCATGTGATGTCTGCCTTTTTC	30	2	1	1	0	2	1	0	2	3	1	0	3	0	2	0	1	0	0	0	1	2	2	0	1	2	2	2	2	1	0
Seq1839	GCGGTCCGTCCGAACCAGGTCTCCTGATCG	30	3	0	0	0	3	1	1	0	4	0	0	0	2	0	0	0	6	0	0	0	1	0	2	0	2	4	0	0	2	3
Seq1840	GTCGGAAGTTGGCCTGGTTACTTTACCGGG	30	3	0	1	2	0	0	1	2	2	2	2	0	0	0	1	0	1	1	2	2	1	1	2	0	1	2	1	3	1	0
Seq1841	GATTGTGAAGGCTAGTGTTTGCAACGTATG	30	1	0	0	0	4	1	1	3	2	1	0	1	1	2	0	0	0	1	0	3	1	1	3	3	0	1	2	0	0	2
Seq1842	CATGCGGGTGGGTGGGTGGAAAGATTTCTG	30	0	0	0	3	1	1	0	0	2	4	0	2	1	0	1	2	1	1	0	0	1	0	2	0	0	1	3	2	2	4
Seq1843	GGGTCTGGCGCTTGGGTTTGGCATTGTTGC	30	3	0	0	0	1	1	1	2	1	3	1	0	0	4	1	0	2	0	1	2	0	1	3	2	1	0	2	2	0	0
Seq1844	ATCGCGCCTCCATGTGCTGCCTGTTTGTCC	30	2	0	2	0	1	0	2	0	3	3	0	1	0	4	0	2	1	0	6	0	1	3	0	0	1	2	0	0	0	0
Seq1845	CATAACGCGCCTCCATGTGCTGCTTCCGCC	30	1	2	1	0	1	0	1	0	2	0	2	0	4	1	1	2	3	0	0	3	1	0	1	1	1	0	3	2	0	1
Seq1846	CCAGTTGGCCTGCATACTAGATAATGCGGG	30	1	2	2	1	0	2	3	0	1	0	0	1	0	4	0	1	5	3	1	0	1	2	0	0	0	1	2	1	0	0
Seq1847	GCAGACCTGGTTTCCAGGGCACGACTAATC	30	1	6	1	1	2	0	3	0	0	2	0	0	1	1	0	3	0	3	0	3	0	1	1	3	0	0	0	0	1	1
Seq1848	GGATCCCCGCATCGTGGGTCAGTACTCTTC	30	1	1	1	3	0	4	3	1	2	1	2	1	0	0	0	0	1	0	2	1	0	0	0	3	1	1	2	0	2	1
Seq1849	GCGATGAGGGCTAGAGTGTTTGCTCGTATG	30	2	1	2	2	0	4	1	0	2	0	1	0	0	1	0	0	0	1	4	0	1	1	0	0	1	3	1	0	1	5
Seq1850	GCGCGAGAATTCATCTTTATGCTGTCGGTC	30	1	1	0	0	0	2	1	0	0	1	0	1	2	1	1	2	4	0	2	3	1	1	5	1	0	1	1	1	0	1
Seq1851	GCAAGAAAGGCTAGTATATGGTTACGTATG	30	0	4	2	4	1	2	0	4	0	0	1	0	1	0	0	2	2	0	2	0	1	2	1	0	1	1	1	0	1	1
Seq1852	CCGTGGTGAGGGCTAAATGTGAATTGTATG	30	1	0	0	0	0	0	4	0	0	7	1	0	0	1	2	2	2	0	2	1	1	0	0	0	2	2	3	0	2	1
Seq1853	CGTCGCGCCTCCATGTGCTGTACTTTCGTC	30	0	4	2	0	1	1	2	2	4	0	0	0	2	3	0	3	2	1	2	0	1	0	0	1	0	2	1	0	0	0
Seq1854	CCCCACTCTCGGTTTGCCAGGCCTGCTGTC	30	2	0	3	0	1	0	1	1	0	0	2	0	0	0	3	1	2	1	3	1	2	5	0	1	0	0	3	2	0	0
Seq1855	GCATGTGGGTGGGTGGGCGGCAGCGTTCCG	30	1	0	0	0	0	1	0	0	1	1	1	0	0	3	0	2	0	2	0	2	1	3	1	5	2	0	0	2	5	1
Seq1856	CATTGCGATGAAGGCTAGCTCGTGCGTATG	30	2	3	0	1	0	4	0	0	0	0	1	1	2	3	2	0	1	0	0	0	2	4	0	0	0	2	1	4	1	0
Seq1857	CCGGTTTGCGAGGTCTGCTCTTCATGTGGC	30	1	1	3	0	0	2	2	0	1	1	1	0	0	2	3	1	3	1	0	1	0	0	2	0	1	0	0	3	4	1
Seq1858	GGAGTGAAGGCTAGTAATTGGATGCGTATG	30	2	0	0	1	0	1	1	0	0	2	1	0	0	4	1	1	2	2	2	2	0	3	0	0	0	1	1	3	2	2
Seq1859	CCAGTTGGCCTGCAGATGAACATTAGCGGG	30	0	1	1	1	1	4	1	2	0	1	3	0	0	1	5	2	0	0	1	1	0	0	0	1	2	3	0	1	2	0
Seq1860	GGTCTTCAGGCTAGGACTCGGCTCCGTATG	30	4	0	2	3	0	3	0	0	0	1	0	0	1	4	1	2	0	1	2	1	5	2	0	0	1	0	0	1	0	0
Seq1861	CGTCCTCCCGGGCTGCCTTCCTTGTTCTGC	30	2	5	3	2	2	0	1	3	1	1	0	2	0	1	0	0	0	0	2	5	0	0	1	0	0	1	1	0	0	1
Seq1862	ACCGCAGTTGGCTAATATTGTGGAATATTG	30	0	1	3	2	0	3	0	0	3	0	0	3	0	1	1	0	0	0	2	2	0	0	0	2	2	0	3	0	4	2
Seq1863	GCTCGGTTTGGTGGGAGGGAGGCATTCTCG	30	2	3	2	1	0	0	1	0	0	3	1	0	1	2	1	3	1	1	0	0	1	0	1	1	3	0	3	0	3	0
Seq1864	GGCGGGTGGGTGGGTGGTTCATGGTGTCTG	30	1	0	1	2	0	1	2	3	1	0	0	1	2	3	0	3	0	1	1	0	0	2	0	3	0	0	0	0	2	5
Seq1865	GCGGGTGGGTGGGTGGTTCAGATTGTGCTG	30	0	3	4	0	0	3	0	0	2	1	0	0	0	1	1	2	0	1	0	1	2	0	4	1	3	0	0	1	2	2
Seq1866	CGGCTCAGTTGGCCTGGATGTGCTTCCGGG	30	3	1	1	0	0	2	1	0	2	1	2	0	1	0	2	1	0	0	1	1	3	0	2	1	2	1	0	2	3	1
Seq1867	GTACGCGGGTGGGTGGGTGGTCACATTCTC	30	1	2	0	0	2	2	0	1	1	0	1	2	0	2	1	1	0	0	1	1	2	2	1	4	3	1	1	1	1	0
Seq1868	GGTATTGGGTTCGTAGATAGGCTCCCTCTG	30	0	2	3	1	1	1	0	0	1	1	2	0	1	4	0	2	1	1	1	1	1	1	0	1	2	0	4	1	1	0
Seq1869	AGGGCCTGGCGCTTGGGTTTGGCAAGTTTG	30	0	2	2	0	5	1	5	0	0	1	1	0	0	0	0	0	3	2	1	1	2	0	0	0	2	0	1	4	1	0
Seq1870	AGCGTGGGTGGGTGGGTGGTCTTCTATTCC	30	1	1	3	2	0	0	0	1	5	1	0	0	0	5	1	0	0	1	0	3	2	1	1	0	1	2	0	1	0	2
Seq1871	GGTATAGGGTTCGTAGAAAGGCTCCCTCTG	30	1	2	0	2	1	3	0	0	0	1	0	0	0	3	2	0	2	3	2	0	0	3	2	0	1	0	0	2	4	0
Seq1872	GTGGTGGGAGGGCGGGCGGAACATTCGGTC	30	0	0	0	1	0	2	0	0	0	7	1	0	0	4	2	0	2	4	1	1	1	1	0	1	0	2	1	0	0	3
Seq1873	CGCGCCTCCATGTGCTGTTGATCCGTGTTC	30	0	2	3	1	4	1	1	0	2	2	1	0	1	0	2	1	0	0	5	2	0	2	0	0	0	1	3	0	0	0
Seq1874	CGCGCCCTCCATGTGCTGTGATGTGCTCTC	30	0	3	1	0	4	1	0	1	0	2	0	1	0	6	0	0	3	2	0	0	4	4	0	0	0	1	1	0	0	0
Seq1875	ACTCGCGGGTGGGTGGGTGGTAGTATGCTG	30	1	1	2	1	0	0	1	0	1	1	1	0	0	1	2	2	0	0	0	2	3	2	3	3	2	0	2	1	2	0
Seq1876	TCGGGCGGGAACTCGGGGGGAGATTCTTAG	30	2	1	0	1	1	0	2	1	0	0	2	1	3	0	1	3	5	2	1	1	0	0	1	1	1	0	0	0	3	1
Seq1877	ACGGTGGGTTGGGTGGGTGGAGTATTCCTG	30	0	2	1	0	1	0	4	1	0	4	1	1	0	1	1	0	0	3	1	1	1	2	1	0	3	0	1	1	3	0
Seq1878	GCCGTGGGTGGGAGGGCGGAACCATTCTGG	30	3	1	2	3	1	2	1	1	2	1	0	0	1	0	1	1	4	2	0	0	1	3	0	1	0	0	1	1	1	0
Seq1879	TGGAATTGAAGGCTAGACTCGTGTCGTATG	30	0	0	3	3	4	2	0	1	1	1	0	1	2	1	1	0	1	0	2	1	0	1	2	0	2	1	2	1	1	0
Seq1880	TCCACTGCCCCCGCGCCTCCATGTGCTGTTC	31	1	1	1	1	0	2	2	2	2	2	0	0	1	3	1	0	1	0	0	1	0	0	2	1	1	3	0	3	2	1
Seq1881	CTCGAGGGAGGATGAAGGCTAGTATCAACC	30	1	0	3	2	0	0	1	0	3	0	0	0	1	3	1	0	1	0	7	1	2	0	1	0	4	1	0	0	0	2
Seq1882	CGGGAGATCTTGTTGGCCTGGTATTCCGGG	30	0	3	2	1	0	0	0	5	0	1	1	0	1	1	1	0	0	2	5	0	1	1	1	3	2	1	0	0	0	2
Seq1883	CCGTATCTCTTCATGCTGGCCGGTCGCTTG	30	3	2	1	1	4	1	1	0	1	1	0	1	0	2	2	1	0	3	1	1	0	0	2	2	0	0	0	2	1	1
Seq1884	CGTGTCAGCCTGGAAGGTCCTTGCTCCCTA	30	3	1	0	1	1	1	0	2	1	0	4	1	0	2	2	0	1	0	0	0	1	2	4	0	0	2	0	4	0	1
Seq1885	ATCGCGCCCTCCATGTGCTGCTTCCCTCTG	30	1	1	2	1	0	3	0	0	1	1	2	0	1	5	0	0	2	3	2	1	1	4	0	0	0	1	0	0	0	2
Seq1886	GCCGTGGGTGGGGGGGTGGTTGCATTCTTG	30	0	1	2	1	1	1	0	1	0	1	1	0	1	4	1	0	2	2	0	5	2	0	0	1	2	3	1	0	1	0
Seq1887	CGCCTCCCGGGCTGCACTTACTGGTTTTGC	30	2	1	3	0	0	0	4	1	0	0	3	1	0	3	0	0	0	2	2	2	1	1	0	3	1	0	1	1	2	0
Seq1888	CCGTGAGGAGTCATCTCTTTGCTGTCGGTC	30	0	2	3	6	2	2	0	0	2	1	0	1	0	2	1	0	0	0	1	1	2	1	0	5	1	0	0	0	0	1
Seq1889	CGAGGTGGATGGGTGGTCGGATTCGATACG	30	3	1	0	0	4	0	0	0	1	0	2	3	4	1	1	0	1	6	1	0	1	0	0	1	0	2	0	1	1	0
Seq1890	GCACAGTTGGCCCGTCAGTCTATGTCCGGG	30	2	1	3	1	0	2	2	1	2	1	0	0	1	1	5	0	1	0	2	4	0	0	1	1	0	0	0	0	1	2
Seq1891	CACGTTTGTGGGTGGGCGGGCGGTTTATAC	30	2	5	1	0	0	1	4	2	1	1	0	3	0	0	1	2	0	4	0	0	1	0	0	0	1	0	0	2	2	1
Seq1892	TTCCCCGCGCCTCCATGTGCTGTCTTCCTG	30	0	0	0	3	0	0	1	2	1	0	5	0	1	5	3	1	1	0	1	1	0	4	0	0	0	1	0	1	2	1
Seq1893	CGGTAACGGCGTTTGAGTGTCTACCCCCTC	30	0	2	2	4	2	0	0	0	1	2	2	0	1	4	2	1	0	0	3	1	0	2	2	0	1	0	1	0	0	1
Seq1894	CGGCGGATGGGTGGGAGTTCACATTGATTG	30	4	1	0	4	4	0	1	2	0	1	1	1	2	1	0	0	1	0	0	1	0	0	1	0	2	0	3	0	2	2
Seq1895	CGGCGTGAAGTTGGCCTGAATTTTTTCGGG	30	2	0	2	3	0	1	1	1	1	0	0	1	2	0	3	1	1	0	2	0	0	6	4	0	0	0	2	1	0	0
Seq1896	AGAGGCTATGAAGGCTAGTTGGTACGTATG	30	1	1	0	0	3	6	0	6	4	0	0	1	0	0	3	1	1	0	1	0	1	0	0	0	1	2	2	0	0	0
Seq1897	GCAGTCCTTGGTTTCCAGGCACCTATCGTG	30	2	1	3	1	1	0	0	1	0	3	1	0	0	4	0	0	0	0	3	0	2	0	3	0	2	2	1	0	0	4
Seq1898	GGGTTCCAGGGAGACCTATTTGCGGCCGTC	30	3	4	0	2	0	1	0	0	0	0	1	1	2	0	0	0	0	0	1	3	0	3	1	1	5	2	1	0	1	2
Seq1899	CCTGGTGGGTGGGTGGGTGGAAGGTTCATC	30	1	1	1	0	0	1	0	1	3	2	0	0	1	1	5	1	2	0	0	0	2	1	0	3	1	0	2	1	0	4
Seq1900	GGGGGATCCAGTTGGCCTGATTCAATCGGG	30	1	1	0	2	0	5	0	0	0	1	0	1	1	1	0	0	0	0	1	3	1	0	3	2	3	0	1	2	4	1
Seq1901	CCTCGCGCTTCCATGTGCTGTTGTCTTTCC	30	0	2	0	2	2	1	0	0	1	2	0	0	1	0	0	4	1	0	1	1	3	0	2	3	1	2	1	1	3	0
Seq1902	CGTCTGTGGGTGGGTGGGTGGCCAACGTTC	30	0	2	0	1	1	0	0	4	1	3	2	1	0	2	1	1	1	3	2	2	0	0	0	1	2	2	1	0	0	1
Seq1903	CAATTATGGGCCTGGCGCTCGGGTATTGGC	30	0	1	0	4	2	0	7	5	0	0	0	0	3	0	0	0	3	2	2	1	0	0	0	0	0	2	0	0	2	0
Seq1904	CGAGGGGGACTGCTCAGGATTGCGGATCTC	30	3	1	0	0	0	2	1	0	0	1	1	0	2	1	2	0	1	0	3	1	1	0	0	1	1	2	2	2	1	4
Seq1905	GGCGGGTGGGTGGGCGGAATTCATGTTCGG	30	0	0	0	1	2	2	1	1	1	1	0	3	1	1	0	1	0	0	1	0	3	0	2	2	2	3	0	1	3	1
Seq1906	GGGATGCCAATGAGGGCTAGCTTGCGTATG	30	0	0	1	0	0	2	1	0	0	0	0	1	3	1	0	2	3	0	0	1	2	2	2	1	3	0	6	1	1	0
Seq1907	CCAGTTGGCCCGTACGTTTATCTGACCGGG	30	5	0	2	1	0	0	0	1	0	1	1	1	0	2	1	1	3	0	4	1	2	0	1	1	2	0	0	0	1	2
Seq1908	GTGATGTGATGGAGATGTATCAGCACCGTCAACTGAATCGCATGAGGGTCTGGCGCTTGGGTATTGGC	68	2	3	0	2	2	0	0	1	1	0	0	1	0	0	0	1	5	2	0	1	1	0	2	2	0	2	1	1	3	0
Seq1909	TGCGGGTGGGTGGGTGGCAGTTGACACTTG	30	2	3	0	1	1	0	1	0	3	0	0	1	0	3	1	0	1	2	1	3	0	2	0	0	1	0	1	2	3	1
Seq1910	TCCAGGGAGATTCAGTCCTTGCTGCTTTTG	30	0	3	1	1	2	1	0	0	5	1	0	0	1	1	2	0	0	0	1	0	0	2	0	3	0	1	4	2	1	1
Seq1911	GAGGTCTCATGATGGCTAGTAGTACGTATG	30	2	0	0	1	0	0	2	0	2	0	2	0	1	2	1	4	2	1	0	0	2	0	3	1	3	2	0	1	1	0
Seq1912	TCGCTCTCCCGGGCTGCCCTCTTTGTGTC	29	1	3	1	0	0	2	1	0	1	1	2	1	2	2	0	0	0	1	1	2	2	2	1	1	2	0	1	0	1	2
Seq1913	GCTGCAATGAGGGCTAGGTTCGTCCGTATG	30	7	0	1	3	0	0	1	1	1	0	1	1	0	1	0	0	1	0	3	0	1	0	3	0	2	1	1	0	4	0
Seq1914	ACACGGTCGGATGGGTGGGTGGTATTCTCG	30	1	1	1	1	0	0	4	2	0	1	4	0	0	2	0	1	3	1	1	0	2	0	1	1	0	1	2	3	0	0
Seq1915	TGTGCCCGTCCGAACCAGGTTCCCTGACCC	30	3	0	1	0	0	1	2	0	0	1	1	4	1	0	0	0	3	1	2	2	1	1	1	1	1	0	5	1	0	0
Seq1916	GTCCTTCCGCGCCTCCATGTGCTGCGTTTT	30	1	0	4	0	0	0	3	1	1	4	0	0	0	2	0	0	5	1	1	1	1	2	0	0	3	2	0	0	1	0
Seq1917	TCCCGCGCCTCCATGTGACTGTCCCCTCTC	30	2	0	1	0	1	0	0	0	5	1	1	0	0	0	2	2	0	0	0	3	3	0	0	1	0	2	0	2	5	2
Seq1918	CCCGCGGCGGGCTGCTCTTTCTCTGGATCC	30	2	1	0	2	4	0	0	0	0	1	1	0	0	2	1	1	2	0	1	1	2	1	4	0	1	1	1	0	2	2
Seq1919	GCTAGTACATGTTGGCCTGGATTATCCGGG	30	1	0	3	2	0	0	1	2	4	1	0	0	0	4	1	1	3	0	1	1	0	0	1	4	0	0	1	1	1	0
Seq1920	GTCGCGCTCGCATGTGCTGTTTTTCCTGTG	30	0	2	0	3	0	1	0	0	1	0	1	1	0	1	0	1	1	2	1	0	4	4	1	1	3	0	0	1	4	0
Seq1921	GTTCCCGGGAGACATTTCAGGCTAGCAGTC	30	0	0	1	1	2	0	2	2	0	1	2	0	2	3	3	0	6	0	2	1	0	1	2	0	0	0	0	1	0	1
Seq1922	CCATCTCCCGGGCTGCTCTGTGTTGTTCTTG	31	2	1	2	1	1	1	0	0	0	3	0	0	0	1	3	2	1	0	4	2	0	1	1	0	3	0	2	1	1	0
Seq1923	CGTGGGTGGGTGGGTGGAACTTCTAGCTG	29	0	2	0	0	0	0	2	1	0	0	1	0	0	4	1	2	3	2	0	0	0	0	2	2	4	1	0	1	4	1
Seq1924	GTGTTCCTCGTCATGGGTGGGCCAACGCTG	30	0	2	1	1	2	0	0	1	1	0	2	1	3	1	5	0	1	2	2	0	1	0	1	0	0	0	5	0	1	0
Seq1925	GCGAATTGCCCTTAATCCATGCTGCCGGTC	30	5	0	0	1	1	0	1	0	1	0	2	0	1	1	1	0	1	0	0	1	0	4	2	1	3	2	1	0	3	1
Seq1926	ACAGTTGGCCTGAAGTTAGTGTCTTCGGG	29	1	1	0	1	0	0	1	1	0	2	1	1	2	1	0	0	0	2	1	2	0	0	1	4	1	2	2	1	3	2
Seq1927	GCGGTCCGACCGAACCAGGTCTCCTGATTG	30	3	0	0	0	1	3	0	2	0	1	1	0	2	0	1	0	2	2	0	2	1	0	3	1	1	1	0	1	4	1
Seq1928	GTGTCAAGGGTGTGTAGGGTCCCTTTCTCG	30	3	0	0	2	1	1	2	0	1	2	0	2	1	0	0	0	1	0	1	1	1	4	1	0	0	1	0	2	5	1
Seq1929	GCGGGTGGGTGGGTGGTAAGTTGCGCCGAC	30	1	0	0	2	0	0	2	1	0	4	2	0	0	1	2	0	2	1	0	3	2	2	2	1	1	1	1	0	2	0
Seq1930	ACTGTGGGTGGGTGGGTGGAGTATACCTCG	30	0	2	0	0	0	1	2	1	4	0	0	0	0	3	1	2	0	2	1	0	0	0	0	1	3	1	0	2	1	6
Seq1931	ACCAGTTGGCCTGGAATAGGTGATTCCGGG	30	0	0	2	1	1	1	1	1	1	2	0	1	0	2	0	3	4	1	1	0	0	0	2	0	2	1	1	0	2	3
Seq1932	GCGGGTGGGTGGGTGGCCTTGCTCG	25	1	1	1	2	1	1	1	2	2	0	2	2	1	0	1	0	0	5	0	1	1	1	1	0	1	1	0	1	1	2
Seq1933	GGATCCTCGGTTCGTAGGTCAGTATTCTC	29	2	2	3	1	2	2	2	0	0	1	1	1	1	0	0	1	1	3	1	2	0	2	2	0	1	0	0	0	0	2
Seq1934	GGGATTTAGAGCAGGCGTGCGTCATTTTCG	30	1	3	0	1	2	0	0	1	0	0	0	0	5	0	0	0	1	0	1	0	5	2	2	0	0	3	4	1	1	0
Seq1935	GTGATGCGATAGAGATGTATCAGCACCGTCAACTGAATCGCATGAGGGTCTGGCGCTTGGGTATTGGC	68	1	1	0	0	0	3	0	0	1	1	0	1	1	0	1	2	0	1	3	5	0	0	1	4	2	1	1	0	2	1
Seq1936	GACTATGAAGGCTAGCCGATTGTGCGTATG	30	1	3	1	1	0	4	0	0	2	0	1	0	1	0	3	2	0	1	1	0	0	1	3	0	1	2	1	2	0	2
Seq1937	GCGAACGATTGTGGGAGGGTGGGTGGCTTC	30	2	2	0	0	0	0	2	0	3	1	1	1	1	0	0	6	0	2	1	2	0	3	1	0	0	0	1	0	3	1
Seq1938	CGCGCCTCCATGTGCTGCCTTGTACCGTCT	30	3	2	1	1	2	1	2	0	0	1	1	2	0	0	0	1	1	1	3	0	0	5	1	1	0	0	2	0	0	2
Seq1939	GTGGGTGGGTGGGTGGCAGGTTGACACTTA	30	1	0	0	1	2	2	0	0	1	3	1	0	0	0	0	2	0	1	0	3	2	0	1	0	4	0	1	1	4	3
Seq1940	GGATCCTCGCGTTCGTATGGTCAGTATTCC	30	0	1	2	1	1	1	3	2	0	2	3	3	2	2	0	2	3	0	0	0	0	1	2	0	1	0	0	0	1	0
Seq1941	GCGCCTCCATGTGCTGTCGTTTTGCCGCTC	30	1	2	1	0	0	0	1	3	0	0	0	1	0	1	0	0	2	1	2	1	4	2	2	0	1	1	3	3	1	0
Seq1942	CAACTTATTTGTCAGATAAGTAAGCACCTG	30	0	1	0	0	2	3	0	1	4	0	0	0	5	0	0	0	0	0	2	0	2	3	0	1	1	1	1	1	0	5
Seq1943	TACATGTTGGAGGCGGAATCCATGGGCCCG	30	1	1	4	0	0	3	0	1	1	2	2	1	1	3	1	0	0	4	0	1	0	1	0	0	0	1	0	1	0	4
Seq1944	TGGTCGCGCCTCCTTGTGCTGCTTGGTCTC	30	3	3	0	1	3	0	3	2	3	1	0	1	2	0	2	1	2	1	0	0	2	0	0	0	1	1	1	0	0	0
Seq1945	CTCGCCGCCGTTCCAGGGTATACGCGTGTC	30	2	0	0	8	1	0	1	1	0	0	2	1	0	0	0	1	0	1	2	0	1	0	2	0	4	3	0	2	1	0
Seq1946	GGATCGTCTTATCGTAGGTCAGTATTCATG	30	3	1	2	0	0	1	1	1	2	1	0	0	3	0	1	0	5	1	1	1	1	0	2	0	0	0	3	2	1	0
Seq1947	CGTGGGTGGGTGGGTGGAGTTGACTCTATGC	31	0	1	0	2	0	0	1	0	2	1	0	0	0	4	1	0	0	1	2	0	0	1	8	0	3	2	0	3	1	0
Seq1948	TCGCGCCTCCATGTGCTGGTTGCCCCATAC	30	1	0	7	4	0	0	2	0	0	3	0	0	1	4	0	3	0	1	1	1	1	1	0	2	0	0	0	0	1	0
Seq1949	CGCTCTTCCCGGGCTGCTGTATCCTCTTTG	30	1	1	3	1	1	4	2	0	0	1	0	0	1	2	0	0	1	1	0	0	1	2	0	1	0	1	4	0	1	4
Seq1950	GCAGTCCGGGTTCCCCGGCATGATACTATC	30	1	0	8	0	0	2	0	3	0	1	0	0	1	1	3	2	0	0	2	1	2	0	0	1	2	0	1	0	1	1
Seq1951	GGCGTCCAACATCGTGCTGCTCTTTGTTTCC	31	0	1	3	0	0	1	1	1	3	1	1	1	1	2	0	3	0	0	2	1	0	0	0	1	1	0	2	5	1	1
Seq1952	CCCTTCCGCGCTCTCCATGTGCTGCCAGTC	30	0	1	2	0	0	1	4	2	0	2	2	0	1	1	1	2	1	0	1	0	2	2	0	0	2	3	0	0	2	1
Seq1953	GACCCAGTTGGCCTGAACTCGGTGTTCGGG	30	3	0	1	4	0	0	3	2	0	0	0	0	1	3	3	0	0	1	2	0	0	2	1	1	2	3	1	0	0	0
Seq1954	GGTCACGTTGGCCTGCGAATTATTCGTGGG	30	3	3	2	0	0	2	1	0	1	0	0	2	1	0	1	5	0	1	0	1	1	3	1	1	1	0	0	1	1	1
Seq1955	GGCGTTCCTATGTTGGCCTGACTCGTCGGG	30	0	2	0	0	1	0	2	1	0	1	1	1	0	2	3	2	3	1	5	1	1	0	0	0	0	1	1	0	0	4
Seq1956	CGCGCCATCCATGTGCTGTCTTTCCTCCCC	30	1	5	2	0	3	0	0	0	1	2	0	0	2	0	3	1	1	0	2	0	0	0	1	0	2	0	1	5	0	1
Seq1957	GGGAATAGTTGGCCTGCATAAACATGCGGG	30	0	0	2	0	0	0	0	0	0	1	0	0	2	0	3	1	1	4	1	4	2	3	1	1	3	0	1	0	3	0
Seq1958	GGATCGTCGTATCGTAGGTTAGTATTCATG	30	4	1	1	1	2	0	4	1	0	2	0	1	1	1	1	0	1	1	0	0	0	0	0	1	1	1	4	0	1	3
Seq1959	GTGTGCGGGTGGGTGGGAGGTAACATTCTG	30	0	0	2	1	4	0	0	0	0	5	2	1	2	1	1	3	0	0	1	0	1	0	1	1	3	0	1	2	1	0
Seq1960	CTACCGCGCCTCCATGTGCTGTCCTTTTAC	30	2	2	2	0	2	0	1	3	3	1	5	0	0	1	5	1	0	0	0	0	0	1	0	1	0	0	0	0	0	3
Seq1961	GCGCCTCCATGTGCTGTGTCTGGTCCTCTC	30	1	2	2	1	0	0	2	0	0	0	0	1	2	3	1	1	1	1	1	2	1	0	0	0	0	3	2	4	0	2
Seq1962	CGCTCTCCCGGGCTGCATTTTGGTCTCTGC	30	2	4	0	3	0	1	0	0	1	1	1	0	0	2	3	2	2	2	0	0	2	1	0	0	0	1	0	3	2	0
Seq1963	ACGAAACAATGAAGGCTAGCTTGGCGTATG	30	1	0	0	1	2	1	0	0	1	1	2	3	2	4	1	0	0	0	3	2	1	3	1	1	1	0	0	1	1	0
Seq1964	TCACCATGGCGGGTGGGTGGGTGGAATGTC	30	1	4	3	0	0	4	0	1	0	1	0	0	1	0	1	0	3	4	0	0	1	0	0	0	0	1	1	3	1	3
Seq1965	CGGCGGATGGGTGGGAGTTTATGGTTGACC	30	1	0	0	1	2	1	0	0	1	0	1	1	0	2	3	0	2	2	2	0	4	2	2	3	2	0	0	0	0	1
Seq1966	CGACTCCCGGGCTGCTGCTTTCCCCCTTTG	30	5	0	2	1	2	0	1	0	2	2	2	1	0	0	1	1	0	0	1	2	0	1	1	1	2	2	2	0	0	1
Seq1967	CGGACTGGTGAGGGCTCAGCTTTGCTATG	29	0	0	1	0	3	3	1	1	3	0	4	0	3	0	0	1	5	0	0	0	0	0	1	0	1	1	0	1	1	3
Seq1968	GGTTGGCCTGCATACGTGTTATCTTGCGGG	30	0	3	2	1	2	3	1	0	1	0	0	0	1	3	1	2	0	0	0	0	0	0	4	0	0	0	0	4	1	4
Seq1969	CCTGTGGGTGGGTGGGTGGCCTTTCAGGTG	30	0	0	0	0	0	0	1	1	5	0	0	1	1	3	3	0	3	1	0	1	0	1	0	3	3	3	0	2	0	1
Seq1970	ACCTCAACGCGCCTCCTTGTGCTGCCTCTC	30	4	1	0	4	2	0	0	1	0	1	0	1	0	0	5	0	1	2	2	0	1	0	3	0	0	0	1	0	2	2
Seq1971	CCCACGTGAGTGGCTCCTCGTGCTGGCGGC	30	2	4	1	1	0	0	1	3	0	1	1	1	0	0	1	1	0	2	0	1	1	0	4	1	1	1	2	1	1	1
Seq1972	TCACCGTGAGGTCTTCGCATTGCTGCGGCC	30	0	2	2	1	3	1	3	0	2	1	2	0	2	1	1	1	2	0	1	1	0	0	1	1	1	0	0	0	1	3
Seq1973	GTGGGTATTCTCGTTGGCCTGCTTGTCGGG	30	2	0	1	4	0	1	0	0	4	1	2	0	2	1	0	0	0	1	2	3	0	1	1	0	2	2	0	1	1	0
Seq1974	GGTTGGCCTGCAAAGGAGTACTACTGCGGG	30	4	0	1	1	1	0	4	0	0	0	0	0	0	1	0	1	1	0	4	0	0	2	1	1	0	0	1	2	6	1
Seq1975	ACGGTAACGGCGATTGAGTGTTTGGTCCTC	30	1	1	1	2	1	0	1	3	1	0	2	2	1	1	0	1	0	0	0	1	3	3	0	0	1	1	1	1	1	2
Seq1976	CCCTCAGAGAAGGCTAGTTTGGAACGTATG	30	3	2	1	0	0	0	0	0	0	0	0	0	0	4	1	1	1	1	0	1	0	1	4	0	5	1	4	1	1	0
Seq1977	GACTCGCCCGCGCCTCCATGTGCTGTTTTG	30	4	1	0	3	0	1	3	0	1	1	0	2	0	3	0	0	0	1	1	0	0	0	2	1	0	1	1	1	3	2
Seq1978	GGGGAGTTCGGTTGGCCTGTATTCTACGGG	30	3	4	0	0	1	2	1	2	0	1	1	0	2	1	0	2	0	2	0	0	1	0	4	1	0	1	1	0	0	2
Seq1979	TCCCGCGCCCCTCCATGTGCTGTGTTTTTG	30	1	0	0	0	1	1	0	1	3	1	0	2	1	1	0	2	3	3	2	1	1	0	1	0	2	2	1	1	1	0
Seq1980	TGGATGTGTGTGTTGTGTAGTTGCTCTGT	29	3	3	0	0	0	1	1	2	0	1	1	3	0	6	0	0	0	0	1	2	1	2	3	0	0	0	1	1	0	0
Seq1981	GTCCGCGCCCTCCATGTTGCTGTTTTGTTT	30	1	0	1	1	0	1	0	1	1	3	2	0	3	0	0	1	0	0	4	5	1	1	1	1	0	3	0	0	0	1
Seq1982	CGCATGAGGGTCTGGCGCTTGGGTATGGGC	30	0	2	2	0	1	1	0	1	2	8	1	0	0	0	0	0	1	0	0	0	0	0	1	0	4	0	2	0	6	0
Seq1983	CCGGTAACGGATGATGGCTAGCACTCTACC	30	0	0	1	0	1	1	0	4	0	2	3	4	2	0	1	2	0	0	0	1	1	2	1	0	0	1	3	0	2	0
Seq1984	CGTGGGGTGTGTAGGGGCCCCTTTTTTGTC	30	0	1	5	0	1	3	1	2	0	0	1	0	0	3	0	1	1	0	1	3	0	2	2	0	1	2	0	1	0	1
Seq1985	GTCCTTTTCAGGCTAGTGGGAACGTATG	28	2	1	3	1	0	1	1	0	2	4	0	2	4	1	0	1	1	0	1	2	0	0	0	0	1	1	1	0	2	0
Seq1986	GGTTGGCCTGGATACTTATTTACGTCCGGG	30	0	1	1	0	0	2	5	0	3	3	1	0	0	4	1	0	0	2	0	1	0	0	0	0	2	2	2	0	1	1
Seq1987	GGGAATGATGGCTAGCTTGATAATGCGTAC	30	1	4	2	1	0	1	0	1	1	0	0	0	0	2	0	3	3	2	0	0	0	1	2	0	2	0	3	1	2	0
Seq1988	GCGGGTGGGTGGGTGGACCTCAGTAATCTG	30	0	0	0	3	3	1	0	0	1	1	0	0	0	1	0	0	0	0	0	0	2	2	3	1	4	5	0	1	2	2
Seq1989	CGGTCCACAGTTGGCCTGGATTAATCCGGG	30	0	0	0	2	0	1	2	0	1	0	2	0	3	3	6	2	0	0	0	0	0	0	3	2	1	0	0	0	1	3
Seq1990	CGGAGTGAAGGCTAGTAGGCATACGTATG	29	2	1	1	0	2	2	1	2	0	2	1	0	0	1	1	0	3	0	0	0	2	3	1	0	2	0	2	1	1	1
Seq1991	CCGACATTGTGGGTGGGTGGGTGGATGCTC	30	1	0	0	1	0	0	2	1	0	2	0	4	2	2	1	1	0	0	6	0	1	0	3	0	2	2	0	0	0	1
Seq1992	CGGTCCGTGAAGGCTAGCATGTCGCGTATG	30	4	0	1	0	7	0	0	0	0	0	1	0	0	2	3	2	1	1	3	0	2	0	0	0	0	2	0	0	2	1
Seq1993	GCCTCGCGCCTCCATGTGCTGCTTCTTAAC	30	0	1	1	2	1	5	1	0	3	3	0	1	0	0	1	0	0	0	0	2	3	0	0	0	2	2	1	0	3	0
Seq1994	CGTGGGTGGGTGGGTGGTATAATGTTGTCC	30	0	0	1	0	0	1	0	0	5	1	0	1	2	2	2	0	3	1	0	2	0	0	0	1	2	1	2	1	4	0
Seq1995	GATGATGAAGGCTAGCTCAATTTGCGTATG	30	0	0	1	2	0	3	0	0	0	1	0	3	0	6	0	5	0	2	0	0	0	1	1	1	3	1	0	0	2	0
Seq1996	GTGGGTGGGTGGGTGGTTTAGCGAGTGATG	30	0	1	1	0	2	0	1	0	1	0	0	1	3	2	2	0	1	4	0	2	4	2	3	0	0	0	0	0	1	1
Seq1997	CGCCTCCCGGTGGTGTGTCGTCTCTTTGTG	30	1	1	0	7	1	1	0	3	0	0	0	0	0	0	1	1	5	1	1	1	2	2	0	0	2	0	2	0	0	0
Seq1998	CACGATTTACGTGGGTGGGTGGGTGGCCTC	30	2	1	2	3	0	1	2	0	3	1	1	1	0	0	0	0	2	0	2	0	0	0	1	1	2	1	1	4	0	1
Seq1999	CCTGTGGGTGGGTGGGTGGATTTCGGATTC	30	1	2	3	0	0	0	0	3	0	2	1	1	0	0	1	1	1	1	2	1	0	1	0	1	5	0	2	0	3	0
[truncated: 8,001 more rows]
