# Supplementary material for: Evolution of Multivalent Aptamer Corona for High‐Throughput Multiplexed Detection of Multiple Cancers
Source: Adv Sci (Weinh). 2025 Nov 25;13(8):e14976. doi: 10.1002/advs.202514976 (PMC12884786; doi:10.1002/advs.202514976)
Supplement: Supplementary file 2 — Supporting Information [file ADVS-13-e14976-s001.zip › Table S5.xlsx]

## Sheet: Table S7
Sequencing data of discrimination validation of OV and Healthy control employing synthetic differentially expressed aptamers of ovarian cancer
Name	Seq	Len	Healthy control	OV	Healthy control	OV	Healthy control	OV	Healthy control	OV	Healthy control	OV	Healthy control	OV	Healthy control	OV	Healthy control	OV	Healthy control	OV	Healthy control	OV	Healthy control	OV	Healthy control	OV	Healthy control	OV	Healthy control	OV
Seq1	CGCATGAGGGTCTGGCGCTTGGGTATTGGC	30	13522	22136	14522	20382	11025	28516	14151	15012	10586	12242	9404	17664	10798	13863	13441	12198	14820	16792	11476	15040	14406	13062	12773	25825	12354	18703	18536	26629
Seq2	CTCGCCGCCGTTCCAGGGTATACACGTGTC	30	1196	908	3162	688	2649	1377	1666	2517	2050	1843	839	1031	1126	1270	1099	1583	949	1205	4089	1274	1270	3136	612	1339	1202	1949	1174	1810
Seq3	GGTATTGGGTTCGTAGAAAGGCTCCCTCTG	30	5117	2096	6224	2358	8720	2138	5965	2248	5155	2646	4548	1819	4785	1957	7018	1057	4254	1839	3916	2657	9142	3417	5957	2351	5460	2499	8867	2275
Seq4	GGATCCCCGCATCGTGGGTCAGTATTCTTC	30	1872	816	691	461	1872	264	1390	812	2208	1179	1217	685	1479	768	2176	314	1869	864	376	1257	3620	1704	2072	1036	2141	373	1461	649
Seq5	GCGGTCCGTCCGAACCAGGTCTCCTGATTG	30	5364	1678	1747	778	3019	667	3142	1648	5921	2000	3459	1405	3687	1374	4616	741	5581	1452	1082	2686	10101	2843	4860	2023	4832	606	2963	1211
Seq6	GAACGCACTCGCAGGGCTTGGTGTCTATGG	30	2564	3001	4733	2041	4033	2796	2709	5931	2653	3445	1526	2742	1686	3935	1857	3732	1603	3184	8096	3295	2505	5550	1228	3384	2100	7165	2637	4889
Seq7	GTGGGTGGGTGGGTGGTAAGTTGTGCCGAC	30	581	816	1095	645	381	414	623	791	460	833	281	678	560	535	683	853	401	817	598	769	738	1417	575	787	732	458	1087	1786
Seq8	GAGGTGGGAGGGAGGGGTTGACCTTGCGTG	30	2051	5992	1650	4374	1642	3820	3343	3195	2038	2961	1530	3512	2515	2970	3161	3270	2845	4848	1964	4273	3722	3484	2790	5090	3293	1828	3299	7704
Seq9	GCGGGTGGGTGGGTGGTAAGTTGTGCCGAC	30	460	906	979	740	390	406	543	733	439	752	317	659	504	561	685	781	336	786	542	738	683	1353	551	758	693	468	1024	1868
Seq10	GGATCCTCGGCTCGTAGGTCAGTATTCTC	29	2723	1062	926	555	2403	369	1823	1016	3035	1346	1938	873	1882	1032	3023	452	1945	985	565	1593	4926	2057	3149	1274	2714	515	1908	825
Seq11	GGATCGTCGTATCGTAGGTCAGTATTCATG	30	2395	924	836	445	2451	565	1643	962	2894	1363	1862	923	1865	974	2724	446	3009	769	599	1439	5015	1916	2960	1397	2687	442	1685	870
Seq12	GCCGTGGGTGGGAGGGTGGAACCATTCTGG	30	536	739	750	755	386	402	479	752	364	878	298	655	536	426	675	637	357	909	392	850	614	1599	480	906	721	381	1288	1512
Seq13	CGGCGGGTGGGTGGGTGGAGATTTAACGTC	30	225	423	500	455	201	188	240	322	177	422	150	361	236	229	280	352	194	431	286	305	413	757	263	424	403	238	537	856
Seq14	TGGATGTGTGTGTTGTGTAGTTGCTCTGAT	30	945	793	1469	1170	1061	1196	1277	838	1066	1174	1024	1452	974	1013	1188	1481	1247	1002	1564	891	1027	1108	1420	1725	998	1558	2019	2481
Seq15	TGGGAGGGGGGGTTGGGTAGTTGCGCGGAC	30	849	2374	862	1317	579	1071	1315	1367	868	1446	498	1176	1074	937	1485	1306	1036	2030	805	2057	1563	1809	1089	1810	1510	1575	1841	3593
Seq16	GAGTCGCGGGTGGGTGGGTGGCCTTGCTCG	30	981	1910	1162	1265	655	1289	1308	1650	819	1147	523	1231	1146	817	1503	1521	1186	1858	853	1913	1278	1838	990	1711	1510	577	1879	3615
Seq17	GCGGAGGGCGGGTGGGTGGCACATTCGATG	30	456	942	723	755	359	361	602	718	392	867	345	769	574	560	695	692	428	892	482	903	745	1399	557	845	772	428	1023	1642
Seq18	GGAGCCGTGGGTGGGTGGGTGGTTGCTGCC	30	181	310	530	384	197	167	214	292	160	381	173	295	251	240	255	248	128	349	258	321	358	788	217	428	279	239	479	781
Seq19	GCGGGTGGGTGGGTGGCTCATAGTTTTTTG	30	510	1363	810	949	432	581	768	833	361	772	244	710	575	397	604	772	500	1105	732	1106	803	1289	547	994	923	467	1342	2151
Seq20	CCGGGGGGCGGGTGGGCGGAGGATATCAGG	30	373	776	946	805	326	293	462	575	324	658	291	618	392	319	480	505	273	625	555	701	673	1046	408	667	570	341	915	1352
Seq21	CAGGCCGTGGGAGGGTGGGTGGTAGCCTGG	30	319	575	708	579	268	336	461	493	311	671	223	530	376	350	456	504	316	671	378	659	664	1187	393	695	552	279	869	1286
Seq22	CGGCGGGGGGGTGGGTGGAGATTTAACGTC	30	494	698	940	564	352	402	504	612	340	651	335	564	538	376	623	598	402	667	476	707	638	1158	534	757	785	371	1117	1475
Seq23	CGGCGGGTGGGTGGGCGGAGATTTAACGTC	30	457	676	710	560	361	371	439	508	296	589	264	476	451	332	524	504	350	616	460	613	597	1098	469	588	651	371	1039	1272
Seq24	CGCGGTGGGAGGGTGGGTGGAGCGTGGTCG	30	182	445	620	417	158	191	236	324	196	321	143	280	207	189	250	269	139	426	344	397	426	665	246	394	320	173	471	845
Seq25	CGGCGGGTGGGGGGGTGGAGATTTAACGTC	30	212	334	354	277	223	170	257	314	182	473	161	324	243	298	336	293	181	388	179	401	290	949	231	398	354	224	578	697
Seq26	CAGGACCGGCGGGCGGGCGGGGGGAGGCTC	30	185	250	671	426	219	147	232	221	154	401	203	275	222	200	229	261	130	334	284	295	353	814	241	350	259	178	397	647
Seq27	CGTGGGTGGGTGGGTGGTTCGTGATGCGTG	30	225	449	425	270	252	209	302	391	184	440	173	299	292	256	305	312	233	472	324	589	406	864	364	505	453	209	592	975
Seq28	CACCGAGTGTGGGTGGGGGGGTGGTATTTG	30	167	282	431	353	197	146	194	299	167	408	113	300	201	190	219	211	115	355	287	363	366	752	193	397	281	171	488	656
Seq29	CGTGGGTGGGTGGGTGGTTC	20	115	182	206	67	91	62	124	123	128	157	120	121	131	133	178	130	106	180	96	159	163	234	119	97	136	82	218	255
Seq30	CGCAGCCGTCACTAGTCGTAGTCCCTCTGG	30	51	101	241	92	45	41	58	87	49	104	61	113	46	114	75	148	56	78	65	145	69	44	50	170	66	184	108	212
Seq31	GGTATTGGGTTCGTAGAAAGGCTCCTCTG	29	25	10	27	10	30	11	20	12	18	9	28	8	20	13	29	8	15	8	11	14	46	17	25	12	28	14	39	13
Seq32	CTCGCCGCCGTTTCAGGGTATACACGTGTC	30	5	3	6	3	8	3	3	5	6	3	1	1	2	2	3	4	3	2	17	4	0	0	0	1	0	0	0	0
Seq33	GGTATTGGGTTCGTAGAAAGGCTCCCCTG	29	13	8	23	1	30	5	19	8	28	8	12	4	22	3	23	5	16	10	11	14	27	9	20	6	16	4	20	5
Seq34	CTCGCCGCCGTTCTAGGGTATACACGTGTC	30	1	1	0	0	2	0	1	1	0	2	0	0	0	0	0	1	1	0	1	2	0	2	0	2	0	2	1	0
Seq35	GAGGTGGGAGGGAGGGGTTGACCTGCGTG	29	21	53	0	28	0	29	25	1	14	10	9	11	2	15	14	18	14	23	1	1	12	1	12	11	2	12	13	31
Seq36	CTCGCCGCCGTTCCAGGGTATATACGTGTC	30	0	1	2	0	0	0	0	0	0	0	0	0	0	1	0	1	1	1	1	0	1	0	0	1	1	0	0	0
Seq37	GTGGGTGGGTGGGTGGTAAGTGTGCCGAC	29	0	1	1	2	3	3	3	4	1	8	3	2	3	1	1	5	3	0	2	6	4	5	2	2	5	1	7	9
Seq38	CGCATGAGGGTCTGGCGCTTGGGTTTGGC	29	13	39	26	23	18	51	29	30	15	24	19	28	11	26	18	19	32	37	22	34	21	18	21	46	27	12	33	53
Seq39	GAGGTGGGAGGGAGGGGTTGACCTTCGTG	29	5	30	13	21	5	18	14	13	11	11	8	17	11	14	11	18	8	31	9	23	18	15	11	20	11	9	14	32
Seq40	GGTATTGGGTTCGTAGAAAGGCTCCCTCG	29	3	0	1	0	17	0	0	0	1	0	1	0	1	0	2	0	0	1	1	1	4	1	1	0	1	1	2	0
Seq41	GGATCCCCGCATTGTGGGTCAGTATTCTTC	30	6	2	1	0	4	2	3	1	4	2	5	3	2	4	4	0	3	1	1	0	0	1	0	0	0	0	0	0
Seq42	CGGCGGGTTGGTGGGTGGAGATTTAACGTC	30	0	2	1	0	1	0	1	0	0	0	0	0	0	0	0	0	0	0	0	0	0	0	0	0	0	1	0	1
Seq43	GGATCCCCGTATCGTGGGTCAGTATTCTTC	30	1	0	1	0	1	0	0	0	0	0	0	1	1	1	1	0	1	0	0	0	2	1	0	0	1	1	0	0
Seq44	GCGGGTGGGTGGGTGGTAAGTGTGCCGAC	29	2	4	4	1	2	0	3	3	1	2	1	3	1	2	4	6	1	2	4	2	3	6	1	4	2	3	6	10
Seq45	GAGGTGGGAGGGAGGGGTTGACTTGCGTG	29	6	18	4	17	6	14	14	14	10	16	8	8	6	9	21	8	4	15	7	10	11	13	8	10	10	9	16	36
Seq46	CGGCGGGTGGGTGGGTGGAGATTTACGTC	29	1	2	4	4	1	4	4	2	0	2	1	1	2	0	2	2	0	0	1	1	2	3	1	6	5	1	7	8
Seq47	GGTATTGGGTTCGTAGAAAGACTCCCTCTG	30	10	4	8	4	13	4	14	3	13	4	7	5	8	3	12	1	10	2	7	4	14	3	2	3	6	5	19	3
Seq48	CGCATGGGGGTCTGGCGCTTGGGTATTGGC	30	13	20	17	24	16	39	14	22	15	8	13	24	10	13	20	13	8	15	11	21	12	12	12	21	9	20	12	28
Seq49	GGTATTGGGTTCGTAGAAAGGCTCCCTCTA	30	9	2	7	2	17	3	5	2	10	5	5	3	7	2	12	1	8	7	7	5	11	1	8	2	8	3	6	4
Seq50	GTGGGTGGGTGGGTGGTAGTTGTGCCGAC	29	2	1	3	2	1	0	2	1	2	1	1	1	2	2	0	2	2	2	0	0	3	6	3	2	4	0	1	5
Seq51	CTCGCCGCCGTTCCGGGGTATACACGTGTC	30	3	1	3	0	1	1	1	5	3	2	0	1	2	1	0	0	0	1	2	1	1	0	2	1	0	2	1	1
Seq52	GTGGGTGGGTGGGTGGTAAGTTGTGCGAC	29	3	3	4	2	0	1	2	0	3	0	1	2	1	1	3	2	2	0	2	3	1	5	0	6	4	2	3	5
Seq53	GGTATTGGGTTCGTAGAGAGGCTCCCTCTG	30	6	2	5	3	12	4	11	2	4	5	1	1	7	0	14	0	3	1	2	1	8	4	5	2	1	2	6	0
Seq54	GCGGGTGGGTGGGTGGTAGTTGTGCCGAC	29	4	1	0	4	3	0	4	5	1	1	0	2	1	2	1	1	1	2	2	2	2	3	1	5	0	2	6	7
Seq55	CGGCGGGTGGGTGGAGATTTAACGTC	26	1	0	0	0	0	0	1	0	1	1	0	2	1	2	0	1	0	0	1	0	0	1	1	1	1	0	0	2
Seq56	GAGGTGGGAGGGAGGGGTTGACCTTGGTG	29	3	28	2	12	2	11	12	17	8	11	4	12	11	7	15	13	5	14	8	11	15	12	3	25	10	5	12	22
Seq57	GCGGGTGGGTGGGTGGTAAGTTGGCCGAC	29	1	1	8	2	3	0	1	2	1	1	0	2	3	0	2	2	1	2	5	1	2	3	2	3	0	3	2	5
Seq58	CTCGCCGCCGTTCCAGGGTATACGCGTGTC	30	2	1	1	1	0	1	0	0	0	1	0	1	0	1	0	1	0	0	1	0	0	1	0	0	0	1	0	1
Seq59	CTCGCCGCCGCTCCAGGGTATACACGTGTC	30	1	1	2	0	1	0	1	0	1	1	0	1	0	1	0	0	0	0	1	0	0	1	0	0	0	2	1	1
Seq60	GCGGGCGGGTGGGTGGTAAGTTGTGCCGAC	30	0	1	1	0	0	0	1	0	1	1	0	1	0	0	1	1	0	0	0	1	3	0	2	0	0	0	0	3
Seq61	GGTATTGGGTTCGTAGAAAGGCTCCCCCTG	30	2	5	8	4	12	2	4	2	6	1	6	2	3	3	3	1	1	1	4	6	3	3	4	2	5	3	7	1
Seq62	TGGATGTGTGTGTTGTGTAGTTGCTCTGT	29	4	5	6	6	7	7	8	5	5	4	4	5	7	5	5	7	8	6	8	2	6	2	4	9	3	7	15	21
Seq63	GGATCCCCGCATCGTGGGTCAGTATTTTC	29	3	1	2	0	3	0	1	1	1	1	1	0	2	3	6	1	0	1	2	3	5	5	0	2	5	1	1	1
Seq64	CTCGCCGCCGTTCCAGGGTGTACACGTGTC	30	1	2	0	0	0	0	1	3	0	0	0	0	0	0	0	0	1	1	1	0	0	1	0	0	0	0	1	2
Seq65	GGATCCCCGCATCGTGGGTCGGTATTCTTC	30	2	0	1	0	2	0	1	0	1	0	0	0	0	1	1	0	0	1	0	0	1	0	1	0	1	0	0	0
Seq66	CTCGCCGCCGTTCCAGGGTATACACGTGC	29	0	0	1	0	0	1	0	1	1	1	0	1	0	1	0	0	0	0	0	0	2	0	0	0	0	1	0	0
Seq67	CTCGCCGCCGTCCCAGGGTATACACGTGTC	30	2	0	2	0	2	1	0	0	1	0	0	1	0	1	0	1	0	0	1	1	0	2	0	1	1	1	0	0
Seq68	CGCATGAGGGTCTGGCGCTTGGGATTGGC	29	12	15	7	15	8	14	11	16	15	6	10	9	10	7	12	8	7	18	10	16	8	13	5	12	9	11	12	22
Seq69	GCGGGTGGGTGGGTGGTAAGTTGTGCGAC	29	1	2	3	2	3	0	4	3	1	1	0	0	1	1	1	1	1	5	0	0	2	5	0	0	1	1	2	3
Seq70	CGCATAAGGGTCTGGCGCTTGGGTATTGGC	30	13	15	9	17	4	25	12	11	6	11	6	10	6	12	9	7	11	12	10	17	6	3	11	18	9	11	17	15
Seq71	GCGGGTGGGTGGGTGGTAAGTTGTGCCAC	29	0	0	4	0	0	0	0	3	1	1	0	0	0	0	0	0	0	0	0	0	0	0	0	0	0	0	0	0
Seq72	GGCATTGGGTTCGTAGAAAGGCTCCCTCTG	30	5	2	4	2	12	2	6	0	5	2	3	4	5	4	6	1	3	1	2	5	8	6	4	3	1	0	3	3
Seq73	GGATCCTCGGCTTGTAGGTCAGTATTCTC	29	7	2	3	1	4	1	4	2	8	1	4	1	4	2	7	1	3	1	0	4	0	1	0	0	2	0	0	0
Seq74	CGCATGAGGGTCCGGCGCTTGGGTATTGGC	30	6	17	13	12	10	22	13	12	11	8	3	11	7	10	9	5	11	14	13	12	7	7	4	13	5	5	4	6
Seq75	CTCGCCGCCGTTCCAGGGTATGCACGTGTC	30	1	0	1	0	1	0	1	1	1	1	0	1	1	0	0	0	0	3	4	1	2	2	0	1	0	0	0	1
Seq76	GCGGTCCGTCCGAACCAGGTTTCCTGATTG	30	0	1	1	0	0	0	0	0	2	1	1	0	0	0	1	0	1	1	0	1	1	0	0	0	0	0	0	0
Seq77	CGCATGAGGGCCTGGCGCTTGGGTATTGGC	30	10	14	8	21	4	17	13	9	10	7	6	15	11	9	12	9	7	11	10	10	7	15	7	23	7	19	8	29
Seq78	GGTATTGGGTTCGTAGAAAGGCCCCCTCTG	30	6	3	4	1	8	2	5	3	7	2	2	3	3	2	6	0	8	1	1	2	4	2	6	1	5	3	1	1
Seq79	CGGCGGGTGGGTGGGTGGAGATTAACGTC	29	1	3	0	2	1	0	2	4	1	0	2	1	2	1	1	2	2	0	2	3	2	1	0	4	3	0	2	4
Seq80	TGGGAGGGGGGTTGGGTAGTTGCGCGGAC	29	5	5	1	7	2	6	9	10	3	7	1	7	2	11	6	2	1	10	4	10	5	15	6	11	5	3	4	12
Seq81	GTGGGTGGGTTGGTGGTAAGTTGTGCCGAC	30	0	0	0	0	0	0	0	0	0	0	0	0	1	1	1	0	0	0	0	1	0	0	0	0	0	1	0	1
Seq82	GGTATTGGGTTCGTAGAAGGGCTCCCTCTG	30	3	0	4	2	4	2	6	3	2	2	1	1	4	2	3	1	3	4	0	0	4	1	4	1	3	0	6	1
Seq83	CTCGCCGCCGTTCAGGGTATACACGTGTC	29	1	1	12	1	5	1	5	4	1	3	0	3	1	2	1	2	0	4	7	2	1	7	1	1	3	3	4	5
Seq84	GCGGGTGGGTGGGTGGTAAGTTGTGCTGAC	30	0	1	1	0	1	0	1	0	1	0	1	0	0	0	2	1	0	0	2	1	0	1	1	0	0	0	0	0
Seq85	GTGGGTGGGTGGGTGGTAAGTTGCGCCGAC	30	0	0	0	0	1	0	0	0	0	0	0	1	0	1	0	1	0	0	0	0	0	1	0	1	0	0	1	1
Seq86	GTTGGTGGGTGGGTGGTAAGTTGTGCCGAC	30	1	0	0	0	0	0	0	0	0	0	0	1	0	0	1	0	1	1	0	0	0	0	0	0	1	0	0	0
Seq87	GCGGGTGGGTTGGTGGTAAGTTGTGCCGAC	30	0	0	0	0	0	1	0	1	0	0	0	0	0	0	1	0	0	0	1	0	0	0	0	0	1	0	0	0
Seq88	CTCGCTGCCGTTCCAGGGTATACACGTGTC	30	2	1	1	0	1	0	0	0	1	1	1	0	0	0	0	0	0	0	2	2	1	2	0	2	0	0	1	1
Seq89	GGATCGTCGTATTGTAGGTCAGTATTCATG	30	2	2	2	0	2	0	3	1	4	0	3	1	2	4	6	0	4	1	3	1	0	1	1	0	2	0	1	0
Seq90	GCGGGTGGGTGGGTGGTAAGTTGCGCCGAC	30	0	0	3	0	0	1	1	1	0	1	0	1	1	0	0	0	0	1	0	0	0	0	0	1	0	0	1	1
Seq91	GTGGGCGGGTGGGTGGTAAGTTGTGCCGAC	30	0	0	0	1	0	0	1	1	1	2	2	1	1	0	0	0	0	0	0	0	0	0	2	0	0	1	0	0
Seq92	GTGGGTGGGTGGGTGGTAAGTTGTGCTGAC	30	1	1	0	0	0	0	1	0	0	0	0	0	0	0	1	0	1	0	1	1	1	0	0	0	0	2	1	0
Seq93	GTGGGTGGGTGGGTGGTAAGCTGTGCCGAC	30	0	1	0	0	0	1	0	0	1	0	0	1	0	1	1	1	0	0	0	0	1	2	1	0	1	0	1	1
Seq94	GGTATTGGGCTCGTAGAAAGGCTCCCTCTG	30	1	2	1	0	4	2	3	2	1	1	0	2	0	2	1	3	2	1	1	1	2	2	1	1	2	2	3	0
Seq95	CGCATGAGGGTCTGGCGCTGGGGTATTGGC	30	7	17	10	16	7	12	7	5	4	4	8	20	5	9	5	7	12	17	6	7	1	3	3	4	0	4	3	2
Seq96	GCGGTCCGTCCGAACCAGGTCCCCTGATTG	30	6	1	3	1	4	2	1	2	7	3	4	2	5	1	6	1	3	1	1	4	6	2	6	1	5	1	2	1
Seq97	GTGGGTGGGTGGGTGGTAAGTTGTCCGAC	29	1	1	0	1	1	0	0	1	1	0	1	0	1	0	1	2	1	1	0	2	2	2	2	1	2	1	1	3
Seq98	GTGGGTGGGTGGGTGGTAAGTTGGCCGAC	29	0	1	3	0	0	0	3	2	1	1	1	1	1	1	2	2	0	2	0	1	0	2	0	1	2	0	1	3
Seq99	GGTATTGGGTTCGTAGAAAGGCTCCTTCTG	30	3	0	4	1	0	0	0	1	0	0	0	1	2	0	0	0	2	1	1	0	1	0	1	0	0	0	2	0
Seq100	GCGGTCCGTCCAAACCAGGTCTCCTGATTG	30	3	1	1	1	4	1	1	4	2	0	7	1	4	1	5	2	10	1	0	6	9	1	5	3	1	0	5	0
Seq101	GCGGGTGGGTGGGCGGTAAGTTGTGCCGAC	30	0	0	2	1	3	0	0	2	0	0	0	0	0	1	1	1	1	2	0	0	0	1	0	2	2	0	2	2
Seq102	GAACGCACTCGTAGGGCTTGGTGTCTATGG	30	1	0	2	1	2	2	3	1	0	0	0	1	0	1	1	0	0	1	4	0	0	1	1	1	0	0	1	2
Seq103	GTGGGTGGGCGGGTGGTAAGTTGTGCCGAC	30	1	1	0	1	0	0	0	0	0	0	0	0	0	0	0	0	0	1	0	0	0	2	0	2	0	0	0	3
Seq104	CGCATAGGGTCTGGCGCTTGGGTATTGGC	29	5	16	8	11	4	20	5	15	6	6	6	5	10	11	4	6	16	12	7	8	6	7	10	12	7	8	15	14
Seq105	GTGGGTGGGTGGGTGGTAAGTTGTGCCAC	29	0	1	2	0	0	0	0	0	0	0	0	0	0	0	1	0	0	1	0	0	0	0	0	0	0	0	0	1
Seq106	GAACGCACTCGCAGGGCTTGGTGTCTTGG	29	5	6	6	2	3	4	3	11	2	3	0	7	3	4	1	4	3	5	7	9	3	12	1	3	2	9	8	17
Seq107	GTGGGTGGGTGGGCGGTAAGTTGTGCCGAC	30	0	1	1	1	1	1	1	0	1	0	0	0	2	2	1	2	0	0	0	0	2	1	1	2	1	0	1	0
Seq108	GGATCCCTGCATCGTGGGTCAGTATTCTTC	30	1	1	0	0	1	0	1	0	0	0	0	0	2	0	1	0	1	0	0	0	1	0	1	0	1	0	1	0
Seq109	GGATCCCCGCATCGTGGGTCAGTATTTTTC	30	1	0	0	0	0	0	0	0	0	0	1	1	1	0	1	0	0	0	0	1	0	1	0	0	0	0	0	0
Seq110	GCGGTCCGTCCGAACCAGGTCTCCTGATTA	30	6	4	1	0	4	0	5	1	4	3	4	1	8	0	4	0	5	3	4	4	12	4	3	3	9	1	3	0
Seq111	GTGGGTGGGTGGGTGGTAAGTTGTGCCAAC	30	0	0	0	0	1	1	1	0	0	1	0	1	1	1	0	2	1	0	0	0	0	1	0	0	0	1	1	2
Seq112	GGTATTGGGTTCGTAGAAAAGCTCCCTCTG	30	2	2	2	0	4	1	4	2	6	3	5	1	0	3	3	1	4	4	1	0	10	2	4	2	4	0	5	0
Seq113	CTCACCGCCGTTCCAGGGTATACACGTGTC	30	0	1	1	0	2	0	0	1	1	0	1	0	0	0	0	3	0	3	0	1	2	1	0	2	2	0	1	2
Seq114	GGATCCCCGCATCGTTGGTCAGTATTCTTC	30	2	0	0	0	0	0	1	0	1	0	0	0	1	0	2	0	0	0	0	0	1	0	1	0	0	0	2	0
Seq115	GCGGGTGGGCGGGTGGTAAGTTGTGCCGAC	30	1	0	1	1	0	0	0	0	0	1	1	1	1	1	0	1	1	2	1	0	1	0	0	0	0	0	0	2
Seq116	GAACGTACTCGCAGGGCTTGGTGTCTATGG	30	0	0	1	0	3	1	1	2	0	4	1	1	0	0	1	1	0	0	2	1	1	0	0	1	0	0	1	2
Seq117	CGCATGAGGGTCTGGCGCCTGGGTATTGGC	30	5	12	9	13	2	17	4	15	4	5	5	9	7	7	11	9	5	10	6	7	10	5	16	12	5	11	10	13
Seq118	GGATCCCCGCATCGTAGGTCAGTATTCTTC	30	0	0	1	1	1	0	1	0	0	1	1	2	0	1	3	1	0	2	0	2	0	1	0	1	2	0	0	1
Seq119	GTGGGTGGGTGGGTGGTAAGTTTGCCGAC	29	0	1	1	1	1	0	1	0	0	0	0	1	2	3	1	0	2	1	2	2	1	0	1	2	1	1	3	1
Seq120	GTGGGTGGGTGGGTGGTAAGTTGTGTCGAC	30	0	0	0	1	0	2	0	0	2	0	1	0	1	1	1	0	0	0	0	1	1	1	1	0	1	2	0	1
Seq121	GGATCCCCGCACCGTGGGTCAGTATTCTTC	30	0	0	0	0	2	0	0	1	1	0	0	0	0	1	1	0	1	0	1	2	2	1	0	0	1	0	1	0
Seq122	GTGGGTGGGTGGGTGGTAAGTTGTACCGAC	30	0	0	2	2	0	1	0	0	0	1	0	0	0	1	1	2	0	1	2	0	0	2	1	1	0	0	0	3
Seq123	GGATCCTCGGTTCGTAGGTCAGTATTCTC	29	0	0	0	0	1	0	1	0	0	0	1	0	1	0	1	1	0	2	0	0	0	0	0	0	0	0	0	0
Seq124	GGATCCCCGCATCGTGGGCCAGTATTCTTC	30	0	1	0	0	1	0	2	0	1	1	0	1	3	1	1	0	0	0	0	1	1	1	1	2	2	0	1	0
Seq125	CTCGCCGCCGTTCCAGGGTATACATGTGTC	30	1	1	2	0	1	1	2	0	1	0	0	1	0	0	1	0	0	0	4	0	0	0	0	2	1	0	0	0
Seq126	GGATCCCCGCATCGTGGGTCAGTACTCTTC	30	3	0	0	1	1	0	1	2	1	2	0	0	0	0	1	0	0	1	0	0	5	2	2	1	2	0	2	0
Seq127	CTCGCCGCTGTTCCAGGGTATACACGTGTC	30	1	0	1	0	0	1	0	2	0	1	0	0	1	0	0	0	0	1	1	1	2	0	1	0	1	0	0	0
Seq128	GCGGTCCGTCCGAACCAGGTCTCCTGTTG	29	1	2	1	0	3	1	1	4	2	3	1	2	3	1	0	0	3	5	1	3	3	11	2	7	1	1	6	0
Seq129	GCGGGTGGGTGGGTGGTAAGCTGTGCCGAC	30	1	0	0	0	2	1	0	0	0	0	0	0	0	0	1	2	0	0	0	0	0	1	0	0	1	0	1	2
Seq130	CGGCGGGTGGTGGGTGGAGATTTAACGTC	29	0	0	0	0	0	0	0	0	0	0	0	1	0	0	0	0	0	0	0	0	0	0	0	0	0	0	0	0
Seq131	GCGGGTTGGTGGGTGGTAAGTTGTGCCGAC	30	0	1	0	0	0	0	0	0	0	0	0	0	0	0	0	0	0	1	0	0	0	1	1	0	0	0	1	1
Seq132	CTCGCCGCCGTTCCAGGGTACACACGTGTC	30	0	1	3	0	1	0	0	1	0	0	0	0	0	1	0	1	0	0	0	0	0	1	1	0	0	0	0	1
Seq133	GAACGCACTCGCAGGGCTTGGTGTCTATGA	30	6	3	12	3	4	6	2	6	4	2	2	3	0	3	1	5	2	4	12	5	2	8	0	5	4	11	6	8
Seq134	GTGGGTTGGTGGGTGGTAAGTTGTGCCGAC	30	1	0	2	0	0	0	0	0	0	0	0	0	0	0	0	0	0	0	0	0	0	0	0	0	0	0	0	0
Seq135	GGTACTGGGTTCGTAGAAAGGCTCCCTCTG	30	6	0	0	1	0	0	3	1	3	0	5	1	4	0	2	0	1	1	3	1	5	0	2	2	3	0	2	2
Seq136	GGTATTGGGTTCGTAGGAAGGCTCCCTCTG	30	1	0	2	0	3	1	5	1	1	1	2	1	3	0	2	0	1	1	0	0	1	2	0	1	4	1	1	0
Seq137	CGGCGGGTGGGTGAGTGGAGATTTAACGTC	30	0	0	1	0	1	0	0	1	0	0	0	0	0	0	0	0	0	0	0	0	0	1	0	1	1	0	0	3
Seq138	CTCGCCACCGTTCCAGGGTATACACGTGTC	30	0	0	3	1	2	0	1	1	1	0	0	0	0	2	1	1	0	2	1	1	0	2	0	1	1	1	0	1
Seq139	CTCGCCGCCGTTCCAGGGTATACACATGTC	30	0	0	3	2	1	1	2	0	0	1	0	1	2	1	1	1	0	0	0	2	1	3	0	2	1	2	1	1
Seq140	GCGGTCCGTCCGAACCAGGCCTCCTGATTG	30	4	1	3	0	5	1	2	2	6	3	3	1	0	1	7	0	6	0	1	3	7	3	7	2	5	0	5	2
Seq141	CCCGGAGGTATGGAAGTGTGCTCGGTTCCC	30	10	4	2	4	5	0	4	1	11	4	8	3	4	1	10	2	7	4	1	0	21	7	7	3	5	1	10	7
Seq142	CTCGCCGCCATTCCAGGGTATACACGTGTC	30	0	0	1	1	1	0	0	4	1	1	0	0	2	1	0	0	0	0	1	0	0	4	0	1	0	3	1	0
Seq143	GTGGGTGGGTGGGTGGTAAGTCGTGCCGAC	30	1	0	0	0	0	0	0	1	0	2	0	0	0	0	0	0	0	0	0	0	0	2	0	0	0	1	0	0
Seq144	GGTATTGGGTTTGTAGAAAGGCTCCCTCTG	30	0	0	2	1	6	1	2	1	3	0	2	0	2	0	3	2	0	0	0	1	6	1	3	1	1	1	1	2
Seq145	CGCACGAGGGTCTGGCGCTTGGGTATTGGC	30	3	17	3	10	5	11	8	4	4	5	2	11	8	3	7	8	4	9	6	9	5	7	8	16	10	9	6	13
Seq146	GCGGTCCGTCCGAACCGGGTCTCCTGATTG	30	5	0	2	0	3	0	1	1	2	3	4	0	1	0	1	0	4	1	1	2	4	2	1	2	2	1	0	1
Seq147	CGCATGAGGGTCTGGTGCTTGGGTATTGGC	30	5	9	11	12	2	8	8	6	7	4	6	5	5	6	3	14	7	8	10	6	8	2	7	15	5	9	10	12
Seq148	GTGGGTGGGTGGGTGGTAAGTTATGCCGAC	30	0	2	0	0	0	0	0	0	0	1	0	0	0	0	0	0	0	0	1	1	1	1	0	0	0	0	1	0
Seq149	GCGGGTGGGTGGGTGGTAAGTTGTGTCGAC	30	0	0	0	0	0	0	0	1	0	0	0	0	1	0	0	1	0	0	0	2	0	2	1	2	0	0	1	1
Seq150	GGTATTGGGTTCGTAGAAAGGCACCCTCTG	30	5	1	7	3	4	0	6	1	0	0	1	0	3	1	4	0	4	1	3	2	1	0	2	0	0	2	1	0
Seq151	CTCGCCGCCGTCCAGGGTATACACGTGTC	29	0	0	2	0	1	0	0	2	3	0	2	1	0	1	0	2	0	0	2	0	0	3	1	1	0	0	0	1
Seq152	GCGGGTGGGTGGGTGGTAAGTTGTCCGAC	29	0	0	2	1	2	0	0	2	0	0	0	1	3	1	0	0	1	1	1	1	0	2	0	1	1	1	1	4
Seq153	GCGGGTGGGTGGGTGGTAAGTTTGCCGAC	29	0	1	0	1	0	0	0	1	2	0	1	1	1	1	0	1	1	2	1	0	1	2	2	1	0	0	0	5
Seq154	GCGGGTGGGTGGGTGGTAAGTCGTGCCGAC	30	0	0	0	0	0	0	0	0	0	1	0	0	0	2	0	0	0	0	0	0	0	0	0	0	0	0	1	0
Seq155	GCGGTCCGTCCGAACCAGGTCTCTGATTG	29	3	1	1	3	1	1	0	2	0	5	0	6	4	7	4	4	0	5	1	6	1	12	0	10	1	2	3	3
Seq156	CTCGCCGCCGTTCCAGGGCATACACGTGTC	30	0	0	0	1	0	0	0	0	0	0	0	1	0	0	0	1	0	0	1	1	0	0	0	0	0	0	0	0
Seq157	GCGGTCCGTCTGAACCAGGTCTCCTGATTG	30	4	0	0	0	0	0	1	2	4	0	3	1	2	1	3	0	4	0	0	0	1	2	0	0	0	0	2	0
Seq158	GGTATTGGGTTCGTAGAAAGGCTTCCTCTG	30	3	0	1	2	4	1	1	0	1	0	1	1	0	0	3	0	3	1	2	1	2	0	2	1	0	0	0	0
Seq159	GTGGGTGGGTGAGTGGTAAGTTGTGCCGAC	30	2	1	0	1	1	0	0	0	2	1	0	1	1	0	0	0	1	0	0	0	0	3	1	0	0	0	1	0
Seq160	GGTATTGGGTCCGTAGAAAGGCTCCCTCTG	30	1	0	1	2	4	0	1	3	0	1	0	3	1	1	0	0	1	0	2	1	3	1	0	0	0	0	5	1
Seq161	TGGATGTGTGTGTTGTGTAGTTGCTCTAT	29	3	1	4	5	3	5	2	2	2	3	2	5	0	3	3	1	3	1	3	3	5	1	3	6	2	2	4	8
Seq162	GGTATTGGGTTCGTAGAAAGGCTCTCTCTG	30	2	2	1	1	2	2	0	1	0	1	1	3	1	0	2	0	1	2	1	0	2	1	1	0	0	0	1	0
Seq163	GCGGCCCGTCCGAACCAGGTCTCCTGATTG	30	3	2	2	0	5	1	2	0	2	3	4	1	1	0	3	0	0	1	0	1	3	3	4	6	5	1	2	2
Seq164	GCCGTTGGTGGGAGGGTGGAACCATTCTGG	30	0	0	2	0	0	0	0	1	0	2	0	0	0	0	0	0	0	0	0	1	0	0	0	0	0	0	1	0
Seq165	CGGCGGGTGAGTGGGTGGAGATTTAACGTC	30	0	1	1	0	0	0	0	0	0	0	0	1	0	0	1	0	0	1	0	0	0	2	0	0	0	1	0	1
Seq166	GCGGTCCGCCCGAACCAGGTCTCCTGATTG	30	1	0	1	1	7	0	1	0	5	1	2	2	3	0	2	1	0	1	0	2	5	2	4	1	4	1	1	0
Seq167	GGATCCCCGCATCGTGAGTCAGTATTCTTC	30	0	0	0	1	0	0	1	0	1	1	1	0	2	1	1	0	0	0	0	0	0	5	0	1	0	2	0	3
Seq168	GCCGTGGGTGGGAGGGTGGAACCATCTGG	29	0	0	0	0	0	1	0	1	0	4	2	0	1	1	0	0	0	0	0	0	0	5	0	0	2	0	0	0
Seq169	GAGGTGGGAGGGAGGGGTTGACCTTGTGTG	30	0	7	1	2	1	2	0	3	2	4	1	5	2	2	1	0	2	3	0	4	4	0	2	2	2	0	1	1
Seq170	GTGGGGTGGGTGGGTGGTAAGTTGTGCCGAC	31	1	1	0	1	3	0	1	1	3	0	1	2	2	1	1	0	0	1	0	1	0	0	3	1	1	0	1	3
Seq171	CGCATGAGGGTCTGGCACTTGGGTATTGGC	30	5	11	3	13	2	19	9	3	1	5	4	7	6	6	6	7	7	7	2	7	6	7	6	8	9	9	11	17
Seq172	GCGGTCCGTCCGAGCCAGGTCTCCTGATTG	30	2	0	2	1	2	0	0	1	3	0	0	0	0	0	2	0	2	0	1	1	4	0	4	1	1	0	5	0
Seq173	CGGCGGGTAGGTGGGTGGAGATTTAACGTC	30	0	1	0	1	0	0	0	0	0	0	0	1	0	1	0	0	0	0	0	0	0	0	0	1	0	0	0	0
Seq174	CGCATGAGGGGTCTGGCGCTTGGGTATTGGC	31	1	7	6	12	2	9	5	6	8	7	7	9	8	7	4	5	5	11	5	3	5	5	5	9	3	6	4	11
Seq175	GTGGGTGGGTGGGTGGTAGGTTGTGCCGAC	30	0	0	1	0	0	0	0	1	0	0	0	0	0	0	0	0	2	0	0	1	0	2	1	1	1	0	0	1
Seq176	GGATCCCCGCGTCGTGGGTCAGTATTCTTC	30	0	0	1	0	0	0	0	0	0	0	0	1	0	0	0	0	0	0	0	0	0	0	0	0	0	0	0	0
Seq177	TGGATGTGTGTGTTGTGTAGTTGCTCGAT	29	2	3	0	1	3	0	2	2	1	6	3	4	3	1	7	5	6	2	6	1	0	1	0	4	3	3	6	5
Seq178	CGGCGGGTGGGTTGGTGGAGATTTAACGTC	30	1	1	1	0	0	0	1	0	0	1	0	1	0	1	0	0	0	0	0	0	0	0	0	1	0	0	0	0
Seq179	CTCGCCGCCGTTCCAGGATATACACGTGTC	30	2	0	0	0	0	0	2	2	1	0	0	1	0	0	0	1	1	3	2	1	0	4	0	2	2	2	3	0
Seq180	GGATCCCCACATCGTGGGTCAGTATTCTTC	30	3	0	0	0	0	0	1	2	1	0	0	1	3	0	4	0	1	2	0	3	1	4	0	2	1	0	1	0
Seq181	GCGGTCTGTCCGAACCAGGTCTCCTGATTG	30	1	0	0	0	0	2	0	0	1	0	0	0	2	2	1	0	3	1	0	0	3	1	3	0	3	0	2	0
Seq182	GGTATTGGGTTCGTGGAAAGGCTCCCTCTG	30	3	0	4	1	2	1	1	0	2	0	1	0	1	0	1	0	1	0	0	1	1	1	1	0	2	0	1	1
Seq183	CACCGAGTGTGGGTGGGGGGTGGTATTTG	29	3	9	4	4	2	3	3	2	2	15	4	7	5	0	3	2	2	9	4	7	6	23	3	9	4	4	6	9
Seq184	CGCATGAGGGTCTGGCGCTTGGGTATGGC	29	6	20	1	5	1	0	9	7	3	7	5	3	8	7	6	4	8	14	1	5	8	13	5	4	4	4	6	11
Seq185	CGCATGAGGGTCTGGCGCGTGGGTATTGGC	30	2	10	3	9	6	6	4	9	2	7	9	5	2	5	5	2	9	9	9	6	1	1	1	1	0	2	4	6
Seq186	GCGGTCCGTCCGAACCAGGTCTCCTATTG	29	0	1	2	0	0	1	1	1	1	6	2	2	1	2	3	0	1	4	2	3	2	6	1	0	1	2	5	3
Seq187	GAACGCACTCGCAGGGCTTGGTGCCTATGG	30	2	1	4	2	2	4	3	5	1	3	1	4	1	4	0	6	0	2	7	6	1	4	1	1	2	4	1	2
Seq188	GCGGGTGGGTGGGTGGTAAGTTGTGCCAAC	30	1	2	1	0	3	0	0	1	0	0	0	1	1	2	0	0	0	0	0	2	1	2	2	0	2	1	0	2
Seq189	CCCGCCGCCGTTCCAGGGTATACACGTGTC	30	0	0	0	0	0	0	0	0	0	0	0	0	0	0	1	0	0	1	0	0	0	0	0	0	0	0	0	0
Seq190	GAGTCGCGGGTGGGTGGGTGGCCTTGCCG	29	6	18	2	8	1	4	4	9	2	5	0	7	4	5	5	5	4	9	3	11	6	11	4	8	11	0	13	17
Seq191	GAACGCACTCGCGGGGCTTGGTGTCTATGG	30	0	1	3	1	5	1	1	2	1	3	1	0	1	1	4	5	2	1	3	1	0	3	1	4	5	1	5	7
Seq192	GTGGGTGGTGGGTGGTAAGTTGTGCCGAC	29	1	1	2	0	0	0	0	1	0	1	0	0	1	0	2	0	0	0	0	1	0	2	0	1	0	0	0	0
Seq193	GGATCCCCGCATCGTGGGTTAGTATTCTTC	30	2	0	0	0	0	0	0	0	0	1	0	0	1	0	1	0	0	0	0	0	2	0	0	0	0	0	0	0
Seq194	GCGGTCCGTCCGAACCAGGTCTCCCGATTG	30	3	0	2	0	0	0	0	1	6	2	2	0	0	0	1	0	2	0	1	2	3	5	2	1	4	0	1	0
Seq195	GTGGGTGGGTAGGTGGTAAGTTGTGCCGAC	30	0	0	0	1	0	0	0	2	0	1	1	0	1	0	0	0	0	0	0	1	1	1	0	1	1	0	0	1
Seq196	GCGGGTGGGTGAGTGGTAAGTTGTGCCGAC	30	1	0	0	1	0	0	1	1	0	2	0	0	0	0	0	0	0	0	0	0	0	1	0	0	0	0	0	2
Seq197	GGTATTGGGTTCGTAGAAAGGTTCCCTCTG	30	2	2	1	0	2	1	1	0	0	0	1	0	0	1	1	0	1	1	0	0	1	0	0	0	1	1	1	0
Seq198	GAACGCACTCGCAGGGCTCGGTGTCTATGG	30	1	2	1	0	0	2	1	1	0	3	1	4	2	1	2	0	1	2	5	3	0	3	0	2	0	1	0	4
Seq199	CGGCGGGTGGGTAGGTGGAGATTTAACGTC	30	0	0	0	0	1	0	1	0	0	1	0	0	0	0	0	0	0	0	0	1	0	0	0	0	1	0	0	1
Seq200	GGATCCTCGGCTCGTAGGTCAGTATCTC	28	2	3	0	4	2	0	0	2	2	4	2	3	3	3	2	0	2	2	0	4	3	2	1	2	1	2	4	4
Seq201	GTGGGTGAGTGGGTGGTAAGTTGTGCCGAC	30	0	0	0	0	0	0	0	1	0	0	0	1	1	0	0	1	0	1	0	1	1	3	0	0	1	0	0	0
Seq202	GCGGGTGGGTGGGTAGTAAGTTGTGCCGAC	30	0	1	0	1	0	1	1	1	0	1	0	0	0	1	0	0	0	0	0	0	0	0	0	0	0	0	1	2
Seq203	GGATCCTCGGCCCGTAGGTCAGTATTCTC	29	2	0	0	0	2	0	2	2	5	2	2	1	2	2	5	0	0	1	0	1	4	1	3	0	0	0	2	0
Seq204	CGGCGGGTGGGTGGGTAGAGATTTAACGTC	30	0	0	0	1	0	0	0	0	0	0	0	1	0	0	0	0	0	0	0	1	1	3	0	0	0	0	1	0
Seq205	CGCATGAGGGTCTGGCGCTCGGGTATTGGC	30	2	11	3	10	4	19	7	4	3	2	2	4	3	6	7	3	5	10	5	0	3	3	7	7	2	4	6	9
Seq206	GGATCCCCGCATCATGGGTCAGTATTCTTC	30	0	1	1	0	0	0	0	1	1	0	1	1	0	0	1	0	0	1	0	0	1	1	2	0	0	0	2	1
Seq207	GCGATCCGTCCGAACCAGGTCTCCTGATTG	30	3	1	2	0	1	0	1	2	3	0	1	1	2	4	1	1	6	1	0	1	8	2	3	4	3	0	2	0
Seq208	GGATCCCCGCATCGTGGGTCAGTATCTTC	29	0	3	1	0	2	0	0	1	1	3	1	0	1	0	0	2	0	1	0	0	0	5	0	2	1	1	0	3
Seq209	GCGGGTGAGTGGGTGGTAAGTTGTGCCGAC	30	0	0	0	0	0	0	0	0	0	1	0	0	0	2	0	0	0	0	0	0	0	0	0	2	0	0	0	0
Seq210	GCTGGTGGGTGGGTGGTAAGTTGTGCCGAC	30	0	0	0	0	0	0	0	0	0	0	0	0	0	0	0	0	1	0	0	0	0	1	0	0	0	0	0	1
Seq211	GTGGGTGGGGTGGGTGGTAAGTTGTGCCGAC	31	0	1	1	0	0	0	2	0	2	3	0	3	2	0	3	0	0	1	0	0	2	5	1	0	2	0	1	3
Seq212	GGATCCCCGCATCGTGGGTCAGCATTCTTC	30	0	0	0	1	0	0	0	1	0	0	1	2	2	0	1	0	2	1	0	1	1	0	1	0	0	0	1	0
Seq213	GTGGGTGGGTGGGTGGCAAGTTGTGCCGAC	30	0	1	1	0	0	1	0	0	0	0	0	0	1	1	0	0	0	1	1	0	2	0	0	0	1	0	0	1
Seq214	GTGGGTGGGTGGTGGTAAGTTGTGCCGAC	29	0	0	0	0	0	0	0	1	0	1	0	0	0	1	0	0	0	0	0	0	0	3	0	2	0	0	0	3
Seq215	GAACGCACTCGCAGGGCCTGGTGTCTATGG	30	0	1	5	2	3	2	3	0	0	1	1	2	0	2	1	1	0	2	5	4	1	2	0	3	2	4	3	1
Seq216	GGACCCCCGCATCGTGGGTCAGTATTCTTC	30	0	0	0	0	0	0	0	1	0	0	1	0	0	0	0	0	0	0	1	1	0	1	0	0	0	0	0	0
Seq217	GGATCCTCGGCTCGTAGGTCGGTATTCTC	29	1	0	0	0	0	0	0	1	2	2	0	1	2	1	3	1	1	0	0	0	1	0	0	2	2	0	0	0
Seq218	CTCGCCGCCGTTCCAGAGTATACACGTGTC	30	1	0	2	0	1	0	0	0	1	0	0	0	2	0	0	1	0	0	0	0	0	2	0	0	0	0	0	0
Seq219	GCGGGTGGGTGGGTGGTGAGTTGTGCCGAC	30	0	0	0	2	1	1	0	0	0	0	0	0	0	0	0	1	0	0	0	0	0	1	0	0	1	1	1	1
Seq220	GCGGGTGGGTGGGTGGTAGGTTGTGCCGAC	30	1	2	1	0	0	0	0	1	0	0	0	2	0	0	1	0	0	2	0	0	0	0	0	0	0	0	0	0
Seq221	GTGGGTGGATGGGTGGTAAGTTGTGCCGAC	30	0	1	1	0	0	0	1	0	1	0	0	0	0	0	0	0	0	0	0	0	0	0	0	0	1	0	0	1
Seq222	GTGAGTGGGTGGGTGGTAAGTTGTGCCGAC	30	0	0	0	0	1	0	0	0	0	0	0	1	0	0	0	0	0	0	0	0	0	2	0	0	0	0	1	0
Seq223	GTGGTGGGTGGGTGGTAAGTTGTGCCGAC	29	0	0	0	0	0	0	0	1	0	2	0	0	0	0	1	0	1	2	0	1	0	0	0	1	1	1	0	0
Seq224	GCGGGTGGGTGGGTGGTAAGTTATGCCGAC	30	1	0	0	1	0	1	0	1	2	0	0	0	0	0	0	2	0	1	0	2	1	1	0	0	2	0	1	1
Seq225	GGTATTGGGTTCGTAGAAAGGCTCCCGCTG	30	3	2	2	0	4	0	1	0	5	0	4	2	0	2	0	0	3	0	5	4	0	0	2	0	1	0	0	0
Seq226	CTCGTCGCCGTTCCAGGGTATACACGTGTC	30	2	0	2	0	1	0	1	1	0	1	0	0	0	0	0	0	1	0	0	0	0	2	0	0	0	1	0	0
Seq227	GAGGTGGGGGGGAGGGGTTGACCTTGCGTG	30	3	5	0	8	1	4	4	4	2	1	1	0	0	1	1	6	2	4	0	6	2	2	2	3	1	0	1	5
Seq228	GCGGTCCGTTCGAACCAGGTCTCCTGATTG	30	2	1	0	0	2	0	0	1	0	0	0	0	0	0	0	0	0	0	0	2	1	1	1	1	2	0	0	0
Seq229	GTGGGTGGGTGGGTAGTAAGTTGTGCCGAC	30	0	1	1	0	0	0	1	0	0	1	0	0	0	1	0	0	0	0	0	0	0	1	0	0	2	0	1	0
Seq230	GTGGGTGGGTGGGTGATAAGTTGTGCCGAC	30	0	0	0	0	0	0	1	0	0	0	0	0	1	1	0	0	0	0	0	0	0	2	0	0	0	0	1	0
Seq231	GGTATTGGGTTCGCAGAAAGGCTCCCTCTG	30	0	0	0	4	4	2	0	0	2	1	1	0	0	0	2	0	2	0	0	0	2	1	3	0	1	1	2	0
Seq232	GGTATTGGGTTCATAGAAAGGCTCCCTCTG	30	2	2	3	2	3	1	1	1	0	0	1	1	1	1	4	1	1	1	0	0	2	2	1	2	3	1	3	1
Seq233	GTGGGTAGGTGGGTGGTAAGTTGTGCCGAC	30	0	0	0	0	0	0	0	0	0	1	0	0	1	1	0	0	0	1	0	0	1	1	0	0	0	0	0	1
Seq234	CGGCGGATGGGTGGGTGGAGATTTAACGTC	30	0	0	0	1	0	0	0	0	0	0	0	0	0	0	0	1	0	0	0	2	1	1	0	1	1	0	1	0
Seq235	TGGGAGGGGGGGGTTGGGTAGTTGCGCGGAC	31	1	4	4	3	0	2	5	0	4	2	5	3	1	2	2	5	3	1	1	8	6	5	5	6	5	1	2	10
Seq236	TGGATGTGTGTGTTGTGTAGTTGCTTGAT	29	2	1	1	5	4	2	6	2	2	3	2	0	0	1	2	0	1	6	5	1	1	5	6	2	1	1	4	5
Seq237	CGCATGGAGGGTCTGGCGCTTGGGTATTGGC	31	9	13	5	2	0	13	2	13	2	2	3	3	1	4	1	3	7	11	7	3	1	3	3	3	3	0	0	13
Seq238	TGGATGTGTGTGTTGTGTAGTTGTCTGAT	29	4	3	1	1	5	3	6	0	0	2	2	1	2	2	4	2	2	4	8	3	4	6	2	6	1	1	5	6
Seq239	GCGGGTAGGTGGGTGGTAAGTTGTGCCGAC	30	0	1	0	0	0	0	1	0	0	0	0	0	0	0	0	2	0	0	0	0	0	0	0	0	1	1	1	2
Seq240	GCGGGTGGGTGGGTGGTAAGTTGTACCGAC	30	0	1	3	0	0	1	1	1	0	1	0	0	0	1	0	0	0	1	0	0	0	2	1	0	1	1	1	2
Seq241	GGATCCTCGACTCGTAGGTCAGTATTCTC	29	4	2	2	0	4	0	3	0	3	1	3	3	1	1	2	1	0	1	0	2	3	2	0	1	1	0	1	2
Seq242	GAGGTGGGAGGGAGGGGTTGACCTTACGTG	30	2	6	1	6	2	1	3	3	1	2	0	5	0	6	5	2	3	5	0	3	2	5	2	7	3	3	1	6
Seq243	GCAGTCCGTCCGAACCAGGTCTCCTGATTG	30	3	1	1	0	1	0	1	0	2	3	0	4	0	2	2	1	2	0	0	2	8	5	3	2	5	0	2	0
Seq244	CGGCGGGTGGGTGGGTGGAGGTTTAACGTC	30	0	0	1	1	0	0	1	0	0	0	1	0	0	0	0	1	0	0	0	1	0	0	0	0	0	0	0	0
Seq245	GAACGCACTCGCAGGGCTTGGTGTCTGTGG	30	0	0	2	1	2	2	0	1	3	0	1	2	0	3	1	2	0	0	5	0	0	4	0	1	1	4	0	0
Seq246	CGGCAGGTGGGTGGGTGGAGATTTAACGTC	30	0	0	1	0	0	1	0	0	1	0	0	0	0	0	0	0	0	0	0	1	0	2	0	0	1	0	1	0
Seq247	GAGTCGCGGGTGGGTGGGTGGCCTGCTCG	29	3	2	5	5	5	5	3	7	4	2	1	4	4	3	8	6	4	3	3	7	3	7	2	8	2	1	10	6
Seq248	GCCGTGGGTGGGAGGGTGGACCATTCTGG	29	1	2	1	1	0	1	6	2	0	4	0	0	0	0	1	2	1	1	1	3	0	6	1	2	0	4	3	2
Seq249	CTCGCCGTCGTTCCAGGGTATACACGTGTC	30	0	0	0	0	0	0	1	1	0	1	0	0	0	0	0	0	0	0	0	1	1	0	0	0	0	0	0	0
Seq250	GCCGTGGGTGGGAGGGTGGAACATTCTGG	29	2	2	1	1	2	0	3	3	1	5	1	2	0	0	0	0	1	2	1	1	1	3	1	1	3	3	2	2
Seq251	TGGAATGTGTGTGTTGTGTAGTTGCTCTGAT	31	1	3	0	2	2	1	3	0	3	2	4	6	3	1	1	6	3	3	1	4	2	4	0	4	0	3	3	2
Seq252	GTGGGTGGGTGGATGGTAAGTTGTGCCGAC	30	0	0	0	1	0	0	0	1	0	1	0	0	0	0	0	0	1	0	0	0	1	2	0	0	0	0	0	3
Seq253	CGGCGAGTGGGTGGGTGGAGATTTAACGTC	30	0	1	0	0	0	0	0	1	0	0	0	1	0	2	0	0	0	1	0	1	1	0	0	1	1	0	2	1
Seq254	TGGGAGGGGGGGTTGGGTAGTTGCGGGAC	29	2	10	4	6	4	3	1	6	2	2	0	4	4	2	5	1	2	6	2	8	3	4	4	3	5	1	6	15
Seq255	AGATCCCCGCATCGTGGGTCAGTATTCTTC	30	0	0	0	1	0	0	0	1	2	0	0	1	0	0	1	0	1	1	0	1	4	0	1	0	0	0	0	1
Seq256	GGTATCGGGTTCGTAGAAAGGCTCCCTCTG	30	0	1	3	0	1	1	0	2	1	0	0	0	1	2	0	0	1	0	0	0	3	2	2	1	1	1	1	0
Seq257	GGATCTCCGCATCGTGGGTCAGTATTCTTC	30	2	1	1	1	0	0	1	0	1	0	0	1	0	0	1	1	0	1	0	1	1	1	2	0	0	1	2	0
Seq258	GAGGTGGGAGGGGGGGGTTGACCTTGCGTG	30	1	3	3	3	0	4	1	5	0	0	1	2	6	3	0	2	3	5	1	4	0	0	1	8	4	0	1	3
Seq259	CGCATTAGGGTCTGGCGCTTGGGTATTGGC	30	6	8	5	5	5	8	4	7	5	3	1	6	8	4	2	1	5	4	6	4	5	2	3	4	4	4	3	12
Seq260	GCGAGTGGGTGGGTGGTAAGTTGTGCCGAC	30	0	0	0	0	0	0	0	1	0	0	0	1	0	1	1	0	0	0	0	0	0	1	0	0	1	1	0	1
Seq261	GTAGGTGGGTGGGTGGTAAGTTGTGCCGAC	30	0	1	1	0	0	0	1	0	0	1	0	0	0	0	1	1	0	0	0	1	0	1	0	1	1	0	0	1
Seq262	GCGGTCCGTCCGAACTAGGTCTCCTGATTG	30	0	0	0	0	0	0	2	0	2	1	1	0	0	0	0	0	1	1	0	1	2	0	0	0	1	0	0	0
Seq263	GGATCCCCGCATCGTGGGTCAGTGTTCTTC	30	0	1	0	0	0	0	0	0	0	0	1	0	0	0	1	0	0	0	0	0	0	1	0	0	0	0	0	2
Seq264	CGGCGGGTGGGTGGGTGGAGACTTAACGTC	30	0	1	0	1	0	0	0	0	0	0	0	0	0	0	0	0	0	0	0	0	0	1	0	0	0	0	0	0
Seq265	GGAGCCGTGGGTGGGTGGTTGCTGCC	26	0	0	2	1	1	0	2	1	0	2	0	1	0	0	0	0	2	4	0	0	2	3	0	1	1	1	5	3
Seq266	GGATCCCCGCATCGCGGGTCAGTATTCTTC	30	1	0	0	0	1	0	1	0	0	1	1	1	0	0	1	0	0	0	0	1	2	0	1	1	2	0	0	0
Seq267	CTCGCCGCCGTTCCAAGGTATACACGTGTC	30	0	2	0	0	2	2	1	0	0	1	0	0	2	0	1	0	1	1	0	0	1	0	0	1	1	1	0	0
Seq268	GCGGGTGGGTAGGTGGTAAGTTGTGCCGAC	30	0	0	0	0	0	0	0	1	1	0	0	0	0	0	0	1	1	0	0	1	0	0	1	0	2	0	0	1
Seq269	CGGCGGGTGGGTGGTGGAGATTTAACGTC	29	0	0	0	0	0	0	0	0	0	0	0	0	0	0	0	0	0	0	0	0	0	0	0	1	0	0	0	0
Seq270	CTTGCCGCCGTTCCAGGGTATACACGTGTC	30	1	0	0	0	0	2	1	1	1	0	0	0	2	0	0	0	0	1	2	0	0	1	0	0	0	0	1	0
Seq271	GAGGTGGGAGGGAGGGGCTGACCTTGCGTG	30	1	3	0	1	0	3	1	5	2	3	2	1	2	2	1	1	2	2	1	3	2	2	0	3	3	1	4	4
Seq272	GGATCCCCGCATCGTGGATCAGTATTCTTC	30	1	0	0	0	0	0	1	1	0	2	0	0	0	0	1	0	1	1	0	1	1	1	0	0	1	0	1	1
Seq273	GCGGGTGGGTGTGTGGTAAGTTGTGCCGAC	30	1	0	1	0	0	0	1	0	0	0	0	1	0	0	1	0	0	0	0	1	1	0	0	0	0	1	0	1
Seq274	CTCGCCGCCGTTCCAGGGTATACACGTATC	30	0	1	2	0	2	0	0	0	0	2	0	1	0	2	0	0	0	0	0	0	0	1	0	0	0	0	0	0
Seq275	GCTGTGGGTGGGAGGGTGGAACCATTCTGG	30	1	0	0	0	0	0	1	0	0	2	0	0	0	0	0	1	0	0	1	0	0	0	0	0	0	0	1	0
Seq276	GGATCCTCGGCTCGTAGGTCAGTATTTC	28	4	0	0	0	0	0	1	1	3	0	6	0	0	0	7	0	0	0	0	0	16	0	1	0	0	0	0	0
Seq277	TGGATGTGTGTGTTGTGTAGTGCTCTGAT	29	2	0	2	2	2	2	2	1	2	3	1	1	3	4	4	5	2	4	4	0	2	3	4	3	3	2	4	2
Seq278	GCCGTGGGTGGGAGAGTGGAACCATTCTGG	30	1	0	0	0	0	0	0	1	1	1	1	1	1	1	0	0	0	1	0	0	0	2	0	1	0	1	1	0
Seq279	GAACGCGCTCGCAGGGCTTGGTGTCTATGG	30	1	1	1	0	2	1	2	0	0	2	1	1	0	2	0	2	1	1	3	3	0	4	0	3	1	3	2	3
Seq280	GCAGGTGGGTGGGTGGTAAGTTGTGCCGAC	30	0	0	1	3	1	1	1	1	0	0	0	0	0	1	0	1	0	0	0	0	0	0	0	1	0	0	0	1
Seq281	GTGGGTGGGTGGGTGGAAGTTGTGCCGAC	29	1	1	1	1	0	0	0	0	0	0	0	1	0	1	2	1	0	0	1	0	2	0	0	3	0	1	2	1
Seq282	GTGGATGGGTGGGTGGTAAGTTGTGCCGAC	30	0	1	0	0	0	1	0	1	0	0	0	0	0	0	1	0	0	0	0	1	0	1	0	0	0	0	0	0
Seq283	GCCGTGGGTGGGAGGGTGGAACCATTTTGG	30	0	0	0	1	1	0	0	1	0	0	1	0	0	1	0	0	0	1	0	2	0	0	0	0	1	0	1	0
Seq284	GAGGTGGGAGGGAGGGGGTTGACCTTGCGTG	31	1	3	1	0	1	3	4	4	3	1	4	2	2	2	4	0	6	2	0	5	1	4	2	3	5	1	4	5
Seq285	GTGGGTGGGTGGGTGGTAAATTGTGCCGAC	30	0	0	0	0	0	0	2	0	0	1	0	1	0	1	0	0	0	1	0	1	2	3	0	1	1	0	1	1
Seq286	GGGATTGGGTTCGTAGAAAGGCTCCCTCTG	30	4	0	4	2	7	0	0	2	3	3	0	0	4	0	3	0	2	1	0	1	0	0	0	0	0	2	1	0
Seq287	GGATTCCCGCATCGTGGGTCAGTATTCTTC	30	1	0	0	0	0	0	1	0	0	0	0	0	0	0	1	0	1	0	0	0	1	0	1	1	0	0	0	1
Seq288	GAGGTGGGAGGGAGGGGTTGGCCTTGCGTG	30	0	7	2	5	0	5	1	2	1	2	0	3	5	2	1	4	2	3	1	2	2	3	1	5	3	0	1	3
Seq289	GGTATTGGATTCGTAGAAAGGCTCCCTCTG	30	2	1	1	1	4	0	2	1	4	1	3	0	3	0	3	1	2	0	0	0	1	2	1	1	5	0	2	2
Seq290	GGGTCCCCGCATCGTGGGTCAGTATTCTTC	30	0	0	0	0	0	0	0	0	1	1	0	0	1	0	1	0	1	0	0	0	1	0	0	0	0	0	0	0
Seq291	CGGTGGGTGGGTGGGTGGAGATTTAACGTC	30	0	0	0	0	0	0	0	0	0	0	0	1	0	0	1	0	0	0	0	1	0	1	0	0	0	0	0	0
Seq292	GCGGGTGGGTGGGTGATAAGTTGTGCCGAC	30	0	2	1	1	0	0	0	0	0	0	0	0	0	0	2	0	0	0	0	0	0	0	0	0	0	0	0	3
Seq293	GGACCCTCGGCTCGTAGGTCAGTATTCTC	29	1	0	1	0	0	0	1	2	1	2	0	1	0	1	2	0	1	1	0	0	0	2	1	0	2	1	1	0
Seq294	GAGGTGGGAGGGAGGGGTTGACCCTGCGTG	30	1	5	1	4	0	4	2	2	0	1	0	0	1	2	2	1	1	3	1	3	3	1	0	3	3	4	1	5
Seq295	ACGGTCCGTCCGAACCAGGTCTCCTGATTG	30	4	1	0	1	2	0	0	0	7	1	1	1	2	1	2	0	2	0	0	4	4	1	2	0	0	0	0	0
Seq296	GCGGTCCATCCGAACCAGGTCTCCTGATTG	30	1	2	1	1	1	0	0	0	0	0	0	0	1	0	4	0	2	0	0	0	0	3	2	0	0	0	0	0
Seq297	GGATCCCCGCATCGTGGTCAGTATTCTTC	29	1	1	0	0	1	0	1	1	0	2	0	0	0	0	2	1	0	0	0	0	0	1	0	0	0	0	2	0
Seq298	CGGCGGGTGGGTGGATGGAGATTTAACGTC	30	1	0	1	0	0	1	0	0	0	1	0	1	0	1	0	0	0	1	1	0	0	3	1	0	1	0	0	0
Seq299	GAGGTGGGAGGGGAGGGGTTGACCTTGCGTG	31	1	5	0	2	2	0	3	3	2	3	0	4	3	2	2	1	4	3	5	5	0	1	0	4	1	1	4	4
Seq300	CGCATGAGGGTCTGGCGCTTGGGTATCGGC	30	6	9	11	3	0	11	0	2	3	2	2	4	3	6	2	2	8	4	0	8	5	3	7	12	3	6	5	7
Seq301	GCGGGTGGTGGGTGGTAAGTTGTGCCGAC	29	0	0	0	0	0	0	0	0	0	0	0	0	0	0	0	0	0	0	0	0	0	0	0	0	0	0	0	0
Seq302	CGCATGGGGTCTGGCGCTTGGGTATTGGC	29	0	8	4	9	1	4	3	5	3	8	2	7	1	8	3	2	4	9	2	3	7	3	3	7	8	4	5	8
Seq303	GAACGCACCCGCAGGGCTTGGTGTCTATGG	30	0	2	0	2	0	2	1	4	0	2	1	0	0	2	0	3	0	3	4	3	1	5	0	2	0	4	2	1
Seq304	CGCATGATGGTCTGGCGCTTGGGTATTGGC	30	6	6	2	8	3	7	3	8	4	1	2	9	4	1	3	3	4	3	4	3	3	1	0	1	2	5	2	6
Seq305	CGGCGGGCGGGTGGGTGGAGATTTAACGTC	30	0	0	0	0	0	1	0	0	0	0	0	0	0	0	0	0	0	0	0	0	0	0	0	1	1	0	0	0
Seq306	GGATCCTTGGCTCGTAGGTCAGTATTCTC	29	0	0	0	1	1	0	0	0	1	1	1	0	0	0	0	0	0	0	2	0	1	0	0	0	0	0	0	0
Seq307	GGATCCCCGCATCGTGGGTCAGTATCCTTC	30	0	0	0	0	0	0	0	0	0	0	0	0	1	0	0	0	0	0	0	1	0	1	0	0	1	0	0	1
Seq308	GCCGTGGGTGGGAGGGTGGAACTATTCTGG	30	1	1	0	0	0	0	0	0	0	0	0	0	1	0	0	0	0	0	0	0	0	0	0	1	0	0	1	0
Seq309	GTGGGTGGGTGGGTGGTGAGTTGTGCCGAC	30	1	0	0	1	0	0	0	0	0	0	0	1	0	0	0	1	0	0	0	2	0	0	0	0	1	0	0	1
Seq310	CGCATGAGGGTCTGGCGCTTGGATATTGGC	30	1	7	3	3	2	11	5	9	4	2	4	3	4	0	4	3	3	9	0	3	4	4	2	14	4	3	4	2
Seq311	GGATCGTCGTATCGTAGGTCGGTATTCATG	30	0	0	1	0	2	0	1	0	1	1	1	2	0	0	2	0	0	1	0	3	4	1	1	1	1	0	1	0
Seq312	GGAGCCGTGGGTGGGTTGGTGGTTGCTGCC	30	0	0	0	0	0	0	0	0	0	0	0	0	1	0	0	0	0	0	0	0	0	2	1	1	0	0	0	0
Seq313	CAGGACCGGCGGGCGGGCGGGGGAGGCTC	29	0	0	1	3	2	2	0	3	1	5	1	2	1	7	4	2	1	1	1	5	0	15	0	2	3	4	2	4
Seq314	CGCATGAGGGTCTGACGCTTGGGTATTGGC	30	5	3	2	3	2	7	5	5	7	4	1	9	4	3	2	1	7	6	1	3	1	3	7	6	2	10	13	5
Seq315	CTCGCCGCCGTTCCAGTGTATACACGTGTC	30	0	0	3	1	1	2	2	1	0	0	0	0	0	0	1	0	0	2	0	1	0	1	0	0	1	0	0	0
Seq316	GGATCCTCGGCTCGCAGGTCAGTATTCTC	29	2	1	1	1	1	1	2	1	1	1	3	0	1	2	3	0	0	1	0	0	1	0	0	0	2	2	1	0
Seq317	GAGGTGGGAGGGAGGGGTCGACCTTGCGTG	30	0	0	1	1	2	2	1	0	0	3	0	0	0	1	1	1	0	0	0	1	2	2	1	1	0	0	2	3
Seq318	GTGGGTGGGTGGGTTGTAAGTTGTGCCGAC	30	0	0	2	0	0	1	0	0	0	0	0	0	0	0	0	0	0	0	0	1	0	0	1	0	0	0	0	0
Seq319	GTGGGTGGGTGTGTGGTAAGTTGTGCCGAC	30	0	1	0	0	0	1	0	0	0	0	0	0	0	0	0	0	0	0	0	0	0	1	0	0	0	1	0	0
Seq320	GCGGGTGGGTGGATGGTAAGTTGTGCCGAC	30	0	1	0	1	2	0	0	0	0	0	0	0	0	1	0	1	0	2	0	0	0	1	0	0	1	0	1	1
Seq321	GCCGTGGGTGGGAGGGTGGAATCATTCTGG	30	0	0	0	0	0	0	0	0	1	0	0	0	0	0	0	0	0	0	0	0	1	0	0	0	0	0	0	0
Seq322	GCGGGTGGGTGGTGGTAAGTTGTGCCGAC	29	0	0	0	0	0	0	0	0	0	0	0	0	0	0	0	0	0	0	0	0	0	0	0	0	0	0	0	0
Seq323	CGGCGGGTGGGCGGGTGGAGATTTAACGTC	30	0	0	0	0	0	0	0	0	0	1	0	0	2	0	1	0	0	0	0	0	0	2	1	1	0	0	0	0
Seq324	CGGCGGGTGGGTGGGTTGAGATTTAACGTC	30	0	0	0	0	0	0	0	0	0	0	1	0	0	0	0	0	0	0	0	0	0	0	0	0	0	0	0	0
Seq325	GAGGTGGGAGGGAGGGGTTGACTTTGCGTG	30	0	0	0	0	0	1	0	0	1	0	0	0	0	0	0	0	0	2	0	1	2	0	0	1	1	0	1	3
Seq326	GCGGTCCGTCCGAACCAGGTCTCCTAATTG	30	0	1	0	0	0	0	0	2	1	1	0	0	2	2	1	0	2	0	0	2	3	1	3	1	2	1	3	3
Seq327	GGTATTGGGTTCGTAAAAAGGCTCCCTCTG	30	0	0	0	1	1	0	2	0	0	1	0	2	2	1	1	1	0	0	0	1	0	1	2	0	2	0	2	1
Seq328	GCGGTCCGTCCGTACCAGGTCTCCTGATTG	30	6	1	0	1	3	1	0	0	2	0	2	0	2	1	1	0	3	1	0	2	1	0	0	1	1	0	1	0
Seq329	GCGGTCCGTCCGAACCAGGTCTCCTGGTTG	30	1	1	0	1	1	0	0	1	5	0	2	1	0	1	1	0	1	1	1	5	4	0	0	0	1	0	0	1
Seq330	GAACGCACTCGCAGGGCTTGGTGTCTATAG	30	1	0	1	0	1	1	3	5	0	2	0	0	0	2	3	1	0	1	7	1	0	5	0	4	1	6	1	4
Seq331	GCGGGTGGGTGGGTGGTAAATTGTGCCGAC	30	1	0	0	0	0	0	0	0	0	1	0	0	1	0	2	0	0	0	0	1	0	1	0	0	0	1	1	0
Seq332	GGTGTTGGGTTCGTAGAAAGGCTCCCTCTG	30	0	0	1	0	0	1	1	0	0	0	0	2	1	0	1	0	1	1	0	1	1	0	1	0	2	0	1	0
Seq333	TGGATGTGTGTGTTGTGTAGTTGCCTGAT	29	0	1	4	2	3	4	2	1	3	1	1	1	3	1	0	2	2	0	1	1	2	1	2	3	1	3	2	6
Seq334	CGGCTGGTGGGTGGGTGGAGATTTAACGTC	30	0	0	0	1	0	0	0	1	0	0	0	1	0	0	0	0	0	0	0	0	0	0	0	1	2	0	0	1
Seq335	GCGGGTGGGTGGGTGGCAAGTTGTGCCGAC	30	0	0	0	0	0	0	0	0	0	0	0	0	0	0	0	0	0	0	0	0	0	0	0	0	0	0	0	0
Seq336	GGTATTGGGTTCGTAGAAAGGCTCCCTTG	29	0	1	1	0	3	0	2	1	0	0	0	0	0	0	0	0	1	1	2	1	3	0	1	1	2	0	1	0
Seq337	CGGCGTGTGGGTGGGTGGAGATTTAACGTC	30	0	0	0	0	0	1	0	0	0	0	0	0	0	1	0	0	0	1	0	0	0	0	0	0	0	0	0	0
Seq338	GAACGCACTCGCAGGGCTTGGTGTCCATGG	30	1	0	7	0	1	3	0	3	0	1	1	1	0	2	1	3	0	1	3	3	1	1	0	0	1	2	0	1
Seq339	CGCATGAGGGTCTGGCGCTTGGGTATTAGC	30	3	5	7	4	3	10	2	6	4	4	1	2	2	2	2	3	4	3	2	5	3	3	3	10	2	4	1	12
Seq340	GAGGTGGGAGGGAGGGGTTGATCTTGCGTG	30	0	0	0	0	0	0	1	0	0	0	0	0	0	0	0	1	1	1	1	0	0	1	1	1	2	0	0	3
Seq341	GCGGGTGGGTGGTTGGTAAGTTGTGCCGAC	30	0	0	0	0	2	0	0	0	1	0	0	0	0	0	0	0	0	0	0	0	0	1	0	1	0	0	1	2
Seq342	GGATCCCCGCATCGTGGGTCAATATTCTTC	30	1	0	1	0	0	0	1	2	0	1	0	0	0	2	2	0	1	0	0	0	0	1	1	1	0	0	2	0
Seq343	GAACACACTCGCAGGGCTTGGTGTCTATGG	30	0	1	1	0	3	1	1	1	0	0	2	1	0	3	1	4	2	2	6	2	1	2	0	3	3	1	1	3
Seq344	CGCATGAGGGTCTGGCGCTTGGGCATTGGC	30	5	7	3	4	5	9	5	2	4	3	2	4	3	3	3	4	1	2	4	1	1	0	2	5	3	3	7	14
Seq345	CGGCGGGTGGGTGGGTGAAGATTTAACGTC	30	0	0	0	0	0	0	0	0	0	0	0	1	0	0	0	0	0	0	1	0	0	3	0	0	0	0	1	0
Seq346	GCGGGTGGATGGGTGGTAAGTTGTGCCGAC	30	0	0	1	0	0	0	0	0	0	1	0	0	1	0	0	0	0	0	0	0	0	0	0	0	0	0	1	1
Seq347	GCGGTCCGTCCGAACCAAGTCTCCTGATTG	30	0	0	0	2	1	0	0	1	3	0	1	1	1	4	2	0	2	0	1	0	1	1	1	0	0	2	0	3
Seq348	GAACGCACTCGCAGGGCTTGGCGTCTATGG	30	1	1	4	2	2	1	0	3	0	1	1	1	0	1	1	3	0	2	3	0	2	4	0	3	0	2	2	1
Seq349	GTGGGTGGGTGGGGTGGTAAGTTGTGCCGAC	31	1	3	0	1	0	0	1	0	0	0	1	1	0	1	0	2	0	0	0	1	1	0	0	1	0	1	2	0
Seq350	GGTATTGGGTTCGTAGAAAGGCTCACTCTG	30	1	1	4	2	4	1	1	2	3	1	1	1	1	1	0	1	0	3	1	1	2	0	1	0	1	0	1	0
Seq351	CCGGGGGCGGGTGGGCGGAGGATATCAGG	29	0	4	1	2	3	2	0	2	1	6	0	3	2	1	1	1	0	8	2	2	0	3	2	3	0	3	2	4
Seq352	GGTATTGGGTTCTTAGAAAGGCTCCCTCTG	30	3	0	3	0	3	0	5	1	2	0	1	0	1	1	6	1	3	2	1	6	0	2	3	0	1	2	4	0
Seq353	CGGCGGGTGGGTGGGTGGAGATCTAACGTC	30	0	1	0	0	0	0	0	0	0	1	0	0	0	1	0	0	0	0	0	0	0	0	0	0	0	0	0	1
Seq354	GGATCCCCGCATCGTGGGTCAGTATTCTC	29	0	0	0	1	1	0	0	0	1	0	0	0	0	0	2	0	0	0	0	2	2	0	0	0	0	0	0	0
Seq355	ACGGGTGGGTGGGTGGTAAGTTGTGCCGAC	30	0	0	1	0	0	0	0	0	0	1	0	0	0	0	0	0	0	0	0	0	0	3	0	1	1	0	0	1
Seq356	GCGGGTGGGTGGGTTGTAAGTTGTGCCGAC	30	1	1	0	1	0	0	0	0	0	0	0	0	0	0	0	2	0	0	0	0	0	1	1	0	0	0	1	1
Seq357	GCCGTGTGTGGGAGGGTGGAACCATTCTGG	30	0	0	0	0	0	0	0	0	0	0	1	1	0	0	0	0	0	0	1	1	0	0	0	0	0	0	0	0
Seq358	GAACGCACTCACAGGGCTTGGTGTCTATGG	30	1	2	1	0	3	1	0	2	0	3	1	1	1	1	0	1	2	1	4	3	0	0	0	1	0	6	0	1
Seq359	GGATCCTCAGCTCGTAGGTCAGTATTCTC	29	0	0	2	1	0	0	2	0	1	3	1	1	3	2	0	0	1	1	0	0	0	0	0	0	1	0	2	0
Seq360	GCGGTCCGTCCGGACCAGGTCTCCTGATTG	30	1	0	1	0	2	0	1	2	1	1	0	0	1	0	1	0	1	0	1	0	2	0	2	0	0	0	1	0
Seq361	GGATCCCCGCATCGTGGGTCAGTATTCCTC	30	0	0	0	0	0	0	0	0	0	0	0	0	0	0	0	0	0	0	0	0	0	0	0	0	1	0	0	0
Seq362	CGCATGAGGGTCTGGCGTTTGGGTATTGGC	30	1	4	5	4	2	6	4	2	3	1	3	2	5	3	1	5	4	4	2	2	0	3	2	6	4	6	4	7
Seq363	GAGGCGGGAGGGAGGGGTTGACCTTGCGTG	30	0	1	1	2	0	3	1	1	0	2	0	0	0	1	1	0	3	0	0	1	3	1	1	1	1	1	0	2
Seq364	GAACGCACTCGCAGAGCTTGGTGTCTATGG	30	1	0	2	0	1	1	2	3	1	2	1	2	1	2	1	1	0	2	2	5	1	3	1	2	1	7	2	2
Seq365	CGGCGGGTGGATGGGTGGAGATTTAACGTC	30	0	0	0	0	0	0	0	0	0	1	1	0	0	1	0	0	0	0	0	0	0	1	1	0	1	0	0	0
Seq366	CTCGCCGCCGTTCCAGGTTATACACGTGTC	30	1	0	1	0	0	0	0	0	0	2	0	1	0	0	2	1	0	1	0	0	0	0	0	0	0	1	0	1
Seq367	GAGGTGGGAGGGAGGGGTTGACCTTGCGTA	30	4	4	0	2	1	0	1	1	2	2	2	3	2	0	1	4	2	2	1	2	1	1	0	1	3	0	0	3
Seq368	GCGGTCCCGTCCGAACCAGGTCTCCTGATTG	31	3	1	2	0	0	0	3	0	1	0	1	0	4	1	2	0	2	0	0	2	2	1	1	0	2	0	0	0
Seq369	GCCGTGGGTGGGAGGGTAGAACCATTCTGG	30	0	1	0	1	0	0	0	1	0	3	1	0	1	2	1	0	0	0	0	2	0	1	1	2	0	2	1	0
Seq370	GGTATTGAGTTCGTAGAAAGGCTCCCTCTG	30	0	1	0	2	0	0	2	0	0	1	1	2	1	1	1	0	1	1	0	0	2	4	0	0	2	0	1	3
Seq371	CGGCGGGTGTGTGGGTGGAGATTTAACGTC	30	1	0	0	0	0	0	0	0	0	1	0	0	0	1	0	0	0	0	0	0	0	0	0	1	0	0	0	0
Seq372	CGCATGAGGGTCTGGCGCTTGTGTATTGGC	30	2	4	5	3	2	10	3	1	0	3	1	4	2	4	3	4	5	3	3	3	3	3	2	7	2	3	5	2
Seq373	AGTATTGGGTTCGTAGAAAGGCTCCCTCTG	30	1	0	1	1	2	0	1	0	1	0	1	0	1	0	2	0	0	1	0	0	1	2	1	1	3	0	0	1
Seq374	CGCATGAGGGTCTGGCTCTTGGGTATTGGC	30	3	5	2	4	3	6	3	1	6	2	3	2	1	3	1	4	2	12	1	3	6	5	6	7	3	4	4	6
Seq375	GGATCGTCGTATCGTAGGCCAGTATTCATG	30	1	1	1	0	3	0	4	0	1	2	1	3	3	1	3	1	2	1	1	0	2	2	1	1	4	1	0	0
Seq376	GCCGTGGTGGGAGGGTGGAACCATTCTGG	29	0	0	0	0	1	0	1	0	0	2	0	0	0	0	0	4	0	2	0	1	0	3	0	0	1	0	2	1
Seq377	TGGATGTGTGTGTTGTGTAGTTCTCTGAT	29	2	3	1	4	1	2	5	1	4	0	0	1	3	2	1	0	2	2	3	2	0	2	5	1	1	1	1	3
Seq378	GAACGCACTTGCAGGGCTTGGTGTCTATGG	30	1	1	0	1	0	0	1	1	1	4	1	0	1	1	0	2	1	1	1	1	1	1	0	0	0	2	1	1
Seq379	GCGGGTGGGGTGGGTGGTAAGTTGTGCCGAC	31	0	0	0	0	0	0	0	0	0	0	1	0	0	0	0	0	0	0	0	0	0	0	0	0	0	0	1	0
Seq380	GGATCCTCGGCTCGTAGGCCAGTATTCTC	29	5	1	0	0	0	0	0	1	0	0	0	0	3	0	2	0	1	2	0	2	5	0	1	0	1	0	3	0
Seq381	GTGGGTGGGTGGGTGGTAATTGTGCCGAC	29	1	1	1	1	0	0	0	0	1	0	0	0	0	0	0	0	0	0	1	0	1	0	0	0	1	0	0	0
Seq382	GGTATTGGGTTCGTAGAAAGGCTCCCTCT	29	2	0	2	2	4	0	1	0	1	1	1	1	3	0	2	1	2	0	3	0	1	0	2	0	1	1	2	3
Seq383	GGATCCCCGCATCGTGTGTCAGTATTCTTC	30	0	0	2	0	1	0	0	0	1	1	1	0	1	0	1	0	0	0	2	0	1	2	0	0	0	0	1	0
Seq384	GCCGTGGGTGAGAGGGTGGAACCATTCTGG	30	0	0	1	1	0	0	0	0	0	1	0	0	1	0	1	0	0	2	1	0	0	3	1	0	1	0	0	0
Seq385	GCGGTCCGTCCGAACCAGTCTCCTGATTG	29	0	2	0	1	2	1	1	1	2	0	0	2	1	1	2	3	1	2	0	0	1	2	0	1	1	2	2	4
Seq386	CGGCGGGTGGGTGGGTGAGATTTAACGTC	29	0	0	0	0	0	0	0	0	0	0	0	0	0	0	0	0	0	1	0	0	0	0	0	0	0	0	0	0
Seq387	CGCATGTGGGTCTGGCGCTTGGGTATTGGC	30	1	5	4	4	3	5	1	4	1	0	5	4	1	9	3	5	4	2	0	4	3	1	1	3	4	3	3	12
Seq388	GCCGTGGGTGGGAGGGTGGAGCCATTCTGG	30	0	1	1	1	0	0	0	0	0	1	0	0	1	1	2	0	0	2	0	2	1	1	0	1	0	2	1	1
Seq389	CTCGCCGCCGTTCCATGGTATACACGTGTC	30	0	0	1	0	0	1	0	0	0	1	0	1	1	0	0	0	0	0	0	0	0	0	0	0	0	1	0	1
Seq390	GGTATTAGGTTCGTAGAAAGGCTCCCTCTG	30	2	3	0	1	0	1	1	0	1	1	0	1	1	1	1	0	1	1	0	0	1	4	1	1	1	1	4	1
Seq391	GAGGTGGGAGGGTGGGGTTGACCTTGCGTG	30	1	0	0	3	1	3	0	1	0	5	1	1	1	1	4	0	2	3	1	0	2	0	1	2	1	0	0	2
Seq392	CTCGCCGCCGTTCCAGGGTATAAACGTGTC	30	0	1	0	0	2	0	0	0	0	1	1	0	0	0	0	0	0	0	2	0	0	0	0	0	1	0	0	0
Seq393	CTCGCCGCCGTTCCTGGGTATACACGTGTC	30	0	0	2	0	1	0	0	0	1	0	0	0	0	0	0	0	0	0	1	0	0	1	0	0	0	1	0	0
Seq394	CGGCGGGTGGGTGGGTGGAGTTTAACGTC	29	0	0	1	0	1	0	0	0	0	0	0	3	1	2	1	1	0	0	0	0	0	1	0	1	0	0	1	0
Seq395	TGGGAGGGAGGGTTGGGTAGTTGCGCGGAC	30	2	4	2	2	1	0	3	0	3	5	0	1	1	2	2	2	0	5	2	3	3	1	3	2	1	0	3	8
Seq396	GCCGTGGGCGGGAGGGTGGAACCATTCTGG	30	1	2	0	0	0	0	0	2	0	0	0	0	0	0	2	0	0	0	0	0	1	0	0	0	2	0	2	0
Seq397	GGATCGTCGTACCGTAGGTCAGTATTCATG	30	0	1	1	0	2	0	0	1	0	0	1	2	1	1	0	0	0	2	0	1	4	2	1	1	3	0	2	0
Seq398	GGATCGTCGCATCGTAGGTCAGTATTCATG	30	2	1	0	0	0	0	0	0	3	2	0	1	2	0	0	0	2	0	1	1	2	1	2	0	2	1	0	0
Seq399	GCGGTCCGTCCGAATCAGGTCTCCTGATTG	30	0	1	0	1	1	0	2	0	1	1	0	0	0	0	1	1	3	0	0	0	2	1	1	1	0	0	0	0
Seq400	CGGCGGGTGGGTGGGTGGAAATTTAACGTC	30	0	1	0	0	0	0	0	0	0	0	0	0	0	0	1	1	1	0	0	1	0	0	1	0	0	0	1	0
Seq401	GAACGCACTCGCAGGGCTTGATGTCTATGG	30	1	0	3	2	0	2	1	3	1	2	0	1	0	4	2	1	0	0	2	2	1	5	1	0	1	2	2	3
Seq402	GGATCCTCGGCTCGTAGGTCAGTGTTCTC	29	0	0	0	1	0	0	0	1	1	0	0	1	0	0	0	0	0	0	0	0	2	0	1	0	1	0	0	0
Seq403	CGCATGAGGGTCTGGCGCTTGGTTATTGGC	30	4	5	4	6	0	5	1	7	2	5	0	6	0	3	3	2	2	1	3	2	1	2	1	1	1	3	4	2
Seq404	TGGATGGTGTGTGTTGTGTAGTTGCTCTGAT	31	3	0	4	1	0	0	1	2	2	3	2	4	3	0	2	3	0	0	4	1	0	0	0	2	0	4	1	1
Seq405	GGATCGTCGTATCGTAGGTCAGTATTTATG	30	0	0	0	1	0	0	0	0	2	1	0	1	0	0	1	0	0	0	1	0	1	0	0	0	0	0	0	1
Seq406	GCCGTGGGTGGGAGGGTGGAACCTTCTGG	29	1	1	1	0	0	1	0	0	0	0	1	0	0	2	2	0	1	3	0	1	2	7	1	2	1	1	2	1
Seq407	GGATCCTCGGCTCGTAGGTTAGTATTCTC	29	1	2	0	0	1	0	1	0	1	0	0	0	1	1	0	0	2	0	0	3	1	0	0	0	0	0	0	0
Seq408	GTGGGTGGGTGGTTGGTAAGTTGTGCCGAC	30	0	0	0	0	0	1	0	0	0	0	0	0	0	1	0	0	0	0	0	0	0	1	0	0	0	0	0	0
Seq409	CGCATGAGGGTCTGGCGCTTGGGTACTGGC	30	5	4	2	3	1	7	2	2	2	2	0	4	2	1	3	2	4	3	2	6	4	3	2	3	1	8	5	8
Seq410	CGCAATGAGGGTCTGGCGCTTGGGTATTGGC	31	4	5	0	8	1	4	1	3	2	0	3	0	8	8	3	0	6	0	0	3	2	3	3	1	2	2	1	1
Seq411	CGGCGGTGGGTGGGTGGAGATTTAACGTC	29	0	1	0	0	0	0	0	0	0	1	0	0	1	1	0	0	0	0	0	0	1	0	0	0	0	0	1	1
Seq412	GCGGTTCGTCCGAACCAGGTCTCCTGATTG	30	0	0	1	0	1	0	1	0	2	1	1	0	0	1	0	0	1	0	0	2	1	2	3	0	0	0	1	0
Seq413	GTGTGTGGGTGGGTGGTAAGTTGTGCCGAC	30	0	0	0	0	0	0	0	0	0	0	0	0	0	0	0	1	0	0	2	1	0	2	0	0	0	0	0	0
Seq414	ATGGGTGGGTGGGTGGTAAGTTGTGCCGAC	30	0	0	0	0	0	0	0	1	0	0	0	0	0	0	0	0	0	0	0	0	0	1	0	1	0	0	0	0
Seq415	TGGATGTGGTGTGTTGTGTAGTTGCTCTGAT	31	0	1	1	0	1	0	1	0	0	0	1	3	0	0	2	0	3	1	5	2	2	0	4	2	2	2	0	5
Seq416	GCGGTCCGTCCGAACCAGATCTCCTGATTG	30	0	2	0	0	1	0	2	2	0	3	0	0	2	1	1	0	1	0	0	2	1	2	4	2	3	1	1	1
Seq417	CGGCGGGGGGGGTGGGTGGAGATTTAACGTC	31	4	6	1	4	0	4	1	5	4	3	1	0	1	1	3	2	0	1	4	6	5	4	3	3	3	0	2	8
Seq418	GGATCCTCGGCTCGTTGGTCAGTATTCTC	29	0	0	1	0	1	0	0	0	0	1	0	0	0	0	0	0	0	0	0	0	0	0	0	0	0	0	0	0
Seq419	CGCATGAGGGTCTGGCGCTTGAGTATTGGC	30	3	6	4	3	2	6	3	4	1	4	1	5	4	2	1	2	3	2	3	0	5	6	4	6	4	3	1	9
Seq420	CGCGGTGGGAGGGTGGGTGGAGCTGGTCG	29	2	6	4	2	1	2	0	5	4	2	0	2	0	2	1	0	1	4	2	6	0	4	2	1	1	2	1	6
Seq421	GAACGCACTCGCAGGACTTGGTGTCTATGG	30	1	1	0	1	1	0	2	1	1	2	0	2	1	2	0	0	1	4	4	2	0	6	0	3	0	5	0	2
Seq422	CGCATGAGGGTCTGGCGCTTGGGTGTTGGC	30	3	5	4	1	2	7	3	1	1	2	2	2	3	4	2	2	2	3	3	6	2	5	3	9	2	4	3	4
Seq423	GCGGGTGGGTGGGTGGTAATTGTGCCGAC	29	0	0	1	0	0	0	1	1	1	0	0	0	1	0	1	0	1	2	0	0	1	0	0	1	0	0	0	2
Seq424	GGATCCTCGGCTCGTGGGTCAGTATTCTC	29	1	0	1	0	1	0	0	0	1	0	1	1	2	1	0	0	0	0	0	3	3	0	1	1	0	0	0	0
Seq425	GAACGCACTCGCAGGGCTTAGTGTCTATGG	30	0	2	0	2	0	0	1	1	1	1	1	3	5	2	0	0	0	0	2	0	0	2	0	0	1	1	0	4
Seq426	GCCGTGGGTGGGAGGGTGGAACCATTCTAG	30	1	2	1	0	0	0	0	0	0	0	0	0	0	0	0	0	1	2	0	1	1	0	2	0	0	0	2	2
Seq427	GCGGAGGGCGGGTGGGTGGCACATCGATG	29	1	0	0	0	0	1	2	2	0	3	0	1	0	2	0	0	0	2	0	2	1	4	0	1	1	0	0	2
Seq428	GAACGCACTCGCAGGGCTTGGTGTCATGG	29	0	1	1	1	2	2	0	2	0	4	0	1	2	2	0	3	2	4	1	0	1	7	0	4	2	5	3	4
Seq429	GCGGTCCGTCCGAACCAGGTCTCCGATTG	29	1	0	0	0	0	1	2	3	0	1	1	2	1	4	1	0	0	1	0	2	1	10	1	0	0	2	1	2
Seq430	GCCGTAGGTGGGAGGGTGGAACCATTCTGG	30	0	0	0	0	0	0	0	0	0	3	0	1	2	1	1	0	1	3	0	1	0	1	0	1	2	0	1	1
Seq431	CGCATGAGAGTCTGGCGCTTGGGTATTGGC	30	2	4	2	1	2	5	3	0	6	5	0	2	1	2	3	2	4	3	4	6	5	2	3	5	2	3	3	3
Seq432	CGCATGAGGGTCTGGCGCTTTGGTATTGGC	30	3	6	3	1	2	9	2	5	2	0	2	1	1	3	2	3	2	4	2	2	4	2	2	1	4	5	3	2
Seq433	CGCATGAGGTTCTGGCGCTTGGGTATTGGC	30	0	8	4	6	3	1	2	4	2	4	0	2	1	2	3	2	2	3	4	4	0	2	1	4	1	3	1	4
Seq434	CGGCGGGTGGGTGGGTGGAGATTTAACATC	30	1	0	0	1	0	0	0	0	0	0	1	0	0	1	0	0	0	0	1	0	1	1	1	0	0	0	0	0
Seq435	CGCATGAGGGTCTGGCGCTTAGGTATTGGC	30	5	2	0	3	2	5	2	3	3	2	1	2	5	9	3	2	2	2	1	3	2	5	2	8	0	3	9	5
Seq436	GGATCATCGTATCGTAGGTCAGTATTCATG	30	1	1	0	0	1	0	0	0	0	3	2	0	2	0	2	0	0	1	6	0	1	4	0	2	0	1	1	0
Seq437	GCCGCGGGTGGGAGGGTGGAACCATTCTGG	30	0	0	0	0	0	0	0	2	0	1	0	0	1	0	0	0	0	0	1	1	0	1	0	0	1	2	0	1
Seq438	GCGGTCCGTCCGAACCAGGTCTTCTGATTG	30	1	2	0	0	0	0	0	0	1	0	1	0	0	0	0	1	1	1	0	0	2	0	0	0	1	0	0	0
Seq439	GGTATTGGGTTCGTAGAAAGGCTACCTCTG	30	0	0	3	1	1	1	2	2	1	1	0	2	0	1	0	0	1	0	0	0	1	0	1	0	1	0	0	1
Seq440	GCGGGTGTGTGGGTGGTAAGTTGTGCCGAC	30	0	0	0	0	1	1	0	1	0	0	1	1	0	0	0	0	0	0	0	1	0	0	0	0	0	0	0	1
Seq441	GTGGGTGGGTGGGTGTTAAGTTGTGCCGAC	30	0	0	0	0	0	0	0	1	0	1	0	0	0	0	0	0	0	0	0	0	0	2	0	1	0	0	0	1
Seq442	TGGATGTGTGTGGTTGTGTAGTTGCTCTGAT	31	2	4	2	0	1	3	1	2	1	2	0	0	0	1	1	2	1	0	4	1	1	0	2	1	1	2	1	0
Seq443	GCGGTCCGTCCGAACCTGGTCTCCTGATTG	30	3	0	0	0	1	1	0	0	1	0	1	0	0	0	0	0	0	0	0	0	1	0	0	1	0	0	0	0
Seq444	CGCATGAGGGTCTGTCGCTTGGGTATTGGC	30	3	3	2	5	5	10	5	3	1	3	2	1	0	0	1	1	2	3	0	6	2	4	1	9	0	1	7	3
Seq445	GGATCCCCTCATCGTGGGTCAGTATTCTTC	30	1	0	1	0	0	0	0	0	1	1	1	0	1	0	2	0	1	0	0	1	0	0	0	0	0	1	2	1
Seq446	GGATCGTCGTATCGTGGGTCAGTATTCATG	30	0	1	2	0	2	0	1	1	0	0	1	0	0	0	1	0	1	0	0	2	1	1	0	2	0	1	0	0
Seq447	GCGGGTGGGTGGGTGGTAAGTTGTGCCGGC	30	0	0	0	0	0	0	0	0	0	0	0	0	0	0	0	0	0	0	0	0	0	0	0	1	0	0	0	0
Seq448	GGAGCCGTGGTGGGTGGGTGGTTGCTGCC	29	0	0	1	1	0	0	0	0	0	1	0	2	3	1	1	0	0	2	1	1	0	3	1	0	2	1	7	6
Seq449	GGATCCCCGCATCGTGGGTCTGTATTCTTC	30	0	0	0	0	0	0	1	0	0	0	0	0	0	1	1	0	0	0	0	1	1	1	0	1	0	0	0	0
Seq450	GCTGTCCGTCCGAACCAGGTCTCCTGATTG	30	0	0	1	0	0	1	1	1	1	1	2	2	2	1	0	0	1	1	2	1	3	2	0	0	0	1	0	0
Seq451	GGATCGTCATATCGTAGGTCAGTATTCATG	30	0	0	0	0	1	1	0	0	0	0	0	4	6	1	2	1	1	1	1	3	1	0	3	5	2	0	0	0
Seq452	TGGGAGGGGGGGTTGGGTAGTGCGCGGAC	29	2	2	3	3	0	0	1	0	2	2	1	3	3	2	1	3	2	2	1	6	5	4	2	6	0	1	5	5
Seq453	GGATCGTCGTATCGTAGGTCAGTACTCATG	30	0	2	0	0	1	0	1	0	0	1	0	1	0	0	1	0	0	0	0	0	0	0	0	0	1	1	0	0
Seq454	CGCATGAGGGTCTAGCGCTTGGGTATTGGC	30	5	1	0	3	7	6	3	2	2	2	2	2	2	2	4	2	1	2	3	2	1	3	0	3	2	3	2	6
Seq455	GCCTTGGGTGGGAGGGTGGAACCATTCTGG	30	0	0	0	0	0	0	1	0	0	0	0	0	0	0	0	0	1	0	1	0	0	1	0	0	1	0	1	0
Seq456	GAATGCACTCGCAGGGCTTGGTGTCTATGG	30	0	1	1	1	3	0	0	1	1	1	1	0	0	1	0	2	0	1	6	0	1	4	0	2	0	2	1	1
Seq457	GGATCCTCGGCTCGTAGGTCAGTATCCTC	29	0	0	0	0	0	0	0	1	1	0	1	0	0	0	1	0	0	0	0	0	1	1	0	0	1	0	1	1
Seq458	CGCATGAGGGTTTGGCGCTTGGGTATTGGC	30	3	0	2	4	4	3	0	4	0	4	1	7	1	1	4	0	3	5	7	0	2	0	2	1	2	6	2	4
Seq459	GCCGTGGATGGGAGGGTGGAACCATTCTGG	30	0	0	1	0	0	0	1	0	0	1	0	3	0	1	0	0	0	0	0	0	0	2	2	0	1	0	0	1
Seq460	GAACGCACTCGCAGGGCTTGGTATCTATGG	30	1	1	3	1	2	0	3	2	0	1	0	0	1	4	0	2	0	2	2	1	0	1	3	1	4	1	1	1
Seq461	CGACGGGTGGGTGGGTGGAGATTTAACGTC	30	0	0	1	0	0	0	0	0	0	0	1	0	0	0	0	0	0	0	1	0	0	0	0	0	0	0	0	0
Seq462	GCCGTGGGTGGGAAGGTGGAACCATTCTGG	30	0	1	1	1	0	0	1	1	0	1	0	0	0	1	1	0	0	2	0	0	0	3	1	0	1	1	0	0
Seq463	GCCGTGGGTGGGAGGGCGGAACCATTCTGG	30	0	1	0	0	0	0	0	0	0	0	0	0	0	0	2	0	1	0	0	1	0	2	0	1	0	0	0	1
Seq464	GCGGTCCGTCCGAACCAGGTCTCTTGATTG	30	1	0	0	0	1	0	0	0	1	0	2	0	1	0	1	0	1	0	0	0	1	0	0	2	1	1	0	0
Seq465	GGACCGTCGTATCGTAGGTCAGTATTCATG	30	3	0	0	0	1	0	2	1	1	1	2	2	1	1	2	0	1	0	0	0	1	1	1	0	0	0	0	1
Seq466	GCGGGTGGGTGGGAGGTAAGTTGTGCCGAC	30	0	1	0	0	0	0	1	0	0	0	0	0	0	0	0	0	0	0	0	0	0	0	0	0	0	0	0	0
Seq467	GGATCGTCGTATCGTAGGTCAGTATTCATA	30	2	0	1	0	3	0	0	3	3	1	0	1	1	0	0	0	5	0	1	0	1	0	1	1	1	0	1	0
Seq468	CTCGCCGCCGTTCCAGGGTTTACACGTGTC	30	0	0	0	0	0	0	0	0	1	1	0	0	0	1	2	1	0	0	0	0	0	0	0	0	0	1	0	2
Seq469	GGATCCTCGTCTCGTAGGTCAGTATTCTC	29	0	1	1	0	1	0	1	0	4	2	1	0	0	0	1	0	1	0	0	1	3	1	1	0	4	0	3	1
Seq470	GCCGTGGGTGGGGGGGTGGAACCATTCTGG	30	0	0	0	0	0	0	0	1	0	0	0	1	1	1	0	1	0	0	0	0	1	1	0	0	0	1	2	0
Seq471	CCGCATGAGGGTCTGGCGCTTGGGTATTGGC	31	2	3	0	3	3	7	1	2	1	2	2	1	3	4	4	1	2	5	1	4	3	2	1	9	3	3	8	6
Seq472	CGGCGGGTGGGTGTGTGGAGATTTAACGTC	30	0	0	1	0	1	0	0	0	0	0	0	0	0	0	0	0	0	0	0	0	0	0	1	0	0	1	0	0
Seq473	GCCGTGGGTAGGAGGGTGGAACCATTCTGG	30	0	0	0	1	1	0	0	0	0	2	0	0	0	0	2	0	0	1	1	0	0	2	0	1	1	0	3	0
Seq474	GGATCCTCGGCTCGTAGATCAGTATTCTC	29	1	1	0	1	0	0	0	1	0	2	0	1	1	2	0	1	0	1	0	1	0	1	0	1	0	0	1	0
Seq475	GCGGTCCGTCCGAACCAGGTCCCTGATTG	29	0	0	2	0	3	0	0	1	1	6	2	2	0	2	1	0	0	4	0	0	0	5	1	1	0	2	1	3
Seq476	CTCGCCGCCGTTCCAGGGTATACACTTGTC	30	0	1	2	0	1	1	2	1	2	1	0	0	1	0	1	0	0	2	6	0	0	2	1	1	2	1	1	0
Seq477	GAACGCACTCGCAGGGCTTGGTGCTATGG	29	0	5	1	2	2	1	1	3	1	3	2	2	0	1	0	0	0	2	1	3	1	5	1	1	4	0	2	2
Seq478	GGATCGCCGTATCGTAGGTCAGTATTCATG	30	1	0	0	0	2	0	3	0	1	0	0	0	0	1	1	0	1	0	0	2	2	1	1	1	6	1	1	2
Seq479	GGAGCGTGGGTGGGTGGGTGGTTGCTGCC	29	0	1	2	4	1	0	2	0	0	0	0	1	0	1	3	1	1	4	2	0	2	5	2	3	1	0	2	2
Seq480	GCCGTGGGTGGGATGGTGGAACCATTCTGG	30	0	0	0	0	0	0	0	1	0	0	0	0	0	0	0	0	0	0	0	0	0	1	0	2	0	0	0	1
Seq481	GAACGCACTCGCAGGGCTTGGGGTCTATGG	30	1	3	0	1	2	2	1	0	1	1	0	0	1	1	0	0	0	0	6	2	0	0	0	0	1	2	2	0
Seq482	GGATCGTTGTATCGTAGGTCAGTATTCATG	30	2	0	1	0	4	1	1	1	2	1	0	0	0	0	0	0	0	0	1	0	0	1	0	1	0	0	0	0
Seq483	CGGCGGGGTGGGTGGGTGGAGATTTAACGTC	31	0	0	1	0	1	0	1	0	0	0	1	0	0	0	0	1	0	0	1	0	0	0	1	0	0	0	1	2
Seq484	CGCATGAAGGGTCTGGCGCTTGGGTATTGGC	31	2	3	3	3	1	3	6	1	2	1	4	3	3	0	3	6	1	1	1	2	2	0	5	3	1	0	0	2
Seq485	CTCGCCTCCGTTCCAGGGTATACACGTGTC	30	0	0	0	0	2	0	0	2	0	0	0	1	0	0	1	0	0	0	1	1	0	1	0	1	0	0	1	0
Seq486	TGGATGTGTGTGTTGTGTAAGTTGCTCTGAT	31	0	1	0	2	0	2	1	0	0	0	2	2	1	3	5	5	2	0	0	0	1	0	1	2	3	1	4	1
Seq487	GGAGCCGTGGGTGGTGGGTGGTTGCTGCC	29	0	1	1	1	0	0	1	1	0	1	0	0	1	1	0	0	0	1	0	1	0	1	0	0	1	0	2	1
Seq488	GGATCCTCGGCTCATAGGTCAGTATTCTC	29	1	1	0	0	4	0	1	0	1	1	2	0	1	1	0	0	0	0	1	2	0	3	0	2	0	0	0	0
Seq489	GAACGCACTCTCAGGGCTTGGTGTCTATGG	30	1	1	2	0	2	2	1	3	0	5	1	0	1	0	3	1	0	1	5	3	2	1	0	1	0	2	0	3
Seq490	GGTATTGGGTACGTAGAAAGGCTCCCTCTG	30	0	0	1	0	1	1	0	0	0	0	0	0	0	0	0	0	0	0	0	0	1	0	0	1	0	1	0	2
Seq491	GCCGTGGGTGGGAGGATGGAACCATTCTGG	30	0	0	1	1	0	0	0	1	1	1	0	1	0	0	0	2	0	2	0	0	1	0	0	1	0	1	1	0
Seq492	CGGTATTGGGTTCGTAGAAAGGCTCCCTCTG	31	2	0	4	0	3	0	1	1	0	2	1	0	1	0	1	0	2	0	4	1	3	1	1	3	1	1	6	0
Seq493	GAGGTGGGAGGGAGGGGTTGACCTCGCGTG	30	0	0	1	3	1	0	0	1	0	0	0	0	0	2	1	1	3	2	3	1	0	1	0	2	0	0	0	2
Seq494	GAACGCACTCGCAGGGTTTGGTGTCTATGG	30	1	0	1	1	1	0	0	1	1	0	0	1	0	0	0	0	0	0	1	2	1	1	0	0	1	0	1	1
Seq495	TGGATGTGTGGTGTTGTGTAGTTGCTCTGAT	31	0	0	4	1	0	2	0	0	1	1	1	3	2	2	4	1	1	0	2	1	1	4	2	3	0	1	0	3
Seq496	GCCGTGGGTGGGAGGGTGGAACCATTCCGG	30	1	0	0	0	0	0	0	0	0	2	0	0	0	0	0	0	0	0	1	0	1	0	0	1	0	0	0	1
Seq497	GCGGTCCGTCCGAACAGGTCTCCTGATTG	29	1	1	1	1	0	0	0	1	1	4	0	1	0	2	0	0	1	5	0	0	0	8	0	4	0	3	1	0
Seq498	GCGGTCCGTCCGAACCAGGTTCCTGATTG	29	0	2	0	1	1	0	0	1	0	1	0	3	0	1	0	0	1	1	0	3	0	0	0	0	2	0	3	3
Seq499	GAGGTGGGAGGGAGGAGTTGACCTTGCGTG	30	1	2	0	2	0	1	2	0	2	0	0	2	0	0	0	0	0	2	1	2	0	1	0	2	0	0	0	2
Seq500	GGCTCCCCGCATCGTGGGTCAGTATTCTTC	30	1	0	0	0	1	0	0	2	0	0	0	0	0	0	0	0	1	1	0	0	0	0	0	0	0	0	0	0
Seq501	GCCGTGGGTGGAAGGGTGGAACCATTCTGG	30	0	0	0	0	0	0	1	0	0	1	0	0	0	1	1	0	0	2	0	1	0	3	0	1	2	0	1	1
Seq502	GGATCCTCGGCTCGTAGGTCAGTACTCTC	29	0	0	0	0	0	0	0	0	1	0	0	1	0	0	2	0	1	0	0	0	2	1	2	0	0	0	0	0
Seq503	GCGGGTGGGTGGGTGGAAGTTGTGCCGAC	29	0	0	0	0	0	1	0	1	0	0	1	0	0	0	0	0	0	0	0	0	0	0	1	0	1	0	0	2
Seq504	GGTATTGGGTTCGTAGAAAGTCTCCCTCTG	30	1	1	1	1	1	0	0	0	1	0	1	1	0	1	2	0	1	0	2	0	1	2	1	3	1	0	2	1
Seq505	GGATCGTCGTATCATAGGTCAGTATTCATG	30	0	1	0	0	0	0	1	2	0	9	0	0	0	0	2	0	1	1	0	0	0	3	0	1	1	3	0	1
Seq506	CGCATGAGGGTCTGGCGCTTGGGTATTGC	29	0	0	2	3	4	0	3	3	1	4	3	3	2	9	1	3	2	1	2	0	0	11	0	11	3	4	4	1
Seq507	GTGGGTGGGTGGGTGGTAAGTGGTGCCGAC	30	0	0	0	1	0	0	0	0	0	0	0	1	0	0	0	0	0	0	0	0	0	0	0	0	0	0	1	3
Seq508	GTGGGGGGGTGGGTGGTAAGTTGTGCCGAC	30	0	0	0	0	0	1	0	1	0	0	0	0	0	0	0	0	0	0	0	1	0	0	0	0	0	0	0	0
Seq509	GCCGTGGGTGGGAGGGTGGAACCATTCTGA	30	0	0	0	0	0	1	0	0	0	1	0	0	0	1	1	0	0	2	2	1	0	2	1	1	0	0	2	3
Seq510	GTGGGTGTGTGGGTGGTAAGTTGTGCCGAC	30	0	2	1	0	0	0	1	1	0	2	0	0	0	0	0	0	0	1	0	1	0	0	1	0	1	0	0	2
Seq511	TGGATGTGTGTGTTGTGTATTGCTCTGAT	29	2	1	4	1	1	2	0	1	2	0	0	0	2	1	3	2	0	0	4	1	1	2	1	1	2	2	1	7
Seq512	TGGGATGTGTGTGTTGTGTAGTTGCTCTGAT	31	1	0	0	0	0	0	0	0	0	0	0	0	0	1	0	0	0	0	0	1	0	1	0	1	0	0	0	0
Seq513	TGGGAGGGGGGGTTGGTAGTTGCGCGGAC	29	0	2	0	1	1	0	0	1	0	1	0	2	2	2	0	1	1	1	0	1	0	3	0	2	0	0	0	1
Seq514	GTGGGTGGGTGGGAGGTAAGTTGTGCCGAC	30	0	0	0	0	0	0	0	0	0	0	0	0	0	0	0	1	0	0	0	0	1	1	0	0	0	0	0	0
Seq515	CGCATGAGGGTCTGGCGCTTGGGTAGTGGC	30	2	1	1	7	5	1	0	3	1	2	1	2	0	0	4	3	3	5	1	1	1	0	0	0	1	0	0	1
Seq516	GCCATGGGTGGGAGGGTGGAACCATTCTGG	30	0	0	0	1	1	0	0	1	0	1	0	1	0	2	0	0	1	1	1	1	0	1	2	1	1	0	1	0
Seq517	TGGATGTGTGTGTGTGTAGTTGCTCTGAT	29	2	1	2	1	0	1	0	1	1	0	1	2	2	0	0	1	2	0	1	0	0	0	0	3	0	1	1	1
Seq518	GGATCTTCGGCTCGTAGGTCAGTATTCTC	29	1	1	0	0	0	0	0	0	0	0	0	0	0	0	1	0	0	1	0	1	0	2	2	0	0	0	0	0
Seq519	GGATCGTCGTATCGTAGGTCAGTATCCATG	30	0	0	0	0	0	0	1	1	1	0	0	0	1	0	0	0	2	0	0	2	3	1	0	0	1	0	2	0
Seq520	GCCGTGGGTGGGGAGGGTGGAACCATTCTGG	31	1	1	1	0	0	0	0	2	0	1	0	0	0	2	3	0	1	1	0	3	1	2	0	2	0	1	3	0
Seq521	GGAGCCGTGGGTGGGTGGGTGGTTGCGCC	29	0	0	1	0	1	1	0	0	1	0	0	1	0	1	0	1	0	1	2	0	0	2	1	1	4	1	2	2
Seq522	CTCGCGGCCGTTCCAGGGTATACACGTGTC	30	0	0	2	0	1	0	0	0	0	0	0	2	0	1	1	0	1	1	0	1	0	0	0	0	0	0	0	0
Seq523	GTGGGTGGGTGGTAAGTTGTGCCGAC	26	0	0	0	0	0	0	0	0	1	0	0	0	0	0	0	0	0	0	0	0	0	0	0	0	0	0	0	0
Seq524	GGTATTGGGTTCGTAGAAAGGCTCCCACTG	30	1	0	2	1	3	0	1	0	2	1	0	0	1	0	2	0	2	1	0	0	3	0	1	0	1	0	2	1
Seq525	ACCGTGGGTGGGAGGGTGGAACCATTCTGG	30	0	3	0	0	0	0	0	0	1	0	0	0	0	0	0	0	0	0	0	0	0	0	2	1	0	0	0	0
Seq526	GCGGTCCGTCCGAACCAGGTCTCCTTATTG	30	1	1	1	0	0	0	3	0	1	1	0	0	2	0	0	0	3	0	0	3	0	0	1	0	1	1	0	0
Seq527	GCGGGGGGGTGGGTGGTAAGTTGTGCCGAC	30	1	0	1	0	0	0	0	0	0	0	0	1	1	1	0	3	0	0	0	0	0	0	0	0	0	0	0	0
Seq528	GCGTGTGGGTGGGTGGTAAGTTGTGCCGAC	30	0	1	0	0	0	0	1	0	1	0	0	0	0	1	0	0	0	0	0	0	0	0	0	0	0	0	1	0
Seq529	GAGGTGAGAGGGAGGGGTTGACCTTGCGTG	30	0	1	0	3	2	1	1	1	0	0	0	0	1	3	0	0	0	0	0	2	0	1	0	1	0	0	0	0
Seq530	TGGGAGGGGGGGTTGGGTAGTTGCCGGAC	29	2	1	1	4	1	0	2	1	1	3	0	0	1	0	1	0	1	4	0	3	2	3	2	6	2	1	3	1
Seq531	GCCGTGGGTGGGAGGGTGGAACCACTCTGG	30	0	0	0	0	0	1	0	0	0	0	0	0	0	0	0	0	0	0	0	0	0	0	0	0	0	0	0	0
Seq532	GAGGTGGGAGGGAGGGGTTAACCTTGCGTG	30	0	0	0	0	1	0	2	1	0	4	0	1	1	0	1	1	1	2	3	1	2	2	0	0	0	1	3	1
Seq533	GGATTGTCGTATCGTAGGTCAGTATTCATG	30	2	0	1	0	0	0	0	1	0	0	0	0	1	0	1	3	0	0	0	1	1	0	0	0	2	0	0	0
Seq534	CGCATGAAGGTCTGGCGCTTGGGTATTGGC	30	2	7	0	4	0	2	2	3	2	2	1	2	2	2	5	1	2	1	0	3	3	3	3	4	4	3	3	6
Seq535	GTGGGAGGGTGGGTGGTAAGTTGTGCCGAC	30	0	0	0	0	0	0	0	0	0	0	0	0	0	0	0	0	0	0	0	0	0	0	0	0	0	0	0	0
Seq536	GAACGCACTCGCAAGGCTTGGTGTCTATGG	30	1	1	1	0	1	1	1	1	0	2	0	1	0	1	1	3	0	1	2	1	1	2	0	3	3	2	1	2
Seq537	CGCATGAGTGTCTGGCGCTTGGGTATTGGC	30	0	4	4	2	4	6	2	3	2	1	0	0	1	3	2	2	3	2	1	1	0	3	3	3	2	3	2	7
Seq538	GGATCGTCTTATCGTAGGTCAGTATTCATG	30	1	2	0	0	1	0	1	0	0	0	1	0	1	1	3	0	2	1	0	2	3	2	3	0	1	0	0	0
Seq539	GTGGTTGGGTGGGTGGTAAGTTGTGCCGAC	30	0	0	1	0	0	1	0	0	0	0	0	0	0	1	1	0	0	0	0	0	0	0	0	0	0	1	0	3
Seq540	CGGCGGGTGGGTGGTTGGAGATTTAACGTC	30	0	0	0	0	0	0	0	0	0	0	0	0	0	1	0	0	0	1	0	0	0	1	0	0	0	0	0	1
Seq541	CGGCGGGGGGGTGGGTGGAGATTTACGTC	29	4	1	4	4	1	3	2	2	0	0	0	0	0	0	0	4	1	5	4	3	3	6	0	2	5	2	5	9
Seq542	GAGTCGCGGGTGGGTGGGTGGCCTTACTCG	30	0	1	2	4	2	1	3	2	3	4	0	0	1	2	1	3	3	0	0	4	1	1	5	2	2	2	5	1
Seq543	GGATCCTCGGCTCGTAGGTCAGCATTCTC	29	0	0	0	0	1	0	0	0	1	2	0	0	0	0	0	1	0	1	0	1	1	0	0	0	0	0	0	1
Seq544	CTCGCCGCCGTTCCAGGGTATTCACGTGTC	30	0	0	0	0	0	0	0	0	0	0	0	0	0	0	0	1	0	0	1	0	1	0	0	0	0	0	1	1
Seq545	CGGCGGTTGGGTGGGTGGAGATTTAACGTC	30	0	0	0	0	0	1	0	0	0	0	0	1	0	0	1	0	0	0	0	0	0	0	0	2	0	0	0	0
Seq546	GGATCCACGCATCGTGGGTCAGTATTCTTC	30	0	0	1	1	0	0	0	1	1	0	0	0	0	0	0	0	0	0	0	0	2	0	0	0	0	0	0	0
Seq547	CGGCGGGTGGGGTGGGTGGAGATTTAACGTC	31	0	0	0	0	0	0	0	0	0	0	0	0	0	0	0	0	0	0	0	0	0	0	0	0	0	0	0	0
Seq548	CTCGCCGACGTTCCAGGGTATACACGTGTC	30	0	0	0	0	1	1	1	0	0	0	0	0	0	0	0	0	0	0	0	0	0	1	0	0	0	0	0	0
Seq549	GGATCCCCGCATCGTGGGTCAGAATTCTTC	30	1	0	0	0	0	0	0	0	0	0	0	1	0	0	1	0	0	0	0	1	0	1	0	0	0	0	1	0
Seq550	CGGATCCCCGCATCGTGGGTCAGTATTCTTC	31	1	0	2	1	1	0	0	0	1	0	0	0	0	0	1	0	0	0	0	0	1	0	2	1	1	0	1	0
Seq551	GCGGGTGGGTGGGTGTTAAGTTGTGCCGAC	30	0	1	0	0	0	0	0	2	0	1	0	0	0	1	0	0	0	0	0	1	0	0	0	0	0	0	0	0
Seq552	CGCATGAGGGTCTTGCGCTTGGGTATTGGC	30	2	4	1	3	0	2	1	1	1	1	0	1	1	7	3	3	1	3	2	4	0	0	1	1	0	2	1	2
Seq553	CGGCGGGTGGGTGGGTGGAGATTTAGCGTC	30	0	0	1	0	0	1	0	0	0	0	0	0	0	0	0	0	0	0	0	1	0	0	0	0	0	0	0	0
Seq554	GGATCCCCGCATCGTGGGACAGTATTCTTC	30	0	0	1	0	0	0	0	0	0	0	1	1	0	0	0	0	1	0	0	0	2	0	0	0	1	0	0	0
Seq555	GAGGTGGGAGAGAGGGGTTGACCTTGCGTG	30	0	3	0	3	0	0	2	2	0	2	0	2	1	2	1	1	0	3	0	0	1	5	0	0	0	1	1	4
Seq556	CCGGGGGGCGGGCGGGCGGAGGATATCAGG	30	0	3	1	5	0	1	0	2	0	0	1	1	0	0	1	1	1	0	1	1	1	0	2	0	0	0	0	0
Seq557	GGGTCCTCGGCTCGTAGGTCAGTATTCTC	29	1	1	0	0	0	0	1	0	1	0	0	0	2	0	0	0	2	0	0	1	0	0	1	0	0	0	0	0
Seq558	GTGGGTGGGTGGGGGGTAAGTTGTGCCGAC	30	0	0	0	0	0	0	0	0	0	0	0	1	0	0	0	0	0	0	0	0	0	0	0	0	0	0	0	0
Seq559	GAACGCACTCGCAGGGCTTGGAGTCTATGG	30	1	1	4	1	3	2	1	0	0	0	0	1	0	1	0	1	0	1	2	0	0	0	0	0	0	0	0	0
Seq560	CGCATGAGGGACTGGCGCTTGGGTATTGGC	30	0	1	4	0	2	3	4	5	1	1	0	5	0	0	2	1	0	5	2	5	1	2	1	2	3	2	1	11
Seq561	CAGGACCGGCGGCGGGCGGGGGGAGGCTC	29	0	1	0	1	0	0	0	0	0	5	1	1	0	3	1	2	0	1	0	1	1	4	1	5	3	1	4	5
Seq562	GAACGCACTCGCAGGGCTTGGTGTCTACGG	30	0	0	2	0	1	0	0	2	0	1	0	0	0	0	0	1	0	2	1	0	0	1	0	1	0	0	0	2
Seq563	CGGCGGGTGGGTGGGTGGAGATTTGACGTC	30	0	0	1	0	0	0	0	0	0	0	0	0	0	0	0	0	0	0	0	0	0	0	0	0	1	1	2	0
Seq564	CAGGCCGTGGGAGGGTGGTGGTAGCCTGG	29	0	0	3	4	0	0	0	1	0	4	1	0	0	3	1	2	0	3	2	2	1	8	0	1	2	0	6	4
Seq565	GGATCCTCGGCTCGTAAGTCAGTATTCTC	29	0	0	0	0	0	0	1	0	1	3	0	1	0	0	0	1	0	2	0	0	3	0	0	2	0	0	0	0
Seq566	GCGTTCCGTCCGAACCAGGTCTCCTGATTG	30	3	0	1	0	1	0	0	1	1	0	1	1	1	1	1	1	4	0	0	0	0	1	1	1	3	0	2	0
Seq567	GAGGTGGGAGGGAGGGATTGACCTTGCGTG	30	0	0	0	2	1	2	0	2	0	0	0	0	1	0	1	1	1	2	0	3	0	2	1	3	1	3	0	1
Seq568	GGTATTGGGTTCGTTGAAAGGCTCCCTCTG	30	0	1	2	0	0	0	0	0	0	0	1	0	2	0	1	1	0	0	0	1	2	1	0	1	1	0	3	0
Seq569	TGGGAGGGGGGGTTGGGTAGTTGCGCGAAC	30	1	2	1	0	1	1	2	3	2	1	1	0	1	1	2	2	1	1	0	3	0	2	1	2	2	0	5	1
Seq570	GAACGCACTCGCAGGGCTTGGTGTTTATGG	30	0	0	0	0	0	0	1	0	0	0	0	0	1	0	1	0	1	1	2	0	0	2	0	0	1	0	1	0
Seq571	CAGCGGGTGGGTGGGTGGAGATTTAACGTC	30	0	0	0	0	0	0	0	0	0	0	0	0	0	0	0	0	0	0	0	1	0	0	0	0	0	0	0	0
Seq572	CGGCGGGTGGGAGGGTGGAGATTTAACGTC	30	0	1	1	1	1	1	1	0	2	1	0	0	1	1	1	0	0	3	0	2	0	2	1	2	1	1	1	2
Seq573	GAGGTGGGAGGGAGGGTTGACCTTGCGTG	29	0	0	1	0	1	1	0	3	1	4	0	0	1	1	2	0	0	2	0	0	1	6	0	1	1	0	2	1
Seq574	GGATCGTCGTATCGCAGGTCAGTATTCATG	30	0	0	0	0	2	0	2	0	1	0	0	1	0	1	2	0	0	0	0	0	1	0	0	1	2	0	0	0
Seq575	GTGGGTGGGAGGGTGGTAAGTTGTGCCGAC	30	0	0	0	0	0	0	0	0	0	0	0	1	0	0	1	0	0	1	0	0	0	1	0	0	0	0	0	0
Seq576	GCGGGTGGGGGGGTGGTAAGTTGTGCCGAC	30	0	0	0	0	0	0	0	0	0	0	0	0	0	0	1	0	2	0	0	1	0	0	0	1	0	0	0	0
Seq577	GGATCCCCGCATCTTGGGTCAGTATTCTTC	30	0	0	0	0	1	0	0	0	0	0	0	1	0	1	0	0	0	0	1	0	0	0	0	0	1	0	1	0
Seq578	GGAGCCGTGGGTGGGTGAGTGGTTGCTGCC	30	0	1	2	0	0	0	0	0	0	0	0	0	0	0	1	0	3	1	0	2	0	2	0	0	1	1	1	2
Seq579	GGTATTGTGTTCGTAGAAAGGCTCCCTCTG	30	1	1	0	0	1	0	1	2	0	0	1	0	1	1	1	0	1	0	0	1	1	0	0	0	1	2	2	2
Seq580	GCCGTGGGTGGGAGGGTGAAACCATTCTGG	30	0	0	0	0	0	0	0	0	0	2	0	0	0	1	1	0	0	0	1	1	1	0	0	3	0	0	2	2
Seq581	TGGGAGGGGGGGTTGGGTAGTTGCGCAGAC	30	1	1	1	1	2	1	3	1	1	1	0	5	0	1	3	0	1	2	0	3	1	2	2	2	2	1	3	1
Seq582	CGGCGGGGGGTGGGTGGAGATTTAACGTC	29	0	1	1	0	0	0	0	0	0	1	0	0	0	4	0	1	0	0	0	0	0	0	0	3	0	1	0	1
Seq583	GCGGTCCGTCCGAACCAGGTCGCCTGATTG	30	2	1	0	0	2	0	0	0	2	0	1	1	0	2	2	1	3	0	1	1	3	1	0	0	2	0	1	0
Seq584	CGAATGAGGGTCTGGCGCTTGGGTATTGGC	30	1	4	2	1	1	3	2	3	1	4	1	0	2	2	2	3	2	2	1	2	1	0	0	0	0	0	1	0
Seq585	GGATCCCCGCATCGGGGGTCAGTATTCTTC	30	0	0	0	0	0	0	0	0	0	0	1	0	1	0	0	0	0	1	0	0	0	0	0	0	0	0	1	0
Seq586	GAACGCACTCGCTGGGCTTGGTGTCTATGG	30	1	0	1	1	0	0	1	0	1	2	0	3	0	0	0	1	1	0	3	0	0	0	0	0	1	3	1	3
Seq587	CGCATGAGGGTCTGGCGCTTGGTATTGGC	29	2	3	3	1	1	5	2	2	1	0	0	1	4	6	2	0	2	2	1	1	3	9	1	2	1	1	2	11
Seq588	GCGGTCCGTCCGAACCAGGTCACCTGATTG	30	0	0	0	1	0	0	0	0	0	0	1	2	1	0	0	0	2	0	0	2	2	0	1	0	0	0	0	0
Seq589	CACATGAGGGTCTGGCGCTTGGGTATTGGC	30	7	0	0	7	0	14	1	1	4	1	0	0	0	0	0	1	0	1	0	0	2	1	0	1	0	8	0	0
Seq590	GCCGTGGGTGGGAGGGTGGAACCGTTCTGG	30	0	0	1	0	0	0	0	0	0	0	0	0	0	0	0	0	0	0	0	0	0	0	0	0	0	0	0	0
Seq591	GCGGGTGGGTGGGGGGTAAGTTGTGCCGAC	30	0	0	0	1	0	0	0	0	0	0	0	0	0	0	0	0	0	0	0	0	0	0	0	0	0	0	0	0
Seq592	CGCGGTCCGTCCGAACCAGGTCTCCTGATTG	31	1	1	1	0	0	1	0	0	4	0	0	1	0	1	0	0	2	0	0	5	2	1	2	0	3	0	4	0
Seq593	GGATCGTCGTATCGTAGGTTAGTATTCATG	30	1	0	0	0	0	0	0	0	1	3	0	0	0	0	2	0	0	0	0	0	0	0	0	0	0	0	1	0
Seq594	GAACGCACTCGCATGGCTTGGTGTCTATGG	30	1	1	2	2	0	0	0	3	1	0	0	2	0	1	2	1	2	0	0	0	0	0	0	0	0	0	0	1
Seq595	GAGGTGGGAGGGAGGGGTTGCCTTGCGTG	29	0	2	0	0	1	0	0	2	0	1	2	2	2	2	1	1	2	2	0	2	0	5	2	1	0	1	2	3
Seq596	CGCATGCGGGTCTGGCGCTTGGGTATTGGC	30	3	4	1	4	1	2	2	0	0	2	2	1	1	4	0	1	4	1	1	3	1	0	0	2	0	1	1	1
Seq597	GAGTCGCGGGTGGGTGGGTGGCTTGCTCG	29	1	4	1	0	0	1	0	5	2	2	2	3	1	1	3	2	2	2	0	4	2	1	0	2	0	0	3	5
Seq598	AGATCCTCGGCTCGTAGGTCAGTATTCTC	29	0	0	0	1	0	0	0	1	0	0	0	0	1	0	1	0	0	0	0	0	2	4	1	0	2	0	0	0
Seq599	GGATCGTCGTATCGTAGATCAGTATTCATG	30	0	2	0	2	1	2	1	0	0	4	0	0	1	2	1	0	1	0	2	0	0	2	0	1	0	2	2	0
Seq600	GGAGCCGTGGGTGGGTGGTGGTTGCTGCC	29	0	1	0	0	0	1	1	0	0	1	0	0	0	0	1	0	0	0	0	1	0	0	0	0	0	0	2	1
Seq601	AAACGCACTCGCAGGGCTTGGTGTCTATGG	30	0	2	2	0	1	0	0	0	0	1	1	0	0	1	0	1	0	0	3	2	0	1	0	0	0	1	0	2
Seq602	TGGATGTGTGTGTTGTGAGTTGCTCTGAT	29	0	1	1	0	1	2	1	1	1	2	1	1	1	0	1	0	1	0	2	0	0	2	1	1	0	0	1	0
Seq603	GGATCCTCGGCTCGTAGGTCAATATTCTC	29	1	1	0	0	0	0	1	0	1	0	0	2	0	0	1	1	2	1	0	1	1	3	2	1	1	0	2	0
Seq604	GAACGCACTCGCAGGTCTTGGTGTCTATGG	30	0	0	1	1	0	1	1	1	1	1	1	0	2	0	1	1	0	0	2	1	1	0	0	1	0	2	0	1
Seq605	GAACGCACTCGCAGGGCTTGGTGTTATGG	29	0	1	2	1	0	0	0	3	2	4	1	1	1	1	1	3	0	5	0	0	1	4	0	2	1	4	5	1
Seq606	GCGGAGGGCGGGTGGGTGACACATTCGATG	30	0	5	2	2	1	0	0	1	0	0	2	2	0	2	0	2	0	0	3	1	1	2	1	2	1	0	3	2
Seq607	CGGCGGGTGGGGGGGGTGGAGATTTAACGTC	31	0	1	3	1	1	0	1	0	3	1	0	2	2	0	1	0	0	1	0	1	0	4	0	1	2	0	0	0
Seq608	GGGTCGTCGTATCGTAGGTCAGTATTCATG	30	1	0	0	0	1	0	0	0	0	0	0	0	1	0	0	0	0	1	0	0	2	1	1	1	1	0	0	0
Seq609	GAACGCATTCGCAGGGCTTGGTGTCTATGG	30	0	0	0	2	0	0	0	1	2	0	0	0	0	0	0	2	1	0	0	0	1	0	1	0	0	1	0	1
Seq610	TGGATGTGTGTGTTGTGGTAGTTGCTCTGAT	31	2	1	0	1	1	0	0	2	2	0	0	0	0	1	1	1	0	5	0	1	2	1	3	0	2	2	1	3
Seq611	GAACGCACTCGCAGGGCGTGGTGTCTATGG	30	1	1	0	0	1	0	1	1	0	0	0	1	1	0	1	0	1	1	2	1	0	1	0	0	0	0	0	0
Seq612	GCGGGTGGGTGGGTGGTAAGTGGTGCCGAC	30	0	0	0	0	0	1	0	0	0	0	0	1	0	1	0	0	0	1	1	0	0	0	0	0	0	0	0	0
Seq613	CGCATGAGGATCTGGCGCTTGGGTATTGGC	30	1	3	0	1	1	2	3	4	2	4	0	3	1	2	0	1	1	3	1	3	2	1	0	8	3	6	3	6
Seq614	CTCTCCGCCGTTCCAGGGTATACACGTGTC	30	0	0	0	0	0	0	1	0	1	0	0	0	0	0	0	0	0	0	1	1	0	0	0	0	0	1	1	0
Seq615	GAGGTGGGAGGGAGGTGTTGACCTTGCGTG	30	2	4	1	0	0	1	0	0	1	0	1	1	2	2	0	1	0	4	0	3	0	0	0	0	1	2	0	1
Seq616	CGCATGAGGGGCTGGCGCTTGGGTATTGGC	30	4	2	2	3	1	1	0	0	3	1	3	3	0	1	2	3	2	2	0	3	1	0	1	0	0	0	0	11
Seq617	GCGGTCCGGTCCGAACCAGGTCTCCTGATTG	31	0	0	0	1	0	0	0	1	1	1	2	1	3	0	0	0	0	1	0	1	2	0	1	0	1	0	0	0
Seq618	CGGCGGGTGGGTGGGGGAGATTTAACGTC	29	1	1	0	0	0	1	0	0	0	1	0	0	0	0	0	0	0	0	0	1	1	0	0	1	0	1	0	0
Seq619	GGATCGTCGTGTCGTAGGTCAGTATTCATG	30	1	0	0	0	0	0	1	0	0	0	0	0	1	0	0	0	0	0	0	0	0	1	0	0	0	0	0	0
Seq620	TGGGAGGGGGGGTTGGGTAGTTACGCGGAC	30	2	4	1	1	1	1	0	1	3	2	0	0	0	0	2	2	1	0	0	2	2	0	0	3	1	0	0	2
Seq621	GAGGTAGGAGGGAGGGGTTGACCTTGCGTG	30	0	2	0	1	0	0	1	0	0	0	1	0	0	0	2	0	2	0	1	0	1	0	0	0	1	1	0	3
Seq622	GTGGGTGGGGGGGTGGTAAGTTGTGCCGAC	30	0	2	0	0	0	0	0	0	0	1	0	0	1	0	1	0	0	0	0	0	0	0	0	1	0	0	1	0
Seq623	AGATCGTCGTATCGTAGGTCAGTATTCATG	30	0	0	0	0	0	0	0	0	0	1	0	0	0	1	0	0	1	1	0	0	3	0	1	0	1	0	0	0
Seq624	GGTATTGGGTTCGTAGTAAGGCTCCCTCTG	30	0	0	1	0	3	1	0	1	0	0	1	0	0	0	1	1	0	0	0	0	1	0	2	1	1	0	1	1
Seq625	GCGGAGGGTGGGTGGGTGGCACATTCGATG	30	1	0	0	0	0	1	0	0	0	0	1	0	0	0	2	1	1	1	1	0	1	2	0	0	1	0	1	1
Seq626	CGCATGAGGGTCTGGCGCTTGGGAATTGGC	30	1	3	0	3	5	1	1	3	1	3	1	1	4	3	0	1	0	2	0	1	1	2	2	4	2	2	3	1
Seq627	GGATCGTCGTATCGTTGGTCAGTATTCATG	30	0	0	0	0	1	0	0	0	0	1	0	0	0	0	0	0	1	0	0	0	1	0	0	0	0	0	0	0
Seq628	GCGGTCCGTCCGAACCAGGTCTACTGATTG	30	2	0	1	1	0	0	0	0	1	0	2	0	0	0	0	0	1	1	0	1	1	0	1	0	1	0	1	0
Seq629	GAGTGCGGGTGGGTGGGTGGCCTTGCTCG	29	0	1	2	1	2	1	0	1	3	1	1	2	0	0	2	3	0	5	3	3	1	2	1	0	1	0	3	3
Seq630	GGTATTGGGTTCGTAGAAAGGCTCGCTCTG	30	2	0	0	0	3	0	1	2	1	0	1	1	1	0	0	0	1	0	0	0	0	0	0	1	0	0	0	0
Seq631	CGCATGAGGGTCAGGCGCTTGGGTATTGGC	30	1	3	2	3	0	3	2	0	1	3	2	2	1	1	2	2	1	0	1	4	0	0	1	0	0	0	1	1
Seq632	TGGATGTGTGTGTTGTGTGTTGCTCTGAT	29	0	2	1	2	0	3	0	2	1	0	2	1	0	0	1	1	0	2	0	0	1	1	1	0	3	0	0	2
Seq633	GCGGTCCGTCCGAACCAGGTCTCCAGATTG	30	1	2	0	0	1	1	1	0	0	0	1	1	0	0	1	0	1	3	0	2	0	2	1	1	2	0	0	0
Seq634	CGGCGGGTGGGTGGGTGGTGATTTAACGTC	30	0	0	0	0	0	0	0	0	0	0	0	0	0	0	0	0	0	1	1	0	0	2	0	0	0	0	0	1
Seq635	GAACTCACTCGCAGGGCTTGGTGTCTATGG	30	1	0	2	0	2	1	5	2	0	1	1	0	0	0	0	0	0	2	3	2	0	0	0	1	0	3	0	1
Seq636	GTGGGTGGGTGGGTGGTATGTTGTGCCGAC	30	0	0	0	0	1	0	0	0	0	0	0	0	0	0	0	0	0	0	0	0	0	1	0	0	0	0	0	0
Seq637	TGGGAGGGGGGGTTGGGTAGTTGGCGGAC	29	0	2	0	1	0	0	1	4	1	1	0	2	1	1	1	3	1	3	0	4	0	1	0	1	2	0	3	4
Seq638	GAACGCACTCGCAGGGCTTGGTGTCGATGG	30	0	1	2	0	4	0	0	0	0	0	1	1	0	2	1	0	1	0	3	3	0	0	0	0	0	1	0	1
Seq639	GCGGAGGGCGGGTGGGCGGCACATTCGATG	30	0	0	1	0	0	0	1	0	0	0	0	0	0	1	0	1	0	1	0	0	1	2	1	3	0	0	0	1
Seq640	GGAGCCGTGGGTGGGTGGGTGGTTGTTGCC	30	0	0	0	0	0	0	0	2	0	1	0	0	0	0	0	0	0	0	0	0	0	1	1	0	0	0	0	0
Seq641	GTGGGTGGGTGGGTGGTAAGTTGTGCCTAC	30	0	0	0	0	0	0	0	0	0	0	0	0	0	0	1	0	0	1	2	0	1	0	1	1	0	0	1	1
Seq642	CGGCGGGTGGGTGGGTGTAGATTTAACGTC	30	0	0	0	0	0	0	0	0	0	0	0	1	0	0	0	0	0	1	0	0	0	0	0	0	0	0	1	0
Seq643	GCGGGTGGTTGGGTGGTAAGTTGTGCCGAC	30	0	0	0	2	0	1	0	1	0	0	0	1	0	0	0	0	0	1	1	0	1	0	0	1	0	1	0	0
Seq644	GGTATTGGGTTCGTAGATAGGCTCCCTCTG	30	0	0	2	0	1	0	1	0	0	0	1	1	0	0	0	0	0	1	0	0	1	0	0	0	1	0	1	0
Seq645	GGATCCCCGCATCGTGGTTCAGTATTCTTC	30	0	0	0	1	1	0	0	0	0	0	0	0	3	1	1	0	1	0	0	0	1	1	1	0	0	0	1	0
Seq646	GGATCGTCGTATCGTAGGTCAGCATTCATG	30	0	2	0	1	0	0	1	0	0	0	0	0	1	0	1	0	1	0	0	0	0	2	2	0	1	0	0	0
Seq647	TGGATGTGTGTGTTGTGTAGTTGGCTCTGAT	31	0	0	2	0	1	0	0	0	1	1	2	2	0	0	1	1	0	2	0	0	2	0	0	2	1	0	1	0
Seq648	TGGATGTGTGTGTTGTGTAGTTACTCTGAT	30	1	0	2	0	0	1	1	0	0	2	0	1	1	0	0	0	1	1	1	3	0	1	2	2	0	2	1	1
Seq649	GCCGTGGGTGGGAGGGTGGAACCATTCGG	29	0	0	0	0	0	0	0	0	0	0	0	0	1	0	1	0	0	0	0	0	0	0	0	0	0	0	0	0
Seq650	CTCGCCGCCGTGCCAGGGTATACACGTGTC	30	0	0	0	0	0	0	0	0	0	0	0	0	0	0	1	1	0	0	1	0	0	0	0	0	0	0	0	0
Seq651	GAACGCACGCGCAGGGCTTGGTGTCTATGG	30	0	1	1	0	0	0	0	3	0	2	0	0	1	1	0	1	0	1	3	1	0	0	0	0	0	0	0	0
Seq652	CAGGCCGTGGGAGGTGGGTGGTAGCCTGG	29	0	0	0	0	1	0	1	0	0	3	1	3	1	0	1	1	0	4	3	2	1	3	2	3	3	2	0	1
Seq653	GCGGAGGGCGAGTGGGTGGCACATTCGATG	30	0	1	0	0	1	0	0	0	0	0	0	0	0	3	0	0	0	0	1	0	0	1	0	1	1	0	1	1
Seq654	GTGGGTGGGTGGGTGGTAAGTTGAGCCGAC	30	0	1	0	0	0	0	0	0	0	0	0	1	0	0	0	0	0	0	0	0	1	0	0	0	0	0	0	0
Seq655	CAGGACCGGCGGGCGGCGGGGGGAGGCTC	29	1	2	1	0	1	0	0	0	1	4	0	2	0	1	0	1	1	3	0	2	2	1	0	1	0	1	1	4
Seq656	GTGGGTGGGTGGGTGGTAAGTTGTGCCGGC	30	0	0	0	0	0	0	0	0	0	0	0	0	0	0	0	0	0	0	0	0	0	0	0	0	0	0	0	0
Seq657	GGATTCTCGGCTCGTAGGTCAGTATTCTC	29	0	0	0	0	0	0	0	0	0	0	0	0	0	1	0	0	0	0	0	0	0	0	1	0	1	0	0	0
Seq658	CGCATGAGGGTCTGGCGCATGGGTATTGGC	30	1	0	0	6	1	6	1	0	0	1	1	5	1	1	0	0	2	1	3	3	0	1	0	4	1	0	0	0
Seq659	GGTATTGGGTTCGTAGAAAGGCGCCCTCTG	30	1	0	0	0	1	0	1	0	0	0	0	1	2	1	2	0	2	0	2	0	0	0	0	0	0	0	1	0
Seq660	ACGCATGAGGGTCTGGCGCTTGGGTATTGGC	31	1	1	2	2	0	2	3	0	3	1	2	1	0	1	1	1	1	4	5	2	1	1	3	3	2	1	2	2
Seq661	GGATCGTCGTATCTTAGGTCAGTATTCATG	30	0	0	0	0	2	0	1	0	2	0	0	1	0	8	1	3	1	0	0	0	2	1	0	0	1	0	2	0
Seq662	GCGGTCAGTCCGAACCAGGTCTCCTGATTG	30	1	0	0	2	1	0	0	0	0	0	1	0	2	1	1	1	0	1	1	0	0	0	0	0	1	0	1	0
Seq663	GGTATTGGTTTCGTAGAAAGGCTCCCTCTG	30	0	1	3	0	2	0	0	1	0	3	1	0	0	1	1	0	0	0	1	0	2	0	0	0	0	0	0	1
Seq664	GGATCCCCGCATCGTGGGTCATTATTCTTC	30	1	3	0	0	0	0	0	0	0	0	0	0	0	0	0	0	0	0	0	0	0	2	1	0	0	0	0	1
Seq665	GGAGCCGTGGGTGAGTGGGTGGTTGCTGCC	30	1	0	0	0	0	0	0	1	0	2	0	1	0	0	0	0	0	0	0	2	1	4	1	0	0	0	0	0
Seq666	CCGGGGGGCGGGTGGGCGGAGGATATAGG	29	1	1	1	2	2	1	1	1	0	1	1	2	2	1	0	0	0	2	3	0	1	1	0	0	4	0	2	3
Seq667	GGATCGTCGTATCGTAAGTCAGTATTCATG	30	0	1	0	0	0	0	0	0	0	1	2	0	0	0	2	1	1	0	0	2	2	3	1	0	0	0	0	0
Seq668	GGAGCCGTGGGTGGGTGGGTGTTGCTGCC	29	0	0	0	0	0	0	0	1	0	0	1	0	0	2	0	1	0	1	0	2	2	1	0	2	2	0	2	1
Seq669	CGCTTGAGGGTCTGGCGCTTGGGTATTGGC	30	2	2	3	3	1	3	0	3	1	2	0	3	0	0	1	1	2	1	2	2	1	0	1	6	2	2	1	7
Seq670	GCCGTGGGTGTGAGGGTGGAACCATTCTGG	30	1	0	1	0	0	1	0	0	0	2	0	1	0	0	0	0	0	1	0	0	0	2	0	1	0	0	0	1
Seq671	GAGGTGGGAGGAAGGGGTTGACCTTGCGTG	30	0	2	0	2	1	1	1	2	0	0	0	0	0	0	0	0	0	0	0	2	1	1	0	1	0	0	1	1
Seq672	GAACGCACTCGCAAGGGCTTGGTGTCTATGG	31	1	0	2	0	0	0	1	4	0	1	1	0	0	0	1	0	0	1	2	0	0	0	1	0	2	2	0	2
Seq673	GAGTCGCGGGTGGGTGGGTGACCTTGCTCG	30	0	3	0	2	0	1	2	4	1	3	0	1	3	2	1	0	1	3	0	1	1	3	1	3	1	1	2	0
Seq674	GAACGCACTCGCAGGGCTTGGTGTCTATG	29	0	1	2	1	0	0	0	0	1	1	0	2	1	1	0	2	0	1	1	1	0	1	0	0	1	5	0	1
Seq675	CAGGCCGTGGGAGGGTGGGTGGTACCTGG	29	1	3	3	2	1	0	0	1	0	0	0	3	3	0	1	1	2	3	2	2	0	1	0	1	0	0	0	0
Seq676	GCGGTCCGTCCGAACCAGGCTCCTGATTG	29	0	0	0	0	2	0	0	1	0	2	0	2	1	1	1	0	0	0	0	0	0	2	0	0	1	0	0	2
Seq677	GCCGTGGGTGGGTGGGTGGAACCATTCTGG	30	1	1	2	0	0	0	0	1	0	1	0	2	2	0	1	0	0	1	0	2	0	0	0	1	0	0	0	0
Seq678	CTGGCCGCCGTTCCAGGGTATACACGTGTC	30	0	0	0	1	0	1	1	0	0	1	0	0	1	0	0	0	0	0	1	0	0	0	0	1	0	0	0	0
Seq679	CTCGCCGCCGTTCCAGGGTATCCACGTGTC	30	0	0	1	1	0	0	0	0	1	0	0	0	0	0	0	0	0	1	0	0	0	0	0	0	0	0	0	0
Seq680	GCCGTGGGGTGGGAGGGTGGAACCATTCTGG	31	0	0	0	0	0	0	0	1	1	1	0	1	0	1	1	0	0	1	0	1	0	3	1	4	3	0	0	0
Seq681	GGATCGTCGTATCGTAGGTCAGTGTTCATG	30	0	0	0	0	1	0	0	0	1	1	1	0	0	0	1	0	1	0	0	1	1	1	0	0	1	0	0	0
Seq682	CGCATGAGGGTCTGGCGCTTGGGTATAGGC	30	1	2	3	2	0	3	1	1	1	0	0	2	1	3	3	0	2	1	0	4	0	4	1	1	1	1	1	5
Seq683	GGTATTGGGTTCGTAGAAATGCTCCCTCTG	30	2	0	0	1	0	0	1	0	1	1	0	0	1	0	3	0	0	0	1	0	3	0	0	1	2	0	2	1
Seq684	CTCGCCGCCGTTCCAGGGTAAACACGTGTC	30	0	0	0	0	0	2	0	0	0	0	0	0	0	0	0	0	0	0	0	0	0	1	0	0	0	0	0	0
Seq685	TGGGAAGGGGGGTTGGGTAGTTGCGCGGAC	30	0	4	0	0	2	0	1	1	0	1	0	2	0	1	1	1	0	2	1	1	1	2	0	0	2	0	2	1
Seq686	GCGGGTGGGTGGGTGGTAAGTTGTGCCGC	29	0	0	0	0	0	0	0	0	1	0	0	0	0	0	0	0	0	0	1	0	0	0	0	0	0	0	0	1
Seq687	GAGATGGGAGGGAGGGGTTGACCTTGCGTG	30	0	0	0	1	1	3	0	1	0	1	0	1	1	0	2	0	0	1	0	4	0	1	0	2	1	0	0	3
Seq688	GCCGTGGGTGGTAGGGTGGAACCATTCTGG	30	2	1	0	0	0	0	1	0	0	0	0	0	1	0	0	0	1	2	0	0	1	1	0	0	0	2	1	0
Seq689	CACCGAGTGTGGGTGGGGGGGGTGGTATTTG	31	1	0	0	1	0	1	0	2	2	4	0	3	0	0	2	0	1	1	1	2	5	3	1	3	2	0	0	5
Seq690	CGGCGGGTGGGGGGGTGGAGATTTACGTC	29	0	1	1	0	0	0	0	2	2	1	1	1	0	0	2	2	2	2	0	1	0	4	1	1	1	1	1	4
Seq691	CGCATGAGGGTCTGGCGCTTGGGTATTGGCGTGATGCGATGGAGATGCACCGTCAACTGAATCGCATGAGGGTCTGGCGCTTGGGTATTGGC	92	5	2	2	0	0	6	5	2	1	0	0	1	0	0	1	0	1	0	5	0	0	0	1	11	1	4	5	3
Seq692	CCTCGCCGCCGTTCCAGGGTATACACGTGTC	31	0	0	1	0	1	2	0	0	0	0	0	0	0	0	1	1	0	0	2	0	0	0	0	0	0	0	1	0
Seq693	CAGGACCGGCGGGCGGGGGGAGGCTC	26	0	0	3	2	0	0	0	0	1	0	0	0	1	0	0	0	0	0	1	1	1	3	1	0	2	0	1	0
Seq694	GGAGCCGTGGGTGGGTGGGTGGTTGTGCC	29	0	1	2	1	0	0	0	1	1	2	0	0	2	0	0	0	0	1	0	2	0	3	1	1	0	0	1	0
Seq695	TGGATGTGTGTGTTGTGTAGTTGCTCTAAT	30	3	0	2	0	0	0	0	1	1	2	1	0	3	2	0	0	0	0	0	2	0	0	0	0	0	2	1	4
Seq696	GAGTCGCGGGTGGGTGGGTGGCCCTGCTCG	30	0	1	0	3	1	1	2	2	0	1	0	0	1	0	2	4	1	1	1	3	3	2	1	0	1	0	1	1
Seq697	CGTGGGTGGGTGGGTGGTAAGTTGTGCCGAC	31	0	0	0	0	0	0	0	0	0	0	0	0	0	0	0	0	0	0	0	0	0	0	1	1	0	1	1	1
Seq698	GGTATTGGGTTCGTAGAAAGGTCCCTCTG	29	0	1	0	1	0	0	1	0	0	4	0	3	0	0	0	0	0	3	0	0	0	3	1	2	1	1	1	1
Seq699	GCGGTCCGTCCGAACCAGTTCTCCTGATTG	30	0	0	1	0	0	1	0	0	2	2	0	2	0	2	1	0	2	0	1	1	0	0	0	2	3	0	1	0
Seq700	TGGGAGGGGGGGTTGGGTAGTTGCACGGAC	30	0	1	1	1	2	1	1	0	0	2	0	3	2	1	2	2	0	0	1	3	1	0	1	1	1	1	1	4
Seq701	GGTATTGGGTTCGTAGAAAGGCCCCTCTG	29	0	1	0	1	0	0	0	0	0	4	2	1	0	0	1	0	1	0	0	0	0	0	0	0	0	0	0	1
Seq702	CGTGGGTGGGTGGGTGGTTCGTGATCGTG	29	0	3	1	2	2	1	2	2	0	0	0	0	1	4	2	0	2	2	2	3	2	4	0	0	0	0	2	2
Seq703	GCCGTGGGTGGGAGTGTGGAACCATTCTGG	30	0	0	2	0	0	0	0	1	0	0	0	0	0	0	0	0	0	0	0	0	0	3	1	0	0	0	2	0
Seq704	CGAACGCACTCGCAGGGCTTGGTGTCTATGG	31	2	2	1	0	0	2	1	1	0	2	1	1	0	1	0	1	0	0	2	1	1	0	2	0	0	1	1	1
Seq705	GGATCCTCGGCTCGTAGGACAGTATTCTC	29	0	0	0	0	0	0	0	0	0	0	0	0	0	1	0	0	0	1	0	0	2	0	1	0	2	0	0	0
Seq706	GCCGTGGGTGGGAGGGTGGAACCATTTGG	29	1	0	0	0	0	0	0	1	0	0	0	0	0	0	0	0	0	0	1	0	0	2	0	0	0	0	0	0
Seq707	GAGGTGGGAGGGAGGGGTTGACCTTGCGG	29	0	0	0	1	0	1	1	0	0	1	0	0	3	0	0	2	0	2	1	1	0	1	0	1	2	0	2	1
Seq708	GAGGTGGGAGGGAGAGGTTGACCTTGCGTG	30	0	3	0	1	0	1	1	1	0	1	0	0	1	1	1	0	1	2	0	1	0	3	0	1	0	0	0	2
Seq709	GCGGTCCGTCCGAACCATGTCTCCTGATTG	30	3	1	0	0	0	0	2	1	1	0	2	1	0	0	1	0	3	0	0	1	5	0	0	1	3	1	0	0
Seq710	GCGGGTGGGTGGGTGGTAAGTTTTGCCGAC	30	0	1	0	0	0	0	1	0	1	0	0	0	2	0	1	0	0	1	0	0	1	0	2	0	0	0	3	1
Seq711	CGGCGGGGGGGTGGGTGGAGATTAACGTC	29	3	2	1	2	2	1	0	2	0	0	2	1	2	0	1	1	0	0	1	0	2	4	5	1	2	0	3	3
Seq712	GAGTCGCGGGTGGGTGGGTGGCCTTCTCG	29	1	0	1	1	0	3	1	5	0	2	1	2	0	0	1	0	3	0	2	2	2	2	0	2	3	1	1	2
Seq713	GAGGTGGGGAGGGAGGGGTTGACCTTGCGTG	31	0	0	0	0	0	1	1	0	1	0	0	2	2	3	2	0	2	1	1	1	3	2	2	1	1	1	0	3
Seq714	CGGCGGGTGGGTGGGTGGAATTTAACGTC	29	0	0	0	0	0	0	0	0	0	0	0	0	0	1	0	0	1	0	0	1	0	1	0	1	0	0	0	0
Seq715	TGGGAGGGGGGGTTGGGTAGTTGCGTGGAC	30	1	3	1	1	0	2	0	0	0	0	0	2	1	0	1	0	0	1	0	1	0	0	1	0	0	0	1	2
Seq716	GCCGTGAGTGGGAGGGTGGAACCATTCTGG	30	1	2	0	0	0	0	0	0	0	1	0	1	0	1	0	0	0	0	0	0	0	1	0	5	1	1	1	1
Seq717	GCGGTCCGTCCGAACCGGTCTCCTGATTG	29	0	2	0	0	0	0	0	1	0	1	0	0	0	3	0	0	1	0	1	0	0	2	1	0	1	0	0	1
Seq718	GGATCCCCGCATCGTGGGTCAGTTTCTTC	29	0	0	1	0	0	0	0	2	0	1	0	1	0	0	1	1	0	0	0	2	0	2	0	0	0	2	1	1
Seq719	GTGGGTGGGTGGGTGGTAATTTGTGCCGAC	30	1	0	1	0	0	0	0	1	0	0	0	0	0	0	1	0	0	0	0	0	0	0	0	0	0	0	1	1
Seq720	GGTATTGGGTTCGTAGAATGGCTCCCTCTG	30	0	0	1	0	0	1	1	1	0	0	0	0	1	0	0	0	1	0	0	0	2	1	2	0	0	0	1	0
Seq721	GAGTCGCGGGTGGGTGGGTGGCCTTGCTCA	30	2	1	4	2	0	1	1	2	0	2	1	3	0	0	1	1	0	2	1	5	0	3	0	1	1	1	2	1
Seq722	GAGTCGCGGGTGGGTGGCCTTGCTCG	26	1	2	2	1	0	0	1	0	1	2	1	0	2	0	1	5	0	3	1	1	0	4	0	1	1	0	2	2
Seq723	GAACGCACTCGCAGGGCTTGTGTCTATGG	29	1	0	0	0	1	0	1	1	0	3	0	0	2	5	0	2	0	1	0	1	2	3	0	0	0	1	4	1
Seq724	GCGGCCGTCCGAACCAGGTCTCCTGATTG	29	3	1	0	0	0	0	2	0	1	2	1	0	0	0	1	0	1	2	0	2	5	0	2	2	3	0	1	0
Seq725	GCGGGTGGGTGGGTGGTATGTTGTGCCGAC	30	1	0	0	1	0	0	0	0	0	0	0	0	0	0	0	0	0	0	0	0	1	0	0	0	0	0	1	0
Seq726	CGGCGGGTGGGTGGGTGGAGATTCAACGTC	30	0	0	1	0	0	0	0	0	0	0	0	0	0	0	0	0	0	1	0	0	0	2	0	0	0	0	0	0
Seq727	CGGCGGGTGGGTGGGCGGAGATTAACGTC	29	1	2	2	2	0	1	1	1	0	0	0	0	3	2	2	2	0	0	2	0	1	2	1	1	0	0	0	3
Seq728	GTGGGTGGTTGGGTGGTAAGTTGTGCCGAC	30	0	0	1	0	0	0	0	0	1	0	0	1	0	0	0	0	0	0	0	0	0	0	0	0	0	0	0	1
Seq729	GGAACCCCGCATCGTGGGTCAGTATTCTTC	30	0	0	0	0	0	0	0	0	0	0	0	0	0	0	0	0	0	0	0	0	2	0	1	0	0	0	0	0
Seq730	CCGGGGGGCGGGGGGGCGGAGGATATCAGG	30	1	1	2	3	0	1	0	2	0	0	0	1	0	0	0	0	0	1	1	2	1	0	1	0	0	0	1	0
Seq731	GCGGGTGGGAGGGTGGTAAGTTGTGCCGAC	30	0	0	0	0	0	0	0	0	0	0	0	1	0	0	1	0	0	0	0	0	0	0	2	0	0	0	0	0
Seq732	GAGGTGGGAGGGAAGGGTTGACCTTGCGTG	30	1	2	0	0	0	2	0	2	0	1	0	0	0	1	0	2	1	0	1	1	1	2	0	0	0	1	1	3
Seq733	GGAGCCGTGGGTGGGTGGTTGGTTGCTGCC	30	1	1	0	0	0	0	1	0	0	2	0	0	1	0	0	1	0	1	0	0	0	1	1	0	1	1	1	1
Seq734	GGATCCCCGCATCGTGGGTCAGTATACTTC	30	0	1	0	0	0	0	0	0	1	0	0	0	0	0	0	0	0	0	0	0	0	0	0	0	0	0	0	0
Seq735	GGTATTGGGTTCGTAGAAAGGCTCCTTG	28	1	0	1	0	0	0	1	0	0	0	0	1	1	0	1	0	0	0	0	0	0	0	0	0	1	1	0	0
Seq736	CTCGCCGCCGTTCCAGGGTATACCGTGTC	29	0	2	3	0	0	0	0	3	2	2	0	4	0	2	1	0	0	1	3	0	0	7	1	0	0	1	0	1
Seq737	GAGGTGGTAGGGAGGGGTTGACCTTGCGTG	30	0	1	0	0	0	1	0	0	0	1	1	2	1	1	0	0	0	5	0	0	0	0	0	1	1	0	0	2
Seq738	GCGGTCCGTCCTAACCAGGTCTCCTGATTG	30	1	0	0	0	3	1	1	0	0	1	1	1	0	0	0	0	1	0	0	0	2	1	2	1	0	0	1	0
Seq739	GAACGCACTCGCAGGGCTAGGTGTCTATGG	30	0	1	0	0	0	0	1	3	0	0	0	0	0	2	0	0	0	0	1	2	0	1	0	2	0	0	0	1
Seq740	GCGGGTGGGTGGGTGGCCCATAGTTTTTTG	30	1	1	1	2	1	2	2	2	0	3	0	1	0	2	0	1	0	2	1	1	3	4	0	1	0	1	4	4
Seq741	GGATCCCCGCATCGAGGGTCAGTATTCTTC	30	0	0	0	0	0	0	0	0	0	0	0	0	0	0	0	0	0	0	0	0	1	0	1	0	0	0	0	0
Seq742	CTCGCCGCCTTTCCAGGGTATACACGTGTC	30	0	0	1	0	0	0	1	0	0	1	0	0	1	1	2	0	0	0	1	0	0	1	0	1	0	0	0	0
Seq743	GGTGGGTGGGTGGGTGGTAAGTTGTGCCGAC	31	0	0	1	0	0	0	0	0	0	0	0	1	0	0	0	0	0	0	0	0	0	0	0	0	0	0	0	0
Seq744	TGGATGTGTGTGTTGTTAGTTGCTCTGAT	29	1	0	0	0	1	0	1	1	0	0	0	1	2	1	0	1	1	1	3	1	2	0	0	3	1	0	1	1
Seq745	CGCATGAGGGTCTGGCGCTTGGGTATTTGC	30	1	4	0	1	0	0	1	1	1	1	0	3	1	0	2	1	2	7	1	1	1	0	3	3	0	2	4	3
Seq746	GGATCGTCGTATCGTAGGTCAGTATCATG	29	0	0	0	3	0	1	0	0	0	1	0	3	0	1	0	1	0	2	0	4	0	6	2	1	0	0	3	0
Seq747	GAGGTGGAGGGAGGGGTTGACCTTGCGTG	29	1	1	0	0	0	0	0	1	0	1	0	1	0	0	0	0	0	1	0	1	0	3	1	0	0	0	1	2
Seq748	GCGGTCCGTCCGATCCAGGTCTCCTGATTG	30	1	0	0	1	1	0	0	0	0	0	1	0	1	1	2	0	1	0	0	0	0	0	2	0	1	0	1	0
Seq749	CTCGCCGCCGTTCCAGGGTATACAAGTGTC	30	0	0	0	0	0	0	0	0	0	0	0	2	1	0	0	0	0	0	2	1	0	1	0	0	0	0	0	0
Seq750	GAACGCACTCGCAGGGCTTGTTGTCTATGG	30	0	1	0	0	1	0	1	2	1	0	0	2	1	3	0	0	0	0	2	0	0	1	0	0	0	0	0	1
Seq751	CACCGAGTGTGGTGGGGGGGTGGTATTTG	29	0	1	0	4	1	0	1	1	0	4	0	0	0	1	1	0	0	0	1	3	0	3	1	2	1	2	0	2
Seq752	GAACGCACTCGCCAGGGCTTGGTGTCTATGG	31	1	0	1	0	1	1	0	2	1	2	0	0	0	3	0	2	1	0	1	0	1	2	0	0	0	3	2	1
Seq753	GGTATTGGGTTCGTAGAAGGCTCCCTCTG	29	0	1	1	2	0	1	1	1	0	1	0	0	1	0	2	1	1	1	0	2	1	5	0	0	2	0	1	0
Seq754	TGGATGTGTGTGTTGTGTAATTGCTCTGAT	30	2	0	0	0	1	2	0	1	0	0	1	2	1	1	0	0	0	2	0	1	1	0	1	1	0	0	3	1
Seq755	CTCGCCGCCGTTCAAGGGTATACACGTGTC	30	0	0	0	0	1	0	0	0	0	0	0	0	0	0	0	0	0	0	1	0	0	0	0	0	0	0	1	0
Seq756	GGTATTGGGTTCGTAGAAAGGCTCCCCTCTG	31	0	0	0	1	2	0	1	1	0	0	0	0	1	0	1	2	2	0	1	0	0	1	1	1	0	0	0	0
Seq757	GTGGGTGGGTGGGTGGTAAGTTGTGCCCGAC	31	1	0	1	0	0	0	0	0	0	0	0	1	0	0	0	0	0	1	0	0	0	0	0	0	0	0	0	1
Seq758	GGATCGTCGTATCGTAGGTCAATATTCATG	30	1	1	0	0	0	0	0	0	2	0	0	0	0	1	1	0	0	1	0	0	2	1	1	0	1	0	0	1
Seq759	GGTATTGGGTTCGTAGAAAGGCTCCCTCCG	30	0	0	0	0	0	0	0	0	0	0	0	0	0	0	0	0	0	0	0	0	0	0	0	0	0	0	0	0
Seq760	GATGTGGGAGGGAGGGGTTGACCTTGCGTG	30	1	0	1	2	0	0	0	2	2	2	1	2	1	0	0	0	1	3	1	1	0	0	0	1	0	0	0	0
Seq761	GGAGCTGTGGGTGGGTGGGTGGTTGCTGCC	30	0	0	0	0	0	0	0	0	0	0	0	0	0	0	0	0	0	0	0	0	0	0	1	0	0	0	0	1
Seq762	GCGGGTGGGTGGGTGGTAAGTTGTGCCTAC	30	0	0	0	1	0	1	0	1	0	1	0	0	0	0	0	1	0	0	1	0	1	1	0	0	0	0	1	0
Seq763	CCGGGGGGCGGGTGGGCGAAGGATATCAGG	30	1	0	2	1	0	0	0	1	0	3	0	2	1	0	0	1	1	2	0	1	0	1	0	0	0	0	2	0
Seq764	CGGCGGGAGGGTGGGTGGAGATTTAACGTC	30	0	0	0	0	0	0	0	0	0	0	0	1	0	0	0	0	0	0	1	1	0	0	1	0	2	0	0	2
Seq765	GGGTATTGGGTTCGTAGAAAGGCTCCCTCTG	31	0	1	1	0	1	0	1	0	0	0	0	0	1	0	0	0	1	0	0	0	1	0	1	0	1	0	0	0
Seq766	CGCATGAGGGTCTGGCGCTTGGGTTTTGGC	30	0	1	3	0	3	2	1	1	0	4	2	2	1	2	1	0	1	2	0	1	0	0	2	4	0	1	1	2
Seq767	GATCGCACTCGCAGGGCTTGGTGTCTATGG	30	0	0	1	2	0	0	1	1	0	1	0	0	1	1	1	2	0	1	0	0	1	0	0	2	0	0	2	1
Seq768	CGCGGTGGGAGGGTGGGTGGAGCGTGGTC	29	0	0	0	0	0	0	0	0	0	0	0	1	0	0	0	0	3	0	0	0	2	0	0	0	0	1	0	0
Seq769	CTCGCCGCCGGTCCAGGGTATACACGTGTC	30	0	0	0	0	0	0	0	0	0	0	0	0	2	0	0	1	0	0	0	0	0	0	0	0	0	1	0	0
Seq770	GTGGGTGGGTGGGTGGTAAGTTTTGCCGAC	30	1	1	0	0	0	1	1	0	0	1	0	0	0	0	0	0	0	1	0	0	1	0	0	0	0	0	3	0
Seq771	GCGGAGGGCGGGTGGGTGGCACACTCGATG	30	1	1	0	0	0	1	1	1	0	0	0	2	1	0	0	1	0	0	0	2	0	0	2	0	0	1	0	2
Seq772	CTCGCCGCCGTACCAGGGTATACACGTGTC	30	0	0	0	0	0	0	1	0	0	1	0	0	0	0	0	0	0	0	0	0	0	0	0	0	0	0	0	0
Seq773	GGTATTGGGTTCGTAGAAAGCTCCCTCTG	29	0	1	0	2	0	0	1	0	2	3	0	2	0	3	2	1	0	3	0	2	0	5	2	1	1	1	3	1
Seq774	GCCGTGGGTGGAGGGTGGAACCATTCTGG	29	0	0	0	0	0	0	0	0	1	0	1	0	0	0	0	0	1	1	0	1	0	2	0	0	0	0	2	1
Seq775	GCCGTGGGTGGGAGGGTGAACCATTCTGG	29	0	0	0	0	0	0	0	1	0	3	0	2	0	1	0	1	0	0	0	0	0	2	0	2	0	1	1	0
Seq776	GTGGGTGGGTGGGGGTAAGTTGTGCCGAC	29	0	0	0	0	0	0	0	0	0	0	1	2	0	0	0	0	0	0	0	1	0	1	0	0	0	0	0	0
Seq777	CCGGGGGGTGGGTGGGCGGAGGATATCAGG	30	0	0	1	2	0	0	0	0	1	1	0	0	0	0	0	0	0	0	0	1	0	0	0	0	0	0	0	1
Seq778	GGAGCCGTGGGTGGGTGGGTGGTTCTGCC	29	0	0	2	0	0	0	1	0	1	0	0	0	1	3	0	0	0	1	0	1	0	0	0	1	0	0	0	0
Seq779	TGGATGTGTGTGTTGTGTAGGTTGCTCTGAT	31	2	0	2	0	1	1	0	0	1	1	1	0	2	1	1	0	0	1	1	1	1	2	1	1	0	1	1	2
Seq780	CAGGACCGGCGGGCGGGCAGGGGGAGGCTC	30	3	0	0	1	1	0	0	0	1	1	0	1	0	0	0	1	0	0	0	0	0	2	1	2	0	0	4	2
Seq781	CTCGCCGCCGTTCCAGCGTATACACGTGTC	30	0	0	0	0	0	1	0	0	0	0	0	0	0	0	0	0	0	0	0	0	0	0	0	0	0	0	0	0
Seq782	GCGGAGGGCGGGTGGGTGGCACTTCGATG	29	0	0	1	1	0	0	0	0	0	2	0	1	0	1	0	3	1	0	0	0	0	0	0	0	0	0	0	2
Seq783	GTGGGTGGGGGGTGGTAAGTTGTGCCGAC	29	0	0	0	0	0	0	0	0	0	0	0	0	0	0	0	0	0	1	0	0	0	2	0	1	0	0	1	0
Seq784	GGAGCCGTGGGTTGGTGGGTGGTTGCTGCC	30	1	0	0	0	1	0	0	1	0	0	0	0	0	0	0	0	0	1	0	0	0	0	0	0	0	1	0	0
Seq785	GGAGCCGTGGGTGGGTAGGTGGTTGCTGCC	30	0	0	0	1	1	0	0	0	0	1	0	1	0	0	0	0	0	0	0	0	0	0	0	0	0	0	1	0
Seq786	GCGGAGGGCGGGTGGATGGCACATTCGATG	30	1	0	0	0	0	1	0	1	0	0	0	0	0	1	2	0	0	0	0	1	0	1	0	1	2	0	0	0
Seq787	GGTATTGGTTCGTAGAAAGGCTCCCTCTG	29	0	1	0	1	0	0	0	0	0	0	1	0	0	0	1	0	0	1	1	0	1	2	1	0	2	0	0	1
Seq788	GGTATTGGGTTCGTAGACAGGCTCCCTCTG	30	0	0	0	0	1	1	0	0	1	0	2	0	1	0	1	0	1	0	0	2	1	2	0	0	1	0	0	0
Seq789	GGATCCTCGGCTCGTAGGTCATTATTCTC	29	1	1	0	0	2	0	0	1	2	2	1	0	2	1	0	0	0	0	0	0	1	4	1	0	0	0	0	0
Seq790	GAGTCGCGGGTGGGTGAGTGGCCTTGCTCG	30	2	2	2	2	0	0	1	1	2	0	1	1	1	1	1	1	1	3	0	1	1	3	0	3	1	0	1	2
Seq791	CGCCGTGGGTGGGAGGGTGGAACCATTCTGG	31	1	0	0	1	0	0	0	1	0	1	1	1	0	0	1	0	0	0	0	0	0	0	0	1	1	1	1	0
Seq792	CTCGCCGCCGTTCCAGGGTATACACGGTC	29	1	5	2	0	2	0	0	0	1	2	0	2	0	4	1	0	0	2	0	0	0	2	0	1	0	0	2	0
Seq793	GGAGCCGTGGGTGGGTGGGTGGTTGCTACC	30	0	0	0	1	0	0	0	0	0	2	0	0	0	0	0	0	0	0	1	0	0	0	0	0	0	0	0	0
Seq794	GAGGTGGGAGGGAGGGTTTGACCTTGCGTG	30	1	3	0	0	1	0	0	0	1	1	0	1	1	0	3	1	3	0	0	1	0	0	1	1	0	0	0	1
Seq795	TGGGAGGGGGGGTTGGGTAGCTGCGCGGAC	30	0	0	1	0	1	0	0	0	2	1	0	3	0	1	0	1	1	0	1	1	0	2	0	5	0	0	2	1
Seq796	GAGGTGGGAAGGAGGGGTTGACCTTGCGTG	30	0	0	0	0	0	0	1	0	1	1	1	1	2	0	0	0	0	0	0	1	0	2	0	1	0	0	1	0
Seq797	CGCGGTGGGAGGGTGGGTGGAGCGTGTCG	29	0	0	0	0	0	0	0	0	0	0	0	0	0	0	0	0	0	0	1	0	0	0	0	0	0	0	0	0
Seq798	GCGGTCGTCCGAACCAGGTCTCCTGATTG	29	1	0	0	0	0	0	0	0	0	1	1	2	1	1	1	0	1	0	0	3	0	0	1	0	0	0	0	0
Seq799	GGAGCCGTGGGTGGGCGGGTGGTTGCTGCC	30	0	1	1	0	0	1	0	0	0	1	1	0	0	2	1	0	0	1	1	0	2	0	1	0	0	0	0	2
Seq800	CGCATGAGGGTATGGCGCTTGGGTATTGGC	30	2	4	0	2	1	4	3	0	1	0	1	0	2	0	1	0	2	1	0	2	1	1	1	1	0	2	0	3
Seq801	CCGGGGGGCAGGTGGGCGGAGGATATCAGG	30	2	0	1	0	0	0	1	0	0	2	1	0	1	2	0	0	1	1	0	0	1	1	0	1	1	2	0	2
Seq802	GGATCCTCGGCTCGTAGGTCAGTATTCTTC	30	0	0	0	0	0	0	0	0	1	1	0	0	0	0	0	0	0	0	0	0	0	0	0	0	0	0	0	0
Seq803	GGTATTGGGTTCGTAGCAAGGCTCCCTCTG	30	0	1	0	0	0	0	0	0	0	0	0	1	0	0	1	0	1	0	1	0	1	1	1	0	0	0	0	0
Seq804	GCGGAGGGCAGGTGGGTGGCACATTCGATG	30	1	0	1	0	0	0	0	0	0	1	0	0	1	1	0	0	1	1	0	0	1	1	0	4	1	1	0	3
Seq805	GAGGTGGAAGGGAGGGGTTGACCTTGCGTG	30	0	2	0	1	1	0	0	0	0	0	0	1	0	0	0	2	0	0	0	0	1	1	1	1	0	0	1	2
Seq806	GGATCGTCGTATCGTAGTCAGTATTCATG	29	0	1	0	3	2	0	1	0	2	1	3	2	0	1	0	0	0	1	2	1	0	3	0	1	0	0	0	1
Seq807	GCGGGTGGGTGGGGTGGTAAGTTGTGCCGAC	31	0	0	0	0	0	0	0	0	0	0	0	0	0	0	0	0	0	2	0	0	0	0	0	0	0	0	0	0
Seq808	CGCATGAGGGTCTGGCGCTGGGTATTGGC	29	1	2	2	1	1	1	1	1	0	2	0	3	2	1	1	0	0	4	0	2	3	2	0	0	2	0	0	2
Seq809	GCGGTCCGTCCGAACCAGGGCTCCTGATTG	30	3	0	1	0	1	0	0	0	0	0	0	0	0	0	0	0	0	0	0	0	1	0	1	0	1	0	0	0
Seq810	GCGCATGAGGGTCTGGCGCTTGGGTATTGGC	31	4	0	1	1	2	1	1	2	1	0	1	3	1	1	2	0	0	1	1	2	2	0	2	1	1	1	1	0
Seq811	GGAGCCGTGGGTGGGTGGGTGGTTGCTCC	29	0	1	0	1	0	1	1	0	0	0	0	0	0	0	0	0	1	0	0	0	0	0	0	2	0	0	0	0
Seq812	GCGGAGGGCGGGCGGGTGGCACATTCGATG	30	1	1	1	0	1	1	0	0	1	1	0	1	0	0	1	2	1	0	0	0	0	0	0	0	0	1	0	2
Seq813	TGGTGTGTGTGTTGTGTAGTTGCTCTGAT	29	1	1	0	0	1	2	4	0	0	0	0	1	1	0	0	0	1	0	0	1	2	1	0	2	0	0	2	1
Seq814	TGGATGTGTGTGTTTGTGTAGTTGCTCTGAT	31	0	0	2	2	2	1	1	0	1	0	0	0	0	1	1	0	1	1	2	0	0	1	0	0	0	2	0	1
Seq815	GTGGGTGGGTGGGTGGTAAGTTGTTCCGAC	30	1	0	0	0	1	0	0	0	1	1	0	0	1	1	0	0	0	0	0	0	1	0	0	0	0	0	1	0
Seq816	TGGATGTGTGTATTGTGTAGTTGCTCTGAT	30	1	0	0	0	0	1	1	0	2	1	0	0	0	0	1	2	1	0	1	0	0	0	1	1	0	0	1	2
Seq817	CGCATGAGGGTGTGGCGCTTGGGTATTGGC	30	1	2	3	4	0	4	1	0	0	0	0	3	0	0	0	0	1	2	0	3	1	0	2	0	2	0	3	0
Seq818	GCGGAGGGCGGGTGAGTGGCACATTCGATG	30	1	1	0	1	1	0	0	0	0	1	0	0	1	0	2	1	1	3	1	1	0	1	1	2	2	0	0	0
Seq819	TGGGAGGGGGGGTGGGGTAGTTGCGCGGAC	30	1	1	1	0	0	0	1	2	2	1	1	3	3	1	0	1	0	1	0	1	0	1	0	0	0	0	0	0
Seq820	CGCATGAGGCTCTGGCGCTTGGGTATTGGC	30	0	2	2	1	1	5	2	0	1	0	1	0	1	2	1	1	1	1	1	0	2	1	0	0	0	0	0	0
Seq821	GGAGCCGTGGGTGGATGGGTGGTTGCTGCC	30	0	0	0	1	0	0	0	0	0	1	0	1	0	2	0	0	1	0	0	0	0	0	0	1	0	0	1	0
Seq822	GAGGTGGGAGGAGGGGTTGACCTTGCGTG	29	0	0	0	1	0	1	0	0	0	0	0	0	1	2	1	0	1	2	0	1	0	3	0	2	0	0	0	0
Seq823	GCGGTCCGTCCGAACCAGGACTCCTGATTG	30	1	0	1	0	0	0	2	1	0	0	0	0	2	0	0	0	0	0	0	0	1	0	1	0	0	0	1	1
Seq824	TGGATGTGTGTGCTGTGTAGTTGCTCTGAT	30	2	0	1	2	0	1	0	1	0	1	0	1	1	0	0	0	0	0	0	0	1	0	1	0	0	0	1	0
Seq825	GAGGTGGGAGGGAGTGGTTGACCTTGCGTG	30	0	0	0	5	1	0	2	0	1	0	0	0	0	1	1	0	2	0	1	0	1	1	1	2	0	0	1	0
Seq826	GGATCCTCGGCTCGTAGGTCTGTATTCTC	29	2	0	0	0	0	0	1	0	1	0	1	0	0	0	0	0	0	0	0	0	0	1	2	0	0	1	1	0
Seq827	CTCGCCGCCGTTCCAGGCTATACACGTGTC	30	0	0	0	0	0	0	0	0	0	0	0	1	0	0	0	0	0	0	0	1	0	0	0	0	0	1	0	0
Seq828	GAGGTGGGAGGGAGGGGTTTACCTTGCGTG	30	0	3	0	0	0	1	1	2	0	1	1	1	1	1	2	0	2	0	2	1	0	0	3	1	2	0	1	4
Seq829	GGTATTGGGTTCCTAGAAAGGCTCCCTCTG	30	0	0	0	0	0	0	0	0	0	0	1	1	0	0	0	0	0	0	0	0	0	0	1	0	0	1	0	0
Seq830	TGGGAGGGGGGGTGGGTAGTTGCGCGGAC	29	0	2	0	0	0	1	0	3	0	1	0	2	0	2	4	1	2	2	2	1	2	0	1	1	2	1	0	2
Seq831	GGGAGGGGGGGTTGGGTAGTTGCGCGGAC	29	0	2	2	2	1	1	1	1	0	0	0	0	0	1	2	2	0	1	0	3	0	2	0	0	1	0	0	3
Seq832	CAGGCCGTGGGAGGGTGGGTGTAGCCTGG	29	0	1	2	0	0	0	0	0	0	5	2	2	0	0	1	2	0	1	1	1	1	2	0	3	3	1	3	1
Seq833	GGAGCCGTGGGTGGGTGGGTGGTGCTGCC	29	0	1	0	0	0	0	0	0	0	0	0	0	0	0	0	0	0	0	0	0	0	0	0	0	0	0	0	0
Seq834	GGATCCTCTGCTCGTAGGTCAGTATTCTC	29	0	0	0	0	1	0	1	0	0	1	1	0	1	0	4	0	0	0	0	1	0	1	1	1	0	0	1	0
Seq835	GGAGTCGTGGGTGGGTGGGTGGTTGCTGCC	30	0	0	0	0	0	0	0	0	0	1	0	0	0	0	0	0	0	0	0	0	0	1	0	0	0	0	0	0
Seq836	TGGATGTGTGTGTTTGTAGTTGCTCTGAT	29	0	0	0	0	0	1	0	0	0	1	1	1	0	3	0	1	0	1	0	1	0	0	1	2	0	0	1	1
Seq837	GCGGTCCGTCCGACCAGGTCTCCTGATTG	29	0	0	0	0	0	0	0	0	1	0	0	2	0	0	0	0	0	2	1	1	0	2	0	2	1	3	1	1
Seq838	GGTTTTGGGTTCGTAGAAAGGCTCCCTCTG	30	0	0	1	0	0	0	2	0	0	0	0	0	0	0	1	0	2	1	0	0	0	0	0	0	0	0	2	0
Seq839	GGATCGTCGTATCGTATGTCAGTATTCATG	30	1	0	1	0	3	1	0	0	0	0	1	0	2	0	1	0	1	2	2	1	2	1	0	1	0	0	1	1
Seq840	CGGCGGGTGGGTGGGCGGAGATTTACGTC	29	0	0	2	0	0	0	0	2	1	2	1	3	2	1	0	1	2	1	0	1	0	0	1	1	1	0	2	5
Seq841	TGGGAGGGGGGGTTGGGTAGTTCGCGGAC	29	1	1	0	1	1	0	1	3	0	1	1	1	1	0	2	1	1	0	1	2	2	2	0	1	1	1	0	4
Seq842	GGATCCCCGCAGCGTGGGTCAGTATTCTTC	30	1	0	0	1	0	0	0	0	0	0	0	0	2	0	0	0	1	0	0	1	0	0	0	0	0	0	0	0
Seq843	CGCATGAGGGTCTGGCGCTTGGCTATTGGC	30	0	2	2	1	1	6	2	0	1	0	0	0	1	0	1	0	1	2	1	2	1	0	0	1	0	0	0	0
Seq844	CGCATGAGGGTCTGGCGCTTGGGTATGGGC	30	1	0	0	2	3	4	0	0	1	0	0	1	2	2	0	1	2	2	0	1	1	0	0	0	0	2	0	0
Seq845	TGGGAGGGGGGGTTAGGTAGTTGCGCGGAC	30	0	0	1	0	1	0	1	0	1	3	0	0	1	0	0	3	0	1	0	0	0	1	0	3	0	0	3	1
Seq846	TGGATGTGTGTGTTGTGTAGTTGCCCTGAT	30	0	1	0	1	1	0	3	1	0	0	1	1	0	0	0	0	0	1	0	0	1	0	0	0	1	1	0	1
Seq847	TGGATGTGTGTGTTGTATAGTTGCTCTGAT	30	0	1	0	0	0	0	1	1	1	1	0	1	1	0	0	0	1	0	0	0	2	0	1	1	2	0	0	0
Seq848	GCGGTCCGTCCGAACCAGGTCTCCTGCTTG	30	0	0	0	0	0	0	0	0	1	0	0	0	0	1	2	0	1	0	0	0	0	0	0	0	0	0	0	0
Seq849	GCGGAGGGCGGGTGGGTGGCCATTCGATG	29	1	0	2	0	0	0	0	0	1	0	0	2	0	0	0	2	2	0	1	1	1	0	0	1	0	0	0	3
Seq850	GGAGCCGTGAGTGGGTGGGTGGTTGCTGCC	30	0	0	0	0	0	1	0	0	0	0	1	0	0	0	0	0	0	0	0	0	0	1	0	0	0	0	0	2
Seq851	GAGGTGGGAGGTAGGGGTTGACCTTGCGTG	30	0	0	1	1	0	0	2	0	0	1	0	3	0	1	1	1	0	1	0	2	0	0	0	2	0	0	1	1
Seq852	GGAGCCGTTGGTGGGTGGGTGGTTGCTGCC	30	0	0	0	0	0	0	0	0	0	0	0	0	0	0	0	0	0	1	0	1	0	0	0	0	0	0	0	1
Seq853	GGATCCTCGGCTCTTAGGTCAGTATTCTC	29	2	0	0	0	2	0	0	0	1	0	0	0	2	1	0	0	0	1	0	2	2	1	1	0	0	0	5	0
Seq854	CACCGAGTGTGGGTGGGGGGGTGTATTTG	29	1	2	0	3	2	0	0	4	0	1	0	0	0	0	0	2	0	3	0	1	0	7	0	0	2	0	1	5
Seq855	CCGGGGGGCGGGTGGGCGGAGAATATCAGG	30	1	0	1	0	0	1	0	0	0	3	0	0	0	0	3	0	0	2	0	2	1	1	1	2	0	0	1	1
Seq856	GCTGGTGGGTGGGTGGCTCATAGTTTTTTG	30	0	0	1	3	0	1	0	2	0	0	0	2	0	0	0	0	0	2	1	2	0	0	0	0	0	0	0	1
Seq857	GGATCCTCGGCTCGTAGTTCAGTATTCTC	29	0	0	0	0	1	0	0	0	2	1	1	0	1	0	1	0	1	0	0	0	0	2	0	2	0	1	2	0
Seq858	CAGGACCGCGGGCGGGCGGGGGGAGGCTC	29	0	2	0	1	0	0	2	1	0	1	1	0	0	2	0	0	0	1	0	2	1	6	0	0	0	0	1	3
Seq859	GCGGGTGGGTGGGTGGTAATTTGTGCCGAC	30	0	0	0	1	0	0	1	1	0	0	0	0	1	0	0	1	0	1	0	2	0	0	0	0	0	0	0	1
Seq860	GCGGAGGGGCGGGTGGGTGGCACATTCGATG	31	0	1	0	0	0	1	0	2	0	1	0	2	0	0	1	0	0	2	0	1	0	1	1	0	0	1	0	0
Seq861	GCGGGTGGGTGGGTGGTAAGTTGAGCCGAC	30	0	1	0	0	0	0	0	1	0	0	0	0	0	0	0	0	0	0	0	0	0	0	0	1	1	0	0	0
Seq862	GGTATTGGGTTCGTATAAAGGCTCCCTCTG	30	0	0	0	0	3	0	2	1	0	0	0	0	0	1	2	0	2	0	1	1	0	0	0	0	1	0	0	1
Seq863	GAGGTGGGAGGGAGGGGTGACCTTGCGTG	29	0	1	0	0	0	0	0	0	1	2	0	1	0	4	0	2	0	0	0	1	0	0	0	1	0	1	2	2
Seq864	CTCGCCGCCGTTCCCGGGTATACACGTGTC	30	0	0	0	0	0	0	0	1	0	0	0	0	0	0	0	0	0	0	0	0	0	0	0	0	0	1	0	0
Seq865	GAGGTGGGAGGGAGGGGTTGACCTTGCGT	29	0	0	0	1	0	2	0	2	0	1	0	1	1	0	0	2	1	0	1	0	0	0	3	1	0	0	0	1
Seq866	GCGGAGGGCGGGTGGGTGGCACATTGATG	29	0	1	0	2	0	0	0	5	0	2	0	1	0	3	1	1	0	0	0	2	0	2	1	0	0	2	1	0
Seq867	GCGGAGGGCGGGTGGGTGGCACATTCAATG	30	0	2	1	0	0	0	0	1	0	1	0	0	0	0	0	0	1	1	0	0	0	1	1	0	0	0	2	0
Seq868	CAGGACCGGCGGGCGGGCGAGGGGAGGCTC	30	1	0	0	0	1	0	0	1	0	1	1	1	0	1	0	0	0	0	1	0	0	2	1	1	0	0	0	3
Seq869	GTGGGTGGGTGGGTGGTTAGTTGTGCCGAC	30	0	0	0	0	0	0	0	0	0	0	0	1	0	0	0	0	0	0	0	0	0	0	0	0	0	0	0	0
Seq870	GGATCGTCGTATCGTAGGTCTGTATTCATG	30	0	0	0	0	0	0	0	1	1	0	0	0	0	0	0	0	1	0	0	1	2	0	1	0	0	0	0	1
Seq871	GGATCCCCCCATCGTGGGTCAGTATTCTTC	30	0	0	0	0	0	0	0	0	0	0	0	0	0	0	0	0	0	0	0	0	0	0	0	0	0	0	0	0
Seq872	CTCGCCGCCGTTCCAGGGAATACACGTGTC	30	0	0	0	0	0	0	1	0	0	0	0	0	0	0	0	0	0	1	1	0	0	0	0	0	0	0	1	0
Seq873	GAGGTGGGAGGGAGGGGTTGACATTGCGTG	30	0	1	1	0	0	0	0	0	0	3	1	2	0	0	0	0	0	2	0	0	0	0	2	0	0	0	1	0
Seq874	GCGGAGGGCGGGTGGGTGGTACATTCGATG	30	0	0	1	0	0	0	0	0	0	1	0	0	0	0	0	0	1	0	0	0	0	1	0	0	0	0	0	0
Seq875	GGTATTTGGTTCGTAGAAAGGCTCCCTCTG	30	0	0	0	0	1	1	1	1	0	0	1	0	0	0	0	0	0	0	0	1	3	0	1	0	2	0	2	0
Seq876	AGGATCCCCGCATCGTGGGTCAGTATTCTTC	31	0	0	0	0	0	0	0	0	0	0	1	1	0	0	0	0	0	0	0	1	2	0	0	1	0	0	0	0
Seq877	GGATCCCCGCTTCGTGGGTCAGTATTCTTC	30	1	0	0	0	0	0	1	0	0	0	0	1	0	0	0	0	0	0	0	0	1	0	0	0	0	0	1	0
Seq878	GCGGTCCTTCCGAACCAGGTCTCCTGATTG	30	1	0	0	1	1	0	0	0	1	1	2	0	0	1	0	0	1	0	0	1	0	2	0	1	0	0	1	0
Seq879	CGCATGAGGGTCTGGCGCTTGGGGTATTGGC	31	0	2	1	2	0	3	1	3	0	0	3	1	0	2	0	2	0	1	1	0	0	0	0	2	0	0	0	4
Seq880	GCGGTCCGTCCGAAACCAGGTCTCCTGATTG	31	0	0	0	0	0	0	1	0	0	1	0	0	0	0	0	0	0	0	0	1	0	1	0	1	1	1	0	1
Seq881	TGGATGTGTGTGTTGTGTAGTTGCCTCTGAT	31	1	1	0	0	0	1	0	0	0	0	0	2	0	0	1	1	0	3	0	2	2	0	2	0	0	1	2	2
Seq882	GAGGTGGGAGGGATGGGTTGACCTTGCGTG	30	0	0	1	1	1	2	2	0	0	0	2	1	0	0	0	0	0	0	0	2	1	1	0	1	3	0	1	3
Seq883	GAGGTGGGAGGGAGGGGTTGACCTTTCGTG	30	0	4	1	1	1	0	0	0	0	0	0	2	0	1	2	0	0	1	1	2	2	1	0	2	2	0	0	6
Seq884	CGGCGGGTTGGTGGGCGGAGATTTAACGTC	30	1	0	1	0	0	0	0	0	0	0	0	0	0	0	0	0	1	1	1	0	1	0	0	0	0	0	0	0
Seq885	CCGGGGGGCGGGTAGGCGGAGGATATCAGG	30	0	1	1	0	0	0	1	0	1	0	0	0	1	0	0	0	0	0	1	1	0	3	1	1	1	0	0	1
Seq886	CCGGGGGGCGGGTGGGTGGAGGATATCAGG	30	0	0	0	1	0	0	0	1	2	0	0	0	0	0	0	0	0	0	0	1	0	0	0	0	0	1	1	1
Seq887	GCGGGTGGGTGGGTGGAGATTTAACGTC	28	0	0	0	0	0	0	0	0	0	0	0	0	0	0	0	0	0	0	0	0	0	0	0	0	0	0	0	0
Seq888	GCGGTCCGTCCGAACCAGGGTCTCCTGATTG	31	0	0	0	0	0	0	0	0	0	0	0	0	1	0	0	0	1	2	0	1	1	0	1	0	0	0	0	0
Seq889	CGCGGGTGGGTGGGTGGTAAGTTGTGCCGAC	31	0	1	1	0	0	0	0	0	0	0	0	0	1	0	0	0	0	0	0	2	0	0	0	0	0	0	1	0
Seq890	GGATCCCCGCATCGTGGGTCAGTTTTCTTC	30	0	0	0	0	0	0	0	0	0	0	0	0	0	0	0	0	1	0	0	0	1	0	0	0	0	0	1	0
Seq891	GAGGTGGGAGTGAGGGGTTGACCTTGCGTG	30	0	1	0	1	0	0	1	0	0	3	0	1	1	0	0	1	0	1	1	1	0	2	1	0	1	0	1	0
Seq892	GCGGGTGGGTGGGTGGTAAGTTGTGGCCGAC	31	0	0	0	0	0	0	0	0	0	0	0	1	0	0	1	1	0	0	0	0	0	0	0	0	0	1	0	0
Seq893	TGGGAGGGGGGGTCGGGTAGTTGCGCGGAC	30	0	2	0	2	0	1	0	0	1	0	0	0	1	2	0	2	0	2	0	1	0	2	0	0	0	0	3	6
Seq894	GTGGGTGGGTGGGTGGTAAAGTTGTGCCGAC	31	0	0	0	0	0	0	0	0	0	0	0	0	0	0	0	0	0	1	0	0	0	1	0	0	0	0	1	0
Seq895	GGATCGTCGTATCGTAGGACAGTATTCATG	30	1	0	0	0	1	0	0	0	0	1	0	0	0	0	0	0	1	0	0	0	1	0	0	0	0	0	0	0
Seq896	GCGGGTGGGTGGGTGGCTCATAGTTTTTG	29	0	2	0	0	0	0	0	0	0	1	0	0	0	1	0	0	0	0	0	1	0	0	0	3	0	1	2	3
Seq897	GGAGCCGTGGGTGGGTGGGTAGTTGCTGCC	30	0	0	0	0	0	0	0	0	0	0	1	0	0	1	1	0	2	0	0	1	0	2	0	0	0	0	1	1
Seq898	GTGGGTGGGTGGGTGGTAAGTTGTGGCCGAC	31	0	0	1	0	0	0	1	0	0	0	0	0	1	0	0	0	0	0	0	0	0	0	0	0	0	0	0	0
Seq899	CTCGCCGCCGTTCCAGGGTATACACGAGTC	30	0	0	0	0	0	0	0	0	0	0	0	0	0	0	0	0	0	0	1	0	0	0	0	0	0	0	0	0
Seq900	GGATCCCCGCAACGTGGGTCAGTATTCTTC	30	0	0	0	0	0	0	0	0	0	0	0	0	0	1	0	0	1	0	0	0	0	0	1	1	0	0	0	0
Seq901	GCGGGTGGGTGGCTGGTAAGTTGTGCCGAC	30	0	0	0	0	0	0	0	0	0	1	0	0	0	0	0	0	0	0	0	0	1	0	0	2	0	0	0	0
Seq902	GAGTCGCGGGTGAGTGGGTGGCCTTGCTCG	30	0	4	0	1	1	1	2	0	0	0	0	2	0	1	2	1	1	1	0	0	0	2	2	3	1	0	0	1
Seq903	CTAGCCGCCGTTCCAGGGTATACACGTGTC	30	0	0	0	0	0	0	0	2	0	0	0	0	0	0	0	0	0	0	0	0	0	0	0	0	0	1	0	0
Seq904	GTGGGTGGGTGGGTGGTAAGGTTGTGCCGAC	31	0	0	1	0	1	0	0	0	0	0	0	0	0	0	0	0	0	0	0	0	0	0	0	0	0	0	0	1
Seq905	GCGGAGGGCGGGTAGGTGGCACATTCGATG	30	0	2	0	0	0	0	0	0	0	4	0	0	1	0	0	1	0	0	0	0	0	0	0	0	0	0	0	1
Seq906	GGAGCCGTGGGTGGGTGGGTGGTTACTGCC	30	0	0	0	1	0	0	2	0	0	0	0	1	0	1	0	0	0	1	1	0	0	0	0	0	1	0	1	0
Seq907	GCGGGAGGGTGGGTGGTAAGTTGTGCCGAC	30	0	0	0	0	0	1	0	0	0	0	0	0	0	0	0	0	0	0	0	0	1	0	0	0	0	0	0	0
Seq908	CTCCCCGCCGTTCCAGGGTATACACGTGTC	30	0	0	0	0	0	0	0	0	0	0	0	0	0	0	0	0	0	0	2	0	0	1	0	0	0	0	0	0
Seq909	CAGGACCGGCGGGCGGGCGGGGAGAGGCTC	30	0	2	1	0	0	0	0	0	1	1	0	1	0	0	0	3	0	0	0	0	1	2	0	3	1	1	1	0
Seq910	GCCGGGGGGCGGGTGGGCGGAGGATATCAGG	31	0	0	1	2	0	2	0	1	0	1	0	1	0	0	0	0	2	1	0	1	1	0	1	0	0	2	3	0
Seq911	CAGGACCGGCGGGCGGGCGTGGGGAGGCTC	30	1	0	0	1	0	0	0	1	0	0	0	0	0	0	0	0	0	0	0	0	0	0	0	0	0	0	0	0
Seq912	GGAGCCGTGGGTGGGTGGGTGATTGCTGCC	30	0	0	0	1	0	0	1	0	0	0	0	0	0	0	0	0	0	0	1	0	0	1	0	0	2	0	0	3
Seq913	GCGGGTGGGTGGGTGGTAAAGTTGTGCCGAC	31	0	0	0	0	0	0	0	0	0	0	0	0	1	1	1	0	0	0	1	0	1	1	0	0	0	0	0	0
Seq914	GGTATTGGGTTCGTAGAAAGGCTCCCTCAG	30	0	0	0	0	1	0	1	0	0	0	0	0	1	0	2	0	0	0	3	1	1	0	1	0	0	0	0	0
Seq915	CCGGGGGGCGAGTGGGCGGAGGATATCAGG	30	0	0	1	0	0	0	0	0	0	0	1	1	0	1	2	1	0	2	0	1	0	4	0	0	1	0	0	2
Seq916	CACCGAGTGTGGGTGGAGGGGTGGTATTTG	30	0	0	0	1	1	1	0	0	1	4	0	0	1	1	2	2	0	2	0	0	0	3	0	0	1	0	1	2
Seq917	GGTAATGGGTTCGTAGAAAGGCTCCCTCTG	30	0	0	0	0	1	1	1	0	1	0	1	0	0	0	0	0	0	0	1	0	0	0	0	0	1	1	0	0
Seq918	GTCGGTGGGTGGGTGGTAAGTTGTGCCGAC	30	0	1	0	0	0	0	0	1	0	0	0	0	0	0	0	0	0	0	0	0	0	0	0	0	0	0	0	0
Seq919	GCGGGGGGTGGGTGGTAAGTTGTGCCGAC	29	0	0	0	0	0	0	0	0	0	0	0	0	0	0	0	0	0	0	0	1	0	1	0	0	0	0	0	0
Seq920	CTCGCCGCCGTTCCAGGGTATACCCGTGTC	30	0	0	0	1	0	0	0	0	0	0	0	0	0	0	1	0	0	0	0	0	0	0	0	0	1	0	1	0
Seq921	GCGGTCCGTCCGAACCAGGTCTCCGGATTG	30	2	1	0	0	2	0	0	0	0	0	1	1	1	1	1	0	0	0	0	0	1	1	1	0	1	2	0	0
Seq922	GGATCGTCGTATCGGAGGTCAGTATTCATG	30	0	1	0	0	0	0	0	0	0	0	0	0	0	0	1	0	0	0	0	0	0	0	0	0	0	0	0	0
Seq923	CGCATTGAGGGTCTGGCGCTTGGGTATTGGC	31	3	0	1	1	0	0	1	0	1	4	0	1	0	2	1	3	0	2	0	0	1	1	0	1	0	0	1	3
Seq924	CGCATGAGGGTCTGGAGCTTGGGTATTGGC	30	3	2	1	1	0	1	0	3	0	0	0	1	0	0	4	1	1	0	1	1	4	1	0	0	1	2	3	4
Seq925	GCGGGTGGGTGGGTGGTTAGTTGTGCCGAC	30	0	0	0	0	0	1	0	0	0	0	0	0	0	0	1	0	0	0	0	1	0	0	0	0	0	0	0	0
Seq926	GCGGGCGGGTGGGTGGCTCATAGTTTTTTG	30	1	2	3	0	0	1	1	1	2	0	0	0	1	0	1	0	0	2	0	0	0	0	2	1	0	1	1	1
Seq927	GCCGTGGGTGGGAGGGTGGAACAATTCTGG	30	0	0	1	0	0	0	0	0	0	0	0	0	0	0	0	0	1	0	0	0	0	0	0	0	0	0	0	1
Seq928	GCGGAGGGCGTGTGGGTGGCACATTCGATG	30	0	0	0	0	1	0	0	1	0	0	0	0	0	0	0	0	0	1	0	0	0	0	1	0	1	0	0	0
Seq929	GCGGTCCGTCCGAACCAGGTCTCCTGATG	29	1	3	0	0	0	0	0	0	0	0	0	0	0	1	1	0	0	0	0	0	0	0	0	0	0	1	1	0
Seq930	TGAATGTGTGTGTTGTGTAGTTGCTCTGAT	30	1	0	0	1	1	0	0	0	0	0	0	2	0	1	0	2	1	0	1	1	1	1	0	1	0	0	0	1
Seq931	CTCGCCGCCGTTCCAGGGTATACTCGTGTC	30	0	0	1	0	0	0	0	0	0	0	0	0	0	0	0	0	0	1	1	0	0	1	0	1	0	2	0	1
Seq932	CGGCGGGTGGGGGGGTGGAGATTAACGTC	29	0	0	0	0	0	0	1	0	1	4	0	1	0	1	0	0	0	2	0	2	0	2	0	2	1	0	0	1
Seq933	CTCGCCGCCGTTCCAGGGTCTACACGTGTC	30	0	0	0	0	0	0	0	1	1	0	0	0	0	0	0	0	0	0	0	0	0	0	0	0	0	0	0	0
Seq934	GAACGCACTCGCAGGGCTTGGTGTATATGG	30	0	2	0	0	0	1	0	2	1	0	0	1	1	0	0	1	1	0	1	1	0	0	0	0	0	0	0	0
Seq935	GGAGCCGTGGGTGGGTGGGTGGTCGCTGCC	30	1	0	0	0	0	1	0	0	0	0	0	0	0	0	0	0	0	1	0	0	0	0	1	0	0	0	0	0
Seq936	AAGGTGGGAGGGAGGGGTTGACCTTGCGTG	30	1	2	0	1	0	0	0	1	1	0	0	1	1	2	0	0	0	0	0	0	0	1	0	0	2	0	0	1
Seq937	GCGGGTGGGTGGGCGGCTCATAGTTTTTTG	30	2	0	0	2	1	1	0	2	0	2	0	0	0	0	0	2	1	1	0	0	1	3	2	1	0	0	2	1
Seq938	TGGGAGGGGGGGCTGGGTAGTTGCGCGGAC	30	1	2	2	0	0	0	0	0	0	2	0	0	1	0	0	0	0	0	1	1	0	0	0	0	1	0	1	3
Seq939	CCGGGGGGCGGGTGGGCAGAGGATATCAGG	30	1	1	0	1	1	0	0	0	0	0	0	0	1	0	1	1	0	0	0	3	0	2	0	0	1	0	2	1
Seq940	GGTATAGGGTTCGTAGAAAGGCTCCCTCTG	30	1	1	1	0	0	1	1	0	1	0	0	0	0	0	1	1	0	0	0	0	2	0	1	0	0	0	0	0
Seq941	GGATCGTCGTATCGTAGGTCAGTATTCAT	29	0	0	0	0	1	0	4	0	0	1	0	0	0	0	1	1	0	0	0	0	1	1	2	0	1	0	0	0
Seq942	CAGGACCGGCGGGCGGGCGGAGGGAGGCTC	30	0	1	0	1	1	0	0	1	0	3	0	1	0	1	2	0	0	1	0	1	0	1	0	1	2	3	1	1
Seq943	GGATCCCCGCATCGTGGGTCGTATTCTTC	29	0	1	0	0	0	0	0	1	0	1	0	0	0	0	0	0	0	0	0	0	0	2	0	2	0	0	0	0
Seq944	GGAGCCGTAGGTGGGTGGGTGGTTGCTGCC	30	0	0	0	0	0	0	0	0	0	1	0	0	0	0	0	0	0	0	0	0	0	1	0	1	1	0	0	2
Seq945	CGGCGGGGGGGGGGGTGGAGATTTAACGTC	30	1	0	0	1	0	0	0	1	0	0	0	0	0	0	0	0	0	0	0	0	1	1	0	0	0	1	0	2
Seq946	GCGGGTGGGCGGGTGGCTCATAGTTTTTTG	30	0	0	0	1	1	1	0	1	1	0	0	0	0	0	2	2	0	2	0	3	0	1	0	0	0	2	0	2
Seq947	CGCAAGAGGGTCTGGCGCTTGGGTATTGGC	30	1	2	3	0	1	2	1	1	1	2	0	1	1	0	1	0	2	0	1	0	3	0	2	1	0	2	2	2
Seq948	CGCGGTGGGAGGGTGGGCGGAGCGTGGTCG	30	0	1	0	0	0	1	1	2	0	0	0	0	0	1	0	0	0	2	0	1	1	1	1	1	2	0	0	2
Seq949	CGCATGAGGGTCTGGCGTTGGGTATTGGC	29	3	2	1	1	1	0	2	0	0	3	0	1	0	1	1	0	1	1	1	1	0	4	0	2	1	0	2	1
Seq950	GAGTCGCGGGTGGGTGGGTGGCCTTGCCCG	30	5	2	2	1	0	1	1	0	0	0	0	2	0	0	1	0	1	2	1	0	1	2	0	2	1	0	0	0
Seq951	GCGGGTGGGGGGTGGTAAGTTGTGCCGAC	29	0	0	0	0	0	0	1	1	1	1	0	1	0	0	1	0	0	0	0	0	0	0	0	0	0	0	0	0
Seq952	TGGGAGGGGGAGTTGGGTAGTTGCGCGGAC	30	0	1	2	1	2	0	0	0	0	1	0	1	0	1	0	0	0	3	0	1	0	3	0	1	1	2	1	1
Seq953	GAACGCACTCGCAGGGCTGGTGTCTATGG	29	0	1	1	1	0	0	1	0	0	3	0	0	0	3	2	1	0	1	0	2	0	0	0	0	0	2	1	3
Seq954	GAGTCGCGGGTGGGCGGGTGGCCTTGCTCG	30	0	0	3	1	0	0	1	2	1	2	1	0	1	0	2	0	0	3	1	2	2	2	0	1	0	1	2	2
Seq955	GAGTCCGGGTGGGTGGGTGGCCTTGCTCG	29	0	1	2	1	2	0	0	0	0	3	1	1	2	0	3	0	0	1	0	1	0	1	1	2	2	1	2	2
Seq956	TGGATGTGTGTGTTGTGTAGTTGCTCCTGAT	31	0	0	0	0	0	1	2	1	1	1	2	1	0	0	0	0	0	0	2	0	2	2	3	0	0	1	2	2
Seq957	GGAGCCGTGGGTGGGTGGATGGTTGCTGCC	30	0	0	0	1	0	0	0	1	1	0	0	0	0	0	0	0	0	0	0	0	0	0	0	0	1	0	2	0
Seq958	CGAGGTGGGAGGGAGGGGTTGACCTTGCGTG	31	0	0	0	2	0	2	1	1	0	1	0	0	1	0	1	1	0	0	0	1	0	1	0	2	0	1	0	1
Seq959	CGCGGTGGAGGGTGGGTGGAGCGTGGTCG	29	0	1	1	0	0	0	0	1	0	1	0	2	0	1	1	1	0	2	0	0	1	4	0	2	1	0	3	4
Seq960	CGCATGAGGGTCTGGCGATTGGGTATTGGC	30	0	4	1	0	0	3	1	2	0	2	1	0	1	0	0	0	1	2	1	1	0	1	0	0	0	0	3	1
Seq961	GGAGCCGTGGATGGGTGGGTGGTTGCTGCC	30	0	0	0	0	0	0	0	0	0	0	0	1	0	0	0	0	0	0	0	3	0	1	0	0	1	0	1	3
Seq962	TGGTATTGGGTTCGTAGAAAGGCTCCCTCTG	31	0	0	0	1	0	1	0	0	0	0	0	0	1	1	0	0	0	0	1	0	1	0	2	0	0	0	1	1
Seq963	CCGGAGGGCGGGTGGGCGGAGGATATCAGG	30	0	0	0	1	0	0	0	0	0	1	0	2	0	3	0	0	0	1	1	1	0	4	0	0	0	0	0	2
Seq964	CTCGACGCCGTTCCAGGGTATACACGTGTC	30	0	0	0	0	0	0	0	0	0	0	0	0	0	0	0	0	0	1	0	0	0	0	0	0	0	0	0	0
Seq965	GGATCCCCGCATCGTGGGTCAGTATTCATC	30	0	0	0	0	0	0	0	0	1	0	0	0	0	0	0	0	0	0	0	0	1	0	0	0	0	0	1	0
Seq966	GCCGTGGGTGGGAGGGTGGAACCTTTCTGG	30	0	0	0	0	0	0	0	0	0	1	0	0	0	0	0	0	0	0	0	0	0	0	0	0	0	0	0	0
Seq967	CCGGGGGGGCGGGTGGGCGGAGGATATCAGG	31	1	0	0	2	0	0	0	0	2	0	0	1	1	1	3	1	2	0	2	4	1	0	1	1	0	0	4	4
Seq968	CCGGGGGGCGGGTGGGCGGAAGATATCAGG	30	0	0	1	2	0	1	0	1	1	0	0	1	1	0	0	0	1	1	1	1	1	2	2	1	1	0	0	1
Seq969	GCGGGTGGGTGGGTGGTAAGTTGTTCCGAC	30	1	0	0	0	0	0	0	0	0	0	0	0	0	0	0	0	0	0	0	2	0	0	0	0	0	0	1	0
Seq970	GTGGGTGGGTGGGTGGTAAGTTGTCCCGAC	30	1	0	0	0	0	0	0	0	0	0	0	0	1	0	0	0	0	0	0	0	1	0	0	0	0	0	1	0
Seq971	CGGCGGGTGGTTGGGTGGAGATTTAACGTC	30	0	0	0	0	0	0	0	0	0	1	0	0	0	0	0	0	0	0	0	0	0	0	0	0	0	0	0	0
Seq972	GGATCCCCGCATAGTGGGTCAGTATTCTTC	30	0	0	0	0	0	0	0	0	0	0	1	2	0	0	0	0	0	0	0	0	0	0	0	0	0	0	0	0
Seq973	CCGGGGGGCGGGTGAGCGGAGGATATCAGG	30	0	1	0	0	0	0	0	2	1	1	1	0	0	1	1	0	0	1	0	0	0	2	0	2	4	1	2	0
Seq974	GCGGAGGGCGGGTGGGTGGCACGTTCGATG	30	1	0	0	0	0	0	0	0	0	0	1	0	0	0	1	1	0	0	0	0	0	0	0	0	0	0	1	1
Seq975	GGAGCCGTGGGCGGGTGGGTGGTTGCTGCC	30	0	0	1	0	0	0	0	0	0	0	0	0	0	0	0	0	1	1	0	0	0	1	0	0	0	0	0	0
Seq976	GAGTCGCGGGTGGGTGGGCGGCCTTGCTCG	30	1	0	1	0	0	2	0	0	0	0	0	0	0	0	0	2	1	1	1	2	1	2	0	2	1	2	1	0
Seq977	GGAGCCGTGGGTAGGTGGGTGGTTGCTGCC	30	0	0	0	0	0	0	0	0	0	0	0	0	0	0	0	1	0	0	0	0	0	0	1	0	2	0	0	0
Seq978	GAGTCGCGGGTGGGTAGGTGGCCTTGCTCG	30	1	2	0	2	0	1	0	0	0	1	0	0	4	3	1	2	1	0	0	1	1	1	0	1	0	1	2	2
Seq979	GGAACCTCGGCTCGTAGGTCAGTATTCTC	29	2	0	0	0	0	0	1	0	0	0	0	0	0	0	0	0	0	0	0	0	2	0	1	0	2	0	0	0
Seq980	GCGGTCCGTCCGAACCAGGTCTCATGATTG	30	1	0	0	0	2	0	0	0	0	1	1	1	0	0	0	0	0	0	0	1	0	0	0	0	0	0	1	0
Seq981	GAACGCACTCGCAGGGCTTGGTGACTATGG	30	0	0	0	1	1	1	1	1	0	0	0	0	0	1	1	0	0	0	1	0	0	0	1	0	0	0	0	0
Seq982	CCGGGGGGCGGGGTGGGCGGAGGATATCAGG	31	1	1	5	1	0	0	2	1	0	1	1	0	1	1	0	0	0	0	0	0	1	1	0	2	0	0	2	1
Seq983	TGGATGTGTGTGTTGTGTAGTTGCTCTGGAT	31	0	1	0	1	1	0	0	0	0	1	0	0	1	0	0	0	0	0	0	0	0	0	1	4	0	0	0	0
Seq984	GAACGCACACGCAGGGCTTGGTGTCTATGG	30	0	0	0	0	0	0	2	1	0	0	1	0	0	1	0	0	0	0	0	0	0	0	0	0	0	1	0	0
Seq985	CGCATGAGGGTCTGGCGCTAGGGTATTGGC	30	1	3	0	2	1	1	1	1	1	1	1	0	1	3	1	0	0	0	0	1	1	1	1	2	0	0	1	0
Seq986	TGGATGTGTATGTTGTGTAGTTGCTCTGAT	30	0	1	0	0	0	0	2	0	0	0	1	0	1	0	1	2	0	0	0	0	0	0	0	0	0	0	0	2
Seq987	GCCGTGGGTGGGAGGGTGGAACCAATCTGG	30	0	1	0	0	0	0	0	0	0	1	0	0	0	1	0	0	0	0	0	0	0	1	0	0	0	0	0	0
Seq988	GCGGGTGGGTTGGTGGCTCATAGTTTTTTG	30	0	1	0	1	0	1	1	1	0	0	0	0	0	0	0	0	0	0	0	1	0	1	0	0	0	1	0	2
Seq989	GCCGTGGGTGGGAGGTTGGAACCATTCTGG	30	0	0	0	0	0	0	0	0	0	0	0	0	0	0	1	0	0	0	0	3	0	1	0	1	0	0	0	0
Seq990	CCGGGGGGCGGGTTGGCGGAGGATATCAGG	30	0	1	0	0	0	0	1	1	2	0	0	1	0	2	0	0	0	0	1	0	0	0	0	0	0	1	2	0
Seq991	GGAGCCGTGGGTGGGTGGGCGGTTGCTGCC	30	0	0	1	1	0	0	0	1	0	0	1	0	0	0	0	0	0	1	0	0	0	0	0	0	0	0	0	1
Seq992	CAGGCCGTGGGAGGGTGAGTGGTAGCCTGG	30	0	1	0	0	0	0	0	0	0	2	1	1	0	2	1	1	0	0	0	0	0	1	0	0	2	1	0	0
Seq993	GGAGCCGTGGGTGGGTGTGTGGTTGCTGCC	30	1	1	0	0	0	0	0	1	0	0	0	1	0	0	1	0	0	0	0	1	0	2	0	0	0	0	0	0
Seq994	GTGGTCCGTCCGAACCAGGTCTCCTGATTG	30	0	1	0	0	0	0	0	0	0	0	0	0	0	0	0	0	0	0	0	0	0	0	0	0	0	0	0	0
Seq995	TGGATTGTGTGTGTTGTGTAGTTGCTCTGAT	31	0	0	0	0	0	0	1	0	0	0	1	0	0	0	0	0	4	0	0	2	0	0	0	0	0	1	2	0
Seq996	CCGGGGGGCGGTGGGCGGAGGATATCAGG	29	1	1	0	0	0	0	0	0	0	1	1	1	0	1	1	0	0	1	0	2	2	4	0	2	1	0	0	2
Seq997	GGTATTGGGTTCGAAGAAAGGCTCCCTCTG	30	0	0	1	0	0	0	0	1	1	1	0	0	0	0	1	0	0	0	0	0	1	1	0	0	2	0	1	1
Seq998	GGAGCCTGGGTGGGTGGGTGGTTGCTGCC	29	1	1	0	1	0	0	0	0	0	2	1	1	0	0	0	0	0	0	1	0	0	3	0	0	1	0	1	0
Seq999	GCCGTGGGTGGGAGGGTGTAACCATTCTGG	30	0	0	0	0	0	0	0	1	1	1	0	0	1	0	0	0	0	0	0	1	0	0	0	0	0	0	1	1
Seq1000	ATCGCCGCCGTTCCAGGGTATACACGTGTC	30	0	0	1	0	0	0	0	1	0	0	0	0	0	0	0	1	0	0	0	0	0	0	0	0	0	0	0	0
