# Supplementary material for: Evolution of Multivalent Aptamer Corona for High‐Throughput Multiplexed Detection of Multiple Cancers
Source: Adv Sci (Weinh). 2025 Nov 25;13(8):e14976. doi: 10.1002/advs.202514976 (PMC12884786; doi:10.1002/advs.202514976)
Supplement: Supplementary file 2 — Supporting Information [file ADVS-13-e14976-s001.zip › Table S6.xlsx]

## Sheet: Table S6
Sequencing data of discrimination validation of LC and Healthy control employing synthetic differentially expressed aptamers of lung cancer
Name	Seq	Len	Healthy control	Healthy control	Healthy control	Healthy control	Healthy control	Healthy control	Healthy control	Healthy control	Healthy control	Healthy control	Healthy control	Healthy control	Healthy control	Healthy control	Healthy control	Healthy control	Healthy control	Healthy control	Healthy control	Healthy control	Healthy control	Healthy control	Healthy control	Healthy control	LC	LC	LC	LC	LC	LC	LC	LC	LC	LC	LC	LC	LC	LC	LC	LC	LC	LC	LC	LC	LC	LC	LC
Seq1	CGCATAAGGGTCTGGCGCTTGGGTATTGGC	30	14253	12089	6649	7488	7884	6462	6122	10812	10119	3939	5628	7189	7061	12679	4204	5269	8854	4824	10355	6109	4087	5285	9265	6630	8831	7780	4217	9537	9066	11875	8082	19876	5607	6175	10248	3663	10108	7890	6334	3600	8669	4414	10452	6250	9114	5461	7607
Seq2	AGGGCCTGGCGATTGGGTTTGGCATGTTTC	30	12643	9979	5245	6283	8362	5624	5262	10864	10154	3413	3867	7820	5777	11674	3739	4739	8057	4520	9628	6916	4544	6100	10739	6841	9058	9918	4057	10063	8253	10333	8100	22219	4676	5795	11231	4390	8285	8868	5397	4401	7494	4603	8424	4477	8820	6254	8774
Seq3	CAGAAATTCGTCCGAATAGTCACGTACCGG	30	4709	6700	8409	4301	8090	4802	10105	8248	4038	4181	3704	4190	6215	5103	3041	2842	5421	5136	8424	2492	4631	3799	8106	6009	11104	7386	11118	7405	10320	12524	4672	16511	13512	8325	11887	14692	10266	5335	6511	5382	7398	12121	10165	10258	11578	5921	6265
Seq4	CTCGCCGCCGTTCCAGGGTATACACGTGTC	30	13093	4252	5528	6475	2654	12639	2536	3868	9931	6341	10724	6191	5845	2331	2821	3563	5585	5646	8545	3301	7861	4036	1735	1797	2811	4107	10921	11776	3455	5184	8825	7350	4835	2432	3285	2140	2152	4395	7000	3800	4799	1512	4068	8556	4705	10826	4975
Seq5	CGCATGGGGGTCTGGCGCTTGGGTATTGGC	30	9332	6614	4445	5228	5963	4356	4119	7303	6894	2755	3542	5662	4578	9484	3186	3809	6717	3706	6490	5199	3494	4615	7061	5014	6683	5813	3022	6619	5718	7353	5146	13546	3483	3803	7168	3127	5922	6156	3933	2540	5251	3262	5793	4070	5913	3672	5367
Seq6	TGCGGTAACGGCGTGTGAGTGTCTTCCCAC	30	4676	3943	3486	5825	4785	5664	3541	9695	7922	1878	3200	6596	2494	10105	2419	1984	5648	3745	7046	7432	3211	7799	8510	7027	7228	9444	2183	8533	5264	5196	9973	10817	2102	2260	5744	2324	5292	7293	3327	5062	5384	1774	3424	3460	5098	2796	2255
Seq7	TTATCGGCCCTGATAAATAGGCACCCGTTC	30	2145	3007	3241	2137	4643	3782	6342	4068	2170	2472	1917	2125	4645	2990	2431	1792	2996	2684	3166	1742	3678	3155	4354	3492	8617	4856	8161	4365	6644	6447	3116	9239	10054	4920	6190	12322	5315	3344	3806	3308	5173	9316	5846	12768	6500	2701	2888
Seq8	CAGAAATTCGGCCGAATAGTCACGTACCGG	30	2632	3634	4635	2250	4379	3043	5433	5278	2295	3016	2204	2636	3623	4053	2054	1862	3959	3661	4619	1838	3217	2300	4503	3429	6040	3984	6569	4169	5731	6516	3566	9309	7901	4771	6255	8057	5748	2964	3801	3622	4498	7153	5841	7525	6397	3560	3715
Seq9	TTGTCAACGTAGTGGGAGGGGAATTCGAGT	30	2572	3182	3598	2744	3422	2820	5360	4354	2629	2374	1947	2741	3311	3003	2188	1969	2312	3070	4503	1929	4170	2147	4212	3860	4231	3236	4198	3529	4876	7657	3258	6403	7383	5019	7520	8375	6934	2010	3966	3325	3295	6503	4858	7001	5997	3737	3939
Seq10	TGGAGTGGCTTGGGTTCCCTCATTTCGTAC	30	1083	959	3140	2229	4146	4284	4115	3834	1946	2516	1703	2012	3330	1362	1543	1202	1334	2202	2223	1759	3219	2876	4432	3890	8286	5372	7136	4198	356	5349	2890	7025	7987	3669	5818	12818	3527	3938	2530	3074	2932	8204	3614	17905	6269	2378	2616
Seq11	TGGATGTGTGTGTTGTGTAGTTGCTCTGAT	30	4773	2600	3174	2949	2627	3004	2868	3748	2265	3931	2934	2736	3137	3848	2624	3865	3595	2963	2459	2962	4221	2680	1955	2413	2522	3121	2608	2776	2693	2415	2302	5805	2573	3572	3223	2687	2618	2405	3268	2372	2364	2274	2536	3661	2421	2813	3308
Seq12	CCCTCGCGCCCTCCATGTGCTGTTTCTTTC	30	1896	961	1211	2329	2493	3983	2629	4188	2935	1027	1031	3917	2099	6511	1073	1734	4804	2458	3074	4325	3403	7720	4670	3221	4292	5480	1209	4409	1869	1538	5109	6889	831	805	3316	1203	1920	2899	1254	2107	3094	1709	1941	1901	1443	2668	2128
Seq13	TGGAGTGGCTTGCGTTCCCTCATTTCGTAC	30	2562	2514	2008	1865	2788	2105	4536	2255	1373	634	1143	1174	2835	2360	2289	828	2587	1560	1286	311	444	1869	2061	938	2717	1254	4641	2505	8953	2873	1684	7685	4556	3042	1555	3951	2299	1850	2617	1372	4283	4747	4632	10284	4752	1084	777
Seq14	GCTGTGGGCCCTTCAGGTATCCTTGGGTTC	30	3079	1830	1492	1885	2989	2884	2207	4029	3898	862	808	3541	1545	5108	1365	1316	3691	1839	2920	3270	1731	3285	4860	2451	4349	3565	1575	3920	2565	2559	4640	6703	882	1256	3764	1614	2576	4658	982	1680	2320	1868	1931	2378	1982	2178	2182
Seq15	GAACGTACTCGCAGGGCTTGGTGTCTATGG	30	6106	2607	1192	2745	1145	4224	928	1738	4409	1265	3717	2469	1870	889	849	1321	1649	1525	2945	1230	2474	1699	1035	774	1326	2164	4787	3199	1371	2098	3057	4096	1669	1354	1336	1018	843	3140	1657	1299	1844	674	1696	2021	2039	4778	2647
Seq16	CCTGCGCGCCTCCATGTGCTGTTTTCTTTC	30	1163	706	911	1219	1417	2223	1527	2280	1778	636	538	2071	1130	3558	750	845	2691	1201	1760	2023	1649	3391	2199	1515	2112	2434	556	2649	1121	860	2424	3647	584	597	1639	786	996	1631	666	1168	1675	968	1128	835	913	1340	1125
Seq17	GCGGTCCGTCCGAACCAGGTTTCCTGATTG	30	1844	3662	1699	1914	882	3040	1972	2053	1354	3750	762	2170	2148	4185	722	1292	3970	2076	1073	2736	2893	415	1138	1789	677	2162	197	454	754	856	757	5130	325	311	435	362	1196	455	602	187	1376	378	1725	427	1056	1021	346
Seq18	GAACGCACTCGCAGGGCTTGGTGTCTATGG	30	4050	1623	939	1843	751	2807	641	1569	2708	902	2704	1691	1193	603	615	952	1164	1051	1964	822	1710	1166	724	540	807	1462	3301	2202	973	1471	2010	2584	1119	801	843	637	600	2010	1046	968	1139	460	1009	1456	1380	3256	1700
Seq19	GCGCGCCTCCATGTGCTGTATCTTTCCGTG	30	1274	702	872	1489	1387	1937	1481	2255	1540	478	475	1870	894	2419	679	820	1951	1014	1322	1600	1207	2658	2467	1319	1885	2054	490	2216	988	819	2042	3455	431	599	1402	644	944	1679	468	1075	1233	742	1029	651	934	960	944
Seq20	GCGGTCCGTCCGAACCAGGTCTCCTGATTG	30	1611	3023	1251	1588	799	2894	1708	1616	1199	2722	613	1895	1671	2959	591	1104	3160	1577	816	1926	2412	302	984	1382	628	1637	127	373	601	705	598	4107	246	291	399	304	959	413	530	162	1124	300	1397	429	916	811	242
Seq21	GGATCCCCGTTTCGCTGGTCAGTATTCTGC	30	1195	1629	966	1429	556	2636	1198	1309	823	2013	455	1449	1645	2623	686	853	2071	1121	675	1908	1991	314	883	1277	496	1150	152	342	301	524	565	3952	220	301	307	244	774	405	294	145	1092	314	1260	237	749	866	307
Seq22	CCTAGGGAAAGAAGTGGGCCGTTATAATGG	30	281	547	185	342	274	904	262	725	479	81	64	319	253	782	331	290	219	184	190	169	239	1356	413	182	1179	2511	1637	2273	1746	2881	1348	3230	910	2000	2389	1338	1292	1735	829	1525	725	1033	1504	865	189	1452	2012
Seq23	GCATCGGTTATGCTCCAGGGTTCCCCGTCC	30	947	1866	1116	1222	515	2183	1056	1172	857	2449	472	1401	1492	3124	613	868	2599	1353	767	1978	1864	321	771	1340	478	1243	117	365	363	458	489	3163	226	183	234	230	798	331	431	130	907	234	1125	310	676	696	180
Seq24	CGGCTAGGGACGAAGGGTCCGTTATAATG	29	295	507	190	339	291	867	220	772	442	68	95	304	232	735	333	285	216	178	182	225	197	1585	410	193	1137	2103	1527	2050	1588	2413	1364	3225	869	2047	2090	1236	1108	1607	774	1155	691	1013	1570	759	196	1475	1897
Seq25	GGACCCTCGTTTCAGAGGTCAGTATTCACC	30	946	1708	654	1065	536	2080	918	886	793	1797	325	1160	1360	2078	552	597	1705	979	610	1764	1692	201	656	1012	414	1024	134	328	203	474	500	2958	141	240	265	186	835	367	269	130	882	266	965	220	660	779	290
Seq26	GGATCCCCGTATCGTGGGTCAGTATTCTTC	30	941	1801	673	1018	586	1837	952	874	750	1613	323	1148	1199	2083	538	670	1674	925	611	1509	1464	206	787	835	428	927	108	317	269	439	449	2848	211	252	265	206	717	368	334	110	880	234	890	270	619	703	244
Seq27	GGATCCTCGGCTCGTAGGTCAGTATTCTC	29	779	1417	621	934	487	1825	761	821	635	1442	277	964	1100	1661	505	484	1573	697	484	1328	1478	181	624	820	397	811	91	244	247	421	372	2418	162	208	254	175	518	292	248	117	778	196	783	247	497	679	203
Seq28	GGATCCCCGCCTCGTGGGTCAGTATTCTTC	30	741	1223	504	809	478	1459	718	833	581	1252	300	868	1021	1636	449	496	1305	537	492	1138	1192	158	575	726	344	726	115	232	247	353	355	2619	181	197	253	161	536	278	238	85	759	233	729	201	528	515	201
Seq29	GGATCCCCGCATCGTGGGTCAGTATTCTTC	30	702	1172	522	820	437	1565	699	742	570	1066	251	779	943	1459	368	508	1213	543	467	987	1064	148	535	622	314	670	79	202	245	311	312	1982	148	192	210	150	500	258	220	100	599	191	707	152	434	401	178
Seq30	GGATCGTCGTATCGTAGGTCAGTATTCATG	30	788	1298	552	757	445	1310	595	681	532	1039	222	778	707	1344	299	441	1007	544	374	946	1071	144	622	803	270	603	90	204	187	305	300	1915	118	143	190	101	376	224	206	80	531	126	604	152	436	340	158
Seq31	GGATCCTCGACTCAGAGGTCAGTATTCTGC	30	595	910	413	629	385	1433	526	624	464	679	204	762	649	992	331	273	896	400	377	814	812	134	564	580	317	554	86	183	230	279	318	1681	90	134	217	146	390	334	144	95	492	178	482	122	382	369	139
Seq32	TGGAGTGGCTTGGGTTGCCTCATTTCGTAC	30	15	7	26	30	85	88	46	41	101	83	24	14	94	19	26	11	12	18	33	260	976	63	187	332	659	446	139	48	18	70	33	47	10	19	768	655	21	59	23	40	25	68	16	224	26	61	54
Seq33	TGGAGTGGGTTGGGTTCCCTCATTTCGTAC	30	3	0	1	3	10	5	26	6	8	2	0	0	5	5	6	0	1	1	0	22	283	8	27	73	279	123	0	6	1	9	4	2	5	0	365	449	1	2	5	8	5	7	3	55	0	8	0
Seq34	CGCATGGGGTCTGGCGCTTGGGTATTGGC	29	69	53	25	23	42	23	18	47	19	21	21	34	26	73	22	24	30	18	39	16	22	47	52	30	55	41	11	54	37	37	33	88	26	24	51	17	26	44	26	10	36	21	48	28	29	18	47
Seq35	AGGGCCTGGCGAGTTGGGTTTGGCATGTTTC	31	48	33	21	35	44	26	25	50	20	18	10	29	23	43	10	19	25	14	28	23	19	40	34	25	18	40	15	30	28	32	36	70	49	24	31	11	30	33	25	12	26	16	36	21	23	25	49
Seq36	TGGAGTGGCTTGCGTTCGCTCATTTCGTAC	30	0	0	2	1	0	0	0	1	1	0	3	0	1	0	0	0	0	0	1	2	1	0	0	0	0	2	0	1	11	0	1	0	0	1	1	0	0	2	1	1	18	2	8	0	0	0	1
Seq37	CGCATAAGGGTCTGGCGTTTGGGTATTGGC	30	27	38	10	17	12	11	11	36	18	10	8	19	17	28	13	7	31	15	19	10	6	16	28	20	19	15	9	16	11	26	23	31	25	19	24	20	29	11	14	7	13	9	35	13	16	13	20
Seq38	AGGGTCTGGCGATTGGGTTTGGCATGTTTC	30	39	13	10	16	17	6	10	25	11	12	7	15	17	19	20	4	26	11	39	11	17	22	18	0	30	27	9	29	12	23	17	51	19	10	20	16	20	19	16	6	16	14	14	18	18	19	15
Seq39	CTCGCCGCCGTTCTAGGGTATACACGTGTC	30	43	11	18	20	6	63	14	16	13	10	25	24	22	9	14	19	19	15	13	30	17	18	21	4	8	20	25	17	10	13	19	31	28	4	4	12	1	24	15	24	18	5	11	15	10	25	9
Seq40	CAGAAATTCGTCCGAATAGTCACGTATCGG	30	8	15	16	5	14	14	19	16	31	13	6	8	13	8	3	11	12	6	17	32	12	34	9	18	28	21	20	18	31	15	13	22	6	20	23	39	27	10	18	7	10	30	21	5	6	17	15
Seq41	TGGAGTGGGTTGGGTTGCCTCATTTCGTAC	30	0	0	1	1	2	2	1	2	2	1	0	0	0	0	1	0	1	0	1	8	254	0	10	31	86	45	0	3	0	2	0	1	0	0	169	103	3	1	0	3	1	2	0	35	0	1	0
Seq42	GCCGTGGGTGGGAGGGTGGAACCATTCTGG	30	0	1	39	6	3	10	48	45	4	79	9	11	60	61	4	1	50	11	81	31	6	2	5	5	7	2	6	7	1	4	6	6	4	2	3	18	0	9	2	0	11	5	5	37	1	25	31
Seq43	TGGAGTGGCTTGCGTTGCCTCATTTCGTAC	30	4	5	9	12	24	14	12	8	32	6	2	1	17	7	11	1	4	6	5	44	37	16	17	7	29	15	32	17	52	21	11	25	5	9	12	64	11	21	13	8	20	21	15	10	3	6	18
Seq44	CAGAAATTCGTTCGAATAGTCACGTACCGG	30	11	15	14	7	19	13	24	23	22	8	0	9	20	7	3	4	13	8	21	22	13	14	9	23	18	15	25	15	25	21	8	30	14	21	20	23	21	5	12	16	15	31	13	4	10	17	10
Seq45	CTCGCCGCCGTTCCAGGGTATATACGTGTC	30	36	7	10	14	1	29	3	8	10	14	25	13	23	9	9	17	12	24	16	23	28	11	14	4	15	6	26	30	4	22	23	14	15	11	8	6	2	9	26	13	18	2	5	4	7	37	2
Seq46	TGCGGTAACGGCGTGTGAGTGTCTTTCCAC	30	5	11	12	9	17	21	9	22	8	10	9	13	2	27	5	1	13	12	18	10	11	10	10	18	14	29	10	24	10	11	34	15	31	5	16	7	23	10	12	12	18	5	6	11	15	9	15
Seq47	CGTATAAGGGTCTGGCGCTTGGGTATTGGC	30	25	0	0	1	18	13	6	24	13	1	10	15	3	22	5	10	2	11	20	13	10	22	29	0	27	1	13	33	21	33	14	4	22	17	27	0	3	24	8	1	26	9	12	11	10	11	2
Seq48	CGCATGGGGGTCTGGCGTTTGGGTATTGGC	30	20	18	10	6	12	13	3	14	4	12	2	18	8	23	10	13	12	12	16	11	6	14	9	26	26	24	11	15	6	25	17	23	22	10	13	4	10	11	7	3	5	6	11	22	10	13	10
Seq49	CGCGGGTATCCTCTGGGAGTCTGTCTTTGC	30	3	3	2	2	1	2	3	457	0	2	2	0	0	3	0	0	2	2	1	5	0	0	5	2	0	3	1	0	2	1	1	0	1	0	5	3	2	4	0	0	3	0	1	0	0	0	0
Seq50	TTATCGGCTCTGATAAATAGGCACCCGTTC	30	6	6	13	1	14	5	16	5	21	7	4	1	9	2	4	2	5	8	13	42	6	17	7	5	23	8	20	10	17	13	5	23	5	12	13	32	14	12	5	9	12	24	11	9	7	3	5
Seq51	CAGAAATTCGTCTGAATAGTCACGTACCGG	30	7	8	8	3	13	5	11	7	11	2	4	5	5	6	8	7	9	7	16	17	2	9	9	9	23	4	22	8	17	16	7	22	13	11	25	12	14	5	11	8	15	21	15	13	6	15	11
Seq52	GCTAGGCCTCTACGCGGGTTCCGTCCCTTG	30	0	0	0	0	0	4	0	469	0	1	0	1	0	0	2	1	0	0	1	1	1	0	0	1	0	1	0	2	1	4	0	0	0	1	0	0	1	0	0	0	1	0	0	2	0	0	0
Seq53	TTGTCACCGTAGTGGGAGGGGAATTCGAGT	30	3	4	2	6	8	12	12	10	18	7	3	7	11	10	5	2	8	2	12	21	6	23	16	14	7	9	6	10	14	20	7	15	5	10	22	24	12	3	13	8	8	13	20	4	5	13	8
Seq54	AGGGCCTGGCGATTGGGTTTGGCGTGTTTC	30	15	8	9	12	16	8	6	21	4	7	4	7	13	16	8	4	11	4	10	5	6	15	21	17	13	9	2	11	9	11	9	22	14	9	11	5	11	12	6	8	6	7	12	11	5	3	14
Seq55	TTATTGGCCCTGATAAATAGGCACCCGTTC	30	5	10	7	8	5	10	8	10	11	9	3	2	7	5	0	4	12	13	2	26	10	13	8	3	18	6	23	12	17	7	10	17	6	7	13	34	3	2	7	5	9	24	12	0	11	13	6
Seq56	TGCGGTAACGGCGTGTGAGTGTTTTCCCAC	30	8	4	5	9	5	9	10	12	4	2	6	11	7	21	3	5	12	8	11	9	9	7	1	15	10	28	7	15	10	4	16	22	22	4	10	6	6	19	4	11	7	2	8	11	15	6	8
Seq57	ACGGTAACGGCGTGTGAGTGTCCTACGATC	30	0	0	1	0	0	2	0	418	0	1	0	0	0	0	0	0	0	0	1	0	0	1	0	0	0	2	1	0	1	0	0	1	0	0	0	0	0	0	0	1	0	0	0	0	0	0	0
Seq58	TTATCGGCCTTGATAAATAGGCACCCGTTC	30	5	1	5	5	5	4	13	5	24	2	7	4	9	8	7	8	3	6	4	22	4	18	7	1	18	8	16	14	11	9	5	12	5	3	16	26	10	8	10	4	7	15	15	2	9	7	11
Seq59	AGGGCCCGGCGATTGGGTTTGGCATGTTTC	30	15	9	7	4	15	8	5	19	5	8	4	3	7	13	4	5	11	7	11	5	3	6	17	6	8	4	10	14	18	6	11	27	6	4	16	14	8	11	10	8	9	2	5	9	3	16	6
Seq60	CGTATGGGGGTCTGGCGCTTGGGTATTGGC	30	7	1	0	0	14	10	13	15	4	0	7	6	0	21	6	13	1	9	16	8	14	10	14	3	17	0	7	13	15	8	22	1	27	12	22	0	0	9	7	7	15	2	17	14	2	7	0
Seq61	TTATCGGCCCTGATAAATAGGTACCCGTTC	30	3	3	13	4	8	14	9	4	31	2	6	7	8	2	8	4	8	3	5	30	4	11	2	7	19	13	16	9	5	9	4	15	1	9	10	32	11	3	5	7	7	16	5	7	7	6	6
Seq62	TTATCGGTCCTGATAAATAGGCACCCGTTC	30	1	2	6	10	8	6	14	12	18	6	0	5	11	1	5	2	5	2	3	20	18	8	5	3	23	6	18	8	13	13	4	12	2	6	14	35	9	6	9	6	13	19	12	5	8	4	4
Seq63	CGCATGAGGGTCTGGCGCTTGGGTATCGGC	30	5	0	0	1	0	2	0	395	0	0	0	0	0	0	3	0	1	0	0	0	0	0	0	0	0	0	0	3	1	0	0	0	0	1	0	0	0	0	0	2	0	0	2	3	0	0	0
Seq64	CGCATAGGGTCTGGCGCTTGGGTATTGGC	29	15	7	10	5	8	9	8	12	6	2	5	8	2	24	7	8	6	6	11	10	2	8	9	9	6	8	3	11	8	13	11	28	8	6	14	4	12	4	6	2	8	4	10	8	5	4	13
Seq65	CGCACAAGGGTCTGGCGCTTGGGTATTGGC	30	13	13	13	9	10	11	9	13	4	6	2	8	2	9	4	5	4	7	13	16	5	6	7	2	13	7	5	15	11	8	4	28	5	8	10	5	6	13	6	2	10	4	7	6	11	6	6
Seq66	CGCATAAGGGTCTGGTGCTTGGGTATTGGC	30	14	10	4	11	12	4	7	12	3	6	6	7	8	11	2	3	4	4	12	6	5	8	10	3	15	11	1	6	10	12	8	29	15	11	6	9	16	9	4	3	10	4	12	2	4	2	7
Seq67	TTGTCAATGTAGTGGGAGGGGAATTCGAGT	30	4	6	6	4	0	4	3	5	16	5	0	2	2	3	6	4	3	1	7	19	11	9	4	7	2	6	8	4	8	19	10	12	8	4	16	24	13	15	10	9	15	27	11	1	4	8	12
Seq68	CTCGCCGCCGTTTCAGGGTATACACGTGTC	30	11	6	10	11	2	12	5	1	10	7	11	9	8	2	6	7	9	7	11	11	21	3	5	2	3	10	6	15	11	6	17	10	13	3	3	1	3	9	3	7	9	7	10	4	8	23	6
Seq69	CGCGTAAGGGTCTGGCGCTTGGGTATTGGC	30	15	5	5	13	7	12	6	0	9	9	4	12	4	11	4	4	12	5	12	9	3	4	4	7	9	8	7	3	13	22	10	19	8	4	11	2	12	7	8	1	10	7	9	7	3	3	14
Seq70	GGCCCACTTTCGCGCCTCCATGTGCTGTTC	30	0	1	0	1	1	4	3	324	0	0	3	0	0	1	3	0	0	0	4	0	3	2	0	1	2	1	2	1	0	0	1	2	1	1	0	0	0	2	0	5	3	0	0	2	0	1	0
Seq71	CGCATAAGGGCCTGGCGCTTGGGTATTGGC	30	10	12	4	9	12	5	2	18	5	7	5	5	6	16	3	2	10	8	9	7	6	5	5	4	11	8	5	19	3	12	8	23	14	8	14	7	6	4	5	2	17	1	6	8	4	5	7
Seq72	CAGAAATTCGTCCGAATAGTCGCGTACCGG	30	2	9	4	6	13	3	16	12	7	4	2	4	12	5	2	0	4	7	7	12	7	11	6	5	7	7	12	7	7	9	6	12	2	8	20	9	8	10	5	2	9	22	8	1	3	2	9
Seq73	CGCATAAGGGTCTGGCGCTTGGGTATCGGC	30	5	15	7	4	5	3	3	12	2	8	3	5	3	8	4	3	8	6	18	11	7	4	7	4	11	6	11	11	9	12	7	17	14	8	11	7	6	8	4	6	5	0	6	7	5	5	14
Seq74	AGGGCCTGGCGATTGGGTTTGGTATGTTTC	30	21	15	8	5	6	9	4	11	2	6	11	5	4	9	6	4	6	6	11	5	12	7	9	6	11	7	5	10	2	8	4	11	9	4	7	4	8	7	9	5	5	1	7	4	8	8	13
Seq75	CGCATGAGGGTCTGGCGCTCGGGTATTGGC	30	0	4	2	6	1	1	2	241	3	1	3	1	1	3	0	2	5	1	4	0	0	0	4	5	3	5	5	1	0	2	2	4	3	1	3	1	1	3	2	2	3	0	4	4	1	1	1
Seq76	CGCATAAGGGTCCGGCGCTTGGGTATTGGC	30	10	16	4	10	5	7	6	11	10	5	7	7	10	12	3	1	9	3	7	3	1	3	8	4	5	10	5	11	6	8	8	14	9	3	9	2	14	7	7	7	7	3	12	9	9	3	6
Seq77	AGGGCCTGGTGATTGGGTTTGGCATGTTTC	30	16	12	3	2	4	11	1	4	3	4	3	3	5	7	2	5	2	1	14	3	3	12	10	1	10	22	9	11	8	9	9	29	7	10	18	4	8	6	4	9	7	3	3	12	1	3	6
Seq78	TGGAGTGGCTTGCGTTCCCTCACTTCGTAC	30	5	6	6	7	6	1	12	5	15	5	1	4	12	5	1	3	2	6	2	23	5	16	3	4	19	11	9	4	8	5	4	17	3	2	11	21	4	11	5	3	3	11	12	1	5	4	8
Seq79	AGGGCCTGGCGATTGGGCTTGGCATGTTTC	30	7	7	6	9	4	7	5	3	3	2	8	7	3	12	4	5	14	3	8	6	6	8	9	6	10	8	1	13	5	9	2	27	11	6	12	7	4	6	6	2	2	5	11	10	8	5	11
Seq80	CAGAAATTCGTCCGAATAGCCACGTACCGG	30	5	7	11	6	8	5	5	10	13	3	2	3	6	4	3	1	3	2	8	17	7	8	2	6	14	6	6	4	12	10	1	16	3	11	14	13	5	7	3	4	4	9	16	4	4	5	12
Seq81	TGCGGTAACGGCGTGTGAGTGTCTTCCAC	29	9	11	11	9	6	7	1	16	0	0	2	11	1	28	0	3	14	4	10	0	0	3	0	9	1	17	1	18	0	0	10	14	10	0	6	0	10	9	6	8	14	2	0	16	5	3	19
Seq82	CTCGCCGCCGTTCCGGGGTATACACGTGTC	30	15	12	1	11	0	11	6	4	1	5	12	11	7	2	4	4	6	4	14	17	6	6	10	2	1	4	12	14	6	5	8	7	15	0	3	1	4	6	2	4	10	1	8	7	5	23	4
Seq83	TGGATGTGTGTGTTGTGTAGTTGCTTGAT	29	15	5	7	4	8	3	2	8	9	9	7	6	11	10	13	10	8	5	7	9	7	1	7	4	10	8	5	2	11	6	9	11	7	7	6	3	5	2	7	8	1	12	1	3	7	11	6
Seq84	CGCATAAGGGTCTGGCGCTTGGGTGTTGGC	30	4	13	4	4	5	16	10	3	3	5	3	8	7	15	2	5	4	5	7	8	4	5	6	3	6	5	1	7	6	8	10	22	12	3	12	2	9	9	9	4	11	5	4	9	8	2	6
Seq85	GGCTATCTCGCGCCTCCATGTGCTGTGTTC	30	0	0	0	0	1	0	0	312	0	0	0	0	0	0	0	0	2	0	0	0	0	0	0	0	0	0	3	2	1	0	1	0	0	2	0	0	0	0	0	0	0	0	0	0	0	0	0
Seq86	CGCACGGGGGTCTGGCGCTTGGGTATTGGC	30	16	6	2	2	8	4	4	5	5	2	6	4	7	22	5	6	7	3	7	6	0	4	10	6	4	9	2	13	3	2	10	15	15	7	6	2	7	7	4	4	3	4	6	12	7	8	13
Seq87	TGGATGTGTGTGTTGTGTAGTTGCTCGAT	29	10	3	8	1	3	3	2	11	7	3	7	7	9	5	8	12	8	3	3	3	8	9	3	2	4	4	6	8	3	4	8	14	3	11	4	4	8	9	14	11	7	6	8	5	6	6	8
Seq88	CAGAAATTCGGCTGAATAGTCACGTACCGG	30	2	3	1	5	6	2	12	8	10	5	6	2	2	6	1	3	3	11	10	11	5	16	2	6	12	8	9	5	7	9	3	15	6	11	6	19	13	2	3	2	8	10	9	3	1	5	2
Seq89	TGCGGTAACGGCGCGTGAGTGTCTTCCCAC	30	1	8	7	6	5	4	2	17	1	2	7	18	2	22	3	2	9	4	12	3	2	5	1	4	7	19	3	5	8	8	13	9	8	5	8	3	2	6	1	4	8	2	5	6	7	7	9
Seq90	TGGAGTGGCTTGTGTTCCCTCATTTCGTAC	30	15	7	6	5	6	8	2	7	4	3	4	0	4	0	4	2	5	1	3	24	4	11	6	3	12	5	10	13	8	3	4	16	4	10	6	12	3	12	3	4	6	8	7	3	4	3	2
Seq91	TTATCGGCCCTGATAAATAGGCACTCGTTC	30	3	2	0	3	3	5	17	5	13	1	3	1	8	3	5	8	7	1	7	28	2	4	3	1	20	0	7	1	15	10	1	11	1	4	10	22	6	5	3	1	4	14	5	5	3	3	6
Seq92	CGCATAAGGGTGTGGCGCTTGGGTATTGGC	30	12	8	8	2	5	2	5	18	4	1	1	15	12	7	3	3	9	1	7	9	0	3	11	1	4	6	1	1	16	2	6	20	8	17	1	3	5	5	8	2	4	3	0	8	8	7	8
Seq93	CGCATAAGGGTCTGGCGCCTGGGTATTGGC	30	10	11	6	5	3	12	0	6	5	3	7	4	5	15	4	1	9	4	3	5	1	12	10	11	9	10	1	8	8	7	4	14	8	1	5	1	5	4	5	2	8	1	13	7	1	6	7
Seq94	AGGGCCTGGCGATTGGGTTTGGCACGTTTC	30	14	7	3	4	2	4	1	12	2	1	2	5	5	7	5	0	8	2	5	9	4	8	5	8	6	11	3	7	1	5	12	15	12	2	16	2	6	7	8	7	3	5	4	7	9	6	4
Seq95	CGCGTGGGGGTCTGGCGCTTGGGTATTGGC	30	13	6	3	8	6	10	6	1	1	2	0	5	9	17	9	7	6	2	6	6	7	11	7	9	7	5	3	3	7	5	4	11	9	5	6	2	9	5	4	2	7	5	3	8	3	3	5
Seq96	TGGATGTGTGTGTTGTGTAGTGCTCTGAT	29	9	6	7	7	8	7	6	8	9	2	3	1	10	5	8	10	7	8	8	10	8	5	4	2	3	10	2	3	5	3	9	13	4	8	4	7	4	6	7	2	1	4	1	3	9	6	9
Seq97	TGGATGTGTGTGTTGTGTAGTTGTCTGAT	29	15	5	7	6	7	1	3	3	9	8	6	2	3	8	7	4	6	5	6	14	10	4	11	5	6	1	4	5	3	2	3	10	6	10	8	7	1	6	6	8	7	2	7	5	1	6	0
Seq98	TGGAGTGGCTTGGGTTCCGTCATTTCGTAC	30	4	3	1	1	8	1	4	28	4	6	1	7	22	6	2	9	2	0	1	16	38	10	13	0	5	1	8	0	0	2	1	31	7	0	2	12	0	1	0	1	4	0	2	2	1	11	0
Seq99	AGGGCCTGGCGATTGGGTTCGGCATGTTTC	30	5	12	1	1	12	5	5	7	4	1	1	1	6	7	1	2	6	7	6	5	6	5	7	6	8	5	2	11	10	7	7	19	6	4	10	4	5	6	2	2	2	6	4	10	8	5	11
Seq100	AGGGCCTGGCGACTGGGTTTGGCATGTTTC	30	8	7	4	0	3	8	2	9	8	5	5	0	3	8	6	2	9	6	13	1	3	6	9	4	7	5	5	4	4	3	13	23	11	4	9	4	7	2	6	2	4	1	10	5	2	3	6
Seq101	CAGAAATTCGGCCGAATAGTCACGTATCGG	30	4	6	10	1	0	1	7	3	6	3	4	7	3	2	3	1	3	4	4	15	4	8	3	7	2	4	9	2	13	8	1	11	3	7	6	7	14	12	5	6	4	15	11	1	3	9	5
Seq102	TGGATGTGTGTGTTGTGTAGTTGCCTGAT	29	14	5	2	4	8	7	4	5	3	11	5	7	2	7	4	9	11	6	11	3	2	5	7	4	7	11	2	8	4	5	2	21	3	3	8	2	7	4	4	5	7	2	0	5	4	7	4
Seq103	AGGGCCTGGCGATCGGGTTTGGCATGTTTC	30	4	5	2	9	5	5	2	6	1	4	0	5	5	7	3	3	9	5	5	4	2	8	7	11	7	10	1	8	1	10	5	22	10	3	3	0	3	4	7	2	6	6	5	12	3	2	18
Seq104	CAGAAATTCGCCCGAATAGTCACGTACCGG	30	2	6	9	5	8	7	6	4	12	2	6	4	6	2	1	2	6	5	4	7	7	6	6	4	5	6	4	5	7	4	3	10	4	10	9	7	9	9	3	9	2	11	8	2	3	4	5
Seq105	CCCTCGCGCCCTCCATGTGGTGTTTCTTTC	30	4	3	1	7	3	7	3	4	4	1	3	6	9	23	2	6	10	5	7	1	10	0	2	2	9	5	7	5	3	0	8	20	7	2	14	4	3	4	2	4	3	4	4	5	13	5	10
Seq106	TGGAGTGGGTTGCGTTCCCTCATTTCGTAC	30	3	1	0	3	6	1	8	0	4	2	0	0	0	0	3	1	4	2	1	10	11	2	1	9	35	21	0	3	0	4	4	1	3	0	39	59	2	1	0	3	8	2	3	3	0	1	0
Seq107	CGCATAAGGGTCTGGCGCTTGGGCATTGGC	30	6	16	5	5	5	5	9	11	2	3	5	4	4	7	2	3	4	1	5	8	1	10	5	3	4	1	2	7	5	5	6	17	11	8	8	0	10	2	0	1	10	4	8	10	0	2	8
Seq108	CCCTCGCGCCTTCCATGTGCTGTTTCTTTC	30	8	2	2	3	7	8	4	8	0	4	5	11	3	10	1	0	11	3	6	7	7	3	1	6	9	6	1	11	7	3	12	4	0	2	8	4	2	9	1	4	8	4	7	6	15	9	5
Seq109	TGCGGTAACGGTGTGTGAGTGTCTTCCCAC	30	7	8	4	7	3	4	2	7	1	1	3	4	3	9	3	4	0	1	7	4	3	4	5	8	6	10	1	6	8	3	6	23	6	0	3	4	10	8	7	14	3	1	3	14	6	7	5
Seq110	CGCATGGGGGTCTGGTGCTTGGGTATTGGC	30	5	1	6	2	5	6	4	9	3	9	2	2	4	6	2	5	3	5	6	6	3	5	3	1	6	10	3	6	17	6	4	12	8	2	10	6	6	7	7	5	2	4	5	10	6	2	9
Seq111	CTCGCCGCCGCTCCAGGGTATACACGTGTC	30	13	3	2	5	2	14	1	0	0	4	7	4	0	2	7	2	10	3	7	6	2	4	3	1	2	8	22	17	9	4	3	16	10	3	1	1	3	0	11	2	3	0	7	3	10	20	2
Seq112	TGGAGTGGCTTGCGTTCCCCCATTTCGTAC	30	4	5	10	3	4	3	4	2	6	2	1	1	7	3	3	0	1	1	4	28	5	7	1	10	9	3	6	10	10	5	1	7	4	4	9	21	4	7	6	1	2	12	8	3	2	6	3
Seq113	TTATCGGCCCTGATAAGTAGGCACCCGTTC	30	2	6	3	4	2	1	10	10	19	5	3	2	12	0	0	1	4	6	3	15	3	4	5	5	10	7	15	9	6	4	3	13	1	2	6	14	6	0	6	4	2	8	4	0	7	2	0
Seq114	CGCATGGGGGTCTGGCGCTTGGGTATCGGC	30	11	13	6	5	2	8	5	16	1	6	0	6	4	17	4	2	5	11	7	5	0	6	3	2	7	3	3	2	4	13	3	11	6	3	6	2	7	7	4	1	1	5	1	7	1	3	8
Seq115	TCCGCGCCCTCCATGTGCTGCCTTTGTTTC	30	0	2	0	0	0	0	1	242	0	0	0	0	0	2	0	1	1	1	0	0	0	0	0	0	1	1	0	1	1	1	0	1	1	0	0	0	0	0	0	0	0	0	0	0	0	0	0
Seq116	CTCGCCGCCGTCCCAGGGTATACACGTGTC	30	9	3	6	2	1	18	1	0	9	6	5	17	4	3	1	4	4	4	9	3	15	2	2	2	2	2	11	19	3	4	10	5	14	1	3	5	1	2	8	3	2	4	3	5	5	9	2
Seq117	CGCATGGGGGCCTGGCGCTTGGGTATTGGC	30	8	5	2	8	1	4	3	4	5	2	10	4	4	7	5	4	9	3	2	5	2	8	10	7	7	5	0	4	4	13	8	9	8	4	14	3	4	7	2	1	10	1	9	2	4	5	5
Seq118	TGCGGTAACGGCGTGTGAGTGTCTTCTCAC	30	7	6	3	3	2	8	1	10	6	0	2	4	7	8	0	1	4	9	11	1	10	10	3	7	6	10	1	12	10	1	10	4	9	1	12	2	5	3	2	3	1	1	4	8	7	5	4
Seq119	CAGAAATTCGTCCGAATAGTCACGTGCCGG	30	5	2	10	2	2	2	5	7	6	0	0	0	3	3	1	2	10	10	9	12	3	8	3	4	1	5	8	9	1	6	2	9	2	6	10	13	11	2	3	7	9	8	7	5	1	6	5
Seq120	CAGAAATTTGTCCGAATAGTCACGTACCGG	30	3	3	6	1	8	3	4	5	10	0	0	0	13	4	2	0	8	1	15	17	4	5	3	6	13	3	6	4	7	9	4	8	4	3	8	12	4	5	6	2	3	5	3	0	6	2	3
Seq121	CAGAAATTCGGTCGAATAGTCACGTACCGG	30	1	2	2	2	2	2	7	8	11	2	3	2	1	5	1	1	7	2	0	14	1	9	5	2	7	7	7	3	8	3	6	19	3	8	12	22	8	5	1	1	1	6	2	2	3	8	3
Seq122	CAGAAATTCGTCCGAGTAGTCACGTACCGG	30	1	6	9	1	7	2	8	7	6	0	3	1	3	12	1	2	4	5	6	5	5	4	10	5	14	2	9	2	9	11	1	7	5	8	7	11	7	2	3	2	6	4	9	0	1	4	3
Seq123	TGCGGTAACGGCGTGTGAGTGTCCTCCCAC	30	9	6	6	5	1	5	1	10	2	1	2	10	1	10	0	3	5	1	9	8	2	7	1	5	2	9	2	10	3	3	12	8	8	3	6	1	3	13	2	3	10	2	3	6	6	4	5
Seq124	TGGAGTGGCTTGCGTTCCCTCAATTCGTAC	30	2	2	6	4	2	10	6	2	6	0	0	3	5	2	0	2	4	2	3	23	0	10	4	1	8	4	8	9	13	6	1	15	1	3	6	9	7	2	8	4	3	6	6	0	5	2	3
Seq125	CGCATGGGGGTCTGGCGCTTGGGTGTTGGC	30	8	7	5	6	2	4	2	3	2	5	2	6	5	8	8	2	6	5	4	0	4	8	8	3	10	4	1	6	3	8	1	12	9	5	1	5	5	5	3	4	5	6	6	8	6	3	2
Seq126	TTGTCAACGTAGTGGGAGGGGAATTTGAGT	30	4	3	6	3	3	5	7	2	9	1	2	1	0	1	3	3	4	6	2	16	2	12	4	1	8	3	8	6	6	8	1	12	1	9	9	15	7	0	1	2	7	16	3	2	0	6	4
Seq127	GAACGTACTCGTAGGGCTTGGTGTCTATGG	30	17	6	1	4	2	9	2	2	4	4	11	10	7	3	2	0	5	3	6	7	1	3	1	1	4	10	8	11	3	6	6	5	14	2	6	4	0	10	5	6	4	3	0	2	2	5	2
Seq128	CAGAAATTTGGCCGAATAGTCACGTACCGG	30	0	5	4	4	3	5	12	4	12	0	5	4	13	0	1	0	3	4	5	12	2	9	2	6	4	4	6	3	5	6	4	6	1	7	4	10	14	7	1	2	4	4	5	0	3	6	8
Seq129	ACCGCGCCTCCATGTGCTGTTCCTTTTTGC	30	0	0	0	0	0	0	0	228	0	0	0	0	0	0	0	0	0	0	0	0	0	0	0	0	0	1	0	0	0	1	0	0	0	0	0	0	0	0	0	0	1	0	0	0	0	0	0
Seq130	TTGTCAACGTAGTGGGGGGGGAATTCGAGT	30	4	2	3	2	2	2	8	3	7	3	2	6	6	8	3	2	1	6	3	6	4	8	2	2	1	4	6	3	5	10	7	8	2	11	6	9	12	2	11	6	1	8	3	3	3	7	5
Seq131	CAGAAATTCGGCCGAATAGTCGCGTACCGG	30	0	4	2	1	5	5	6	9	9	2	3	6	5	1	3	2	2	7	11	8	4	7	4	6	7	7	5	4	6	4	1	13	4	1	7	10	7	1	3	5	9	7	7	1	2	3	2
Seq132	CGCATGGGGGTCCGGCGCTTGGGTATTGGC	30	7	4	1	4	3	6	5	5	3	0	1	5	5	13	2	3	5	1	6	2	1	4	4	9	7	11	0	5	3	4	6	12	6	2	5	5	5	10	3	1	7	6	8	5	5	3	6
Seq133	GCTGTGGGCCTTTCAGGTATCCTTGGGTTC	30	11	1	0	7	5	9	1	10	2	2	2	3	3	6	4	6	6	2	4	3	2	0	1	6	11	4	1	3	5	3	6	10	10	2	9	2	4	12	2	2	1	9	4	6	3	6	8
Seq134	TTATCGGCCCCGATAAATAGGCACCCGTTC	30	3	4	2	1	5	3	8	3	10	0	5	7	5	4	6	2	5	3	2	13	1	10	0	6	5	6	8	6	7	4	3	8	1	4	4	12	5	3	1	9	2	8	1	0	4	4	4
Seq135	CGCATAAGGGTCTGGCGCTCGGGTATTGGC	30	10	2	10	4	6	11	7	9	3	2	4	4	3	2	1	2	5	2	6	1	3	9	5	3	5	6	2	6	12	6	10	9	6	5	10	0	5	2	6	4	2	2	3	1	0	2	4
Seq136	TGCGGTAACGGCGTGTGAGCGTCTTCCCAC	30	0	5	2	5	5	6	3	9	1	3	10	8	2	9	1	4	6	3	6	6	0	5	2	4	2	6	2	9	1	4	8	14	2	3	10	4	6	3	1	5	6	1	4	9	6	6	4
Seq137	CAGAAATTCGTCCGAATAGTCACGCACCGG	30	2	3	10	0	5	2	8	6	5	0	1	6	4	9	0	2	1	2	3	8	1	2	2	3	9	5	7	4	4	12	1	11	5	6	7	7	4	2	7	1	5	11	11	4	3	5	5
Seq138	CAGAAACTCGTCCGAATAGTCACGTACCGG	30	3	3	0	5	9	2	3	3	6	0	3	2	5	4	2	0	2	4	3	7	6	9	8	1	2	3	11	6	7	4	1	10	2	4	10	12	4	4	7	2	8	13	2	2	0	8	5
Seq139	TGCGGTAACGGCGTGTGAGTGTCTCCCCAC	30	1	6	3	6	3	10	5	10	0	0	1	3	2	9	0	1	2	6	5	6	3	4	1	4	3	12	2	19	6	10	9	6	3	3	3	3	4	5	2	3	10	0	4	5	8	1	5
Seq140	CTCGCCGCCGTTCCAGGGTATGCACGTGTC	30	13	3	5	5	2	12	2	1	7	8	12	3	2	3	2	7	2	2	7	9	10	8	9	0	3	4	9	12	2	1	6	2	8	2	6	3	1	5	4	2	5	0	3	3	1	4	0
Seq141	CGCATGGGGGTCTGGCGCCTGGGTATTGGC	30	5	6	6	1	6	2	2	5	1	2	3	11	5	12	3	2	9	3	11	4	2	3	4	4	7	2	2	2	3	5	9	18	8	1	3	1	5	7	1	3	5	5	2	5	1	4	5
Seq142	TGCGGTAACGGCGTGCGAGTGTCTTCCCAC	30	2	4	2	4	3	4	2	7	5	0	1	9	3	12	4	2	4	5	9	2	6	5	6	8	5	7	0	9	4	4	10	9	13	0	5	3	2	9	4	2	2	1	2	2	6	2	7
Seq143	CCCTCGCGCTCTCCATGTGCTGTTTCTTTC	30	2	6	1	3	1	7	2	5	0	3	2	3	5	12	1	3	3	9	8	5	4	1	2	4	14	8	0	10	2	5	8	6	4	1	7	6	5	7	0	5	1	1	2	5	12	7	4
Seq144	TCGTCAACGTAGTGGGAGGGGAATTCGAGT	30	3	8	5	1	4	4	5	5	2	2	1	0	3	2	1	1	1	3	7	7	1	5	3	5	8	5	5	2	15	8	7	5	6	9	5	15	5	1	4	2	13	7	6	1	3	2	2
Seq145	GCGCGCCTCCATGTGCTGTATCTTTCGTG	29	3	2	1	3	7	5	4	8	0	1	0	7	0	10	5	2	9	3	4	3	2	2	3	3	6	8	1	10	4	3	2	10	6	1	5	4	5	4	1	5	2	1	1	8	13	5	15
Seq146	CTCGCCGCCGTTCCAGGGTGTACACGTGTC	30	18	1	4	5	6	6	3	2	3	4	8	4	4	3	1	5	5	4	5	11	3	5	3	0	10	6	14	10	0	6	5	5	8	3	2	2	2	5	6	3	3	3	1	2	2	4	0
Seq147	TGCGGTAACGGCGTGTGAGTGCCTTCCCAC	30	8	3	4	3	5	2	4	6	1	0	3	4	3	14	4	0	2	5	6	4	5	4	3	5	7	15	2	9	3	4	9	6	8	1	2	2	5	4	8	6	6	0	1	5	4	1	9
Seq148	CGCATAAGGGTCTGGCGCTTGGGTACTGGC	30	7	3	2	6	1	8	0	7	6	7	2	4	3	8	2	2	5	9	5	4	2	13	6	1	3	6	4	2	2	5	3	20	6	3	2	1	8	2	3	2	9	3	6	3	0	2	4
Seq149	CAGAAATTCGTCCGAATGGTCACGTACCGG	30	10	3	4	5	9	4	2	3	16	7	3	1	3	2	0	1	6	1	5	5	2	8	1	6	5	3	8	7	4	4	4	17	1	1	5	5	6	5	4	1	4	6	4	3	1	2	3
Seq150	TGCGGTAATGGCGTGTGAGTGTCTTCCCAC	30	4	4	2	3	3	1	4	8	3	1	4	9	3	8	3	0	2	1	4	2	3	3	2	3	5	9	0	8	6	3	8	16	6	2	6	1	5	12	1	6	4	3	2	7	1	6	8
Seq151	CGCATGGGGGTCTGGCGCTGGGGTATTGGC	30	11	3	6	1	9	3	7	8	0	1	2	4	1	12	1	6	9	3	1	0	1	4	1	3	3	7	2	5	5	6	3	13	11	4	2	3	5	3	8	3	5	2	3	3	7	3	6
Seq152	AGGGCCTGGCGGTTGGGTTTGGCATGTTTC	30	2	3	3	1	1	9	2	16	4	0	1	6	3	7	1	6	5	4	9	3	6	8	4	4	4	7	0	3	4	7	3	16	5	4	2	4	1	3	4	3	3	6	6	2	2	2	8
Seq153	CAGAAATTCGTCCGAATAGTCATGTACCGG	30	0	2	4	6	5	5	10	11	12	0	4	6	1	0	2	4	1	2	5	6	4	9	1	6	6	7	3	4	6	6	1	2	3	5	2	13	5	2	5	3	3	8	6	1	3	2	1
Seq154	TGGAGTGGCTTGCGTTCCCTCGTTTCGTAC	30	1	3	3	3	3	5	8	1	10	9	4	5	5	2	2	0	6	1	3	13	1	6	2	1	7	4	8	7	8	2	0	9	0	5	4	7	2	4	7	3	5	9	7	1	5	1	2
Seq155	TGGATGTGTGTGTTGTGTAGTTCTCTGAT	29	5	3	2	2	4	5	8	1	5	1	5	4	4	9	10	4	10	4	4	3	3	2	10	6	1	2	3	2	3	8	3	12	2	4	2	1	5	1	2	7	8	2	3	3	5	4	1
Seq156	AGGGCTTGGCGATTGGGTTTGGCATGTTTC	30	10	3	4	3	2	1	1	4	1	9	4	1	2	2	4	4	4	2	5	0	2	3	5	2	5	12	0	6	4	3	3	14	3	5	11	1	12	13	2	1	5	3	4	0	7	3	7
Seq157	TTGTCAACGTAGTGGGAGGGGAGTTCGAGT	30	1	0	5	1	4	4	12	3	9	1	5	3	6	2	1	1	1	5	6	9	7	6	3	2	1	1	2	3	4	8	5	5	6	2	9	5	6	5	3	1	2	8	3	1	5	7	7
Seq158	GCGGGTGGGTGGGTGGTAAGTTGTGCCGAC	30	0	0	0	0	0	1	0	195	0	1	2	0	0	0	0	0	0	1	0	0	0	0	0	0	0	0	0	1	0	0	0	0	0	1	0	0	0	0	0	0	0	0	0	1	0	0	1
Seq159	GAACGCACTCGTAGGGCTTGGTGTCTATGG	30	9	3	3	6	1	9	2	2	3	4	11	6	0	3	3	1	6	1	4	5	12	0	5	0	1	6	5	6	4	5	4	4	12	7	4	0	1	5	2	3	3	0	5	1	1	18	2
Seq160	TGCGGTAACGGCGTGTGTGTGTCTTCCCAC	30	2	4	4	4	1	6	4	5	1	2	3	8	2	7	1	7	4	7	5	4	3	5	1	4	2	14	2	4	7	1	5	4	14	1	4	1	2	4	2	0	8	3	4	4	4	2	9
Seq161	CTCGCCGCCGTTCCAGGGCATACACGTGTC	30	11	1	1	7	0	15	3	8	5	2	12	6	7	2	0	6	3	3	11	6	8	4	4	0	2	1	11	4	1	3	3	2	7	5	0	0	3	7	4	3	2	1	2	0	1	10	0
Seq162	CGCATGGGGGTGTGGCGCTTGGGTATTGGC	30	7	7	3	0	5	0	1	5	0	4	2	6	9	5	0	5	3	3	4	4	0	8	4	1	5	4	2	3	13	1	1	18	8	14	3	1	3	1	6	2	5	0	1	6	6	7	2
Seq163	CTCGCCGCCGTTCCAGGGTATACGCGTGTC	30	10	5	4	9	0	9	0	1	5	2	9	12	4	1	3	5	2	0	10	9	8	2	5	0	2	8	8	8	8	3	8	4	5	1	0	2	1	2	3	0	4	1	1	2	1	11	0
Seq164	TGGAGTGGCTTGCGTTTCCTCATTTCGTAC	30	6	4	3	2	5	6	2	5	14	0	2	0	2	3	6	3	1	3	0	16	1	5	3	1	4	8	5	5	3	2	2	6	4	2	6	16	2	3	2	3	2	10	4	1	5	4	4
Seq165	CTCGCCGCCGTTCCAGGGTATACATGTGTC	30	9	5	6	5	2	7	1	3	2	9	3	4	3	3	0	1	4	4	12	4	0	3	3	1	0	2	6	10	0	3	3	7	10	4	2	4	0	6	4	7	6	0	4	1	8	10	2
Seq166	CGCATAAGGGTCTGGCACTTGGGTATTGGC	30	8	5	3	2	4	2	2	1	3	5	2	2	3	1	8	2	4	3	5	4	2	8	7	3	2	5	2	2	3	7	3	14	4	5	8	1	8	6	1	6	1	1	4	8	4	1	4
Seq167	TTATCGGCCCTGATAAATAGGCACCGTTC	29	0	2	0	1	2	4	1	1	9	1	0	1	7	0	2	2	0	1	2	30	4	1	2	3	8	3	7	7	2	2	0	20	0	5	1	16	11	0	5	0	2	11	7	0	3	0	0
Seq168	TGCGGTAACGGCGTGTGGGTGTCTTCCCAC	30	2	1	3	5	3	3	3	4	3	3	1	4	0	11	1	2	4	5	5	2	6	3	3	9	5	8	3	9	2	2	8	6	8	2	2	2	3	5	3	4	9	1	2	5	5	3	8
Seq169	CTCGCTGCCGTTCCAGGGTATACACGTGTC	30	14	3	7	4	2	7	1	3	4	12	4	5	1	2	1	5	7	0	5	2	3	1	7	0	3	5	12	4	1	3	8	8	1	2	1	3	4	6	2	1	2	0	1	2	4	11	2
Seq170	AGGGCCTGGCGATTGGGTCTGGCATGTTTC	30	8	7	1	1	4	4	2	4	3	4	3	1	2	7	4	1	3	1	5	2	0	10	3	2	3	8	2	4	2	6	3	20	1	4	5	1	5	3	1	3	7	5	6	5	3	2	7
Seq171	CGCATAAGAGTCTGGCGCTTGGGTATTGGC	30	4	6	0	2	3	1	4	6	6	3	4	7	4	11	2	2	3	0	3	2	5	4	8	5	3	7	4	1	3	6	2	7	2	6	4	3	5	3	5	3	4	2	3	3	7	6	4
Seq172	TTGCCAACGTAGTGGGAGGGGAATTCGAGT	30	4	6	10	5	1	4	6	3	7	2	1	4	7	0	1	2	2	2	6	10	3	5	1	1	5	3	1	5	3	5	3	5	1	1	14	6	3	5	7	3	4	8	1	0	4	2	4
Seq173	CGCATGGGGGTCTGGCGCTCGGGTATTGGC	30	6	3	1	4	4	2	5	9	1	1	1	3	4	7	4	2	6	6	1	6	1	1	5	5	4	6	1	6	3	6	7	11	7	6	3	1	5	4	0	4	3	1	5	3	0	7	4
Seq174	TGGATGTGGTGTGTTGTGTAGTTGCTCTGAT	31	8	4	5	2	2	4	2	6	1	3	8	1	5	5	0	3	2	6	1	6	8	6	2	2	3	6	3	3	3	7	3	10	3	5	2	6	4	3	0	3	7	5	4	2	3	6	1
Seq175	CCCTTGCGCCCTCCATGTGCTGTTTCTTTC	30	3	1	2	7	4	6	6	6	0	4	0	5	1	8	0	3	9	0	3	3	5	2	2	1	4	9	1	5	2	2	8	9	7	1	4	2	0	1	1	2	2	2	3	9	12	4	11
Seq176	CAGAAATCCGTCCGAATAGTCACGTACCGG	30	0	4	6	2	5	1	8	1	7	2	2	1	3	3	2	0	2	2	8	11	1	0	1	8	1	3	10	2	9	3	2	9	5	8	7	4	9	0	3	2	8	5	0	0	5	2	6
Seq177	CAGAAATTCGACCGAATAGTCACGTACCGG	30	1	3	5	2	2	1	6	6	15	2	0	3	2	3	0	3	2	3	4	9	3	5	1	3	3	5	6	3	7	5	4	9	5	1	9	4	6	1	1	2	5	3	8	1	2	5	1
Seq178	CCCTCGCGCCCTCCATGTGCTGTTTTTTTC	30	3	0	2	7	1	7	2	5	3	0	3	3	3	7	0	1	12	3	1	2	6	4	1	7	6	2	0	7	3	1	7	11	1	0	4	0	3	4	2	2	6	3	2	6	19	2	6
Seq179	TGGAGTGGCCTGGGTTCCCTCATTTCGTAC	30	0	3	5	1	1	9	3	3	3	4	0	6	7	0	0	0	1	1	0	16	5	3	3	4	13	8	2	10	0	6	5	9	0	1	8	8	2	5	2	0	2	7	5	0	2	3	5
Seq180	AGGGCCTGGCGATTGGGTTTGACATGTTTC	30	6	7	4	2	2	0	1	9	2	0	7	11	4	6	5	1	2	1	4	1	1	3	5	5	3	5	0	6	5	3	5	14	6	1	10	1	0	3	1	3	1	3	3	7	3	8	3
Seq181	TGGAGTGGCTTGCGTTCCCTCATCTCGTAC	30	0	3	0	1	1	1	2	1	12	1	0	1	3	4	5	0	2	2	4	29	2	7	1	3	9	7	4	1	12	3	5	5	0	3	6	10	2	0	1	4	6	4	1	2	3	0	2
Seq182	GTGGGTGGGTGGGTGGTAAGTTGTGCCGAC	30	0	0	0	0	0	1	1	164	0	1	0	0	0	1	0	1	1	0	2	0	0	0	0	0	0	2	1	1	0	1	0	2	0	0	0	0	0	0	0	0	0	1	1	0	0	0	0
Seq183	TTATCGGCCCTGATAGATAGGCACCCGTTC	30	2	1	4	0	2	3	1	2	12	1	2	4	2	4	4	3	2	3	0	14	1	5	2	6	5	2	7	3	9	5	6	10	0	2	3	6	1	1	3	2	4	8	7	0	4	5	4
Seq184	CAGAAATTCGTCCGAATAGTTACGTACCGG	30	2	2	3	1	2	4	4	7	3	4	1	4	4	0	0	2	1	6	5	4	3	3	1	3	8	3	6	0	5	5	6	11	2	6	6	10	3	3	6	3	3	6	7	2	2	1	6
Seq185	TTATCGGCCCTGATAAATAGGCGCCCGTTC	30	1	2	1	1	3	2	9	1	17	2	2	0	4	1	2	2	4	2	5	7	3	5	1	4	7	7	8	4	5	3	11	6	2	6	1	12	8	0	6	1	3	5	1	0	0	0	1
Seq186	TTGTCAACGTAGTGGGAGGGGGATTCGAGT	30	1	3	1	1	0	1	10	5	7	3	4	7	3	1	1	0	0	0	2	7	7	10	7	1	3	0	3	1	8	9	4	2	2	3	15	8	6	0	4	3	2	8	1	0	1	5	3
Seq187	CCCTCGTGCCCTCCATGTGCTGTTTCTTTC	30	14	1	4	4	8	5	6	11	2	1	3	11	0	5	0	1	6	2	1	2	8	0	2	6	5	2	0	5	1	2	6	4	4	1	1	1	6	1	3	2	1	2	1	1	16	0	8
Seq188	TCATCGGCCCTGATAAATAGGCACCCGTTC	30	0	2	0	1	1	4	9	3	7	2	2	1	5	3	4	0	1	2	5	10	2	7	2	3	6	5	10	3	5	7	1	2	0	7	4	8	5	5	1	3	7	4	3	4	0	2	7
Seq189	CAGGAATTCGTCCGAATAGTCACGTACCGG	30	2	2	5	2	11	3	8	5	6	6	3	2	0	2	0	8	6	3	2	5	3	1	2	2	7	1	0	1	4	3	1	6	4	4	5	6	7	0	1	4	2	12	6	1	2	3	5
Seq190	GAACGTACTCGCAGGGGTTGGTGTCTATGG	30	14	0	5	1	3	7	0	4	0	3	5	6	4	2	0	3	2	4	5	4	2	2	4	0	3	2	15	4	0	2	9	9	11	3	2	3	1	6	1	5	1	1	0	3	3	4	0
Seq191	TGGAGTGGCCTGCGTTCCCTCATTTCGTAC	30	0	3	1	4	3	9	9	1	4	0	3	0	4	2	4	1	2	1	3	12	0	6	1	0	4	2	3	3	11	5	3	5	2	4	1	4	3	5	4	2	5	3	17	1	4	4	2
Seq192	CAGAAATTCGGCCGAATAGCCACGTACCGG	30	1	3	0	1	7	4	2	0	4	5	1	3	6	8	0	1	6	1	10	11	0	3	2	1	6	1	6	2	6	7	1	11	1	4	6	15	3	0	1	5	3	2	5	0	3	2	3
Seq193	TGGATGTGTGTGGTTGTGTAGTTGCTCTGAT	31	5	3	3	2	0	3	8	3	6	8	4	3	4	0	2	3	4	4	0	5	7	9	5	1	6	3	4	7	2	2	5	2	3	2	1	5	4	1	3	0	0	10	2	5	1	3	1
Seq194	TTGTCAACGTAGTGGGAGGGGAATTCGGT	29	1	3	4	2	4	3	3	6	5	1	1	2	6	4	3	2	0	1	5	5	0	5	5	0	6	1	1	0	9	7	9	2	5	4	5	7	7	1	5	2	0	6	6	0	0	6	8
Seq195	CTCGCCGCCGTTCAGGGTATACACGTGTC	29	4	3	0	5	4	6	5	1	1	2	10	5	4	1	0	1	5	5	0	5	6	0	2	0	5	5	10	7	3	4	7	6	8	1	1	1	3	2	3	2	2	2	7	1	6	6	2
Seq196	TGGAGTGGCTTGCGTTCCCTTATTTCGTAC	30	2	2	5	2	4	2	6	1	9	0	1	3	3	1	0	3	0	0	0	16	4	5	4	4	5	1	8	7	2	6	3	6	1	1	4	9	2	4	3	2	6	13	2	1	1	2	6
Seq197	GTGGGTGGGCGGGTGGATGTTGACCTCCTG	30	0	0	0	0	0	3	0	160	0	2	0	0	0	0	0	0	0	0	3	0	0	1	0	0	0	0	0	0	0	1	0	0	0	0	1	0	0	0	0	0	0	0	0	0	0	0	1
Seq198	TGGATGGTGTGTGTTGTGTAGTTGCTCTGAT	31	6	4	4	0	2	6	8	1	4	5	5	6	4	4	4	4	7	3	4	7	5	1	1	5	2	1	1	3	4	2	2	7	3	1	6	6	3	1	6	4	0	0	4	2	4	4	3
Seq199	TGGAGTGGCTTGCGTTCCCTCATTCCGTAC	30	2	2	6	5	1	2	3	0	8	1	1	1	2	3	1	0	2	0	9	9	2	3	3	2	1	2	9	10	10	1	1	6	2	4	2	6	2	4	2	7	6	9	9	0	1	2	4
Seq200	TGGAGTGGCTTGCGTCCCCTCATTTCGTAC	30	0	2	1	0	4	2	5	1	13	2	1	2	3	3	0	1	5	4	0	17	1	8	0	0	1	0	8	2	5	4	2	11	1	4	0	1	3	2	3	3	8	6	14	0	2	7	4
Seq201	CAGAAATTCGGCCGAGTAGTCACGTACCGG	30	4	0	4	2	1	1	3	3	1	4	2	0	1	1	1	4	1	1	2	14	1	1	0	1	6	9	10	12	9	8	1	11	2	6	7	3	0	6	2	3	0	2	6	0	1	6	3
Seq202	TGGAGTGGCTTGGGTTGCGTCATTTCGTAC	30	4	0	0	2	2	1	3	0	1	2	0	3	10	0	3	3	2	0	0	4	84	1	7	1	5	2	4	0	0	0	0	2	1	0	3	5	0	1	2	0	0	1	2	2	2	2	0
Seq203	TGGAGTGGCTCGCGTTCCCTCATTTCGTAC	30	3	5	1	1	4	0	9	4	7	1	3	1	1	1	5	0	8	3	1	19	0	4	2	0	4	1	5	7	14	1	4	5	3	3	2	7	2	2	0	1	4	6	5	1	4	0	2
Seq204	CTCGCCGCCGTTCCAGGGTATACACGCGTC	30	5	3	3	8	2	14	1	3	1	7	5	6	1	2	2	3	3	1	7	7	2	2	6	2	0	3	8	6	1	4	3	3	3	0	1	2	0	5	6	0	3	2	3	3	2	10	0
Seq205	TTATCGGCCCTGATGAATAGGCACCCGTTC	30	2	3	1	2	2	3	2	1	8	4	1	2	4	4	2	1	1	2	5	9	3	3	4	3	10	2	3	1	4	2	5	6	5	2	5	9	3	4	2	2	7	9	4	0	2	2	3
Seq206	CAGAGATTCGTCCGAATAGTCACGTACCGG	30	2	2	5	2	5	3	7	7	7	2	3	1	3	2	1	0	4	2	6	4	0	8	3	5	4	4	4	3	2	3	0	3	3	4	6	8	6	3	1	2	1	8	3	2	1	6	2
Seq207	CGCATGGGGGTCTGGCGCTTGGGCATTGGC	30	5	1	3	3	4	5	1	6	3	2	0	3	2	13	4	7	1	3	0	3	1	3	8	2	3	2	0	4	3	5	3	5	4	1	3	3	5	2	3	0	5	0	4	2	3	4	6
Seq208	AGGGCCTGACGATTGGGTTTGGCATGTTTC	30	7	3	2	1	2	3	3	5	6	0	2	2	3	5	1	4	3	0	4	3	0	2	4	8	0	5	1	6	6	15	0	12	7	2	5	1	0	4	4	0	3	0	0	1	4	2	6
Seq209	CGCATAAGGGTCTGACGCTTGGGTATTGGC	30	2	7	0	3	4	0	3	5	3	2	6	6	3	7	2	1	4	1	7	0	5	3	0	7	1	11	1	1	4	7	5	10	1	1	2	0	9	4	1	0	12	0	1	1	1	0	2
Seq210	TTATGGGCCCTGATAAATAGGCACCCGTTC	30	0	2	11	3	0	1	0	8	9	2	0	2	15	0	0	5	1	1	2	1	1	10	4	0	3	0	6	2	3	1	0	24	2	7	0	3	1	1	1	5	1	6	8	0	0	0	6
Seq211	TGGAGCGGCTTGGGTTCCCTCATTTCGTAC	30	3	0	0	1	9	3	2	4	2	4	0	2	4	0	2	6	0	1	2	11	6	3	1	3	6	5	7	3	0	3	3	6	0	4	3	16	8	2	1	2	4	4	1	2	2	1	4
Seq212	TTGTCAGCGTAGTGGGAGGGGAATTCGAGT	30	2	8	5	3	4	2	7	1	6	0	2	6	3	3	0	1	1	3	3	6	0	4	2	1	4	0	4	3	4	5	5	2	6	3	2	7	5	1	3	4	1	7	4	0	3	2	5
Seq213	GCGCGCCTCCATGTGCTGTATCTTTTCGTG	30	4	2	1	4	0	5	6	3	1	5	1	7	6	13	2	0	3	0	5	2	1	2	4	2	6	10	0	3	3	2	8	5	1	1	2	1	0	3	0	3	4	4	0	2	8	3	9
Seq214	TGGAGTGGCTTGCGTTCTCTCATTTCGTAC	30	0	0	2	3	2	3	1	3	7	1	4	8	3	2	1	0	1	1	2	10	2	4	1	3	5	2	2	1	8	2	6	9	2	11	3	12	1	1	2	1	3	2	2	0	3	9	3
Seq215	TGGAGTGGTTTGGGTTCCCTCATTTCGTAC	30	1	1	2	1	1	5	9	10	1	1	1	3	3	3	0	0	0	3	4	8	2	6	6	5	10	4	3	2	0	4	3	5	1	1	10	8	2	5	1	3	2	4	2	1	3	1	4
Seq216	CGCATGGAGGTCTGGCGCTTGGGTATTGGC	30	5	3	4	3	9	4	8	1	4	0	4	6	7	12	0	0	0	0	3	2	7	3	2	4	2	3	2	6	6	1	4	5	4	1	3	0	1	4	0	0	2	0	3	4	3	3	8
Seq217	CCCTCGCGCCCTCCATGTGCTGCTTCTTTC	30	3	1	2	5	4	3	2	6	1	3	1	6	1	5	2	2	6	5	6	3	1	2	4	3	2	3	0	5	0	3	14	4	5	1	8	1	3	2	1	1	4	0	3	3	7	0	6
Seq218	TTGTCGACGTAGTGGGAGGGGAATTCGAGT	30	1	0	0	1	1	1	2	6	8	5	0	1	3	1	1	0	2	3	4	3	4	5	1	5	4	3	7	1	4	11	2	4	2	3	9	9	5	1	3	4	2	7	3	4	1	3	1
Seq219	TTATCGGCCCTGATAAATAGGCACCTGTTC	30	1	6	3	0	3	4	2	0	3	1	0	1	1	4	0	1	0	1	2	7	3	0	1	0	9	2	5	2	8	3	9	8	2	8	4	9	3	2	2	2	3	3	2	5	7	2	3
Seq220	TGGAGCGGCTTGCGTTCCCTCATTTCGTAC	30	0	5	6	2	2	3	7	1	9	1	0	1	5	4	1	2	1	2	0	11	0	3	2	1	3	0	8	2	8	1	0	12	1	4	3	4	3	4	3	2	7	5	1	0	0	1	6
Seq221	CCTGCGCGCTTCCATGTGCTGTTTTCTTTC	30	4	0	3	1	5	5	4	1	7	1	2	5	4	5	1	3	7	2	1	4	5	1	6	0	3	4	0	5	5	5	6	2	1	1	6	2	0	2	0	0	2	1	1	6	8	10	3
Seq222	TTATCAGCCCTGATAAATAGGCACCCGTTC	30	2	3	1	0	1	1	3	0	11	0	4	1	0	1	0	2	2	2	4	6	1	4	2	1	7	4	9	3	5	8	0	11	1	3	2	7	11	7	2	3	2	6	3	0	2	0	3
Seq223	CGCATAAGGGTTTGGCGCTTGGGTATTGGC	30	3	5	2	2	5	4	4	3	3	1	1	0	3	10	0	2	2	7	3	2	5	2	0	3	1	3	2	5	2	3	5	13	1	5	3	0	4	4	2	0	1	3	8	3	0	0	8
Seq224	AGGGCCTGGCGATTGGGTTTGGCATATTTC	30	5	1	0	3	2	1	6	5	3	1	2	6	3	8	1	3	4	0	5	2	2	5	0	4	6	7	1	5	0	6	3	6	4	0	2	3	5	4	1	1	1	2	2	2	2	1	11
Seq225	CAGAAGTTCGTCCGAATAGTCACGTACCGG	30	1	4	2	2	10	0	5	1	2	0	0	2	4	1	2	0	3	3	6	7	1	2	2	3	4	5	7	6	0	1	0	9	0	2	4	9	3	2	0	4	6	6	5	1	2	0	9
Seq226	CCCTCGCGCCCTCTATGTGCTGTTTCTTTC	30	2	3	4	8	0	2	13	3	1	0	2	4	4	10	1	6	3	1	2	2	2	2	2	7	5	7	0	6	3	0	0	2	2	1	1	3	1	3	0	4	3	1	0	4	7	4	3
Seq227	CGCATAAGGGTCTGGCGCTTGAGTATTGGC	30	10	2	1	3	3	3	4	5	1	1	3	6	4	11	3	0	3	3	7	4	1	6	5	2	2	3	2	4	3	7	1	4	4	3	5	2	2	2	2	0	1	2	2	2	1	2	1
Seq228	TTATCGGCCCTGGTAAATAGGCACCCGTTC	30	0	3	1	1	2	6	4	3	10	3	4	2	3	1	3	1	6	4	3	11	1	4	4	3	7	2	9	3	1	2	1	4	2	1	3	8	1	3	1	3	3	2	5	0	2	1	0
Seq229	AGGACCTGGCGATTGGGTTTGGCATGTTTC	30	6	4	3	1	1	2	4	4	2	1	2	1	3	10	0	1	2	3	2	1	0	4	4	3	2	4	3	4	2	7	5	5	2	8	7	1	1	2	1	3	5	0	4	3	5	1	7
Seq230	CAGAAATTCGTCCAAATAGTCACGTACCGG	30	4	5	2	1	4	0	7	7	5	0	1	0	2	3	1	2	1	1	2	1	0	3	5	3	3	4	3	6	4	5	0	6	0	4	3	7	5	1	5	1	4	9	2	0	4	1	7
Seq231	AGGGCCTAGCGATTGGGTTTGGCATGTTTC	30	4	6	3	0	5	0	1	3	2	4	4	4	2	5	2	3	6	0	4	0	5	1	8	4	0	1	0	2	6	8	0	10	5	3	2	0	5	5	0	2	1	2	4	5	1	1	6
Seq232	GGATCCCCGTTTCGTTGGTCAGTATTCTGC	30	0	5	1	0	1	15	3	3	0	8	3	2	7	8	3	2	8	0	4	1	11	4	0	2	0	8	1	2	3	1	3	14	2	0	0	0	0	1	1	0	3	0	4	4	0	3	1
Seq233	TGGATGTGTGGTGTTGTGTAGTTGCTCTGAT	31	3	3	5	6	3	0	3	4	1	3	2	2	6	3	3	7	4	4	1	3	0	4	4	1	2	1	1	0	2	5	0	6	1	4	7	5	2	1	2	3	2	6	2	2	3	5	4
Seq234	CAGAAATTCGTCCGGATAGTCACGTACCGG	30	4	1	5	1	4	2	9	7	3	2	2	0	4	1	3	0	3	3	4	5	0	5	1	0	4	2	6	0	0	5	2	7	1	0	8	10	4	1	3	3	3	7	4	0	1	0	2
Seq235	CGCATAAGGGTCTGGCGGTTGGGTATTGGC	30	5	6	2	4	1	5	1	1	2	2	1	1	1	3	1	1	6	2	2	4	2	2	3	5	2	1	0	0	2	7	7	5	6	0	1	3	3	6	6	1	7	0	10	3	3	3	0
Seq236	CCCTCGCGTCCTCCATGTGCTGTTTCTTTC	30	0	1	1	4	1	13	2	7	0	1	0	5	2	9	5	0	5	4	5	0	1	1	3	7	7	2	0	7	0	0	4	5	4	2	4	2	1	1	1	2	1	3	6	4	5	1	3
Seq237	TGTGGTAACGGCGTGTGAGTGTCTTCCCAC	30	5	4	0	2	2	7	3	11	0	2	4	2	0	2	0	1	7	3	10	0	0	7	3	6	0	7	2	6	2	0	2	7	7	3	3	1	3	2	0	1	3	0	0	2	2	0	4
Seq238	CAGAAATTCGTCCGAACAGTCACGTACCGG	30	2	3	5	0	3	3	2	4	2	0	1	2	2	0	6	1	4	5	3	8	0	3	3	0	8	1	7	1	5	5	0	11	0	3	7	6	4	1	1	1	1	4	0	1	3	4	4
Seq239	TGGAGTGGCTTGGGTTCCCTCAATTCGTAC	30	1	1	4	2	3	7	2	2	6	2	1	0	2	1	0	2	2	1	2	18	2	5	0	2	9	6	2	6	2	7	3	3	3	2	2	0	3	6	0	2	3	2	2	1	2	0	3
Seq240	CGCATAAGGGTCTGGCGCTTAGGTATTGGC	30	8	7	2	0	4	3	3	1	10	1	1	3	0	2	1	2	3	1	5	2	1	3	1	3	4	2	2	4	2	1	3	4	3	0	6	1	6	7	2	0	6	0	3	3	3	0	9
Seq241	TTATCGGCCCTGATAAATGGGCACCCGTTC	30	0	0	1	0	6	2	4	2	3	0	1	2	2	2	3	1	3	1	5	4	3	1	5	7	4	4	9	2	4	8	4	3	1	2	7	8	4	1	2	3	4	4	1	0	3	2	1
Seq242	CTCGCCGCCGTTCCAGGGTACACACGTGTC	30	12	3	3	2	0	6	0	2	1	3	6	0	1	0	1	2	7	2	12	5	5	7	7	1	0	1	2	9	0	1	6	0	2	0	3	2	1	2	3	4	4	2	2	0	0	6	1
Seq243	CGCATGGGGGTCTGACGCTTGGGTATTGGC	30	8	3	3	1	2	5	1	6	3	0	0	3	3	5	0	2	6	2	6	1	2	3	3	1	2	4	8	2	1	0	2	9	7	0	4	1	1	8	0	0	2	2	7	3	2	0	5
Seq244	TGCGGCAACGGCGTGTGAGTGTCTTCCCAC	30	1	2	2	7	1	1	1	6	2	1	1	4	2	11	1	0	3	1	2	3	2	3	1	8	8	0	0	6	1	1	4	8	4	2	1	2	1	1	2	4	3	2	3	5	1	5	10
Seq245	CGCATGGGGGTCTGGCGCTTAGGTATTGGC	30	5	5	3	5	7	3	1	4	0	2	0	2	1	5	1	1	2	0	2	6	0	1	5	3	3	5	3	2	2	4	1	20	4	1	6	2	3	1	0	0	2	2	4	3	2	0	4
Seq246	TGGATGTGTGTGTTGTGTGTTGCTCTGAT	29	3	3	1	0	5	4	1	5	6	6	5	1	2	2	2	4	3	3	0	5	7	5	1	3	0	7	6	5	6	4	1	2	1	1	2	3	1	6	2	1	2	1	1	1	2	4	1
Seq247	GCATTGGTTATGCTCCAGGGTTCCCCGTCC	30	6	5	5	2	5	7	2	3	0	6	0	9	3	5	0	0	9	0	3	2	5	2	1	6	6	5	1	1	1	0	0	3	0	0	1	0	4	2	0	2	6	1	1	11	0	4	2
Seq248	GCGGTCCGTCTGAACCAGGTTTCCTGATTG	30	3	10	2	3	2	7	7	2	1	7	4	2	3	8	1	4	11	2	4	3	11	0	1	5	0	1	0	1	3	0	0	4	4	2	1	0	1	2	1	1	0	1	2	5	0	3	1
Seq249	GCGCGCCTCCATGTGCTGTATCTTTCTGTG	30	3	1	1	4	8	3	2	6	1	2	0	2	3	3	0	2	4	2	3	1	4	3	2	4	5	6	0	2	1	0	3	9	2	1	6	1	0	4	0	0	2	2	0	5	6	3	10
Seq250	GCGCGCCTCCATGTGCTGTATTTTTCCGTG	30	0	2	3	3	0	7	2	2	0	0	0	4	6	3	5	4	4	5	1	0	4	3	0	6	7	1	0	4	1	1	2	6	6	4	3	3	3	7	2	2	1	3	0	7	4	0	5
Seq251	TGGAGTGGCTTGGGTTCCCTCATTTAGTAC	30	1	2	1	5	5	6	8	1	8	0	2	1	1	0	2	1	1	0	5	15	1	3	3	4	1	3	1	3	0	6	0	3	0	1	0	8	2	4	2	2	2	6	5	0	1	2	2
Seq252	CCCTCGCGCCCTCCATGTGCTGTTCCTTTC	30	2	0	2	1	4	3	2	2	0	0	1	7	1	13	1	2	6	0	6	2	4	2	0	1	2	1	1	4	1	1	2	5	1	0	5	3	0	1	4	2	1	5	4	5	16	1	4
Seq253	CAGAAATTCGTCCGAATAGTCACATACCGG	30	1	3	3	1	6	2	3	2	4	1	0	2	3	3	2	0	1	3	3	8	2	5	3	6	0	4	8	4	2	1	1	4	3	2	4	7	2	0	2	1	3	2	10	0	0	7	0
Seq254	TTGTCAACGCAGTGGGAGGGGAATTCGAGT	30	3	6	1	0	6	3	4	2	6	4	0	3	2	2	4	1	2	0	3	5	3	4	2	3	3	0	2	4	3	3	0	8	2	2	6	7	5	0	6	2	1	4	4	0	0	0	1
Seq255	AGGGCCTGGCGATTGGGTTTAGCATGTTTC	30	5	9	2	2	1	2	2	2	4	1	1	5	6	9	0	4	3	1	3	1	3	1	1	0	1	0	0	8	0	2	2	8	4	0	5	1	1	7	3	6	4	0	1	2	3	2	5
Seq256	CGCATGGGGGTCTGGCGCTTGGGTACTGGC	30	0	3	1	5	1	2	0	5	0	0	1	4	5	12	1	1	5	1	8	1	1	4	4	2	2	0	1	8	1	4	5	8	5	1	4	6	2	3	2	0	1	0	2	1	5	0	5
Seq257	CGCATAAGGGTCTGGCGCTTGGATATTGGC	30	4	7	0	2	0	4	0	1	2	0	6	0	1	4	1	2	1	1	3	4	2	7	1	8	0	1	3	4	7	3	2	3	7	6	1	1	4	5	1	0	8	2	2	2	2	0	5
Seq258	CAGAAATTCATCCGAATAGTCACGTACCGG	30	2	2	3	0	3	2	9	2	7	3	3	3	1	0	2	3	4	0	1	4	3	8	3	2	2	2	3	5	0	4	1	7	2	2	3	4	4	2	1	4	2	6	1	0	1	0	2
Seq259	CAGAAATTCGGCCGAATAGTCACGCACCGG	30	4	4	4	2	1	2	2	5	7	2	1	3	0	0	2	1	3	0	0	2	1	5	6	1	3	1	6	1	0	3	5	6	1	1	10	2	4	1	3	4	3	5	6	1	0	4	3
Seq260	CCCTCGCGCCCTCCATGTGCCGTTTCTTTC	30	2	1	4	6	0	3	5	3	2	1	1	1	3	9	1	2	3	1	5	1	2	5	0	6	4	4	1	2	0	2	5	8	4	1	3	0	0	5	0	2	3	4	2	4	7	0	2
Seq261	CTCGCCGCTGTTCCAGGGTATACACGTGTC	30	8	7	2	7	0	10	1	4	0	0	5	2	3	0	2	0	2	5	4	3	11	4	0	2	1	5	1	3	0	3	5	3	8	0	1	0	1	1	4	1	3	0	0	1	1	3	3
Seq262	CCCCCGCGCCCTCCATGTGCTGTTTCTTTC	30	0	0	5	0	1	6	3	5	0	3	0	5	1	2	1	0	4	2	0	0	2	0	7	6	3	5	1	5	2	1	9	4	1	2	3	1	1	6	1	4	3	4	0	6	6	0	7
Seq263	CAGAAATTCGGCCGAATGGTCACGTACCGG	30	1	3	2	5	0	2	2	1	3	1	0	6	3	9	5	1	2	1	6	2	2	4	2	5	3	3	3	3	2	2	1	5	1	1	3	6	2	4	9	3	1	2	0	1	3	3	1
Seq264	CCTGTGCGCCTCCATGTGCTGTTTTCTTTC	30	1	1	2	3	2	9	6	1	1	0	0	3	6	6	2	0	5	0	1	0	2	1	0	4	12	3	0	1	0	1	6	6	6	0	7	1	1	1	1	1	9	0	1	0	5	4	5
Seq265	CGCATGGGGGTCTGGCACTTGGGTATTGGC	30	4	0	0	2	2	2	3	7	1	2	4	1	2	5	4	2	1	1	1	4	3	2	5	2	4	4	2	4	1	4	2	9	9	2	1	4	5	0	1	2	2	2	1	2	2	2	3
Seq266	TGGAGTGGCTTGGGTTCCCTCATTTTGTAC	30	5	0	1	4	0	4	4	5	5	0	3	2	3	0	2	0	1	1	7	10	1	5	1	1	5	1	1	2	3	3	0	6	0	7	2	5	3	4	0	0	1	3	5	4	2	1	2
Seq267	CGCATAAGGGTCTAGCGCTTGGGTATTGGC	30	3	3	6	2	3	2	3	1	1	3	2	4	3	5	2	1	3	2	3	1	0	4	1	2	1	4	1	3	1	1	2	6	3	4	3	1	3	11	1	0	5	3	3	4	2	4	1
Seq268	TTGTCAACGTAGCGGGAGGGGAATTCGAGT	30	3	1	4	4	3	2	2	1	1	3	1	2	0	0	3	2	2	3	3	4	6	5	0	4	1	2	3	2	2	2	4	6	0	4	3	1	4	0	3	4	3	8	1	0	2	8	2
Seq269	CGCATAAGGGTCAGGCGCTTGGGTATTGGC	30	8	3	8	3	1	1	3	4	0	0	0	4	0	5	1	1	4	1	8	1	1	3	3	4	7	1	3	4	2	4	2	1	3	0	1	1	1	6	0	2	5	1	1	6	1	3	3
Seq270	AGGGCCTGGCGATTGGGTTTGGCATTTTC	29	2	4	0	1	3	2	7	3	5	1	2	5	2	3	4	1	4	1	2	2	1	2	2	3	4	6	0	3	3	7	0	3	3	2	6	2	0	5	3	1	2	2	4	3	0	0	6
Seq271	TTGTCAACGTAGTGGGAGGGGAATTGAGT	29	3	2	2	0	3	3	2	2	3	2	1	0	0	0	0	1	1	2	2	8	4	9	2	3	4	1	1	5	3	11	1	2	0	3	5	4	5	3	0	2	3	7	5	0	3	3	1
Seq272	GAACGCACTCGCAGGGGTTGGTGTCTATGG	30	10	2	1	2	0	5	2	4	0	1	6	0	2	0	2	3	5	4	4	2	4	0	3	0	3	6	8	4	0	4	6	8	2	1	2	0	0	5	0	1	4	0	0	1	4	3	0
Seq273	TTATCGGCCCTGACAAATAGGCACCCGTTC	30	0	2	0	2	6	2	4	5	6	2	3	0	3	7	0	0	3	0	2	9	3	1	3	1	1	3	3	6	2	5	1	5	1	1	6	8	2	2	2	1	3	4	2	0	3	0	1
Seq274	CCCTCGCGCCCCCCATGTGCTGTTTCTTTC	30	2	1	1	3	2	4	1	3	2	1	2	3	1	4	1	0	6	2	0	3	5	2	1	2	8	7	1	5	0	2	1	6	3	1	5	1	0	2	1	2	2	2	2	5	4	3	8
Seq275	TGGAGTGGCTTGGGTCCCCTCATTTCGTAC	30	1	1	2	2	3	3	1	4	4	3	0	1	1	0	1	0	2	1	2	12	0	2	1	6	8	2	6	2	0	10	7	1	0	1	4	10	2	4	1	0	1	5	0	1	4	0	3
Seq276	AGGGCCAGGCGATTGGGTTTGGCATGTTTC	30	1	7	1	4	2	5	1	4	3	4	1	3	1	4	1	3	1	0	2	1	2	0	1	2	4	5	0	6	3	2	3	6	3	3	2	0	2	5	1	2	2	3	7	2	3	3	1
Seq277	CAGAAATTCGGCCGAATAGTCACGTGCCGG	30	5	1	2	0	3	2	2	2	4	1	0	0	0	3	2	0	0	4	1	3	2	4	0	1	2	5	5	3	3	12	0	8	0	1	3	10	6	5	1	0	2	4	8	0	1	1	3
Seq278	CTCGCCGTCGTTCCAGGGTATACACGTGTC	30	11	1	1	3	1	7	2	0	0	3	8	1	3	1	0	1	3	0	8	5	2	0	2	0	4	3	7	7	0	3	4	4	4	1	2	0	0	2	6	2	0	0	1	0	0	6	4
Seq279	GCCGTGGGCCCTTCAGGTATCCTTGGGTTC	30	11	3	0	3	2	2	2	2	0	0	0	1	2	7	1	2	4	2	1	0	4	3	2	0	4	5	1	6	2	0	1	9	6	1	2	1	7	7	0	1	0	1	0	3	3	7	4
Seq280	TGGAGTGGCTTGCGTTCCCTCATTTCATAC	30	0	0	3	0	0	5	0	2	8	0	1	3	3	2	2	0	0	1	0	15	1	1	1	1	2	2	3	6	5	3	2	4	4	4	5	10	1	8	3	0	0	6	4	1	0	1	0
Seq281	TTGTCAACATAGTGGGAGGGGAATTCGAGT	30	0	2	0	2	3	1	2	4	4	1	3	0	3	4	5	7	0	2	3	4	3	2	5	3	1	2	2	3	3	5	2	0	4	1	2	2	2	1	3	0	4	2	9	1	1	3	4
Seq282	GCTGTGGGCCCTTCGGGTATCCTTGGGTTC	30	1	0	1	7	3	3	2	1	0	1	0	3	1	4	0	0	2	6	3	2	2	1	2	3	3	2	4	8	1	3	5	12	3	2	1	2	4	4	1	1	0	1	1	4	0	9	3
Seq283	CGCATGGGAGTCTGGCGCTTGGGTATTGGC	30	4	7	4	1	4	2	3	3	0	2	5	1	3	6	0	0	6	3	3	2	1	1	0	0	9	3	2	2	3	1	0	2	1	3	2	1	8	1	0	0	1	1	6	5	3	1	5
Seq284	CAGAAATTCGTCCGAATAGTCACGTACCAG	30	0	1	1	5	1	3	0	1	4	1	1	2	1	6	0	2	1	4	4	6	1	2	1	2	6	1	3	3	1	1	0	7	4	6	3	10	0	1	6	0	3	6	6	0	0	1	1
Seq285	CCCTCGCGCCCTCCATGTGTTGTTTCTTTC	30	3	3	1	5	1	3	1	4	0	0	1	7	2	6	0	2	4	3	7	3	2	0	1	0	2	1	0	11	3	1	1	8	2	0	2	1	2	1	0	3	3	0	0	3	8	2	6
Seq286	CCTGCGCGCCTCTATGTGCTGTTTTCTTTC	30	1	0	0	3	2	4	1	3	1	0	0	9	0	10	3	1	2	0	10	2	3	1	5	1	7	3	0	5	4	1	5	4	2	0	1	0	2	1	0	1	1	1	2	7	6	2	3
Seq287	CCCTCGCGCCTCCATGTGCTGTTTCTTTC	29	3	2	2	4	4	5	1	2	3	1	1	2	2	9	3	0	4	1	1	0	3	1	1	1	6	0	1	2	3	0	7	9	1	0	1	2	2	2	1	5	5	1	5	4	3	0	1
Seq288	TGGAGTGGCTCGGGTTCCCTCATTTCGTAC	30	0	3	1	2	2	2	4	3	6	1	0	0	0	0	0	2	1	1	4	21	1	1	2	2	6	3	4	5	0	2	1	3	0	2	2	7	0	1	0	3	3	6	2	1	2	1	3
Seq289	CAGAAATTCGGCCGAATAGTCATGTACCGG	30	0	3	2	2	1	2	2	6	5	4	2	3	2	2	0	2	2	1	2	8	2	2	2	2	0	1	3	2	3	2	1	8	1	0	2	6	3	1	1	4	4	6	5	2	0	3	1
Seq290	TGGAGTGGCTTGGGTTCGCTCATTTCGTAC	30	0	0	1	1	0	2	0	0	2	1	1	0	1	0	0	0	0	0	0	2	5	0	1	2	1	4	1	0	55	2	0	0	0	5	2	3	0	0	3	1	8	5	7	1	1	0	0
Seq291	TGGAGTGGCTTGCGCTCCCTCATTTCGTAC	30	1	4	1	3	1	1	3	1	5	1	0	3	1	5	1	1	1	6	2	7	2	4	0	1	0	0	7	0	13	3	2	8	1	0	0	2	0	1	6	0	3	3	3	0	1	0	4
Seq292	TGGATGTGTGTGTTGTGGTAGTTGCTCTGAT	31	4	3	4	1	3	1	1	5	3	3	5	0	1	6	1	0	2	0	1	5	11	1	5	1	3	1	1	2	2	3	0	10	0	4	0	0	1	5	1	3	1	4	0	2	1	4	1
Seq293	GGACGCTCGTTTCAGAGGTCAGTATTCACC	30	0	1	0	0	0	0	0	0	0	0	0	0	1	0	0	0	1	0	0	0	0	0	0	0	0	0	0	0	111	0	0	1	0	0	0	0	0	1	0	0	1	0	0	0	0	0	0
Seq294	GCTGTGGGCCCCTCAGGTATCCTTGGGTTC	30	5	0	1	1	2	1	1	4	0	0	0	5	0	6	0	6	4	2	8	3	2	0	3	2	3	0	0	7	0	4	3	6	3	0	5	4	1	0	2	3	0	1	2	5	5	1	5
Seq295	CAGAAATTCGTCCTAATAGTCACGTACCGG	30	0	0	6	1	4	0	1	3	1	0	0	2	1	5	2	0	2	1	0	6	1	3	1	0	5	0	3	3	8	6	0	4	3	0	5	7	2	5	2	1	4	4	3	1	1	0	5
Seq296	GCTGTGGGCCCTCCAGGTATCCTTGGGTTC	30	2	0	2	2	1	3	0	2	0	0	1	3	4	10	0	1	1	3	2	0	6	1	2	3	1	1	1	0	2	1	5	6	6	1	3	2	4	5	1	6	3	5	1	2	2	2	4
Seq297	AGGGCCTGGCGATTGAGTTTGGCATGTTTC	30	1	4	1	1	1	0	1	8	0	4	1	0	1	2	0	1	4	1	4	0	1	5	3	1	3	4	1	3	3	3	1	6	5	0	4	1	3	5	0	3	6	3	1	2	3	0	3
Seq298	CGGCGGGTGGGAGGGTGGAGATTATACGTG	30	0	0	0	0	0	1	0	95	0	0	0	0	1	2	0	0	1	0	2	3	0	0	0	0	0	1	0	0	0	0	0	0	0	0	0	0	0	0	0	0	0	0	0	5	0	3	0
Seq299	CTCGCCACCGTTCCAGGGTATACACGTGTC	30	3	0	0	3	0	7	1	4	0	0	4	3	4	1	2	0	2	5	2	2	4	1	0	0	1	6	1	15	0	3	7	5	2	2	3	0	0	2	1	3	1	0	0	1	0	8	0
Seq300	CAGAAATTCGGCCAAATAGTCACGTACCGG	30	0	4	1	3	0	2	0	2	4	0	1	1	5	2	0	1	2	0	1	4	2	2	1	1	9	1	7	1	2	9	0	5	0	2	3	10	9	1	2	2	1	2	4	0	0	2	1
Seq301	GCTGTGGGCTCTTCAGGTATCCTTGGGTTC	30	3	3	2	0	3	6	2	5	3	1	1	0	0	7	2	0	1	1	2	0	0	3	0	6	1	4	1	2	3	1	1	5	4	2	0	4	3	7	0	3	0	3	2	3	1	6	4
Seq302	CAGAAATTCGGCCGAATAGTTACGTACCGG	30	2	0	0	0	3	0	3	0	3	3	0	3	2	2	0	0	3	1	3	3	2	11	0	2	1	3	7	1	2	4	3	4	2	1	8	4	4	9	0	0	0	4	0	5	1	1	1
Seq303	AGGGCCTGGCAATTGGGTTTGGCATGTTTC	30	6	1	1	6	3	2	2	6	3	0	1	1	2	4	4	1	0	1	2	1	2	0	1	0	5	3	6	1	3	5	2	9	5	0	3	0	3	1	0	3	0	1	2	0	3	3	3
Seq304	TTGTCAACGTAGTGGGAGGGGAACTCGAGT	30	4	3	0	0	1	2	5	4	2	3	4	0	0	0	2	2	2	0	2	5	2	2	2	2	3	1	1	3	2	9	0	3	4	2	0	4	3	2	4	1	4	6	4	1	0	3	2
Seq305	GCTGTGGGCCCTTCAGGTATTCTTGGGTTC	30	2	3	0	3	4	0	3	3	0	1	0	0	2	3	2	1	3	3	4	5	0	3	2	2	6	2	2	5	3	1	4	1	2	1	5	1	1	7	0	3	1	0	5	2	2	2	4
Seq306	CTCACCGCCGTTCCAGGGTATACACGTGTC	30	4	0	2	5	4	4	0	0	1	2	2	0	6	3	2	1	5	0	9	3	4	3	1	1	0	1	9	5	1	2	3	4	3	0	0	0	0	1	1	1	1	2	2	0	6	4	1
Seq307	CCCTCGCGCCCTTCATGTGCTGTTTCTTTC	30	2	0	0	1	1	3	1	4	0	2	4	4	1	1	0	0	4	2	4	0	3	0	1	4	3	6	1	1	2	0	5	6	10	0	3	2	3	3	2	3	0	1	1	1	10	0	5
Seq308	CGCATAAGGATCTGGCGCTTGGGTATTGGC	30	2	4	2	1	1	4	3	3	1	1	0	1	1	4	3	0	7	0	6	4	2	1	3	0	1	3	0	5	3	2	6	5	6	0	2	3	1	0	3	4	3	2	2	0	2	1	3
Seq309	TGCGGTAACGGCATGTGAGTGTCTTCCCAC	30	1	1	3	3	1	0	3	4	3	0	0	2	0	1	0	0	0	1	0	2	0	1	0	2	2	9	2	5	1	5	6	5	5	2	0	1	6	9	1	7	1	0	0	0	8	2	1
Seq310	CAGAGATTCGGCCGAATAGTCACGTACCGG	30	1	0	1	2	1	1	2	5	4	0	2	2	0	5	1	2	3	3	3	2	5	3	6	1	2	3	1	6	0	2	0	2	0	0	4	5	3	0	1	5	4	4	8	1	0	1	2
Seq311	CAGAAATACGTCCGAATAGTCACGTACCGG	30	3	1	2	3	1	3	6	3	5	1	1	2	2	2	1	1	2	1	2	3	3	5	0	1	3	1	3	0	3	3	0	6	1	2	5	5	2	1	2	4	3	3	2	0	0	1	1
Seq312	TGCGGTGACGGCGTGTGAGTGTCTTCCCAC	30	0	1	0	5	2	4	1	3	0	0	0	3	1	3	0	2	1	0	3	0	2	1	0	4	7	6	2	3	0	0	4	5	5	1	3	1	2	4	0	3	3	1	2	5	4	3	8
Seq313	GCGGTCCGTCCGAACTAGGTTTCCTGATTG	30	2	1	2	6	5	7	0	7	0	6	0	1	7	1	3	4	3	0	0	0	6	1	1	6	0	5	2	0	1	0	0	6	3	5	2	0	0	0	1	0	6	0	6	1	0	0	0
Seq314	CAGAAATTCGTCAGAATAGTCACGTACCGG	30	3	3	3	0	4	4	1	3	2	4	0	1	3	1	2	0	0	0	0	0	0	1	0	2	6	2	2	2	5	7	4	2	1	4	8	6	3	3	1	4	1	2	2	0	1	2	4
Seq315	GAACGTACTCGCGGGGCTTGGTGTCTATGG	30	4	1	0	2	1	11	0	5	3	3	3	4	5	0	0	0	1	1	2	2	1	4	2	0	0	0	2	8	0	0	2	2	3	4	4	4	4	1	1	1	2	0	2	0	5	3	4
Seq316	TTGTCAACGTAGTGGGAGGGGAATCCGAGT	30	1	2	2	1	3	5	6	2	6	0	0	0	1	2	1	1	3	0	2	6	0	5	2	2	2	0	0	2	3	6	2	1	3	0	7	1	1	3	8	3	1	3	4	0	0	3	1
Seq317	CTCGCCGCCATTCCAGGGTATACACGTGTC	30	4	1	3	2	2	6	0	0	6	3	2	2	5	0	0	2	4	2	2	4	5	6	5	0	0	0	5	0	4	3	2	2	5	1	1	0	0	2	6	2	2	1	0	1	2	3	0
Seq318	GCGGTCTGTCCGAACCAGGTTTCCTGATTG	30	4	7	2	4	1	6	1	6	2	5	2	5	3	5	0	1	5	2	2	0	10	4	0	4	3	0	0	2	2	1	0	5	3	0	0	0	0	0	0	1	1	0	1	2	1	1	3
Seq319	CCTGCGCGCCTCCATGTGTTGTTTTCTTTC	30	2	3	1	3	3	3	1	7	0	0	1	4	1	1	0	0	10	3	1	2	1	2	0	3	5	2	0	2	2	0	4	8	2	2	2	1	0	0	1	0	0	0	3	11	2	5	2
Seq320	AGGGCCTGGCGATTAGGTTTGGCATGTTTC	30	3	2	1	1	2	0	1	10	1	0	1	1	0	2	4	2	5	1	3	0	0	0	2	3	3	6	0	2	4	3	4	10	2	1	6	0	1	4	0	1	1	1	1	3	0	2	8
Seq321	TTGTCAACGTGGTGGGAGGGGAATTCGAGT	30	2	3	0	0	4	2	4	3	5	4	0	3	4	1	0	2	0	0	1	3	4	0	1	2	0	3	1	0	2	3	2	3	2	1	1	4	10	0	1	0	1	7	2	6	1	3	4
Seq322	TTGTCAACGTAGTAGGAGGGGAATTCGAGT	30	1	5	1	1	0	1	2	5	7	2	0	1	1	2	1	1	1	1	2	1	0	0	3	2	2	1	0	7	5	8	1	4	2	8	6	4	3	1	0	2	3	1	0	0	1	3	2
Seq323	AGCGCCTGGCGATTGGGTTTGGCATGTTTC	30	2	1	1	4	2	4	2	1	0	3	1	3	2	5	3	1	1	2	1	0	1	4	1	3	4	3	0	6	2	1	3	4	0	0	4	1	6	4	3	0	3	0	2	6	3	1	2
Seq324	CGCATGGGGGTCTGGCGCTTGGATATTGGC	30	3	2	1	6	0	1	2	3	2	3	0	7	5	3	0	1	2	3	4	1	0	1	0	2	3	1	0	5	2	2	3	9	0	1	3	0	1	2	2	1	5	0	2	3	2	6	1
Seq325	CCCTCGCGCCCTCCGTGTGCTGTTTCTTTC	30	3	0	4	8	4	1	2	0	0	2	0	5	0	5	2	3	4	1	1	7	3	0	0	2	0	4	1	7	0	0	5	3	3	0	0	1	1	0	0	0	2	2	0	3	8	4	4
Seq326	CGCATAAAGGTCTGGCGCTTGGGTATTGGC	30	1	1	3	1	2	0	5	2	0	0	0	1	1	1	3	0	8	0	0	1	1	5	4	1	2	4	2	3	2	4	0	5	1	1	8	0	1	2	4	2	6	3	3	1	3	4	3
Seq327	TGGATGTGTGTGTTGTGTAAGTTGCTCTGAT	31	5	2	3	0	2	2	2	2	3	8	0	2	2	6	5	1	1	0	4	1	0	0	4	3	3	5	1	1	1	2	1	3	3	4	4	2	1	2	1	0	1	2	0	4	2	3	0
Seq328	TTATCGACCCTGATAAATAGGCACCCGTTC	30	0	0	0	2	4	0	8	3	4	3	1	1	2	2	2	1	1	3	2	8	3	1	0	4	1	1	2	4	9	2	0	1	1	2	1	7	1	2	0	0	5	5	0	0	0	1	2
Seq329	TGCGGTAGCGGCGTGTGAGTGTCTTCCCAC	30	2	4	3	4	1	3	1	1	0	1	2	1	3	4	4	1	10	1	1	4	0	1	0	1	4	4	1	5	2	0	5	2	4	1	4	0	1	0	1	1	1	3	1	5	4	0	2
Seq330	TTGTCAACGTAGTGGGAAGGGAATTCGAGT	30	4	2	3	1	1	0	3	1	3	1	2	0	3	5	2	0	0	0	1	5	1	0	4	3	1	4	4	0	3	5	1	0	0	1	5	3	5	0	2	0	2	12	3	0	0	1	6
Seq331	CGCATGGGGGTCTGGCGCTTGAGTATTGGC	30	3	1	1	0	4	2	2	7	3	0	0	2	0	4	2	1	2	2	2	0	4	5	3	0	2	0	0	2	2	5	0	7	3	1	3	0	5	1	0	3	1	1	0	7	3	1	5
Seq332	TGCAGTAACGGCGTGTGAGTGTCTTCCCAC	30	0	2	6	2	2	1	5	3	1	1	0	0	0	3	0	1	2	4	4	2	1	2	0	2	2	2	1	5	0	2	8	2	0	0	5	0	5	7	3	2	1	0	2	5	5	1	4
Seq333	TGGAGTGGCTTGCGGTCCCTCATTTCGTAC	30	1	3	3	1	1	1	3	1	2	0	1	0	0	1	1	1	0	3	1	20	2	3	1	3	2	0	6	2	2	1	1	3	1	0	0	8	3	1	1	2	2	9	0	0	0	4	4
Seq334	CTTGCCGCCGTTCCAGGGTATACACGTGTC	30	4	5	4	1	0	1	3	4	2	1	6	0	1	0	0	1	5	2	5	4	6	1	3	3	2	3	6	1	0	1	0	5	0	2	3	2	0	2	1	1	1	1	2	1	1	3	3
Seq335	CCTGCGCGCCTCCATGTGGTGTTTTCTTTC	30	2	0	0	1	2	4	1	1	0	1	0	2	3	7	0	1	2	1	4	4	3	1	3	0	6	10	1	4	3	3	1	1	6	1	1	1	0	0	1	3	7	4	0	1	5	2	1
Seq336	TGGAGTGGCTTGGGTTCCTTCATTTCGTAC	30	0	2	0	1	0	7	5	4	3	1	1	5	2	2	3	1	1	0	4	8	1	4	0	1	2	3	5	0	0	1	5	5	0	3	1	3	0	2	1	0	4	1	3	0	1	3	3
Seq337	TGGATGTGTGTGTGTGTAGTTGCTCTGAT	29	0	0	3	2	0	6	3	3	0	1	2	3	2	6	1	1	4	3	5	5	1	2	2	0	7	3	0	4	0	1	1	2	1	2	4	1	4	0	1	4	5	1	4	0	4	0	0
Seq338	CCTGCGTGCCTCCATGTGCTGTTTTCTTTC	30	1	2	3	4	3	4	2	3	0	0	1	0	6	2	2	5	4	4	3	1	6	0	2	2	2	1	2	1	1	1	3	7	2	0	3	6	3	0	0	1	1	0	0	5	2	2	1
Seq339	CCTGCGCGCCTCCATGTGCTGTTTTTTTTC	30	0	0	3	1	1	1	3	3	2	1	1	3	1	5	3	2	4	1	1	2	9	0	4	0	1	3	0	1	0	1	4	3	3	1	3	0	1	2	1	2	4	1	1	4	10	5	1
Seq340	CGCATGGGGGTCTAGCGCTTGGGTATTGGC	30	1	4	1	2	4	0	0	2	1	1	0	0	3	11	2	2	6	3	1	3	1	4	7	2	3	0	2	1	0	2	2	6	4	1	1	0	2	0	0	0	6	1	0	1	1	0	4
Seq341	TGCGGTAACGGCGTGTGAGTGTCTCCCAC	29	3	1	2	1	2	1	0	4	0	0	0	1	0	5	0	1	7	2	3	1	2	1	0	3	3	4	0	3	2	2	1	2	6	2	0	0	2	6	1	3	2	1	3	4	5	0	9
Seq342	CCTGCGCGCCTCCACGTGCTGTTTTCTTTC	30	1	0	2	1	1	3	2	8	0	2	1	1	2	5	0	0	5	8	0	1	5	0	3	2	0	2	1	0	1	5	4	7	3	2	0	1	1	2	1	1	1	1	4	3	4	1	5
Seq343	CGCATAAGGGTCTGGCGCTTGGGTATTAGC	30	3	2	1	0	0	1	0	2	5	0	2	1	5	5	3	3	3	4	3	1	0	2	2	1	0	0	1	1	1	2	3	9	2	3	7	1	1	0	6	1	3	1	5	1	0	3	3
Seq344	GCTGTGGCCCTTCAGGTATCCTTGGGTTC	29	4	2	1	2	5	0	0	2	1	0	0	1	1	6	2	3	5	5	1	1	0	2	0	1	0	3	1	1	1	0	3	6	8	2	5	0	6	6	0	2	0	3	1	4	0	0	5
Seq345	TTATCGGCCCTGATAAACAGGCACCCGTTC	30	0	3	1	1	3	2	2	1	2	1	2	0	1	3	3	2	2	0	5	5	1	4	2	0	0	5	4	3	6	3	3	3	1	5	2	4	0	0	1	1	2	3	0	0	2	1	5
Seq346	GAACGTACCCGCAGGGCTTGGTGTCTATGG	30	4	5	1	3	1	4	0	3	2	2	1	4	0	1	0	0	1	2	4	1	3	3	3	0	0	2	4	0	2	3	8	3	4	1	6	0	1	6	0	0	2	0	2	3	1	5	0
Seq347	TGCGGTAACAGCGTGTGAGTGTCTTCCCAC	30	2	1	1	1	1	2	1	6	1	0	1	3	2	6	0	0	4	3	1	4	0	5	0	4	1	2	1	1	3	1	4	2	6	0	3	2	5	3	2	1	0	2	1	4	2	2	3
Seq348	AAGGCCTGGCGATTGGGTTTGGCATGTTTC	30	3	2	3	3	1	1	0	3	0	2	1	1	0	2	1	3	5	1	3	0	4	1	2	3	3	2	1	5	2	2	3	6	2	0	1	1	0	2	0	2	5	1	6	6	0	0	6
Seq349	CTCGCCGCCGTTCCAGGATATACACGTGTC	30	10	1	0	6	1	10	0	0	0	3	4	1	6	7	0	0	3	1	1	1	6	0	3	0	0	0	3	3	1	1	6	5	0	0	2	0	1	2	3	2	2	1	0	1	0	3	0
Seq350	CAGAAATTCGGCCGAATAGTCACATACCGG	30	0	1	1	0	3	0	0	6	5	0	2	1	0	4	0	1	5	3	1	5	2	3	0	0	2	0	2	6	2	3	0	6	1	2	3	4	7	4	0	0	3	2	0	0	2	1	4
Seq351	CTCGCCGCCGTTCCAGAGTATACACGTGTC	30	5	3	0	1	0	4	0	1	3	2	5	2	1	0	0	1	2	2	5	3	5	2	6	5	0	4	3	5	0	2	2	3	1	0	0	0	1	1	1	6	2	0	2	1	0	6	0
Seq352	CTCGTCGCCGTTCCAGGGTATACACGTGTC	30	2	1	1	0	0	5	2	2	2	0	7	2	1	0	1	1	3	1	2	8	1	5	2	0	0	1	5	4	4	0	2	1	7	4	1	2	0	3	2	3	0	2	2	0	1	3	1
Seq353	GCTGTGGGCCCTTCAGGTGTCCTTGGGTTC	30	1	2	1	0	2	6	0	3	0	0	0	1	0	1	0	0	12	0	3	0	5	2	1	1	2	2	2	5	1	2	1	5	3	1	3	2	5	4	0	0	4	3	1	6	1	1	1
Seq354	GGACCCTCGTTTTAGAGGTCAGTATTCACC	30	3	4	3	1	3	3	1	2	0	9	4	1	3	2	6	2	4	0	0	0	12	1	3	1	2	1	0	1	0	1	0	0	0	3	1	0	0	0	4	0	1	1	1	4	0	3	2
Seq355	AGAGCCTGGCGATTGGGTTTGGCATGTTTC	30	6	0	0	4	0	4	2	1	0	2	0	3	1	1	0	0	2	1	3	4	5	1	3	2	0	1	1	2	2	2	2	5	1	0	4	0	2	3	2	0	3	2	3	1	4	1	10
Seq356	TGGGGTGGCTTGCGTTCCCTCATTTCGTAC	30	6	1	3	3	2	1	3	3	3	1	0	0	2	1	3	0	3	0	1	6	0	3	1	0	2	0	6	1	4	0	1	3	1	6	1	4	5	1	4	0	1	4	4	1	1	0	0
Seq357	CAGAAATTCGGCCGAACAGTCACGTACCGG	30	3	0	0	0	3	3	4	1	2	5	0	0	1	0	0	1	4	0	3	1	1	2	1	0	2	3	14	1	2	0	5	4	1	1	2	7	4	0	3	0	0	4	1	0	0	2	3
Seq358	GCGGTCCGTCCGAGCCAGGTTTCCTGATTG	30	5	5	1	0	3	5	1	1	0	5	0	4	7	3	3	2	5	4	2	0	4	2	0	4	0	3	0	0	1	2	0	6	6	1	0	0	1	0	1	0	3	0	4	2	0	0	1
Seq359	TTATCGGCCTGATAAATAGGCACCCGTTC	29	2	0	5	3	4	1	0	0	3	3	1	1	0	0	0	2	5	2	2	5	0	3	1	2	5	3	6	2	2	1	1	3	1	0	1	5	2	2	0	2	3	0	0	3	1	5	3
Seq360	CAGAAATTCAGCCGAATAGTCACGTACCGG	30	0	1	1	0	2	3	2	1	2	5	2	0	1	1	0	3	3	0	0	3	0	0	2	1	2	5	4	5	10	0	0	3	2	0	3	3	2	1	1	4	3	5	5	0	2	1	1
Seq361	GCGGTCCGTTCGAACCAGGTTTCCTGATTG	30	2	5	4	3	5	2	1	5	1	3	0	6	4	4	3	1	1	5	4	0	6	1	0	3	1	4	0	0	1	5	0	8	0	0	1	0	1	0	2	0	0	0	1	1	1	0	2
Seq362	AGGGCCTGGCGATTGGATTTGGCATGTTTC	30	3	3	2	1	1	2	0	4	2	1	4	2	0	8	3	0	2	4	3	1	2	1	1	4	1	2	0	8	1	1	4	7	3	1	2	0	1	1	0	0	3	0	3	1	0	0	0
Seq363	TGGATGTGTGTGTTGTTAGTTGCTCTGAT	29	4	0	2	4	0	2	0	3	3	2	3	0	3	4	0	6	3	0	0	0	1	1	1	2	1	2	3	0	1	1	0	4	0	2	4	3	1	4	4	4	4	3	4	2	0	1	4
Seq364	GGACCCTTGTTTCAGAGGTCAGTATTCACC	30	3	4	2	1	3	4	3	5	0	6	1	1	2	4	1	4	4	0	0	0	2	4	0	3	1	1	2	1	0	1	1	6	5	0	0	0	0	0	1	1	5	0	0	9	0	4	1
Seq365	CAGAAATTCGGCCGAATAGTCACGTACCAG	30	2	3	0	0	0	2	5	0	3	3	0	1	3	0	0	0	2	1	0	5	1	2	2	3	5	4	1	0	3	3	5	3	0	7	4	4	0	0	4	0	2	1	2	1	1	3	2
Seq366	GCTGTGGGCCCTTCAGGTATCCTCGGGTTC	30	2	1	5	1	1	1	1	2	1	0	5	0	2	1	2	0	9	0	2	0	0	0	0	0	0	5	3	4	4	1	10	6	0	1	0	1	0	1	0	0	5	0	1	7	3	1	2
Seq367	TTATCGCCCTGATAAATAGGCACCCGTTC	29	3	0	1	2	1	0	3	1	4	2	0	2	0	0	1	0	3	0	0	9	0	3	0	0	3	2	2	2	2	5	1	6	0	1	4	7	4	0	3	2	4	4	1	1	0	1	2
Seq368	TACGGTAACGGCGTGTGAGTGTCTTCCCAC	30	3	0	0	7	2	2	2	4	1	0	1	4	0	3	1	2	2	1	1	1	1	1	1	1	8	2	1	5	1	0	1	4	5	1	2	0	0	5	0	1	5	0	2	1	4	0	4
Seq369	GCTGTGGGCCCTTTAGGTATCCTTGGGTTC	30	4	1	1	6	2	9	1	5	0	2	0	2	0	2	0	0	2	0	3	5	4	1	0	2	4	1	0	4	1	2	5	2	2	1	0	0	1	3	0	4	0	1	0	4	0	1	3
Seq370	CGCATGGGGGTCAGGCGCTTGGGTATTGGC	30	4	0	2	0	0	6	1	0	3	2	1	2	1	6	0	1	3	2	2	2	1	0	2	2	2	2	2	2	8	3	2	3	4	3	2	2	2	3	0	1	0	0	1	3	0	1	5
Seq371	CGCATGGGGGTTTGGCGCTTGGGTATTGGC	30	11	6	1	1	2	1	1	4	0	1	1	0	0	2	1	5	2	1	4	1	1	0	0	3	2	1	0	0	1	7	1	3	4	5	1	1	1	5	0	0	2	0	0	2	0	3	3
Seq372	TGGAGTGGCTTGCATTCCCTCATTTCGTAC	30	2	0	2	1	2	1	5	2	3	0	1	6	4	1	0	0	5	1	0	4	0	3	0	1	1	2	10	0	4	2	1	6	0	2	3	1	1	0	3	0	1	4	1	0	1	3	3
Seq373	TGCGGTAACGGCGTGTAAGTGTCTTCCCAC	30	2	0	0	0	2	2	1	6	0	1	0	4	5	1	0	0	2	2	4	2	1	0	1	1	1	5	2	2	3	1	5	5	2	2	4	1	3	0	0	2	4	0	0	4	1	1	7
Seq374	CCCTCGCGCCCTCCACGTGCTGTTTCTTTC	30	4	0	1	0	2	2	2	4	0	0	0	1	0	8	0	1	8	1	3	1	3	0	3	2	4	0	0	6	0	0	0	4	4	0	2	0	1	5	0	1	2	2	0	2	7	3	2
Seq375	CTCGCCGCCGTTCCAGGGTATACACATGTC	30	1	1	5	1	3	4	1	2	0	5	4	3	0	0	0	0	2	3	7	3	4	3	0	1	1	0	7	2	0	2	0	4	8	0	0	0	1	2	0	1	2	1	1	0	3	3	1
Seq376	CTCGCCGCCGTCCAGGGTATACACGTGTC	29	9	2	1	0	1	6	0	0	1	2	2	0	0	0	0	0	3	1	2	2	4	2	2	0	3	1	4	5	1	0	0	4	3	1	0	1	3	2	1	2	3	2	3	2	0	8	2
Seq377	GAACGTACTCGCAGGGCTTGGTGCCTATGG	30	4	0	1	0	1	3	3	0	1	0	3	5	2	0	0	0	2	2	1	2	0	3	4	0	1	6	4	3	0	0	4	1	5	1	1	2	0	2	2	0	4	0	2	5	1	9	0
Seq378	CGCATGGGGGTCTGGCGGTTGGGTATTGGC	30	3	2	3	3	5	2	1	4	1	1	0	2	3	3	0	1	0	1	1	6	2	3	2	2	4	2	2	5	0	4	0	3	3	1	2	0	5	2	1	1	1	0	2	2	0	1	0
Seq379	GCGGTCCGTCTGAACCAGGTCTCCTGATTG	30	1	6	1	2	3	2	1	7	0	4	4	2	2	7	0	1	5	4	1	0	5	2	1	3	2	0	2	0	1	1	0	8	0	0	1	0	0	0	1	1	1	0	3	1	0	0	1
Seq380	TGGATGTGTGTGTTGTGTAGGTTGCTCTGAT	31	5	2	3	2	5	5	0	5	0	4	5	0	0	1	2	1	0	0	3	2	3	1	4	0	2	4	3	3	3	0	2	1	1	1	0	0	2	2	0	0	0	0	0	5	2	2	5
Seq381	TGGAGTGGCTTGCGTTCCCTCATTTCTAC	29	2	1	0	0	0	0	0	2	3	1	0	1	6	0	1	1	0	1	2	15	4	2	0	1	3	3	2	3	5	0	0	9	1	2	0	7	2	0	0	2	1	5	0	1	1	0	1
Seq382	CGCATGGGGATCTGGCGCTTGGGTATTGGC	30	3	1	2	5	4	5	1	1	1	0	4	2	4	3	0	0	3	1	5	2	2	3	1	3	2	1	0	4	2	1	1	5	2	0	1	0	2	3	2	0	2	0	3	2	1	0	0
Seq383	TGGAGTGGCTTACGTTCCCTCATTTCGTAC	30	1	1	3	3	2	5	2	1	5	0	1	0	1	1	2	1	0	3	0	6	4	5	0	0	1	1	5	1	7	2	2	6	1	2	0	3	0	2	0	1	1	1	1	0	2	2	2
Seq384	CCCTCGCGCCCTCCATGTGCTGTCTCTTTC	30	0	0	3	1	1	8	3	3	0	1	1	0	1	0	1	2	3	0	4	0	0	0	0	1	4	3	0	0	2	4	1	7	1	0	4	0	2	4	2	1	1	0	6	6	5	0	2
Seq385	AGGGCCTGGCGATAGGGTTTGGCATGTTTC	30	2	6	1	2	1	7	0	2	0	0	0	2	1	4	1	1	3	1	0	0	0	1	3	1	1	7	1	2	2	2	1	5	3	0	3	1	4	5	2	0	1	2	1	2	0	0	5
Seq386	TGGATGTGTGTGTTGTGTATTGCTCTGAT	29	2	0	4	2	3	2	3	2	1	6	1	0	0	1	1	9	0	1	0	5	0	0	0	2	4	2	4	6	1	0	2	1	0	2	0	0	1	0	2	3	2	1	1	3	0	6	2
Seq387	AGGGCCTGGCGATTGGGTTTGTCATGTTTC	30	0	0	2	1	4	0	0	2	0	0	1	4	1	5	0	1	1	2	1	0	0	3	2	3	4	7	0	4	1	4	4	3	2	3	4	2	1	4	0	1	3	3	1	1	0	0	2
Seq388	TTATCGGCCCTGATAAATAGGCATCCGTTC	30	0	1	2	2	1	0	0	1	4	0	1	0	2	1	4	0	4	0	2	4	3	2	0	1	6	5	4	1	4	2	2	3	1	4	3	3	3	1	1	2	2	2	0	2	0	0	0
Seq389	TTACCGGCCCTGATAAATAGGCACCCGTTC	30	1	0	0	0	1	3	2	0	7	0	0	0	3	1	2	2	0	1	0	5	1	3	0	3	1	3	2	4	8	3	1	2	0	2	2	6	0	0	2	3	4	2	3	0	2	1	1
Seq390	GCTGCGGGCCCTTCAGGTATCCTTGGGTTC	30	0	1	1	3	2	2	4	3	0	0	0	1	1	7	1	0	2	1	1	3	2	3	2	2	4	1	0	4	5	0	1	0	3	1	2	0	0	4	1	0	2	1	5	1	7	1	3
Seq391	TTATCGGCCCTGATAAATAGACACCCGTTC	30	0	3	0	0	0	0	2	0	6	2	2	0	2	2	1	1	1	2	0	5	3	0	0	3	0	2	4	1	3	2	1	3	3	0	7	6	1	0	2	1	3	7	0	1	0	1	1
Seq392	TGGATGTGTGTGTTTGTAGTTGCTCTGAT	29	9	5	3	0	4	3	2	2	1	2	5	2	3	0	2	1	2	3	0	1	2	1	2	1	1	1	1	2	1	1	2	4	2	0	1	2	2	1	0	3	0	3	0	0	0	3	2
Seq393	CAGAAATTCGTCCGAATTGTCACGTACCGG	30	0	2	7	2	1	5	1	0	2	0	0	2	5	0	1	0	1	0	0	1	0	0	4	3	2	1	2	3	1	5	0	2	0	1	5	4	5	2	2	1	4	4	2	1	1	1	1
Seq394	CAGGAATTCGGCCGAATAGTCACGTACCGG	30	1	2	3	0	0	0	1	3	5	0	0	1	2	4	1	0	5	1	1	9	3	1	0	2	0	1	0	0	4	2	0	5	0	5	5	2	2	0	2	1	3	3	3	1	1	1	1
Seq395	TGGGGTGGCTTGGGTTCCCTCATTTCGTAC	30	4	0	2	4	1	4	2	1	2	2	1	0	0	1	1	0	0	0	2	7	1	3	2	1	5	3	3	3	0	4	2	3	1	1	2	8	0	3	0	2	0	2	2	0	0	0	0
Seq396	CGCATGTGGGTCTGGCGCTTGGGTATTGGC	30	4	0	2	0	3	2	1	3	0	2	0	2	4	1	3	1	3	1	1	2	1	3	3	2	4	3	0	3	1	1	1	2	4	4	0	2	1	3	0	3	2	1	2	4	0	1	1
Seq397	CAGAAACTCGGCCGAATAGTCACGTACCGG	30	2	1	2	0	2	1	4	3	3	0	0	4	0	1	3	0	3	2	2	3	2	1	1	3	3	1	1	2	1	3	3	2	0	3	4	6	2	0	2	1	1	2	3	1	1	1	0
Seq398	TGCGATAACGGCGTGTGAGTGTCTTCCCAC	30	4	1	1	0	0	1	3	1	2	2	0	3	0	4	2	1	1	2	5	1	2	0	1	3	4	1	0	1	0	1	0	4	6	0	5	2	1	2	0	3	1	0	2	4	2	2	3
Seq399	AGGGCCTGGCGATTGGGTTTTGCATGTTTC	30	3	3	1	4	0	2	2	3	2	0	1	1	2	2	1	0	0	0	5	0	2	4	3	2	3	3	1	4	3	1	2	4	5	0	2	0	1	1	0	2	2	3	1	0	0	1	0
Seq400	GAACGTACTCGCAGGGCTTGGTGTCTTGG	29	7	2	1	3	0	5	0	5	2	0	7	1	2	0	2	1	4	1	0	3	1	1	1	1	5	0	5	5	0	0	0	4	2	0	0	0	0	2	1	0	5	0	2	3	0	2	0
Seq401	TGCGGTAACGGCGTATGAGTGTCTTCCCAC	30	1	2	2	5	1	2	0	10	0	1	0	3	0	7	0	0	2	4	7	4	0	1	0	2	1	0	0	3	0	3	1	1	0	0	0	0	2	2	0	1	1	0	1	3	10	0	2
Seq402	TTGTCAACGTAGTGGGAGGGGAATTCGGGT	30	1	3	1	1	0	0	0	1	4	1	2	0	2	2	1	0	0	1	3	3	0	1	1	1	1	2	1	0	1	1	2	3	2	6	6	4	6	0	1	5	4	5	0	1	0	1	2
Seq403	TGGATGTGTGTGTTGTGTAGTTGCCTCTGAT	31	2	0	0	2	0	2	1	5	0	4	2	0	1	1	5	1	3	3	2	3	6	1	0	7	1	4	1	1	1	1	0	0	0	0	5	1	5	0	0	1	1	2	4	5	0	0	2
Seq404	GAACGTACTCGCAGGGCCTGGTGTCTATGG	30	9	0	0	5	0	4	0	3	1	2	4	3	0	1	1	0	1	0	0	2	2	1	1	0	0	0	8	1	1	1	4	3	5	1	1	1	2	3	1	1	2	0	1	1	1	3	3
Seq405	CTCGCCGCCGTTCCAAGGTATACACGTGTC	30	2	0	1	4	0	5	0	0	0	2	1	2	6	0	1	0	2	1	6	3	3	1	0	3	2	4	4	5	1	0	0	6	2	2	2	0	1	0	0	0	2	2	1	1	3	3	1
Seq406	TGGAGTGGCTTGCGTTCCCTCATTTAGTAC	30	1	0	2	1	1	1	1	1	5	0	0	3	1	6	1	0	3	0	0	5	1	1	1	1	3	1	2	6	1	5	1	4	1	0	2	2	0	1	3	0	1	2	6	0	2	1	1
Seq407	CCCTCGCGCCCTCCATGCGCTGTTTCTTTC	30	0	0	2	0	1	2	3	6	1	0	0	7	3	5	1	0	0	0	3	1	0	2	3	2	4	1	1	0	0	0	2	5	2	2	1	3	3	0	0	1	3	1	3	4	2	0	3
Seq408	GGACCTCCGTCTCGCGAGTCAGTATTCAAC	30	0	2	0	1	0	0	0	49	0	4	0	1	1	1	1	3	5	0	0	1	3	1	0	0	0	0	0	0	0	0	0	2	1	0	0	0	0	0	1	0	0	0	1	0	0	1	2
Seq409	GAACGTACTCGCAGGGCTTGGCGTCTATGG	30	10	1	1	3	0	2	3	0	2	0	2	2	0	0	1	0	3	0	2	2	1	0	0	1	1	3	6	8	0	2	6	4	1	1	0	1	0	5	0	0	1	2	0	0	1	3	2
Seq410	GCGCGCCTCCATGTGCCGTATCTTTCCGTG	30	3	1	0	2	1	6	3	2	1	1	0	9	2	2	1	0	1	4	0	0	2	1	1	1	2	3	0	0	2	0	4	5	1	1	2	0	0	3	1	2	2	1	0	0	3	0	1
Seq411	TGCGGTAACGGCGTGTGAGTATCTTCCCAC	30	2	1	0	1	0	4	1	3	1	0	0	1	0	8	0	1	1	1	1	4	0	3	0	0	3	3	0	2	0	4	2	3	4	0	3	1	6	3	1	0	5	0	2	1	5	0	1
Seq412	GCGGTCCGTCCGAGCCAGGTCTCCTGATTG	30	6	5	3	2	3	6	3	3	0	10	0	5	2	4	1	0	4	2	0	0	4	0	0	0	0	3	1	1	2	0	0	3	1	1	0	0	0	0	1	0	1	1	1	3	0	0	2
Seq413	TGGATGTGTGTGTTGTGTAATTGCTCTGAT	30	2	1	2	6	2	0	1	1	1	2	2	3	2	1	1	3	0	0	2	0	1	3	6	1	0	2	1	1	0	1	1	7	1	2	5	0	0	0	6	0	1	1	2	4	2	1	2
Seq414	TGCGGTAACGACGTGTGAGTGTCTTCCCAC	30	2	2	1	1	0	3	1	10	1	1	1	4	0	2	3	2	0	2	1	0	0	2	1	5	1	2	0	0	2	4	1	1	6	1	1	0	1	0	0	5	0	1	0	3	4	1	3
Seq415	TGGAGTGGTTTGCGTTCCCTCATTTCGTAC	30	3	1	0	0	2	2	4	0	3	1	0	0	0	0	2	0	1	2	1	7	0	6	1	0	2	1	2	1	9	1	0	1	0	2	1	0	2	4	1	3	3	1	6	0	1	0	0
Seq416	CAGAAATTCGGCCGGATAGTCACGTACCGG	30	1	1	1	0	2	1	2	3	0	1	0	0	1	6	0	1	0	2	1	2	0	3	1	4	1	0	3	2	3	5	0	1	1	1	2	6	0	3	2	0	3	4	1	1	0	5	3
Seq417	GAACGTACTCGCAGGGCTTGGTGTCTGTGG	30	3	6	0	2	3	3	0	2	1	0	2	1	1	0	0	0	1	0	4	0	2	1	4	4	2	1	2	1	0	4	2	3	4	1	2	1	1	3	0	1	0	0	3	0	2	4	0
Seq418	GCGGTCCGTTCGAACCAGGTCTCCTGATTG	30	1	5	2	1	1	6	2	3	0	2	0	0	2	6	1	1	1	1	1	3	2	3	0	4	1	5	0	3	0	0	2	3	1	2	2	0	2	0	0	0	1	0	4	6	1	0	1
Seq419	GCTGTGGGTCCTTCAGGTATCCTTGGGTTC	30	3	0	1	3	3	2	0	1	0	0	1	4	1	2	6	0	3	3	1	1	1	4	1	2	2	3	0	1	2	1	2	5	2	2	0	2	1	3	0	1	2	2	2	3	1	0	2
Seq420	GCGGTCTGTCCGAACCAGGTCTCCTGATTG	30	2	2	3	1	4	4	2	6	0	5	1	0	4	6	0	1	8	1	3	0	2	1	1	4	0	0	1	0	0	0	1	4	2	0	1	0	2	0	1	2	0	2	1	0	0	2	2
Seq421	TGGATGTGTGTGTTGTGAGTTGCTCTGAT	29	1	5	1	4	0	2	2	2	4	2	0	1	4	1	0	3	0	5	1	0	3	1	4	0	0	1	3	5	1	2	2	4	2	1	2	2	1	1	1	0	0	2	1	0	2	0	1
Seq422	CGCATTAGGGTCTGGCGCTTGGGTATTGGC	30	3	1	0	1	0	0	1	2	1	2	0	0	1	4	1	2	2	0	2	2	3	4	2	1	1	1	0	5	0	2	3	2	2	1	5	1	2	6	3	2	2	1	1	0	1	1	3
Seq423	CAGAAATTCGTCCGAATAATCACGTACCGG	30	0	2	0	0	1	0	0	3	2	0	0	1	4	0	0	1	3	1	7	1	1	2	0	0	1	1	1	3	3	3	0	8	1	3	4	3	1	3	2	3	1	4	3	0	0	2	0
Seq424	TGGAGTGGCTTGGGTTCCCTGATTTCGTAC	30	0	3	2	0	1	3	1	5	5	1	0	1	2	2	1	0	2	2	1	2	0	3	1	0	4	2	1	3	0	1	1	7	2	1	0	4	0	0	1	4	0	2	3	0	0	1	1
Seq425	CCTGCGGGCGGGTGGGTGGTTGGATTCTTG	30	0	0	0	0	0	1	0	79	0	0	0	0	0	0	0	0	0	0	0	0	0	0	0	0	0	0	0	0	1	0	0	0	0	0	0	0	0	0	0	0	0	0	0	0	0	0	0
Seq426	CCTGCGCGCCTCCATGTGCCGTTTTCTTTC	30	2	2	1	0	4	3	2	1	0	0	1	1	1	3	1	0	1	1	1	0	0	1	1	2	7	3	1	4	1	1	1	8	1	0	4	0	0	3	0	0	0	0	2	8	0	1	4
Seq427	TGGATGTGTGTTTGTGTAGTTGCTCTGAT	29	5	0	1	1	0	2	0	1	1	0	0	0	3	2	0	3	0	3	4	3	3	1	1	0	2	3	1	2	1	1	4	4	4	2	1	3	2	1	2	0	1	2	0	2	2	2	0
Seq428	CAGAAGTTCGGCCGAATAGTCACGTACCGG	30	2	1	0	0	4	0	7	1	3	1	1	0	1	3	3	1	1	3	0	2	5	1	2	0	2	1	3	1	5	2	2	2	1	0	2	2	2	2	0	1	1	1	4	0	0	4	1
Seq429	CCCTCGCGCCCTCCATGTACTGTTTCTTTC	30	2	0	1	2	1	5	2	2	1	4	1	2	0	7	0	1	5	1	5	2	0	1	0	3	2	2	0	8	0	1	4	3	1	0	1	0	0	0	0	0	1	1	1	0	5	0	3
Seq430	CCTGCGCGCCTTCATGTGCTGTTTTCTTTC	30	0	1	0	7	1	4	1	2	4	0	0	1	0	1	4	0	2	1	2	0	1	1	2	1	4	6	0	4	3	2	1	1	0	0	2	0	1	0	1	0	0	2	0	4	3	4	5
Seq431	TTGTTAACGTAGTGGGAGGGGAATTCGAGT	30	3	2	1	1	1	0	0	1	3	0	1	0	0	2	2	0	0	2	5	6	1	1	3	0	7	4	2	2	1	2	0	1	1	3	3	2	4	1	1	0	0	3	1	0	1	2	1
Seq432	CGCATATGGGTCTGGCGCTTGGGTATTGGC	30	3	1	3	1	2	2	0	2	2	1	3	2	3	1	0	0	1	8	0	2	1	2	3	0	0	4	1	1	0	4	0	3	0	1	4	1	3	1	1	1	3	1	1	1	1	1	5
Seq433	TTATCGGCCCTAATAAATAGGCACCCGTTC	30	2	0	2	0	1	1	1	3	5	1	0	0	2	0	4	1	0	0	4	3	0	3	0	0	2	0	2	0	4	3	0	3	0	2	2	5	0	1	2	1	2	10	3	0	0	0	3
Seq434	GCGGTCCGTCCGAACCAGGCTTCCTGATTG	30	4	4	0	2	0	6	1	1	0	2	0	2	2	7	1	1	6	2	0	0	4	1	1	1	1	2	0	0	0	0	0	3	1	0	0	0	5	3	0	0	6	1	1	2	2	3	0
Seq435	TTATCGTCCCTGATAAATAGGCACCCGTTC	30	1	1	1	1	4	1	3	1	2	0	1	1	1	1	2	0	0	0	2	2	3	3	0	0	3	0	2	2	1	4	3	1	0	6	3	4	5	0	0	3	0	4	4	0	0	0	3
Seq436	CAGAAATTCGTCCGAATAGACACGTACCGG	30	1	0	0	2	0	1	6	1	2	2	0	0	3	1	0	1	1	1	4	1	0	0	0	0	4	1	7	3	5	7	1	4	2	0	2	5	0	2	2	2	0	2	2	0	0	0	0
Seq437	GAACGTACTCGCAGGGTTTGGTGTCTATGG	30	3	1	1	2	1	2	2	3	2	3	2	1	2	0	2	1	2	0	2	0	1	2	1	2	2	1	3	2	1	2	2	2	0	1	0	0	1	1	4	2	0	0	0	1	6	4	2
Seq438	GCGGTCCGCCCGAACCAGGTTTCCTGATTG	30	2	5	2	0	0	1	2	1	0	5	0	1	3	8	5	3	4	0	0	0	7	3	0	1	0	1	0	1	1	2	0	5	1	0	0	0	0	1	1	0	1	0	2	3	1	4	0
Seq439	CGGCGGGTGGGTGGGCGGAGATTTAACGTC	30	0	0	0	0	0	2	0	69	0	1	0	0	2	0	0	0	0	0	0	0	1	0	0	0	0	0	0	0	1	1	0	0	0	0	0	0	0	0	0	0	0	0	0	1	0	1	0
Seq440	GAACGCACTCGCGGGGCTTGGTGTCTATGG	30	7	5	0	3	1	3	0	0	3	0	5	1	1	0	0	0	0	0	2	5	2	3	2	1	0	1	0	1	1	0	2	1	4	2	1	0	1	0	5	4	1	2	0	0	4	4	0
Seq441	TGGAGTGGCTTGCGTTCCCACATTTCGTAC	30	0	0	0	2	0	2	5	1	3	0	2	1	2	2	0	0	6	0	0	7	0	0	3	2	2	3	2	2	2	5	1	5	2	3	1	0	2	1	1	0	1	1	2	1	0	0	2
Seq442	GGATCCTCGGTTCGTAGGTCAGTATTCTC	29	2	1	3	0	0	6	0	1	1	3	1	4	0	5	0	2	1	2	3	0	10	3	2	1	0	1	0	2	1	1	2	3	2	0	0	0	2	1	0	0	2	0	1	3	0	1	2
Seq443	TGGAGTGGCTTGCGTTCCCTCATTTTGTAC	30	0	2	0	4	1	0	2	3	0	0	0	2	3	0	1	0	0	0	0	9	0	4	0	1	3	3	1	0	3	2	0	7	2	2	3	7	2	0	3	1	0	1	3	1	0	0	0
Seq444	CGCATGGGGGGTCTGGCGCTTGGGTATTGGC	31	2	2	1	0	2	0	1	0	0	1	2	0	1	3	1	5	2	2	1	0	0	1	1	2	4	5	0	2	1	1	2	4	1	1	0	1	6	1	1	0	0	0	0	6	7	1	2
Seq445	TGCGGTAACGGCGTGTTAGTGTCTTCCCAC	30	1	1	0	1	2	2	0	7	1	0	1	4	0	4	0	0	1	2	3	0	1	0	0	1	4	4	0	0	1	1	7	5	2	0	0	3	4	4	0	0	2	0	1	3	2	1	1
Seq446	GGACCCTCGTTTCGGAGGTCAGTATTCACC	30	1	3	2	1	0	6	1	1	24	2	1	4	1	3	2	2	2	0	0	1	2	0	1	0	0	0	0	0	0	0	2	7	1	0	0	0	1	0	0	0	1	0	0	2	0	0	0
Seq447	GCGCGCTTCCATGTGCTGTATCTTTCCGTG	30	3	3	0	5	3	2	2	1	1	1	1	9	3	1	0	2	1	0	1	0	0	0	0	2	2	1	4	3	0	0	2	4	1	0	0	2	3	1	1	1	0	0	1	4	2	2	0
Seq448	GCTGTGGGCCCTTCAGGTATCCCTGGGTTC	30	2	1	0	2	4	4	2	4	1	2	1	0	1	4	0	1	0	6	4	2	2	0	0	0	2	4	0	3	1	0	1	3	0	0	4	0	0	4	2	1	1	3	0	2	2	0	1
Seq449	TGCGGTAACGGCGTGTGAATGTCTTCCCAC	30	1	2	2	2	2	0	0	3	2	0	0	4	0	1	2	1	3	0	0	0	0	1	0	3	1	5	0	4	2	2	2	1	1	0	0	3	3	1	3	4	1	1	3	2	3	0	5
Seq450	TTGTCAACGTAGTGAGAGGGGAATTCGAGT	30	4	1	3	2	1	0	1	2	2	1	2	0	2	0	1	1	0	0	2	4	0	2	3	0	0	1	3	2	2	2	4	4	2	0	4	3	3	0	0	2	5	1	3	0	0	0	2
Seq451	GCATCGGTTATGCTCCAGGGTTCCGCGTCC	30	0	0	2	0	60	1	0	0	0	2	0	0	0	1	0	0	0	0	0	0	0	0	0	0	0	0	0	0	0	0	0	8	0	0	1	0	0	0	0	0	0	0	0	1	0	0	0
Seq452	GAACGTACTCGCAGGGCTCGGTGTCTATGG	30	0	2	0	0	1	6	0	2	2	2	1	2	2	1	0	2	3	3	2	0	6	1	4	0	0	0	1	1	0	2	3	3	6	1	3	0	2	2	0	1	2	0	0	2	0	2	1
Seq453	CAGAAAATCGTCCGAATAGTCACGTACCGG	30	0	3	1	4	1	0	2	3	1	0	0	0	1	0	0	1	1	1	2	3	4	3	3	3	3	0	3	3	1	1	0	1	1	0	1	5	5	1	0	0	2	3	3	0	0	1	3
Seq454	GCATCGGTTATGCTCCAGGGTTCCTCGTCC	30	2	1	2	1	4	2	2	5	0	3	1	1	2	2	0	0	3	5	0	1	3	2	3	3	3	1	0	1	0	0	2	7	4	1	0	0	2	0	0	1	1	0	0	2	0	0	2
Seq455	GGATCCCCGTTTTGCTGGTCAGTATTCTGC	30	5	4	1	0	3	5	4	4	1	3	1	3	0	2	0	1	4	0	3	0	2	2	0	2	1	4	0	2	0	0	0	3	1	0	0	1	0	3	0	0	1	1	2	2	0	0	2
Seq456	GAACGTACTTGCAGGGCTTGGTGTCTATGG	30	6	3	0	4	0	1	1	0	3	0	2	1	0	3	0	2	2	0	3	0	1	0	2	2	1	2	6	1	0	0	3	1	2	0	2	0	0	7	2	2	0	0	2	1	2	2	0
Seq457	GGACCCTCGTTTCAGAGGTCAGTATTTACC	30	0	2	0	5	0	3	2	1	1	8	1	0	0	6	0	0	2	7	0	0	3	3	0	1	0	1	0	2	0	1	1	8	0	1	0	1	5	0	0	1	1	0	2	2	0	3	0
Seq458	GGATCCCCGTTTCGCTGGTCAGTATTTTGC	30	2	2	3	1	0	5	0	0	0	3	2	1	2	6	0	0	5	1	2	2	4	2	0	1	0	1	0	1	2	1	0	2	0	3	0	0	1	2	0	3	2	0	3	2	0	5	1
Seq459	TGGAGTGGGTTGGGTTGCGTCATTTCGTAC	30	0	0	0	0	0	0	0	1	0	0	0	0	1	0	1	0	0	0	0	1	53	0	2	2	3	2	0	0	0	0	0	0	1	0	3	3	0	0	0	0	0	0	0	1	0	0	0
Seq460	GCGCGCCTCCATGTGCTGTACCTTTCCGTG	30	2	0	0	0	3	4	1	2	2	0	1	4	2	1	0	0	0	0	3	0	0	0	1	4	4	2	0	2	1	1	1	4	0	2	2	0	1	5	0	0	3	0	0	7	1	3	2
Seq461	CGCATAGGGGTCTGGCGCTTGGGTATTGGC	30	3	1	3	0	2	1	0	1	0	0	1	0	2	3	1	1	3	1	3	1	1	2	1	0	0	6	0	2	4	2	2	2	1	0	2	1	2	2	3	0	1	0	7	2	0	0	3
Seq462	GAATGTACTCGCAGGGCTTGGTGTCTATGG	30	5	1	1	2	1	4	3	0	0	0	4	2	0	0	1	0	2	0	1	1	1	4	1	0	1	4	1	1	1	0	0	3	3	0	3	0	2	1	0	3	3	1	0	1	2	3	0
Seq463	CTCGCCGCCGTTCCATGGTATACACGTGTC	30	1	2	0	0	2	8	0	3	1	0	2	4	0	0	2	1	1	5	2	0	0	2	0	1	0	0	0	3	0	0	6	5	2	1	1	2	0	6	1	1	2	1	1	0	0	2	1
Seq464	CGCATAAGGGTCTGGCGCTTGGGTTTGGC	29	0	3	2	2	0	0	2	1	3	0	1	1	2	2	5	0	0	0	1	0	1	5	1	1	1	3	0	2	1	4	1	5	1	0	2	1	2	2	4	0	0	0	2	3	2	1	1
Seq465	GCGCGCCTCCATGTGCTGTATCCTTCCGTG	30	0	0	2	1	1	5	0	6	0	0	0	0	2	4	0	0	1	0	2	2	1	3	3	1	5	0	0	3	0	0	8	6	1	0	1	1	0	2	0	3	0	0	1	1	0	0	5
Seq466	GCGGTCCGTCCGAACCGGGTTTCCTGATTG	30	3	4	0	2	1	2	2	2	0	4	0	3	4	0	1	0	4	0	2	1	4	2	0	2	1	3	1	1	0	0	1	6	1	0	3	0	0	0	1	0	2	0	1	2	0	2	2
Seq467	CCTGCGCGCCTCCATGTGCTGTCTTCTTTC	30	3	2	0	0	1	5	0	4	0	0	1	2	1	4	5	0	3	0	3	0	0	0	1	2	1	0	0	5	0	1	3	5	4	2	0	0	1	0	1	3	1	0	2	1	2	2	1
Seq468	CGCATGCGGGTCTGGCGCTTGGGTATTGGC	30	1	1	2	3	1	1	1	2	0	1	0	0	2	5	0	1	0	0	3	0	0	4	4	1	0	1	1	3	0	3	4	4	2	1	3	0	2	4	2	0	1	1	0	3	0	1	3
Seq469	GAACGTACTCGCAGGGCTTGGTGTCCATGG	30	3	6	0	5	1	5	0	0	0	0	0	4	1	1	1	1	3	0	4	3	3	1	0	0	1	0	0	4	0	0	3	5	2	0	1	1	0	3	2	0	1	0	0	0	1	5	0
Seq470	GCTGTGGGCCCTTCAGGCATCCTTGGGTTC	30	1	4	0	0	0	1	3	1	1	1	0	2	0	2	0	0	3	1	0	0	0	1	2	0	2	0	0	5	1	1	5	5	4	1	3	0	2	2	0	0	1	0	1	4	0	1	8
Seq471	CCTGCGCGCCTCCGTGTGCTGTTTTCTTTC	30	1	1	0	1	0	3	0	0	0	1	0	4	0	5	0	0	2	1	1	0	2	0	1	2	4	1	1	3	2	2	1	3	3	0	1	0	1	4	1	1	0	0	0	5	5	2	1
Seq472	TTATCGGCCCTGATAAATAGGCACCCATTC	30	0	1	0	1	0	2	5	1	4	1	0	0	0	2	1	0	0	1	0	8	1	0	0	0	2	1	0	0	5	4	1	2	1	0	3	3	1	0	4	0	2	2	3	0	1	4	2
Seq473	TGGAGTGGCTTGCGTTCCGTCATTTCGTAC	30	1	2	0	0	2	1	6	0	4	1	0	3	9	0	2	1	0	0	0	5	0	6	0	0	0	1	3	1	2	0	1	8	1	1	0	2	2	0	0	0	2	2	0	0	0	2	0
Seq474	TTGTCAACGTAGTGGGAGGGGAATTCAAGT	30	0	3	3	0	0	1	3	3	4	0	0	0	2	0	1	1	0	1	0	1	0	3	2	3	1	0	0	0	3	0	1	2	1	2	6	2	8	2	1	2	2	1	1	0	1	1	2
Seq475	CGCATAAGGGTCTGGCGCTTGGCTATTGGC	30	1	3	3	1	2	2	0	0	1	0	1	0	1	10	1	1	1	1	0	2	0	3	2	2	0	4	0	2	2	2	0	3	4	0	0	1	0	2	0	0	3	2	6	0	1	0	0
Seq476	AGGGCCTGGCGATTGGGTTAGGCATGTTTC	30	1	4	4	1	1	3	1	4	0	0	0	2	0	2	0	0	0	0	0	1	1	1	0	2	1	1	0	4	4	4	3	3	1	1	4	1	3	2	4	0	2	0	1	0	0	2	0
Seq477	GAACGTACTCGCAGGGCTTGGTGTTTATGG	30	2	1	5	4	0	2	0	3	4	0	2	0	1	0	1	2	1	1	3	2	2	1	3	0	0	0	2	4	3	1	1	5	2	0	0	1	0	2	6	1	0	3	0	0	0	0	0
Seq478	GCATCGGTTATGCTTCAGGGTTCCCCGTCC	30	0	0	0	1	0	2	0	3	0	1	0	0	1	8	1	0	4	2	2	2	1	0	1	6	0	3	0	0	0	0	1	11	1	0	4	1	0	0	0	1	4	0	1	5	0	3	0
Seq479	CAGAAATTCGGCCGAATAGTCACGTACGG	29	0	2	0	1	2	1	1	0	0	1	0	3	0	4	0	3	2	3	1	0	1	0	1	1	1	1	0	0	1	1	0	5	0	2	8	2	1	0	2	1	2	7	3	1	1	3	0
Seq480	AGGGCCTGGCGATTGGGTTTGCCATGTTTC	30	0	1	0	1	1	0	0	3	2	0	0	1	0	5	2	0	0	0	2	0	2	4	1	1	1	4	0	2	2	4	3	3	3	1	4	0	2	5	2	1	0	1	1	1	0	0	0
Seq481	GTGCCCCGTCCGAACCAGGTTCCCTGAAGG	30	0	0	0	0	0	1	0	67	0	0	1	0	0	0	0	0	0	0	0	0	0	0	0	0	0	0	0	0	0	0	0	0	0	1	0	0	0	0	0	0	0	0	0	0	0	0	0
Seq482	CGCATAAGGGTCTGGCTCTTGGGTATTGGC	30	2	2	2	0	1	1	0	1	3	2	5	2	0	0	0	1	0	1	2	2	0	0	1	2	1	5	0	3	1	4	1	4	4	1	0	0	4	3	1	0	2	0	1	3	1	0	0
Seq483	TTATCGGCCCCTGATAAATAGGCACCCGTTC	31	1	1	2	3	2	0	0	2	6	3	1	0	1	0	2	0	2	1	1	0	2	4	0	2	2	0	3	1	1	3	1	1	2	1	0	1	1	1	1	1	4	4	1	0	1	0	1
Seq484	TTATCGCCCCTGATAAATAGGCACCCGTTC	30	0	0	0	1	2	2	2	0	4	0	1	1	1	1	0	0	0	0	0	7	1	1	1	2	5	0	4	2	2	1	0	2	0	4	2	1	1	1	0	2	1	0	4	1	2	0	4
Seq485	TGGATGTTGTGTTGTGTAGTTGCTCTGAT	29	3	3	1	4	1	3	2	0	0	1	0	2	1	0	2	1	0	2	0	1	2	2	0	0	0	4	0	7	1	1	1	4	1	3	3	0	0	0	1	1	2	1	0	1	4	1	0
Seq486	GCTGTAGGCCCTTCAGGTATCCTTGGGTTC	30	0	1	0	0	0	7	3	1	1	2	1	1	0	4	0	0	1	2	0	1	0	2	1	0	4	2	0	3	1	1	4	1	1	2	2	0	0	3	0	0	0	3	2	4	2	0	4
Seq487	GCTGTGGGCCCTTCAGGTACCCTTGGGTTC	30	4	0	0	0	2	1	0	3	0	0	0	4	0	4	1	0	3	0	1	7	0	6	1	1	5	3	0	2	2	0	1	5	0	1	0	0	0	2	0	0	1	1	2	1	0	1	1
Seq488	GCGGTCCGCCCGAACCAGGTCTCCTGATTG	30	2	2	0	1	1	3	1	2	0	2	1	1	2	11	0	2	3	1	1	0	1	0	0	2	0	0	0	2	1	0	0	10	3	0	1	0	0	0	0	0	3	0	2	2	0	2	1
Seq489	TGGAGTGACTTGCGTTCCCTCATTTCGTAC	30	0	1	0	0	1	0	2	4	2	0	1	0	0	1	0	0	2	0	1	8	0	2	1	0	1	0	0	1	1	1	2	11	2	3	1	0	2	0	0	0	8	4	4	0	0	0	1
Seq490	GCGGTCCGTCCGAACCAGGCCTCCTGATTG	30	3	2	0	2	1	3	6	0	1	1	0	5	4	2	0	0	3	2	1	0	2	2	0	1	2	4	0	1	2	1	0	4	1	1	2	0	1	0	0	0	2	0	0	3	1	1	0
Seq491	AGGGCCTGGCGATTGGGGTTGGCATGTTTC	30	3	0	0	0	1	2	0	1	1	0	2	5	0	7	2	0	2	0	4	1	1	3	3	0	1	2	1	0	3	4	0	5	1	0	3	0	0	3	1	1	1	0	1	0	3	0	0
Seq492	CACAAATTCGTCCGAATAGTCACGTACCGG	30	0	2	0	0	2	2	4	1	3	0	0	1	0	0	0	0	2	2	1	0	0	3	2	0	3	2	1	0	2	3	1	2	0	0	0	7	4	0	0	2	1	5	3	0	2	0	4
Seq493	GGACCCTCGCTTCAGAGGTCAGTATTCACC	30	1	1	0	1	1	3	1	1	0	4	0	1	4	5	1	1	1	1	0	2	5	0	1	0	0	6	0	0	0	0	1	4	0	1	1	1	0	0	0	1	3	1	5	2	0	3	2
Seq494	CAGAAATTCGTCGAATAGTCACGTACCGG	29	0	1	1	0	0	1	1	0	0	1	1	0	0	0	0	0	0	6	0	2	1	2	1	0	4	5	9	1	1	0	2	4	0	4	6	0	0	1	0	1	1	3	4	0	1	0	1
Seq495	TGGATGTGTGTGTTGTGTAGTTACTCTGAT	30	1	1	4	0	2	2	2	1	2	0	5	0	1	0	2	2	1	0	0	0	1	1	0	1	1	1	0	0	2	3	4	3	0	0	0	2	0	2	1	1	0	5	2	6	2	3	0
Seq496	GCGCGCCTCCATGTGTTGTATCTTTCCGTG	30	0	2	0	1	1	2	1	1	1	0	1	0	0	3	2	0	1	3	2	1	1	0	0	3	0	4	0	3	3	0	0	5	3	1	1	1	1	4	1	0	2	0	1	3	2	1	1
Seq497	CGCATGGGGGTCTGGCGCTTGGGTATTAGC	30	3	2	3	1	4	0	1	0	2	1	1	0	1	1	2	3	0	3	7	1	1	0	2	1	1	1	1	0	2	1	1	3	1	0	5	1	1	0	0	0	0	1	0	3	2	0	1
Seq498	CGCATAAGGGACTGGCGCTTGGGTATTGGC	30	3	2	0	2	2	3	1	2	5	0	0	0	1	3	0	1	1	2	1	2	1	4	0	0	1	2	1	2	3	0	1	3	3	1	1	1	3	3	0	1	1	0	2	1	0	0	0
Seq499	CAAAAATTCGTCCGAATAGTCACGTACCGG	30	1	0	1	0	3	1	3	0	1	0	0	0	0	0	1	0	1	0	2	0	2	3	0	3	1	1	1	6	0	5	0	3	0	2	1	7	1	1	0	0	3	3	4	0	1	2	2
Seq500	CCTGCGCGCCCCCATGTGCTGTTTTCTTTC	30	1	1	2	6	1	0	0	2	1	1	1	4	3	1	0	4	4	2	1	1	2	0	3	0	0	3	1	3	0	0	0	2	2	0	1	0	0	1	0	1	1	2	0	1	3	0	4
Seq501	TGGAGTGGCTTGGGTTCCCTCATTTCCTAC	30	0	0	0	0	2	2	2	1	2	1	1	1	2	0	0	0	1	1	1	5	0	2	2	2	3	2	1	2	0	2	1	2	1	1	2	2	0	3	1	0	2	5	3	0	1	0	3
Seq502	CCTGCGCGCCTCCATGTGCTGCTTTCTTTC	30	4	2	0	5	0	0	1	2	0	1	0	1	1	2	1	0	6	1	0	0	5	0	1	0	2	4	0	2	1	1	0	2	2	2	2	0	2	0	0	1	4	1	0	1	1	0	5
Seq503	GAACGCACTCGCAGGGCTTGGTGCCTATGG	30	2	3	0	0	5	0	2	2	0	0	1	2	2	1	0	0	2	1	1	4	1	1	2	1	0	3	3	1	3	1	3	1	6	0	1	0	0	0	1	2	3	0	0	1	1	1	0
Seq504	TGCGGTAACGGCGTGTGAGTGTCTACCCAC	30	0	1	2	3	1	2	2	1	0	0	1	2	0	3	0	0	2	1	2	2	2	0	0	1	1	4	0	2	2	0	1	8	2	0	2	0	3	1	0	0	2	0	0	1	3	2	2
Seq505	CCTAGGGAAAGAAGTGGGCCGTTATAGTGG	30	0	0	0	0	1	5	0	0	1	0	0	0	0	1	0	0	0	0	0	2	0	3	2	0	4	2	1	1	2	5	0	2	1	3	1	0	2	0	0	3	1	0	1	0	2	15	2
Seq506	GGATCCCCGCTTCGTGGGTCAGTATTCTTC	30	1	2	0	3	0	3	4	2	0	1	4	0	4	7	1	0	2	0	2	0	3	0	0	1	1	4	0	1	0	1	1	4	1	0	0	2	1	0	0	0	1	1	1	4	0	1	1
Seq507	GAACGTATTCGCAGGGCTTGGTGTCTATGG	30	9	1	1	1	1	7	0	0	1	0	0	0	0	0	0	2	0	2	1	1	0	0	1	1	2	3	3	0	1	0	0	2	4	0	0	0	3	4	0	0	1	1	0	1	5	3	1
Seq508	CCTGCGCGTCTCCATGTGCTGTTTTCTTTC	30	0	1	0	3	1	2	3	0	0	0	0	3	1	3	0	0	0	2	1	0	2	1	0	2	4	1	0	2	1	0	3	6	0	1	1	0	2	1	2	2	0	1	1	5	2	0	3
Seq509	AGGGCCTGGCGATTGTGTTTGGCATGTTTC	30	1	0	1	0	0	4	0	2	2	1	0	2	0	6	0	4	2	2	5	0	0	2	4	1	2	1	0	1	1	2	1	3	1	0	2	0	0	1	1	0	2	1	2	0	0	0	1
Seq510	GCGGCCCGTCCGAACCAGGTTTCCTGATTG	30	0	5	3	4	0	5	3	0	0	2	0	1	6	0	0	1	5	0	1	0	4	1	0	0	1	0	0	0	0	0	1	6	2	0	0	0	1	0	0	0	0	0	1	9	1	0	0
Seq511	AGGGCCTGGCGATTTGGTTTGGCATGTTTC	30	2	2	0	0	0	1	1	2	5	0	0	0	0	1	1	0	1	3	1	0	0	0	0	2	0	2	2	0	1	0	0	4	1	2	5	1	3	4	0	1	2	4	2	1	0	4	1
Seq512	CGCATGGTGGTCTGGCGCTTGGGTATTGGC	30	2	2	0	1	1	1	1	1	1	0	0	2	1	4	4	0	2	1	3	2	1	4	1	1	0	0	0	1	2	1	1	3	0	1	1	3	2	4	0	1	1	0	4	2	1	0	0
Seq513	TGGATGTGTGTGTTGTGTAGTTGCTCTGGAT	31	1	3	1	1	2	2	3	0	1	4	1	0	1	1	0	2	4	0	1	0	2	1	0	2	3	0	2	1	1	1	2	2	1	2	6	0	0	0	2	1	3	1	1	0	1	0	1
Seq514	CCCTCACGCCCTCCATGTGCTGTTTCTTTC	30	1	1	0	3	1	4	0	3	2	0	0	2	2	3	0	2	0	2	0	0	1	0	0	2	2	2	0	2	1	1	3	2	2	0	1	0	0	1	0	1	0	2	0	2	3	4	5
Seq515	TGAAGTGGCTTGGGTTCCCTCATTTCGTAC	30	0	0	1	1	1	2	0	0	2	0	0	0	2	1	0	0	0	2	2	8	1	0	0	0	5	0	2	7	0	2	0	3	0	2	2	4	2	0	0	0	0	4	1	0	1	0	4
Seq516	GGATCCCCGTATCGTGGGTCGGTATTCTTC	30	2	0	1	5	1	8	0	3	0	4	3	1	1	5	3	1	3	1	0	0	1	0	1	0	0	0	0	1	0	0	0	2	1	0	0	0	0	0	0	0	0	0	1	3	0	7	0
Seq517	TGAAGTGGCTTGCGTTCCCTCATTTCGTAC	30	0	3	2	1	1	2	1	1	0	0	3	0	0	1	1	0	4	0	0	7	0	1	0	1	0	1	1	4	3	1	0	6	0	0	1	1	1	1	0	0	2	2	7	0	1	2	0
Seq518	CGCATAAGTGTCTGGCGCTTGGGTATTGGC	30	1	4	2	0	0	1	0	7	1	0	0	1	0	0	0	2	1	0	1	3	0	2	3	1	1	1	0	1	0	4	1	7	0	2	1	3	2	1	0	1	1	0	0	1	1	3	1
Seq519	GCTGAGGGCGGGTGGGTGGCACATTCGATG	30	0	0	0	0	0	0	0	60	0	0	0	0	0	2	0	0	0	0	0	0	0	0	0	0	0	0	1	0	0	0	0	0	0	0	0	0	0	0	0	0	0	0	0	0	0	0	0
Seq520	CGCATAAGGGTCTGGCGCTAGGGTATTGGC	30	4	2	5	2	0	2	1	1	1	0	2	0	0	2	0	0	0	1	0	1	1	2	0	3	3	0	1	6	0	6	1	3	3	0	1	0	2	2	1	1	0	0	1	1	0	1	0
Seq521	GCGGTCCGTCCGAACCAGGTCCCCTGATTG	30	0	1	0	3	1	0	4	0	0	3	0	1	0	6	3	0	5	5	1	0	4	2	0	1	1	2	1	0	1	1	1	2	0	0	0	0	0	0	0	0	2	1	0	6	0	1	2
Seq522	GGATCGTCGTATTGTAGGTCAGTATTCATG	30	0	0	1	0	0	7	3	0	0	2	1	1	8	0	1	3	2	1	0	0	2	0	0	2	2	0	0	0	0	0	3	10	3	0	0	0	0	2	3	0	2	0	0	2	0	0	2
Seq523	GCTGTGGGCCCTTCAGGTATCTTTGGGTTC	30	4	2	3	1	0	0	2	1	0	0	2	6	0	1	1	1	1	2	1	2	1	2	0	1	1	0	0	2	0	2	1	1	6	2	0	0	3	1	0	0	0	0	0	3	1	2	3
Seq524	GCATCGGTTATGCTCTAGGGTTCCCCGTCC	30	3	2	0	2	3	0	1	1	0	1	0	1	1	8	0	0	4	1	0	0	1	1	0	0	3	0	0	0	1	0	0	7	2	0	0	0	2	4	1	0	1	0	1	1	1	3	3
Seq525	TGGAGTGGGTTGCGTTGCCTCATTTCGTAC	30	0	0	0	1	1	0	1	0	0	0	0	0	1	0	0	0	0	0	0	1	9	1	0	1	7	6	0	0	0	0	0	0	0	0	15	13	2	0	0	0	0	1	0	1	0	0	0
Seq526	GGATCCTCGTTTCAGATGGTCAGTACTTCC	30	0	0	0	1	0	1	0	57	0	0	0	0	0	0	0	1	0	0	0	0	0	0	0	0	0	0	0	0	1	0	0	0	0	0	0	0	0	0	0	0	0	0	0	0	1	0	0
Seq527	GCATCGGTTATGCTCCAGGGTTTCCCGTCC	30	0	1	1	1	0	6	4	4	1	4	0	2	1	5	1	2	2	2	1	0	4	0	0	0	0	3	0	2	0	0	0	4	1	0	0	0	0	1	2	0	0	0	4	0	0	0	1
Seq528	TAGAGTGGCTTGGGTTCCCTCATTTCGTAC	30	0	1	2	1	2	4	1	1	1	1	0	0	1	1	0	1	0	1	0	7	2	2	0	0	3	1	4	1	0	2	1	1	1	4	0	4	3	1	1	1	1	1	1	1	0	1	0
Seq529	AGGCCCTGGCGATTGGGTTTGGCATGTTTC	30	1	0	1	3	2	0	2	3	1	0	1	0	0	2	0	0	0	1	1	1	1	0	0	0	1	0	1	3	3	4	1	5	0	0	1	2	2	1	2	5	1	1	2	1	3	0	2
Seq530	GCGCGTCTCCATGTGCTGTATCTTTCCGTG	30	2	1	0	1	1	4	3	3	0	1	1	3	0	2	1	1	4	0	3	0	1	1	1	0	0	2	2	1	2	3	1	5	1	1	0	1	3	0	0	0	0	0	0	0	1	1	3
Seq531	CGCATAAGGGTCTGGCGCTTGGGTATGGGC	30	1	1	0	3	0	0	3	0	0	0	1	0	3	2	0	1	2	0	1	0	0	1	1	3	3	1	0	1	2	1	2	3	6	4	0	0	3	1	1	1	1	2	2	2	1	0	0
Seq532	TGGATGTGTTGTTGTGTAGTTGCTCTGAT	29	3	0	4	0	1	2	1	3	0	0	3	1	0	0	1	1	2	0	1	3	2	0	4	0	2	2	0	0	0	7	1	0	0	2	1	1	1	0	1	0	0	0	3	4	0	2	0
Seq533	TGGAGTGGCTTTGGTTCCCTCATTTCGTAC	30	0	0	1	0	1	5	1	1	1	0	0	1	0	0	0	1	0	3	0	6	0	5	1	1	2	0	2	0	0	2	0	2	0	2	0	6	1	2	0	1	1	4	1	1	2	2	2
Seq534	GCATCGGTTATGCTCCAGGGCTCCCCGTCC	30	1	7	4	1	2	7	2	3	0	3	0	0	2	3	3	0	5	0	0	0	1	3	0	2	0	0	0	1	0	0	0	3	0	1	0	0	2	0	0	0	0	0	0	4	0	0	1
Seq535	TGGATGTGTGTATTGTGTAGTTGCTCTGAT	30	0	1	2	1	2	2	1	2	0	0	0	2	0	4	0	3	0	0	0	3	2	0	6	0	1	1	0	2	0	3	0	2	0	1	1	3	2	4	2	0	0	1	1	1	1	1	1
Seq536	CGCATAAAGGGTCTGGCGCTTGGGTATTGGC	31	1	0	1	2	1	1	0	0	1	2	0	1	2	1	1	2	0	0	3	3	1	2	2	1	2	1	0	1	8	1	0	2	0	1	1	0	1	2	3	0	2	1	2	1	0	1	1
Seq537	GCGCGCCTTCATGTGCTGTATCTTTCCGTG	30	3	2	0	1	0	6	0	0	1	0	0	3	3	0	0	1	1	0	1	2	2	1	0	2	0	4	0	2	2	0	4	1	0	0	1	0	3	1	0	0	1	1	0	1	4	1	2
Seq538	GGATCCCCGCCTTGTGGGTCAGTATTCTTC	30	3	3	2	0	2	0	3	2	0	0	1	2	0	0	0	0	1	0	2	2	5	1	1	4	1	0	0	1	0	0	0	6	5	0	0	0	1	1	0	1	1	2	2	2	0	2	0
Seq539	AGGGCCTGGCGATTGGGTTTGGAATGTTTC	30	0	0	3	1	2	3	1	0	0	0	0	2	0	3	0	1	0	1	2	0	0	3	0	1	3	0	0	1	1	1	4	0	4	1	0	1	7	1	0	0	2	0	5	0	1	2	3
Seq540	GCGGTCCGTCCGAACTAGGTCTCCTGATTG	30	2	0	1	1	3	3	3	1	0	1	0	5	2	1	1	1	3	1	2	0	0	0	0	4	2	4	2	0	0	0	0	5	1	1	0	0	0	2	0	1	1	0	0	1	0	0	2
Seq541	GGATCCCCGTATTGTGGGTCAGTATTCTTC	30	7	2	1	2	1	2	1	3	1	2	0	2	0	2	0	1	2	1	0	1	2	0	2	1	1	2	0	0	0	2	1	7	0	0	0	0	2	0	0	0	0	0	0	2	0	1	5
Seq542	GCGGTTCGTCCGAACCAGGTTTCCTGATTG	30	2	3	2	1	8	5	1	0	1	4	2	2	0	0	0	4	0	1	0	0	1	1	0	1	0	0	0	0	0	6	1	1	0	0	0	1	1	1	0	0	0	1	1	6	0	0	1
Seq543	GCATCGGTTATGCCCCAGGGTTCCCCGTCC	30	1	3	3	0	1	3	0	1	0	2	0	3	1	2	1	0	8	1	1	3	4	2	0	1	0	2	0	0	0	1	1	6	2	0	0	0	0	0	0	0	3	0	2	1	0	0	1
Seq544	AGGGCCTGGCGAGTGGGTTTGGCATGTTTC	30	1	2	1	1	1	0	1	3	0	1	1	1	0	4	1	0	1	0	1	0	1	3	2	2	1	0	0	1	1	6	2	1	3	1	2	0	1	0	2	0	1	1	1	1	1	1	2
Seq545	TGGAGTGGCTTGCGTTCCCTCATTTCCTAC	30	0	1	2	1	1	2	4	1	3	0	2	0	0	0	0	1	0	0	0	7	0	4	1	1	0	0	2	1	1	0	0	8	2	0	0	2	0	1	2	0	1	2	1	0	1	1	0
Seq546	TTGTCAACGTAGTGGGAGAGGAATTCGAGT	30	1	1	2	0	2	0	1	3	4	0	0	0	0	2	0	1	0	1	2	1	0	2	1	1	0	2	3	4	2	2	2	2	0	1	4	2	0	3	0	1	0	1	0	0	1	0	0
Seq547	CAGTAATTCGGCCGAATAGTCACGTACCGG	30	0	2	0	1	1	0	3	0	5	1	0	1	2	1	1	1	2	1	1	1	0	0	3	0	0	1	3	1	3	1	2	3	0	1	1	1	0	1	0	0	0	2	4	1	2	1	2
Seq548	TGGATGTGTGTGTTATGTAGTTGCTCTGAT	30	2	1	0	0	2	0	0	2	4	0	2	3	2	4	0	1	3	0	0	2	0	0	2	0	0	3	0	2	1	1	0	0	0	3	1	1	2	0	4	3	1	0	2	1	1	1	2
Seq549	TGGAGTGGCTTGCGTTCCTTCATTTCGTAC	30	0	2	0	0	1	1	2	1	2	2	0	1	0	0	2	0	0	0	0	3	1	3	0	1	0	0	1	1	0	1	2	6	0	2	1	6	4	1	0	1	0	9	0	0	1	0	0
Seq550	GCGCGCCTCTATGTGCTGTATCTTTCCGTG	30	3	1	0	3	0	3	0	3	0	1	1	4	0	1	0	3	1	1	1	1	1	1	0	4	0	1	0	0	0	1	1	2	1	0	1	1	0	0	1	1	2	0	5	2	4	0	2
Seq551	GGATCCCCGTTTCGCTGGTCGGTATTCTGC	30	5	3	1	1	0	3	1	1	1	3	4	0	0	1	0	1	2	2	1	0	10	1	0	2	3	1	0	0	0	0	0	3	0	0	0	0	1	0	0	0	1	0	2	1	0	0	0
Seq552	GGACCCTCGTTTCAGAGGTCAGTATTCGCC	30	8	2	0	3	0	3	4	0	0	2	3	2	1	4	0	2	0	1	0	0	3	3	0	2	0	2	0	0	0	0	0	3	1	0	0	0	0	1	0	0	2	0	0	2	0	1	2
Seq553	TTGTCAACGTAGTGGAAGGGGAATTCGAGT	30	0	0	1	2	2	3	2	1	3	0	2	0	1	1	0	3	1	0	1	1	0	1	0	2	0	1	0	0	1	2	1	1	0	1	5	4	1	0	1	2	2	6	1	0	0	1	1
Seq554	GAACGCACTCGCAGGGCCTGGTGTCTATGG	30	2	2	3	1	0	1	1	1	0	1	5	4	2	2	0	1	0	3	2	0	1	2	0	0	0	1	0	0	1	1	1	3	4	0	1	1	0	2	2	0	2	1	1	0	1	1	0
Seq555	TGGATGTGTGTGTTGTGTAGTTGGCTCTGAT	31	1	2	0	2	1	1	1	0	0	0	0	2	1	4	1	1	0	1	0	0	2	0	2	1	1	0	3	3	1	0	3	6	2	1	0	2	1	0	2	0	1	0	2	1	1	2	1
Seq556	TTGTCAACGTAGTGGGTGGGGAATTCGAGT	30	0	3	0	1	1	1	2	3	4	0	0	5	0	1	0	2	1	1	0	2	4	0	0	1	0	1	0	2	0	2	1	4	1	3	1	2	1	0	0	0	0	1	2	0	1	2	0
Seq557	CAGAAATACGGCCGAATAGTCACGTACCGG	30	0	1	3	1	1	3	0	1	1	0	1	0	1	2	0	1	1	0	1	3	3	1	2	0	2	1	3	1	2	1	2	2	0	0	3	5	1	1	0	1	0	0	3	0	1	0	1
Seq558	GGATCCCCGTTTCGCTGGTCAGTACTCTGC	30	1	0	0	1	0	1	1	8	0	0	0	3	1	8	2	1	0	2	2	1	3	0	0	0	1	2	0	1	1	0	1	6	1	0	0	0	0	0	0	0	2	0	0	4	0	1	1
Seq559	CTCGCCGCCGTACCAGGGTATACACGTGTC	30	5	1	0	2	0	4	1	2	0	2	2	4	2	0	1	1	1	0	1	0	2	1	0	1	1	0	1	2	1	2	0	1	3	0	0	1	1	2	0	1	1	0	2	0	1	1	1
Seq560	GCGCGCCTCCATGTGCTGCATCTTTCCGTG	30	1	0	2	0	1	1	0	0	1	0	0	3	1	1	0	0	2	0	2	0	0	1	0	2	0	3	1	0	0	0	2	5	5	0	1	1	2	4	0	0	2	1	0	3	1	0	3
Seq561	CGAATAAGGGTCTGGCGCTTGGGTATTGGC	30	1	0	1	0	2	2	0	2	0	0	3	1	4	2	0	5	1	1	1	2	1	4	0	0	0	0	3	0	1	2	4	4	1	0	1	0	0	2	1	0	0	0	0	0	0	0	4
Seq562	GTGGCACCTGCGGTAAAGGCGACTTTTGTG	30	0	1	0	0	0	0	0	50	0	0	0	0	0	0	0	0	0	0	0	0	0	1	1	0	0	0	0	1	0	0	0	0	0	0	0	0	0	0	0	0	0	0	0	0	0	2	1
Seq563	GGATCCTCGACTTAGAGGTCAGTATTCTGC	30	2	2	2	4	0	3	0	2	1	2	1	1	2	0	2	1	0	0	5	0	3	2	0	1	0	1	0	0	0	2	0	2	3	0	0	0	0	0	0	0	2	0	1	2	1	3	3
Seq564	GGATCCTTGACTCAGAGGTCAGTATTCTGC	30	0	1	1	1	0	4	2	1	2	0	0	2	1	3	0	0	3	1	1	0	0	0	0	2	2	1	0	0	0	0	0	8	4	0	1	3	2	1	0	0	1	0	3	3	0	2	1
Seq565	GCTGTGGGCCCTTCAGATATCCTTGGGTTC	30	5	0	1	1	0	3	0	1	0	0	1	4	0	2	0	0	0	0	2	0	0	1	3	3	1	3	0	5	0	1	0	3	1	4	0	0	0	0	0	3	0	0	0	0	7	0	2
Seq566	TGGAGTGGCTTGGGTTGGCTCATTTCGTAC	30	0	0	0	1	0	0	0	2	0	1	0	0	0	1	0	0	0	0	0	1	23	1	0	2	1	2	0	2	5	0	1	1	0	1	1	4	0	0	0	1	0	1	2	0	2	0	1
Seq567	CGCAGGGGGTCTGGCGCTTGGGTATTGGC	29	2	2	0	0	7	2	2	2	1	0	4	0	0	1	0	3	2	0	3	1	0	0	0	1	1	4	1	1	1	1	0	0	1	0	1	1	2	0	2	4	1	0	0	2	0	0	1
Seq568	GGATCCTTGGCTCGTAGGTCAGTATTCTC	29	2	2	0	2	1	5	3	0	0	3	0	1	0	0	0	1	3	0	4	0	1	3	0	2	0	3	0	0	0	0	0	5	2	1	0	0	3	0	0	0	1	0	2	3	1	2	0
Seq569	AGGGGCCTGGCGATTGGGTTTGGCATGTTTC	31	4	1	3	0	6	0	0	1	0	4	1	3	0	2	0	0	1	2	2	0	0	0	0	0	0	4	0	1	2	0	0	4	3	0	0	0	0	8	0	0	0	0	1	0	0	0	0
Seq570	CGCATGGGGGTCTGGCGCTTGGCTATTGGC	30	0	0	1	0	1	2	2	0	2	0	2	2	0	0	0	0	0	2	3	1	0	3	0	1	2	1	0	0	3	2	0	3	5	0	1	0	0	5	1	0	2	0	0	1	3	2	4
Seq571	GAACGCACTCGCAGGGCTCGGTGTCTATGG	30	5	3	1	0	1	6	0	0	0	1	2	0	0	0	2	0	1	4	2	0	1	0	6	1	0	1	2	1	0	0	1	0	0	0	2	0	2	2	0	2	0	0	1	0	2	4	1
Seq572	CGGCTAGGGACGAGGGGTCCGTTATAATG	29	2	0	0	1	0	0	0	1	1	0	0	0	1	0	1	0	0	0	0	1	0	0	4	1	3	1	1	0	0	3	3	4	0	1	4	4	2	1	1	1	1	2	3	0	2	2	4
Seq573	CAGAAATTCGTCCCGAATAGTCACGTACCGG	31	0	2	1	0	1	0	0	0	3	0	0	1	0	2	0	2	1	2	2	1	0	4	2	0	1	4	1	1	1	2	3	2	1	1	0	0	0	0	4	2	0	2	1	0	2	4	0
Seq574	GCTGTGGGCCCTTCAGGTATCCTTAGGTTC	30	3	2	2	0	4	0	0	3	0	0	0	1	0	0	1	0	3	2	0	1	0	1	0	1	2	2	0	0	3	0	1	2	2	1	3	2	1	4	0	0	0	1	0	3	3	0	0
Seq575	TGGATGTGTGTGTTGTATAGTTGCTCTGAT	30	1	2	1	2	0	1	1	5	0	1	1	0	2	1	0	3	1	2	0	1	1	4	3	0	0	3	1	1	0	2	5	2	0	0	1	0	0	2	2	0	1	0	0	1	1	0	0
Seq576	GAACGCACTCGCAGGGTTTGGTGTCTATGG	30	3	1	2	1	1	1	0	0	3	3	2	1	1	4	0	0	1	0	0	2	1	0	0	0	2	1	3	2	1	1	6	2	0	1	0	1	0	1	0	0	0	0	1	0	1	1	3
Seq577	CCCTCGCGCCCTCCATATGCTGTTTCTTTC	30	1	1	4	0	2	0	0	0	1	0	0	2	0	1	0	2	1	3	0	0	0	1	0	5	1	0	0	2	0	0	6	4	1	1	2	1	0	1	1	1	1	0	0	2	2	3	2
Seq578	GGATCCCTGTTTCGCTGGTCAGTATTCTGC	30	3	4	1	0	2	3	0	0	1	4	0	1	0	1	1	0	2	0	1	0	1	0	1	0	2	2	0	2	0	0	0	5	5	0	0	1	1	1	4	0	1	0	0	3	1	0	1
Seq579	GCGGTCCGTCCGAACCAGGTTCCCTGATTG	30	0	2	1	1	0	6	0	5	0	1	0	3	0	4	0	1	6	0	2	0	4	0	0	2	0	1	0	0	0	1	0	5	1	0	0	1	4	0	0	0	1	0	1	0	0	1	1
Seq580	CGCATGGGGGACTGGCGCTTGGGTATTGGC	30	1	1	0	4	6	0	1	3	0	0	0	1	0	2	1	0	2	1	2	0	1	0	1	0	1	0	0	1	1	1	1	6	3	3	2	1	2	2	0	0	1	0	1	2	0	0	0
Seq581	GGAGCCGTGGGTGGGTGGGTGGTTGCTGCC	30	0	0	0	1	0	0	0	48	0	0	0	0	1	0	0	0	0	0	0	0	0	0	0	0	0	0	4	0	0	0	0	0	0	0	0	0	0	0	0	0	0	0	0	0	0	1	0
Seq582	GGATCCCTGTATCGTGGGTCAGTATTCTTC	30	0	0	0	0	1	4	6	5	0	2	1	0	1	0	4	2	2	0	0	0	2	3	0	1	0	1	0	1	0	0	1	6	2	1	0	0	0	0	1	0	3	0	0	3	0	1	0
Seq583	GGACCCTCGTTTCAGAGGTCAGTACTCACC	30	0	2	2	1	1	7	0	1	1	3	0	1	1	2	2	0	2	0	1	0	7	0	0	1	0	1	0	0	0	0	1	5	1	0	1	0	2	0	1	3	0	0	0	1	0	0	1
Seq584	TGGATGTGTGTGTTGGTAGTTGCTCTGAT	29	1	1	1	3	0	4	3	2	1	5	0	0	1	2	0	2	2	0	4	0	0	0	2	0	5	4	1	1	0	2	0	2	0	1	0	0	0	2	0	0	0	0	1	0	0	0	0
Seq585	AGGGCCTGGCGAATGGGTTTGGCATGTTTC	30	1	2	0	1	0	2	0	3	0	0	0	2	0	2	2	1	1	0	4	0	0	3	1	4	1	0	0	3	2	0	0	5	0	1	3	0	1	1	0	1	1	2	0	1	2	1	0
Seq586	CGCATAAGGGTCTGGCGCGTGGGTATTGGC	30	2	3	0	0	1	2	0	3	1	1	0	0	2	2	1	1	2	1	1	0	0	1	2	0	1	2	1	0	0	1	0	1	4	1	1	0	2	5	1	0	2	0	2	2	1	1	1
Seq587	TGCTGTAACGGCGTGTGAGTGTCTTCCCAC	30	1	2	1	1	4	1	2	3	1	0	0	3	2	2	0	0	1	0	0	0	0	4	0	0	1	6	2	0	0	4	4	2	1	1	0	0	1	0	0	2	0	0	1	0	1	1	0
Seq588	GCGCGCCCCCATGTGCTGTATCTTTCCGTG	30	3	0	0	3	0	1	6	0	0	0	0	1	0	0	0	0	1	0	2	1	2	0	0	3	0	0	0	2	0	1	2	0	1	0	2	0	2	6	1	0	0	1	1	0	4	4	2
Seq589	TTATCGGCCCTGATAAATTGGCACCCGTTC	30	0	0	0	0	3	1	0	0	2	1	0	0	0	0	1	0	0	1	0	8	3	0	0	1	1	2	1	0	3	3	0	5	0	2	1	4	2	0	1	2	2	0	2	1	0	1	1
Seq590	CCTGCGCGCCTCCATGTGCTGTTCTCTTTC	30	0	2	2	0	2	1	0	2	0	1	0	0	2	3	0	3	1	0	3	0	2	1	1	0	1	2	0	2	3	2	2	3	1	0	3	2	1	0	0	1	1	1	0	2	2	0	0
Seq591	GAACGCACTCGCAGGGCTTGGTGTCCATGG	30	5	0	0	2	1	2	0	2	1	0	2	0	0	1	0	3	5	0	0	0	3	0	1	0	0	0	4	1	1	2	2	2	1	0	0	0	0	1	1	1	0	0	2	0	4	1	0
Seq592	CAGAAATTCGTCCGAATAGTCACGTACGGG	30	1	0	0	1	1	1	4	0	0	0	1	0	1	0	1	0	2	0	0	1	2	0	0	0	3	0	2	2	3	2	0	3	0	1	3	3	3	3	0	1	1	4	2	0	0	0	1
Seq593	CCTGCGCGCCTCCATGTACTGTTTTCTTTC	30	1	0	0	4	1	2	0	1	0	0	0	3	0	4	0	2	2	0	2	0	2	0	0	0	1	2	0	1	1	0	1	3	0	0	3	2	0	1	0	3	3	0	2	1	4	0	1
Seq594	AGGGCCTGGCGATTGGGTTGGCATGTTTC	29	0	0	0	0	1	0	1	3	1	0	0	0	0	1	2	2	1	2	1	2	1	0	5	1	0	1	0	0	0	0	1	6	1	1	2	0	1	1	1	0	1	2	0	4	1	2	4
Seq595	TGCGGTAACGGCTTGTGAGTGTCTTCCCAC	30	0	0	1	0	0	0	2	3	0	0	0	1	1	3	0	1	0	6	1	1	0	2	0	0	1	1	0	2	2	1	3	2	3	0	2	0	0	5	3	0	1	0	0	2	0	1	3
Seq596	TTGTCAACGTAGTGGGAGGAGAATTCGAGT	30	0	2	3	0	0	1	1	1	3	1	2	1	2	0	0	0	0	1	0	1	2	0	0	1	1	3	1	3	3	0	1	1	0	0	1	3	2	0	0	2	0	4	2	0	0	2	2
Seq597	GCGGTCCGTCCGAACCAGGTTTTCTGATTG	30	4	3	4	0	1	3	1	0	1	2	0	3	0	0	1	2	1	3	3	0	3	0	0	3	1	0	0	0	0	1	0	0	1	2	0	0	0	0	0	0	1	1	0	5	0	0	3
Seq598	CGCGGTAACGGCGTGTGAGTGTCTTCCCAC	30	3	2	0	1	0	0	0	1	0	1	1	3	0	1	0	0	0	0	6	0	0	2	1	4	1	3	0	5	0	3	5	1	4	0	0	1	1	1	0	0	0	0	2	0	1	0	0
Seq599	CCTGCGCGCCTCCATGTGCTGTTTCCTTTC	30	2	0	0	3	0	3	0	1	0	0	3	2	1	0	1	1	3	3	1	2	1	0	0	0	0	2	0	1	1	1	1	1	0	0	4	0	0	0	0	1	0	2	0	8	1	0	1
Seq600	TTGTCAACGTAGAGGGAGGGGAATTCGAGT	30	5	1	2	2	0	0	0	1	2	1	1	2	0	0	1	1	1	1	0	0	2	4	2	3	2	0	0	2	1	1	0	0	1	2	1	0	0	0	1	0	0	1	2	0	2	1	3
Seq601	TGGAGTGGCTTGCGTTCCCTGATTTCGTAC	30	0	0	0	1	0	2	2	2	2	0	0	2	2	1	2	2	0	1	0	5	1	2	0	2	0	2	3	1	0	2	0	5	0	1	0	3	1	2	1	0	0	2	1	0	0	0	0
Seq602	CGCATAAGGGTCGGGCGCTTGGGTATTGGC	30	1	0	1	0	2	3	0	1	0	0	0	0	4	3	0	0	3	2	0	2	2	1	0	1	3	2	0	1	0	4	0	2	2	0	1	0	1	0	2	3	1	1	0	2	1	0	0
Seq603	GCGCGCCTCCACGTGCTGTATCTTTCCGTG	30	0	0	2	0	0	0	0	4	0	0	0	1	1	2	0	2	0	0	4	0	1	2	0	1	1	2	0	6	0	0	0	2	0	1	3	0	0	0	0	3	1	0	3	2	0	1	4
Seq604	GAACGCACTCGCAGGGCTTGGTGTCTGTGG	30	0	0	0	2	0	3	0	1	0	2	4	2	0	0	0	1	3	0	5	0	1	0	2	0	0	0	5	0	0	0	1	0	3	0	0	0	1	1	0	2	1	1	1	0	1	8	1
Seq605	TTATCGGGCCCTGATAAATAGGCACCCGTTC	31	0	0	2	0	1	4	1	0	1	0	0	0	1	2	1	7	1	2	0	3	0	4	0	1	4	0	0	0	1	1	0	1	0	0	2	1	0	0	0	0	1	1	5	3	0	1	0
Seq606	CGCATAAGGGTCTGGGGCTTGGGTATTGGC	30	1	2	0	1	1	1	1	2	2	1	0	0	1	1	0	1	1	1	1	1	0	1	0	0	0	2	1	0	2	2	2	6	0	0	2	1	3	1	0	0	3	1	2	0	2	1	2
Seq607	TGGATGTGTGTGTTTGTGTAGTTGCTCTGAT	31	3	3	2	0	0	2	1	5	2	0	3	0	1	3	0	0	0	0	2	0	0	0	1	0	0	0	3	1	4	1	0	3	1	2	2	1	0	1	1	2	0	0	2	0	1	0	0
Seq608	TAGAGTGGCTTGCGTTCCCTCATTTCGTAC	30	5	0	0	0	7	1	0	1	5	0	0	0	0	0	2	0	0	0	0	3	0	4	0	0	0	0	1	1	0	1	3	0	0	0	0	2	0	2	0	2	0	4	1	0	2	1	3
Seq609	TGGAGTGACTTGGGTTCCCTCATTTCGTAC	30	1	0	0	2	1	0	2	0	3	0	0	1	3	0	0	0	1	0	1	6	1	0	0	3	3	2	0	4	0	2	1	3	2	1	2	0	0	0	0	0	2	2	2	1	0	0	0
Seq610	TGGAGTAGCTTGGGTTCCCTCATTTCGTAC	30	0	1	0	1	2	4	0	1	1	0	0	0	0	1	0	0	0	1	2	6	0	2	0	0	2	2	2	1	0	1	0	0	0	3	2	6	1	1	0	0	0	4	0	0	1	0	1
Seq611	CCTGCGCGCCTCCATGCGCTGTTTTCTTTC	30	0	0	0	0	0	0	1	3	0	0	3	0	1	2	1	0	0	1	4	0	0	0	1	0	4	0	0	2	2	0	3	1	0	1	2	0	1	2	1	0	0	1	0	3	7	4	0
Seq612	CGGCGGGTGGGTGGGTGGAGATTTAACGTC	30	0	0	0	0	1	0	1	46	0	0	0	0	0	0	1	0	0	0	0	0	0	0	0	0	0	0	0	0	0	0	0	0	0	1	0	0	1	0	0	0	0	0	0	0	0	0	0
Seq613	TGGATGTGTATGTTGTGTAGTTGCTCTGAT	30	1	1	1	1	0	1	1	2	2	0	2	2	1	0	0	0	0	2	1	0	0	2	1	3	4	1	2	2	0	0	0	3	0	0	2	0	2	1	2	0	0	0	0	4	1	0	0
Seq614	TGGATGTGTTGTGTTGTGTAGTTGCTCTGAT	31	6	2	1	0	0	1	0	0	0	0	2	1	3	3	1	1	0	0	0	0	0	0	4	1	0	3	0	1	1	0	1	4	2	4	0	0	0	0	1	0	0	1	0	0	4	3	0
Seq615	GAACGCACTCACAGGGCTTGGTGTCTATGG	30	3	5	1	0	1	2	0	0	0	2	0	1	0	3	1	1	1	0	4	1	1	0	1	0	0	0	3	1	0	0	1	3	4	0	0	0	1	2	0	0	0	0	1	1	3	3	0
Seq616	GCATCGGTTATGCTCCAGGGTCCCCCGTCC	30	0	1	1	1	0	3	0	1	0	2	1	3	0	0	0	3	5	2	2	0	3	0	0	0	0	1	0	0	0	0	0	5	0	0	0	0	1	2	0	0	2	1	1	5	1	1	2
Seq617	TTATCGGCCCTGATTAATAGGCACCCGTTC	30	0	0	0	1	1	2	2	0	0	0	0	0	0	1	1	1	0	0	0	5	0	1	0	0	0	1	1	2	0	1	0	0	1	2	3	8	4	2	1	2	0	3	1	0	1	0	1
Seq618	GGATCCCCGTTTCGCTGGTTAGTATTCTGC	30	0	3	1	1	3	1	4	0	0	0	0	0	2	2	0	1	1	0	1	1	5	0	0	3	1	0	1	0	1	1	1	1	0	0	0	0	1	0	0	0	2	0	6	6	0	1	0
Seq619	CTCGCCGCCGTTCCTGGGTATACACGTGTC	30	1	1	0	0	3	2	0	0	1	1	2	3	0	2	0	0	0	2	2	1	0	1	0	0	0	3	1	3	0	1	2	5	2	0	1	1	2	0	2	1	2	0	0	1	0	1	0
Seq620	CAGAAATTCGGCCGAATAGTCACGTACGGG	30	0	2	0	0	0	1	0	1	0	0	2	0	0	1	0	0	0	0	0	4	0	2	1	1	2	0	4	2	0	2	0	3	0	0	3	5	0	2	2	4	1	2	1	0	0	0	1
Seq621	TGGATGTGGTGTTGTGTAGTTGCTCTGAT	29	1	3	1	1	0	2	1	0	0	4	0	1	2	0	0	1	2	1	2	0	0	1	1	0	0	2	1	2	1	0	1	3	0	2	1	0	1	2	0	3	0	0	1	2	4	1	0
Seq622	TGGATGTGTGTGTTGTGTAGTAGCTCTGAT	30	0	0	3	3	1	5	1	1	1	2	2	3	0	3	0	1	1	0	4	1	1	1	0	0	0	0	0	0	0	0	1	1	0	0	0	0	2	2	1	1	1	0	2	0	0	1	2
Seq623	TTATCTGCCCTGATAAATAGGCACCCGTTC	30	0	1	2	0	1	0	2	1	1	1	1	1	2	0	1	0	1	0	2	1	1	3	1	2	1	1	3	0	0	1	0	1	1	1	0	4	1	3	2	2	0	0	1	0	1	1	1
Seq624	GCGGTCCGTCCGAACCAGGTCTCCCGATTG	30	4	1	0	0	0	4	3	1	1	0	0	2	3	4	0	1	4	0	1	0	1	0	0	3	0	1	0	1	0	1	0	3	1	1	0	1	0	3	0	0	0	0	0	1	2	0	2
Seq625	GCGCGCCTCCATGTGCTGTATCTTCCCGTG	30	5	0	0	0	1	1	2	0	0	0	1	0	0	4	0	0	0	1	2	0	1	0	0	2	1	1	0	2	1	0	3	2	1	2	0	1	0	0	1	0	4	1	0	5	4	0	1
Seq626	GCGGTCCGTCCGAACCAGGTTTCCCGATTG	30	2	3	0	0	1	4	1	0	0	6	0	0	1	4	4	0	4	0	0	1	1	1	0	1	0	1	0	1	0	0	0	4	0	0	0	0	1	0	0	0	1	0	1	3	1	1	1
Seq627	GAACGCACTTGCAGGGCTTGGTGTCTATGG	30	4	0	1	1	2	5	2	0	1	1	2	1	3	0	1	0	0	0	0	1	0	0	5	0	0	0	3	1	0	1	1	0	1	0	1	0	0	3	2	0	1	1	0	0	2	1	0
Seq628	TGCATAAGGGTCTGGCGCTTGGGTATTGGC	30	1	1	1	1	2	0	2	0	1	0	0	0	0	0	2	0	2	0	0	1	1	0	1	2	8	0	1	0	0	3	1	3	1	0	4	0	1	1	1	0	4	1	0	1	0	0	2
Seq629	TGGATGTGTGTGTTGTGTAGTTGCTCCTGAT	31	1	1	2	1	2	3	0	2	1	0	0	3	0	1	0	1	1	2	2	0	9	1	0	1	1	0	0	1	2	1	0	2	1	0	0	0	0	2	0	0	0	0	0	0	0	1	1
Seq630	CCTAGGGAAGGAAGTGGGCCGTTATAATGG	30	0	0	0	0	0	3	0	1	2	0	0	0	0	1	0	0	0	0	0	2	1	0	5	1	1	2	0	4	0	3	1	1	0	3	5	2	0	4	0	1	1	0	1	0	0	4	0
Seq631	GCATCGGTTATGCTCCGGGGTTCCCCGTCC	30	0	4	0	2	0	3	2	1	0	1	2	1	3	5	0	2	4	0	0	1	2	0	0	0	1	3	0	0	0	0	0	6	1	0	0	1	0	0	0	0	1	0	0	2	0	0	1
Seq632	GAACGCGCTCGCAGGGCTTGGTGTCTATGG	30	3	0	0	3	0	1	0	1	0	1	0	0	0	1	0	1	0	0	2	2	2	1	6	0	0	3	1	2	0	1	3	1	2	2	0	0	0	1	0	0	4	0	0	0	0	5	1
Seq633	CAGAAATTCGGCCGAATAATCACGTACCGG	30	0	0	1	0	0	0	0	2	2	2	0	2	2	2	0	1	1	1	2	2	0	1	2	1	0	1	2	1	1	0	0	0	0	2	3	0	1	1	0	2	1	2	6	0	0	1	2
Seq634	GCATCGGTTATGTTCCAGGGTTCCCCGTCC	30	2	0	1	4	3	2	0	1	0	5	1	0	0	1	0	0	4	0	0	0	1	0	0	1	0	5	1	0	0	0	0	4	0	2	0	0	1	0	0	1	4	0	0	2	0	0	2
Seq635	TGGAATGGCTTGGGTTCCCTCATTTCGTAC	30	0	0	1	2	2	4	3	0	2	0	0	0	1	0	1	0	0	0	0	10	1	1	0	1	3	0	2	1	0	3	0	1	0	1	0	1	4	1	0	0	0	0	1	0	1	0	0
Seq636	CGCATAAGGGTCTGGCGCTTTGGTATTGGC	30	1	0	2	4	0	1	2	2	1	2	0	0	0	0	1	2	0	0	0	0	0	0	1	0	0	1	0	3	2	1	0	4	4	1	2	1	0	1	1	1	0	2	0	2	2	1	0
Seq637	CGGCTAGGGACGAAGGGTCCGTTATTATG	29	0	1	0	1	1	3	0	1	1	0	0	0	0	2	0	0	0	0	0	1	0	0	1	0	3	7	1	6	1	5	2	1	0	0	0	2	0	1	0	0	0	3	1	0	2	1	0
Seq638	CGGCTAGGGACGAAGGGTCTGTTATAATG	29	0	0	3	0	0	0	0	2	0	0	0	3	1	0	0	0	0	0	2	0	1	0	1	0	2	2	0	1	2	5	0	7	0	0	2	3	1	0	0	1	2	0	2	0	0	3	1
Seq639	GCGGTCCGTCCGAACCAGGTTTCTTGATTG	30	0	2	4	0	1	2	1	3	0	7	0	1	0	3	0	0	2	0	0	0	1	0	0	0	1	1	0	0	2	0	2	4	1	0	0	0	0	0	0	0	1	0	5	3	1	0	0
Seq640	GGATCCCTGCCTCGTGGGTCAGTATTCTTC	30	1	1	2	0	1	0	6	0	0	4	1	1	3	3	0	3	0	0	0	0	1	3	0	2	2	0	0	0	0	1	0	3	2	0	0	1	0	2	0	0	0	1	1	0	0	0	2
Seq641	CAGAAATCCGGCCGAATAGTCACGTACCGG	30	1	0	1	1	1	0	1	2	2	2	0	0	0	2	1	0	2	1	0	1	0	1	1	1	1	0	1	1	0	0	0	1	0	1	5	0	1	0	1	1	1	2	1	0	0	1	2
Seq642	TTGTCAACGTAGTGGGAGGGAAATTCGAGT	30	1	1	4	0	0	0	1	0	3	3	0	0	0	0	0	0	0	0	1	2	3	2	1	1	0	0	3	1	2	2	0	2	0	0	3	1	1	2	2	1	0	3	0	0	0	1	0
Seq643	CCCTCGCGCCCTCCATGTGCTATTTCTTTC	30	2	3	2	0	0	0	1	4	0	0	0	1	0	0	0	1	6	0	1	1	0	0	2	0	3	0	0	0	0	1	1	4	1	0	0	0	2	0	3	0	0	0	0	2	0	1	4
Seq644	GGACCCTCGTTTCAGGGGTCAGTATTCACC	30	0	3	3	0	0	1	0	1	0	4	0	2	0	0	0	0	2	2	1	0	4	0	0	4	0	1	0	0	0	1	1	4	1	0	1	0	0	0	1	0	1	0	0	4	1	2	0
Seq645	CAGAAATTCGTCCGAATAGTCACTTACCGG	30	0	1	0	0	0	3	0	0	3	0	0	1	0	1	0	0	0	1	0	0	0	2	0	3	7	1	2	1	0	3	0	3	0	1	0	1	4	0	0	2	0	2	0	0	0	2	0
Seq646	CGCATGGGGGTCTGGCGCTTGGTTATTGGC	30	1	1	0	2	4	0	0	2	1	0	1	0	0	0	1	0	1	0	2	0	1	2	0	1	1	2	2	2	1	2	0	4	1	1	1	0	1	0	3	1	1	0	1	1	3	0	0
Seq647	GCTGTGGGCCCTACAGGTATCCTTGGGTTC	30	0	3	1	1	0	2	0	1	0	0	0	2	0	0	0	0	3	0	2	0	1	1	1	2	3	1	2	0	1	0	2	2	1	1	0	1	0	1	0	3	1	1	0	2	2	0	4
Seq648	GCATCGGTTATGCTCCAGGGTTCTCCGTCC	30	3	1	0	0	2	4	0	2	1	1	1	0	0	2	0	1	1	0	0	1	1	4	0	0	0	2	0	0	1	0	1	5	0	2	0	0	0	0	0	1	2	0	1	0	0	0	6
Seq649	GGATCCTCGGCTCGTAGGTCGGTATTCTC	29	4	4	1	1	1	5	2	0	1	2	0	3	0	1	0	0	1	0	0	0	3	0	1	0	1	3	0	0	0	0	0	2	1	0	0	0	0	0	0	0	0	0	4	2	0	3	1
Seq650	GAACATACTCGCAGGGCTTGGTGTCTATGG	30	5	0	2	1	0	2	0	0	0	1	2	0	0	1	0	1	0	2	1	1	0	1	1	1	1	2	3	1	0	1	1	5	2	0	0	1	1	2	0	2	0	0	0	1	0	2	0
Seq651	CCTAGGGAAAGAAGTGGGCTGTTATAATGG	30	0	0	0	1	0	2	0	1	5	0	0	0	5	0	0	0	0	1	0	0	3	0	1	4	0	2	0	3	0	6	4	1	0	2	1	1	1	0	0	0	0	0	1	1	0	1	0
Seq652	GGATCCTCGGCTTGTAGGTCAGTATTCTC	29	5	7	0	1	2	1	1	0	0	2	0	0	1	0	0	0	3	0	0	0	1	3	0	1	3	1	0	0	2	0	1	3	1	0	0	0	0	1	0	0	2	0	3	0	0	0	3
Seq653	CCTAGGGAAAGAGGTGGGCCGTTATAATGG	30	0	1	0	0	0	5	1	0	1	0	0	0	0	0	0	0	1	0	0	0	0	0	1	0	3	1	2	3	2	6	0	2	0	3	5	2	0	1	0	1	2	2	0	1	0	2	0
Seq654	GCGTGCCTCCATGTGCTGTATCTTTCCGTG	30	0	0	0	1	0	0	3	3	1	0	0	2	0	0	2	1	0	4	1	1	2	0	0	4	0	2	0	2	3	0	5	0	0	0	0	0	1	5	0	1	0	0	0	3	1	0	0
Seq655	GCGGTCCGTCCGGACCAGGTTTCCTGATTG	30	0	5	1	1	1	1	0	3	0	1	0	5	1	2	1	2	4	0	0	0	1	0	0	2	1	0	0	0	0	1	1	3	0	0	1	0	1	0	1	0	0	0	1	4	1	0	1
Seq656	TGGAGTGGCTTGGGGTCCCTCATTTCGTAC	30	2	1	3	0	0	5	0	0	0	0	0	0	0	0	0	0	0	0	0	0	0	0	0	2	6	5	0	4	0	3	0	0	0	0	4	5	3	1	1	0	0	1	0	0	0	0	0
Seq657	CGCATAAGGGTCTGTCGCTTGGGTATTGGC	30	1	2	1	2	2	1	5	1	1	1	2	2	0	2	0	0	2	0	3	1	0	0	0	0	2	0	0	2	0	2	0	2	0	0	0	0	0	1	1	0	2	1	1	0	0	0	1
Seq658	GAACGCACTCGCAGGGCTTGGTGTCTTGG	29	1	0	1	4	0	2	1	2	1	0	1	5	2	0	1	0	2	1	0	1	2	0	0	0	0	0	2	0	0	0	0	4	1	0	0	0	0	1	0	0	2	0	0	1	1	5	0
Seq659	GCATCGGTTATGCTCCAGGGTTCCCTGTCC	30	0	3	3	4	0	1	0	0	0	0	0	7	3	1	0	2	3	0	0	1	3	0	0	2	0	0	0	0	0	2	0	3	1	0	0	0	3	0	0	1	2	0	0	2	0	0	0
Seq660	TGGAGTGGCTTGCGTTGGCTCATTTCGTAC	30	0	0	1	0	0	0	0	0	0	0	0	0	1	0	0	0	0	0	1	0	3	0	0	0	0	0	0	0	35	0	0	0	0	0	1	2	0	0	1	0	2	0	0	0	0	0	0
Seq661	CACAAATTCGGCCGAATAGTCACGTACCGG	30	2	0	2	2	0	2	3	1	5	0	0	2	1	1	0	2	1	0	2	3	0	1	1	0	1	0	1	1	3	1	0	1	0	1	0	1	0	1	0	3	0	1	1	0	0	0	0
Seq662	GCGCGCCTCCATGTGCTGTATCTCTCCGTG	30	0	0	0	0	1	3	1	1	0	0	0	1	1	3	1	1	2	1	5	0	0	2	2	0	0	1	0	0	0	0	1	2	1	0	1	0	0	0	0	2	1	0	5	1	1	0	4
Seq663	GGATCCCCGTCTCGCTGGTCAGTATTCTGC	30	1	3	2	1	1	3	0	1	3	4	0	2	0	2	1	0	0	0	1	0	3	0	0	0	2	0	0	1	0	1	0	3	0	1	0	2	0	0	0	0	0	0	0	3	2	2	2
Seq664	CAGTAATTCGTCCGAATAGTCACGTACCGG	30	1	2	0	1	0	0	2	1	1	0	0	1	1	1	0	0	0	0	2	0	1	2	1	0	3	0	0	0	0	2	2	3	1	3	0	1	1	2	1	1	2	3	2	0	1	2	0
Seq665	CGCATGGGGGTCTGGGGCTTGGGTATTGGC	30	2	1	0	0	2	0	0	0	0	1	0	1	0	1	0	0	0	1	1	0	1	3	1	1	1	1	0	1	1	3	2	3	4	3	1	0	0	1	0	1	0	1	3	3	0	2	0
Seq666	CGCATGGGGGTCTGGCGCTTGGTATTGGC	29	1	1	0	1	0	0	1	0	0	1	0	0	0	0	1	0	0	2	0	0	2	0	0	1	2	0	1	0	4	0	2	3	4	0	0	1	1	5	1	0	0	0	0	2	3	3	2
Seq667	GCGGTCCGTCCGAACCGGGTCTCCTGATTG	30	0	4	1	1	1	2	0	0	0	4	0	1	4	3	0	0	4	1	1	0	3	0	0	0	0	2	0	0	0	0	0	2	0	0	0	2	1	3	0	0	0	1	3	1	0	0	2
Seq668	TGCGGTAACGGGGTGTGAGTGTCTTCCCAC	30	0	0	1	1	1	0	1	0	0	0	2	4	2	4	1	1	0	0	1	0	1	0	3	2	1	1	1	4	1	2	1	1	1	0	1	0	0	3	0	1	1	0	1	1	0	0	1
Seq669	CCCTCGCACCCTCCATGTGCTGTTTCTTTC	30	0	0	0	1	3	1	0	2	0	0	2	3	0	3	2	0	1	1	2	0	2	0	0	3	0	0	0	0	1	0	1	2	0	0	0	0	2	1	1	0	2	1	0	1	5	4	0
Seq670	GCGGTCCGTCCGAATCAGGTTTCCTGATTG	30	2	3	1	3	0	1	0	2	0	3	0	1	2	5	0	1	2	1	0	1	1	0	0	0	0	1	0	0	2	3	0	1	3	0	0	0	2	0	0	0	0	0	0	0	0	1	2
Seq671	TGGAGTGGCTTGGGTTCCCTCATTTCGTAA	30	0	2	0	4	0	4	0	3	2	0	0	1	1	1	0	0	0	2	0	3	0	3	0	0	2	0	2	1	1	0	0	5	0	2	0	3	0	1	0	0	0	3	0	0	0	0	0
Seq672	CTCGCCGCCGTTCCAGGGTTTACACGTGTC	30	4	1	3	1	0	2	1	0	2	0	1	0	0	0	0	0	1	1	0	1	2	2	0	0	1	1	6	1	0	1	2	1	1	1	0	0	0	3	3	1	0	0	0	1	0	1	0
Seq673	CAGAAATTCGGCCTAATAGTCACGTACCGG	30	0	2	2	0	1	0	1	6	0	0	0	3	0	0	2	1	1	0	2	2	0	0	1	0	0	0	0	0	0	4	1	0	1	1	0	1	1	3	1	0	1	1	1	0	3	0	2
Seq674	GCTGTGGGCCCTTCAGGTATCCTTGAGTTC	30	3	0	0	1	0	1	0	1	0	3	2	4	0	2	0	3	0	0	0	1	0	0	0	0	3	2	0	1	0	0	2	1	1	0	1	0	0	2	0	0	2	2	3	0	1	1	2
Seq675	GGATCCCCGCATTGTGGGTCAGTATTCTTC	30	4	1	1	3	0	1	1	1	0	3	0	0	3	2	0	0	4	0	4	0	1	0	0	1	1	0	0	0	0	0	0	1	3	0	0	0	1	0	1	0	1	0	0	2	0	1	5
Seq676	TGGATGTGTGTGTTGTGTAGTTGCTCTGT	29	2	0	0	5	0	0	1	1	3	1	0	1	1	0	0	2	3	3	0	1	2	1	1	0	0	0	1	2	3	0	0	2	0	1	0	1	1	0	2	1	0	1	0	0	0	1	2
Seq677	CGCATGGGTGTCTGGCGCTTGGGTATTGGC	30	5	0	2	1	1	1	0	0	0	1	1	2	0	6	1	0	1	0	1	0	0	0	1	0	0	3	1	0	0	3	0	6	0	0	1	0	0	1	1	2	0	0	0	0	0	0	2
Seq678	TTATCGGCCCTGATAAATAAGCACCCGTTC	30	1	4	1	0	1	0	1	3	2	0	0	0	0	3	1	1	0	0	0	3	0	2	1	0	0	1	0	0	3	0	0	1	0	2	3	1	1	0	0	0	3	2	5	0	0	0	0
Seq679	CCTAGGGAAAGGAGTGGGCCGTTATAATGG	30	0	0	0	0	0	0	0	1	1	0	0	0	0	1	2	1	0	0	1	0	0	0	3	0	8	3	1	2	1	1	2	0	0	0	1	3	0	0	1	1	1	0	1	0	5	1	0
Seq680	TTATCGGCCCTGATAAATAGGCACGCGTTC	30	1	0	15	0	9	0	1	0	0	1	0	0	0	0	0	0	0	1	0	3	1	0	0	2	0	0	0	1	1	0	0	0	0	0	1	3	0	0	1	0	1	1	0	1	0	0	0
Seq681	TGGATTGTGTGTTGTGTAGTTGCTCTGAT	29	0	1	1	0	0	2	1	0	1	0	2	0	0	4	5	6	0	1	1	0	2	0	0	0	6	2	0	1	0	0	0	0	2	0	0	0	0	0	1	0	1	2	1	1	0	0	0
Seq682	CGCATAAGGGTCTGGCGCTTGGGTATAGGC	30	2	2	1	1	0	1	1	1	0	1	0	1	1	2	0	0	3	1	2	0	0	4	0	0	2	1	1	0	0	0	1	3	3	0	3	1	1	0	0	0	0	1	0	1	0	0	2
Seq683	CAGAAAATCGGCCGAATAGTCACGTACCGG	30	0	0	1	3	2	1	0	0	2	0	0	0	0	1	1	0	0	0	1	0	1	4	0	2	0	0	2	2	2	2	0	1	1	0	0	2	0	0	0	1	1	2	4	0	1	0	3
Seq684	TGCGGTAACGGCGTGTGAGTGACTTCCCAC	30	0	0	0	4	0	2	0	1	0	0	0	1	2	2	0	0	3	2	2	0	0	2	0	2	3	1	0	1	0	0	4	2	0	0	1	1	2	4	0	0	0	0	0	2	0	1	0
Seq685	GCACCGGTTATGCTCCAGGGTTCCCCGTCC	30	0	2	0	1	2	1	0	0	0	0	5	3	1	4	0	5	4	2	3	0	0	0	1	1	0	1	0	0	0	1	0	2	0	1	0	0	0	2	1	0	0	0	0	2	0	0	0
Seq686	GCTGTTGGCCCTTCAGGTATCCTTGGGTTC	30	0	0	0	0	0	1	2	3	0	0	0	1	0	2	3	0	3	0	1	0	0	0	3	0	0	1	1	1	0	0	0	4	1	1	1	0	0	9	0	0	1	0	0	0	3	0	0
Seq687	GCATCGGCTATGCTCCAGGGTTCCCCGTCC	30	0	7	0	0	0	0	0	3	1	2	0	3	0	0	0	0	1	1	0	0	2	4	0	2	0	2	0	1	0	0	2	1	5	0	0	0	0	0	2	0	1	0	0	1	0	0	4
Seq688	CGCATGGGGGTCTGGCGCTTTGGTATTGGC	30	3	2	3	0	0	5	0	0	0	0	0	0	1	1	1	0	0	1	0	0	0	0	1	0	1	0	0	0	0	1	3	2	0	1	2	0	2	2	0	0	2	0	0	4	3	1	1
Seq689	GCGGTTCGTCCGAACCAGGTCTCCTGATTG	30	0	4	1	2	3	1	2	0	1	2	0	5	0	0	0	1	2	0	1	1	0	0	0	4	0	0	0	0	1	1	0	5	2	1	0	0	1	0	0	1	0	0	1	0	0	0	1
Seq690	TTGTCAACGTAATGGGAGGGGAATTCGAGT	30	0	0	0	0	2	0	0	0	1	0	2	3	1	0	2	1	0	0	0	1	1	1	1	0	1	0	0	0	0	3	1	2	0	0	3	1	3	0	3	3	0	6	0	0	0	2	0
Seq691	GCGGTCCGTCCGGACCAGGTCTCCTGATTG	30	1	2	4	0	1	3	1	2	0	3	0	2	4	0	0	0	5	2	0	0	3	0	0	0	3	1	0	0	0	1	0	1	0	0	0	0	0	0	0	0	0	0	0	0	0	1	2
Seq692	GAACGTACTCACAGGGCTTGGTGTCTATGG	30	1	0	1	0	0	1	0	0	0	1	3	2	2	0	1	1	3	2	0	0	2	1	4	0	0	2	2	0	0	4	1	1	5	0	1	0	0	0	0	0	0	0	0	0	0	1	0
Seq693	TGGAGTGGCTTGGGTTCTCTCATTTCGTAC	30	1	2	1	2	1	3	1	0	0	0	0	0	0	0	0	0	0	3	0	0	0	2	1	1	2	4	1	0	0	0	0	2	0	3	3	1	0	1	0	1	0	1	0	0	0	0	4
Seq694	CGCATAATGGTCTGGCGCTTGGGTATTGGC	30	1	0	3	1	3	0	0	0	1	0	0	0	2	2	0	1	1	0	0	0	1	1	1	0	0	1	0	1	3	4	1	2	2	1	1	0	2	0	0	1	0	0	0	2	0	3	1
Seq695	CCTGCGCGCCTCCATATGCTGTTTTCTTTC	30	0	0	0	2	0	0	0	1	0	0	0	1	2	1	0	0	1	0	2	1	1	0	2	1	1	0	1	0	0	0	1	4	4	0	1	1	2	2	0	0	2	0	0	1	1	1	5
Seq696	CTCGCCGCCGTTCCAGGGTATACACGTATC	30	5	0	0	0	1	0	0	0	0	0	3	0	0	2	0	1	0	2	0	0	5	4	0	0	2	0	0	0	3	0	2	0	1	0	1	0	0	0	2	1	0	0	1	0	0	5	0
Seq697	GGATCCCCGCCTCGTGGGTTAGTATTCTTC	30	1	5	0	0	0	2	0	0	0	1	0	0	5	0	1	1	6	0	0	2	1	0	0	0	0	2	0	1	0	3	1	2	2	0	0	0	0	0	0	0	2	0	1	3	0	1	1
Seq698	TGCGGTAACGGCGTGTGAGTGTTTCCCAC	29	0	0	0	0	0	0	1	0	1	0	0	0	1	0	1	0	3	0	2	0	0	0	1	0	1	0	1	2	1	0	2	4	4	0	2	1	1	2	0	0	5	0	1	3	0	1	3
Seq699	CAGAAATTCGGCCGAATAGACACGTACCGG	30	0	1	0	1	0	1	1	0	1	0	1	0	1	1	1	0	0	0	0	2	2	0	1	0	1	2	3	0	2	1	1	3	0	0	1	1	1	0	2	1	0	3	2	1	0	2	1
Seq700	TTATCGGCCCTGATAATAGGCACCCGTTC	29	1	0	0	0	0	0	2	0	1	3	0	0	1	0	0	0	1	1	2	0	1	2	0	0	4	3	1	0	1	2	0	2	0	0	1	2	0	3	1	1	0	3	1	0	0	0	1
Seq701	GCTGTGGACCCTTCAGGTATCCTTGGGTTC	30	1	3	0	0	0	1	1	0	0	0	1	0	0	5	1	0	4	0	0	1	0	1	1	1	0	1	0	0	2	1	1	0	2	0	2	0	2	0	1	1	0	0	1	0	2	3	2
Seq702	CGCATTGGGGTCTGGCGCTTGGGTATTGGC	30	0	0	0	0	0	1	3	2	0	1	1	1	2	0	1	1	0	1	3	0	0	0	0	0	4	0	1	0	2	0	0	0	0	1	0	0	2	3	0	0	1	1	0	0	4	3	3
Seq703	GGACCCTCGTTTCAGAGGCCAGTATTCACC	30	1	1	1	6	0	3	0	0	0	1	0	2	1	1	1	0	5	0	0	0	2	0	0	0	0	0	0	0	1	0	1	5	2	0	3	0	0	1	0	0	2	0	0	2	0	1	0
Seq704	CAGAAATTCGTCCGAATAGTCTCGTACCGG	30	0	0	0	1	1	0	1	0	3	1	0	2	1	0	0	4	0	2	1	2	1	1	0	0	2	2	2	2	0	1	2	1	1	0	0	2	0	0	1	1	0	2	0	1	0	1	0
Seq705	GCGGTCCGTCCGAACCAGGTCTCTTGATTG	30	1	0	1	1	0	2	1	1	0	1	0	0	3	0	1	0	4	1	1	0	1	3	0	2	0	0	1	0	0	1	1	3	7	0	1	0	0	1	0	1	0	0	0	1	0	0	2
Seq706	GGATTCCCGTTTCGCTGGTCAGTATTCTGC	30	2	1	0	7	1	0	0	0	0	1	0	2	0	2	0	1	0	0	2	0	3	0	0	0	2	3	0	0	0	0	0	2	0	0	0	0	3	0	0	0	1	2	0	2	0	2	2
Seq707	AGGGCCTGGCGATTGGGTTTCGCATGTTTC	30	2	0	1	0	1	1	0	1	1	1	0	2	1	0	0	1	0	0	1	1	0	0	0	0	2	0	0	2	0	1	2	3	1	1	1	2	2	3	0	0	0	1	0	3	1	0	0
Seq708	TTATCGGCCCGGATAAATAGGCACCCGTTC	30	0	2	1	0	0	0	0	1	6	0	0	0	1	0	0	0	0	0	0	0	0	0	0	1	3	0	3	0	1	0	1	6	0	1	1	5	1	0	0	0	1	4	1	1	0	0	1
Seq709	CTCGCCTCCGTTCCAGGGTATACACGTGTC	30	0	1	0	1	1	6	2	3	0	0	1	2	1	0	0	3	2	1	0	1	1	0	1	0	0	0	3	4	1	0	1	1	0	0	0	0	0	0	0	1	1	0	1	0	0	2	0
Seq710	TGGATGTGTGTGTTGTGTAGTTGTTCTGAT	30	1	0	0	5	2	1	0	1	0	0	2	0	0	1	0	1	1	0	0	1	2	0	1	0	0	1	0	0	0	0	1	6	1	1	0	0	0	1	2	0	0	1	3	0	3	1	2
Seq711	CCTGCGCGCCTCCATGTGCTATTTTCTTTC	30	0	0	1	0	1	1	0	2	0	0	0	0	1	5	0	0	2	1	0	0	0	1	1	0	1	3	0	1	1	1	0	4	1	0	0	0	1	0	2	0	0	1	0	2	3	0	2
Seq712	GCGCGCCTCCATGTGCTGTGTCTTTCCGTG	30	0	0	0	0	1	2	1	3	0	0	0	0	0	3	0	0	1	0	3	1	0	0	0	2	2	1	0	0	0	0	1	5	1	0	0	0	1	1	0	1	0	1	1	2	3	1	4
Seq713	TGGAGTGGCTTGCGTTCCCTCATTTCTTAC	30	0	2	0	2	0	0	6	1	2	0	0	2	0	0	0	2	0	3	2	2	0	1	1	0	1	1	0	1	5	0	0	2	2	0	0	1	0	0	0	0	0	2	1	0	0	0	0
Seq714	GCATCGGTCATGCTCCAGGGTTCCCCGTCC	30	1	2	2	2	0	1	1	1	1	7	0	0	3	1	0	1	2	1	2	0	2	0	1	1	0	1	0	0	0	0	0	2	0	0	0	0	0	0	0	0	3	0	0	1	0	0	3
Seq715	TGGAGTGGCTTGCGTACCCTCATTTCGTAC	30	0	0	1	1	0	2	2	0	3	0	1	0	3	0	1	1	1	1	0	3	0	2	0	0	3	0	1	1	1	1	0	0	0	0	1	2	1	0	1	3	0	2	0	0	0	0	2
Seq716	GGATCCCCGTTCCGCTGGTCAGTATTCTGC	30	0	1	0	3	0	5	3	0	1	3	1	1	0	0	1	0	0	1	1	0	0	3	0	0	2	1	0	0	0	0	0	2	3	0	0	0	1	1	1	0	2	0	4	1	0	0	0
Seq717	CCTAGGGAAAGTAGTGGGCCGTTATAATGG	30	0	1	0	0	2	1	0	0	1	0	0	1	0	1	0	0	1	0	0	1	0	0	4	0	1	6	5	1	0	1	1	4	1	4	0	1	0	2	0	1	0	0	0	0	0	1	0
Seq718	GAACGTACTCGCAGGACTTGGTGTCTATGG	30	5	0	0	0	2	6	1	0	1	0	1	0	1	2	1	1	0	1	3	0	0	1	1	0	0	0	0	1	2	1	0	0	0	0	0	0	0	0	0	0	3	0	2	0	0	4	1
Seq719	CGCATGGGGGTCTGGCGCTAGGGTATTGGC	30	0	1	0	2	4	2	1	1	0	0	1	0	4	0	0	0	0	0	2	0	0	0	4	0	0	1	0	0	1	5	0	3	1	1	0	0	0	2	0	0	0	0	0	3	0	1	1
Seq720	CAGAAATTCGTCCGAATAGTCACGTACCCG	30	1	0	0	0	1	0	2	1	3	0	0	0	1	0	0	1	0	0	0	0	0	1	2	0	5	2	2	0	0	4	2	1	0	0	2	2	0	0	0	0	1	1	2	0	1	0	3
Seq721	CCGGGGGGCGGGTGGGCGGAGGATATCAGG	30	0	0	0	0	0	0	0	40	0	0	0	0	0	0	0	0	0	0	0	0	0	0	1	0	0	0	0	0	0	0	0	0	0	0	0	0	0	0	0	0	0	0	0	0	0	0	0
Seq722	TGCGCTAACGGCGTGTGAGTGTCTTCCCAC	30	2	0	4	0	0	0	1	5	0	0	0	2	0	2	1	1	2	0	0	1	0	0	0	0	0	1	0	5	0	0	3	0	0	0	0	0	0	3	0	0	0	0	0	2	1	0	2
Seq723	GCGCGCCTCCATGTGGTGTATCTTTCCGTG	30	0	1	0	0	0	2	1	0	0	0	0	0	0	2	0	0	0	0	0	0	0	0	0	1	0	4	0	2	5	0	2	1	0	10	0	0	0	0	0	1	3	0	2	0	2	0	0
Seq724	CAGAAATTCGTCCGAATAGTAACGTACCGG	30	1	0	3	0	3	0	0	1	1	1	1	1	0	0	0	1	0	0	1	1	0	1	3	1	0	0	2	0	3	3	1	3	0	1	0	1	1	1	0	0	1	1	2	1	0	0	0
Seq725	TTGTCAACGTAGTGGGAGTGGAATTCGAGT	30	0	2	3	1	0	0	1	1	3	0	1	0	0	0	1	0	0	0	0	4	0	0	1	1	4	0	3	2	0	0	1	0	0	0	0	3	1	1	0	1	0	2	1	0	1	1	0
Seq726	CGCATAAGGGTCTGGCGCTTGCGTATTGGC	30	1	2	2	0	1	2	2	0	0	2	0	3	0	3	2	1	0	0	0	0	0	2	3	0	1	2	0	1	1	0	0	4	0	1	1	0	0	0	0	0	0	0	0	1	0	0	1
Seq727	AGGGCCTGGCGATTGGGTTTGGCAGTTTC	29	1	0	1	1	1	1	1	2	0	1	0	0	0	3	0	1	1	0	1	1	0	0	0	1	0	0	1	2	4	0	1	1	0	0	2	0	1	0	0	1	1	1	0	6	2	0	1
Seq728	CGCATAAGGGTCTGGCGCTTGGTATTGGC	29	0	0	0	3	0	0	0	0	1	0	0	2	0	0	0	0	2	1	4	4	0	0	0	1	0	0	0	0	0	2	2	0	2	0	0	0	4	0	2	1	0	1	0	4	0	0	1
Seq729	TGGAGTGGCTTGCGTTCCCTCATTACGTAC	30	1	0	1	0	0	0	2	1	1	0	0	4	0	0	0	0	2	2	0	3	0	0	0	0	0	0	2	2	2	2	1	1	0	0	2	1	0	0	0	0	4	4	0	0	2	0	0
Seq730	GCTGTGGGCCCTTCAAGTATCCTTGGGTTC	30	0	1	0	0	3	1	3	1	0	0	0	0	1	1	1	1	0	0	2	0	0	0	0	0	4	0	0	1	1	5	0	0	0	0	0	1	1	0	0	1	1	0	2	0	4	1	3
Seq731	TGCGGTAACGTCGTGTGAGTGTCTTCCCAC	30	0	0	0	0	1	1	4	0	0	0	0	6	0	0	0	0	1	2	0	0	1	1	2	3	0	0	0	0	0	2	3	3	0	1	1	0	0	0	0	0	0	1	0	1	5	0	1
Seq732	GGATCCCCGTATCGTGGGCCAGTATTCTTC	30	0	0	1	0	0	2	4	0	0	0	0	3	2	4	1	1	0	0	0	0	3	0	0	0	1	0	0	0	0	3	0	5	0	1	0	0	0	0	1	0	1	2	4	0	0	0	1
Seq733	GAACGCACTCGCAGGGCTTGGCGTCTATGG	30	1	0	0	2	0	5	0	0	1	0	0	0	0	0	0	2	3	0	2	0	1	1	1	1	0	0	2	1	0	0	0	2	2	0	0	1	1	2	0	0	1	0	0	0	0	4	0
Seq734	CGCATAAGGGTCTGGCGCTTCGGTATTGGC	30	0	1	1	1	2	3	0	0	1	1	0	3	1	1	0	0	1	0	0	0	0	3	3	0	1	1	0	0	1	1	0	2	0	1	0	1	0	0	2	1	1	1	2	0	0	0	1
Seq735	GAACGCACTCGCAGGGCTTGGTGTTTATGG	30	0	0	2	1	0	1	0	0	0	0	1	0	0	0	0	1	0	0	3	0	3	0	0	1	0	0	3	3	2	1	1	0	3	1	0	0	0	0	2	1	2	0	2	1	0	2	2
Seq736	GGATCCTCGATTCAGAGGTCAGTATTCTGC	30	0	0	1	0	1	3	5	1	0	2	1	0	3	1	1	0	0	0	1	1	2	2	0	1	0	1	0	1	0	0	0	1	3	0	0	0	0	1	0	0	1	2	1	0	0	3	0
Seq737	AGGGCCTGGCTATTGGGTTTGGCATGTTTC	30	1	0	0	0	4	2	2	2	1	0	1	0	0	2	0	0	0	0	0	0	0	3	0	0	1	1	1	1	0	3	3	5	0	0	2	0	2	0	0	0	0	0	1	0	0	0	2
Seq738	GCGGTCCGTCCGAATCAGGTCTCCTGATTG	30	3	0	1	2	2	1	0	2	0	1	2	0	3	0	1	0	1	0	4	2	1	0	0	3	1	1	1	0	0	0	0	4	0	1	0	0	0	1	0	0	1	0	0	0	0	0	1
Seq739	CGCATAAGGGTCTGGCGCTTGGTTATTGGC	30	0	5	1	1	0	1	1	1	0	0	0	2	2	1	0	0	0	0	1	0	0	1	3	2	1	0	1	2	0	1	0	2	2	0	0	0	0	2	2	1	1	0	0	1	1	0	1
Seq740	GCTGTGTGCCCTTCAGGTATCCTTGGGTTC	30	0	0	1	0	1	0	2	1	0	1	0	1	2	1	0	0	3	1	1	1	0	3	1	0	1	0	1	2	1	0	2	1	1	1	2	0	0	2	0	0	2	0	0	1	1	0	0
Seq741	TGCGGTAACTGCGTGTGAGTGTCTTCCCAC	30	1	0	1	2	0	1	0	1	0	0	1	1	0	1	0	0	0	3	0	0	0	1	0	2	1	4	0	1	0	1	2	2	3	2	0	1	0	0	0	0	0	1	0	2	0	0	1
Seq742	GGACTCTCGTTTCAGAGGTCAGTATTCACC	30	3	3	0	0	0	0	0	1	0	2	2	1	2	0	1	1	0	3	0	0	0	0	0	0	0	0	0	2	0	1	1	4	1	1	1	2	0	0	0	0	1	0	3	0	0	0	0
Seq743	TGCGGTAACGGCGTGTGAGTGTCTTCCCCAC	31	0	3	1	5	0	1	0	0	0	0	0	2	2	1	1	0	2	1	1	0	0	0	0	1	3	0	1	0	0	2	1	1	0	0	0	0	4	2	0	0	1	0	0	1	0	0	2
Seq744	CAGAAATTCGTCCGAATAGTCACGTACCGA	30	0	3	0	2	2	0	0	3	0	0	1	0	0	0	0	4	0	0	0	0	2	2	0	0	4	1	0	0	2	0	0	3	1	3	0	0	3	1	0	0	1	1	0	0	0	0	0
Seq745	CCTAGGGAAAGAAGTGGGCCGTTGTAATGG	30	0	0	0	2	0	0	0	1	0	0	0	0	1	3	0	0	1	0	0	2	0	0	2	1	0	0	2	4	2	0	2	1	0	0	7	0	1	3	1	1	0	0	0	0	0	2	0
Seq746	TGGATTGTGTGTGTTGTGTAGTTGCTCTGAT	31	2	0	0	2	1	1	0	0	1	1	0	0	0	0	0	0	2	0	3	0	1	0	0	1	1	2	0	0	0	3	0	2	1	0	2	1	0	1	0	0	0	1	0	4	2	2	1
Seq747	CGCATGGGGGTCTGGCGCTTGTGTATTGGC	30	1	0	1	0	0	2	1	0	0	0	0	5	0	3	0	0	0	5	0	1	0	1	0	0	3	0	0	1	0	1	0	2	1	0	4	0	5	0	0	1	0	1	0	0	0	0	0
Seq748	CCTAGGGAAAGAAGTGGGTCGTTATAATGG	30	0	1	1	1	0	1	1	0	2	0	0	0	0	2	0	0	0	0	0	1	0	1	1	0	0	1	0	5	2	2	0	2	0	2	0	2	1	0	0	0	0	0	2	0	3	2	0
Seq749	CGCATGGGGGTCTGGCGCTTGCGTATTGGC	30	1	1	0	0	3	1	0	2	0	1	1	3	0	2	0	0	2	0	1	0	1	1	0	0	0	2	0	0	2	1	0	3	0	0	2	1	1	0	0	0	1	2	0	2	0	0	2
Seq750	GCTGTGGGCCCTTCAGTTATCCTTGGGTTC	30	1	0	2	0	2	0	1	0	0	0	0	3	0	4	0	0	1	2	5	1	0	0	1	0	5	0	0	0	0	0	1	3	0	0	0	0	1	1	0	0	0	0	0	0	0	0	2
Seq751	CAGAAATTCGTCCGAATAGTCACCTACCGG	30	0	0	0	0	0	2	2	1	1	0	0	2	1	0	0	0	1	0	0	1	2	0	0	1	1	1	3	0	1	3	0	3	0	0	2	2	2	1	2	2	0	0	1	0	0	0	0
Seq752	TGCGGTAACGGCGAGTGAGTGTCTTCCCAC	30	0	0	0	0	1	1	2	2	0	0	1	1	0	1	0	0	2	0	0	0	2	1	0	1	1	2	0	1	4	1	1	0	1	1	3	0	0	1	0	1	2	0	0	1	0	0	4
Seq753	GAACGCATTCGCAGGGCTTGGTGTCTATGG	30	1	3	0	0	0	5	1	1	0	0	0	1	1	0	0	0	0	0	0	0	6	1	1	0	0	1	2	1	0	0	1	3	1	1	3	0	0	0	0	0	1	0	0	0	0	0	1
Seq754	CAGAAATTCGTACGAATAGTCACGTACCGG	30	0	1	2	0	2	0	1	0	2	1	0	1	2	0	0	0	2	1	2	3	0	1	0	0	1	2	0	0	1	2	2	3	0	0	1	1	0	0	0	2	2	0	1	0	0	0	0
Seq755	CGCATAAGGGTCTGGCGCATGGGTATTGGC	30	1	0	1	0	2	1	0	3	0	1	1	0	0	0	0	0	0	0	0	2	0	0	0	2	2	2	0	0	2	2	0	3	1	0	2	2	1	0	0	0	0	0	1	1	3	0	3
Seq756	TGCGGTAACGGCGTGTCAGTGTCTTCCCAC	30	1	0	1	1	0	0	1	2	0	0	0	3	0	3	0	0	1	0	0	2	1	2	0	1	0	3	1	3	2	0	1	2	1	0	2	0	0	0	0	1	1	0	0	0	0	0	0
Seq757	GAACGTACTCGCAGGGCTTAGTGTCTATGG	30	2	2	2	0	0	4	0	0	1	0	1	0	0	0	0	0	0	4	1	0	1	0	0	1	1	0	2	1	1	0	3	1	2	0	1	2	0	0	0	0	1	0	1	0	1	2	0
Seq758	GAACGTGCTCGCAGGGCTTGGTGTCTATGG	30	1	1	0	1	2	0	0	0	0	0	0	2	2	0	0	1	0	0	0	0	1	0	0	0	0	3	1	3	0	0	3	4	1	0	0	0	0	4	2	1	0	0	2	0	1	0	0
Seq759	TTGTCAACGTAGTGTGAGGGGAATTCGAGT	30	1	1	2	0	0	0	1	1	1	0	0	0	1	0	1	1	1	0	0	1	1	0	1	0	3	0	1	0	1	2	0	2	0	2	0	0	1	0	4	0	0	4	1	1	0	0	1
Seq760	GGATCCTCGAGTCAGAGGTCAGTATTCTGC	30	2	0	0	0	2	2	0	0	1	0	0	2	1	2	1	1	1	0	1	0	3	0	0	0	1	0	0	0	1	2	0	2	3	0	2	0	0	0	0	0	2	0	0	1	0	0	1
Seq761	GCGGTAACGGCGTGTGAGTGTCTTCCCAC	29	0	0	1	1	1	0	0	1	0	1	0	0	0	1	0	0	4	2	0	0	1	1	0	3	0	2	0	0	1	1	1	0	1	1	3	1	0	1	1	0	2	0	0	1	3	0	2
Seq762	AGGTCCTGGCGATTGGGTTTGGCATGTTTC	30	0	1	1	2	0	0	0	1	0	0	0	0	0	3	0	0	0	0	4	0	3	1	0	2	2	3	0	2	0	2	0	0	0	0	3	1	0	1	0	0	0	0	1	1	0	1	2
Seq763	GGATCCCCGTTTCGCTGGCCAGTATTCTGC	30	0	0	1	0	0	3	2	0	0	0	1	0	3	1	3	2	0	2	1	0	0	0	0	0	2	2	0	0	1	0	0	4	0	0	0	0	2	0	0	0	2	0	0	2	0	1	1
Seq764	GCGCGCCTCCGTGTGCTGTATCTTTCCGTG	30	0	1	0	0	1	4	0	2	0	0	0	2	0	1	1	0	0	0	0	0	3	0	1	0	0	0	0	3	1	0	3	4	2	0	1	0	0	0	0	0	0	0	2	0	1	0	3
Seq765	GGATCCCCGTATCGTGGGTCTGTATTCTTC	30	0	2	1	1	0	2	2	2	0	1	0	0	0	2	2	1	1	0	0	0	5	0	0	0	0	2	1	0	0	1	0	3	1	0	1	0	0	2	0	0	1	1	0	0	1	1	1
Seq766	GGATCTCCGCCTCGTGGGTCAGTATTCTTC	30	0	2	0	2	2	1	0	1	0	3	0	2	0	0	0	1	0	1	0	0	1	0	1	5	0	0	0	0	1	0	0	5	3	0	0	0	2	0	0	0	1	0	1	0	0	0	3
Seq767	AGGGCCTGGCGATTGGGTTTGGCTTGTTTC	30	3	1	0	0	1	1	2	0	0	0	0	0	1	0	0	0	0	0	0	1	1	0	1	3	3	0	1	2	1	1	0	2	2	0	3	0	2	0	0	0	0	1	0	0	0	0	1
Seq768	CTCTCCGCCGTTCCAGGGTATACACGTGTC	30	5	0	1	0	0	3	0	1	1	0	1	2	0	0	0	0	1	0	0	0	2	1	1	0	1	0	3	0	0	0	5	0	0	0	0	0	0	1	1	2	0	2	0	0	1	2	1
Seq769	CGCATGAGGGTCTGGCGCTTGGGTATTGGC	30	0	0	0	0	1	1	3	5	1	2	0	0	1	1	0	1	1	0	2	0	0	0	0	2	1	3	0	0	0	2	0	4	0	1	0	0	0	2	1	0	1	0	0	1	0	0	1
Seq770	TGGAGTGTCTTGGGTTCCCTCATTTCGTAC	30	0	0	1	1	1	0	1	1	0	0	0	3	2	0	0	0	0	0	0	2	1	2	1	2	1	2	1	1	0	2	0	0	1	0	0	2	0	1	0	2	1	4	0	0	0	0	0
Seq771	GGATCCCCGTATCGTGGGTCAGTACTCTTC	30	1	0	0	0	0	1	1	0	0	3	1	0	1	0	0	4	4	1	0	0	3	2	0	1	0	1	0	0	0	0	1	3	0	1	0	0	0	2	0	0	1	0	0	1	0	2	2
Seq772	TGGATGTTGTGTGTTGTGTAGTTGCTCTGAT	31	3	1	2	0	0	0	0	0	1	2	4	1	2	1	0	3	0	0	0	0	0	0	1	1	0	1	0	1	0	0	1	0	1	1	0	1	0	1	0	0	2	1	1	0	1	2	0
Seq773	TTATCGGCCCTGATAAATAGGCACACGTTC	30	0	0	0	0	0	0	1	0	0	0	0	1	1	1	1	1	0	0	0	1	1	3	0	0	1	2	0	1	1	2	0	1	0	0	4	4	0	0	0	1	2	2	2	0	0	0	1
Seq774	CCTAGGGGAAGAAGTGGGCCGTTATAATGG	30	0	1	0	2	2	0	0	0	0	0	0	0	0	0	0	0	0	0	0	0	1	0	0	0	3	0	1	2	3	6	0	1	0	0	2	1	1	5	1	1	0	0	0	0	1	1	0
Seq775	CAGAAATTCGGCCGAATTGTCACGTACCGG	30	0	1	1	1	1	0	2	0	0	0	0	2	3	0	0	0	0	2	0	1	0	3	0	0	0	0	1	1	0	1	1	4	0	1	2	4	2	0	0	0	1	1	0	0	0	0	1
Seq776	CGGCTAGGGGCGAAGGGTCCGTTATAATG	29	0	0	0	1	0	3	1	0	1	0	0	0	0	1	1	0	0	0	0	0	0	0	2	1	2	0	0	2	1	1	0	2	0	3	2	1	1	0	1	2	2	1	0	0	2	3	0
Seq777	GGATCCCTGCATCGTGGGTCAGTATTCTTC	30	1	0	0	0	2	3	0	3	0	0	0	0	3	1	0	0	1	1	1	1	0	0	0	0	1	2	0	0	1	0	0	5	0	2	0	0	0	0	0	0	0	2	3	2	0	0	1
Seq778	CTCGCCGCCGTTCGAGGGTATACACGTGTC	30	1	0	0	1	1	0	0	0	3	1	2	1	1	0	1	1	1	0	0	3	0	1	1	0	0	0	2	2	0	1	1	0	3	0	0	1	0	0	1	0	0	0	1	0	1	2	2
Seq779	CCTGCACGCCTCCATGTGCTGTTTTCTTTC	30	0	0	0	3	2	0	3	2	0	2	0	1	0	0	1	0	0	0	0	0	0	0	0	1	2	1	0	3	3	1	1	3	2	0	0	0	0	0	0	0	0	0	2	3	0	1	0
Seq780	CGCATAAGGGTCTGGCGCTTGTGTATTGGC	30	1	1	1	0	0	0	0	0	1	1	2	6	0	4	0	0	0	0	1	0	0	0	0	0	0	0	0	2	0	3	0	2	1	2	0	1	3	1	0	0	0	0	0	0	0	1	2
Seq781	AGGGCCTGTCGATTGGGTTTGGCATGTTTC	30	1	3	0	0	0	1	0	0	0	0	0	1	0	1	0	1	0	1	1	1	0	1	1	2	0	1	0	0	0	1	1	3	1	0	2	1	0	3	0	0	1	1	1	2	0	1	2
Seq782	GGACCCCCGTTTCAGAGGTCAGTATTCACC	30	0	1	2	1	1	1	0	0	0	2	1	3	2	3	0	1	0	1	1	0	2	1	0	1	0	2	0	0	0	1	0	3	1	0	0	1	0	1	0	0	0	0	0	4	0	0	0
Seq783	CAGAAATTCGTCCGAATAGTCACGTACGG	29	0	1	0	1	2	0	1	3	0	0	0	0	1	1	0	0	1	0	0	2	0	0	3	1	2	1	1	0	3	0	0	2	0	0	0	4	0	0	0	0	0	1	1	0	1	0	2
Seq784	GCGGCCCGTCCGAACCAGGTCTCCTGATTG	30	0	0	1	2	1	2	1	3	0	1	1	1	0	2	1	5	1	0	2	0	1	0	0	2	0	0	0	1	0	1	1	0	1	0	1	0	0	0	0	0	1	0	0	2	0	0	0
Seq785	TGGAGAGGCTTGCGTTCCCTCATTTCGTAC	30	2	0	0	3	0	0	3	0	0	0	0	0	2	0	0	2	0	0	0	3	0	5	0	0	0	0	2	0	0	1	3	1	0	0	0	2	1	1	2	1	0	1	0	0	0	0	0
Seq786	GGATCCTCGGCTCGTAGGTTAGTATTCTC	29	1	0	3	1	0	1	0	0	0	2	1	0	0	1	0	0	2	2	1	0	1	0	0	2	4	0	0	0	4	1	1	3	0	0	0	0	0	0	0	1	3	1	0	0	0	0	1
Seq787	GCTGTGAGCCCTTCAGGTATCCTTGGGTTC	30	1	0	0	0	1	1	0	2	0	1	0	2	0	0	1	1	3	0	1	1	0	0	1	0	0	0	0	0	1	0	1	2	0	1	5	1	2	2	0	1	0	0	0	1	0	2	1
Seq788	CAAAAATTCGGCCGAATAGTCACGTACCGG	30	1	1	0	1	1	0	0	0	1	0	0	1	0	1	0	0	3	0	1	4	0	0	0	2	1	0	2	0	2	0	0	1	0	3	0	0	0	2	0	4	1	1	2	0	0	0	0
Seq789	ATGGCCTGGCGATTGGGTTTGGCATGTTTC	30	0	1	1	3	1	1	1	1	0	0	1	1	0	4	0	0	0	0	3	0	0	0	1	0	0	1	0	0	0	2	0	6	0	0	1	1	0	1	0	1	1	0	0	0	0	0	3
Seq790	TGGATGTGTGGTTGTGTAGTTGCTCTGAT	29	1	0	0	2	0	0	1	1	1	0	0	1	0	2	1	3	1	0	1	3	0	1	1	3	0	0	0	0	0	0	2	3	1	0	0	0	0	0	3	0	0	0	3	0	0	0	0
Seq791	CGGCTAGGGACGGAGGGTCCGTTATAATG	29	0	0	0	0	0	2	0	0	0	0	0	0	0	0	1	0	0	0	0	4	0	0	2	0	1	1	1	7	1	0	2	1	2	1	1	1	0	2	0	0	0	3	0	0	3	0	0
Seq792	CAGAAATTCGTCCGTATAGTCACGTACCGG	30	2	1	0	2	0	0	2	0	2	3	0	1	0	0	1	0	2	1	1	0	4	0	0	0	1	0	0	2	0	1	1	2	1	0	0	1	1	0	1	1	0	0	0	0	0	1	0
Seq793	CGGCTAGGGACGAAGGGTCCGTTTTAATG	29	1	0	0	1	1	1	0	0	0	0	0	2	1	0	0	0	0	0	1	0	2	0	2	0	0	1	0	1	0	2	0	4	0	4	3	0	0	4	1	1	0	0	0	0	1	0	0
Seq794	GGATCCCCGTTTCGCTGGTCAGCATTCTGC	30	0	0	1	0	1	3	1	0	0	0	0	2	0	2	2	0	2	1	0	0	4	0	0	0	0	0	0	0	0	0	0	10	0	0	0	0	1	0	0	0	1	0	1	0	0	0	4
Seq795	GGACCCTCGTTTCAGAGGTTAGTATTCACC	30	0	1	0	0	0	3	0	1	0	0	0	1	1	1	0	0	1	3	1	0	2	0	0	1	1	0	0	1	0	0	1	0	1	0	3	1	0	2	0	0	0	0	3	1	2	3	1
Seq796	CAGAAATTCGGCCGAATAGTCACTTACCGG	30	0	0	1	0	1	0	5	1	2	0	0	2	1	0	1	0	1	2	1	0	0	0	2	0	0	0	0	0	0	3	0	1	0	3	1	3	3	0	0	0	1	0	0	0	0	0	0
Seq797	GCATCGGTTATGCTCCTGGGTTCCCCGTCC	30	0	7	0	0	1	1	0	1	0	0	0	4	0	0	0	0	0	0	1	0	0	1	0	0	0	2	0	0	0	1	4	0	2	0	0	0	0	6	0	0	0	0	1	1	0	2	1
Seq798	CGATAAGGGTCTGGCGCTTGGGTATTGGC	29	1	0	2	0	2	2	0	0	0	0	1	0	2	3	1	3	0	0	0	1	0	0	0	0	1	0	1	0	3	3	0	2	0	1	0	1	0	0	0	1	0	0	0	2	0	0	2
Seq799	CGCAGGGGGGTCTGGCGCTTGGGTATTGGC	30	0	1	0	1	1	2	0	1	0	0	0	2	3	1	1	0	0	0	0	0	0	1	1	1	0	1	0	1	0	1	1	1	1	0	0	1	0	2	0	0	3	0	1	1	0	0	1
Seq800	GCGGTCCGTCCAAACCAGGTCTCCTGATTG	30	0	2	0	0	2	5	1	1	2	6	0	0	0	1	0	2	1	0	1	0	2	0	1	0	0	0	0	0	0	0	0	3	0	0	0	3	0	0	1	0	0	0	0	0	0	1	0
Seq801	TGGAGTGGCTTGCGTTCCCTCATTCGTAC	29	0	2	2	0	0	2	0	0	1	0	0	0	0	0	2	4	1	0	0	2	0	0	0	0	0	0	0	0	1	1	0	1	1	0	2	4	0	2	0	0	1	1	1	1	1	0	2
Seq802	TTATCGGCCCTGATAAATAGGAACCCGTTC	30	1	0	0	0	0	0	1	0	0	0	0	2	0	0	1	2	0	3	0	4	0	3	1	1	2	1	0	0	1	3	0	0	0	1	1	1	1	0	0	0	2	2	1	0	0	0	1
Seq803	CAGAAATTCTGCCGAATAGTCACGTACCGG	30	0	0	2	0	0	1	1	0	4	0	0	1	0	1	0	0	0	0	2	2	0	0	2	2	1	1	0	0	1	0	0	4	0	0	1	3	0	0	2	0	0	0	1	0	0	0	1
Seq804	GGATCCCCGCCTCGTGGGCCAGTATTCTTC	30	1	0	1	1	0	2	0	1	0	0	0	0	3	0	0	0	7	0	0	0	4	0	0	0	0	2	0	0	1	2	0	6	0	0	0	0	0	1	0	0	2	0	0	0	0	0	0
Seq805	TGGAGTGGCTTAGGTTCCCTCATTTCGTAC	30	0	0	0	0	1	0	1	0	2	0	0	1	1	0	0	0	2	2	4	2	1	1	0	2	0	0	3	0	0	0	0	0	0	1	1	3	0	2	0	1	0	0	1	0	1	1	0
Seq806	CGCATGGGGGTCTGGCTCTTGGGTATTGGC	30	3	0	0	1	1	1	1	1	0	0	2	1	1	2	0	2	0	1	0	0	0	1	0	1	0	0	0	0	1	2	1	1	2	2	1	1	0	0	2	0	1	0	1	1	0	0	0
Seq807	CAGAAATTCGTCCGAATACTCACGTACCGG	30	0	0	0	0	1	2	0	0	1	0	0	0	4	0	0	0	1	0	0	3	0	2	0	3	0	0	2	1	2	2	1	4	0	0	1	1	0	0	0	0	1	1	0	1	1	0	1
Seq808	GGATCCTCGACTCGGAGGTCAGTATTCTGC	30	0	0	2	1	0	2	2	0	3	1	0	1	0	0	0	0	2	1	0	0	2	0	0	1	1	0	0	0	1	1	0	2	2	0	0	0	2	4	0	1	1	0	0	1	0	0	2
Seq809	CGCGCCGCCGTTCCAGGGTATACACGTGTC	30	0	2	1	3	0	0	0	0	1	2	1	2	0	0	0	1	1	0	1	0	2	2	0	1	0	0	1	3	1	0	1	2	1	0	0	0	0	1	2	2	0	0	0	0	0	0	0
Seq810	CGGCTGGGGACGAAGGGTCCGTTATAATG	29	1	1	0	1	0	1	0	0	1	0	0	0	0	0	1	0	0	1	0	0	1	1	1	0	0	4	1	1	0	3	0	3	0	2	1	0	1	1	2	1	2	0	2	0	1	0	0
Seq811	GGATTGTCGTATCGTAGGTCAGTATTCATG	30	1	2	0	0	1	7	1	1	0	0	0	2	1	2	0	1	0	0	0	1	0	0	1	1	1	0	0	0	0	0	0	1	0	0	0	0	0	5	0	0	4	0	0	0	0	1	1
Seq812	GGACCCTCGTTTCAGAGGTCGGTATTCACC	30	1	1	0	1	1	0	5	1	0	1	1	3	0	1	1	1	2	2	0	0	1	1	0	2	0	0	0	0	0	0	0	2	0	0	0	0	0	0	0	0	0	1	0	3	0	2	0
Seq813	TGGATGTGTGTGTTGTGTAGTTGGTCTGAT	30	0	1	2	0	0	0	0	0	0	0	0	0	0	2	0	2	0	1	1	0	3	1	1	0	1	2	0	1	1	0	0	0	1	0	2	0	0	7	0	1	0	2	1	0	0	0	0
Seq814	TGCGGTAACGGCGTGTGACTGTCTTCCCAC	30	0	0	0	0	2	1	0	1	0	1	2	2	2	0	0	0	0	0	1	0	0	0	0	0	0	5	1	1	0	2	3	2	0	0	1	0	0	2	2	0	1	0	0	1	0	0	1
Seq815	TGGAGTGGCTTGCTTTCCCTCATTTCGTAC	30	0	1	2	1	0	0	1	2	0	1	1	1	0	0	1	0	0	0	1	1	0	3	0	0	0	4	0	0	1	1	0	3	0	1	1	2	0	3	0	2	0	0	1	0	0	0	0
Seq816	GCGCGCCTCCATGTACTGTATCTTTCCGTG	30	0	0	0	1	1	1	0	1	0	0	0	2	4	1	0	0	0	3	0	1	0	0	0	1	1	0	0	0	0	0	0	4	3	0	2	0	0	1	0	0	0	3	0	1	1	2	0
Seq817	CGCATGGGGGTCTGGCGCTTCGGTATTGGC	30	0	1	1	1	1	0	0	2	1	0	0	0	0	2	0	1	0	1	0	1	0	1	0	1	1	2	0	0	0	0	2	2	0	1	0	2	0	3	2	0	0	2	1	2	0	0	1
Seq818	CTCGCCGCCGTTCCAGGGTATTCACGTGTC	30	2	0	6	0	1	1	0	0	0	0	0	1	0	0	1	0	2	1	0	4	0	1	0	1	1	0	0	0	2	1	0	1	0	1	2	0	0	1	1	2	0	1	0	0	0	0	0
Seq819	CAGAAATTCGTCCCAATAGTCACGTACCGG	30	1	2	0	1	0	0	0	0	1	1	1	3	1	0	0	0	0	0	0	2	0	0	0	0	1	2	3	0	1	1	0	7	2	0	0	0	1	0	0	0	0	0	1	0	1	1	0
Seq820	CGGCTAGGGACGAAGGGTTCGTTATAATG	29	1	1	0	0	1	3	0	0	0	0	0	0	0	0	0	1	0	0	0	0	0	0	0	0	0	1	0	1	4	7	0	1	1	1	3	0	0	1	1	0	4	0	3	0	0	0	0
Seq821	CAGAAATTCGTCCGAATAGTCACGTACTGG	30	1	2	2	0	0	0	1	0	0	2	0	0	1	0	0	0	0	1	0	2	0	3	0	0	0	2	1	0	1	0	1	0	0	0	3	2	1	2	1	1	0	1	2	0	1	1	0
Seq822	TGGAGTGGCTTGGGTTCCCTCATTTCTAC	29	0	1	1	2	0	1	0	1	0	0	0	0	2	0	0	0	0	0	0	2	1	2	0	0	5	3	0	1	0	0	0	0	0	1	0	1	1	1	0	0	0	4	0	0	0	0	3
Seq823	CGCAAGGGGGTCTGGCGCTTGGGTATTGGC	30	2	0	0	1	4	5	0	2	0	0	0	0	0	0	0	1	0	1	0	0	1	0	0	0	0	0	0	1	0	1	0	1	2	0	1	0	2	1	2	0	0	0	4	1	1	0	1
Seq824	TGCGGTAACGGCGTGTGAGTGTCTTCCTAC	30	0	2	1	0	0	3	1	0	0	1	0	2	1	1	0	0	0	0	2	0	1	1	2	0	0	1	1	2	1	0	0	1	0	0	0	1	0	0	0	0	1	1	1	2	1	0	2
Seq825	TGGAGTAGCTTGCGTTCCCTCATTTCGTAC	30	0	3	0	0	1	0	0	1	3	0	0	0	0	0	0	0	1	0	0	1	0	0	1	0	0	1	2	0	4	1	0	5	0	2	0	2	1	0	0	0	0	1	3	0	1	0	0
Seq826	CAGAAATTCGTCCGAATAGTCACGTACAGG	30	0	0	0	2	0	0	1	0	0	0	1	0	0	0	0	1	0	2	3	1	0	1	0	0	0	1	0	0	1	6	0	1	1	2	0	7	1	0	1	0	1	0	0	0	0	0	0
Seq827	CAGGGCCTGGCGATTGGGTTTGGCATGTTTC	31	0	1	0	0	1	0	0	0	0	1	1	1	0	4	0	0	1	0	1	0	2	1	2	0	1	0	0	4	1	1	2	2	1	1	0	1	0	0	1	0	1	1	1	0	1	0	0
Seq828	GCGCGCCTCCATGTGCTGTATCTTCCGTG	29	1	0	0	1	1	2	0	2	0	1	0	2	2	3	0	0	0	0	0	0	2	1	1	0	2	1	0	1	1	1	1	0	0	0	0	0	0	1	1	4	0	0	1	0	1	0	0
Seq829	CCTCCGCGCCTCCATGTGCTGTTTTCTTTC	30	0	0	0	0	0	4	1	1	0	0	0	1	0	0	1	0	0	0	0	1	1	1	0	0	1	7	0	0	0	0	1	3	1	0	1	0	0	3	0	0	1	0	0	1	2	1	0
Seq830	CTCCCCGCCGTTCCAGGGTATACACGTGTC	30	1	4	0	0	0	0	0	0	0	0	2	1	2	0	1	1	0	0	2	1	2	1	0	0	1	0	2	1	1	2	1	0	1	0	0	1	0	1	0	0	1	0	0	0	1	1	1
Seq831	TTATCGGCCCTGATAAATAGCCACCCGTTC	30	0	1	0	1	0	0	0	2	0	0	0	0	1	0	0	0	0	0	0	1	0	1	0	0	4	0	4	0	0	0	0	0	0	0	3	3	0	1	0	1	1	5	0	0	0	1	3
Seq832	CGCATGGGGGTCTGGCGCATGGGTATTGGC	30	1	1	0	0	1	3	0	3	0	0	0	4	0	0	0	0	0	0	1	2	0	1	0	0	0	1	1	0	0	1	3	2	0	1	4	0	0	1	0	0	0	0	0	0	0	0	3
Seq833	GGATCCCCGCATCGTGGGTCGGTATTCTTC	30	0	1	1	2	1	3	0	3	0	1	0	1	0	1	2	0	3	3	0	2	0	0	0	3	1	0	0	0	0	0	0	1	0	0	0	0	0	0	0	0	0	0	2	1	0	0	1
Seq834	CGCATCGGGGTCTGGCGCTTGGGTATTGGC	30	0	0	0	3	0	0	0	2	0	1	0	1	0	1	0	1	0	1	0	1	0	3	0	1	0	1	0	1	0	0	1	5	0	2	1	0	0	1	1	0	1	1	0	2	0	1	0
Seq835	GAACGTACTCGCAGAGCTTGGTGTCTATGG	30	4	1	0	0	0	3	0	0	0	1	2	1	0	0	0	0	0	0	0	0	2	4	1	1	0	0	0	0	3	0	0	1	1	1	1	1	0	2	0	1	1	0	0	0	0	1	0
Seq836	TGGATGTGTGTGTTGTGTAGTTGCCCTGAT	30	0	1	0	2	1	3	2	2	0	1	0	0	1	0	1	3	0	1	0	3	1	0	0	0	0	1	0	1	0	0	0	2	0	1	1	0	0	0	0	0	3	0	1	0	1	0	0
Seq837	GCATCGGTTATGCTCCAGGGTTCCCCGCCC	30	1	0	3	3	0	0	1	0	0	0	0	0	0	5	3	0	3	5	0	0	1	0	0	1	0	0	0	0	0	0	0	4	0	0	0	0	1	0	0	0	0	0	0	0	0	1	1
Seq838	TGGAGTGGCTTTCGTTCCCTCATTTCGTAC	30	0	2	1	0	0	2	0	0	1	0	0	0	1	1	0	0	0	0	0	0	0	3	0	0	0	0	3	0	2	2	0	2	1	1	0	2	1	0	0	1	0	1	1	0	2	0	1
Seq839	TGCGGTAACGGCCTGTGAGTGTCTTCCCAC	30	1	1	0	0	3	0	1	2	0	0	0	0	0	3	0	0	0	1	2	0	2	2	0	0	0	1	0	0	0	1	2	1	4	0	2	0	0	0	0	0	0	2	1	0	0	0	2
Seq840	GCGGTCCGTCCGAACCAGGTTTCCTGGTTG	30	2	1	0	4	0	2	0	0	2	0	0	2	1	0	0	1	1	1	0	0	1	1	0	0	0	0	0	0	0	2	1	3	0	0	2	0	0	1	0	0	0	3	1	2	0	0	0
Seq841	CGCATAAGGGTCTGGCGCTTGGGTATTGGT	30	0	0	0	0	0	0	0	1	0	0	0	1	0	0	1	0	5	0	2	0	2	0	0	0	0	2	1	1	1	0	0	7	0	1	0	1	2	0	1	0	1	0	0	0	1	1	1
Seq842	GGATCCCCGTACCGTGGGTCAGTATTCTTC	30	2	0	1	2	0	2	0	2	0	0	0	0	1	0	2	1	1	1	1	0	5	0	0	0	1	1	0	0	1	0	0	2	1	0	0	0	0	1	0	0	0	0	1	3	0	0	0
Seq843	AGGGACTGGCGATTGGGTTTGGCATGTTTC	30	1	0	1	0	0	1	0	1	2	0	1	0	0	0	1	0	1	2	0	0	1	0	5	4	1	0	0	1	0	0	0	1	0	1	3	0	0	0	0	0	0	0	0	3	1	0	1
Seq844	GGATCCCCGCATCGTGGGTCAGTACTCTTC	30	1	1	0	0	0	0	0	1	1	0	2	2	1	1	0	0	3	0	0	0	0	1	0	1	1	0	0	0	0	0	1	5	0	0	0	0	0	0	1	0	1	0	6	0	0	2	2
Seq845	GGATCTTCGACTCAGAGGTCAGTATTCTGC	30	1	3	1	1	2	1	1	0	0	1	5	3	2	0	0	0	0	0	0	0	2	1	0	0	1	1	0	0	0	0	0	2	0	0	0	1	0	1	0	0	0	0	0	0	0	0	1
Seq846	CGCTGGGGGTCTGGCGCTTGGGTATTGGC	29	1	3	1	0	0	0	0	1	0	0	0	1	1	0	0	4	2	0	1	0	0	0	1	0	0	0	1	2	1	2	1	0	0	0	2	0	0	0	0	0	0	0	4	1	2	0	0
Seq847	GGATCGTCGTATCGTAGGTTAGTATTCATG	30	1	4	0	0	1	1	0	3	0	0	0	0	0	0	0	0	1	1	2	0	2	1	0	0	0	1	0	1	0	2	0	0	1	1	3	0	0	0	0	2	1	0	1	1	1	1	0
Seq848	TGAATGTGTGTGTTGTGTAGTTGCTCTGAT	30	0	1	1	4	0	1	0	0	0	0	1	2	0	0	0	0	2	1	1	1	0	0	0	0	1	1	0	1	1	1	0	2	0	2	1	0	0	2	1	1	1	0	0	1	2	1	0
Seq849	GAGCGTACTCGCAGGGCTTGGTGTCTATGG	30	1	2	0	1	0	4	1	0	0	0	2	0	0	0	0	1	0	2	1	0	1	1	0	1	0	0	0	1	0	0	3	5	1	1	0	3	0	1	0	0	0	0	1	0	0	0	0
Seq850	CAGAAATTCTTCCGAATAGTCACGTACCGG	30	1	3	0	2	0	0	3	0	0	0	0	3	2	0	1	0	1	0	2	2	0	0	0	2	1	1	1	2	0	0	0	0	0	1	0	0	0	0	0	0	0	1	2	0	0	0	1
Seq851	GCGGTCCGTCCAAACCAGGTTTCCTGATTG	30	0	3	0	0	2	3	4	0	0	1	0	0	0	1	0	0	1	1	0	3	0	0	0	2	0	1	0	1	0	1	1	2	0	1	0	0	0	1	0	0	0	0	2	2	0	1	0
Seq852	CAGGCCGTGGGAGGGTGGGTGGTAGCCTGG	30	0	0	0	0	0	0	0	29	0	0	0	0	1	0	0	0	0	0	2	0	0	0	0	0	0	0	0	0	2	0	0	0	0	0	0	0	0	0	0	0	0	0	0	0	0	0	0
Seq853	GGATCCCCGTTTCGCCGGTCAGTATTCTGC	30	1	1	1	3	2	2	0	0	0	0	0	1	3	0	0	1	1	2	0	0	3	0	0	1	0	1	1	0	0	0	0	4	0	0	1	0	0	0	0	0	1	0	1	0	0	0	1
Seq854	GGATTCCCGTATCGTGGGTCAGTATTCTTC	30	1	1	0	0	1	3	0	0	0	3	0	3	5	0	0	0	0	0	0	0	3	0	0	2	0	0	0	0	1	0	0	3	0	0	0	0	0	0	1	0	0	0	0	2	0	5	0
Seq855	GGATCTCCGTATCGTGGGTCAGTATTCTTC	30	1	2	0	0	2	1	0	2	0	0	0	0	0	6	0	0	0	1	0	0	1	0	0	0	0	1	0	1	2	3	0	2	3	0	0	0	0	0	0	2	1	0	0	3	0	0	0
Seq856	GAACGCACCCGCAGGGCTTGGTGTCTATGG	30	2	0	0	0	2	0	1	1	1	0	1	1	0	0	0	1	1	0	0	0	0	2	0	0	0	0	1	1	0	0	1	0	6	0	1	0	0	0	2	0	5	0	1	0	1	0	1
Seq857	AGGGCCTGGGGATTGGGTTTGGCATGTTTC	30	0	1	1	1	0	1	0	1	0	1	1	0	1	1	0	1	1	0	3	0	1	0	0	2	1	0	0	1	1	0	0	4	1	0	0	0	0	0	2	0	2	1	0	0	0	1	2
Seq858	GGATCCCCGTTTCGCTGGTCAGTATTCCGC	30	2	1	0	0	0	1	4	0	0	2	0	0	1	2	1	0	1	0	0	0	1	1	1	2	1	0	0	0	0	0	0	3	2	0	0	0	0	1	0	0	1	0	2	3	0	0	0
Seq859	GGATCCTCGACTCAGAGGCCAGTATTCTGC	30	0	1	0	2	2	1	2	1	0	1	0	4	0	1	0	0	5	0	0	0	0	0	0	2	0	0	0	0	0	2	0	2	1	0	0	0	0	0	0	0	2	0	3	1	0	0	0
Seq860	CACCGAGTGTGGGTGGGGGGGTGGTATTTG	30	0	0	0	0	0	0	0	33	0	0	0	0	0	0	0	0	0	0	0	0	0	0	0	0	0	0	0	0	0	0	0	0	0	0	0	0	0	0	0	0	0	0	0	0	0	0	0
Seq861	CGCATGGGGGTCTGGCGCGTGGGTATTGGC	30	0	1	1	1	2	1	2	0	1	1	0	0	0	2	1	0	1	0	1	0	0	2	1	0	0	2	0	1	0	4	1	0	0	2	1	0	0	1	0	0	0	0	1	0	0	0	1
Seq862	TGCGGTAACGGCGTTTGAGTGTCTTCCCAC	30	0	0	1	0	0	0	0	0	1	0	0	0	1	0	0	0	0	1	0	2	0	0	0	3	2	5	2	1	0	0	1	0	0	0	0	0	1	4	0	0	0	0	1	0	3	0	1
Seq863	CGCATAAGGGTCTGGCGCTGGGGTATTGGC	30	2	2	0	1	6	0	0	0	0	0	1	1	0	3	0	0	0	0	0	0	0	0	0	0	0	1	0	1	0	2	1	2	1	1	0	1	0	0	2	0	1	1	2	0	0	0	0
Seq864	TGGATGTGTGTGCTGTGTAGTTGCTCTGAT	30	0	1	0	0	5	0	0	1	2	1	1	0	0	0	0	1	0	1	0	4	2	0	0	0	0	0	0	0	3	0	0	2	0	3	3	0	0	0	0	0	0	0	2	0	0	0	1
Seq865	CCTGCGCACCTCCATGTGCTGTTTTCTTTC	30	0	0	0	1	0	2	0	0	3	1	0	1	0	3	0	0	0	0	1	1	2	0	0	0	1	0	0	0	3	2	3	1	1	0	1	0	0	0	0	0	2	0	0	3	0	0	1
Seq866	CGCATGGGGGTCTGGCGCTTGGGTTTGGC	29	1	0	0	1	0	0	3	0	3	0	1	1	0	0	0	0	1	0	1	0	0	3	0	0	0	0	0	4	0	0	0	0	1	0	1	0	3	1	1	2	0	0	2	1	1	1	0
Seq867	TGGAATGGCTTGCGTTCCCTCATTTCGTAC	30	1	1	1	3	1	0	0	1	0	0	0	0	1	1	2	0	0	0	0	3	0	1	0	2	2	0	1	0	1	0	0	2	0	0	2	0	0	1	0	0	3	1	1	0	0	0	1
Seq868	GGACCTTCGTTTCAGAGGTCAGTATTCACC	30	0	4	4	0	0	0	1	0	0	0	2	0	0	1	2	0	2	0	0	0	0	0	1	2	0	0	0	0	1	0	0	0	0	0	0	1	1	1	0	0	0	1	0	3	3	1	0
Seq869	CTCGCCGCCGTTGCAGGGTATACACGTGTC	30	3	1	1	1	0	1	0	0	1	2	1	1	0	1	0	0	1	0	0	0	1	3	1	0	0	1	0	0	0	1	1	0	1	0	1	0	1	1	2	2	0	0	0	1	0	1	0
Seq870	CTCGCCGCCGTTCCAGGGTATAAACGTGTC	30	0	1	0	1	1	2	1	0	4	2	2	0	0	1	1	3	1	0	1	0	0	1	0	0	0	0	1	2	1	0	2	0	1	0	1	0	0	0	1	1	1	0	0	0	0	0	0
Seq871	GCATCGGTTACGCTCCAGGGTTCCCCGTCC	30	1	1	0	4	0	2	1	0	0	1	0	0	0	1	1	0	6	2	0	1	2	0	0	0	0	0	0	0	0	0	0	1	0	0	0	0	2	0	0	0	0	3	0	0	1	0	2
Seq872	GCGATCCGTCCGAACCAGGTCTCCTGATTG	30	4	1	0	0	0	0	0	0	0	2	0	1	4	0	2	0	0	2	0	0	4	1	0	0	0	0	0	0	0	2	1	1	0	0	0	0	0	0	0	0	4	0	1	1	0	0	1
Seq873	GCTGTGGTCCCTTCAGGTATCCTTGGGTTC	30	0	0	0	0	1	0	1	2	0	0	1	9	0	0	0	0	0	0	3	0	0	0	0	0	2	1	0	0	1	1	0	1	0	0	0	0	2	1	0	2	1	0	0	0	0	1	1
Seq874	GGATCCTCGACTCAGGGGTCAGTATTCTGC	30	0	2	1	1	0	1	1	1	0	5	0	2	0	0	0	1	0	0	0	0	0	0	0	1	0	2	0	0	0	1	0	5	1	0	1	0	1	0	1	0	1	0	2	0	0	1	0
Seq875	TTGTCAACGTAGTGGGAGGGGAATTCAGT	29	0	0	0	0	0	0	3	0	3	0	0	0	1	2	0	2	0	0	0	4	0	1	1	0	3	0	0	1	1	1	0	0	0	0	1	0	3	0	1	0	0	1	0	0	0	0	0
Seq876	TGGAGTGGGTTGGGTTCCGTCATTTCGTAC	30	0	0	0	0	0	0	0	0	0	0	0	0	1	1	0	1	0	0	0	0	12	0	1	0	1	2	0	0	0	0	0	1	1	0	4	6	0	0	0	0	0	0	0	0	0	1	0
Seq877	TGGAGTGGCTTGGATTCCCTCATTTCGTAC	30	0	0	1	0	0	2	1	0	0	0	0	1	0	1	0	0	1	0	0	0	0	0	0	1	1	1	0	0	0	2	0	0	0	0	5	4	2	2	0	0	0	2	4	0	0	0	1
Seq878	CTCGCCGGCGTTCCAGGGTATACACGTGTC	30	0	0	0	0	0	0	0	1	1	1	5	0	1	0	0	0	0	2	1	1	3	0	0	0	0	0	2	0	13	0	0	0	0	0	0	0	0	0	1	0	0	0	0	0	0	0	0
Seq879	TTATCGGCCCAGATAAATAGGCACCCGTTC	30	0	1	1	0	2	0	0	0	2	1	0	0	0	0	0	0	1	0	1	1	0	0	0	1	1	1	0	0	0	2	0	1	0	0	2	4	0	1	0	0	0	1	0	0	5	0	1
Seq880	CAGAAATTCCTCCGAATAGTCACGTACCGG	30	1	0	0	2	0	0	1	1	0	1	2	0	0	0	0	1	1	1	0	1	1	2	1	0	2	2	1	0	0	1	0	3	0	0	0	0	0	0	3	0	1	0	1	0	1	1	0
Seq881	GGACCCTCGTTTCAGAGGTCAGTGTTCACC	30	0	1	0	2	0	4	0	2	0	1	0	0	3	4	0	4	0	0	0	0	0	0	0	0	1	0	0	0	0	0	0	0	1	0	1	0	1	0	0	0	0	2	1	3	0	0	1
Seq882	CCCTCGCGCCCTCCCTGTGCTGTTTCTTTC	30	2	1	0	1	0	1	0	3	1	0	0	0	0	3	0	0	2	0	0	0	1	1	1	1	2	1	0	1	0	0	1	2	1	0	0	0	0	0	0	1	2	1	0	0	1	0	0
Seq883	GCGCGCCTCCATGTGCTTTATCTTTCCGTG	30	0	2	0	1	0	2	0	2	0	0	0	6	0	1	0	0	1	0	2	1	0	0	0	0	0	0	0	1	0	0	0	1	1	0	2	0	0	3	1	0	1	0	0	0	0	1	1
Seq884	TGGTGTGGCTTGCGTTCCCTCATTTCGTAC	30	0	1	0	0	4	1	0	1	0	0	0	1	0	0	1	0	0	1	0	0	0	0	1	0	1	0	2	1	4	2	0	2	2	1	0	0	0	1	0	0	1	2	0	0	0	0	1
Seq885	TTGACAACGTAGTGGGAGGGGAATTCGAGT	30	0	1	1	1	0	0	2	0	1	0	1	1	2	0	1	0	0	1	2	1	0	0	0	0	0	2	0	0	0	0	0	2	0	0	0	1	1	1	1	0	1	1	1	0	0	1	3
Seq886	CGCATAAGGGTCTGGCGCTTGGGTTTTGGC	30	1	0	0	1	1	2	0	0	0	1	0	1	1	0	0	0	0	1	0	4	2	0	0	0	1	1	0	2	0	0	0	1	1	0	4	0	1	0	0	0	0	1	0	0	1	1	2
Seq887	TTGTCAACGTAGTGGGAGGGGTATTCGAGT	30	0	0	2	0	1	1	2	0	3	0	1	0	0	0	0	0	1	0	0	1	3	1	0	1	1	0	0	3	1	0	0	2	0	0	0	1	2	2	0	1	0	2	0	0	0	0	0
Seq888	GAACGTACTCGCAGGGCTTGATGTCTATGG	30	2	0	0	0	0	3	0	0	3	1	0	0	0	0	1	0	4	0	1	2	3	0	0	0	0	2	0	0	0	1	1	2	0	0	0	0	0	0	0	2	0	0	0	1	0	1	1
Seq889	GGATCCCCGTTTCGCTGGTCAGTGTTCTGC	30	2	0	0	0	0	2	0	1	0	1	0	1	0	1	0	0	1	0	2	1	1	3	0	0	0	0	0	0	0	0	0	2	3	0	0	0	2	0	0	0	1	0	0	0	1	2	1
Seq890	TGGATGTGTGTGTTGTGTAGTTGCTCTGA	29	0	0	3	1	1	0	0	0	0	0	0	0	2	0	1	0	3	2	0	0	2	0	0	0	0	1	1	0	0	1	1	3	0	0	1	0	2	0	3	0	1	0	0	1	2	0	0
Seq891	GAACGCACTCGCAGGGCTTAGTGTCTATGG	30	1	0	0	0	0	0	0	0	0	0	2	1	0	0	0	0	3	0	1	1	2	0	0	0	0	0	3	1	4	0	1	0	3	0	0	0	1	3	1	1	1	1	0	0	0	0	0
Seq892	GCGGTCCGTCCGAACCAGGTTTCCTGACTG	30	0	1	0	0	0	0	1	0	1	1	0	3	1	3	0	0	1	4	0	0	1	1	0	0	0	1	0	0	2	1	0	0	0	0	1	0	0	0	0	2	1	0	0	4	0	0	2
Seq893	TGCGGTAACGGCGTGTGATTGTCTTCCCAC	30	0	0	0	0	0	1	0	1	0	0	0	2	0	1	1	0	0	1	0	1	0	0	1	1	0	3	0	1	0	1	4	2	2	1	1	0	1	2	0	1	0	0	0	0	1	0	2
Seq894	TGGATGTGTGTGTTGCGTAGTTGCTCTGAT	30	1	1	1	2	1	0	1	0	0	2	0	0	0	1	0	0	2	1	0	1	0	1	2	0	1	0	1	0	3	1	0	2	0	0	0	0	0	3	0	0	0	3	0	0	0	1	0
Seq895	CGATGGGGGTCTGGCGCTTGGGTATTGGC	29	2	2	0	4	0	0	1	0	1	0	0	2	1	0	0	0	0	1	0	0	0	2	0	2	1	1	0	1	1	2	1	1	0	0	1	0	0	0	0	1	0	2	1	0	1	0	0
Seq896	TTATCGGCCCTGATAAATATGCACCCGTTC	30	0	0	0	0	0	0	2	0	2	1	0	0	4	0	1	0	0	0	2	2	0	2	0	0	0	0	0	0	1	2	0	1	0	1	0	2	1	1	0	0	3	1	2	0	0	0	0
Seq897	GCGGTCCGTCCGAACCTGGTTTCCTGATTG	30	1	0	0	0	1	1	0	0	0	0	0	2	1	1	3	0	0	2	1	0	1	0	0	2	0	1	1	2	0	1	1	5	1	0	0	0	0	0	0	0	0	0	0	2	0	0	1
Seq898	CAGAAATTCGGCCGAATAGTCACGTAGCGG	30	0	0	0	0	0	0	0	1	0	3	0	1	1	0	0	0	2	2	0	1	1	1	1	0	1	0	1	3	0	0	2	2	0	0	0	2	0	0	0	0	1	0	1	1	0	1	3
Seq899	TGGAGTGGCTTGGGTTGCCTGATTTCGTAC	30	0	0	0	0	0	5	0	1	0	2	0	0	0	0	0	0	0	0	0	3	1	0	2	0	1	1	1	0	0	0	1	2	1	1	3	2	2	1	0	0	0	2	0	0	0	0	0
Seq900	TGGAGTGGCTTGAGTTCCCTCATTTCGTAC	30	0	1	0	1	2	1	0	1	0	0	0	0	2	0	0	0	0	0	0	0	0	0	2	0	1	0	1	0	1	2	0	5	0	0	0	0	2	3	2	0	2	0	1	0	0	0	0
Seq901	TGGAGTGGGTTGGGTTGGCTCATTTCGTAC	30	0	0	0	1	0	0	0	0	0	2	0	0	0	0	0	0	0	0	0	1	13	0	0	1	2	2	0	0	0	0	0	0	0	0	3	5	0	0	0	0	0	0	0	0	0	0	0
Seq902	GCGCGCCTCCATGTGCTATATCTTTCCGTG	30	0	0	0	2	1	0	1	0	0	3	0	0	0	1	0	0	0	0	2	0	0	0	0	2	0	2	0	1	0	3	1	3	1	0	1	0	1	0	0	0	1	0	0	2	1	0	1
Seq903	CTCGCCCCCGTTCCAGGGTATACACGTGTC	30	0	0	0	1	0	3	0	0	0	4	0	0	1	0	1	0	0	0	1	0	1	0	1	1	1	0	4	3	0	0	1	1	0	0	0	0	2	0	1	0	1	0	0	0	0	2	1
Seq904	ACGCATAAGGGTCTGGCGCTTGGGTATTGGC	31	4	2	1	1	2	0	0	1	0	0	0	0	2	0	0	0	1	0	1	2	0	1	2	1	1	1	0	1	1	0	0	0	0	1	0	0	0	0	0	1	1	1	1	0	0	1	0
Seq905	CAGAAATTCGTCCGAATAGTCACGAACCGG	30	1	0	2	0	1	1	0	0	0	0	0	0	0	2	0	0	0	0	0	1	0	2	0	0	1	2	0	1	0	2	2	2	0	1	2	1	1	0	1	0	0	0	1	0	0	1	1
Seq906	CCTGCGCGCCTCCATGTGCTGTGTTCTTTC	30	0	0	0	1	0	0	1	1	2	0	0	1	0	0	1	0	2	0	1	0	0	1	0	0	0	1	0	0	0	0	0	5	0	0	1	0	1	2	0	0	2	0	0	5	3	0	0
Seq907	GCATCGGTTGTGCTCCAGGGTTCCCCGTCC	30	0	3	0	0	0	0	1	0	1	4	0	1	1	3	0	0	1	0	0	0	0	0	0	6	0	1	0	1	1	2	0	1	0	0	0	0	0	0	1	0	2	0	0	1	0	0	0
Seq908	AGGGCCTGGCGATTGGGTTTGGCATTTTTC	30	0	0	0	0	7	0	2	1	2	0	1	0	0	1	0	1	0	1	0	2	0	1	0	1	2	1	0	0	0	0	2	2	0	0	0	0	1	0	0	0	0	0	0	0	0	0	2
Seq909	CGGCTAGGGATGAAGGGTCCGTTATAATG	29	0	0	0	4	0	1	0	0	0	0	0	0	1	0	1	0	0	1	1	0	0	0	0	1	1	1	1	1	2	0	1	0	0	1	0	0	0	0	1	0	2	0	6	0	0	0	3
Seq910	GCGGTCCGTCCGAACCAGGTCTTCTGATTG	30	2	0	0	0	0	0	0	0	0	1	2	0	2	1	0	0	1	0	0	0	2	1	0	1	2	3	0	0	0	0	3	4	0	0	0	0	0	0	1	2	1	0	0	0	0	0	0
Seq911	TGGAGTGGCTTGGGTTTCCTCATTTCGTAC	30	0	0	0	0	1	4	2	1	1	0	0	0	0	0	2	0	1	0	1	0	1	2	0	1	1	2	0	0	1	2	0	2	0	0	0	1	0	0	0	2	0	0	0	0	0	1	2
Seq912	CCTAGGGAAAGAAGTGGGCCGTTATGATGG	30	0	1	0	0	0	0	0	1	2	0	0	0	0	0	3	0	0	0	0	2	0	0	1	0	1	1	1	2	1	1	0	0	0	1	0	1	0	2	1	3	1	0	2	2	1	0	0
Seq913	TGGGATGTGTGTGTTGTGTAGTTGCTCTGAT	31	0	0	0	0	1	0	2	5	3	1	0	1	0	1	0	3	0	0	1	1	0	0	0	2	1	0	2	0	0	0	0	2	0	0	2	0	0	1	1	0	0	0	0	0	0	0	0
Seq914	GGATCCTCGACTCAGAGGTTAGTATTCTGC	30	1	0	0	2	0	2	0	1	0	0	1	0	1	3	1	0	1	0	0	0	0	1	0	0	2	1	0	1	1	0	0	2	1	0	0	0	0	1	0	0	0	5	0	0	0	0	1
Seq915	GGAGTGGCTTGGGTTCCCTCATTTCGTAC	29	0	1	1	0	0	1	0	1	0	0	0	0	0	0	0	1	0	0	0	1	0	0	1	1	1	0	0	1	0	2	0	3	1	1	0	4	0	1	1	0	0	1	0	0	2	2	0
Seq916	TGGAGTGGCTTGCGTTCCCTAATTTCGTAC	30	1	0	0	0	1	2	1	0	0	0	1	0	0	0	0	0	0	0	0	2	0	0	0	5	1	0	1	0	2	1	0	1	0	0	0	2	1	0	0	0	4	1	1	0	2	0	1
Seq917	TGTAGTGGCTTGGGTTCCCTCATTTCGTAC	30	0	0	0	0	2	0	0	1	0	2	0	4	0	0	0	0	0	1	2	3	0	0	0	0	0	2	0	1	0	2	4	0	0	0	2	1	0	0	0	0	0	0	1	0	0	2	0
Seq918	TGGATGTGTGTGTTGTGTAGTTGCTTTGAT	30	0	0	2	0	0	1	5	0	1	2	0	0	1	1	0	0	0	0	1	4	0	0	0	0	2	4	0	0	0	1	0	1	0	0	0	0	1	0	0	0	0	0	0	0	2	1	1
Seq919	GCTGTGGGCCCTTCAGGTTTCCTTGGGTTC	30	0	0	1	0	1	2	1	2	0	0	0	0	0	1	0	0	0	0	1	0	0	0	2	0	1	1	0	0	0	1	3	1	0	0	1	0	0	0	1	0	0	0	1	4	3	0	0
Seq920	TGGAGAGGCTTGGGTTCCCTCATTTCGTAC	30	0	0	0	0	0	0	0	1	0	1	0	0	0	0	0	0	0	0	0	5	1	0	0	0	0	0	2	0	0	0	0	2	0	0	5	1	1	3	0	0	0	2	1	0	0	3	3
Seq921	CCCTCGCGCCCTCCATGTGCTCTTTCTTTC	30	0	0	0	1	0	0	2	0	1	0	0	3	0	0	0	1	0	0	0	0	0	1	1	4	2	2	0	0	0	0	2	3	0	0	1	0	0	0	0	0	0	0	0	1	1	1	1
Seq922	AGGGCCTGGCGATTGGGATTGGCATGTTTC	30	0	1	1	0	2	0	0	0	1	0	0	0	0	0	1	0	0	1	5	0	2	1	0	1	0	0	0	3	1	1	0	0	0	0	1	0	1	0	3	0	3	0	1	0	0	0	1
Seq923	AGGGCCGGGCGATTGGGTTTGGCATGTTTC	30	0	0	0	1	0	0	0	2	1	0	0	1	1	0	0	0	2	0	0	0	0	0	3	1	0	0	0	3	1	1	0	7	0	0	0	0	0	2	0	0	0	3	0	0	1	0	1
Seq924	TGCGGTAACGGCGTGTGAGTCTCTTCCCAC	30	0	0	0	2	2	2	1	6	0	0	3	1	0	0	1	0	0	0	0	1	0	1	0	0	0	1	0	0	0	1	1	1	0	0	0	1	1	1	0	1	0	1	0	0	0	1	1
Seq925	CTCGCCGCCGGTCCAGGGTATACACGTGTC	30	3	0	0	0	0	2	0	1	0	0	2	2	0	0	0	0	1	1	1	0	0	1	0	0	0	0	0	1	0	0	1	4	1	1	2	0	1	0	0	3	2	0	1	0	0	0	0
Seq926	GAACGCACTCGCAGGACTTGGTGTCTATGG	30	1	1	0	0	0	5	1	2	0	0	0	0	0	0	0	0	0	1	0	0	1	0	2	0	0	2	1	0	0	0	0	1	1	0	0	0	0	1	2	0	0	0	5	1	2	0	1
Seq927	CGCATGGGGGTCTGTCGCTTGGGTATTGGC	30	0	1	1	0	0	0	0	1	0	0	0	1	1	1	0	0	2	0	3	1	1	1	1	1	0	0	0	0	0	1	1	3	0	1	4	0	0	0	1	0	0	0	0	1	2	0	1
Seq928	AGGGCCTGGCGATTGGTTTGGCATGTTTC	29	0	0	1	0	3	1	0	4	1	0	2	1	0	1	0	1	2	1	1	0	2	2	1	0	1	0	0	0	1	1	0	0	0	0	0	0	0	3	0	0	0	0	0	0	0	1	0
Seq929	GAACGTACTCTCAGGGCTTGGTGTCTATGG	30	0	0	0	1	3	1	0	3	0	0	3	2	0	0	0	1	0	0	0	0	0	0	5	0	0	0	1	1	0	1	0	1	1	0	0	0	0	1	0	3	0	0	0	2	0	1	0
Seq930	AGGGCATGGCGATTGGGTTTGGCATGTTTC	30	0	1	2	0	0	2	0	3	0	0	0	0	1	1	0	0	0	1	1	0	0	2	0	3	0	0	0	0	0	0	2	2	0	0	0	0	0	0	0	0	0	0	1	0	0	0	4
Seq931	GGATCGTCGTATCGTAGGTCGGTATTCATG	30	2	0	0	1	0	1	4	2	0	1	0	0	0	1	1	0	0	0	1	0	1	4	0	0	0	2	0	1	0	0	0	4	0	0	0	0	0	1	0	0	0	0	0	2	0	1	0
Seq932	TGCGGTAACGGCGTGAGAGTGTCTTCCCAC	30	0	0	0	0	1	2	0	1	0	0	2	0	0	1	0	0	0	0	3	1	0	1	1	0	1	0	1	3	2	1	2	2	0	0	1	0	0	1	0	2	0	0	1	0	0	0	0
Seq933	TGGATGCGTGTGTTGTGTAGTTGCTCTGAT	30	0	0	2	2	0	1	0	0	2	0	0	0	0	0	1	0	0	2	0	1	2	0	1	2	1	1	1	1	3	0	0	0	1	1	0	1	1	0	2	0	0	0	1	0	0	0	0
Seq934	CCCTCGCTCCCTCCATGTGCTGTTTCTTTC	30	0	2	0	0	0	1	3	0	0	0	0	1	0	2	0	1	0	1	1	0	2	0	0	1	6	1	1	1	2	0	2	0	0	0	0	0	0	0	0	0	0	0	0	0	2	0	0
Seq935	CGCATAAGGGTCTGGCGATTGGGTATTGGC	30	1	1	0	1	0	0	0	0	1	1	2	2	0	1	0	0	0	0	4	0	1	1	1	0	1	0	2	1	0	0	0	0	0	0	1	3	1	0	0	0	0	0	1	0	0	0	0
Seq936	TGGACGTGTGTGTTGTGTAGTTGCTCTGAT	30	1	1	4	0	0	0	0	0	0	1	1	0	2	0	3	0	1	1	0	1	1	0	0	0	0	3	0	1	1	0	0	3	2	1	0	0	0	0	0	2	0	0	0	0	0	0	0
Seq937	CGCATAAGGGTCTTGCGCTTGGGTATTGGC	30	0	1	1	0	0	1	2	1	0	2	0	0	0	2	0	1	1	1	0	1	0	1	0	0	0	0	0	0	0	1	1	2	0	0	2	0	0	1	1	1	0	1	1	2	1	0	1
Seq938	GGATCCCCGCCTCGTGGGTCGGTATTCTTC	30	1	1	0	4	0	2	0	0	0	0	0	0	2	0	0	1	0	0	0	0	1	0	0	0	0	3	0	0	1	0	0	4	0	0	0	0	1	2	0	0	1	0	1	1	2	1	1
Seq939	TGGATGTGTGTGTTGTGTGGTTGCTCTGAT	30	1	1	0	1	1	1	0	0	0	1	0	0	0	0	1	2	0	1	3	0	0	0	1	1	0	1	0	0	0	1	1	0	0	1	1	0	0	0	0	0	2	1	0	4	1	0	1
Seq940	AGGGCCTGGCGATGGGGTTTGGCATGTTTC	30	1	0	1	0	0	1	0	2	1	1	0	0	0	1	0	0	0	0	3	1	0	1	3	0	1	0	0	0	0	0	0	0	0	0	4	0	0	0	0	2	0	1	0	3	0	1	1
Seq941	CCTAGGGAGAGAAGTGGGCCGTTATAATGG	30	0	0	0	0	0	1	0	0	1	0	0	0	0	0	0	0	1	1	0	0	0	0	1	0	0	5	0	1	1	1	0	3	0	2	3	2	1	3	1	0	0	1	1	0	0	0	0
Seq942	TATCGGCCCTGATAAATAGGCACCCGTTC	29	1	1	1	0	1	0	0	0	1	0	0	0	0	0	0	0	2	0	1	2	0	1	0	0	0	0	1	2	3	3	2	0	0	0	1	3	0	0	1	0	0	2	1	0	0	0	0
Seq943	GGATCCCCGCCTCGTGGGTCAGTACTCTTC	30	2	1	0	0	0	3	1	1	0	1	0	2	0	3	0	0	0	1	0	0	4	0	1	0	0	0	0	0	0	0	0	1	0	1	0	0	1	1	1	0	0	0	2	0	0	2	1
Seq944	AGGGCCTGGCGATTGGGTTTGGCATGCTTC	30	2	0	0	0	0	0	1	0	0	0	0	0	1	0	0	0	1	0	0	0	0	1	8	0	0	0	0	0	0	5	1	2	1	0	0	0	4	0	0	3	0	0	0	0	0	0	0
Seq945	TGCGGTAACGGCGTGTGAGTGTCATCCCAC	30	2	1	0	0	0	0	0	1	0	1	1	0	0	2	0	0	0	0	0	2	0	1	1	1	1	1	0	0	1	1	2	0	2	0	1	1	0	0	1	1	2	0	0	0	1	0	1
Seq946	TTATCGGCCCTGATAAATAGTCACCCGTTC	30	1	2	0	0	0	0	0	0	2	0	0	0	0	0	0	0	0	0	0	4	0	0	1	1	1	1	0	0	1	1	0	1	1	0	0	2	2	1	2	0	1	2	0	1	0	0	1
Seq947	AGGGCCTGGCGAGTTGGGTTTGCCATGTTTC	31	1	1	0	0	0	0	0	0	0	0	0	0	0	1	1	1	0	0	2	0	1	1	0	0	3	1	1	1	1	2	2	0	1	0	1	0	2	1	1	0	1	0	0	0	1	1	0
Seq948	GGACCCTCGTCTCAGAGGTCAGTATTCACC	30	0	1	0	0	1	1	3	2	0	1	0	2	1	0	1	0	0	0	1	0	1	0	0	0	0	0	0	0	0	0	0	4	0	0	0	0	2	1	0	0	5	0	1	1	0	1	0
Seq949	CCTGCGCGCCTCCTTGTGCTGTTTTCTTTC	30	1	0	0	0	2	0	2	0	0	0	0	2	0	0	0	0	2	1	3	0	0	0	0	0	0	0	0	1	1	3	4	0	0	0	1	0	1	4	0	1	0	0	0	1	0	0	0
Seq950	AGGGCCTGGCGATTGGGTTTGGCTGTTTC	29	3	0	1	0	0	0	0	0	0	0	0	0	1	3	0	0	2	0	0	0	2	2	0	2	1	0	0	1	0	1	3	2	0	0	1	0	0	1	0	0	0	0	0	2	2	0	0
Seq951	GGATCCCCGTATCGTTGGTCAGTATTCTTC	30	0	1	0	1	1	1	0	1	0	5	0	3	0	1	0	0	0	0	3	0	0	1	0	0	0	1	0	0	0	1	1	0	0	0	0	0	0	5	1	0	0	0	1	1	1	0	0
Seq952	TTATAGGCCCTGATAAATAGGCACCCGTTC	30	0	0	0	0	2	0	0	0	0	2	0	0	0	0	0	4	0	1	1	0	1	1	1	0	1	3	0	0	0	0	0	0	1	2	2	2	0	0	3	0	0	3	0	0	0	0	0
Seq953	TGCGGTAACGGCGTGTGAGTGTCTTCGCAC	30	0	2	1	0	0	3	0	2	0	0	0	1	1	0	0	0	0	0	0	0	2	0	0	0	1	3	0	0	0	1	1	5	0	0	0	1	0	1	0	1	0	0	2	1	0	0	0
Seq954	GGATCCCCGCCTCGCGGGTCAGTATTCTTC	30	1	0	1	0	1	0	1	1	0	3	0	0	0	2	1	0	1	4	2	0	1	1	0	0	0	0	0	0	1	1	0	1	0	0	0	0	2	0	0	0	1	0	1	0	0	0	0
Seq955	TGGATGTGTGTGTTGTGTAGTTGCTGAT	28	0	0	0	0	1	0	0	2	3	0	1	0	0	0	0	1	0	2	1	0	0	0	0	2	0	0	1	1	2	0	0	0	0	0	2	1	3	1	0	0	0	1	0	0	1	1	0
Seq956	GGATCCCCATTTCGCTGGTCAGTATTCTGC	30	1	2	0	0	0	2	0	0	0	1	0	2	1	3	0	0	3	1	1	0	1	0	0	0	0	0	0	1	0	0	0	3	1	0	0	0	0	0	0	0	1	0	0	0	0	1	0
Seq957	TGGATGTGTGCGTTGTGTAGTTGCTCTGAT	30	0	1	0	0	0	0	1	0	0	2	0	0	1	1	0	0	3	0	1	0	0	1	0	1	1	0	1	0	2	1	0	1	1	2	0	1	1	0	0	1	0	1	0	1	0	0	0
Seq958	CTCGCCGCCGTTCCAGGGTATACACCTGTC	30	1	1	0	1	1	1	1	0	0	1	0	0	0	0	0	0	0	0	2	1	0	1	0	0	1	2	2	0	0	1	0	1	1	0	2	0	1	3	2	0	1	0	0	0	0	1	0
Seq959	AGGGCCTGGCGATTGCGTTTGGCATGTTTC	30	1	1	1	0	0	0	0	1	0	0	1	0	0	1	0	1	0	0	1	0	0	2	2	2	0	0	0	0	0	2	1	3	0	0	2	0	0	0	0	1	0	2	1	3	0	0	0
Seq960	CAGAAATTCGGCCGAATAGTCACGTCCGG	29	0	0	0	0	0	0	2	0	1	3	0	4	0	1	0	0	1	3	0	0	3	0	1	0	1	0	3	0	0	0	2	0	0	0	0	0	0	0	1	2	1	0	0	0	0	0	0
Seq961	ACGGCCTGGCGATTGGGTTTGGCATGTTTC	30	0	0	0	0	0	0	0	0	0	1	1	2	0	0	0	1	0	0	1	0	0	1	1	1	1	1	0	0	0	0	1	3	0	0	1	4	0	1	0	2	1	1	1	1	2	0	0
Seq962	GGATGTGTGTGTTGTGTAGTTGCTCTGAT	29	1	0	0	0	0	4	0	1	0	1	2	2	1	1	1	0	1	0	0	0	0	0	0	0	0	3	0	0	0	0	0	1	2	0	0	0	3	0	0	1	3	0	1	0	0	0	0
Seq963	CATAAATTCGTCCGAATAGTCACGTACCGG	30	0	1	0	0	0	0	5	1	1	1	0	1	0	0	1	0	2	1	0	1	0	0	1	1	0	0	0	0	0	1	0	1	0	0	0	0	0	0	2	4	2	0	2	0	0	0	0
Seq964	CTCGCCGCCGTTCCACGGTATACACGTGTC	30	2	1	1	0	0	4	0	1	0	1	0	1	0	0	0	0	1	1	2	0	2	0	0	0	0	0	2	3	0	0	0	0	2	0	0	0	0	0	0	0	0	0	0	1	0	1	0
Seq965	TGGAGTGGCTTGGGTTCCCTTATTTCGTAC	30	3	1	1	1	1	0	0	1	0	0	2	0	1	2	0	1	1	0	0	0	2	0	0	1	0	0	0	0	0	3	0	0	0	0	0	0	0	1	0	0	0	1	0	0	4	0	2
Seq966	GAATGCACTCGCAGGGCTTGGTGTCTATGG	30	2	0	0	0	0	0	0	0	2	1	0	0	1	0	0	0	0	1	1	0	1	0	0	0	0	0	1	3	0	1	0	0	2	0	2	0	0	2	0	0	0	0	1	1	2	1	2
Seq967	GAACGCACTCGCAGGGCTTGATGTCTATGG	30	3	0	0	2	0	0	0	0	0	2	3	1	0	1	0	1	0	1	2	0	0	0	0	0	3	0	1	0	0	1	1	1	2	0	0	0	0	0	2	0	0	0	0	0	2	0	0
Seq968	TTCTCAACGTAGTGGGAGGGGAATTCGAGT	30	0	1	1	0	0	0	1	0	1	1	0	2	1	2	0	0	0	1	2	0	1	0	0	0	0	1	0	0	1	1	0	1	1	1	0	2	1	0	0	0	4	0	0	0	0	0	1
Seq969	GCGCGCCTCCATATGCTGTATCTTTCCGTG	30	0	2	2	2	1	3	1	3	0	0	0	1	0	4	1	0	0	0	0	0	0	0	0	1	2	0	0	0	0	0	0	0	1	0	0	0	1	0	1	0	0	0	1	1	0	1	0
Seq970	TGTAGTGGCTTGCGTTCCCTCATTTCGTAC	30	1	3	0	0	1	0	1	0	0	0	0	5	0	1	0	1	1	0	0	3	0	0	0	0	0	0	0	0	0	2	0	2	0	0	1	0	2	1	0	2	0	0	1	1	0	0	0
Seq971	GGATCCCCGTATCGTGGGTCAGTGTTCTTC	30	0	0	2	0	0	0	2	1	0	0	0	0	0	2	0	0	1	2	1	0	2	1	0	2	0	0	0	0	0	1	2	6	0	0	0	0	0	0	0	0	1	0	0	2	0	0	1
Seq972	CGCATGGGGGTCGGGCGCTTGGGTATTGGC	30	0	1	1	0	1	0	1	1	0	1	0	1	0	1	0	0	2	1	1	0	0	0	1	1	0	1	1	1	1	1	1	2	0	0	0	0	0	0	0	0	1	1	0	1	0	0	1
Seq973	CGCATGGGTCTGGCGCTTGGGTATTGGC	28	0	0	1	0	0	0	0	0	0	0	0	0	2	2	0	0	0	1	0	0	2	0	0	0	4	3	1	0	0	2	1	3	0	0	0	0	2	0	0	0	0	3	0	0	1	0	0
Seq974	TTATCGGCCCTGATAACTAGGCACCCGTTC	30	0	0	0	0	0	0	0	0	1	0	0	0	1	0	0	0	1	0	0	1	1	3	0	0	4	0	2	2	0	1	0	1	0	1	1	2	2	2	0	0	1	0	1	1	0	0	0
Seq975	TGGATATGTGTGTTGTGTAGTTGCTCTGAT	30	1	0	0	0	0	1	0	0	2	1	1	1	1	0	0	1	0	0	1	2	3	0	1	0	3	0	0	0	0	0	0	2	0	0	0	0	0	0	1	0	1	1	0	0	0	2	2
Seq976	CCCTCGCGCCCTCCTTGTGCTGTTTCTTTC	30	2	0	0	0	5	1	2	2	0	1	0	4	0	0	0	0	0	0	4	1	0	0	0	1	2	1	0	1	0	0	0	0	0	0	1	0	0	0	0	0	0	0	0	0	1	0	0
Seq977	TGCGGTAACGGCGTGTGAGTGTCTTCCAAC	30	0	0	2	0	1	0	1	0	0	2	0	0	0	1	1	0	2	0	2	0	0	0	1	2	2	1	0	0	2	0	0	1	1	1	0	0	0	0	0	0	1	0	1	1	2	0	0
Seq978	GGATTCCCGCATCGTGGGTCAGTATTCTTC	30	0	0	1	2	0	3	0	2	0	0	0	1	1	0	0	0	3	0	0	0	1	0	0	1	0	0	0	0	0	0	1	3	2	0	0	2	0	0	0	1	0	1	1	1	0	0	1
Seq979	TGGAGTGGCTTGGGTTGCCTCAATTCGTAC	30	2	0	0	0	1	0	0	0	1	0	1	0	0	0	0	0	0	0	0	1	2	2	0	0	2	2	0	1	1	3	0	0	1	0	1	3	1	1	1	1	0	0	0	0	0	0	0
Seq980	GGATCCCCGTATCGTGGGTCAGTATTCCTC	30	1	1	0	0	0	1	1	0	0	3	0	0	0	4	0	0	0	0	1	0	1	0	3	1	0	1	1	1	0	0	1	1	0	0	0	0	0	0	0	0	1	0	1	3	0	0	0
Seq981	CAGAAATTCGGACGAATAGTCACGTACCGG	30	0	2	1	0	0	0	1	0	0	0	0	0	0	0	0	0	1	3	0	4	0	0	2	2	1	0	0	0	0	0	0	3	0	1	0	2	0	0	0	0	1	1	1	0	1	0	1
Seq982	CAGAAATTCGTCCGAATAGTCCCGTACCGG	30	0	0	1	0	1	0	0	1	0	0	0	0	0	0	0	0	0	0	3	1	0	0	0	0	5	1	1	1	1	0	1	1	0	0	0	2	1	0	0	1	0	0	0	0	4	2	0
Seq983	CCCCTCGCGCCCTCCATGTGCTGTTTCTTTC	31	1	0	0	1	0	5	0	3	0	2	0	0	2	3	0	0	0	0	2	0	0	0	0	0	2	0	0	0	0	0	0	1	0	0	0	1	0	2	0	1	0	0	1	0	0	0	1
Seq984	CCAGAAATTCGTCCGAATAGTCACGTACCGG	31	2	0	0	0	1	0	0	1	3	0	0	0	1	0	0	0	0	0	0	1	0	4	1	0	4	0	1	1	1	0	0	2	0	0	0	0	3	0	1	0	0	0	1	0	0	0	0
Seq985	TGGTGTGGCTTGGGTTCCCTCATTTCGTAC	30	0	0	0	0	0	0	0	1	0	0	0	1	1	0	0	1	0	1	0	3	0	0	3	1	2	0	0	0	0	3	1	0	0	0	1	3	0	1	0	0	4	0	1	0	0	0	0
Seq986	AGGGCCTGGAGATTGGGTTTGGCATGTTTC	30	0	0	1	0	1	1	1	1	0	0	0	0	1	0	0	2	0	0	2	0	0	1	0	0	1	1	0	0	0	0	0	2	0	0	0	2	0	0	0	0	0	2	2	1	0	0	3
Seq987	TGGATGTATGTGTTGTGTAGTTGCTCTGAT	30	1	1	1	2	1	0	0	1	0	0	1	2	0	0	0	2	0	0	1	0	0	1	1	2	0	0	1	0	1	0	0	0	0	0	2	2	0	2	1	0	0	0	0	1	0	1	0
Seq988	TGGATGTGTGTGTTGTGTAGTTTGCTCTGAT	31	0	1	0	0	2	0	0	0	0	2	1	1	2	1	1	2	0	0	0	1	0	0	0	0	2	0	0	1	0	0	1	2	0	0	1	0	1	0	0	1	0	0	1	1	0	2	0
Seq989	TTATCGGCCCTGATATATAGGCACCCGTTC	30	1	1	1	0	0	0	0	0	0	1	0	0	0	0	1	0	1	0	0	0	0	0	0	1	1	0	4	2	1	3	0	0	0	0	0	5	1	0	0	0	1	1	1	0	0	1	0
Seq990	CTCGCCGCCGTTCCAGTGTATACACGTGTC	30	1	0	1	1	0	3	0	0	0	0	1	1	0	0	0	0	2	1	1	1	0	0	0	1	0	0	0	1	0	0	3	1	0	0	2	0	0	0	0	1	0	0	2	0	0	2	0
Seq991	CCTAGGGAAAGAAGTGGGCCGTTACAATGG	30	0	0	0	0	0	0	0	2	0	0	0	0	0	0	0	0	2	0	0	0	0	0	2	0	0	1	0	1	1	1	0	2	0	3	0	1	3	0	0	2	0	2	1	1	0	0	0
Seq992	GGATCTTCGGCTCGTAGGTCAGTATTCTC	29	1	1	1	0	1	1	0	0	0	4	0	0	1	1	1	1	0	0	1	2	0	2	0	0	3	0	0	0	0	1	1	0	0	0	0	0	1	2	0	0	0	0	0	1	0	0	0
Seq993	GGATCGTTGTATCGTAGGTCAGTATTCATG	30	0	0	1	0	0	0	1	0	0	0	0	0	1	0	0	1	0	0	2	1	0	1	0	0	0	0	1	0	3	1	2	3	1	0	0	0	0	1	0	0	3	1	0	1	0	1	2
Seq994	AGGGCCTGGCGATTGGGTATGGCATGTTTC	30	1	1	1	0	0	1	0	0	0	0	0	1	0	0	1	0	0	1	1	0	1	2	0	0	0	0	0	0	2	0	0	2	2	0	0	0	0	2	0	1	0	0	1	0	3	2	2
Seq995	CGCATGGGGGTCTGGCGCTTGGGTATTGGT	30	3	1	0	0	0	0	2	0	1	0	0	1	2	1	0	0	1	0	1	0	0	0	1	5	0	0	0	0	1	0	0	5	0	1	0	0	0	1	0	0	0	1	0	0	0	0	0
Seq996	AGGGCCTGGCGATTCGGTTTGGCATGTTTC	30	0	1	1	0	0	1	0	0	0	0	0	1	0	1	0	1	0	0	1	2	1	0	0	0	1	2	0	0	1	0	1	2	2	1	0	0	0	2	0	0	3	0	1	0	0	1	0
Seq997	CAGAAATTAGTCCGAATAGTCACGTACCGG	30	1	0	3	0	0	1	2	2	1	0	0	1	0	0	0	0	1	0	1	0	1	3	0	1	0	1	1	0	1	0	0	1	0	1	0	1	1	0	0	0	0	0	1	0	0	0	0
Seq998	TGGAGTGGCTTGGGTGCCCTCATTTCGTAC	30	0	0	0	0	0	0	0	0	0	0	0	0	0	0	0	0	0	0	0	0	1	0	0	6	5	1	0	0	0	2	0	0	0	0	2	5	0	1	1	1	0	1	0	1	0	0	1
Seq1000	TGGAGTGGCTGGGGTTCCCTCATTTCGTAC	30	0	0	0	0	1	2	0	0	0	0	0	0	2	0	0	0	1	0	0	1	0	1	0	2	2	5	0	1	0	0	1	0	0	0	1	2	0	1	0	0	0	1	0	1	0	0	0
Seq1001	CGCATAAGGGTCTGGCCCTTGGGTATTGGC	30	0	2	1	0	0	2	1	0	0	0	0	1	3	0	0	0	0	0	1	0	0	1	1	1	0	1	0	0	0	1	0	0	2	1	0	0	0	0	0	1	0	0	3	1	0	0	2
[truncated: 1 more columns]
