# Supplementary material for: Evolution of Multivalent Aptamer Corona for High‐Throughput Multiplexed Detection of Multiple Cancers
Source: Adv Sci (Weinh). 2025 Nov 25;13(8):e14976. doi: 10.1002/advs.202514976 (PMC12884786; doi:10.1002/advs.202514976)
Supplement: Supplementary file 2 — Supporting Information [file ADVS-13-e14976-s001.zip › Table S7.xlsx]

## Sheet: Table S7
Sequencing data of discrimination validation of CRC and Healthy control employing synthetic differentially expressed aptamers of colorectal cancer
Name	Seq	Healthy control	Healthy control	Healthy control	Healthy control	Healthy control	Healthy control	Healthy control	Healthy control	Healthy control	Healthy control	Healthy control	Healthy control	Healthy control	Healthy control	Healthy control	Healthy control	Healthy control	Healthy control	Healthy control	Healthy control	Healthy control	Healthy control	Healthy control	Healthy control	CRC	CRC	CRC	CRC	CRC	CRC	CRC	CRC	CRC	CRC	CRC	CRC	CRC	CRC	CRC	CRC	CRC	CRC	CRC	CRC	CRC	CRC	CRC	CRC
Seq1	CAGAAATTCGGCCGAATAGTCACGTACCGG	1591	5987	7362	4976	3251	3171	1880	4347	2646	4776	4745	3886	5051	6591	5382	3682	4902	3866	3416	3302	3368	4288	5257	7018	7897	9029	8861	4376	10676	5299	9647	16605	9394	5915	6011	11014	4714	3889	13020	14077	8106	21005	6736	4120	8911	5821	2430	4169
Seq2	CGCATGAGGGTCTGGCGCTTGGGTATCGGC	3669	7528	4709	3135	6150	3110	2867	3917	4637	4720	6210	2946	3158	5180	3449	2651	4972	2332	3676	6372	4021	1831	3439	3725	5746	3003	3381	2945	4444	3792	3074	3723	6222	2673	3538	4105	4857	3100	3106	5476	4687	7427	7278	3635	5277	4536	5970	3555
Seq3	GCTAGGCCTCTACGCGGGTTCCGTCCCTTG	1217	5578	4028	1093	2711	4516	2910	1346	2011	1972	2642	453	660	3665	817	701	4150	1366	1577	1045	4213	1362	6311	9864	5670	5465	7519	2730	11794	3892	854	3112	5269	2396	2554	2261	4101	1474	3041	16883	1945	5877	6870	2526	5964	2056	1683	2256
Seq4	CGCGGGTATCCTCTGGGAGTCTGTCTTTGC	537	922	3204	1089	1467	3227	1005	3433	974	1457	2074	976	10441	3200	776	4115	3296	5417	1339	1040	738	1308	2958	5220	4245	2969	5287	2453	7263	4021	2840	10909	2898	765	5254	3039	3637	940	6839	9805	1716	8569	3706	2511	4574	1859	1735	1726
Seq5	CGCATGAGGGTCTGGCGCTCGGGTATTGGC	2962	5436	3378	1838	4576	2039	2138	2780	3208	3683	3869	1722	1940	3067	2513	1819	3502	1821	2186	4066	2748	1452	2618	2829	5665	2530	2942	2904	3770	2728	2687	2903	4937	2834	3959	2898	3578	2328	3696	4381	4039	7726	6708	2477	4020	3572	4346	2393
Seq6	GAACGCACTCGCAGGGCTTGGTGTCTATGG	2536	1045	1935	683	1638	5054	524	2903	3286	6781	7338	2614	3346	2308	4197	1264	7590	1606	4112	1885	4597	1287	5114	3219	497	2315	372	1269	5298	4301	2144	2088	4009	8818	3455	2106	2434	2249	4069	3710	3020	902	409	4206	1739	1489	1381	3185
Seq7	ACGGTAACGGCGTGTGAGTGTCCTACGATC	2239	5317	4122	2694	4216	2335	1012	2182	1847	3488	6556	1915	2013	3521	984	1619	2432	1080	2064	4029	2833	784	2203	1326	3059	1592	1148	951	2581	3160	1436	2793	2715	1056	1039	2187	2788	1383	932	4586	1821	3049	3659	2018	2825	3723	2627	1638
Seq8	TGGATGTGTGTGTTGTGTAGTTGCTCTGAT	2574	2258	2255	3227	2240	2355	2457	2296	2944	3071	1985	4077	2739	2520	2062	2190	2448	2753	1843	2615	2329	2679	2328	1884	2292	2333	2395	2379	2840	2080	2253	2206	2018	2268	2529	2421	2306	3113	2693	1549	1517	3396	2093	2014	2084	1813	3612	2223
Seq9	GTGGGTGGGTGGGTGGTAAGTTGTGCCGAC	1342	1416	994	1146	1252	761	2075	918	1331	2076	1490	2487	2314	1136	1874	2119	1006	2064	1995	1596	2128	2251	1394	1797	2236	2055	1893	2586	2416	2243	2775	2247	2312	2966	3497	2711	2270	2484	2623	2088	1773	2792	2890	1961	2308	2989	3161	2335
Seq10	GCGGGTGGGTGGGTGGTAAGTTGTGCCGAC	1418	1422	956	1127	1330	693	1753	854	1182	1823	1595	2146	2063	1034	1980	1819	1014	1748	1699	1440	2108	2055	1380	1637	2073	1808	1726	2186	2095	2222	2711	2173	2453	2608	3162	2466	2080	2128	2506	2033	1715	2897	2751	1668	1956	2829	2779	2060
Seq11	GTGGGTGGGCGGGTGGATGTTGACCTCCTG	1256	1443	1099	1067	1179	683	1723	763	923	1337	1694	1880	2080	952	1589	1848	946	1565	1545	1161	1972	1704	1506	1860	2142	1609	1734	2116	2364	2333	2604	2510	2285	2589	3369	2478	2223	2191	2395	2265	1750	3098	2879	1763	2139	2913	2678	1830
Seq12	GGCTATCTCGCGCCTCCATGTGCTGTGTTC	1271	3415	3048	2341	2847	1456	970	1328	1671	2922	5102	1088	891	2668	1016	1288	2051	539	1628	3036	1559	810	1575	1078	2166	1148	838	760	2299	2452	1412	1703	1874	1096	981	2475	3134	819	657	2433	1161	2484	1730	1633	2259	2324	2811	1043
Seq13	GCGGTCCGTCCGAACCAGGTTTCCTGATTG	2386	1588	1613	940	3036	2578	1275	3605	2344	1453	1528	2031	2748	1409	3194	1065	2331	179	1995	2614	1141	1817	4044	3770	1644	2305	722	903	765	713	1556	2339	592	225	287	396	1191	1100	395	982	2982	2216	632	1814	349	1174	4841	4721
Seq14	GCTGTGGGCCCTTCAGGTATCCTTGGGTTC	1193	3133	2462	1684	3015	1209	873	1122	1483	2647	3819	821	865	1933	993	958	1945	842	1356	2653	1639	811	1375	1040	2489	1256	1152	1062	2251	2152	1042	1806	2275	1282	1312	1710	2330	815	1177	3165	1590	3048	2196	1305	2411	1894	2445	1082
Seq15	TCCGCGCCCTCCATGTGCTGCCTTTGTTTC	1034	3219	2629	2463	2960	1210	930	1288	1673	3149	4706	965	782	2374	808	1133	1972	491	1514	2723	1437	796	1415	1145	2228	965	795	663	2410	2468	1182	1694	1596	1174	1030	2405	3506	841	677	2081	1101	2098	1716	1692	1841	2393	2511	900
Seq16	GGCCCACTTTCGCGCCTCCATGTGCTGTTC	1070	2827	2916	2373	2412	1282	790	1306	1451	3125	4334	926	812	2172	900	994	1824	447	1446	2624	1416	857	1585	1020	1845	1172	711	724	1966	2098	1221	1701	1460	1011	955	1976	2767	700	692	2173	1042	2167	1457	1383	1834	2079	2343	973
Seq17	CGGCGGGTGGGAGGGTGGAGATTATACGTG	1108	995	611	785	818	494	1374	602	719	1067	848	1509	1402	575	1851	1478	740	1319	1224	952	1517	1310	993	980	1627	1389	1176	1810	1908	1404	2634	1443	1617	2035	2640	1969	1326	1633	2097	1256	1467	2003	2093	1281	1329	2013	2159	1750
Seq18	ACCGCGCCTCCATGTGCTGTTCCTTTTTGC	809	2459	2291	1965	2160	1020	684	1087	1275	2627	3376	874	601	1726	683	867	1654	340	1021	2092	1217	659	1236	828	1469	831	488	544	1743	1717	941	1343	1292	873	812	1847	2689	539	635	1685	875	1589	1335	1269	1489	1895	2021	685
Seq19	GCGGTCCGTCCGAACCAGGTCTCCTGATTG	1882	1104	1192	684	2281	1871	937	2799	1564	1114	1085	1104	1800	1038	2229	852	1712	140	1537	1957	926	1299	2616	2702	1155	1574	459	675	648	512	1280	1653	528	195	216	289	831	727	301	756	2079	1412	476	1285	311	893	3445	3364
Seq20	GGATCCCCGTTTCGCTGGTCAGTATTCTGC	1790	856	1173	706	2189	2004	1175	2905	1104	1020	963	550	1275	1039	1404	757	1379	145	1389	1583	678	1062	3090	3822	1550	2243	493	829	567	484	942	2184	563	219	259	376	1295	697	302	863	1822	1853	503	1327	298	981	2401	2371
Seq21	GCATCGGTTATGCTCCAGGGTTCCCCGTCC	1431	967	967	553	1909	1559	855	2262	1437	934	978	1029	1598	858	1532	640	1307	142	1245	1503	588	1116	2286	3248	1159	1810	418	616	471	444	853	1672	411	159	193	308	878	782	260	628	1587	1463	396	1064	241	763	2673	2588
Seq22	GTGCCCCGTCCGAACCAGGTTCCCTGAAGG	1378	793	1012	537	1865	1689	778	2132	1431	978	943	1038	1655	727	1755	678	1358	104	1228	1592	698	1171	2349	2201	1057	1435	404	495	458	416	1024	1359	423	153	161	202	631	641	283	649	1782	1449	409	1064	219	627	2680	2830
Seq23	CCTGCGGGCGGGTGGGTGGTTGGATTCTTG	793	688	544	576	655	413	931	459	550	653	741	934	1345	502	1219	896	526	801	1004	699	1253	1053	948	969	1277	1001	838	1061	1439	1252	1900	1298	1409	1368	1660	1492	1240	1115	1354	1231	1184	1506	1459	950	1067	1847	1619	1184
Seq24	CGGCGGGTGGGTGGGCGGAGATTTAACGTC	763	684	352	427	608	290	910	457	477	582	681	1034	1198	510	1336	952	456	839	907	693	1096	1035	872	853	1010	1045	808	1167	1181	1198	1931	1113	1326	1428	1482	1551	1218	1250	1275	970	1097	1413	1427	823	923	1568	1695	1109
Seq25	CCTAGGGAAAGAAGTGGGCCGTTATAATGG	72	328	698	259	243	238	770	286	346	414	364	125	50	466	123	49	223	1599	108	413	123	131	624	478	1505	1148	1458	1047	2662	3019	153	184	2280	2300	1445	2370	1027	1957	1863	898	96	2416	1522	1758	2308	1635	457	89
Seq26	CGGCTAGGGACGAAGGGTCCGTTATAATG	57	319	666	292	197	233	668	318	268	310	334	83	69	463	126	60	233	1404	136	423	117	112	556	482	1574	1086	1416	975	3104	3225	116	189	2000	2435	1258	2543	1019	1818	1519	778	85	1785	1397	1775	2366	1869	392	71
Seq27	GCCGTGGGTGGGAGGGTGGAACCATTCTGG	692	559	360	391	557	261	796	473	401	541	598	819	949	392	1033	924	449	842	848	571	906	918	766	682	1004	892	809	1166	1052	925	1683	1001	1199	1211	1628	1282	944	962	1257	983	985	1263	1161	706	916	1191	1422	1034
Seq28	CGGCGGGTGGGTGGGTGGAGATTTAACGTC	678	438	435	449	431	282	801	369	411	635	535	928	1047	360	1067	828	423	797	825	605	901	861	714	551	922	875	623	1063	1062	1020	1461	939	978	1325	1393	1296	913	1039	1142	614	837	1208	1042	693	815	1171	1390	983
Seq29	GGATCCCCGCCTCGTGGGTCAGTATTCTTC	1163	550	721	470	1268	1207	824	1767	686	733	555	392	831	705	904	417	1032	99	980	1146	429	641	2019	2554	1011	1397	351	624	469	379	573	1492	393	148	211	212	813	555	225	608	1094	1137	334	873	203	735	1806	1470
Seq30	GCTGAGGGCGGGTGGGTGGCACATTCGATG	613	607	472	411	555	323	666	431	373	515	652	780	813	403	973	774	436	590	725	444	904	799	754	781	921	777	697	851	1127	914	1569	871	989	865	1255	1106	937	912	1103	1087	898	1252	1149	630	865	1240	1151	865
Seq31	GGATCCTCGTTTCAGATGGTCAGTACTTCC	1162	694	681	409	1292	1140	730	1802	772	778	567	243	670	593	850	381	969	97	857	1111	488	614	1865	2501	889	1289	332	583	430	294	539	1232	342	152	164	217	707	403	215	605	1147	1105	296	768	207	566	1619	1463
Seq32	GGAGCCGTGGGTGGGTGGGTGGTTGCTGCC	498	386	370	311	393	223	668	251	272	465	428	756	789	277	707	656	337	680	703	421	886	824	591	499	795	836	656	918	864	730	1089	705	763	1054	1243	1130	720	904	1058	701	673	1172	854	570	709	1160	1116	799
Seq33	GGATCCCCGCATCGTGGGTCAGTATTCTTC	958	588	673	411	1184	928	639	1414	666	572	516	302	773	532	808	374	826	97	848	926	415	546	1605	1922	756	1051	277	449	375	261	528	1116	340	120	158	177	634	470	191	571	1001	855	296	691	173	604	1562	1269
Seq34	GGACCTCCGTCTCGCGAGTCAGTATTCAAC	781	385	541	308	888	993	523	1216	412	585	483	177	473	446	650	301	818	69	706	862	297	464	1669	2014	739	962	280	433	365	310	354	1038	338	113	157	164	586	344	153	502	842	806	241	639	166	500	1169	1051
Seq35	GGATCGTCGTATCGTAGGTCAGTATTCATG	859	559	519	320	1130	774	497	1075	744	498	447	363	629	426	684	332	668	61	482	793	304	526	1315	1668	597	866	250	376	314	239	449	938	253	84	120	143	508	377	160	400	921	780	221	546	138	358	1369	1160
Seq36	CCGGGGGGCGGGTGGGCGGAGGATATCAGG	392	362	266	266	319	151	493	248	289	446	432	579	677	227	599	575	252	495	474	448	614	515	370	375	642	578	403	724	563	573	800	575	756	842	1006	694	477	618	706	484	506	807	784	425	429	805	751	632
Seq37	CAGGCCGTGGGAGGGTGGGTGGTAGCCTGG	332	306	250	210	300	145	397	191	162	264	339	402	595	161	469	440	216	348	462	333	501	515	360	319	511	464	316	472	473	494	712	403	480	515	735	642	517	516	492	448	508	662	511	312	363	734	755	447
Seq38	GTGGCACCTGCGGTAAAGGCGACTTTTGTG	205	242	559	288	280	344	232	430	154	336	372	241	631	329	164	284	984	308	254	360	353	235	398	445	456	651	316	286	736	216	377	1066	515	384	885	272	388	187	364	398	376	380	161	276	476	305	541	667
Seq39	CACCGAGTGTGGGTGGGGGGGTGGTATTTG	275	237	220	192	272	134	406	185	189	316	289	413	474	162	417	355	204	372	376	295	444	429	337	345	473	462	299	499	485	424	605	407	456	543	703	536	388	441	492	406	347	580	486	310	381	553	662	432
Seq40	TGGAGTGGCTTGGGTTCCCTCATTTCGTAC	77	145	164	92	145	121	63	181	63	149	119	33	34	62	71	50	194	37	88	125	85	107	129	105	82	69	35	99	182	79	118	235	138	68	101	63	99	52	96	222	129	109	99	73	101	176	150	71
Seq41	CGCATGAGGGTCTGGCGCTTGGGTATTGGC	30	0	0	4	1	0	4	1	0	1	1	5	3	0	0	7	1	687	0	4	2	1	1	1	95	0	1	13	2	3	3	1	8	7	0	0	0	1	0	1	2	2	2	0	0	0	1	1
Seq42	CGGCGGGTGGGAGGGGGGAGATTATACGTG	30	0	0	0	0	35	65	28	0	0	54	1	1	1	0	0	0	1	105	7	10	0	17	0	0	30	0	89	0	2	16	0	0	1	50	0	0	175	1	0	8	3	0	0	14	0	120	1
Seq43	CGGCGGGTGGGTGGGGGGAGATTTAACGTC	30	0	0	27	7	3	112	0	0	0	77	0	0	0	0	16	4	0	32	1	163	0	22	1	0	0	2	0	0	0	18	1	1	0	74	7	1	138	0	0	1	0	6	1	16	0	21	1
Seq44	TGGAGTGGCTTGGGTTGCCTCATTTCGTAC	30	2	32	4	27	7	1	4	4	22	8	7	4	5	9	8	10	4	4	14	41	2	3	3	20	5	6	2	9	2	2	2	3	1	15	0	8	6	15	51	144	7	12	18	8	36	4	4
Seq45	GCTAGGCCTCTATGCGGGTTCCGTCCCTTG	30	4	17	18	17	10	19	3	6	32	5	14	15	10	1	6	8	5	13	8	6	1	1	23	6	7	2	7	16	3	3	2	4	6	29	6	6	25	1	18	4	5	7	6	21	2	7	7
Seq46	GAACGCACTCGCAGGGGTTGGTGTCTATGG	30	6	0	5	4	6	2	2	3	33	1	10	7	0	4	7	8	8	13	21	17	3	12	0	7	12	8	8	13	16	10	2	11	28	18	5	8	2	6	3	8	16	8	15	2	3	27	19
Seq47	CGCATGAGGGTCTGGCGTTTGGGTATCGGC	30	8	13	27	3	9	6	3	3	14	10	4	13	6	8	14	6	15	16	9	5	4	13	18	5	3	8	4	3	7	1	3	18	12	10	4	9	7	15	13	11	4	4	11	10	5	10	16
Seq48	CAGAAATTCGGCTGAATAGTCACGTACCGG	30	0	7	7	11	10	4	6	4	10	5	4	4	3	10	2	24	2	13	5	8	3	4	10	15	2	5	5	6	8	6	5	26	10	16	3	7	4	4	29	4	4	8	5	11	11	9	3
Seq49	CGCGGGTATCCTCTGGGAGTTTGTCTTTGC	30	2	13	2	7	6	12	1	8	19	3	7	9	4	5	6	27	4	3	4	17	0	4	12	6	21	9	9	8	0	5	8	17	6	28	10	7	9	3	14	5	3	3	4	9	2	0	0
Seq50	GAACGCACTCGTAGGGCTTGGTGTCTATGG	30	4	0	1	2	5	2	0	1	10	5	12	13	0	2	12	5	5	13	20	10	2	17	0	4	7	2	5	17	12	3	3	10	13	8	6	9	10	4	5	3	7	11	18	4	8	24	22
Seq51	CAGAAATTCGGCCGAATAGTCGCGTACCGG	30	1	10	13	13	12	5	3	8	21	11	5	5	3	11	3	15	2	6	8	3	8	3	10	15	4	5	13	5	1	3	3	17	8	14	1	10	6	7	25	0	3	8	2	10	6	4	6
Seq52	GAACGTACTCGCAGGGCTTGGTGTCTATGG	30	4	0	2	6	5	0	2	2	12	0	11	16	0	5	10	5	3	12	28	11	6	8	0	3	10	5	5	5	9	4	1	3	10	12	2	10	16	2	5	4	10	11	10	1	7	17	23
Seq53	TGGATGTGTGTGTTGTGTAGTTGCTCGAT	29	4	4	3	7	7	7	8	9	4	2	7	5	5	14	4	7	9	7	7	8	14	9	7	13	13	6	7	5	8	12	7	8	4	2	10	3	6	11	8	8	6	5	6	6	8	4	0
Seq54	CGCATGAGGGTCTGGCGTTCGGGTATTGGC	30	13	15	7	4	6	8	3	6	5	6	6	8	1	3	14	5	8	9	6	5	3	1	6	1	5	5	4	6	5	11	0	8	4	13	2	6	6	10	13	14	6	10	7	5	0	7	16
Seq55	CAGAAATTCGGCCGAATAGTCACGTATCGG	30	3	12	8	9	11	5	2	4	4	2	0	6	5	10	8	21	2	10	6	8	3	2	8	12	6	9	4	10	6	1	2	11	6	14	3	7	6	1	22	4	3	2	6	8	4	6	11
Seq56	CAGAAATTCGGTCGAATAGTCACGTACCGG	30	4	13	5	3	6	14	6	5	10	3	2	3	3	9	2	13	2	8	8	10	10	7	5	13	7	4	9	7	6	1	2	16	3	8	1	2	9	2	19	3	0	7	6	8	3	9	4
Seq57	CAGAAATTTGGCCGAATAGTCACGTACCGG	30	1	13	5	9	6	12	5	6	3	6	2	2	0	7	1	22	4	7	1	6	4	2	15	8	9	6	6	4	5	4	3	16	2	12	2	7	3	7	17	2	1	6	2	9	4	7	6
Seq58	TGGATGTGTGTGTTGTGTAGTTGCTTGAT	29	10	2	5	5	8	9	8	6	12	5	8	6	8	4	3	4	10	3	8	7	7	2	6	4	4	7	7	8	9	8	10	3	3	3	7	3	4	13	9	5	6	9	3	7	1	3	3
Seq59	CGCACGAGGGTCTGGCGCTCGGGTATTGGC	30	8	10	12	6	11	4	2	5	7	4	3	5	3	6	4	6	4	8	3	12	2	5	8	5	3	18	6	5	0	4	5	6	3	10	0	16	2	4	11	13	3	7	3	1	1	3	6
Seq60	CGCACGAGGGTCTGGCGCTTGGGTATCGGC	30	1	14	5	2	10	2	1	6	6	9	6	5	5	3	3	5	7	3	12	1	1	4	10	6	4	4	3	8	1	5	1	4	4	3	5	8	8	11	2	5	7	7	4	5	1	1	14
Seq61	TGGGATGTGTGTGTTGTGTAGTTGCTCTGAT	31	5	4	1	2	3	9	12	10	9	2	2	1	2	9	6	1	11	8	7	6	19	13	6	1	5	9	1	0	2	6	8	9	0	0	10	0	1	13	8	0	7	2	4	1	3	6	0
Seq62	CGTATGAGGGTCTGGCGCTCGGGTATTGGC	30	1	11	0	0	0	10	3	0	9	6	1	8	1	7	6	0	7	17	13	0	7	3	0	6	0	0	9	0	3	0	4	0	15	10	6	0	2	7	3	10	1	13	0	19	4	2	10
Seq63	CAGAAATTCGGCCGAATAGCCACGTACCGG	30	1	3	4	8	7	9	6	3	8	1	2	12	2	11	1	18	3	5	1	3	1	5	10	4	4	1	10	3	2	3	0	13	3	12	4	6	9	1	10	3	5	2	3	6	2	7	2
Seq64	GCTAGGCCTCTACGTGGGTTCCGTCCCTTG	30	1	2	3	9	9	8	0	3	11	3	6	11	3	1	4	6	5	2	7	6	2	1	12	4	0	12	6	9	1	1	1	1	2	20	1	4	20	2	4	2	1	2	14	10	0	2	3
Seq65	TGGATGTGTGTGTTGTGTAGTTGCCTGAT	29	6	4	6	4	6	3	9	3	3	8	8	4	7	5	4	2	3	2	4	0	14	3	5	1	8	3	9	1	5	5	6	7	6	0	2	6	4	3	13	8	8	3	4	1	6	5	1
Seq66	CAGAAATTCGGCCGAGTAGTCACGTACCGG	30	4	4	0	13	6	8	1	5	5	1	6	3	2	8	2	5	2	8	4	1	2	4	3	8	2	5	15	2	6	1	0	10	1	10	6	5	7	2	17	0	5	3	4	1	8	2	4
Seq67	CGCATGAGGGTCTGGTGCTCGGGTATTGGC	30	7	8	4	5	8	6	0	6	3	4	1	0	3	5	6	3	2	6	5	2	6	7	6	0	4	6	7	3	0	4	3	3	5	3	2	4	2	3	12	15	3	3	1	8	1	7	9
Seq68	CAGAAATTCGGCCGAATAGTCACGCACCGG	30	1	3	8	6	7	5	1	4	2	6	3	5	0	15	4	5	0	10	7	5	1	6	5	5	2	3	2	3	6	0	5	6	1	10	4	11	7	1	17	1	1	2	3	5	0	6	2
Seq69	GTGGGTGGGCGGGTGGATGTTGACCTTCTG	30	4	5	1	2	1	4	2	4	1	3	1	7	1	8	2	9	2	12	5	15	1	2	5	4	1	14	2	4	6	7	7	5	1	6	2	7	2	5	7	5	5	4	4	4	4	3	2
Seq70	GGCCTACTTTCGCGCCTCCATGTGCTGTTC	30	4	4	12	7	5	2	7	4	5	7	4	7	1	2	3	4	0	2	11	1	1	5	8	2	1	8	3	2	2	2	10	1	8	8	1	2	3	8	8	4	1	1	4	8	4	3	12
Seq71	CGCATGAGGGTCTGGTGCTTGGGTATCGGC	30	3	7	5	3	0	4	3	6	6	4	1	2	0	7	6	8	9	3	4	7	3	4	5	3	1	9	12	1	1	7	0	4	2	9	0	5	5	5	12	3	4	4	4	5	2	4	5
Seq72	TGGATGTGTGTGTTGTGTAGTTGTCTGAT	29	7	9	5	5	3	3	4	3	4	2	1	7	3	1	1	6	4	1	9	4	9	3	4	5	2	1	2	3	4	10	3	4	5	3	3	1	5	9	8	6	7	4	3	4	4	3	5
Seq73	CGCATGAGGGCCTGGCGCTCGGGTATTGGC	30	5	9	5	3	1	5	2	3	4	4	1	8	1	1	4	5	13	6	3	3	0	1	9	7	5	6	0	3	4	7	2	6	5	4	5	8	4	4	6	2	3	2	3	7	0	3	7
Seq74	TGGATGTGTGTGTTGTGTAGTGCTCTGAT	29	1	4	7	5	4	1	6	3	6	5	7	7	6	5	5	4	2	6	1	5	4	2	4	7	4	3	9	1	5	2	1	4	3	3	4	2	2	7	10	12	4	2	3	7	2	0	2
Seq75	TCCGCGCCCTCCATGTGCTGCTTTTGTTTC	30	3	0	4	0	9	0	7	1	10	11	3	7	1	1	7	4	5	6	7	7	1	2	4	7	2	9	3	8	1	1	2	0	9	3	2	4	5	3	6	1	5	5	4	7	2	4	7
Seq76	TCCGCGCCCTCCATGTGCTGTCTTTGTTTC	30	2	6	8	2	4	3	6	2	8	4	4	7	0	0	4	3	7	3	12	5	2	6	0	4	2	10	8	1	2	0	1	0	10	5	2	1	5	2	8	4	3	4	0	3	0	6	14
Seq77	CGCATGAGGGTCCGGCGCTTGGGTATCGGC	30	2	4	8	8	4	5	6	2	5	4	2	9	1	0	5	6	9	5	3	3	3	2	11	7	5	2	2	3	4	2	2	3	3	4	6	6	3	5	11	3	5	3	3	4	2	1	2
Seq78	CGCATGAGGGCCTGGCGCTTGGGTATCGGC	30	5	2	5	4	6	4	3	3	4	4	0	5	6	5	4	1	1	6	6	4	9	6	8	4	4	2	2	3	4	7	2	1	3	2	1	7	2	4	9	2	5	1	6	7	2	2	6
Seq79	CGCGGGTATCCTCTGGGGGTCTGTCTTTGC	30	0	2	0	3	3	2	3	5	8	1	7	5	0	3	1	6	2	5	2	5	1	2	5	3	23	6	5	4	2	3	4	11	1	7	4	0	10	0	8	4	1	1	0	10	3	2	3
Seq80	GGCTATTTCGCGCCTCCATGTGCTGTGTTC	30	5	13	4	0	6	1	3	2	6	8	4	5	1	0	4	4	6	0	3	0	1	3	6	5	0	8	6	6	0	3	4	4	3	1	2	7	2	5	3	6	0	3	1	6	3	3	16
Seq81	CAGAAATTCGACCGAATAGTCACGTACCGG	30	2	4	3	6	4	6	6	8	9	0	0	8	0	4	4	11	0	9	2	1	6	1	6	6	3	0	4	5	3	0	4	8	2	7	1	6	3	1	10	1	1	7	3	6	2	1	1
Seq82	GCGGGTGGGTGGGTGGTAAGTTGTGCTGAC	30	3	5	2	6	0	5	3	6	5	3	1	3	2	7	2	5	2	5	1	13	3	8	9	5	2	5	2	5	4	7	6	6	4	0	0	5	2	3	7	6	4	3	0	2	3	3	5
Seq83	ACGGTAACGGCGTGTGAGTGTCTTACGATC	30	4	2	8	5	5	1	6	3	3	7	3	7	3	2	3	7	1	7	2	0	2	3	4	5	8	6	5	7	1	1	7	3	4	7	0	1	1	6	2	1	2	5	3	5	1	1	8
Seq84	TCCGCGCCTTCCATGTGCTGCCTTTGTTTC	30	5	5	13	3	3	2	6	5	7	7	3	7	3	0	2	4	3	1	13	2	1	5	2	2	1	6	11	1	1	2	0	3	2	2	0	1	0	10	6	3	0	3	4	4	0	7	12
Seq85	GGATGCTCGTTTCAGATGGTCAGTACTTCC	30	0	0	0	0	0	0	0	0	0	185	0	0	0	0	0	0	0	0	0	0	0	0	0	0	0	0	0	0	0	0	0	0	0	0	0	0	0	0	0	0	0	0	0	0	0	0	0
Seq86	CAGAAATTCGGCCGAATAGTCACGTGCCGG	30	0	4	7	7	0	8	4	3	1	2	1	1	3	8	3	14	1	4	2	8	1	3	4	5	2	0	6	4	3	2	3	3	4	5	2	7	0	2	12	4	2	4	1	6	2	5	4
Seq87	GGAGCCGTGGGTGGGTGGTTGCTGCC	26	6	5	2	5	5	2	2	4	5	4	0	3	4	5	0	0	0	5	2	9	2	6	3	6	4	6	1	5	2	5	5	4	1	3	5	3	5	0	6	6	4	4	4	3	4	9	2
Seq88	CAGAAATTCGGCCGAATGGTCACGTACCGG	30	0	7	5	7	2	4	3	4	4	0	0	2	1	3	0	4	1	5	2	7	1	4	10	5	2	2	0	2	5	1	3	10	4	10	2	6	3	8	12	1	3	1	3	6	1	2	4
Seq89	GTGGGTGGGCGGGTGGATGTTGACTTCCTG	30	2	4	4	6	5	2	3	6	3	1	1	4	4	4	0	4	1	4	1	6	3	8	3	4	5	9	3	2	1	3	2	5	0	4	5	1	1	6	7	1	4	3	4	1	4	10	3
Seq90	CGCATGAGGGTCTGGCGCTTGGGTGTCGGC	30	3	1	3	1	7	2	2	4	2	4	4	3	2	2	1	5	5	1	1	2	1	1	8	4	8	4	3	4	2	4	1	2	7	7	0	7	3	3	14	3	2	8	3	4	2	4	2
Seq91	GTGCGCCGTCCGAACCAGGTTCCCTGAAGG	30	2	5	6	4	6	1	3	2	3	1	7	1	2	1	6	2	8	3	2	0	3	2	1	1	5	3	1	8	4	3	3	2	3	0	0	7	6	4	11	9	5	3	7	1	4	0	5
Seq92	TGGATGTGTGTGTTGTGTAGTTCTCTGAT	29	3	2	9	8	1	4	3	8	2	4	2	4	3	7	1	2	5	5	4	2	2	1	3	7	1	8	1	2	2	3	3	9	2	3	5	4	1	2	3	3	9	1	0	4	3	1	0
Seq93	CGCATGAGGGTCTGGCGCCTGGGTATCGGC	30	3	11	7	3	4	1	1	1	4	4	1	3	3	0	3	6	2	5	4	2	1	2	3	6	0	6	1	3	3	1	2	3	2	7	1	3	3	6	4	4	3	1	2	13	1	3	8
Seq94	GCATTGGTTATGCTCCAGGGTTCCCCGTCC	30	1	6	8	2	0	2	1	2	1	13	4	3	0	0	10	5	1	3	3	0	5	6	1	0	4	7	2	7	6	1	3	2	5	2	1	8	6	3	5	4	8	3	2	0	1	0	3
Seq95	TGGAATGTGTGTGTTGTGTAGTTGCTCTGAT	31	5	5	5	9	2	7	4	2	0	1	5	1	2	3	0	0	6	0	4	2	7	1	7	4	3	6	5	0	6	0	8	3	0	1	0	4	3	4	6	1	2	9	6	2	0	10	2
Seq96	CAGAAATTCGGCCGAATAGTCATGTACCGG	30	0	3	3	6	7	4	4	2	7	1	1	3	1	5	5	3	2	3	4	1	1	1	2	3	2	2	6	4	1	7	1	2	3	6	1	3	5	4	6	1	0	4	2	9	2	7	9
Seq97	CGCATAGGGTCTGGCGCTTGGGTATCGGC	29	2	12	6	2	3	2	1	0	4	9	2	5	0	3	4	2	3	5	1	4	1	3	7	2	3	1	5	4	4	1	4	4	2	6	1	3	0	4	6	7	5	4	4	2	0	1	3
Seq98	CGCATGAGGGTCCGGCGCTCGGGTATTGGC	30	7	8	4	1	4	3	0	6	2	2	4	5	1	2	2	1	2	4	5	3	0	0	5	3	0	4	5	2	6	5	3	6	10	4	2	2	0	4	7	3	2	2	2	5	2	3	5
Seq99	CGCGGGTATCCTCTGGGAGTCTGTCCTTGC	30	0	4	0	2	3	4	0	2	16	1	4	8	0	6	5	8	0	2	2	6	0	2	2	4	7	1	2	4	0	3	5	3	3	8	9	0	4	0	12	0	0	4	1	4	0	1	5
Seq100	CAGAAATTCGGCCGAATAGTCACGTACCAG	30	0	5	5	9	4	7	1	1	2	2	2	4	0	8	0	8	4	3	7	3	3	7	1	6	1	0	3	3	5	3	1	2	2	12	0	4	4	2	8	1	2	6	0	0	3	1	1
Seq101	CGCATGGGGGTCTGGCGCTTGGGTATCGGC	30	7	3	9	0	3	1	6	0	2	3	4	2	3	6	3	0	5	10	13	0	1	7	5	1	1	7	1	1	2	6	2	1	0	4	2	3	0	2	5	7	2	3	2	5	1	3	3
Seq102	GTGGGTGGGTGGGTGGTAAGTTGTGTCGAC	30	2	4	4	5	0	7	0	4	3	0	2	6	1	7	1	4	2	6	4	5	3	5	5	9	6	5	1	0	2	4	3	3	1	1	2	3	4	1	2	7	2	1	4	2	4	6	1
Seq103	CAGAAATTCGGCCGAACAGTCACGTACCGG	30	1	7	6	7	6	5	0	1	2	0	1	3	1	8	3	5	0	8	1	6	0	1	5	11	1	2	6	1	5	2	1	4	1	8	1	1	4	1	5	4	3	0	3	8	0	0	4
Seq104	TGGATGTGGTGTGTTGTGTAGTTGCTCTGAT	31	5	4	3	5	0	5	0	4	0	2	1	1	2	10	3	3	7	2	6	2	5	2	3	4	6	2	2	1	1	4	3	3	3	3	2	1	3	3	7	5	6	6	2	2	3	1	4
Seq105	GCTAGGCCCCTACGCGGGTTCCGTCCCTTG	30	1	7	8	7	2	9	0	2	17	1	2	4	4	0	0	6	2	3	0	3	1	2	2	1	1	1	1	4	0	1	2	4	2	15	0	2	12	2	9	1	1	1	4	2	0	1	2
Seq106	GCTAGGCCTCTACGCGGGCTCCGTCCCTTG	30	3	2	3	5	3	6	1	2	14	4	3	3	4	1	1	1	1	1	3	0	0	1	9	1	0	2	4	3	1	0	3	2	4	13	1	2	9	1	6	1	8	3	7	7	0	4	0
Seq107	CGGCGGGTGGGAGGGTGGAGTTTATACGTG	30	5	7	1	5	1	1	2	8	12	2	0	2	3	3	1	2	1	4	1	12	4	1	1	5	0	3	0	1	6	4	4	0	1	4	2	3	4	2	3	5	6	3	3	3	4	4	2
Seq108	CAGAAATTCGGCCAAATAGTCACGTACCGG	30	0	3	4	7	4	5	4	4	6	2	1	1	4	3	2	3	0	6	2	1	2	2	1	5	2	5	4	2	2	1	0	8	2	5	1	8	3	1	11	0	3	3	4	3	3	2	3
Seq109	GTGGGTGGGTGGGTGGTAAGTTGTGCTGAC	30	2	3	2	3	0	5	2	5	2	0	1	2	4	11	3	3	2	3	2	2	3	5	2	3	1	4	2	3	2	3	5	4	2	4	1	4	0	3	6	6	3	4	0	5	4	7	4
Seq110	CGCATGGGGGTCTGGCGCTCGGGTATTGGC	30	0	5	3	4	3	5	1	3	4	8	1	3	1	1	3	0	3	6	4	5	1	1	8	2	1	5	3	3	5	3	1	2	4	4	3	2	3	0	7	4	3	3	0	7	0	2	6
Seq111	CAGAAATTCGGCCGAATAGTTACGTACCGG	30	0	2	2	5	3	3	2	7	4	1	2	3	2	5	1	6	1	2	3	2	5	4	8	5	0	4	3	0	2	3	4	7	1	3	0	5	4	3	10	1	4	1	2	8	0	1	0
Seq112	ACGGTAACGGCGTGTGGGTGTCCTACGATC	30	6	3	10	2	3	0	2	0	3	6	1	3	0	3	0	0	4	5	3	0	2	4	1	2	2	4	7	9	0	1	2	0	1	6	2	1	1	7	6	4	4	1	5	4	1	0	10
Seq113	GGCCCATTTTCGCGCCTCCATGTGCTGTTC	30	2	6	5	0	2	2	8	1	8	2	3	1	3	4	2	3	4	1	9	1	3	3	2	7	1	11	4	3	1	0	3	1	1	3	0	3	1	3	1	2	1	0	6	2	2	2	9
Seq114	CGCATGAGGGTCTGGCGCTTGGGCATCGGC	30	4	3	12	7	3	2	3	3	1	4	0	4	0	2	5	1	3	4	2	2	2	2	5	0	4	4	2	0	7	3	2	1	2	1	2	3	2	4	4	4	1	1	6	4	0	4	5
Seq115	CACCGAGTGTGGGTGGGGGGTGGTATTTG	29	3	4	4	6	3	4	0	6	8	4	1	1	6	3	0	2	2	6	1	6	1	5	1	5	2	5	4	4	2	1	1	4	2	0	5	2	2	1	4	3	3	1	1	3	3	4	4
Seq116	TGGATGGTGTGTGTTGTGTAGTTGCTCTGAT	31	7	9	1	3	4	2	2	4	5	4	7	0	3	6	2	0	0	1	6	1	15	0	2	2	6	3	3	6	1	1	0	3	0	5	6	0	1	2	2	1	0	1	1	3	4	6	3
Seq117	GCTGTGGGCCTTTCAGGTATCCTTGGGTTC	30	2	0	3	4	4	2	9	2	4	4	1	1	0	5	2	5	3	5	5	3	1	2	4	1	2	4	5	3	2	0	6	2	1	7	1	2	2	8	2	7	0	0	0	4	3	3	8
Seq118	CGCGGGTACCCTCTGGGAGTCTGTCTTTGC	30	1	1	0	3	1	6	1	0	5	1	2	0	0	8	2	12	1	4	2	4	1	2	6	5	14	1	3	3	0	2	1	10	6	8	2	2	3	0	5	1	1	3	1	8	1	0	1
Seq119	ACGGTAACGGCGTGTGAGTGTCCTATGATC	30	3	8	12	2	2	2	2	1	3	5	3	0	2	0	1	4	2	0	2	1	2	2	7	1	6	4	4	3	1	2	7	2	0	4	2	1	1	7	1	5	1	6	2	5	2	0	7
Seq120	CGCGGGTATCCTCCGGGAGTCTGTCTTTGC	30	1	2	2	2	6	0	0	2	9	0	2	2	0	4	3	9	0	3	2	6	0	0	6	3	10	3	2	1	0	2	3	4	5	10	2	0	11	0	10	3	1	4	3	2	2	0	1
Seq121	GCTAGGCCTCTACGCGGGTTCCGCCCCTTG	30	0	8	3	4	3	5	0	1	12	4	4	4	0	0	2	0	2	3	0	0	0	3	8	0	0	1	2	9	1	0	0	6	6	15	0	2	8	1	4	2	0	2	3	9	1	3	1
Seq122	TCCGCGCTCTCCATGTGCTGCCTTTGTTTC	30	0	4	4	0	5	2	5	0	7	5	2	6	0	1	2	1	3	2	9	1	1	2	4	4	1	8	2	3	1	1	6	0	3	0	0	4	3	4	6	2	3	6	5	1	5	1	6
Seq123	GCTAGGCCTCTACGCGGGTCCCGTCCCTTG	30	0	3	8	1	3	5	1	1	11	4	5	4	4	0	0	1	2	7	5	8	0	0	6	0	0	4	4	7	0	1	0	0	7	10	0	2	6	1	4	0	1	2	5	4	0	3	0
Seq124	CGCGGGTATCCTCTGGGAGCCTGTCTTTGC	30	0	2	2	2	2	3	0	0	5	2	2	4	2	3	6	10	3	3	1	4	1	1	2	4	7	8	2	3	1	1	8	7	4	9	1	2	3	0	6	1	0	1	2	4	2	1	0
Seq125	ACGGTAACGGCGTGTGAGTGTCCTCGATC	29	1	8	10	1	2	0	2	0	0	6	4	3	0	1	8	3	3	6	6	5	5	0	3	1	6	4	3	2	1	0	6	1	4	3	0	3	0	3	4	1	2	1	2	5	0	0	6
Seq126	CAGAAATTCGGCCGGATAGTCACGTACCGG	30	0	1	5	4	7	2	2	2	9	0	1	5	1	4	0	5	3	6	4	2	3	1	3	0	4	1	2	0	5	0	0	4	4	7	1	7	4	3	7	1	0	2	0	5	0	6	2
Seq127	TTCGCGCCCTCCATGTGCTGCCTTTGTTTC	30	0	6	6	1	4	2	4	2	4	4	2	7	4	0	2	3	6	3	2	3	5	3	3	2	3	5	2	4	0	1	1	0	2	3	0	1	0	6	2	6	2	4	8	1	0	0	5
Seq128	CGCATGAGGGTCTGGCGCTCAGGTATTGGC	30	3	7	4	2	4	3	3	2	2	9	3	5	1	2	1	3	1	10	1	5	2	0	5	5	1	3	2	1	3	2	0	3	6	4	1	1	3	6	2	1	2	1	4	2	1	1	2
Seq129	GCGGGCGGGTGGGTGGTAAGTTGTGCCGAC	30	3	1	2	3	1	3	0	3	3	6	4	0	2	4	0	2	1	2	1	5	4	5	3	8	3	2	1	5	0	0	2	6	3	2	2	4	3	0	6	6	2	3	4	2	2	2	2
Seq130	GCTGAGGGTGGGTGGGTGGCACATTCGATG	30	1	1	3	6	1	3	1	3	4	3	0	3	0	4	1	5	1	2	2	3	2	4	2	1	8	7	1	3	3	1	6	6	0	3	1	3	4	2	3	4	3	0	0	0	4	5	3
Seq131	CGTATGAGGGTCTGGCGCTTGGGTATCGGC	30	0	14	1	0	1	5	1	0	1	8	0	1	0	3	5	0	7	5	4	0	4	0	0	0	0	0	3	0	0	0	1	0	8	4	0	0	2	7	1	3	0	7	0	13	3	3	14
Seq132	GCGGGTGGGTGGGTGGTAAGTTGTGTCGAC	30	1	5	2	2	3	0	4	5	3	2	1	4	2	6	1	1	3	5	6	8	1	3	2	1	1	3	0	0	5	1	3	6	1	3	0	2	3	2	6	3	2	1	4	4	2	2	2
Seq133	GTGGGTGGGTGGGTGGTAAGTTGCGCCGAC	30	3	8	1	1	1	0	1	2	4	1	0	1	4	5	2	5	0	3	6	2	1	1	4	3	5	5	1	2	1	8	2	4	4	0	1	2	3	2	1	4	4	3	5	6	0	2	2
Seq134	ACGGTAACGGCGTGTGAGTGTCCTGCGATC	30	6	4	11	2	9	2	1	1	6	7	2	6	0	1	1	1	0	3	5	1	3	3	4	2	0	3	0	6	0	2	0	2	2	6	3	2	0	2	3	3	1	0	4	1	1	1	8
Seq135	TCCGCGTCCTCCATGTGCTGCCTTTGTTTC	30	2	3	5	2	2	2	7	1	5	4	1	7	0	0	5	3	0	0	9	2	2	4	1	6	1	8	3	0	0	0	2	0	2	3	1	5	0	7	1	3	0	5	0	3	0	1	9
Seq136	GGATCCCCGTTTCGTTGGTCAGTATTCTGC	30	5	2	2	2	2	1	2	0	3	2	3	0	4	2	5	5	4	0	6	0	1	4	3	0	5	2	2	3	1	3	2	0	4	2	0	7	9	1	7	9	1	5	0	1	1	0	3
Seq137	CGCGGGTATCCTCTGGGAGTCTGCCTTTGC	30	3	1	0	1	2	8	0	2	9	0	2	0	2	1	2	7	0	1	0	1	1	2	7	0	11	2	3	6	0	2	3	7	3	16	5	0	1	1	0	2	2	1	1	5	2	0	2
Seq138	GCGGTCCGTCTGAACCAGGTTTCCTGATTG	30	4	0	0	7	4	2	5	1	2	3	3	1	6	1	11	1	1	0	2	3	3	1	0	0	1	2	2	8	5	3	1	0	3	0	1	3	2	6	2	7	6	2	1	0	1	0	9
Seq139	GCTAGGCCTCTACGCGGGTTCTGTCCCTTG	30	0	1	4	8	3	3	1	3	4	5	4	3	3	1	1	1	3	1	1	3	1	0	8	2	0	4	0	2	4	1	0	4	1	11	1	1	7	1	4	0	1	3	4	8	0	2	2
Seq140	ACCGCGCCTCCATGTGCTGTTCTTTTTTGC	30	2	1	4	0	5	3	10	2	2	1	5	1	1	0	2	2	6	2	9	0	7	4	2	4	1	1	2	2	1	1	1	0	5	2	2	2	1	6	3	4	1	1	4	2	1	0	3
Seq141	CGCGGGTATCCTCTGGGAGTCCGTCTTTGC	30	0	2	0	5	2	4	1	1	4	1	5	7	0	5	2	8	1	3	2	8	0	2	4	1	7	4	3	0	0	0	0	5	2	4	4	1	7	0	7	0	2	1	1	7	0	0	1
Seq142	CAGAGATTCGGCCGAATAGTCACGTACCGG	30	0	2	2	6	7	1	1	3	6	1	0	3	0	10	1	7	1	3	1	2	1	2	1	3	3	2	4	0	2	0	1	7	3	3	2	1	3	0	5	3	1	0	1	9	4	2	3
Seq143	CGGCGGGTGGGTGGGCGGAGTTTTAACGTC	30	1	0	2	4	1	2	3	5	3	1	2	0	1	3	2	5	1	1	3	3	1	1	3	5	2	3	1	2	4	2	2	5	2	2	4	1	2	1	6	5	4	4	5	3	2	3	5
Seq144	TCTGCGCCCTCCATGTGCTGCCTTTGTTTC	30	2	1	3	4	9	0	2	1	8	1	2	3	1	2	2	1	1	2	7	3	0	4	4	1	0	3	3	3	0	0	0	4	6	5	0	3	1	4	3	3	0	1	2	5	2	1	10
Seq145	CGCGGGTATCCCCTGGGAGTCTGTCTTTGC	30	1	1	0	1	3	5	2	0	9	1	1	5	0	5	4	9	3	4	0	3	2	0	3	4	8	2	1	4	1	0	4	5	1	6	2	2	2	0	13	2	0	2	0	3	1	0	1
Seq146	TGGATGTGTGTGGTTGTGTAGTTGCTCTGAT	31	1	4	3	1	6	6	3	4	2	1	3	1	1	1	3	0	2	1	3	0	3	1	2	3	0	5	2	2	1	4	5	5	3	2	2	3	2	6	7	1	0	1	1	0	3	4	8
Seq147	GAACGCACTCGCGGGGCTTGGTGTCTATGG	30	1	0	0	2	0	0	2	1	5	1	4	3	0	1	3	1	2	2	3	1	5	5	0	4	5	3	1	5	6	0	1	2	9	5	0	1	3	0	1	1	1	5	7	0	2	11	6
Seq148	TCCGCGCCCTCTATGTGCTGCCTTTGTTTC	30	3	1	4	2	3	2	5	0	4	3	5	1	2	0	1	0	6	1	5	1	1	6	5	3	1	3	3	5	0	0	2	2	3	1	1	1	4	2	3	5	3	1	0	3	0	1	10
Seq149	ACGGTAACGGCGTGTGAGTGCCCTACGATC	30	2	4	4	2	7	1	2	1	3	2	3	8	0	0	1	3	1	0	7	1	0	2	8	1	2	3	4	1	1	1	0	1	7	6	2	1	7	3	4	4	1	2	2	2	1	1	3
Seq150	CGCATAGGGTCTGGCGCTCGGGTATTGGC	29	0	2	3	3	0	4	5	0	4	13	3	0	1	2	1	0	1	4	3	5	0	1	0	1	2	4	4	3	0	1	1	5	0	1	0	3	4	5	7	3	2	1	1	6	3	2	3
Seq151	CAGAAGTTCGGCCGAATAGTCACGTACCGG	30	0	5	3	5	3	2	0	1	6	2	0	2	0	3	1	7	5	2	3	2	2	2	7	4	2	0	2	1	2	4	0	0	1	7	2	2	4	2	8	1	0	1	4	3	2	3	1
Seq152	GTGGGTGGGTGGGCGGTAAGTTGTGCCGAC	30	0	6	0	3	3	1	0	4	3	3	3	3	4	5	0	5	0	4	0	9	5	1	5	0	2	1	0	2	0	1	0	2	1	0	1	4	2	4	5	5	5	3	4	1	0	1	3
Seq153	CAGAAATTCAGCCGAATAGTCACGTACCGG	30	0	1	4	5	7	6	0	0	4	2	2	4	0	3	1	9	1	8	1	1	3	1	1	8	2	1	2	1	2	1	0	3	1	4	1	2	3	2	9	0	2	0	0	3	1	2	2
Seq154	CAGAAACTCGGCCGAATAGTCACGTACCGG	30	2	3	3	5	5	0	3	2	4	1	0	1	2	4	1	8	1	2	3	4	2	0	2	3	3	0	2	3	3	1	2	1	2	6	1	2	1	5	14	0	5	0	0	1	1	1	4
Seq155	GCTAGGCCTCTACGCGGGTTCCGTTCCTTG	30	0	2	5	5	6	3	3	3	6	2	4	1	0	1	1	8	0	2	2	0	0	0	3	0	0	0	1	4	0	3	0	1	2	8	0	1	6	2	6	4	3	6	2	5	2	1	0
Seq156	CGCGGGTATCCTTTGGGAGTCTGTCTTTGC	30	1	3	1	0	4	2	1	3	5	0	2	7	0	0	4	15	0	2	1	5	1	1	6	3	5	1	1	5	0	0	1	3	1	4	4	1	3	0	4	3	1	5	0	2	0	1	2
Seq157	CGCGGGCATCCTCTGGGAGTCTGTCTTTGC	30	0	1	2	2	2	4	0	1	6	0	0	3	0	0	0	4	3	5	1	2	3	0	4	3	9	6	2	1	0	2	7	5	2	5	10	0	2	0	6	1	2	1	0	1	1	0	4
Seq158	GAACGCGCTCGCAGGGCTTGGTGTCTATGG	30	1	0	0	2	1	0	0	5	4	0	4	7	0	0	1	3	4	2	5	1	2	3	0	2	4	1	2	4	2	2	1	5	6	3	0	2	5	3	0	2	3	1	6	3	1	6	9
Seq159	GCCGTGGGTGGGAGGGTGGAATCATTCTGG	30	2	6	0	3	2	2	3	0	3	1	0	2	0	4	1	6	0	1	2	4	5	2	1	1	3	2	1	2	2	2	3	8	1	3	3	6	3	1	3	1	1	6	4	2	0	0	8
Seq160	GAACGCACTCGCAGGGCTCGGTGTCTATGG	30	1	3	0	1	3	0	1	1	2	2	3	4	0	0	3	0	1	1	6	3	2	2	0	1	2	5	1	8	6	1	2	0	5	4	0	4	2	0	1	0	3	7	5	2	0	13	5
Seq161	GCGGTCTGTCCGAACCAGGTTTCCTGATTG	30	4	2	4	1	1	1	2	0	3	6	4	0	3	2	10	5	2	0	2	2	3	0	0	0	3	2	2	3	4	1	0	1	0	2	0	3	4	6	1	2	5	3	2	1	5	0	3
Seq162	TGGATGTGTGGTGTTGTGTAGTTGCTCTGAT	31	1	1	2	1	3	0	1	3	2	1	4	1	6	2	0	1	8	1	5	7	2	1	3	3	5	2	1	3	0	7	4	3	0	0	4	0	1	1	2	4	1	2	4	2	3	3	3
Seq163	GCGGGTGGGTGGGCGGTAAGTTGTGCCGAC	30	1	4	1	2	3	4	1	3	0	1	1	2	1	3	0	4	2	0	4	2	4	0	5	2	0	4	2	3	5	4	2	3	1	4	1	1	1	0	13	4	0	4	1	2	5	2	1
Seq164	CGGCGGGTGGGTGGGTGGAGTTTTAACGTC	30	3	3	0	1	1	1	0	1	7	0	1	4	1	3	1	5	0	1	1	2	1	0	2	4	3	2	1	2	5	2	6	4	0	0	2	1	2	5	1	5	3	2	9	3	2	3	1
Seq165	CAGAAATTCGGCCGAATAGTCACATACCGG	30	3	3	1	1	2	7	2	2	1	0	1	4	0	2	4	7	2	5	0	0	3	1	4	5	1	0	7	0	3	1	1	6	0	1	1	7	3	1	7	2	0	0	0	1	2	5	4
Seq166	ACGGTAACGGCGCGTGAGTGTCCTACGATC	30	5	5	3	2	5	1	3	3	3	1	1	1	2	1	2	0	0	0	7	0	1	2	7	4	4	3	0	0	0	1	0	1	2	6	0	1	2	3	4	3	1	3	2	1	0	0	7
Seq167	GAACGCACTCGCAGGGCCTGGTGTCTATGG	30	0	0	1	1	0	0	0	0	5	1	2	4	0	1	1	0	6	4	8	3	0	2	1	4	7	4	4	1	9	1	1	4	6	3	0	0	5	1	0	0	2	1	6	2	0	6	6
Seq168	GTGGGTGGGCGGGTGGATGTTGACTCCTG	29	1	1	0	3	1	2	1	1	2	3	2	1	1	2	0	3	0	2	1	5	4	4	4	1	3	1	1	4	3	3	1	2	1	0	1	1	0	4	4	7	5	1	10	0	2	6	2
Seq169	ACGGTAACGGCGTGCGAGTGTCCTACGATC	30	6	1	5	0	4	0	0	1	1	3	1	6	0	0	1	3	0	3	2	1	4	4	6	2	1	0	5	4	1	2	1	2	2	8	3	3	0	1	1	2	3	0	4	6	1	2	2
Seq170	CCTGCGGGTGGGTGGGTGGTTGGATTCTTG	30	2	3	2	3	1	0	2	1	2	4	1	6	0	8	0	2	0	1	0	7	1	3	3	0	5	4	1	4	3	2	0	3	1	2	0	3	1	1	3	5	2	1	1	7	1	2	3
Seq171	CGCATGAGGGTCTGGCGCTCGGGTGTTGGC	30	4	6	6	1	0	4	1	3	1	4	0	0	1	3	2	1	3	5	1	0	0	3	3	2	0	6	1	6	5	4	0	1	0	2	1	2	5	1	6	4	2	1	1	1	0	2	2
Seq172	CAGAAATTCGCCGAATAGTCACGTACCGG	29	0	3	1	2	0	2	3	1	4	1	0	1	1	2	3	14	1	3	2	0	2	2	0	0	0	6	0	3	0	2	1	12	1	4	2	1	1	1	13	0	3	1	4	0	1	1	1
Seq173	GTGCCCCGTCCGAACCAGGTTTCCTGAAGG	30	1	1	3	1	5	0	1	2	1	7	6	2	2	1	5	2	2	3	4	1	2	2	0	1	3	4	1	4	2	2	5	1	0	0	0	3	4	1	1	4	6	1	2	0	1	0	4
Seq174	GGTATTGGGTTCGTAGAAAGGCTCCCTCTG	30	0	0	0	0	2	0	3	4	7	0	2	0	4	0	8	0	24	0	0	0	1	0	0	40	0	1	3	0	0	0	0	0	4	0	2	0	0	0	0	0	0	1	0	0	0	0	0
Seq175	GGCCCACTTTCGCGCTTCCATGTGCTGTTC	30	4	5	1	1	1	0	4	2	2	0	2	2	0	0	4	5	0	1	7	1	2	0	3	4	2	3	0	3	1	1	2	0	0	3	0	2	5	3	3	3	4	5	1	2	3	1	4
Seq176	GGATCCCCGCTTCGTGGGTCAGTATTCTTC	30	2	7	2	3	0	2	1	0	2	4	2	0	2	0	2	7	5	5	0	0	1	6	0	3	1	7	2	11	0	0	4	0	1	0	0	1	9	1	1	5	4	2	0	0	0	0	0
Seq177	GGCCCACTTTCGCGCCTCCACGTGCTGTTC	30	0	0	3	0	1	1	4	1	0	5	0	4	1	0	3	5	2	5	8	0	0	2	0	2	0	3	7	0	2	1	5	0	1	1	0	1	0	4	2	5	1	2	2	3	2	2	8
Seq178	GCTGAGGGCGGGTGGGTGGTACATTCGATG	30	2	3	5	4	4	2	2	1	2	0	0	2	2	4	0	2	0	1	3	3	0	1	3	1	2	0	1	1	7	2	4	4	4	0	1	4	0	2	4	5	1	1	1	3	3	2	1
Seq179	CGCATGAGGGTCTGGCGCTTGGGTACCGGC	30	3	4	4	1	1	2	4	1	2	8	0	4	5	5	1	7	3	2	0	0	2	0	5	3	0	5	2	1	3	0	1	3	0	0	0	2	1	8	2	2	2	0	2	0	0	1	2
Seq180	GTGGGTGGGCGGGTGGATGTTGGCCTCCTG	30	2	1	3	6	2	2	0	0	2	1	4	1	1	1	2	2	0	1	2	1	3	1	3	6	5	2	0	1	2	4	2	4	1	4	2	1	0	1	1	5	0	8	0	6	2	4	0
Seq181	CGCATGAGAGTCTGGCGCTCGGGTATTGGC	30	0	3	5	3	1	1	0	6	3	3	2	3	1	1	0	5	3	3	0	6	2	0	5	3	2	2	0	1	2	2	2	2	5	1	3	1	1	2	6	1	2	1	1	1	3	2	2
Seq182	GAACGCACTTGCAGGGCTTGGTGTCTATGG	30	1	3	0	1	3	0	1	0	1	2	1	2	0	2	2	0	4	2	4	1	2	0	0	1	1	2	0	4	1	4	0	3	9	0	2	3	1	1	0	2	4	3	2	2	1	15	8
Seq183	GTGGGTGGGTGGGTGGTGAGTTGTGCCGAC	30	1	1	2	2	0	1	2	4	1	1	1	2	7	5	0	3	0	2	0	2	1	1	1	1	4	2	1	1	4	6	0	1	1	5	4	1	8	0	2	4	3	1	0	3	3	3	0
Seq184	ACGGTAATGGCGTGTGAGTGTCCTACGATC	30	0	5	1	4	5	0	2	1	0	1	2	2	1	0	4	2	1	1	5	0	0	2	5	0	3	2	5	0	1	0	0	0	0	5	1	4	1	2	1	5	1	1	6	1	0	2	10
Seq185	TGGATGTGTGTGTTGTGTAAGTTGCTCTGAT	31	1	1	3	4	4	7	1	4	2	0	2	3	2	0	1	2	1	1	1	1	4	1	0	2	4	1	2	0	3	1	2	1	2	0	2	4	2	2	4	3	2	2	3	3	2	6	2
Seq186	GTGGGCGGGCGGGTGGATGTTGACCTCCTG	30	0	5	2	3	1	1	2	2	1	0	0	1	2	8	1	1	5	0	2	3	2	2	3	5	1	4	3	0	2	2	1	2	2	1	1	2	3	0	4	2	1	2	3	2	3	2	0
Seq187	GTGGGTGGGTGGGTGGTAGGTTGTGCCGAC	30	0	1	2	4	0	2	0	0	6	2	2	2	3	1	0	2	3	3	4	8	2	1	3	5	1	3	5	1	2	0	0	2	2	0	3	4	1	2	4	2	1	1	3	2	0	1	3
Seq188	CGCATGAGGGTGTGGCGCTTGGGTATCGGC	30	1	2	3	0	0	6	0	0	1	4	0	1	0	1	9	5	2	7	0	2	12	0	1	2	0	3	1	2	1	1	13	0	1	0	2	0	2	4	1	0	1	2	7	0	0	1	0
Seq189	ATCGCGCCTCCATGTGCTGTTCCTTTTTGC	30	0	4	1	0	5	1	1	0	0	5	0	5	3	4	4	0	4	0	4	1	1	2	0	5	0	9	4	2	2	0	2	2	2	1	0	3	0	9	0	0	1	1	0	1	0	2	7
Seq190	GCTAGGCCTCTACGCAGGTTCCGTCCCTTG	30	0	5	6	3	1	3	3	0	5	6	5	1	4	0	2	4	0	1	0	1	0	3	10	1	0	1	5	2	0	0	0	4	0	3	0	1	5	0	2	1	4	1	0	3	0	2	1
Seq191	ACGGTAACGGCGTGTGAGCGTCCTACGATC	30	1	2	3	0	3	1	2	0	4	4	4	0	0	0	4	4	1	2	4	2	1	0	6	0	1	4	0	2	0	2	1	1	4	3	1	3	2	2	2	3	3	7	3	0	1	2	2
Seq192	GCTAGGCCTCTACGCGGGTTTCGTCCCTTG	30	3	3	0	2	1	0	1	0	4	1	0	1	1	4	3	3	2	1	4	5	0	4	5	1	2	4	4	8	0	0	0	0	1	7	0	1	2	2	3	1	3	2	6	2	1	1	0
Seq193	CGCATGAAGGTCTGGCGCTCGGGTATTGGC	30	3	5	2	2	2	1	0	1	2	1	5	0	3	0	0	5	2	4	3	0	1	0	4	1	0	5	7	0	2	2	0	1	4	5	1	1	3	2	1	0	2	2	2	2	1	3	5
Seq194	GGCTATCTCGCGCCCCCATGTGCTGTGTTC	30	0	2	6	1	1	0	1	0	3	0	1	9	1	3	1	1	2	3	4	1	0	5	3	4	2	1	4	0	2	0	0	0	0	6	1	4	4	2	4	6	0	3	0	2	2	0	4
Seq195	CGCATGAGGGTCTGACGCTCGGGTATTGGC	30	6	3	3	1	0	0	1	1	4	2	0	1	0	1	1	2	4	5	5	3	2	0	5	1	0	5	2	1	2	0	0	1	3	2	0	5	1	4	2	3	1	1	5	3	0	1	5
Seq196	GCGGGTGGGTGGGTGGTAAGTTGCGCCGAC	30	1	3	1	3	0	5	1	1	5	1	0	5	4	3	0	2	5	2	2	5	0	2	3	1	4	0	1	1	3	4	3	1	0	4	2	3	1	0	4	2	1	0	0	4	1	1	1
Seq197	GGCTACCTCGCGCCTCCATGTGCTGTGTTC	30	1	6	3	1	4	1	5	2	2	6	4	0	1	0	1	1	0	4	3	2	0	1	1	1	1	2	3	1	0	0	1	0	3	3	0	1	1	5	2	2	3	1	2	5	4	0	6
Seq198	ACGGTAACGGCGTGTGAGTGTTCTACGATC	30	3	1	4	1	5	0	2	0	0	4	3	5	2	1	1	1	5	2	0	0	1	1	1	0	0	3	3	1	1	1	3	1	1	2	0	3	0	3	1	4	0	1	0	8	0	0	13
Seq199	CAGAAATTCGGCCGAATAGTCACGTACGG	29	0	2	0	2	3	2	4	5	1	3	0	0	0	5	0	5	0	4	0	5	1	0	3	5	2	3	1	0	7	3	6	5	0	0	0	0	0	1	2	0	2	4	0	4	3	0	0
Seq200	GCGGGTGGGTGGGTGGTAGTTGTGCCGAC	29	1	3	2	1	7	4	4	3	0	0	0	2	0	0	0	0	0	2	3	6	4	2	5	2	5	1	0	2	0	0	2	8	3	2	2	2	1	2	3	1	3	1	2	1	0	3	2
Seq201	CGCATGAGGGTCTGACGCTTGGGTATCGGC	30	0	2	3	5	3	0	0	3	3	3	3	2	0	1	1	1	3	3	5	0	0	1	5	2	0	3	7	1	0	2	2	1	2	4	2	3	2	2	2	5	2	0	1	6	0	0	1
Seq202	CGGCGGGTGGGTGGGTGGAGATTTACGTC	29	1	1	2	1	2	2	0	0	2	1	0	3	1	3	0	10	0	3	1	4	3	6	2	0	0	1	0	1	1	4	1	3	0	1	8	2	0	1	7	2	6	0	5	4	3	0	0
Seq203	GTGGGTGGGCGGGTGGATGTTGACCCCTG	29	4	4	0	2	1	2	3	2	2	2	0	5	2	1	0	3	0	1	0	2	1	2	3	0	1	1	3	4	2	1	6	2	0	1	7	1	1	3	5	3	1	4	0	3	2	1	0
Seq204	GCTAGGCCTCTACGCGGGTTCCGTCCGTTG	30	1	4	1	0	2	2	0	1	3	0	4	0	3	0	0	2	0	3	2	9	0	0	5	1	0	8	3	17	0	0	0	2	4	8	1	2	3	0	1	0	0	0	2	0	0	0	1
Seq205	GCTAGGCTTCTACGCGGGTTCCGTCCCTTG	30	0	4	5	0	4	2	0	0	5	0	2	2	2	3	1	0	0	5	2	0	0	2	3	1	2	5	3	5	5	0	0	1	0	5	0	0	4	0	3	0	0	3	4	5	2	5	0
Seq206	TCCGCGCCCTTCATGTGCTGCCTTTGTTTC	30	2	2	3	1	7	0	3	2	2	3	1	2	1	3	1	3	0	1	4	1	1	1	2	5	3	1	1	3	2	2	0	1	5	1	1	1	1	0	3	6	1	1	3	3	0	2	3
Seq207	CGGTGGGTGGGTGGGCGGAGATTTAACGTC	30	0	0	0	1	0	3	0	1	2	5	0	2	3	0	4	6	3	3	0	0	3	3	0	1	2	5	1	5	0	7	0	5	0	0	0	4	2	0	5	2	3	1	3	0	0	7	1
Seq208	TGGATGTGTGTGTTGTGTATTGCTCTGAT	29	3	1	0	2	1	2	2	5	1	0	2	5	0	2	1	5	1	1	2	1	1	4	7	1	1	0	2	1	0	5	2	2	1	3	3	0	0	4	6	2	3	0	2	0	4	3	1
Seq209	GGCCCACTTTTGCGCCTCCATGTGCTGTTC	30	1	0	2	0	3	2	0	0	5	3	4	1	2	0	5	1	2	2	8	5	0	3	3	2	1	3	3	1	1	1	0	1	3	2	0	3	1	2	1	5	2	1	1	3	4	0	2
Seq210	CGGCGGGTGGGAGGGTGGAGGTTATACGTG	30	0	2	0	0	2	4	0	2	2	0	1	2	3	6	0	3	4	1	4	4	0	2	3	2	7	2	1	0	4	3	3	2	0	3	3	0	0	0	5	4	0	1	2	5	0	2	0
Seq211	TCCGCGCCCTCCATGTGTTGCCTTTGTTTC	30	1	2	2	0	1	0	4	1	3	3	2	4	2	0	4	5	2	3	2	1	0	1	1	7	0	2	2	3	1	0	0	2	5	1	0	0	6	1	0	2	0	5	0	1	0	0	9
Seq212	GTGGGTGGGCGGGCGGATGTTGACCTCCTG	30	3	2	0	1	0	0	3	3	1	4	1	3	1	2	3	1	1	5	2	9	1	0	0	3	2	2	1	0	2	0	2	5	0	0	2	0	0	1	3	2	4	3	1	2	4	1	5
Seq213	GCGGTCCGTCCGAGCCAGGTTTCCTGATTG	30	2	4	1	2	2	0	0	0	0	2	7	1	0	1	4	2	5	1	2	0	6	2	2	0	3	5	0	1	5	0	1	0	4	2	0	2	0	10	2	4	4	3	0	0	1	0	0
Seq214	CGGCGGGTGGGTGGGTGGAGATTAACGTC	29	0	3	1	0	0	2	2	0	8	0	0	0	1	9	0	1	3	1	4	1	3	1	3	1	2	1	0	1	3	2	0	4	1	1	3	2	4	1	1	5	4	2	0	2	0	6	0
Seq215	GCCGTGGGTGGGAGGGTGGAACTATTCTGG	30	1	0	2	3	1	5	0	2	0	0	0	1	1	8	0	4	3	5	2	1	1	3	2	3	0	2	1	6	1	2	4	0	1	3	0	4	0	1	4	3	3	1	2	1	0	0	1
Seq216	TGGATGTGTGTGTGTGTAGTTGCTCTGAT	29	0	3	2	0	1	2	8	0	0	2	1	0	7	4	1	6	0	6	3	2	2	3	5	2	1	0	2	0	2	1	2	1	6	1	4	0	2	0	0	2	0	3	2	1	0	2	1
Seq217	GCTAGGCCTTTACGCGGGTTCCGTCCCTTG	30	0	2	1	1	3	1	0	2	5	7	0	4	0	1	2	4	1	4	1	6	0	0	4	0	3	0	1	6	0	1	0	0	2	8	0	1	4	0	4	1	2	1	2	3	2	1	2
Seq218	GGATCCTCGTTTTAGATGGTCAGTACTTCC	30	8	11	1	2	0	1	0	0	1	0	1	0	4	1	3	2	1	0	6	0	0	1	0	2	2	3	0	10	3	0	2	0	1	2	0	2	4	4	3	3	1	4	1	0	0	1	1
Seq219	GCGGGTGGGTGGGTGGTAAGCTGTGCCGAC	30	1	0	1	3	0	2	2	4	0	1	1	1	2	8	0	1	2	4	1	2	5	1	5	2	1	1	1	0	1	1	6	2	0	3	2	1	0	1	2	4	3	2	3	0	2	5	1
Seq220	GTGGGTGGGCGGGTGGATGTTGATCTCCTG	30	1	4	0	2	1	0	0	2	5	2	0	6	1	3	1	1	0	2	2	2	0	3	2	2	5	4	2	1	3	3	0	3	4	2	0	1	4	0	0	4	1	0	3	2	1	4	2
Seq221	GCGGTCCGCCCGAACCAGGTTTCCTGATTG	30	0	1	1	1	0	0	2	0	2	3	1	0	0	3	3	1	9	1	2	3	2	2	0	0	1	3	1	5	1	3	3	2	1	2	0	3	7	1	2	8	4	2	1	0	3	1	0
Seq222	TCCGCGCCCCCCATGTGCTGCCTTTGTTTC	30	0	2	1	0	9	1	1	0	2	4	1	5	2	2	0	2	1	3	5	1	0	2	2	2	1	4	1	2	5	2	0	0	2	1	2	1	0	1	3	3	1	1	2	1	0	0	3
Seq223	GCTAGGTCTCTACGCGGGTTCCGTCCCTTG	30	0	3	2	0	2	2	1	3	3	5	0	0	4	0	0	2	1	0	1	0	0	2	4	0	0	3	1	6	1	1	0	2	3	11	0	4	10	2	2	2	0	2	2	1	0	1	0
Seq224	GGCTATCTTGCGCCTCCATGTGCTGTGTTC	30	0	1	5	1	2	1	2	2	4	2	2	2	0	0	1	2	5	0	4	1	3	1	3	1	0	5	3	4	0	0	4	0	5	3	0	0	1	2	4	2	0	0	3	0	2	3	3
Seq225	GCATCGGTTATGCTCCAGGGTTTCCCGTCC	30	2	3	0	2	1	0	0	6	0	3	4	1	1	2	2	0	1	0	2	0	2	6	0	0	9	3	1	7	1	0	0	1	3	2	0	1	4	3	0	7	4	0	1	1	2	0	0
Seq226	GCGGTCCGTCCGAACCAGGTTTCCCGATTG	30	7	3	1	2	0	0	1	0	1	0	4	3	3	0	3	1	1	1	1	0	3	6	2	1	0	1	1	4	3	0	3	1	5	0	0	2	0	8	3	5	7	0	2	0	1	0	0
Seq227	GGCTATCTCGTGCCTCCATGTGCTGTGTTC	30	0	3	3	1	5	0	4	2	2	3	2	1	0	0	1	2	2	1	2	1	1	3	1	1	1	4	2	1	0	0	0	1	3	1	0	2	2	3	4	3	0	3	8	1	1	0	5
Seq228	CCTGTGGGCGGGTGGGTGGTTGGATTCTTG	30	1	1	1	0	0	4	1	3	0	2	0	3	3	0	0	2	1	2	0	2	2	3	2	5	4	2	0	6	4	0	2	2	0	2	2	2	1	4	5	5	0	1	0	4	0	3	0
Seq229	GCTAGGCCTCTGCGCGGGTTCCGTCCCTTG	30	0	4	4	1	0	2	3	0	7	2	1	1	1	0	0	3	0	7	0	0	0	3	4	0	5	3	1	2	0	0	0	5	1	7	1	0	4	2	1	1	3	2	1	2	0	0	4
Seq230	GGCCCACCTTCGCGCCTCCATGTGCTGTTC	30	2	3	1	1	3	2	6	2	0	3	0	8	0	0	2	1	0	0	4	5	4	2	0	4	2	1	1	0	1	1	0	0	0	3	1	0	1	3	6	2	0	3	0	3	0	1	2
Seq231	GAACGCACCCGCAGGGCTTGGTGTCTATGG	30	1	0	2	1	2	0	0	1	8	1	4	1	0	3	3	3	7	1	3	2	2	3	0	1	3	1	1	3	2	2	0	3	1	0	3	1	0	0	1	0	3	1	3	1	2	5	2
Seq232	GTGGGCGGGTGGGTGGTAAGTTGTGCCGAC	30	2	5	1	4	0	1	0	3	2	0	0	2	2	3	2	2	1	1	0	3	3	2	2	0	4	1	0	3	1	0	0	3	2	1	1	2	6	0	2	2	2	2	3	3	0	3	3
Seq233	CGCATGAGGGTCTGGCGCCCGGGTATTGGC	30	0	3	3	0	2	1	2	0	1	2	2	1	1	1	2	0	6	2	3	1	0	2	6	1	2	1	2	1	1	3	0	1	3	0	1	3	1	1	5	2	0	3	5	1	2	4	1
Seq234	CGGCGGGTGGGGGGGTGGAGATTATACGTG	30	2	2	2	3	0	0	1	0	3	1	0	1	0	2	0	7	0	1	1	4	2	3	1	2	1	1	2	1	8	3	0	3	4	1	1	0	0	3	1	5	4	0	2	3	3	2	0
Seq235	TCCGTGCCCTCCATGTGCTGCCTTTGTTTC	30	0	1	1	2	5	1	4	1	1	1	1	5	1	2	0	1	2	1	1	0	2	1	1	2	0	4	0	6	0	2	2	0	0	4	1	0	0	6	4	3	1	3	4	1	0	0	4
Seq236	CGCATGAGGGTCTGGCGCTTGGGTATCAGC	30	1	2	4	1	1	1	1	1	1	5	0	1	2	1	2	0	3	3	1	2	1	6	3	1	1	0	0	2	1	2	1	2	2	5	5	0	1	1	4	1	2	3	0	1	1	1	2
Seq237	TGGATGTGTGTGTTGTGGTAGTTGCTCTGAT	31	4	1	2	4	4	2	3	0	1	4	1	0	3	1	3	1	4	3	1	3	0	0	1	1	3	1	0	0	1	1	0	0	8	0	1	0	1	2	2	4	1	4	2	1	4	2	2
Seq238	CACCGAGTGTGGGTGGGGGGGGTGGTATTTG	31	1	0	3	2	1	4	0	0	2	1	0	1	0	3	0	3	2	4	1	1	0	2	6	2	3	0	0	1	2	0	0	6	1	1	4	2	2	1	4	5	0	2	3	2	1	6	0
Seq239	GCGGGTGGGTGGGTGGTGAGTTGTGCCGAC	30	3	1	0	4	0	0	0	0	5	0	0	1	0	5	1	0	3	3	0	1	1	1	7	2	2	0	1	1	3	1	0	3	2	2	0	3	1	0	7	3	2	2	1	3	2	1	1
Seq240	GCGGGTGGGTGGGTGGTAGGTTGTGCCGAC	30	1	1	3	3	2	0	2	3	4	2	0	0	1	1	1	1	0	3	0	5	2	1	5	5	6	2	1	2	1	0	2	3	0	1	0	1	0	2	3	5	2	0	1	1	4	1	1
Seq241	CCTAGGGAAAGTAGTGGGCCGTTATAATGG	30	1	1	0	4	2	3	1	4	10	0	0	2	0	1	1	1	2	7	0	0	1	0	2	2	1	3	1	0	1	2	0	2	2	5	1	0	1	2	3	0	1	7	1	2	0	3	1
Seq242	ACCGTGCCTCCATGTGCTGTTCCTTTTTGC	30	1	0	6	2	0	3	2	1	3	1	0	6	1	4	1	1	0	0	5	1	0	0	0	5	1	2	1	2	2	0	3	1	0	2	0	1	1	3	1	3	0	0	2	3	3	0	7
Seq243	CGCATGAGGGTCTGGCGCTCGGATATTGGC	30	2	2	1	1	1	3	1	2	1	1	0	3	0	1	4	0	2	8	2	1	2	0	4	1	0	1	1	3	3	2	1	3	1	3	1	1	4	4	3	1	1	1	2	2	0	1	1
Seq244	GTGGGTGGGTGGGTGGTAAGCTGTGCCGAC	30	0	1	0	2	2	0	2	5	3	1	0	2	1	1	0	1	0	5	1	0	3	5	3	2	1	4	0	2	2	2	3	3	0	1	2	2	0	3	6	5	1	1	2	1	1	3	0
Seq245	GGCTATCTCGCGCCTCCATGTGCCGTGTTC	30	1	2	6	2	1	0	2	0	3	2	1	1	0	3	0	5	0	4	1	1	2	1	3	4	0	1	3	2	0	0	3	0	1	3	0	0	0	2	1	4	0	4	0	5	1	0	5
Seq246	CAGAAATTCGGCCGAATAGACACGTACCGG	30	1	1	0	3	3	1	0	0	2	3	1	1	2	3	1	5	2	1	5	2	0	0	3	7	0	1	1	1	0	0	0	1	0	9	2	2	3	2	7	0	1	0	0	3	2	0	2
Seq247	GGACCTCCGTCTCGTGAGTCAGTATTCAAC	30	3	0	0	2	3	1	0	1	0	1	7	1	3	2	5	4	1	0	2	0	0	0	0	0	1	0	0	5	4	1	0	0	4	2	0	2	3	4	1	6	2	1	1	0	2	1	4
Seq248	ACGGTAACGGCGTGTGTGTGTCCTACGATC	30	3	4	5	1	4	2	2	0	1	2	2	1	0	1	5	4	1	2	3	0	0	0	6	0	2	1	4	0	0	1	0	0	3	1	1	4	1	2	3	0	0	1	0	1	0	2	6
Seq249	CGCGGGTATCTTCTGGGAGTCTGTCTTTGC	30	0	2	0	1	0	3	0	1	8	0	2	2	0	2	1	6	1	0	1	2	1	0	2	2	3	2	4	2	0	0	2	1	2	4	4	2	4	0	3	0	0	0	3	2	2	0	6
Seq250	CAGAAATACGGCCGAATAGTCACGTACCGG	30	0	2	2	3	0	2	0	1	4	2	2	2	1	1	1	3	2	3	0	1	0	1	2	1	1	2	1	2	0	0	0	8	1	2	2	5	2	1	6	2	0	0	4	1	1	4	0
Seq251	GTGTCCCGTCCGAACCAGGTTCCCTGAAGG	30	2	2	1	5	0	1	0	1	1	4	3	1	1	0	5	1	0	0	4	0	1	0	2	0	3	1	2	2	3	0	0	0	7	1	0	0	3	6	3	5	3	3	0	1	2	0	2
Seq252	CAGAAATTCGGCCGAATAATCACGTACCGG	30	0	4	1	2	3	2	0	2	7	4	0	1	1	1	2	8	1	4	2	0	3	0	2	1	0	1	2	1	1	0	4	2	1	4	1	1	0	1	6	0	1	3	0	1	0	2	0
Seq253	GAACGCACTCGCAGGGCTTGGTGCCTATGG	30	1	1	0	0	0	1	0	2	3	0	3	2	1	3	5	2	2	3	0	0	0	6	0	0	1	1	4	1	2	2	4	0	1	0	1	3	2	2	1	4	0	2	3	0	2	7	4
Seq254	GCGGTCCGTTCGAACCAGGTTTCCTGATTG	30	1	0	1	4	0	2	1	3	1	1	3	4	0	1	2	1	2	0	0	0	5	5	0	0	4	2	0	8	4	1	0	0	0	2	0	1	4	2	1	5	4	1	1	2	2	0	0
Seq255	CGCATGAGGGTCTGGCGCTCGGGCATTGGC	30	1	3	5	1	0	1	0	2	2	1	1	0	1	2	2	4	0	3	0	2	2	2	6	0	0	4	1	2	0	1	3	1	1	4	1	1	0	5	3	3	4	0	1	1	0	0	4
Seq256	CAGAAATCCGGCCGAATAGTCACGTACCGG	30	0	2	0	1	3	2	2	1	7	1	0	2	1	1	1	0	0	3	1	3	2	1	2	2	0	3	2	2	1	1	1	2	4	10	4	0	2	1	1	0	0	2	1	3	0	0	1
Seq257	GTGGGTGGGTGGGTGGTAAGTGTGCCGAC	29	3	0	1	3	0	5	1	1	0	0	3	3	0	3	0	0	0	0	2	5	1	3	2	2	0	3	0	2	1	1	2	2	0	1	0	3	6	0	4	5	0	1	0	7	1	4	2
Seq258	CAGAAATTCGGCCTAATAGTCACGTACCGG	30	1	1	2	3	1	3	3	0	0	0	1	3	2	3	0	2	0	5	1	5	1	0	0	3	2	0	2	2	1	1	2	3	2	5	0	5	0	0	1	2	0	0	4	3	1	3	1
Seq259	GGAGCTGTGGGTGGGTGGGTGGTTGCTGCC	30	0	3	0	3	0	3	1	2	0	1	0	4	4	0	0	1	1	3	5	4	1	1	1	1	7	1	0	0	0	0	1	3	1	3	0	1	2	1	4	0	1	1	7	2	2	2	2
Seq260	CTTGCGGGCGGGTGGGTGGTTGGATTCTTG	30	2	1	1	0	2	1	1	0	2	0	0	1	1	1	0	2	4	5	3	4	1	1	3	2	9	3	0	0	2	0	4	3	3	0	5	0	0	0	2	4	2	1	0	1	3	2	0
Seq261	CGGCGGGTGGGAGGGCGGAGATTATACGTG	30	1	7	1	2	0	2	0	1	2	1	3	1	0	2	0	6	3	1	1	4	0	0	0	4	2	0	1	6	2	5	4	4	1	1	2	1	0	0	2	1	1	1	1	1	2	0	0
Seq262	GCGGCCCGTCCGAACCAGGTTTCCTGATTG	30	7	0	0	2	2	0	1	3	1	5	1	0	3	1	7	5	0	0	0	0	0	2	3	0	3	1	2	0	1	1	2	0	0	1	0	2	4	0	0	7	6	0	6	0	0	0	1
Seq263	GAACGCACTCGCAGGGCTTGGTGTCTTGG	29	2	0	0	0	0	0	1	0	2	1	5	0	0	1	6	3	3	1	4	2	1	1	0	0	2	1	3	0	0	1	0	8	7	2	2	2	1	0	0	0	1	4	4	0	0	8	2
Seq264	TCCGCGCCCTCCATGTGCCGCCTTTGTTTC	30	2	1	4	3	1	2	2	0	3	4	1	3	1	0	1	1	2	0	3	1	4	2	1	6	0	1	1	2	0	0	1	1	0	1	0	0	0	3	6	3	1	2	1	2	0	2	4
Seq265	GGATCCTCGTTTCAGATGGTCAGTATTTCC	30	1	2	1	4	0	1	0	1	2	5	1	1	1	1	4	2	4	0	3	1	1	1	0	0	1	2	0	2	0	3	0	1	2	2	0	2	6	4	2	5	0	4	2	0	1	0	1
Seq266	CGCATAAGGGTCTGGCGCTCGGGTATTGGC	30	0	6	0	3	4	0	0	2	5	4	2	1	3	1	1	1	2	4	2	0	0	2	1	2	0	2	1	2	1	0	1	0	1	1	0	2	0	1	2	4	0	2	0	9	0	1	1
Seq267	GTGGGTGGGTGGGTGGTAGTTGTGCCGAC	29	1	0	0	2	1	2	0	4	2	1	1	3	2	1	1	3	3	4	1	3	1	0	3	2	3	1	2	1	1	2	1	3	0	1	4	2	3	1	2	1	2	1	0	0	1	2	1
Seq268	GCGGTCCGTCCGAGCCAGGTCTCCTGATTG	30	2	0	1	4	1	1	0	0	0	7	1	0	1	1	1	2	1	1	3	0	2	3	1	0	5	0	0	2	7	1	3	0	1	0	0	3	3	1	5	2	4	0	5	0	2	0	2
Seq269	GCGGTCCGTCCGAACCAGGCTTCCTGATTG	30	3	0	1	1	1	1	0	1	3	0	3	0	1	2	4	2	5	0	2	2	1	2	0	0	2	1	0	5	4	2	2	0	0	2	0	2	2	4	3	1	3	1	5	1	5	0	0
Seq270	GCGGGTGGGCGGGTGGTAAGTTGTGCCGAC	30	2	4	2	4	0	2	1	1	2	0	0	3	2	3	1	1	2	2	2	1	1	2	1	1	0	2	0	0	1	2	2	1	1	8	3	2	1	0	3	0	2	1	4	1	1	2	2
Seq271	GTGGGTGGGCGGGTGGACGTTGACCTCCTG	30	2	3	3	0	0	2	0	2	2	2	0	0	0	4	3	1	1	1	0	5	0	1	0	2	2	0	0	1	2	4	3	0	4	0	2	1	2	1	3	3	2	0	1	2	4	2	2
Seq272	GTGGGTGGGCGGGTGGATGTGGACCTCCTG	30	0	0	0	0	0	0	0	0	74	1	0	0	0	0	0	0	0	0	0	2	0	0	0	0	0	0	0	0	1	0	1	0	0	0	0	0	0	0	0	0	0	1	0	0	0	0	0
Seq273	CGCATGGGGTCTGGCGCTCGGGTATTGGC	29	2	2	3	1	1	0	1	5	1	5	1	1	1	0	1	1	2	2	2	1	1	0	4	6	3	2	1	0	2	2	0	2	2	0	1	0	5	0	4	2	0	3	1	3	0	0	2
Seq274	CGCATGAGGGTCTGGCGCTCGGGTACTGGC	30	2	3	5	1	1	5	0	0	1	4	1	1	2	3	0	5	2	1	4	2	1	3	2	1	1	0	1	0	1	0	4	0	2	3	0	0	2	4	3	3	2	0	0	0	0	1	2
Seq275	CGGCGGGCGGGAGGGTGGAGATTATACGTG	30	1	1	1	0	0	1	2	1	1	3	1	0	2	2	0	0	1	0	1	3	2	3	2	4	3	0	1	0	2	0	3	3	2	0	3	0	0	3	2	6	6	2	2	2	2	1	4
Seq276	GCGGGTGGGTGGGTGGTAAGTGTGCCGAC	29	1	0	0	1	1	1	0	2	4	3	0	0	0	4	3	2	0	1	3	3	2	1	0	0	1	2	2	2	0	2	2	0	1	3	2	1	0	0	4	3	4	1	3	6	3	3	0
Seq277	CGCGGGTATTCTCTGGGAGTCTGTCTTTGC	30	1	3	0	1	1	3	0	0	4	0	1	3	0	1	1	11	0	0	2	4	0	1	2	2	2	1	2	3	0	1	5	3	0	4	1	0	0	0	5	2	0	3	1	5	0	0	0
Seq278	CGGCGGGCGGGTGGGTGGAGATTTAACGTC	30	0	1	1	2	1	1	1	2	2	0	0	2	1	4	1	7	0	2	0	3	1	0	0	3	0	0	3	2	3	0	0	4	1	2	2	0	3	0	1	6	1	0	1	0	5	3	0
Seq279	TGGATGTGTGTGTTGTGTGTTGCTCTGAT	29	1	0	2	1	3	1	2	1	2	5	1	1	5	2	1	1	1	2	3	5	5	2	2	1	0	1	1	0	4	2	1	0	0	2	2	2	0	1	3	0	0	0	3	0	1	1	1
Seq280	GGCCCACTTTCGCGCCTCTATGTGCTGTTC	30	2	5	0	0	4	0	3	0	2	1	1	2	1	1	3	1	1	1	2	1	0	3	0	6	3	1	3	1	1	1	0	1	1	0	0	1	2	4	0	7	2	0	1	3	0	1	6
Seq281	TCCGCGCCCTCCATGTGCTGCCCTTGTTTC	30	0	0	6	1	1	0	2	0	4	3	0	7	1	0	1	2	2	2	3	0	0	1	2	5	1	7	3	0	1	0	0	0	0	1	0	0	1	1	2	1	1	4	1	2	0	3	5
Seq282	TCCGCGCCCTCCACGTGCTGCCTTTGTTTC	30	0	3	0	0	4	0	3	1	3	3	1	4	1	4	2	1	1	1	5	0	0	2	2	1	1	3	2	1	2	0	0	0	6	3	0	0	1	0	4	2	4	4	0	2	1	0	1
Seq283	GCGGTCTGTCCGAACCAGGTCTCCTGATTG	30	4	3	2	0	4	0	1	0	1	1	4	0	2	2	7	3	0	0	0	0	0	2	0	2	4	2	0	2	3	1	0	1	6	0	0	2	5	4	1	2	4	0	1	0	0	0	0
Seq284	GAACGCACTCGCAGGGCTTGGTGTCCATGG	30	0	1	0	2	0	0	1	2	1	0	3	2	3	1	2	0	4	0	8	2	4	3	0	0	2	0	3	1	3	3	1	1	3	3	0	1	1	1	2	0	1	3	3	2	1	2	0
Seq285	GGACCTCCGTTTCGCGAGTCAGTATTCAAC	30	2	2	0	3	4	0	0	1	1	0	4	0	3	1	1	0	0	0	2	0	0	1	0	0	2	0	4	7	3	1	1	0	5	2	0	5	8	2	5	0	3	1	1	1	1	1	0
Seq286	GCTGTGGGCCCTTCGGGTATCCTTGGGTTC	30	1	0	8	0	2	3	2	1	2	8	0	1	0	0	2	1	2	3	3	2	0	2	1	1	1	5	1	0	0	3	0	3	2	2	2	2	0	0	2	1	0	0	2	3	0	1	2
Seq287	CGCATGAGGATCTGGCGCTCGGGTATTGGC	30	3	3	1	2	1	0	1	1	2	1	2	1	0	3	0	2	0	4	1	2	0	2	4	3	0	0	2	2	1	0	0	5	5	4	0	0	0	0	2	2	4	0	3	3	0	3	2
Seq288	CGCATGAGGGTCTGGCGCTTAGGTATCGGC	30	3	1	3	1	1	0	2	2	1	4	3	2	0	1	3	1	4	0	2	1	0	1	1	2	1	1	2	1	2	1	0	0	2	1	1	1	3	1	2	5	1	4	3	3	0	1	3
Seq289	TCCGCGCCCTCCGTGTGCTGCCTTTGTTTC	30	0	3	2	1	2	1	2	2	0	3	0	1	1	0	2	1	3	0	1	2	1	2	3	2	2	1	2	0	0	3	4	0	4	2	4	0	2	1	3	2	0	2	1	2	1	1	4
Seq290	GCTAGGCCTCTACGCGAGTTCCGTCCCTTG	30	1	0	3	1	2	3	0	1	6	0	2	0	6	1	1	0	2	1	0	3	0	0	4	1	1	4	1	4	1	1	0	0	2	8	0	1	2	0	0	0	0	2	2	5	0	1	3
Seq291	CGCATGAGGGTCTGGCACTTGGGTATCGGC	30	1	3	3	1	2	2	1	2	1	4	1	0	1	3	2	0	4	5	1	1	1	1	3	4	1	1	1	2	2	1	0	0	4	0	0	1	0	4	0	3	3	1	0	3	0	1	3
Seq292	GGATCCCCGTTTTGCTGGTCAGTATTCTGC	30	5	2	0	3	1	0	3	3	0	1	4	0	3	2	3	0	2	0	2	0	1	4	0	1	1	1	1	5	1	1	2	0	2	0	0	2	6	0	1	0	5	1	0	1	3	1	2
Seq293	GTGCTCCGTCCGAACCAGGTTCCCTGAAGG	30	2	1	1	2	0	0	0	1	0	3	1	1	0	2	2	5	4	0	2	2	3	2	1	0	0	0	0	3	7	0	0	0	0	0	0	1	6	1	3	9	8	1	1	0	0	1	1
Seq294	CGCATGAGGGTCTGGCGCTCGAGTATTGGC	30	0	0	3	0	1	2	2	0	3	2	0	1	0	2	1	0	2	2	1	6	1	2	1	1	3	2	3	1	2	0	0	1	1	2	1	1	2	0	8	4	0	5	2	2	0	0	4
Seq295	TCCGCGCCCTCCATGTGCTGGCTTTGTTTC	30	1	2	2	1	5	1	2	1	3	4	2	3	1	1	0	2	0	0	7	1	0	1	2	1	0	3	1	2	2	0	0	0	2	1	0	1	1	5	0	6	1	0	1	3	0	0	3
Seq296	CGCATAAGGGTCTGGCGCTTGGGTATCGGC	30	1	2	0	1	1	4	2	1	2	4	1	1	3	0	0	2	2	2	1	0	1	2	4	0	2	0	2	4	3	1	2	0	2	2	0	1	2	0	2	3	1	0	1	5	2	0	5
Seq297	CGCATGAGGGTCTGGCGCTTGGATATCGGC	30	3	3	0	2	1	1	0	2	2	6	1	5	1	1	1	2	1	1	2	0	0	0	3	0	1	0	2	3	1	3	1	0	1	1	2	8	0	4	0	1	0	0	2	3	2	3	1
Seq298	CGCATGAGGGTCTGGCGCTTGAGTATCGGC	30	0	9	3	1	1	3	0	1	1	3	1	3	0	2	2	1	5	3	1	2	1	0	2	1	0	3	3	2	0	0	2	1	4	2	0	0	2	1	1	0	2	0	0	1	0	3	1
Seq299	GTGGGTGGGCGGGTGGATGTTGACCCCCTG	30	2	1	0	1	2	1	0	1	3	2	0	3	2	0	0	2	0	4	2	4	4	1	2	0	1	2	0	2	2	0	0	0	0	3	1	4	1	3	2	0	0	5	2	3	1	3	1
Seq300	GCGGTCCGTCTGAACCAGGTCTCCTGATTG	30	1	3	0	0	5	0	1	1	0	2	4	1	1	5	2	0	0	0	4	0	2	3	0	2	1	2	1	5	0	2	0	0	0	1	0	4	1	1	1	4	8	0	3	0	2	0	2
Seq301	GCGGTCCGTCCGAACTAGGTTTCCTGATTG	30	0	2	2	0	1	0	1	0	0	5	2	2	0	1	3	0	1	0	1	1	0	3	0	0	2	1	1	3	0	0	2	0	3	4	1	2	9	6	2	5	1	2	0	0	2	0	1
Seq302	TGGATGTGTGTGTTGTGAGTTGCTCTGAT	29	2	1	1	2	1	0	2	4	4	0	0	1	2	0	0	1	0	1	3	1	6	0	3	1	3	1	2	3	1	5	0	3	0	0	2	1	2	0	4	2	2	1	2	0	2	4	0
Seq303	CGGCGGGTGGGAGGGTGGAGATTATCGTG	29	1	3	0	1	1	2	0	3	5	2	0	4	2	3	0	1	1	1	0	0	1	0	2	4	3	2	1	0	4	2	2	0	1	1	0	1	1	2	2	5	0	1	2	1	0	0	0
Seq304	GCGGTCCGTCCGAACTAGGTCTCCTGATTG	30	3	0	1	3	2	1	1	0	2	4	5	2	0	1	5	0	1	1	2	0	1	3	2	0	0	2	3	2	0	2	0	0	2	0	1	1	3	1	4	3	2	0	4	0	2	0	1
Seq305	GAACGCACTCGCAGGGTTTGGTGTCTATGG	30	2	1	1	3	2	0	0	1	0	1	4	2	0	0	1	0	2	3	4	1	0	1	0	0	0	3	1	2	2	1	0	0	2	2	1	1	1	0	0	0	1	8	2	0	4	6	7
Seq306	CGGCTAGGGACGAGGGGTCCGTTATAATG	29	0	3	0	1	3	6	0	0	1	0	0	7	3	0	1	0	0	0	2	5	0	0	4	8	0	1	0	0	1	3	0	4	0	0	1	0	0	0	2	1	0	3	0	5	0	8	0
Seq307	GGCTATCCCGCGCCTCCATGTGCTGTGTTC	30	1	0	3	1	5	1	4	0	1	0	2	2	0	0	2	2	3	0	6	3	2	3	0	2	1	3	4	0	0	1	0	0	1	2	0	1	1	1	1	3	3	2	1	0	0	1	5
Seq308	GTGGGTGGGCGGGTGGATGCTGACCTCCTG	30	1	0	2	0	4	1	0	0	1	3	0	0	0	0	0	1	1	2	4	6	1	2	2	0	0	0	0	0	1	0	4	1	0	1	0	0	3	4	8	3	5	0	2	3	2	2	3
Seq309	CGCATGAAGGTCTGGCGCTTGGGTATCGGC	30	0	1	1	1	1	4	2	0	4	5	0	1	0	0	0	0	1	3	1	1	1	0	2	2	2	2	0	0	6	1	1	0	2	1	1	3	1	0	8	1	2	3	6	0	1	1	0
Seq310	GCGGGTGGGTGGGTGGTAAGTTGTGCGAC	29	1	0	1	0	3	1	2	0	6	0	0	2	0	2	0	1	0	5	0	2	3	3	2	2	3	1	1	0	5	1	2	1	1	1	2	0	1	2	2	1	2	3	0	2	6	1	0
Seq311	GGCTATCTCGCGCCTTCATGTGCTGTGTTC	30	0	1	6	2	1	0	1	0	3	3	0	6	1	3	0	1	0	4	3	2	1	3	2	2	1	0	5	2	1	0	1	0	1	0	0	1	1	1	4	0	0	1	2	1	2	2	1
Seq312	GTGGGTGGGTGGGTGGTAAGTTGGCCGAC	29	1	1	1	2	1	2	1	1	1	2	0	2	2	2	0	0	0	1	1	4	1	1	4	1	3	0	1	0	1	1	3	0	1	2	3	1	6	1	0	2	4	3	1	0	4	3	0
Seq313	GCTGTGGGCCCTTTAGGTATCCTTGGGTTC	30	2	6	4	2	1	2	0	2	1	1	0	5	1	0	0	0	2	0	0	2	1	2	1	1	0	4	4	0	3	1	1	1	2	1	1	0	2	1	0	5	1	0	1	2	0	0	5
Seq314	GGCTATCTCGCGCCTCCATGTGGTGTGTTC	30	1	2	0	0	3	0	3	0	3	2	0	1	1	1	0	3	0	3	4	0	2	1	2	2	2	1	6	1	0	0	2	0	0	3	1	2	0	4	1	4	3	0	2	1	0	0	5
Seq315	GAACGCACTCGCAGGGCTTGGTGTCTGTGG	30	1	1	0	0	0	1	1	0	3	0	10	1	0	1	0	0	4	2	5	0	0	0	0	1	0	0	2	11	0	0	0	0	9	0	0	0	0	0	0	0	0	6	7	0	0	2	4
Seq316	GGCTATCTCGCGCCTCTATGTGCTGTGTTC	30	0	2	1	2	3	0	8	0	1	1	2	2	1	1	2	2	0	2	3	2	0	0	5	1	0	1	2	2	0	4	2	0	1	3	0	0	1	2	0	1	0	0	1	2	0	0	3
Seq317	GCTGAGGGCGGGTGGGCGGCACATTCGATG	30	1	5	0	2	0	0	0	1	2	2	0	5	1	0	1	0	0	5	1	1	3	1	0	6	1	3	0	1	3	3	0	4	2	1	0	2	0	1	3	1	0	3	2	0	2	1	2
Seq318	ATGGTAACGGCGTGTGAGTGTCCTACGATC	30	0	4	6	1	2	0	1	0	0	5	2	2	0	0	0	0	4	0	0	0	1	6	0	2	1	1	1	1	2	0	2	0	5	4	1	1	0	4	1	0	1	1	1	0	0	1	4
Seq319	GTGGGTGGGCGGGTGGATGTCGACCTCCTG	30	2	2	4	4	0	1	1	0	1	0	0	2	1	0	0	2	0	2	1	3	1	0	4	0	3	5	0	1	2	1	1	0	4	2	1	1	1	3	3	1	1	2	0	4	1	0	1
Seq320	CGCATGAGGGTCTGGCACTCGGGTATTGGC	30	0	2	4	1	1	2	0	1	4	1	1	1	2	4	1	2	0	1	0	1	1	1	4	1	1	3	3	3	0	2	4	4	2	0	2	0	0	0	1	2	0	2	1	0	0	1	2
Seq321	GCTAGGCCTCCACGCGGGTTCCGTCCCTTG	30	0	1	2	3	5	2	0	0	9	1	4	1	0	4	0	0	0	1	3	2	0	1	1	3	1	0	1	2	0	2	0	0	0	4	0	2	5	1	5	0	0	2	0	1	2	0	0
Seq322	TGGATGTGTGTGTTGTGTAGTTACTCTGAT	30	0	0	1	1	2	2	0	4	3	1	1	4	4	1	1	3	2	3	0	2	5	1	2	0	0	1	1	3	0	1	1	0	5	0	0	2	1	3	2	2	0	0	1	0	2	0	0
Seq323	CGCATGAGAGTCTGGCGCTTGGGTATCGGC	30	1	1	3	3	0	2	1	3	0	4	4	2	2	2	2	2	4	5	1	0	1	3	1	0	0	0	0	0	2	0	0	1	1	2	2	1	1	0	3	1	2	1	0	1	1	1	2
Seq324	GCGGGTGGGTGGGTGGTAAGTTGTCCGAC	29	2	1	0	2	0	0	0	4	0	0	2	3	0	2	2	4	4	1	0	0	1	0	2	3	0	4	1	2	1	0	2	2	0	0	3	2	1	2	3	3	0	1	5	1	0	3	0
Seq325	GCTAGACCTCTACGCGGGTTCCGTCCCTTG	30	2	3	0	2	5	5	0	0	13	2	1	1	0	0	0	2	1	0	0	0	0	1	1	0	1	0	1	5	0	0	0	1	4	6	0	0	1	0	2	2	1	1	6	0	1	0	0
Seq326	GAATGCACTCGCAGGGCTTGGTGTCTATGG	30	2	0	0	2	0	0	0	1	1	2	1	2	0	0	0	0	1	1	1	2	1	0	1	3	1	2	2	1	3	0	0	3	4	3	0	3	4	1	2	0	3	3	6	1	1	4	2
Seq327	GAACGCACTCGCAGGGCTTGGCGTCTATGG	30	0	0	2	0	2	0	0	0	3	1	4	2	0	1	0	2	1	4	5	1	1	4	0	4	2	0	3	3	0	1	1	0	2	2	1	4	1	1	0	0	1	1	0	0	0	5	4
Seq328	CGCATGGGGTCTGGCGCTTGGGTATCGGC	29	1	1	3	0	1	3	3	0	2	2	0	0	1	0	1	0	1	2	5	1	0	4	2	5	0	2	1	0	0	1	5	2	1	1	1	1	1	0	0	5	0	2	4	0	2	0	0
Seq329	GTGCCCCGTCCGAACCAGGTTCCCTGGAGG	30	0	5	0	1	0	0	1	0	0	2	0	1	1	3	3	0	3	0	0	0	4	7	0	0	1	0	1	3	1	0	2	0	3	0	0	2	8	1	2	4	7	2	0	0	1	1	0
Seq330	TCCGCGCCTCCATGTGCTGCCTTTGTTTC	29	3	3	5	0	1	0	2	1	3	6	3	0	4	1	0	0	0	1	5	1	0	2	2	2	0	2	1	2	0	0	0	0	2	2	0	1	0	1	3	1	0	2	0	0	0	1	5
Seq331	GCGGTCCGTTCGAACCAGGTCTCCTGATTG	30	3	1	5	0	1	0	1	0	0	2	4	2	0	1	2	1	3	0	0	0	1	5	2	1	1	1	2	5	1	0	1	0	1	0	0	1	5	2	2	3	0	2	3	0	2	0	1
Seq332	GCGGGTGGGTGGGTGGCAAGTTGTGCCGAC	30	3	1	0	1	0	0	1	2	2	1	1	1	0	0	2	2	2	0	0	3	1	2	3	2	2	3	1	4	3	4	0	2	1	1	1	0	2	0	3	2	1	2	0	0	0	4	1
Seq333	GCTGTGGGCCCTCCAGGTATCCTTGGGTTC	30	1	3	3	2	2	3	1	0	0	4	0	1	0	1	1	5	3	0	4	2	3	1	0	0	2	6	0	0	0	0	1	1	2	1	0	1	0	0	0	2	1	0	1	5	0	1	5
Seq334	GAACGCACTCACAGGGCTTGGTGTCTATGG	30	1	0	0	3	0	0	2	0	2	1	5	2	2	0	1	3	2	1	2	3	2	4	0	1	3	0	1	5	2	0	0	0	1	0	0	3	0	0	0	1	1	1	1	1	0	5	3
Seq335	GGCTATCTCGCGTCTCCATGTGCTGTGTTC	30	2	3	2	0	1	0	3	1	0	7	0	1	0	2	1	0	1	1	0	1	1	2	0	6	0	4	1	1	0	1	0	0	3	3	0	0	3	1	1	2	1	1	3	1	3	0	4
Seq336	CAGTAATTCGGCCGAATAGTCACGTACCGG	30	0	2	2	1	1	2	1	0	2	1	0	1	1	0	0	1	3	2	0	4	2	0	1	1	2	1	2	0	4	0	3	4	2	5	3	2	0	1	4	0	0	0	3	1	0	2	0
Seq337	GCGGTCCGTCCGAACCAGGTCCCCTGATTG	30	7	1	1	0	1	1	0	0	1	0	1	0	1	1	5	4	2	0	1	0	3	3	0	0	2	0	0	2	5	0	1	1	0	1	0	2	3	1	2	3	3	3	1	0	0	0	1
Seq338	GCGGTCCGTCCGAACCAGGCCTCCTGATTG	30	1	1	0	0	0	0	2	0	0	4	6	1	0	4	2	2	0	2	2	0	1	1	0	0	3	0	3	4	2	1	1	0	6	1	0	4	1	2	0	0	3	1	1	0	1	0	4
Seq339	ACCGCGCCTCCATGTGTTGTTCCTTTTTGC	30	2	0	2	0	3	0	3	1	1	0	1	1	1	0	2	4	2	0	1	0	0	1	5	2	3	1	4	4	0	1	0	1	3	0	0	1	0	2	1	6	1	2	0	0	2	0	2
Seq340	GGCCCACTTTCGCGCCTCCATGTGCCGTTC	30	1	3	2	0	1	0	4	1	3	3	0	1	1	3	1	1	2	3	5	2	0	0	2	1	2	3	0	0	0	1	3	0	0	0	0	2	2	2	1	1	1	0	3	4	0	0	0
Seq341	CGGTGGGTGGGTGGGTGGAGATTTAACGTC	30	2	2	2	1	2	2	0	2	2	0	0	0	0	3	1	2	1	1	3	3	3	3	0	2	3	0	0	0	3	1	0	1	2	3	2	0	3	1	1	1	0	2	1	0	1	4	0
Seq342	CGCGGGTATCCTCTGGGTGTCTGTCTTTGC	30	1	1	0	2	0	2	0	0	3	2	0	3	0	2	2	8	2	1	2	0	1	0	0	0	4	0	0	1	0	0	2	4	0	2	0	1	4	0	7	0	1	2	0	4	0	0	0
Seq343	TCCGCGCCCTCCATGTGCTGCCTTGTTTC	29	0	0	2	1	2	1	7	0	0	2	1	4	0	1	1	0	1	3	5	0	1	2	0	1	1	2	5	1	2	0	1	3	1	3	1	0	0	1	2	0	0	1	3	1	1	1	1
Seq344	CAGAAATTCGGCCGAATAGTCACGTACGGG	30	0	3	0	1	1	0	0	1	2	1	1	3	0	4	1	4	0	0	1	3	1	0	2	3	1	1	2	3	0	3	1	5	0	4	0	2	0	1	1	2	2	1	0	1	0	1	1
Seq345	GCGGTCCGTCCGAACCAGGTTCCCTGATTG	30	3	0	1	2	1	0	1	1	0	1	1	2	2	2	3	3	0	1	1	0	0	3	0	0	1	1	0	3	2	0	0	0	3	0	0	2	2	3	3	0	6	1	1	1	6	1	0
Seq346	GGCCCACTTTCGCGCCCCCATGTGCTGTTC	30	1	3	1	2	6	2	3	1	3	4	1	4	1	1	0	0	2	1	1	0	2	2	1	1	0	1	2	1	0	0	1	1	3	1	0	0	0	1	0	1	1	3	0	2	0	0	3
Seq347	GCGGGTGGGTGGGTGGTAAGTTGGCCGAC	29	2	3	2	1	0	6	0	2	6	0	0	2	0	3	1	0	1	0	0	2	1	1	0	2	2	0	0	1	2	1	0	1	1	3	0	0	2	0	5	2	0	0	2	2	2	3	0
Seq348	GTGGGTGGGTGGGTGGTAAGTTGTACCGAC	30	3	2	0	1	1	0	1	3	0	1	0	2	2	1	0	6	0	1	0	4	2	1	1	0	0	1	0	0	3	1	4	1	0	1	0	1	1	0	8	1	0	1	1	2	1	5	0
Seq349	ACGGTAACAGCGTGTGAGTGTCCTACGATC	30	0	2	2	1	5	0	4	1	0	1	2	0	0	4	2	4	2	0	2	0	0	5	1	1	1	1	1	0	3	1	1	2	0	1	0	1	0	1	3	2	1	0	1	0	1	0	2
Seq350	TGGATGTGTGTGTTGTGTAATTGCTCTGAT	30	5	2	0	0	0	0	3	1	0	0	1	0	3	0	3	1	0	0	1	1	4	3	4	1	3	0	0	0	0	2	2	2	2	1	3	2	2	0	1	1	0	0	4	0	1	1	1
Seq351	CCTGCGGGCGGGTGGGTGGCTGGATTCTTG	30	0	2	1	0	3	2	3	1	1	0	1	1	1	5	1	1	0	2	1	2	0	0	1	1	1	2	0	0	0	4	1	0	3	3	1	0	2	2	1	6	0	2	2	2	1	1	0
Seq352	ACTGCGCCTCCATGTGCTGTTCCTTTTTGC	30	0	0	2	0	3	0	0	0	2	5	1	1	1	0	2	0	0	0	2	3	4	1	2	0	1	2	1	0	0	0	3	1	1	2	0	0	0	2	0	11	0	2	1	1	0	0	6
Seq353	GGCCCACTTTCGTGCCTCCATGTGCTGTTC	30	0	1	2	1	1	0	3	1	0	0	2	8	0	1	0	1	0	0	0	1	1	2	3	0	0	3	2	3	1	0	2	2	1	1	0	3	1	3	5	1	0	1	2	2	0	1	2
Seq354	CGCGGGTATCCTCTGGGAGTCTGTCTTCGC	30	1	1	0	4	1	2	1	0	2	1	0	4	2	1	1	3	0	1	0	3	0	0	3	1	2	2	1	0	1	0	0	2	2	3	3	0	2	0	4	3	0	2	0	3	0	1	1
Seq355	ACCGCGCCTCCACGTGCTGTTCCTTTTTGC	30	0	4	3	1	2	0	3	0	1	4	1	3	0	0	2	0	3	1	0	0	0	1	5	5	0	7	2	0	1	0	0	0	2	0	0	0	2	3	1	2	0	2	0	1	0	1	2
Seq356	GGCCCACTTCCGCGCCTCCATGTGCTGTTC	30	1	0	4	1	2	1	0	0	3	2	3	4	1	1	0	2	2	0	2	1	0	3	4	1	0	0	0	0	0	0	2	1	2	0	0	3	0	1	2	6	0	0	1	4	0	0	1
Seq357	GAACACACTCGCAGGGCTTGGTGTCTATGG	30	0	0	0	0	1	0	0	0	5	0	3	1	0	1	0	0	1	4	7	3	0	2	1	0	2	0	3	2	2	0	1	1	5	4	0	5	0	0	1	0	1	1	0	0	1	4	1
Seq358	CGCGAGTATCCTCTGGGAGTCTGTCTTTGC	30	0	3	3	0	1	0	0	1	6	0	1	2	0	0	1	0	0	1	0	3	0	1	0	0	6	3	2	3	1	0	0	5	4	3	0	0	1	0	3	2	2	1	0	3	0	1	1
Seq359	GCGGTCCGTCCGAACCAGGTCTCCCGATTG	30	2	6	0	0	0	1	0	1	0	2	0	0	3	0	3	0	2	0	0	0	3	2	1	2	0	1	2	3	2	3	0	0	2	1	1	1	4	1	0	3	0	4	0	3	2	0	1
Seq360	GGATCCCCGTTTCGCTGGTCGGTATTCTGC	30	2	1	3	5	0	1	1	1	0	2	1	0	2	1	3	6	3	1	3	0	0	0	0	0	0	1	1	1	1	0	1	1	4	1	0	2	6	4	0	1	0	0	1	0	1	1	1
Seq361	ACCGCGCCCCCATGTGCTGTTCCTTTTTGC	30	1	0	0	1	1	3	0	1	0	4	2	2	1	0	1	0	2	0	2	1	2	1	3	1	0	1	2	2	1	0	3	3	3	2	0	1	0	3	2	4	0	0	0	2	0	2	1
Seq362	ACCGCGCCTCCATGTGCTGCTCCTTTTTGC	30	0	0	2	2	2	0	1	0	4	3	0	2	2	0	1	2	1	3	2	2	0	1	0	2	0	3	4	1	1	1	1	1	3	1	0	0	1	2	4	3	0	1	0	0	1	0	2
Seq363	GCTGTGGGCCCTTCAGGTATTCTTGGGTTC	30	2	0	1	0	2	0	2	2	1	1	0	1	1	1	1	0	3	1	4	2	0	1	0	2	0	0	2	0	1	2	0	2	1	1	0	2	1	3	3	9	0	0	4	2	1	0	1
Seq364	CCTGCGGGCGGGTGGGTGGTTGGACTCTTG	30	0	1	0	1	2	1	1	0	1	0	0	1	1	7	0	1	0	2	3	4	2	0	2	4	1	0	0	1	0	0	2	5	0	2	0	0	4	2	2	1	2	3	1	1	1	2	0
Seq365	ACGGTAACGGCGTATGAGTGTCCTACGATC	30	0	3	0	5	1	0	1	0	5	2	4	0	0	2	2	1	0	0	3	0	2	0	3	0	0	1	3	1	2	1	1	0	0	0	0	3	1	0	2	1	2	2	3	0	0	0	6
Seq366	GCTGTGGGCCCCTCAGGTATCCTTGGGTTC	30	0	1	3	1	3	1	0	0	1	1	3	2	1	0	2	2	0	2	2	1	1	1	1	3	1	0	2	0	0	1	1	0	2	1	0	1	2	1	2	3	2	3	2	3	0	1	1
Seq367	GTGGGTGGGTGGGTGGTAAGTCGTGCCGAC	30	0	1	1	0	0	0	1	0	2	0	2	0	2	0	0	3	2	0	1	5	0	0	3	2	1	0	0	1	2	6	0	2	1	2	0	1	0	1	3	3	2	3	2	0	1	2	2
Seq368	ACGGTAACGGCGTGTGAGTGTCCTACATC	29	0	0	1	0	2	1	1	0	0	1	0	1	0	1	2	2	4	1	4	0	2	4	2	0	1	0	1	3	0	0	1	1	5	1	1	0	1	3	2	2	0	3	0	2	0	1	2
Seq369	GGAGCCGTGGGGGGGTGGGTGGTTGCTGCC	30	1	0	0	4	0	4	0	1	0	1	1	3	0	2	2	1	0	2	1	1	1	1	0	1	4	0	0	0	3	2	0	2	0	4	1	3	0	1	2	1	3	2	0	3	1	0	2
Seq370	GCGGTCCGTCCGAACCGGGTTTCCTGATTG	30	3	4	3	1	0	1	0	2	1	1	1	0	0	1	3	0	2	0	0	0	0	1	0	0	3	4	1	0	0	2	0	2	0	4	0	4	5	2	0	5	4	2	0	0	1	0	0
Seq371	TCCGCGCCCTCCATGTGCTGCTTTGTTTC	29	1	0	2	0	0	0	1	0	1	2	0	0	2	0	2	0	3	2	2	0	0	1	2	1	0	1	1	0	1	1	7	1	2	1	2	3	0	5	0	3	4	0	0	1	1	1	4
Seq372	GGCTATCTCGCGCCTCCATGTGTTGTGTTC	30	0	1	0	3	3	0	4	0	3	0	4	1	0	0	1	3	1	2	4	1	0	4	0	0	0	0	2	0	4	0	1	0	0	0	0	1	0	1	1	2	0	1	1	2	1	0	5
Seq373	ACCGCGCTTCCATGTGCTGTTCCTTTTTGC	30	1	0	3	1	1	2	6	1	1	2	4	1	1	3	1	3	1	0	1	0	0	1	0	0	0	0	0	1	0	1	1	2	1	1	1	0	0	2	1	5	0	2	0	1	0	0	3
Seq374	GCCGTGGGTGGGGGGGTGGAACCATTCTGG	30	2	1	2	2	0	0	0	0	1	0	2	0	3	2	0	0	2	2	2	8	3	1	1	1	3	0	0	0	0	1	1	1	3	0	2	0	1	0	2	2	1	3	1	2	2	2	0
Seq375	TGGATGTGTGTGTTGTGTAGGTTGCTCTGAT	31	3	3	2	0	0	1	3	2	3	3	2	1	0	2	0	0	0	0	1	3	1	2	0	1	4	0	1	1	0	2	2	1	2	1	1	2	1	1	0	3	0	2	0	1	2	0	1
Seq376	GCGGTCCGCCCGAACCAGGTCTCCTGATTG	30	4	3	0	3	1	0	2	1	0	6	2	1	3	0	2	0	3	0	1	0	1	1	0	4	2	0	0	2	2	0	0	0	2	0	1	1	0	2	1	3	2	0	0	0	3	0	2
Seq377	GCCGTGGGTGGGAGGGTGGAGCCATTCTGG	30	1	2	0	1	2	2	0	4	0	1	0	1	1	1	1	2	0	1	0	3	0	1	1	2	1	1	0	0	2	2	3	2	1	3	0	5	1	1	1	0	0	2	4	1	1	1	0
Seq378	CGCGGGTATCCTCTGAGAGTCTGTCTTTGC	30	0	6	0	4	1	2	0	2	5	0	0	1	1	1	0	5	0	3	0	1	1	0	0	0	3	1	3	1	0	1	3	2	1	2	1	1	1	0	1	1	0	1	0	2	0	0	0
Seq379	CGCAGGAGGGTCTGGCGCTTGGGTATCGGC	30	0	0	1	0	0	0	42	0	1	1	0	2	0	1	0	0	1	2	0	0	0	0	0	0	0	0	1	0	0	0	1	0	0	0	0	0	0	1	2	0	4	0	1	0	1	0	0
Seq380	ACCGCGCCTCTATGTGCTGTTCCTTTTTGC	30	1	2	1	1	2	0	6	0	1	1	0	3	0	2	2	3	1	0	5	1	2	0	0	1	1	0	0	3	0	0	0	1	2	4	0	0	0	1	0	4	0	0	0	1	2	1	5
Seq381	CGCATGAGGGTCAGGCGCTCGGGTATTGGC	30	1	2	3	1	1	1	0	1	2	2	0	2	0	0	0	2	1	0	3	0	0	3	2	1	3	0	4	1	0	1	0	5	3	3	0	1	0	1	3	3	2	0	0	1	0	1	2
Seq382	CGTGGGTATCCTCTGGGAGTCTGTCTTTGC	30	0	4	0	0	0	2	2	0	0	3	0	3	0	2	5	0	2	4	0	0	0	0	2	3	0	0	1	0	0	0	3	0	3	5	4	0	1	4	0	2	0	4	0	1	0	0	2
Seq383	CCTGCGGGCGGGTGGGTGGTCGGATTCTTG	30	1	4	2	1	0	0	0	2	0	1	1	3	2	1	0	2	0	1	0	2	1	0	3	2	2	1	0	0	5	1	4	0	2	3	0	0	1	0	0	2	2	2	3	3	1	0	0
Seq384	GCTGTGGGCCCTTCAGGCATCCTTGGGTTC	30	0	1	1	0	0	1	0	1	2	4	3	1	0	0	2	0	0	6	1	1	3	2	6	2	2	0	1	0	2	1	0	0	1	1	2	0	1	1	1	1	1	0	0	2	1	0	2
Seq385	TGGATGTGTGTGTTGTGTAGTTGGCTCTGAT	31	1	0	3	3	4	0	1	0	2	2	0	1	3	1	2	2	0	0	2	0	2	1	4	1	0	1	3	1	3	2	0	1	1	0	1	0	2	1	4	0	0	0	1	1	0	0	0
Seq386	GCGGGTGGGTGGGTGGTAAGTCGTGCCGAC	30	1	1	3	1	0	3	1	0	2	0	0	1	0	1	2	2	1	2	2	2	1	1	2	0	0	1	0	3	1	7	2	0	2	1	1	3	0	1	4	1	0	1	0	2	0	0	1
Seq387	CCTAGGGAAGGAAGTGGGCCGTTATAATGG	30	0	3	0	2	0	1	2	2	3	0	0	1	4	0	0	0	6	1	0	5	0	0	2	5	0	0	0	0	0	3	0	3	0	1	2	0	0	0	4	0	0	1	0	6	0	2	2
Seq388	GAACGCACTCGCAGGGCTTGGTGTTTATGG	30	0	0	0	4	1	0	0	2	6	1	3	1	1	2	0	0	2	1	0	0	1	0	1	1	1	0	0	4	3	0	2	0	0	1	4	1	1	1	0	1	0	1	2	1	1	8	1
Seq389	GGAGCCGTGGGTGGGTGGGTGGTTGTTGCC	30	1	1	1	0	0	0	2	1	3	1	0	1	2	3	0	1	1	1	0	0	2	3	3	0	2	0	1	2	0	2	0	4	2	0	1	2	2	0	0	3	4	0	5	2	1	1	0
Seq390	ACCGCGCCTCCATGTGCTGTTCTTTTTGC	29	1	1	1	0	4	0	1	0	0	1	0	1	0	1	2	3	1	0	6	1	3	1	1	0	0	5	2	0	0	0	2	0	4	3	1	4	0	1	2	1	1	0	0	0	0	1	4
Seq391	ACCGCGCCTTCATGTGCTGTTCCTTTTTGC	30	1	3	1	5	4	0	0	0	3	1	0	1	0	0	2	2	1	0	6	2	0	1	0	4	2	2	6	0	0	0	0	1	1	0	1	1	2	1	0	2	0	0	1	2	0	0	0
Seq392	GCTGTGGGCCCTTCAGGTGTCCTTGGGTTC	30	0	0	2	0	2	1	1	0	1	2	1	5	0	0	0	1	0	1	3	0	0	0	1	0	1	1	1	2	0	0	0	3	5	3	0	1	1	1	6	2	0	1	1	2	2	1	4
Seq393	GGCCCACTTTCGCGCCTCCATGTGCTGCTC	30	2	0	0	1	2	0	3	2	1	1	0	1	0	1	4	2	0	4	1	1	3	1	0	1	0	0	4	3	2	0	4	2	1	1	0	2	1	5	0	0	0	0	0	0	0	4	0
Seq394	GTGGGTGGGTGGGTGGCAAGTTGTGCCGAC	30	1	0	0	1	0	2	0	4	1	0	0	2	3	2	3	1	2	1	0	0	1	3	2	2	2	0	1	1	0	1	0	1	0	2	0	1	1	1	1	3	4	1	1	1	2	5	0
Seq395	ACGGCAACGGCGTGTGAGTGTCCTACGATC	30	0	1	1	1	2	0	2	0	1	1	6	5	0	1	1	1	0	1	4	0	1	2	1	3	0	1	1	0	1	0	0	1	2	4	1	1	0	1	1	1	0	1	5	0	0	0	0
Seq396	ACGGTAACGGTGTGTGAGTGTCCTACGATC	30	4	1	1	2	4	1	1	0	1	2	1	0	0	1	1	0	0	3	5	1	0	1	0	0	1	5	3	1	1	0	1	1	1	1	0	0	0	3	0	1	2	1	0	3	1	0	1
Seq397	GGCTATCTCGCGCTTCCATGTGCTGTGTTC	30	0	0	1	1	1	0	0	0	3	5	1	4	3	0	0	0	3	3	0	0	0	1	3	2	1	0	1	0	0	2	0	2	1	1	4	0	0	4	0	3	0	1	1	0	0	1	4
Seq398	CAGAAATTCGGCCGAATTGTCACGTACCGG	30	1	0	0	3	4	4	0	0	3	0	0	1	1	4	0	3	0	1	1	2	1	0	4	4	0	0	2	2	2	1	1	3	0	0	0	0	0	0	4	0	0	0	1	2	0	0	1
Seq399	ACCGCGCCTCCATGTGCCGTTCCTTTTTGC	30	2	1	2	3	4	0	1	1	2	3	0	1	1	0	0	2	1	0	6	0	0	1	1	2	0	0	2	0	3	1	0	3	1	0	0	0	0	4	0	1	0	0	3	0	2	0	3
Seq400	CGGTGGGTGGGAGGGTGGAGATTATACGTG	30	0	1	3	3	1	0	0	4	0	2	0	0	1	0	1	1	0	1	0	2	2	0	5	0	1	3	3	0	1	3	0	3	0	1	1	0	0	4	0	0	3	1	1	1	3	2	0
Seq401	GTGCCTCGTCCGAACCAGGTTCCCTGAAGG	30	1	1	0	1	0	1	0	0	0	1	2	0	1	3	1	0	0	0	1	0	1	2	0	0	1	1	0	5	1	0	2	0	4	1	1	0	2	8	0	3	2	3	0	0	3	0	4
Seq402	GGATCCTCGTTTCAGATGGTCAGTATTCC	29	3	3	2	2	2	1	0	3	0	2	0	1	1	0	0	1	1	0	3	0	1	0	1	0	2	0	0	2	2	0	0	0	4	1	0	8	1	0	1	1	3	0	2	0	2	0	0
Seq403	GCATCGGTTATGCTCCAGGGTTCCGCGTCC	30	0	0	0	0	3	0	0	0	48	0	0	0	0	0	0	3	1	0	0	0	0	0	0	0	0	0	0	0	1	0	0	0	0	0	0	0	0	0	0	0	1	1	0	0	0	0	0
Seq404	GGCTATCTCGCGCCTCCACGTGCTGTGTTC	30	0	0	0	3	1	1	2	0	6	3	1	3	1	0	0	0	1	1	1	2	1	1	1	5	0	2	1	0	0	0	0	0	2	1	1	2	0	2	0	2	1	0	2	1	0	0	5
Seq405	ACAGTAACGGCGTGTGAGTGTCCTACGATC	30	1	2	4	0	6	1	0	0	1	5	0	0	0	1	2	2	0	1	0	0	0	1	0	2	2	0	1	0	0	2	0	0	0	5	0	1	0	4	1	4	0	1	0	1	1	1	3
Seq406	GCTGTGGGCCCTTCAGGTACCCTTGGGTTC	30	0	3	2	0	5	3	4	0	2	1	0	1	0	0	0	1	1	0	3	1	0	0	2	0	0	2	1	1	1	0	0	0	3	1	0	3	0	3	3	3	0	0	1	0	3	1	1
Seq407	GGATCCCCGCCTTGTGGGTCAGTATTCTTC	30	0	0	2	2	2	2	2	3	0	1	1	0	1	1	6	4	0	0	4	0	0	0	0	0	0	1	1	2	1	1	0	1	0	0	1	5	4	1	0	1	4	0	0	0	1	0	2
Seq408	GTGGGTGGGTGGGTGGTAAGTTGTCCGAC	29	4	0	0	0	1	0	1	0	2	2	4	1	4	0	0	1	0	1	0	1	0	2	0	2	4	0	0	1	1	0	0	4	0	0	1	2	2	0	1	5	1	1	2	1	1	3	2
Seq409	GAACGCACTCGCAGGGCTTAGTGTCTATGG	30	2	0	1	2	2	0	0	0	0	0	6	0	0	0	1	1	0	0	4	2	1	2	0	0	0	0	0	2	2	3	0	0	7	1	0	1	1	2	1	0	2	5	2	2	0	2	1
Seq410	GGAGTCGTGGGTGGGTGGGTGGTTGCTGCC	30	1	6	1	0	1	0	0	1	1	1	1	0	4	1	0	2	1	5	0	2	0	1	1	0	0	0	0	0	1	1	1	0	0	9	0	2	0	0	1	1	1	0	1	4	1	2	1
Seq411	GGCCCACTTTCGCGCCTCCGTGTGCTGTTC	30	1	1	4	6	0	0	1	1	0	0	0	0	0	0	1	1	3	0	3	0	0	0	2	0	0	7	6	0	2	0	0	0	3	4	0	0	0	1	2	1	0	2	1	2	0	0	2
Seq412	ACGGTAACGGCGTGTGAGTGTCCCACGATC	30	0	2	2	0	1	0	1	0	2	3	0	2	1	0	0	0	1	2	0	0	3	1	3	0	0	7	0	2	0	0	0	1	2	3	0	2	0	5	0	1	0	1	0	1	0	1	7
Seq413	CGGCGGGTGGGAGGGTGGAGACTATACGTG	30	0	0	2	4	0	2	0	2	1	0	0	1	0	3	2	0	0	0	2	1	1	1	1	2	1	3	0	1	2	2	1	4	0	0	2	0	1	0	3	2	0	2	0	0	1	3	1
Seq414	GCATCGGTTATGTTCCAGGGTTCCCCGTCC	30	4	1	3	0	1	0	1	0	4	0	0	0	0	2	3	3	3	0	2	1	0	1	0	0	0	1	4	4	3	0	0	0	0	2	1	0	2	2	1	2	1	0	1	0	0	0	2
Seq415	GTGCCCCGTCCGAACCAGGCTCCCTGAAGG	30	1	1	2	0	0	1	3	1	1	3	4	0	1	4	1	0	3	0	2	1	1	0	0	0	1	1	1	1	1	1	1	0	0	0	0	4	1	2	2	2	3	1	5	0	0	0	0
Seq416	GCTGTGGCCCTTCAGGTATCCTTGGGTTC	29	2	0	2	1	0	1	3	0	1	4	1	3	0	0	2	2	1	0	5	0	0	1	0	1	5	0	1	1	2	0	1	0	0	0	0	2	1	1	2	2	1	1	3	1	0	0	1
Seq417	GTGCCCTGTCCGAACCAGGTTCCCTGAAGG	30	0	1	0	1	0	0	2	1	0	2	3	1	2	2	1	1	1	0	0	3	1	1	0	2	0	0	1	7	2	0	2	0	4	1	0	1	3	1	2	2	4	0	0	0	0	0	2
Seq418	CGCATGAGGGTCTAGCGCTTGGGTATCGGC	30	0	0	2	1	2	4	1	1	0	1	1	1	0	3	2	0	1	2	0	0	1	1	4	5	0	0	0	2	0	1	0	1	0	1	0	2	0	1	1	1	0	0	1	4	0	3	5
Seq419	CGCATGAGGGTCTAGCGCTCGGGTATTGGC	30	1	2	0	3	2	0	0	0	2	0	0	0	0	1	2	0	6	3	1	1	1	0	1	1	2	1	1	0	2	1	0	1	0	4	0	1	1	3	1	0	1	0	1	2	0	4	2
Seq420	GCATCGGTTATGCTCTAGGGTTCCCCGTCC	30	2	2	0	1	3	0	3	0	0	0	1	1	1	2	5	0	3	1	1	1	1	0	0	0	4	2	1	2	3	1	2	1	1	0	1	3	0	0	1	2	2	0	0	0	3	0	0
Seq421	GTGCCCCGTCTGAACCAGGTTCCCTGAAGG	30	3	1	0	3	3	4	0	0	1	2	0	0	0	2	3	4	1	0	0	1	0	4	0	0	0	0	0	1	0	1	1	0	1	1	0	1	2	1	4	2	3	2	0	5	0	0	0
Seq422	GCTAGGCCTCTACACGGGTTCCGTCCCTTG	30	2	0	1	4	1	4	0	2	4	2	4	3	1	0	0	0	0	2	2	0	0	2	4	0	0	2	0	1	0	0	2	1	1	6	0	2	0	0	0	0	1	0	1	0	0	0	1
Seq423	GGCTATCTCGCGCCTCCGTGTGCTGTGTTC	30	1	2	5	0	0	3	0	0	0	0	0	1	0	2	0	0	0	0	4	2	0	3	3	3	1	4	2	0	0	1	0	0	2	3	0	1	0	0	0	2	0	0	0	4	0	2	4
Seq424	GCATCGGTTATGCTTCAGGGTTCCCCGTCC	30	1	1	1	2	1	0	1	0	1	2	4	0	0	0	4	2	0	0	0	0	0	2	0	0	1	1	2	4	5	0	1	0	0	1	0	3	3	0	1	3	1	1	0	6	0	0	1
Seq425	CGCATGAGGGTGTGGCGCTCGGGTATTGGC	30	1	0	2	4	0	0	0	0	2	0	0	0	0	0	1	2	0	2	1	3	0	1	4	0	1	0	1	0	1	1	4	2	1	5	0	1	0	2	4	1	1	1	1	1	0	3	1
Seq426	CGCATGAGGGTTTGGCGCTTGGGTATCGGC	30	1	2	2	1	3	0	1	1	0	1	2	0	0	2	1	2	0	0	1	0	0	2	1	2	0	0	2	1	1	0	0	0	3	1	0	0	2	4	2	3	4	2	0	2	1	0	3
Seq427	GCGGGTGGGTGAGTGGTAAGTTGTGCCGAC	30	1	1	1	2	1	1	0	1	1	1	0	1	0	2	0	2	2	1	2	1	3	2	0	1	1	0	1	0	0	0	5	2	1	0	1	2	4	1	1	0	0	0	2	0	1	5	1
Seq428	CGCATGAGGGTCTGGCGCTCGGGTATTAGC	30	2	2	0	1	1	1	1	0	3	1	0	6	1	1	0	0	1	2	2	0	0	3	3	1	0	2	0	0	1	1	0	0	0	1	2	2	0	0	2	1	4	0	3	3	0	0	2
Seq429	GAACGCATTCGCAGGGCTTGGTGTCTATGG	30	0	0	2	0	2	0	0	0	2	0	1	1	1	0	2	0	0	3	0	0	1	4	0	2	1	1	1	2	3	2	2	4	1	1	1	0	0	1	0	0	4	3	0	0	0	1	7
Seq430	ACCGCGCCTCCATGTGGTGTTCCTTTTTGC	30	1	5	0	0	5	0	1	1	3	2	0	2	0	1	0	0	0	1	4	2	1	0	0	4	0	0	0	1	2	0	0	1	1	1	0	3	0	1	2	1	0	3	0	1	1	0	2
Seq431	GCACCGGTTATGCTCCAGGGTTCCCCGTCC	30	0	0	0	4	0	0	0	4	0	2	2	0	0	2	2	1	2	0	0	0	2	3	0	0	1	0	1	6	2	0	1	0	2	1	0	1	5	3	0	1	2	2	0	0	1	0	2
Seq432	TGGATGTGTGTGTTTGTAGTTGCTCTGAT	29	4	0	1	1	2	2	2	0	1	1	0	0	0	1	0	2	2	0	1	0	3	1	0	3	2	0	0	0	3	2	0	0	1	0	0	0	4	0	0	5	1	3	1	1	5	0	1
Seq433	CGCGGATATCCTCTGGGAGTCTGTCTTTGC	30	0	3	2	2	1	3	0	0	1	0	2	4	0	1	1	6	1	1	1	0	0	0	0	3	3	2	2	0	0	0	4	0	2	3	0	0	1	0	0	0	0	1	0	2	1	1	0
Seq434	TGGATGTGTGTGTTGTTAGTTGCTCTGAT	29	1	2	2	2	4	0	1	0	1	0	1	0	2	0	0	2	4	3	0	1	4	0	1	1	1	2	1	0	0	1	2	0	0	0	1	0	0	3	2	5	1	1	0	2	1	0	0
Seq435	GCTAGGCCTCTACGCGGATTCCGTCCCTTG	30	0	3	3	0	0	3	1	1	4	1	1	3	0	0	0	1	2	0	3	0	0	0	1	0	0	1	0	0	1	1	0	2	1	5	0	2	5	0	4	0	1	1	1	2	0	0	1
Seq436	TGGATGTGTGTGTTGTGTAGTTGCTCTGGAT	31	1	0	0	2	0	0	3	0	0	0	1	0	0	0	1	0	0	0	0	1	2	0	0	1	3	1	4	4	0	2	0	2	2	1	1	2	6	3	0	5	4	0	0	0	1	1	0
Seq437	TCCGCGCCCTCCATGTGGTGCCTTTGTTTC	30	1	1	2	1	1	0	1	0	1	3	1	0	2	0	3	1	0	2	2	1	1	0	0	3	2	1	1	0	2	1	0	0	1	2	0	0	2	0	2	4	0	0	2	0	0	1	4
Seq438	GGCCCACTTTCGCGCCTCCATGCGCTGTTC	30	0	1	0	0	0	0	1	0	0	4	0	3	0	0	1	2	1	1	1	0	1	5	3	3	0	1	1	0	0	0	0	0	4	0	0	0	1	3	5	1	1	1	0	1	0	1	2
Seq439	TCCGCGCCCTCCATGCGCTGCCTTTGTTTC	30	0	3	1	3	1	1	0	0	3	1	1	4	1	0	0	1	2	2	3	0	0	0	0	1	0	2	3	0	1	0	0	0	0	2	0	3	0	1	0	1	1	1	3	1	0	1	1
Seq440	TCCGCGCCCTCCATGTGCTGCCTTCGTTTC	30	0	3	2	0	1	0	1	2	3	2	0	5	0	1	0	1	2	0	2	0	0	1	5	3	2	0	0	1	0	0	1	0	1	0	0	0	0	1	0	1	1	0	4	6	0	0	2
Seq441	CGCATGAGGGTTTGGCGCTCGGGTATTGGC	30	2	0	2	0	3	3	5	0	0	0	0	0	0	1	1	0	0	0	3	2	0	0	0	0	0	1	0	3	2	1	0	1	1	2	0	2	0	1	2	3	1	3	1	1	1	2	2
Seq442	ACCGCGCCTCCATGTGCTGTTTCTTTTTGC	30	1	1	2	0	0	0	1	0	2	1	0	0	0	0	2	0	0	1	5	1	0	0	1	1	0	2	2	1	0	0	4	0	4	1	0	0	3	3	1	3	0	1	1	4	1	1	3
Seq443	CAGAAATTCGGCCGAATAGTCACCTACCGG	30	0	3	0	0	1	2	1	1	1	1	0	1	0	1	3	4	1	2	1	1	1	0	2	1	2	0	0	0	1	2	1	2	0	4	1	0	3	1	2	0	1	1	2	1	1	0	0
Seq444	CGCATGAGGGTCAGGCGCTTGGGTATCGGC	30	0	4	2	2	3	4	1	1	4	0	1	0	2	2	0	0	1	2	0	0	0	0	0	0	0	2	1	0	2	0	1	0	0	2	0	0	1	1	0	3	2	0	1	3	0	0	0
Seq445	GTGCCCCGTCCGAACCGGGTTCCCTGAAGG	30	1	0	3	4	1	0	1	1	0	0	3	2	1	1	1	0	1	0	0	0	0	2	0	0	1	0	0	2	0	0	1	0	3	2	0	1	1	3	0	7	6	1	0	0	1	0	0
Seq446	ACCGCGCCTCCATGTGCTGTTCCCTTTTGC	30	4	2	2	1	0	0	0	3	1	0	0	5	0	0	1	0	2	1	8	0	1	0	1	1	1	0	1	0	0	0	0	0	1	1	0	1	0	3	2	1	1	0	0	1	0	1	6
Seq447	GCATCGGTTATGCTCCAGGGCTCCCCGTCC	30	1	0	2	1	0	0	1	1	1	1	1	1	0	1	1	1	0	1	2	1	1	1	0	0	3	1	1	3	1	2	0	0	6	0	0	1	4	2	0	1	1	4	1	1	1	0	1
Seq448	GAACGCACTCGCAGAGCTTGGTGTCTATGG	30	0	0	0	0	0	0	0	0	1	0	4	2	0	0	1	0	0	1	2	0	1	0	0	0	2	1	0	3	3	2	4	1	3	0	3	2	0	1	0	3	0	1	2	3	1	3	2
Seq449	GGATCCCCGTTTCGCTGGTCAGTACTCTGC	30	1	1	5	1	2	4	1	1	1	3	0	2	2	1	1	1	1	0	1	0	0	0	0	0	2	1	1	4	0	0	0	0	2	0	0	2	3	0	2	1	3	0	0	0	2	0	1
Seq450	GCATCGGTTATGCCCCAGGGTTCCCCGTCC	30	1	2	1	2	0	0	0	0	2	1	0	1	0	0	4	3	0	0	0	0	0	2	1	0	0	3	1	2	0	4	1	2	0	1	1	2	2	1	1	3	0	1	1	0	3	0	1
Seq451	GCTAGGCCTCTACGCGGGTTCCATCCCTTG	30	0	1	1	4	1	1	1	1	1	4	4	0	0	0	0	1	0	1	0	0	0	0	3	1	0	2	1	3	0	0	0	1	2	3	1	0	0	0	2	1	5	0	1	3	0	1	1
Seq452	TGGATGTGTGTGTTGTATAGTTGCTCTGAT	30	0	0	1	2	0	0	5	2	0	0	2	2	0	0	4	2	2	0	1	1	2	1	0	0	1	0	1	1	1	1	3	3	0	0	0	1	1	0	4	1	0	0	0	0	0	4	1
Seq453	GCTGTAGGCCCTTCAGGTATCCTTGGGTTC	30	1	2	4	0	1	1	0	0	3	0	1	0	1	0	1	1	0	2	2	0	1	0	1	0	1	2	0	0	0	1	2	0	0	0	1	1	0	2	3	4	0	4	1	2	0	1	3
Seq454	ACCGCGTCTCCATGTGCTGTTCCTTTTTGC	30	1	1	2	0	0	0	1	4	1	0	6	1	1	0	2	0	0	0	3	2	1	0	0	1	0	1	0	0	0	0	0	0	4	0	0	0	0	1	1	1	0	1	1	3	1	0	9
Seq455	GGAGCGTGGGTGGGTGGGTGGTTGCTGCC	29	0	0	2	0	1	3	0	3	0	2	0	0	3	1	2	0	0	2	2	1	0	0	0	4	2	0	0	0	0	0	2	8	0	3	0	1	0	0	2	2	0	0	1	0	0	2	2
Seq456	CGCGGGTATCCTCTAGGAGTCTGTCTTTGC	30	0	1	1	1	2	1	0	0	2	0	5	1	1	0	0	6	0	3	0	2	0	0	2	3	3	4	0	0	0	1	1	1	2	2	3	0	0	0	1	0	1	1	0	0	0	0	1
Seq457	CGGCGGGTGGGAGGGTGGAGATTATGCGTG	30	0	0	1	0	0	1	0	2	3	1	1	0	4	6	1	0	0	1	2	1	2	1	1	1	0	1	0	1	2	0	0	1	0	0	3	4	0	0	1	0	0	1	1	1	0	6	1
Seq458	GGATCCCCGTTTCGCTGGTTAGTATTCTGC	30	0	0	0	5	1	0	0	0	1	4	3	0	1	0	3	1	3	0	0	0	1	1	1	1	0	0	2	5	1	0	5	0	0	0	0	1	1	2	1	2	0	2	0	0	2	2	0
Seq459	GCTGAGGGCGGGTGGGTGGCATATTCGATG	30	2	1	0	0	1	0	0	0	0	1	1	2	1	1	0	5	1	0	2	1	1	0	1	3	1	0	0	2	0	2	0	1	0	3	1	3	1	0	3	3	0	1	1	0	1	3	0
Seq460	GTAGGTGGGTGGGTGGTAAGTTGTGCCGAC	30	0	2	1	1	0	1	3	2	0	3	0	3	2	0	2	3	1	0	2	0	6	1	1	0	0	1	0	0	3	2	0	0	0	1	1	0	5	0	0	1	1	1	0	0	0	2	0
Seq461	GAGCGCACTCGCAGGGCTTGGTGTCTATGG	30	2	0	1	0	0	0	0	1	2	0	1	2	0	3	0	0	0	0	2	3	0	3	0	0	1	1	0	1	0	1	4	1	2	1	0	3	0	1	0	1	1	4	2	2	0	4	2
Seq462	GGCTATCTCGCGCCTCCATGTGCTGTATTC	30	2	1	4	0	6	0	0	3	1	2	0	6	0	1	2	0	0	1	1	0	0	0	0	2	0	1	1	1	0	0	0	1	1	0	0	1	1	2	2	0	1	0	0	1	0	0	6
Seq463	GCTAAGCCTCTACGCGGGTTCCGTCCCTTG	30	0	1	2	0	3	2	0	0	5	1	1	1	0	1	0	0	0	5	1	0	0	0	4	4	0	2	2	1	1	0	0	0	0	5	0	0	2	0	2	0	0	0	2	0	0	2	0
Seq464	CAGAAAATCGGCCGAATAGTCACGTACCGG	30	0	0	1	1	3	2	0	0	3	1	1	1	0	4	0	5	1	1	1	0	1	0	1	0	1	2	1	0	0	1	0	0	1	2	0	3	1	0	2	0	2	1	0	2	1	4	0
Seq465	GTGGGTGGGTGGGTGGTAAGTTGTGCGAC	29	0	0	0	1	0	3	0	3	1	0	0	1	2	0	1	0	5	1	3	0	0	2	0	1	1	0	0	2	1	1	2	0	2	2	1	1	0	0	3	2	3	1	0	0	1	1	0
Seq466	GCCGTGGGTGGGAGGGCGGAACCATTCTGG	30	1	2	0	1	0	3	0	0	1	0	0	1	0	5	0	0	1	0	0	4	0	1	0	0	1	4	0	1	0	0	0	0	1	1	1	6	1	3	1	3	0	2	0	1	1	0	1
Seq467	CGCATGAGGATCTGGCGCTTGGGTATCGGC	30	2	1	1	0	0	1	0	0	0	1	0	0	0	0	1	2	0	3	1	0	0	0	1	1	0	0	3	0	4	0	0	1	2	1	0	1	0	7	2	5	2	3	0	0	0	3	2
Seq468	ACCGCGCCTCCATGTGCTGTCCCTTTTTGC	30	3	1	2	1	1	1	0	1	2	0	0	1	0	0	1	0	0	0	2	0	3	0	0	4	0	3	4	2	0	1	1	0	1	2	0	2	0	2	0	2	2	0	1	1	0	0	3
Seq469	ACGGTAACGGCGTGTGAATGTCCTACGATC	30	1	1	7	0	3	0	1	1	0	2	2	2	0	0	0	0	0	1	1	0	0	2	2	2	0	0	1	1	0	0	1	1	0	0	2	1	0	1	0	1	0	2	3	4	0	0	1
Seq470	ACGGTAACGGCGTGTGAGTGTCCTAGATC	29	1	0	4	2	2	0	1	1	0	2	0	2	1	0	2	2	1	0	4	0	1	0	0	0	0	1	1	0	2	1	0	0	1	2	0	1	0	0	0	3	1	2	2	2	0	0	2
Seq471	TGGATGTGTGTGTTATGTAGTTGCTCTGAT	30	0	0	0	0	3	0	0	1	1	1	1	0	0	0	0	0	6	1	1	0	1	2	1	0	3	1	1	2	2	0	3	1	0	0	0	1	1	3	1	2	4	0	0	1	2	3	0
Seq472	CGCATGAGGGTCTGGCGGTCGGGTATTGGC	30	0	1	0	0	1	1	1	2	0	2	0	0	2	0	1	0	0	2	3	3	1	0	2	1	1	1	1	0	0	3	1	0	1	0	0	2	1	0	5	0	0	1	7	2	0	1	0
Seq473	GGAGCCGTGGGTGGGTGGGTGGTTGCGCC	29	2	0	0	0	0	1	0	4	0	0	0	1	1	0	0	0	0	6	2	0	0	1	1	4	1	1	4	0	0	0	1	1	0	2	2	2	0	2	0	5	1	0	0	0	2	1	1
Seq474	GCGGTCCGTCCGAATCAGGTTTCCTGATTG	30	1	2	0	0	2	0	1	0	1	1	1	0	1	0	2	1	1	2	0	1	0	0	1	3	1	2	1	2	1	0	0	1	2	0	0	2	1	2	6	2	3	0	1	0	0	0	2
Seq475	GTGCCCCGTCCGAGCCAGGTTCCCTGAAGG	30	1	1	0	1	0	0	0	0	2	2	3	0	3	0	0	1	3	0	2	0	1	3	0	0	1	0	0	3	0	0	0	0	0	0	0	6	3	1	1	0	5	0	1	0	1	0	1
Seq476	GGCCCACTTTCGCGCCTCCATGTGTTGTTC	30	0	0	1	1	0	0	2	0	0	5	2	0	0	0	2	2	1	1	2	0	0	1	1	0	2	3	0	1	4	0	1	0	1	1	0	0	1	2	2	2	0	0	0	2	3	0	3
Seq477	GCATCGGTTGTGCTCCAGGGTTCCCCGTCC	30	1	4	0	1	0	0	0	0	0	1	1	0	0	2	2	3	3	0	0	0	3	1	0	0	1	1	1	0	1	1	1	0	3	0	0	2	6	0	2	3	2	1	0	0	1	0	0
Seq478	CGGCGGGTGGGAGGGTGGAGATTACACGTG	30	0	0	0	0	0	1	0	1	0	0	2	0	0	3	0	3	1	2	2	2	0	0	1	0	2	1	1	2	3	1	2	2	0	1	1	1	1	1	0	2	2	0	1	0	0	3	1
Seq479	TGGATGTGTGTGTTGTGTAGTTGTTCTGAT	30	0	2	4	1	2	1	1	2	2	2	0	1	0	0	0	2	1	2	1	1	1	0	0	3	0	2	1	2	0	0	2	0	1	1	0	0	0	0	0	4	2	0	2	2	1	0	0
Seq480	GGATCCCCGTCTCGCTGGTCAGTATTCTGC	30	1	0	2	2	0	1	0	0	0	0	1	0	3	1	1	1	1	0	0	0	0	0	0	1	0	0	2	6	1	0	3	1	1	1	0	1	3	2	0	1	7	3	0	0	0	0	1
Seq481	GTGCCCCGTCCGAACCAGGTCCCCTGAAGG	30	0	0	1	1	3	0	1	0	0	1	5	0	1	0	0	1	0	0	1	0	0	1	0	0	2	1	0	0	0	4	2	1	2	0	0	0	2	2	0	5	3	2	2	0	0	1	2
Seq482	CGCGGGTATCCTCTGGGAATCTGTCTTTGC	30	0	0	0	1	2	1	0	0	1	0	2	0	0	0	0	2	0	2	0	1	3	0	3	1	5	1	1	5	0	0	1	1	4	7	0	0	0	0	3	0	0	0	0	0	1	0	1
Seq483	GCATCGGTTATGCTCCAGGGTTCCTCGTCC	30	2	0	0	3	2	0	2	1	0	0	2	0	1	0	4	3	0	2	2	0	0	4	0	1	2	2	0	1	2	1	0	0	0	0	0	0	2	0	3	1	3	0	0	1	0	0	2
Seq484	GCATCGGCTATGCTCCAGGGTTCCCCGTCC	30	2	1	0	3	0	1	0	2	1	1	2	0	4	1	0	1	0	1	0	0	1	0	0	1	0	0	1	5	1	1	2	0	0	0	0	1	5	2	1	5	1	1	0	0	0	0	0
Seq485	ACGGTGACGGCGTGTGAGTGTCCTACGATC	30	1	0	5	1	0	1	0	0	0	1	3	0	0	0	0	1	1	2	2	0	1	0	1	1	0	0	0	3	0	0	0	1	1	2	0	2	2	2	2	1	1	1	0	3	0	1	5
Seq486	GGCCCACTTTCGCGTCTCCATGTGCTGTTC	30	0	3	3	0	0	2	3	0	1	1	0	2	0	1	1	1	0	1	1	0	0	0	1	2	1	3	3	0	0	0	2	1	0	3	0	1	0	1	0	1	1	2	0	1	1	0	2
Seq487	TGGATGTGTGTGTTGGTAGTTGCTCTGAT	29	2	1	0	0	0	1	0	2	1	0	0	1	0	0	1	0	1	0	2	0	0	0	2	2	3	0	0	4	0	3	1	0	0	1	3	1	3	0	2	2	2	3	2	0	1	1	0
Seq488	GCGGTCCGTCCAAACCAGGTCTCCTGATTG	30	1	2	2	4	1	1	0	0	0	3	1	0	1	0	1	0	1	0	2	0	0	2	0	0	0	0	3	1	4	0	1	0	0	1	0	2	2	2	3	5	0	0	1	0	0	0	1
Seq489	GGATCGTCGTATTGTAGGTCAGTATTCATG	30	1	1	2	6	1	1	0	0	0	4	3	0	1	1	2	5	0	0	0	0	2	0	0	0	1	2	0	2	2	0	1	0	0	1	0	0	1	0	2	1	2	2	0	0	0	0	1
Seq490	CCTGCGGGCGGGTGGGCGGTTGGATTCTTG	30	0	0	0	0	3	1	0	3	1	0	0	1	2	1	1	0	1	1	0	0	2	0	8	1	1	4	0	0	3	1	2	0	0	2	0	0	1	0	0	2	0	1	0	0	0	3	0
Seq491	GAACGCACTCGCAGGGCTTGGTGTCTATAG	30	0	0	3	0	0	0	0	1	2	0	1	1	0	1	1	3	0	0	3	1	0	0	0	1	0	0	0	2	3	3	0	0	2	0	0	1	0	0	2	2	3	2	3	0	0	0	5
Seq492	GGCTATCTCGCGCCTCCATGTGCTGCGTTC	30	0	0	2	1	3	0	2	0	1	0	0	0	0	0	0	1	0	1	1	0	0	1	0	2	1	2	4	2	0	0	2	1	4	0	3	0	2	0	0	0	0	2	1	2	1	0	2
Seq493	ACCGCGCCTCCATGCGCTGTTCCTTTTTGC	30	0	3	1	0	2	1	0	0	3	2	0	0	1	0	1	0	1	0	6	0	0	3	2	3	0	5	1	1	0	1	0	0	0	0	0	0	1	0	1	2	0	0	0	0	1	2	1
Seq494	TGGATGTGTGTTTGTGTAGTTGCTCTGAT	29	1	0	1	2	2	2	1	0	0	0	2	0	2	0	0	2	2	2	1	1	2	1	0	1	0	2	1	2	3	2	0	0	3	0	2	0	1	2	0	0	0	0	1	0	0	0	2
Seq495	GGCCCACTCTCGCGCCTCCATGTGCTGTTC	30	1	3	2	0	2	0	0	0	0	3	1	0	0	0	2	2	0	3	2	1	1	0	0	2	1	2	0	2	0	1	1	0	3	3	0	1	0	1	0	1	1	2	0	0	0	0	2
Seq496	GCGGGTGGGTGGGTAGTAAGTTGTGCCGAC	30	0	1	0	2	1	0	0	0	4	1	1	0	1	3	0	2	0	2	0	0	0	0	3	2	1	2	0	1	1	0	0	0	0	3	1	3	0	0	0	2	1	1	1	1	1	2	1
Seq497	CCTAGGGAAAGAAGTGGGTCGTTATAATGG	30	0	1	0	1	1	1	0	6	7	1	0	1	0	0	0	1	1	0	0	0	0	0	1	5	0	0	1	1	0	2	0	1	0	1	1	0	0	0	4	3	0	2	0	2	0	1	0
Seq498	GTGCCCCGTCCGAACCAGGTTCCCTGAGGG	30	0	1	2	4	1	0	0	1	0	1	1	1	0	0	1	0	1	0	2	0	1	1	0	0	1	0	1	0	3	0	2	0	1	1	0	3	4	0	1	3	4	1	2	0	2	0	0
Seq499	GAACGCACTCGCAGGGCTTGATGTCTATGG	30	0	0	0	4	0	2	0	0	1	0	0	2	0	0	0	1	0	2	2	4	3	1	0	0	2	2	0	1	4	0	0	1	1	1	1	0	1	0	0	0	0	0	7	1	0	3	0
Seq500	ACCGCGCCTCCGTGTGCTGTTCCTTTTTGC	30	0	0	3	0	1	0	1	0	1	3	0	3	0	1	2	2	0	0	1	0	0	2	1	1	0	3	3	0	0	0	1	0	3	1	0	1	1	1	2	1	1	1	0	2	0	1	1
Seq501	GAACGCACTCGCAGGACTTGGTGTCTATGG	30	2	1	2	1	0	0	1	1	2	3	2	5	0	0	1	2	1	1	2	0	0	1	0	0	0	1	2	3	1	1	0	0	0	0	3	0	1	0	0	0	1	0	1	0	0	1	1
Seq502	ACGGTAGCGGCGTGTGAGTGTCCTACGATC	30	0	1	4	0	1	0	0	0	2	0	0	0	0	1	3	0	0	0	0	1	0	1	5	4	1	2	1	0	0	1	0	1	2	2	0	1	0	1	2	1	0	1	0	1	0	1	3
Seq503	GGATCCCCGTTTCGCTGGCCAGTATTCTGC	30	2	1	0	2	1	0	1	0	1	0	1	1	1	0	3	3	2	0	1	0	0	2	0	0	2	1	0	4	0	2	1	0	0	4	0	0	3	2	5	0	0	0	1	0	0	0	0
Seq504	GCCGTGGGCGGGAGGGTGGAACCATTCTGG	30	0	2	0	3	0	0	0	1	0	0	0	0	1	2	0	2	1	1	0	1	1	0	1	2	1	3	0	3	5	1	0	2	0	3	0	1	2	0	0	3	0	0	0	0	1	1	2
Seq505	CGGCGGGTGGGTGGGCGGAGATTTACGTC	29	1	2	0	1	2	1	0	1	2	1	0	3	0	0	2	1	0	0	0	1	3	1	3	1	4	0	0	0	1	1	1	0	0	0	1	2	0	0	2	1	2	0	2	3	0	0	0
Seq506	CGCATGTGGGTCTGGCGCTCGGGTATTGGC	30	1	0	2	0	1	0	0	0	2	0	2	0	0	0	0	1	0	0	0	2	0	0	4	1	0	1	1	0	2	0	1	2	2	5	1	0	1	3	1	1	1	0	5	1	0	1	0
Seq507	TGGATGTGTGGTTGTGTAGTTGCTCTGAT	29	0	1	2	3	1	1	0	0	1	1	3	2	0	0	0	2	1	0	1	2	0	0	0	0	0	1	1	2	0	0	0	4	0	0	2	2	1	1	0	1	2	0	2	2	2	1	0
Seq508	GCGGGTGGGTGGGTGGTAAGTTTGCCGAC	29	1	2	0	1	0	0	0	1	0	0	0	0	0	1	1	3	2	4	1	0	1	0	0	0	0	1	0	0	1	0	0	0	0	2	0	1	2	0	6	2	0	0	1	1	3	5	0
Seq509	GGCTATCTCGCGCCTCCATGTGCTGTGCTC	30	0	3	2	2	0	0	2	1	1	1	0	2	0	1	1	0	0	1	1	0	1	1	3	0	3	0	0	0	0	0	1	0	1	2	2	1	2	0	3	2	0	0	0	2	0	2	0
Seq510	CGGCGGGCGGGTGGGCGGAGATTTAACGTC	30	0	1	1	2	0	0	1	0	1	1	1	4	3	1	0	0	0	3	1	1	0	0	3	3	7	1	1	0	0	0	0	0	2	0	0	0	2	0	1	1	0	0	1	1	0	1	1
Seq511	CGCGGGTATCCTCTGGAAGTCTGTCTTTGC	30	0	2	0	0	3	2	0	2	1	0	0	1	0	0	2	3	0	0	0	4	0	0	0	0	0	0	0	1	0	3	0	0	2	1	2	4	6	0	5	1	0	0	0	1	0	0	0
Seq512	CTGGGGGGCGGGTGGGCGGAGGATATCAGG	30	1	1	2	0	4	1	0	2	1	0	0	1	0	2	0	0	2	0	3	2	1	3	1	4	1	0	2	1	0	0	0	0	1	0	1	2	1	0	5	1	0	0	0	0	0	0	0
Seq513	CGCATGAGGGTCTGGCGCTCGGCTATTGGC	30	0	3	2	0	0	0	0	1	1	0	0	2	0	2	0	0	2	1	1	1	0	0	1	0	1	0	3	1	1	1	1	2	1	6	0	1	0	1	3	0	0	1	0	1	0	0	5
Seq514	GCTGTGGGTCCTTCAGGTATCCTTGGGTTC	30	1	0	1	1	1	1	0	0	2	2	0	0	0	0	2	0	1	0	1	2	1	0	2	3	0	3	0	1	0	0	0	0	0	3	1	0	0	1	3	3	1	4	1	1	0	0	2
Seq515	GCTGTGGGCCCTTCAGGTATCTTTGGGTTC	30	0	1	2	1	0	1	3	0	6	4	0	1	1	1	0	0	0	0	0	1	0	1	0	0	0	3	0	2	1	0	1	0	0	4	0	0	1	2	0	1	2	0	3	0	0	0	3
Seq516	CGCGGGTATCCTCAGGGAGTCTGTCTTTGC	30	0	2	0	3	1	1	0	3	2	1	0	0	0	0	1	3	0	0	0	1	0	1	1	2	2	0	1	3	0	0	1	1	0	2	3	0	5	0	2	1	2	0	0	1	0	0	0
Seq517	CAAAAATTCGGCCGAATAGTCACGTACCGG	30	1	0	1	0	1	0	0	1	1	1	0	0	0	0	0	4	0	1	1	0	0	1	1	1	0	0	1	1	2	2	0	2	3	5	0	1	1	1	4	0	1	1	0	2	0	2	1
Seq518	CGCATGAAGGGTCTGGCGCTTGGGTATCGGC	31	0	4	0	0	0	0	0	0	2	2	0	1	2	2	0	0	1	1	1	0	2	0	1	0	0	3	0	2	1	0	2	0	0	0	1	0	0	2	3	1	1	0	4	3	1	0	2
Seq519	TCCGCGCCCTCGATGTGCTGCCTTTGTTTC	30	1	1	3	0	2	0	0	1	4	0	0	1	0	0	2	1	2	3	4	0	0	0	1	0	2	0	3	0	0	1	1	0	0	0	1	0	0	0	4	2	2	0	1	0	0	1	1
Seq520	GCTGTGGGCCCTTCAGGTATCCCTGGGTTC	30	1	0	2	0	1	0	1	3	3	4	1	0	0	0	1	0	1	0	4	0	0	0	1	0	0	0	1	0	0	0	0	0	1	0	0	1	1	1	3	1	4	0	2	2	2	1	1
Seq521	GGCTATCTCGCGCCTCCATGTACTGTGTTC	30	0	1	3	0	4	1	1	0	1	3	0	0	0	1	0	1	0	0	2	1	0	0	1	5	0	0	0	4	0	0	0	0	1	0	0	0	0	4	0	0	4	2	0	0	1	1	3
Seq522	CGGCGGGTGGGAGGGTGGAGATATACGTG	29	2	3	0	0	0	0	0	2	1	0	1	1	2	2	0	1	0	2	2	1	2	0	2	0	0	3	1	2	1	3	3	1	0	1	0	0	0	3	1	0	0	0	1	0	1	0	0
Seq523	CGCGGGTATCGTCTGGGAGTCTGTCTTTGC	30	0	0	0	1	0	4	0	1	1	0	1	0	1	0	0	2	0	0	0	0	0	1	0	2	2	1	1	0	0	1	2	1	2	5	3	1	2	1	2	0	0	2	0	3	0	0	0
Seq524	ACGGTAACGGCGTGTGAGTGTCCTACAATC	30	0	3	0	0	0	0	4	0	0	0	0	4	0	2	0	0	2	0	0	0	1	0	0	4	0	0	1	0	1	0	2	0	3	1	0	0	3	3	0	0	0	0	0	3	0	1	3
Seq525	CCTGCGGGCGGGCGGGTGGTTGGATTCTTG	30	1	0	0	0	0	0	0	0	0	2	0	0	3	2	3	2	0	2	0	4	0	0	0	0	1	0	1	0	1	0	1	2	0	2	0	0	1	2	2	1	2	0	1	0	4	3	0
Seq526	GGCCCACTTTCGCACCTCCATGTGCTGTTC	30	3	4	0	0	0	0	1	1	0	0	1	0	0	3	0	2	1	0	2	0	1	0	0	0	1	3	1	0	1	3	0	0	2	1	0	1	0	0	3	2	2	0	0	2	0	0	2
Seq527	TGATGTGTGTGTTGTGTAGTTGCTCTGAT	29	3	0	2	0	0	2	0	0	1	0	0	0	5	0	0	5	3	0	0	3	2	0	0	0	1	1	5	0	0	4	2	3	1	0	1	0	0	0	0	0	0	0	1	0	0	0	0
Seq528	TGGATGTGTTGTTGTGTAGTTGCTCTGAT	29	1	0	0	0	2	0	0	1	0	1	0	1	0	0	1	4	0	2	0	1	1	1	0	3	1	2	4	0	1	3	0	1	1	0	0	0	1	2	2	0	4	2	1	0	0	0	1
Seq529	GCGGATGGGTGGGTGGTAAGTTGTGCCGAC	30	0	1	1	2	0	0	2	2	1	1	0	0	1	1	0	0	2	0	5	4	0	0	1	1	0	0	0	0	0	1	0	3	0	5	0	3	2	0	3	1	0	0	1	0	0	0	1
Seq530	GCGGGTGGGTGGGTGGTAAGTTGTACCGAC	30	2	2	1	1	0	0	1	1	1	2	2	3	0	0	0	1	1	0	1	0	0	2	0	2	3	0	0	0	0	1	1	6	2	1	2	0	0	0	1	1	2	0	0	0	0	1	0
Seq531	CACTGAGTGTGGGTGGGGGGGTGGTATTTG	30	0	0	0	0	0	2	0	2	0	0	0	3	3	0	0	3	1	1	2	2	3	1	2	1	0	1	0	0	2	2	1	1	0	1	0	1	0	0	2	1	2	0	0	0	0	1	1
Seq532	ACGGTAACGGCGTGTAAGTGTCCTACGATC	30	1	0	2	2	2	0	0	0	0	2	0	1	1	1	2	3	3	0	0	2	0	2	1	1	2	0	1	0	1	0	0	0	1	1	0	0	1	2	1	1	0	2	2	0	0	0	3
Seq533	TGGATGTGTATGTTGTGTAGTTGCTCTGAT	30	1	1	0	0	0	4	1	2	4	0	0	0	2	0	0	1	2	0	4	0	1	1	0	0	1	0	0	2	0	0	1	0	0	0	0	2	0	3	4	2	1	0	1	0	1	2	0
Seq534	GCATCGGTTATGCTCCAGGGTTCCCTGTCC	30	0	1	0	0	0	1	0	0	0	2	2	0	1	0	0	1	2	0	1	0	0	0	0	0	3	5	0	3	1	0	0	2	2	0	1	1	3	3	4	0	2	0	1	0	2	0	0
Seq535	CGGCGGGTGGGAGGGTGAAGATTATACGTG	30	3	1	0	0	0	1	1	2	1	0	0	0	0	3	0	2	0	2	0	1	2	3	0	1	2	1	1	1	1	0	0	3	0	1	1	4	0	0	1	0	2	0	0	1	0	1	1
Seq536	GCTGCGGGCCCTTCAGGTATCCTTGGGTTC	30	0	0	1	0	0	0	0	0	0	2	1	1	1	2	0	0	0	2	0	1	1	0	0	1	0	1	3	0	0	0	3	1	1	3	0	1	1	2	1	2	1	1	1	0	0	4	5
Seq537	CGCATGAGGGTCTGGCGCTCTGGTATTGGC	30	1	1	1	2	0	0	0	0	0	1	2	0	2	0	2	1	0	0	0	1	1	0	0	1	0	2	3	1	0	0	1	0	1	2	0	3	1	2	0	3	0	0	0	1	2	3	3
Seq538	GGATCCCCGTTTCGCTGGTCAGTGTTCTGC	30	0	0	0	0	2	1	0	0	2	0	0	0	0	1	4	1	0	0	0	0	1	1	0	0	1	4	3	1	2	2	0	0	1	0	0	2	1	2	4	1	2	3	0	0	1	0	1
Seq539	GTGGGTGGGCGGGTGGATGTTGACGTCCTG	30	0	3	1	3	1	0	0	4	0	1	1	0	0	1	0	1	0	0	1	4	0	1	0	0	0	0	0	3	1	0	0	1	0	0	0	0	0	0	0	0	1	0	2	3	1	6	0
Seq540	TGGATGTGTGTGTTTGTGTAGTTGCTCTGAT	31	0	0	1	0	5	0	4	0	1	3	0	0	1	0	2	0	1	1	4	2	0	0	2	0	1	1	0	0	0	2	0	0	2	1	1	0	1	1	3	0	1	0	0	0	0	0	3
Seq541	GTGGGTGGGTGAGTGGTAAGTTGTGCCGAC	30	3	3	0	3	0	1	0	1	0	0	2	0	2	2	0	0	0	1	0	1	1	3	0	3	2	0	0	0	0	0	0	1	2	1	1	2	0	0	1	3	0	2	0	0	1	0	1
Seq542	GGCCCACTTTCACGCCTCCATGTGCTGTTC	30	1	0	3	0	0	1	0	0	3	0	0	2	0	1	2	2	0	0	1	2	0	3	3	1	0	2	0	0	2	0	1	0	0	0	0	0	0	0	2	3	0	1	1	2	2	0	0
Seq543	TCCGCGCCCTCCATGTGCTGCCTTTGTCTC	30	1	3	2	0	2	0	1	0	1	1	0	5	1	3	1	0	0	1	0	0	0	0	1	0	0	1	0	0	0	2	0	1	0	1	0	0	1	1	4	0	0	1	1	0	1	1	1
Seq544	GGCTATCTCGCGCCTCCATGCGCTGTGTTC	30	0	0	0	0	0	0	2	1	0	0	0	3	0	0	0	1	3	1	1	0	1	1	2	1	0	1	3	3	0	4	0	0	2	1	0	1	2	2	0	3	0	0	0	1	0	2	1
Seq545	GGATCCCCGTTTCGCTGGTCAGTATTCCGC	30	2	4	0	1	0	1	0	0	0	0	1	0	0	0	4	2	0	0	1	0	1	1	0	1	3	1	2	4	0	0	0	0	2	0	0	0	4	3	0	0	3	0	0	0	0	0	0
Seq546	GGATCCCCGCATCGTGGGTCGGTATTCTTC	30	2	6	0	2	0	0	1	1	0	2	0	0	1	0	1	1	2	1	0	0	0	1	0	0	0	1	1	3	1	1	0	0	0	0	0	0	5	4	1	0	0	0	0	0	0	0	1
Seq547	GTGGCACCTGCGGTAAAGGGGACTTTTGTG	30	0	1	0	3	1	2	0	0	3	0	2	0	0	0	0	0	3	1	0	1	0	1	0	1	0	0	0	0	1	1	2	0	6	2	0	1	0	3	2	1	2	1	0	1	1	0	0
Seq548	GCTGTGGGCTCTTCAGGTATCCTTGGGTTC	30	0	1	2	2	1	0	0	0	1	0	2	3	0	0	3	3	1	0	4	1	0	0	2	1	0	0	0	0	0	0	1	2	0	1	1	0	1	0	3	1	0	0	0	1	0	0	3
Seq549	GCGGCCCGTCCGAACCAGGTCTCCTGATTG	30	1	0	1	1	1	0	0	1	2	0	1	0	1	0	4	1	4	0	0	0	0	1	2	1	0	1	0	1	0	0	0	1	2	0	0	0	4	4	1	5	0	0	0	0	1	0	0
Seq550	GCATCGGTTATGCTCCAGGGTTCTCCGTCC	30	1	4	1	1	1	2	0	1	0	0	2	0	0	0	6	0	2	0	0	0	0	2	0	0	1	0	0	1	0	0	0	1	0	0	0	0	0	3	3	5	1	3	0	0	0	0	2
Seq551	CGCGGGTATCCTCTGGGAGTCTATCTTTGC	30	0	0	0	2	1	0	0	0	4	0	1	1	1	0	0	3	0	0	0	2	0	0	1	1	0	2	2	2	0	0	2	0	4	4	0	2	1	0	2	0	1	1	0	2	0	0	0
Seq552	CCGGGGGGCGGGTGGGTGGAGGATATCAGG	30	3	2	0	2	1	1	1	0	1	0	1	0	2	2	0	0	1	2	0	4	0	1	1	1	1	1	0	1	0	2	0	2	0	1	2	0	0	1	1	0	1	2	2	0	0	0	0
Seq553	GGATCCCTGCCTCGTGGGTCAGTATTCTTC	30	3	1	4	0	0	0	0	0	0	2	0	0	2	0	1	0	2	0	0	1	1	0	0	1	1	0	2	0	2	0	3	0	1	0	0	2	2	1	0	2	0	0	1	1	0	3	3
Seq554	GCGGGTGGGTAGGTGGTAAGTTGTGCCGAC	30	1	1	2	0	1	0	0	1	1	0	1	2	0	5	0	2	0	1	0	3	1	0	1	1	1	3	0	0	0	0	1	0	0	3	1	1	0	0	0	1	3	0	1	0	0	0	1
Seq555	GGATCCCCGCCCCGTGGGTCAGTATTCTTC	30	1	0	0	3	1	0	1	0	0	3	1	1	3	0	1	2	1	0	1	0	0	2	0	0	1	1	2	1	1	0	0	1	1	0	0	3	2	1	1	2	1	1	2	0	0	0	0
Seq556	GGATCCTCGTTTCAGGTGGTCAGTACTTCC	30	2	2	1	0	0	0	0	0	1	2	0	1	1	0	0	1	0	0	1	0	0	3	0	0	0	2	2	0	3	0	2	0	3	2	0	0	3	1	1	1	2	0	2	0	2	0	0
Seq557	CAGAAATTCGGGCCGAATAGTCACGTACCGG	31	2	0	0	3	0	3	0	0	2	0	0	1	0	0	0	3	0	1	0	0	0	0	0	4	0	3	0	0	2	0	0	4	0	2	0	0	0	0	5	0	1	1	1	0	1	3	0
Seq558	CGGCGGGTGGGAGGGTGGAGATTATAGTG	29	0	1	0	0	0	0	3	1	0	0	0	1	0	1	1	0	0	4	0	4	2	0	1	0	2	1	0	0	2	0	0	4	0	0	0	0	1	0	2	4	2	0	1	2	0	0	0
Seq559	CGGCTAGGGACGAAGGGTCCGTTATTATG	29	0	4	1	0	0	0	0	1	3	0	0	5	1	2	0	0	0	3	0	2	0	0	2	5	0	2	0	0	0	1	0	0	0	1	0	0	0	0	2	0	0	1	0	1	0	3	0
Seq560	CCTAGGGAAAGAGGTGGGCCGTTATAATGG	30	0	2	1	0	3	0	0	1	3	0	0	2	0	0	1	0	0	7	0	2	0	0	2	1	0	3	0	0	0	1	0	0	0	2	2	0	0	0	1	1	0	1	0	2	0	1	2
Seq561	CGGCGGGTGGGTGGGTGGAGGTTTAACGTC	30	1	0	0	1	0	1	0	0	1	2	0	0	1	0	1	0	1	0	3	0	0	2	0	0	1	0	0	2	1	2	3	3	2	1	1	1	0	0	1	1	3	0	0	1	2	1	0
Seq562	GTGGGTGGGTAGGTGGTAAGTTGTGCCGAC	30	1	0	2	0	1	2	0	2	3	1	0	0	1	1	0	0	0	2	1	3	0	0	1	1	3	1	0	0	1	0	1	1	1	2	0	0	0	0	0	2	0	0	1	0	2	2	0
Seq563	TGGATGTGTGTGTTGTGTAGTTGCTCCTGAT	31	1	2	0	1	1	2	2	1	0	1	1	0	2	0	2	1	0	3	1	1	3	0	0	0	0	1	1	0	0	4	1	0	0	0	0	1	0	1	4	1	1	0	0	0	1	0	1
Seq564	CGCATGAGGGTCTGGCGCTAGGGTATCGGC	30	0	0	3	1	1	2	0	0	0	4	2	0	0	0	4	0	0	0	0	2	0	0	3	1	0	0	0	1	0	2	2	0	1	1	0	1	2	1	0	3	0	0	1	1	0	0	1
Seq565	TCCGCGCCCTCCATGTGCTACCTTTGTTTC	30	0	0	0	0	2	0	0	0	1	2	0	0	1	1	0	0	0	3	5	0	0	0	0	1	0	1	1	1	0	1	0	0	2	2	0	0	1	1	0	2	0	1	0	0	0	2	5
Seq566	CGGCGGGTGGGAGGGTGGAGATTGTACGTG	30	1	1	0	2	0	0	3	1	2	0	0	1	0	3	1	2	3	2	0	1	0	0	0	2	0	2	0	1	0	1	2	3	0	0	0	1	2	0	2	1	0	0	0	1	0	1	0
Seq567	GTGGGTGGGTGGGTGGTAAGTTATGCCGAC	30	1	1	0	0	0	1	0	1	1	1	3	0	0	1	1	0	1	1	0	0	2	1	0	4	1	2	0	1	0	2	4	0	0	0	3	0	1	2	1	2	0	1	0	0	0	1	0
Seq568	GCCGTGGGTGGGAGGGTGGAACCACTCTGG	30	0	0	1	0	0	3	0	0	0	1	0	0	0	0	0	0	1	0	1	3	0	1	2	1	2	2	0	3	3	0	1	1	0	0	0	1	2	0	4	1	1	1	0	2	0	1	1
Seq569	GGCTATCTCACGCCTCCATGTGCTGTGTTC	30	0	1	1	2	0	1	1	0	0	0	0	1	1	3	2	0	0	0	3	0	2	3	0	1	0	1	0	0	0	1	3	1	0	1	0	0	0	1	3	2	0	1	1	0	0	0	2
Seq570	GTGGGTGGGTGGGTGGTAAGTTTGCCGAC	29	0	2	0	2	1	0	1	2	0	0	0	0	0	1	1	2	0	0	0	1	1	2	0	1	0	0	2	0	0	2	3	0	2	2	0	2	2	0	2	0	4	0	0	0	1	0	1
Seq571	CGCTGAGGGTCTGGCGCTCGGGTATTGGC	29	0	2	2	0	2	0	2	3	0	2	0	0	0	3	1	0	0	0	1	0	1	2	2	0	0	1	4	2	0	0	0	0	0	0	0	1	0	1	0	1	2	0	2	1	0	0	3
Seq572	GCTAGGCCTCTACGCTGGTTCCGTCCCTTG	30	0	3	0	0	0	0	1	0	6	3	1	0	0	0	0	0	1	1	0	0	0	0	0	0	0	2	0	2	0	0	0	0	4	5	0	3	3	0	0	2	0	0	0	1	2	1	0
Seq573	GGCCCACTTTCGCGCCTTCATGTGCTGTTC	30	2	0	0	2	0	0	0	1	2	0	1	2	1	1	0	1	1	1	0	0	0	1	0	0	0	3	0	1	0	0	1	0	1	0	3	3	1	2	0	3	1	1	1	2	1	0	0
Seq574	CAGAAATTAGGCCGAATAGTCACGTACCGG	30	0	1	1	0	2	3	0	1	4	0	0	0	0	3	0	0	0	2	0	0	0	0	2	1	0	0	0	0	0	0	0	4	1	1	0	0	0	0	5	0	1	1	1	1	1	1	0
Seq575	CGGCGGGTGGGTGGGCGGAGATTTAGCGTC	30	2	0	0	1	1	0	0	4	0	1	0	0	0	0	1	2	1	1	0	0	1	0	1	1	0	1	0	0	1	3	0	1	0	2	0	0	0	0	3	1	1	0	1	1	4	0	2
Seq576	CCTAGGGAGAGAAGTGGGCCGTTATAATGG	30	0	1	0	2	1	1	0	1	3	0	0	3	0	0	0	0	1	1	1	3	0	1	1	2	0	3	0	2	0	0	0	2	0	2	0	0	0	0	1	0	0	2	0	2	0	4	1
Seq577	CGGCGGGTGGGTGGGCGGAGATTAACGTC	29	1	3	0	1	0	0	0	0	1	0	0	1	0	3	1	2	0	2	0	0	0	0	1	2	0	1	1	0	2	2	0	1	0	1	1	2	2	0	1	1	1	0	1	1	3	1	0
Seq578	CGCATGAGGGTCTGGCGCTTGGCTATCGGC	30	1	1	0	0	1	0	0	0	5	2	0	2	0	0	3	1	1	1	0	1	0	0	0	0	1	1	3	1	0	3	1	0	1	1	2	1	2	1	0	1	0	0	0	0	0	0	2
Seq579	GCTAGGCCTCTACGCGGGTTCCGTCGCTTG	30	0	2	0	1	0	0	0	2	2	1	1	2	0	0	0	0	0	2	0	1	0	1	1	1	0	2	0	6	0	1	1	4	0	2	0	2	1	0	3	0	0	0	1	1	0	0	0
Seq580	GCGGGTGGGTGGTGGTAAGTTGTGCCGAC	29	1	0	0	1	0	0	0	0	1	0	1	0	0	1	0	3	3	1	1	2	1	2	3	1	1	1	0	0	0	0	3	3	0	0	0	0	1	1	1	4	0	0	3	0	0	0	0
Seq581	CGGCGGGTGGGTGGGTGGAGACTTAACGTC	30	0	4	2	1	0	2	0	1	1	0	0	0	0	2	0	1	1	1	1	1	2	0	1	0	0	0	0	0	3	2	0	2	0	0	0	1	2	0	2	0	4	0	0	2	0	2	0
Seq582	GCATCGGTTATGCTCCAGGGTCCCCCGTCC	30	2	0	0	2	0	0	0	0	0	0	0	0	1	0	4	1	2	0	2	0	1	0	0	0	2	0	2	2	1	0	0	1	2	0	0	2	4	2	1	1	1	1	2	0	0	1	0
Seq583	ACGGTAACGGCATGTGAGTGTCCTACGATC	30	0	1	2	0	0	1	3	0	0	1	1	5	0	3	0	2	0	1	1	0	0	0	3	0	0	1	0	0	1	1	0	0	1	1	1	1	0	0	0	2	0	2	1	0	0	2	2
Seq584	GCATCGGTTATGCTCCGGGGTTCCCCGTCC	30	0	0	0	0	1	0	0	1	0	1	0	1	0	2	1	0	3	1	1	0	1	2	0	0	0	1	0	2	0	1	0	0	3	1	0	5	1	1	5	3	0	2	0	0	0	0	1
Seq585	GCTAGTCCTCTACGCGGGTTCCGTCCCTTG	30	0	0	1	1	1	1	0	0	1	0	2	0	0	0	1	0	0	5	0	1	0	0	0	0	0	0	1	2	0	0	0	0	1	4	0	0	4	0	2	2	0	1	1	2	0	2	5
Seq586	CCTAGGGAAAGAAGTGGGCTGTTATAATGG	30	0	2	0	1	0	0	0	2	2	2	1	2	2	1	0	1	2	0	0	3	0	0	0	2	0	0	0	1	0	0	2	1	0	2	0	1	0	2	2	2	0	1	0	2	0	1	0
Seq587	GCGGTCCGTCCGAACCGGGTCTCCTGATTG	30	1	1	1	3	0	0	0	1	0	0	1	0	1	0	3	1	2	0	2	0	1	0	1	0	1	0	0	1	4	0	0	0	0	1	0	0	2	1	1	5	1	0	0	0	3	0	2
Seq588	CGCATGAGGGTCTGGCGCTTGGTTATCGGC	30	0	1	0	2	0	0	0	0	0	0	0	0	0	0	1	1	0	3	1	0	0	2	0	0	0	0	1	0	0	0	4	0	0	6	1	2	2	2	4	0	0	0	0	4	2	0	2
Seq589	CGCGGGTGTCCTCTGGGAGTCTGTCTTTGC	30	0	1	1	1	0	1	0	0	3	0	0	0	0	1	1	3	2	0	0	2	0	0	1	2	2	0	1	2	1	0	1	1	1	1	0	0	0	0	3	0	2	0	0	2	2	0	2
Seq590	CGGCGGGTGGGCGGGCGGAGATTTAACGTC	30	1	0	2	0	0	0	0	1	1	1	1	1	0	2	0	2	0	1	0	0	2	0	4	3	2	1	0	1	1	4	0	1	0	0	1	0	1	0	1	0	1	2	0	0	1	2	0
Seq591	TGGATGTTGTGTTGTGTAGTTGCTCTGAT	29	2	0	0	1	0	1	4	1	0	0	1	2	0	2	1	0	0	0	1	0	1	2	2	0	1	0	0	2	2	3	1	1	1	0	0	1	0	2	0	0	0	1	0	0	1	1	0
Seq592	GAACGCACACGCAGGGCTTGGTGTCTATGG	30	2	0	0	0	0	0	0	1	0	0	2	0	0	3	0	0	0	0	1	0	0	4	0	0	0	2	0	2	3	3	2	2	3	0	3	0	1	0	1	0	2	2	0	0	0	0	0
Seq593	CGGCGGGTAGGTGGGTGGAGATTTAACGTC	30	0	0	1	0	1	2	0	0	0	0	1	0	0	2	0	3	0	1	0	1	0	0	2	3	0	0	1	0	1	0	0	2	4	0	0	0	2	0	4	4	2	0	0	2	0	1	0
Seq594	GGATCCCCGCATTGTGGGTCAGTATTCTTC	30	1	0	1	0	2	0	0	2	0	0	0	3	0	0	0	4	2	2	1	1	0	2	1	0	1	2	0	4	1	0	0	0	3	1	0	0	1	1	1	1	1	0	0	0	0	0	0
Seq595	CGGCGGGTGGGCGGGTGGAGATTTAACGTC	30	2	1	3	0	1	1	3	0	4	0	0	2	0	2	1	0	0	1	0	0	0	1	1	0	1	1	0	1	2	2	1	0	0	1	1	0	0	0	1	0	1	1	0	2	1	1	0
Seq596	GGCTGTCTCGCGCCTCCATGTGCTGTGTTC	30	0	2	2	2	2	0	2	0	1	0	3	0	0	0	0	2	0	2	1	2	0	0	0	2	1	1	1	2	0	0	0	0	1	0	0	0	0	1	2	4	1	0	0	0	0	0	2
Seq597	GTGGGTGGGTGGGTGGTAAATTGTGCCGAC	30	0	0	0	1	0	0	0	0	0	0	0	0	1	1	0	1	0	3	1	1	0	1	6	1	1	0	1	1	0	0	0	2	0	0	3	1	1	0	0	5	1	0	2	0	2	2	1
Seq598	GCGGTCCGTCCGAACCAGGTTTTCTGATTG	30	2	1	0	1	0	1	0	0	1	1	1	0	1	0	0	3	2	0	1	1	1	2	0	0	0	1	0	2	4	0	0	1	2	0	0	0	0	1	0	1	2	1	1	0	2	0	1
Seq599	TGGTGTGTGTGTTGTGTAGTTGCTCTGAT	29	0	2	3	0	1	1	0	0	2	2	1	1	0	0	0	1	0	1	0	3	0	0	2	0	0	0	0	0	2	3	1	2	3	0	2	0	0	0	2	0	1	0	2	0	1	1	0
Seq600	GAACGCACTCGCAGGGCTTGGTATCTATGG	30	0	0	0	0	1	0	2	0	3	0	1	0	0	1	4	0	1	2	0	2	2	0	0	0	1	0	0	2	1	0	0	2	1	1	0	1	0	1	0	0	2	2	2	0	1	3	1
Seq601	ACGGTAACGGCGTGTGAGTATCCTACGATC	30	1	0	1	0	2	0	1	0	2	1	1	1	1	1	0	0	2	2	0	0	1	0	0	0	0	0	0	0	0	1	1	1	0	1	2	1	0	3	2	1	2	0	1	1	1	0	3
Seq602	CAGAAATTCGTCCGAATAGTCACGTACCGG	30	0	3	1	2	2	1	1	0	4	0	2	0	2	5	0	0	0	0	0	0	0	1	2	2	0	0	2	0	0	0	0	0	0	1	1	0	0	0	3	0	0	0	0	0	0	3	0
Seq603	GGATCCCCGTTTCGCTGGTCAGCATTCTGC	30	0	1	1	1	1	1	0	2	1	2	5	0	0	0	4	1	0	0	0	0	0	1	0	0	0	1	0	3	0	0	1	0	3	0	0	0	0	0	3	3	1	1	0	1	0	0	0
Seq604	CCTAGGGAAAGAAGTGGGCCGCTATAATGG	30	0	2	0	1	0	3	0	1	2	0	0	4	0	0	0	0	0	1	0	0	0	1	3	4	0	1	0	0	1	0	0	1	0	0	0	0	0	0	0	0	0	2	0	1	3	3	3
Seq605	GCTAGGCCTCTACTCGGGTTCCGTCCCTTG	30	1	1	0	0	0	4	2	0	0	0	1	0	0	0	0	4	1	2	0	0	0	0	1	0	0	1	2	2	0	0	0	0	2	4	1	0	5	0	2	3	0	0	0	0	0	0	0
Seq606	GGATCCCCGCACCGTGGGTCAGTATTCTTC	30	3	0	0	1	0	1	0	0	0	2	0	0	0	0	0	7	2	0	1	0	0	1	0	0	0	0	1	1	1	0	0	1	0	0	0	3	0	2	3	3	2	2	0	0	2	0	0
Seq607	CGGCAGGTGGGTGGGTGGAGATTTAACGTC	30	0	0	1	0	0	0	0	2	2	0	0	0	0	1	0	2	0	0	3	1	1	0	2	2	2	1	0	0	2	0	1	3	0	0	0	2	0	1	0	3	1	2	0	0	3	0	0
Seq608	GCGGTTCGTCCGAACCAGGTTTCCTGATTG	30	0	1	0	2	0	0	0	1	1	0	0	0	0	0	1	1	2	0	0	0	1	3	0	0	1	0	2	2	2	0	0	1	1	0	0	2	5	2	0	1	5	0	1	1	0	0	0
Seq609	GGATCCCCGTTTCGCCGGTCAGTATTCTGC	30	0	1	1	1	0	1	0	0	0	2	0	1	2	2	1	1	0	0	0	0	1	1	0	0	0	0	0	4	0	0	1	2	0	3	0	1	4	1	0	3	2	2	0	0	0	0	1
Seq610	GTGGGTGGGCGGGTGGATATTGACCTCCTG	30	1	4	0	1	0	0	0	2	0	1	0	0	2	0	0	1	0	0	0	3	1	2	1	0	0	0	0	0	0	1	0	0	0	0	0	2	0	1	2	3	3	0	2	0	2	2	1
Seq611	CCCAGGGAAAGAAGTGGGCCGTTATAATGG	30	0	1	0	3	1	1	0	1	0	0	1	2	0	0	1	1	0	0	1	2	0	0	1	5	0	0	0	0	0	1	0	4	0	0	2	0	1	0	3	0	1	2	1	1	0	0	0
Seq612	GCGGTTCGTCCGAACCAGGTCTCCTGATTG	30	0	3	0	0	0	0	1	0	2	0	1	1	2	0	5	0	6	1	2	0	1	0	0	0	0	0	2	1	0	0	0	0	0	0	0	1	1	0	0	2	1	1	3	0	0	0	1
Seq613	CGCATGAGGGTCGGGCGCTTGGGTATCGGC	30	2	2	0	2	1	2	0	0	4	3	0	1	0	2	1	0	2	0	1	1	1	2	0	1	0	0	0	0	3	0	1	0	0	1	0	0	1	0	0	2	0	1	0	0	1	0	0
Seq614	TGGATGGTGTGTTGTGTAGTTGCTCTGAT	29	0	0	0	1	0	0	1	2	2	1	0	0	4	1	2	0	0	0	1	0	2	2	1	0	0	3	0	0	1	1	1	3	0	0	0	0	0	0	0	2	0	1	1	0	4	0	0
Seq615	TGGATGTGTGTGTTGTGTAGTTGCCTCTGAT	31	2	2	0	1	2	0	0	1	1	1	0	0	0	0	3	4	1	0	2	4	0	0	0	1	1	1	0	0	0	0	1	2	2	0	0	1	0	0	0	0	2	0	0	0	2	1	0
Seq616	GGATCCCTGTTTCGCTGGTCAGTATTCTGC	30	0	1	0	2	3	0	0	1	3	0	3	0	0	1	0	2	0	0	0	0	0	0	0	0	0	2	0	1	0	0	0	0	0	3	0	5	4	1	0	1	1	0	0	0	1	3	0
Seq617	CGGCGGGTGAGAGGGTGGAGATTATACGTG	30	0	1	0	2	0	0	0	2	2	0	1	0	0	3	1	0	2	2	0	3	0	1	0	0	0	0	0	0	0	2	2	1	0	3	0	1	0	0	1	0	4	0	2	0	1	0	0
Seq618	GTGCCCCGTCCGAACTAGGTTCCCTGAAGG	30	0	0	1	0	0	1	0	0	0	0	2	0	0	0	2	7	1	0	3	0	2	0	1	0	2	0	0	1	2	0	0	0	0	0	0	3	1	2	1	4	0	1	0	0	0	0	0
Seq619	GCGAGTGGGTGGGTGGTAAGTTGTGCCGAC	30	2	0	0	5	0	0	0	0	0	0	0	0	0	2	0	0	1	0	0	1	1	2	4	0	1	0	0	1	0	1	2	2	0	1	1	2	0	0	3	2	0	0	1	1	2	0	0
Seq620	GCGGTCCGTCCGAACCAGGTCTCTTGATTG	30	2	2	1	1	0	1	0	0	4	2	0	0	0	2	3	0	1	1	0	0	0	1	0	0	1	2	0	2	1	0	0	1	0	1	0	1	1	2	0	1	1	0	0	1	1	0	1
Seq621	GTGCCCCGTCCGAACCAGGTTCCCTGAAAG	30	1	2	4	1	0	1	0	0	1	1	0	0	2	0	1	3	1	0	0	0	2	0	0	0	0	0	0	0	2	2	0	0	0	0	0	0	1	1	2	4	2	0	2	0	0	0	0
Seq622	GGACCTCCGTCTTGCGAGTCAGTATTCAAC	30	1	0	0	1	0	1	0	1	1	0	0	1	0	0	2	2	0	0	1	0	0	0	0	0	1	3	0	5	3	0	0	0	0	0	0	0	5	2	1	1	0	0	1	0	0	0	2
Seq623	GCATCGGTTACGCTCCAGGGTTCCCCGTCC	30	3	1	1	0	0	0	1	0	0	0	2	0	1	0	4	0	0	1	0	0	5	2	0	1	0	0	1	1	0	0	2	0	0	0	0	1	1	0	1	3	3	0	0	0	0	1	0
Seq624	GGATCCCCGTTCCGCTGGTCAGTATTCTGC	30	1	0	0	2	0	0	1	0	0	3	0	0	2	1	1	4	0	0	2	0	0	1	0	0	1	1	0	3	2	1	0	0	1	0	0	0	4	2	0	2	1	1	0	0	0	0	0
Seq625	GGAGCCGTGGGCGGGTGGGTGGTTGCTGCC	30	0	0	3	0	0	1	0	1	0	1	0	1	0	5	0	0	2	0	0	1	0	0	1	1	1	0	0	4	1	0	1	1	0	1	0	0	3	0	0	1	0	0	3	0	2	1	1
Seq626	CGCATGATGGTCTGGCGCTCGGGTATTGGC	30	2	0	2	1	0	0	2	0	0	0	2	1	1	1	0	1	1	1	0	1	1	1	5	1	0	0	2	0	0	0	1	0	0	1	0	0	0	0	3	0	0	0	1	0	0	2	3
Seq627	GGAGCCGTGGGTGGGTGGTGGTTGCTGCC	29	0	0	1	3	0	0	0	0	1	0	0	0	0	1	0	0	1	0	0	1	0	2	1	0	0	0	0	2	0	0	0	2	0	0	1	2	1	0	0	0	3	2	1	2	3	3	0
Seq628	CCGGGGGGTGGGTGGGCGGAGGATATCAGG	30	1	1	0	0	0	3	4	1	0	0	0	0	1	0	0	1	0	0	0	0	0	3	0	0	0	0	0	0	0	0	0	1	0	1	2	0	0	2	3	1	0	1	1	2	2	3	1
Seq629	CAGAAATTCGGCGAATAGTCACGTACCGG	29	0	3	1	0	1	3	0	2	0	0	0	1	0	2	0	2	1	2	0	2	1	0	0	0	0	0	1	2	1	1	0	3	0	0	1	1	0	0	2	1	0	0	0	1	1	0	1
Seq630	CGCGGGTATCCTCTTGGAGTCTGTCTTTGC	30	0	1	0	1	0	1	0	0	4	0	1	0	0	2	0	3	0	0	0	0	0	2	0	0	0	1	0	3	1	3	0	1	2	1	3	0	1	0	1	3	0	1	0	0	0	0	1
Seq631	CGGCTAGGGGCGAAGGGTCCGTTATAATG	29	0	3	0	1	1	3	0	0	3	0	0	3	1	0	0	0	0	1	0	0	0	0	0	2	0	2	0	0	0	2	0	1	0	4	0	0	0	0	2	0	0	2	0	1	0	5	0
Seq632	CGCATGAGGGGTCTGGCGCTCGGGTATTGGC	31	1	1	1	0	2	0	1	0	1	0	0	0	0	0	1	1	0	1	1	0	0	0	0	1	1	2	1	2	1	0	0	0	0	1	0	8	1	1	1	0	0	0	4	0	0	0	1
Seq633	CGCATGTGGGTCTGGCGCTTGGGTATCGGC	30	0	2	0	0	1	0	0	0	1	1	1	1	0	2	0	0	2	0	0	0	0	0	4	0	0	0	0	1	2	0	1	1	0	0	0	0	2	2	3	2	1	0	2	3	0	0	1
Seq634	GGAGCCGTGGGTGGTGGGTGGTTGCTGCC	29	0	0	1	0	0	0	1	1	1	2	0	2	2	0	2	0	0	0	0	0	0	1	0	0	0	0	0	0	5	1	0	1	1	0	0	1	0	5	0	4	0	0	1	1	2	2	0
Seq635	GTGGGTGGGCAGGTGGATGTTGACCTCCTG	30	1	0	0	1	0	0	1	0	0	1	0	1	0	0	0	2	3	4	0	0	2	0	0	0	2	1	0	1	2	0	1	1	0	0	0	4	0	1	1	2	0	1	0	1	1	0	0
Seq636	GTGGGTGGGTGGGTAGTAAGTTGTGCCGAC	30	1	0	4	2	0	3	0	2	0	0	0	0	0	2	0	0	1	1	0	3	1	0	0	1	0	0	1	1	2	0	3	0	0	2	0	1	1	2	1	0	0	0	1	1	0	0	0
Seq637	GCGGGTGGGTGGGTGATAAGTTGTGCCGAC	30	0	2	1	0	1	1	0	1	0	0	1	0	0	2	0	0	2	0	0	2	2	2	2	1	1	1	1	0	1	0	2	1	0	2	0	1	1	0	0	1	1	0	0	0	0	0	3
Seq638	GCGGTCCGTCCAAACCAGGTTTCCTGATTG	30	1	3	1	1	0	0	0	0	0	2	1	0	0	1	2	2	1	1	0	0	3	2	0	0	1	1	2	2	3	1	0	0	2	1	0	0	0	0	0	0	1	2	0	0	0	0	0
Seq639	CCGGGGGGCGGGTGGGCGGAGGATATTAGG	30	0	1	0	0	0	0	0	2	1	0	0	1	2	3	0	0	0	0	0	0	0	0	0	3	0	2	1	1	1	1	0	1	0	1	0	3	0	0	2	1	0	4	2	1	1	0	0
Seq640	CCTAGGGAAAGGAGTGGGCCGTTATAATGG	30	0	1	0	0	1	0	0	0	2	0	0	1	3	1	0	0	0	1	1	1	0	0	1	2	0	0	0	0	0	2	0	0	1	0	0	0	1	1	3	0	0	1	0	7	0	2	1
Seq641	CGGCGGGTGGAAGGGTGGAGATTATACGTG	30	1	0	0	0	0	1	0	0	0	2	0	2	1	2	1	0	0	0	0	0	1	1	1	1	0	2	1	1	3	3	0	1	0	0	0	1	0	1	0	0	1	0	5	0	0	2	0
Seq642	CGGCGGGTGGGTGGGTGGAGATTTAGCGTC	30	0	0	0	2	0	0	0	1	0	1	0	1	3	0	1	0	0	2	0	2	2	0	1	0	1	2	0	0	4	0	1	0	1	0	0	0	1	2	1	0	0	0	2	1	2	2	0
Seq643	GTGCCCCGTCCAAACCAGGTTCCCTGAAGG	30	5	1	0	1	0	0	0	1	0	0	3	0	0	0	3	0	2	1	1	0	0	2	1	0	2	0	0	2	0	0	0	1	0	0	0	0	3	1	2	0	4	0	0	0	0	0	0
Seq644	TGGATTGTGTGTTGTGTAGTTGCTCTGAT	29	0	3	0	0	0	1	4	0	1	0	0	0	0	2	0	1	1	2	0	5	0	0	1	1	0	1	3	2	0	2	0	0	0	0	1	1	2	0	0	2	0	0	0	0	0	0	0
Seq645	TGGATGTTGTGTGTTGTGTAGTTGCTCTGAT	31	0	1	0	0	0	0	1	1	0	0	1	1	0	0	2	1	1	0	1	1	1	0	1	1	0	1	0	2	1	1	0	3	0	0	0	2	0	0	1	2	0	0	1	3	1	4	0
Seq646	GGAGCCGTGGGTGGGTGGGCGGTTGCTGCC	30	0	0	0	0	1	2	0	0	0	0	1	1	1	3	0	0	0	0	0	1	0	1	1	5	2	2	0	0	0	3	0	0	0	0	1	0	0	0	2	1	1	4	0	2	1	0	0
Seq647	TGGATTGTGTGTGTTGTGTAGTTGCTCTGAT	31	0	1	1	0	4	0	0	0	0	2	1	0	1	1	2	1	0	0	2	0	5	2	0	1	0	0	0	0	2	0	1	0	3	0	0	1	0	0	1	1	0	0	0	0	0	2	1
Seq648	CCGGGGGGCGGGCGGGCGGAGGATATCAGG	30	0	0	0	2	0	1	0	0	2	1	0	1	1	0	0	1	1	1	0	2	2	1	0	4	0	0	0	0	1	0	0	2	1	0	1	0	1	1	0	2	1	0	0	2	1	0	1
Seq649	CGGCGGGTGGGAGGGTGGAGATCATACGTG	30	2	0	0	4	0	0	0	0	1	0	0	1	0	2	0	0	0	1	1	0	0	1	0	2	0	2	0	0	3	4	0	2	0	1	1	1	1	0	1	2	0	0	0	0	2	1	0
Seq650	GCTGGGGGCGGGTGGGTGGCACATTCGATG	30	3	0	1	0	1	0	0	0	0	0	1	2	0	3	3	0	0	0	1	0	0	1	0	2	1	2	0	0	1	0	0	0	4	1	0	0	1	1	0	0	2	1	4	0	0	0	0
Seq651	CGCATGAAGGGTCTGGCGCTCGGGTATTGGC	31	2	1	1	1	0	0	0	2	1	0	2	0	2	0	0	0	2	3	1	1	0	0	3	0	0	2	2	0	0	1	0	1	0	1	0	2	0	1	1	0	0	1	0	0	0	1	1
Seq652	GTGCCCCGTCCGAACCAGGTTCCTTGAAGG	30	0	1	0	4	0	0	0	0	0	0	0	1	0	0	0	0	0	0	0	0	0	0	0	0	1	0	0	6	5	0	0	0	2	1	0	1	3	5	1	0	0	0	0	3	0	0	2
Seq653	CGGCAGGTGGGTGGGCGGAGATTTAACGTC	30	0	0	0	1	0	1	0	0	1	0	0	0	0	3	2	0	1	0	0	1	3	1	3	2	0	0	2	2	1	1	2	0	0	1	0	0	2	0	1	1	1	0	0	0	2	0	0
Seq654	GCCGTGGGTGGGAGGGTGGAACATTCTGG	29	0	0	0	1	0	0	0	0	0	0	0	1	0	3	0	0	0	0	0	2	1	0	4	2	1	2	0	0	0	3	2	3	1	0	0	1	1	0	0	0	0	0	0	1	3	3	0
Seq655	GCGGTCCGTCCGGACCAGGTCTCCTGATTG	30	1	0	2	0	0	0	0	0	0	4	1	0	1	0	1	0	0	0	0	1	1	0	0	0	1	0	0	4	0	1	1	0	0	1	0	2	2	0	0	5	6	1	0	0	0	0	0
Seq656	CAGAAATTCGGCCGAATAGTCACGTACCGA	30	0	1	0	0	0	0	0	2	0	0	2	2	0	1	2	0	0	4	0	0	0	0	0	3	0	0	0	0	2	2	0	0	0	0	0	2	2	0	2	1	1	0	0	2	0	1	4
Seq657	GGATTCTCGTTTCAGATGGTCAGTACTTCC	30	1	1	0	3	0	0	1	1	0	3	2	0	0	2	3	0	0	1	1	0	0	1	1	0	0	0	0	0	0	0	0	0	0	1	0	1	1	0	0	5	0	0	2	1	1	0	0
Seq658	CAGAAATTCGGCAGAATAGTCACGTACCGG	30	0	0	0	1	0	2	0	0	0	0	0	1	1	1	0	2	1	3	0	0	0	0	1	2	1	0	2	1	1	1	0	1	1	1	2	1	2	0	2	0	1	1	1	0	0	0	0
Seq659	TGGATGTGTGTGTTGTGTAGTTGGTCTGAT	30	1	0	0	0	1	0	0	0	0	0	0	0	1	1	0	3	0	0	0	2	0	1	0	0	1	0	0	6	0	0	2	1	0	2	0	1	1	0	0	1	1	1	0	4	1	1	1
Seq660	CCTGCGGGCGGGTGGGTGGTGGATTCTTG	29	0	2	0	1	0	1	0	0	1	0	1	1	3	0	0	2	0	3	0	0	0	0	1	4	0	1	0	0	0	3	0	0	0	1	0	1	0	1	1	1	0	0	0	0	2	3	0
Seq661	GGCCCACTTTCGCGCCTCCATGTACTGTTC	30	0	1	2	2	1	1	2	0	1	0	0	1	0	0	1	1	3	0	0	0	2	0	1	1	1	1	1	0	0	0	0	0	2	0	1	0	1	0	0	0	0	1	2	1	0	0	2
Seq662	CGGCGGGTGGGAGGATGGAGATTATACGTG	30	1	0	0	0	0	0	1	1	2	0	0	0	0	2	0	0	0	2	1	2	1	0	0	0	0	0	0	2	2	0	0	0	0	1	0	0	0	0	3	2	0	2	2	0	4	3	0
Seq663	CAGAAATTCTGCCGAATAGTCACGTACCGG	30	0	1	0	1	1	1	0	0	0	2	0	1	0	2	0	0	0	1	1	0	1	3	0	2	0	0	0	2	0	0	1	2	1	2	1	1	1	0	1	0	1	0	1	2	1	1	0
Seq664	GAACGCACTCGCAAGGCTTGGTGTCTATGG	30	3	0	1	0	1	0	0	2	2	1	0	0	0	0	1	1	1	0	0	2	1	0	0	0	0	0	1	2	2	0	1	0	1	1	0	0	2	0	0	0	1	1	0	0	1	4	2
Seq665	GCTGAGGGCGGGTGGGTGGCGCATTCGATG	30	0	1	1	1	0	0	2	3	0	1	0	0	1	4	0	0	0	1	0	0	3	0	3	3	2	0	0	0	1	0	0	0	0	0	0	2	2	2	0	2	0	0	0	0	0	0	0
Seq666	GGCCCGCTTTCGCGCCTCCATGTGCTGTTC	30	0	0	0	0	1	0	0	0	1	0	0	4	1	1	1	1	0	1	1	1	0	2	0	0	0	2	1	4	0	1	0	0	1	0	0	0	0	0	2	2	1	0	1	1	1	0	2
Seq667	GCATCGGTCATGCTCCAGGGTTCCCCGTCC	30	1	1	1	0	0	0	1	0	0	0	2	0	0	0	0	0	0	1	0	0	5	2	0	0	3	1	2	0	0	0	0	0	1	0	0	1	0	1	2	1	5	1	0	0	3	0	0
Seq668	CGCATGAGGGTCTGGCGCTTCGGTATCGGC	30	0	1	0	2	3	0	0	0	0	3	0	1	1	0	1	1	1	0	0	1	2	2	1	0	0	0	0	0	1	1	0	1	0	1	0	0	2	0	2	1	3	2	0	0	0	0	1
Seq669	CAGGTCGTGGGAGGGTGGGTGGTAGCCTGG	30	4	0	1	0	0	1	0	3	0	0	0	0	0	0	0	1	0	0	0	2	0	0	3	0	4	2	0	1	2	0	1	3	0	0	0	0	1	0	0	0	1	0	1	0	1	2	0
Seq670	GGATCCTCGTTTCAGATGGTCGGTACTTCC	30	0	1	0	0	2	0	3	1	1	6	0	1	0	0	4	3	0	0	1	0	0	0	1	0	2	1	0	1	0	0	0	0	2	0	0	0	0	0	1	1	0	1	0	0	1	1	0
Seq671	CGCATGAGGGTCTGGCGGTTGGGTATCGGC	30	1	1	0	0	2	2	0	2	0	2	0	0	1	2	1	0	0	1	1	0	0	1	2	1	2	1	2	2	0	0	0	1	0	2	0	0	0	0	0	2	0	1	0	1	0	0	1
Seq672	GCTGTGGGCCCTTCAGGTATCCTCGGGTTC	30	1	3	1	0	0	2	2	0	0	1	0	1	1	0	0	3	1	2	2	0	0	0	0	0	0	1	1	0	0	0	0	0	3	2	0	0	0	0	1	2	0	0	1	1	2	0	1
Seq673	GCGGTCCGTCCGGACCAGGTTTCCTGATTG	30	0	0	0	1	0	3	0	0	1	4	1	0	0	1	0	1	2	0	0	0	2	0	0	0	1	1	0	1	0	0	0	0	1	0	1	2	0	1	3	1	5	2	0	0	0	0	0
Seq674	GGACCTCCGTCTCGCGAGTCAGTACTCAAC	30	1	0	0	4	0	0	0	0	0	2	2	0	2	0	4	2	2	0	0	0	0	1	0	0	2	1	0	1	0	0	1	0	0	0	0	0	0	0	0	4	0	0	1	0	0	0	2
Seq675	GGATCCCCGCATCGTGGGTCAGTGTTCTTC	30	3	0	2	0	0	0	0	0	1	1	0	0	2	0	1	1	2	0	1	0	0	0	0	0	0	0	2	1	0	1	0	1	0	1	0	1	3	2	0	7	0	0	1	0	0	0	1
Seq676	GCGGGTGGGTGGGTGGTAAGTTGTGCCAC	29	1	1	1	1	0	1	3	2	3	0	0	0	1	0	0	0	3	2	0	1	0	1	4	0	0	0	2	0	0	0	2	0	0	0	0	0	0	0	0	0	1	0	0	2	0	0	0
Seq677	GCTAGGCCTCTACGCGTGTTCCGTCCCTTG	30	0	1	1	2	1	0	0	1	5	3	2	0	0	0	0	1	0	1	0	2	0	0	1	1	0	2	0	0	0	1	0	0	0	3	0	0	2	0	0	1	0	1	1	0	1	0	0
Seq678	CGCAGAGGGTCTGGCGCTCGGGTATTGGC	29	0	2	4	1	0	0	0	1	0	1	0	0	0	2	0	0	1	2	0	0	3	2	1	0	0	0	1	2	1	0	1	0	1	0	1	1	1	1	1	0	1	0	0	1	0	1	0
Seq679	GGAGCCGTGGGTGGGTGGGTGGCTGCTGCC	30	1	0	0	0	0	0	1	0	1	1	0	2	0	2	1	0	1	1	0	2	1	0	1	5	1	1	0	0	0	0	0	1	1	1	1	0	0	0	4	0	0	2	0	2	1	0	0
Seq680	CGCGGTTATCCTCTGGGAGTCTGTCTTTGC	30	0	0	0	0	2	0	0	1	2	1	2	0	0	0	0	0	0	2	1	2	0	0	0	0	2	0	1	0	0	2	2	1	0	2	3	1	2	0	2	2	1	0	0	0	0	0	0
Seq681	CGGCTGGGGACGAAGGGTCCGTTATAATG	29	0	2	0	0	0	1	0	0	4	0	0	6	0	0	0	0	0	0	0	1	0	0	1	2	0	1	0	2	0	0	0	1	0	1	1	2	0	0	1	2	0	0	0	4	0	2	0
Seq682	CGGCGGGTGGGTGGGTGGAGATCTAACGTC	30	0	2	0	0	1	1	0	1	1	1	2	1	1	5	0	2	0	0	1	2	0	0	1	1	0	0	0	1	0	1	1	0	0	0	0	3	0	0	1	1	0	0	0	0	1	1	0
Seq683	CTCATGAGGGTCTGGCGCTTGGGTATCGGC	30	0	2	0	0	2	0	1	0	1	2	0	0	1	1	1	1	3	0	2	1	0	0	1	0	1	0	3	1	1	1	0	0	0	0	0	3	0	0	1	2	0	0	0	0	1	1	0
Seq684	GTGGGTGGGCGGGTGGATGTTAACCTCCTG	30	0	1	1	1	1	2	0	0	0	1	0	0	0	1	0	0	0	2	0	1	1	2	1	2	0	0	0	0	0	2	1	0	0	1	0	3	0	2	2	0	0	2	0	2	0	0	1
Seq685	GCGGTCCATCCGAACCAGGTCTCCTGATTG	30	0	0	1	0	0	1	2	1	1	1	2	0	0	0	1	1	3	0	1	0	0	0	0	0	0	0	2	3	0	1	0	0	1	0	1	1	0	0	1	0	2	1	3	0	1	0	2
Seq686	CGCGGGTATCCTCTGGAGTCTGTCTTTGC	29	0	0	2	0	0	1	2	0	2	0	0	0	0	1	1	0	0	0	0	2	0	0	2	0	5	0	0	2	0	0	2	1	0	4	1	0	1	1	3	0	0	0	0	1	0	0	0
Seq687	CGCAATGAGGGTCTGGCGCTCGGGTATTGGC	31	2	0	2	0	0	1	0	2	0	2	0	1	0	0	0	0	0	0	0	1	0	0	0	0	0	0	0	1	0	0	0	0	1	3	0	4	0	0	7	1	0	1	1	2	0	0	1
Seq688	TCCACGCCCTCCATGTGCTGCCTTTGTTTC	30	1	1	0	0	0	1	0	0	0	0	0	1	0	0	0	4	0	1	0	1	2	0	0	1	0	1	1	0	0	0	2	2	2	4	2	0	0	2	1	1	0	0	1	0	0	0	2
Seq689	GAACGCACTCGGAGGGCTTGGTGTCTATGG	30	0	0	0	0	1	0	0	0	0	0	1	1	0	0	0	0	2	3	0	0	0	2	0	0	1	1	0	3	3	0	1	0	3	1	0	0	0	0	1	0	1	2	3	0	0	2	2
Seq690	GCGGTCCGTCCGAACCAGGTCTTCTGATTG	30	1	0	4	1	0	0	1	1	2	0	0	1	0	0	1	0	0	1	1	1	1	0	1	0	0	0	0	1	0	0	0	0	1	0	0	1	2	5	0	1	1	0	1	0	1	0	1
Seq691	TGGATGTGTGTGTTGTGTAGTTGCCCTGAT	30	0	0	0	2	1	1	1	2	0	1	1	0	0	1	0	0	1	0	0	1	3	2	1	0	5	0	0	0	2	0	1	1	3	0	1	0	0	0	2	1	0	0	0	0	0	0	0
Seq692	GCATCGGTTATGCTCCAGGGTTCCCCGCCC	30	0	0	0	2	2	0	0	0	0	3	0	1	0	0	4	0	1	0	1	0	1	0	0	1	1	0	0	2	2	1	1	0	0	0	0	0	0	1	1	5	0	2	0	0	0	0	2
Seq693	CGGCGGGTGGGTGGGCGGAGATTTAAGTC	29	0	3	2	1	1	1	0	2	2	0	0	1	2	0	0	4	0	0	0	3	0	1	1	0	0	0	0	0	0	0	1	1	0	0	1	0	0	2	1	1	0	0	0	0	0	0	1
Seq694	CGCATGAGGGACTGGCGCTTGGGTATCGGC	30	0	2	1	1	1	3	0	0	1	3	1	0	3	0	1	0	0	2	1	0	0	0	1	0	0	0	0	1	0	0	0	0	3	0	0	0	0	2	0	2	1	0	1	1	0	0	1
Seq695	GTGGCACCTGCGGTAAAGGCGACTTTGTG	29	0	3	1	0	1	1	0	1	0	0	0	0	1	1	4	0	0	3	1	0	0	0	1	0	1	0	2	1	0	0	0	1	2	1	1	0	0	0	0	1	0	0	0	1	0	4	1
Seq696	CGGCGGGTGGGAGGGTGGAGATTAACGTG	29	1	0	0	1	1	0	0	0	0	1	1	0	0	3	0	0	2	0	0	0	0	0	0	2	4	1	0	0	1	1	3	0	0	1	0	0	1	0	1	1	0	0	5	1	0	0	1
Seq697	CCCGCGGGCGGGTGGGTGGTTGGATTCTTG	30	0	0	1	0	0	0	1	0	1	1	0	1	1	1	0	2	0	2	0	1	0	0	1	1	0	1	0	2	2	0	0	0	0	1	1	1	4	0	1	2	2	0	1	0	0	2	0
Seq698	CAGAAATTCGGCCGAATAGTCACTTACCGG	30	0	0	1	1	0	0	2	1	1	0	1	1	0	1	0	4	1	0	0	0	0	0	0	2	0	0	0	1	0	0	0	1	0	1	0	2	4	0	3	1	2	1	0	0	0	1	0
Seq699	GAACGCACTCGCAGGTCTTGGTGTCTATGG	30	1	0	1	0	0	0	0	0	1	0	3	2	0	3	1	0	0	2	0	3	0	1	0	0	0	1	0	2	0	0	2	0	3	0	0	1	0	0	0	0	0	0	0	0	0	4	2
Seq700	GGATCCTCGCTTCAGATGGTCAGTACTTCC	30	2	0	2	0	0	0	0	1	2	0	1	1	0	0	1	0	0	0	0	0	0	3	1	0	1	0	0	0	0	0	0	0	0	0	2	1	4	2	3	2	1	1	0	0	1	0	0
Seq701	GCGGTCCGTCCGAACCAGGTTTCCTGGTTG	30	0	3	0	1	0	0	0	1	1	1	3	0	0	1	1	0	3	0	0	0	0	2	0	2	0	0	0	1	0	1	0	0	1	0	0	0	3	0	1	2	5	0	0	0	0	0	0
Seq702	CGCATGAGGGACTGGCGCTCGGGTATTGGC	30	1	0	2	0	0	0	0	0	2	3	0	0	1	1	0	0	2	0	0	2	1	0	1	1	0	4	0	2	0	1	0	1	3	1	0	0	0	1	1	0	2	0	0	1	0	0	0
Seq703	TCCGCGCCCTCCATGTGCTGCCTCTGTTTC	30	2	0	0	1	2	0	0	1	1	0	1	0	0	0	0	1	0	0	2	1	0	0	1	0	1	2	0	1	0	0	0	0	2	1	1	0	3	1	2	0	0	1	0	0	0	1	4
Seq704	GGATCCTTGTTTCAGATGGTCAGTACTTCC	30	0	0	0	1	0	1	0	0	1	0	1	0	0	0	2	1	3	2	0	0	0	1	0	0	0	0	0	1	0	0	0	0	2	1	0	2	7	1	3	1	2	0	0	0	0	1	0
Seq705	GTGCCCCGTTCGAACCAGGTTCCCTGAAGG	30	0	0	1	1	0	1	1	1	0	0	1	0	0	0	2	0	0	1	1	1	1	0	1	0	2	2	1	1	1	1	0	0	1	0	0	0	1	0	0	4	1	2	0	0	2	0	1
Seq706	GTGGGTGGGCGGGTAGATGTTGACCTCCTG	30	0	1	1	0	1	1	1	0	0	0	0	1	1	0	0	0	1	1	1	4	0	0	0	1	0	2	1	1	1	1	1	1	2	0	0	0	0	0	2	2	0	2	0	1	1	0	1
Seq707	CGGCGGGTGGGAGAGTGGAGATTATACGTG	30	2	0	0	3	0	1	2	0	0	1	0	3	1	0	0	0	0	2	0	2	1	0	0	1	3	0	0	1	2	1	3	0	0	0	0	0	0	1	0	1	0	1	1	0	0	0	0
Seq708	CGCAATGAGGGTCTGGCGCTTGGGTATCGGC	31	0	1	1	0	3	0	0	0	0	1	0	0	0	0	1	1	2	1	0	0	1	0	3	2	0	0	1	0	0	0	0	2	2	0	0	1	2	1	0	0	0	1	1	0	1	1	3
Seq709	CGGCGGGTGGGTGGGCGGAGACTTAACGTC	30	0	0	1	1	0	0	1	0	0	1	0	3	0	0	0	0	0	0	1	2	0	0	1	0	1	2	0	0	1	3	3	2	0	1	0	2	0	0	2	3	1	0	0	0	0	2	0
Seq710	ACGGTAACGACGTGTGAGTGTCCTACGATC	30	0	0	0	0	2	1	0	0	0	0	1	1	0	0	2	0	1	2	1	0	1	1	1	0	1	4	1	2	2	1	0	0	0	0	0	0	0	1	0	0	0	0	1	0	0	1	4
Seq711	CAGAAATTCGGCCGAATAGTCACGTAGCGG	30	0	1	3	1	0	3	0	1	0	0	0	0	0	0	0	2	0	3	1	0	1	0	0	1	2	1	1	0	0	0	1	1	0	0	0	0	0	3	1	0	3	1	0	0	0	1	2
Seq712	TGGATGTGTGTATTGTGTAGTTGCTCTGAT	30	0	1	0	0	1	1	1	0	0	0	2	0	0	0	1	1	2	2	2	1	2	0	1	0	0	0	0	2	0	1	2	1	0	1	0	0	0	0	3	0	1	1	2	0	1	0	1
Seq713	TGGATGTGTGTGTTGTGTAGTAGCTCTGAT	30	0	1	0	0	0	0	0	2	3	0	1	1	0	0	1	0	2	0	1	2	2	0	0	0	3	1	1	0	0	0	0	1	2	0	0	0	0	1	1	3	2	0	1	0	0	1	0
Seq714	ACCGCGCCTCCTTGTGCTGTTCCTTTTTGC	30	0	1	0	1	1	0	1	0	1	0	2	0	1	0	0	2	0	0	0	0	0	0	1	1	0	0	0	0	0	0	0	1	2	3	2	0	0	0	0	7	0	3	2	0	0	1	0
Seq715	GGATCCCCGCCTCGTGGGTCAGTACTCTTC	30	0	0	0	2	3	0	0	1	1	0	0	0	0	2	1	0	1	0	3	0	0	0	0	0	0	0	1	2	1	1	0	0	0	0	0	1	1	2	0	1	7	0	1	0	1	0	0
Seq716	GTGCCCCGCCCGAACCAGGTTCCCTGAAGG	30	0	1	2	5	0	1	0	0	0	1	0	0	0	0	0	0	1	0	0	0	1	0	1	0	2	0	0	1	1	0	0	0	4	0	0	0	2	2	0	4	1	1	1	0	0	0	0
Seq717	ACGGTAACGGCGTGTGAGTGTCTACGATC	29	1	1	1	0	1	0	1	0	0	1	2	1	0	0	2	0	0	1	1	0	0	0	1	1	0	1	0	0	0	0	1	0	0	1	2	0	0	1	2	1	2	2	1	1	0	0	2
Seq718	CGGCGGGTGGGTGGGCGGAGATCTAACGTC	30	2	0	0	3	0	2	0	1	2	0	0	0	0	1	0	2	0	2	2	0	0	0	1	1	1	1	0	0	0	0	0	1	0	0	0	2	0	1	1	1	0	0	2	0	1	2	0
Seq719	GGATTCCCGTTTCGCTGGTCAGTATTCTGC	30	2	0	0	1	0	0	2	0	0	2	1	0	1	0	3	0	3	0	0	0	1	0	0	0	1	0	0	0	4	1	1	0	0	0	0	3	3	0	0	1	1	0	0	0	1	0	1
Seq720	GTGGGTGGGCGGGTGAATGTTGACCTCCTG	30	0	0	0	1	0	4	1	1	1	0	1	0	0	2	0	0	0	1	0	0	1	0	1	1	0	1	0	0	3	0	1	0	1	0	0	0	0	0	6	0	0	3	1	0	0	0	0
Seq721	GCTGTTGGCCCTTCAGGTATCCTTGGGTTC	30	0	1	0	0	2	0	1	0	2	3	2	0	0	0	0	2	0	1	0	0	0	1	0	0	0	0	0	1	1	0	0	0	0	3	0	0	0	1	2	4	0	1	0	0	0	2	2
Seq722	CGCATGAGGGTCTGGCGCTGGGGTATTGGC	30	0	0	3	1	0	0	0	2	1	4	0	0	1	1	0	0	0	4	0	0	0	1	2	0	0	0	1	0	1	0	0	1	0	1	0	0	0	2	3	1	0	1	0	1	0	0	0
Seq723	GCTGTGTGCCCTTCAGGTATCCTTGGGTTC	30	0	1	0	1	0	1	1	0	1	0	2	0	0	0	0	0	0	0	0	0	0	0	0	0	0	0	0	2	0	0	1	1	0	7	0	1	1	1	0	2	0	4	1	0	0	2	1
Seq724	GCGGTCCGTCCGAACCAAGTTTCCTGATTG	30	0	1	0	1	0	0	0	0	0	4	2	0	0	0	0	1	0	0	1	0	3	1	1	1	0	1	0	1	3	2	0	0	0	0	0	1	3	0	1	0	2	0	1	0	0	1	0
Seq725	GCCGCGGGTGGGAGGGTGGAACCATTCTGG	30	0	2	0	0	1	0	0	1	0	0	0	1	2	2	0	2	0	0	1	0	1	1	0	0	0	0	0	0	3	0	0	2	0	1	0	5	0	0	1	1	0	0	1	0	1	0	0
Seq726	GGAGCCGTGGGTGGGTGGGTGGTTCTGCC	29	2	0	0	0	0	0	0	0	0	0	0	2	0	0	0	1	0	0	2	0	1	1	0	3	0	2	1	2	0	0	0	1	0	2	0	0	1	1	2	0	1	0	0	2	2	0	0
Seq727	CGCGGGTATCCTCTGTGAGTCTGTCTTTGC	30	1	1	0	2	0	0	0	0	4	1	2	0	0	1	1	1	0	0	0	0	1	0	0	0	1	0	0	1	0	0	0	3	0	3	1	2	1	1	1	1	0	0	0	0	1	0	0
Seq728	GCGGGTGGGTGGGTGGTAAGTAGTGCCGAC	30	0	0	0	0	0	0	0	0	1	0	1	1	0	0	0	2	0	0	2	1	0	0	3	1	4	0	2	1	2	0	0	1	1	0	1	2	0	0	0	0	0	0	2	2	1	0	1
Seq729	CCGGGGGCGGGTGGGCGGAGGATATCAGG	29	2	0	0	0	0	0	1	0	0	0	0	0	1	0	1	1	2	0	1	2	1	1	1	0	4	1	0	0	1	0	2	0	0	1	0	1	0	0	0	1	3	0	3	0	0	0	0
Seq730	GGATCCCTGCATCGTGGGTCAGTATTCTTC	30	0	1	0	0	0	0	1	3	0	0	2	0	0	1	4	1	0	0	1	0	1	0	3	0	0	1	0	1	0	0	1	0	0	0	0	1	4	0	1	2	0	0	0	0	2	0	0
Seq731	GCGGGTGAGTGGGTGGTAAGTTGTGCCGAC	30	0	0	0	2	2	1	1	1	0	0	0	0	0	0	0	0	1	2	0	1	0	1	3	1	0	0	0	0	0	2	1	1	1	1	0	2	0	0	1	2	1	0	1	1	0	0	0
Seq732	CAGAAATTCGGCCGAATACTCACGTACCGG	30	0	0	2	0	0	2	0	0	0	1	0	0	1	1	0	3	0	1	0	2	0	0	0	2	0	0	0	0	1	1	0	3	1	0	2	2	1	0	1	1	0	2	0	1	0	0	0
Seq733	CAGGCTGTGGGAGGGTGGGTGGTAGCCTGG	30	1	2	0	0	1	0	1	1	0	0	0	3	0	0	1	2	0	0	1	1	0	0	1	0	0	3	0	0	0	1	2	1	2	1	0	1	0	0	1	1	1	1	0	0	0	0	0
Seq734	GCGGTCCGTCCGAACCAGGTTTCTTGATTG	30	0	0	0	1	0	0	1	0	0	0	0	0	0	0	0	1	7	2	0	0	0	2	0	0	1	2	0	0	0	0	2	0	1	0	0	2	2	1	0	3	0	1	0	0	1	0	1
Seq735	CGCATGAGGGTCTGGGGCTCGGGTATTGGC	30	0	1	1	0	0	0	1	0	0	1	1	2	0	0	0	0	0	4	2	1	0	0	2	0	0	0	2	0	0	0	1	0	0	2	0	0	0	0	2	0	2	0	2	2	0	2	0
Seq736	GCTGAGGGCGGGTGGGTGGCACGTTCGATG	30	1	2	0	2	0	1	0	4	0	4	0	0	3	2	0	0	0	0	0	1	0	0	0	0	2	1	0	1	0	0	1	0	0	3	0	1	0	0	0	1	0	0	1	0	1	0	0
Seq737	GCGGGTGGGTGGGTGGTAAGTTATGCCGAC	30	0	0	0	1	1	1	0	1	2	1	0	0	1	0	2	1	0	0	1	1	2	3	2	2	0	0	0	1	0	0	0	1	0	0	1	0	0	0	1	1	2	0	1	0	0	0	2
Seq738	GGAGCCGCGGGTGGGTGGGTGGTTGCTGCC	30	0	0	1	0	0	1	0	1	0	1	0	1	2	0	0	1	0	0	0	2	2	1	1	2	1	1	1	0	0	1	0	1	0	1	1	0	1	0	0	3	0	0	1	0	1	2	1
Seq739	CGCATGAGGGTCTGGCGCTTTGGTATCGGC	30	1	0	1	0	0	0	0	0	2	0	1	0	0	0	2	2	0	2	1	1	3	0	1	0	1	0	1	1	0	0	0	2	0	1	0	0	0	1	1	0	1	0	2	0	2	0	2
Seq740	CCTAGGGGAAGAAGTGGGCCGTTATAATGG	30	0	2	0	3	1	0	0	0	2	0	0	4	0	1	0	0	0	2	3	0	0	0	0	2	0	1	0	0	0	0	0	1	0	0	1	0	0	0	1	2	0	2	0	1	1	0	0
Seq741	CGGCGAGTGGGAGGGTGGAGATTATACGTG	30	0	1	0	0	0	0	0	0	0	0	0	1	0	3	0	1	0	0	0	0	0	1	0	0	0	1	4	0	0	3	1	3	0	1	1	3	0	1	0	0	1	2	1	0	2	1	0
Seq742	GGACCTCCGTCCCGCGAGTCAGTATTCAAC	30	1	0	0	1	0	0	0	1	0	2	1	0	1	0	0	1	0	0	0	0	2	0	0	0	0	0	0	5	2	2	0	0	2	0	0	1	3	0	1	2	2	0	0	0	0	2	0
Seq743	GGATCTCCGCCTCGTGGGTCAGTATTCTTC	30	0	2	0	0	1	0	0	1	0	0	0	0	2	3	1	1	1	0	1	0	0	1	0	0	1	1	0	1	0	1	1	0	0	1	0	2	1	0	3	4	0	0	0	0	1	0	0
Seq744	GGATCCCCGCCTCGTGGGTCGGTATTCTTC	30	1	0	0	4	0	0	1	2	2	3	0	0	1	0	1	2	0	0	0	0	0	1	0	0	0	2	0	2	1	0	0	0	0	2	0	1	3	0	0	2	0	0	0	1	0	0	0
Seq745	TGAATGTGTGTGTTGTGTAGTTGCTCTGAT	30	1	0	0	0	0	1	1	0	0	0	0	0	2	0	0	0	4	0	0	0	3	1	0	1	0	1	3	0	0	2	0	0	0	0	1	0	0	1	1	1	0	3	1	2	0	0	0
Seq746	CGCGGCTATCCTCTGGGAGTCTGTCTTTGC	30	0	0	0	0	0	0	0	0	1	1	1	0	0	1	0	10	0	0	0	1	0	0	1	0	1	0	2	0	0	0	2	0	2	2	0	0	1	0	1	1	1	0	0	1	0	0	1
Seq747	CGGCGGGTGGGTGGGCGGAGATTTAATGTC	30	0	1	0	0	1	0	0	0	4	0	2	0	1	0	0	0	0	0	0	0	1	1	1	0	1	0	3	0	5	0	2	0	0	0	0	1	0	0	0	1	0	0	3	1	0	1	0
Seq748	CGCATGAGGGGTCTGGCGCTTGGGTATCGGC	31	2	0	2	0	2	0	0	0	0	1	0	2	1	0	0	3	1	0	0	0	0	0	0	1	0	1	0	1	0	1	1	0	0	0	1	0	0	0	3	1	0	0	0	0	2	0	2
Seq749	GAACGCACTCGCAGGGCTTGGTGTCTATGA	30	0	0	0	0	0	0	0	1	0	0	1	0	1	1	1	0	2	0	0	0	2	2	0	0	0	0	1	0	1	2	0	0	0	0	3	0	0	0	2	0	0	3	0	2	0	2	3
Seq750	GTGGGTGGGCGGGTGTATGTTGACCTCCTG	30	0	2	0	0	0	0	1	0	0	0	0	0	0	0	0	4	0	0	0	1	1	1	1	3	1	0	3	1	0	0	0	1	2	2	1	1	1	1	1	1	0	0	0	0	0	0	1
Seq751	GGACCTCCGCCTCGCGAGTCAGTATTCAAC	30	0	0	0	1	0	1	0	0	0	3	1	0	0	0	2	2	0	1	0	0	0	0	0	1	0	0	0	4	2	1	0	0	2	0	0	0	5	2	0	0	1	0	0	0	0	0	0
Seq752	CGCATGAGGGTCTGGCGCTCGGGTTTGGC	29	0	0	2	0	3	0	1	0	0	2	1	0	0	1	1	2	0	0	1	0	2	0	3	1	0	2	0	1	0	0	0	0	0	1	0	1	0	1	3	0	1	0	1	0	0	0	0
Seq753	GTGGATGGGTGGGTGGTAAGTTGTGCCGAC	30	1	1	0	0	0	0	1	0	1	0	0	0	3	0	1	0	0	1	1	1	1	0	2	0	1	0	0	2	2	0	2	2	0	0	1	0	0	0	0	2	0	0	1	1	0	2	0
Seq754	GCTGTGGGCCCTTCAGGTATCCTTAGGTTC	30	1	2	4	0	0	0	1	2	0	1	0	1	0	0	0	0	2	1	1	1	0	0	0	0	0	0	1	0	3	0	2	0	0	3	0	0	0	1	0	0	0	3	0	0	0	1	0
Seq755	GGAGCCGTGGGTGGGTGGGTGGTTGCCGCC	30	0	1	1	0	0	1	2	0	0	0	0	0	0	0	0	0	1	1	0	0	2	1	2	0	1	1	0	1	2	2	1	2	0	0	1	0	1	1	0	0	0	1	0	0	1	2	0
Seq756	CGGCGGGTGGGTGGGCGGAGATTTGACGTC	30	1	0	1	0	1	1	1	1	0	0	0	0	0	1	2	2	0	0	0	1	2	0	0	3	0	2	0	0	1	3	0	0	0	0	0	0	0	0	0	0	1	2	1	0	0	2	0
Seq757	CAGAAATTCGGCCGAATAGTAACGTACCGG	30	0	1	0	0	0	2	0	0	5	0	0	0	0	1	0	1	0	1	0	1	0	0	0	2	0	0	0	0	0	0	2	1	0	2	0	0	0	0	3	2	1	0	0	1	1	3	0
Seq758	ACCGCGCCTCCATGTGCTGTCCTTTTTGC	29	0	0	0	0	1	0	0	0	2	0	0	1	0	0	2	0	1	0	5	1	0	0	1	0	1	5	1	1	0	0	1	1	0	0	0	0	1	1	0	1	3	0	0	0	0	0	0
Seq759	GGATCCTCGTTTCAGATGGCCAGTACTTCC	30	1	1	0	1	0	0	3	0	1	1	1	1	0	2	1	0	0	0	1	0	1	0	0	0	2	0	1	1	2	0	0	0	2	0	0	2	4	0	0	1	0	0	0	0	0	0	1
Seq760	CGGCGGGTGGGTGGGCGGAGGTTTAACGTC	30	0	0	1	3	1	0	0	0	1	0	0	0	0	3	0	1	5	1	0	2	0	0	0	1	3	0	0	0	0	1	1	0	0	1	1	1	2	0	1	1	0	0	0	0	0	0	0
Seq761	CGCGTGTATCCTCTGGGAGTCTGTCTTTGC	30	0	0	0	2	1	0	0	1	0	1	1	1	1	0	0	1	0	1	0	1	0	0	0	0	3	3	2	1	0	0	0	1	0	2	1	1	1	0	0	0	0	0	1	1	1	1	1
Seq762	CGCATGAGTGTCTGGCGCTCGGGTATTGGC	30	3	1	1	0	0	0	0	0	0	0	0	0	0	6	1	0	1	1	0	0	0	2	0	1	0	2	0	0	0	0	0	2	1	1	0	0	0	0	2	0	1	0	0	0	0	2	1
Seq763	CCTAGGGAAAGAAGTGGGCCGTTATAGTGG	30	0	1	0	0	0	0	0	0	1	0	1	0	0	1	0	1	0	11	1	1	0	0	0	2	0	0	1	0	0	0	0	0	0	3	0	0	0	0	2	0	0	1	0	0	0	3	1
Seq764	CGGCGGGTGGGTGGGCGGAGATTAAACGTC	30	2	0	2	1	0	0	0	1	0	0	1	2	0	2	1	0	0	1	2	0	0	0	1	0	0	1	2	0	1	2	0	0	0	1	0	0	3	0	1	2	0	0	0	1	0	1	0
Seq765	GGAGCCGTGGGTGGGCGGGTGGTTGCTGCC	30	0	1	0	0	0	0	0	1	0	0	0	0	0	0	0	1	0	1	0	5	1	0	1	0	3	0	0	0	0	2	1	1	2	0	0	0	1	0	2	0	0	0	1	0	0	4	1
Seq766	TAGATGTGTGTGTTGTGTAGTTGCTCTGAT	30	0	2	0	0	0	0	0	1	2	1	0	2	2	1	0	0	0	0	0	1	4	0	2	1	2	0	0	0	1	1	0	0	1	0	4	1	0	0	0	0	2	0	0	0	0	0	0
Seq767	GTGGGTGGGTGGTGGTAAGTTGTGCCGAC	29	0	0	1	0	0	0	2	1	0	1	0	0	0	2	0	1	3	0	1	2	0	1	1	0	1	2	0	1	0	0	2	1	0	1	1	0	0	1	0	0	0	0	1	0	0	0	0
Seq768	GCGATCCGTCCGAACCAGGTCTCCTGATTG	30	0	0	0	1	1	0	0	1	1	1	0	0	0	0	3	2	0	0	2	0	0	2	1	0	1	1	0	2	0	0	2	1	0	0	0	1	0	2	1	2	2	0	0	0	0	0	0
Seq769	GCGGGTGGGTGGATGGTAAGTTGTGCCGAC	30	0	0	1	0	0	1	2	0	1	0	0	0	0	0	0	0	3	0	1	0	2	1	1	0	1	0	0	1	0	1	0	1	1	0	0	1	0	0	1	2	0	0	1	3	0	0	2
Seq770	CGCATGAGGTTCTGGCGCTCGGGTATTGGC	30	2	0	0	0	1	0	0	0	2	5	1	0	0	2	0	0	1	0	0	2	1	0	0	2	0	0	0	1	0	0	0	3	0	0	0	0	2	2	0	1	1	0	0	0	0	0	0
Seq771	CAGAAATTCGGACGAATAGTCACGTACCGG	30	0	1	1	0	1	0	3	0	0	2	0	0	1	3	0	1	0	0	1	0	3	0	0	1	1	1	0	0	0	0	1	1	0	1	0	2	0	0	2	1	0	0	0	1	0	0	1
Seq772	CGGCTAGGGACGGAGGGTCCGTTATAATG	29	0	6	0	2	0	0	1	0	0	3	0	4	0	0	0	0	1	0	2	1	0	0	2	2	0	1	0	1	0	0	0	1	0	0	2	0	0	0	1	0	0	0	0	0	0	0	0
Seq773	ACGGTAACGGCGTGTTAGTGTCCTACGATC	30	0	2	1	0	2	0	0	0	0	1	0	1	1	0	1	4	0	0	1	0	0	0	1	1	1	0	2	0	0	0	1	0	1	0	0	0	1	2	1	0	1	0	0	0	0	0	3
Seq774	GGATCCCCGTTTCGCTGGTCAGTATCCTGC	30	2	0	2	1	0	1	0	0	0	0	2	0	0	1	1	2	1	0	0	0	0	0	0	0	1	0	1	0	4	0	0	0	2	2	0	1	3	1	0	1	0	0	0	0	0	0	0
Seq775	GTGGGTGGGTGGGTGGTAAGTAGTGCCGAC	30	0	0	0	1	0	2	0	1	4	1	0	0	0	0	1	0	1	0	0	1	1	1	0	3	0	1	0	1	0	0	0	1	1	1	0	0	0	0	1	2	0	0	1	0	2	1	0
Seq776	TCCGCGCCCTCCATATGCTGCCTTTGTTTC	30	0	0	1	0	0	0	1	0	1	0	0	2	0	2	1	1	0	0	4	0	1	1	2	0	0	1	0	1	1	0	0	0	0	1	0	0	0	1	0	0	0	1	1	0	0	1	2
Seq777	GGAGCCGTGGTGGGTGGGTGGTTGCTGCC	29	0	0	0	0	1	0	0	1	0	0	0	2	0	0	0	1	1	1	0	1	1	0	1	0	0	0	3	0	1	0	1	0	3	2	1	0	0	1	0	0	2	1	1	3	1	0	0
Seq778	GCTGTGGGCCCTTCAGGTATCCTTGAGTTC	30	1	1	0	0	0	1	0	0	0	0	0	0	1	0	0	2	0	1	0	1	0	0	0	1	0	0	0	0	3	0	1	1	4	1	0	2	0	0	0	0	0	1	1	1	2	1	1
Seq779	GCCGTGGGTGGGAGGGTGGAACCGTTCTGG	30	0	0	2	0	0	0	0	0	0	1	0	1	0	1	0	2	0	1	0	1	1	1	1	0	2	0	0	0	1	1	1	1	0	2	0	0	0	0	1	2	0	0	2	0	0	0	1
Seq780	CGGCTAGGGACGAAGGGTCTGTTATAATG	29	0	0	0	0	0	1	0	0	0	0	0	5	5	0	1	0	0	4	0	3	0	0	0	1	0	1	0	0	1	0	0	4	0	0	1	1	0	0	0	0	0	1	0	1	0	0	0
Seq781	CTCATGAGGGTCTGGCGCTCGGGTATTGGC	30	2	1	1	0	0	1	0	0	0	0	3	0	0	1	0	2	2	2	1	1	0	0	1	1	0	0	1	0	0	1	0	1	1	0	1	1	0	2	2	1	0	0	0	0	0	0	0
Seq782	CGGCGAGTGGGTGGGCGGAGATTTAACGTC	30	0	0	0	0	0	0	0	0	2	0	0	1	1	1	1	0	0	1	0	0	0	0	1	1	4	0	0	1	0	2	1	0	0	1	1	0	0	1	1	1	0	1	4	1	1	1	0
Seq783	CGGCGGGTGGGAGGGTGGAGATTTACGTG	29	0	3	0	1	0	0	0	1	1	0	0	0	0	4	0	0	1	0	0	0	0	0	3	1	0	0	0	0	1	0	2	1	0	1	0	2	0	0	0	3	1	0	1	0	0	0	0
Seq784	GTGGGTGGATGGGTGGTAAGTTGTGCCGAC	30	0	0	1	0	0	1	1	0	0	0	0	3	1	1	0	0	2	0	1	1	4	0	1	1	0	2	0	0	0	0	0	0	0	1	1	2	0	0	3	0	0	0	0	0	0	2	0
Seq785	CAGAAATTCGGCCGAATAGTCACGAACCGG	30	1	1	0	1	0	1	0	0	2	1	0	1	1	1	1	1	0	0	1	0	0	0	0	1	0	2	0	1	0	0	0	4	0	2	0	0	0	2	4	0	1	0	0	0	0	0	0
Seq786	ACCGCGCCGCCATGTGCTGTTCCTTTTTGC	30	0	1	0	0	1	0	1	0	0	3	2	2	1	1	0	0	0	0	1	0	0	0	0	0	0	0	0	0	0	2	1	0	1	2	0	0	0	0	2	2	0	1	1	1	1	0	3
Seq787	GGATCCCCGCCTCGTGGGCCAGTATTCTTC	30	1	1	0	1	0	0	0	0	0	1	0	0	0	0	1	2	3	2	1	0	0	3	0	0	0	1	1	1	1	0	0	1	0	0	0	1	1	1	0	1	3	2	0	0	0	0	0
Seq788	GCTGTGGGCCCTTCAGGTATCCTTGGGCTC	30	0	0	0	0	3	0	1	0	0	1	0	0	0	2	0	0	2	0	1	0	0	1	0	0	1	1	1	2	0	1	0	1	0	0	0	0	2	1	2	0	0	0	2	0	2	0	2
Seq789	ACCGCGCCTCCATGTGCTGTTCCTTCTTGC	30	0	2	0	0	0	2	1	0	3	1	1	1	0	1	0	0	0	2	1	1	1	0	0	0	0	0	1	0	0	0	0	0	1	0	0	0	0	0	0	2	1	0	0	3	0	1	4
Seq790	CCTGCGGGCGGGTTGGTGGTTGGATTCTTG	30	0	1	0	0	0	0	1	0	0	0	0	2	0	1	0	2	0	2	0	1	0	0	0	2	0	0	0	0	2	0	0	3	0	2	0	1	1	0	0	4	0	0	0	2	2	1	0
Seq791	GTGGGTGGGTGGATGGTAAGTTGTGCCGAC	30	0	1	0	0	1	2	0	1	1	2	0	0	0	0	2	0	0	1	1	0	0	0	0	0	2	0	0	0	0	3	1	3	1	0	0	0	3	1	0	2	0	0	1	1	0	0	0
Seq792	GGACCTCCGTCTCGCGAGTCGGTATTCAAC	30	4	1	0	1	1	0	0	0	0	0	1	1	0	0	1	2	0	0	0	2	0	0	0	0	0	0	1	1	0	0	0	1	1	0	0	1	2	1	0	1	3	0	0	0	1	1	0
Seq793	GGCTATCTCGCGCCTCCATATGCTGTGTTC	30	0	0	1	1	1	1	3	0	0	0	1	1	0	1	0	1	1	0	0	0	1	1	1	1	0	1	1	0	0	1	0	0	0	2	0	0	0	2	0	5	0	1	0	0	0	0	1
Seq794	ACCGCGCCTCCATGTACTGTTCCTTTTTGC	30	0	0	3	0	0	0	0	2	0	1	1	0	0	0	2	1	1	0	0	0	2	3	1	0	0	1	0	0	0	0	0	1	1	1	0	0	0	0	3	1	0	1	2	0	1	0	0
Seq795	CAGAAATTCGGCCGAATAGTCTCGTACCGG	30	0	0	1	2	1	1	0	0	0	0	1	0	0	0	0	4	0	0	2	1	0	0	4	1	0	0	1	0	1	0	0	2	0	4	0	0	0	0	0	0	0	1	0	1	0	0	1
Seq796	CCTGCAGGCGGGTGGGTGGTTGGATTCTTG	30	0	0	1	0	0	0	0	0	2	1	0	0	0	2	1	0	0	1	0	0	4	1	1	1	0	1	1	1	0	0	1	2	0	0	1	1	2	0	0	1	2	0	0	0	0	0	1
Seq797	GGATCCCCGCCTCGTTGGTCAGTATTCTTC	30	0	0	0	1	0	0	0	0	0	0	1	0	1	4	0	3	0	0	0	0	0	0	0	0	0	1	0	1	0	0	0	0	0	6	0	1	0	2	1	6	0	0	0	0	0	0	0
Seq798	CAGGCCGTGGGGGGGTGGGTGGTAGCCTGG	30	0	0	0	0	0	0	1	0	1	0	0	0	0	1	0	0	0	1	0	1	2	1	0	0	1	0	0	2	0	1	0	0	1	1	0	1	1	0	5	0	0	3	3	0	0	0	0
Seq799	GGATCCTCGTTTCAGATGGTTAGTACTTCC	30	0	0	0	0	1	0	0	0	0	1	0	0	0	2	3	0	3	0	1	0	0	1	0	2	0	0	0	3	0	0	0	1	2	0	0	2	2	0	1	1	0	0	0	0	0	0	1
Seq800	GGATTCCCGCCTCGTGGGTCAGTATTCTTC	30	1	0	1	0	1	0	0	0	1	0	0	0	0	0	1	0	0	0	1	0	0	1	0	1	1	1	1	3	0	0	0	0	4	0	1	1	1	1	3	1	2	0	0	0	1	0	0
Seq801	GCTGAGGGCGGGTGGGTGGCACACTCGATG	30	0	1	0	1	0	2	0	0	0	0	1	1	1	2	0	2	0	0	1	0	0	0	1	2	0	0	1	1	0	0	0	1	2	1	0	1	1	1	1	0	0	0	2	0	1	1	0
Seq802	GCCGTGGGTGGGAGGGTGGAACCATTTTGG	30	0	0	0	0	0	0	1	1	2	0	0	1	0	0	0	2	0	2	0	1	0	1	1	0	1	0	0	0	0	2	2	0	1	0	0	0	0	1	0	3	2	0	2	1	0	0	1
Seq803	GTGGGTAGGCGGGTGGATGTTGACCTCCTG	30	0	4	2	1	2	0	0	1	1	0	1	0	0	1	0	0	0	1	0	0	0	1	0	0	1	1	0	2	0	1	0	0	0	0	0	1	0	1	0	1	0	0	1	1	1	1	2
Seq804	CCTGCGGGCAGGTGGGTGGTTGGATTCTTG	30	0	2	1	0	0	0	0	0	0	0	1	2	3	0	0	0	0	1	0	0	0	0	2	1	3	0	0	0	0	1	0	0	3	0	0	0	2	0	1	0	0	0	2	0	0	3	0
Seq805	CGCATTAGGGTCTGGCGCTTGGGTATCGGC	30	0	1	0	0	2	0	0	1	0	1	0	0	0	2	0	1	1	1	0	1	2	0	0	0	0	0	3	1	2	0	0	0	1	2	0	0	0	1	1	0	0	0	0	2	1	2	0
Seq806	CGCATGAGGGTCTGGCGCTCCGGTATTGGC	30	0	0	0	0	1	0	0	0	0	0	1	1	0	0	0	0	0	0	1	2	0	0	2	0	1	1	0	0	2	0	1	1	2	2	0	3	0	1	2	1	0	0	0	1	0	1	2
Seq807	TGGATGTGCGTGTTGTGTAGTTGCTCTGAT	30	0	1	0	0	0	0	0	0	2	0	0	0	0	1	0	1	0	2	0	2	0	0	0	0	2	0	0	3	1	4	0	0	0	0	0	1	0	0	1	0	0	0	2	0	5	0	1
Seq808	GGATCCCCGCATCGTGGGTCAGTACTCTTC	30	0	0	1	2	0	1	1	1	1	1	2	0	1	0	2	0	0	0	0	1	0	0	0	0	2	0	0	0	0	0	0	0	2	0	0	3	1	1	0	2	0	1	1	0	1	0	1
Seq809	CGCATGAGGGTCTGTCGCTCGGGTATTGGC	30	0	3	1	0	0	0	0	3	1	0	0	0	3	0	0	0	2	1	0	0	1	1	0	0	1	2	1	1	0	1	1	0	0	0	1	0	0	0	0	0	0	0	1	3	0	1	0
Seq810	TGGATGTGTGTGTTGTGTAGCTGCTCTGAT	30	0	0	3	1	1	0	0	0	1	0	0	1	0	2	0	0	1	0	0	0	3	0	0	2	0	1	1	1	0	1	0	0	3	0	0	0	0	1	1	2	0	1	0	1	0	0	0
Seq811	ACCGCGCCTCCATGTGCTTTCCTTTTTGC	29	0	0	1	1	0	0	0	0	0	0	2	0	0	0	0	0	0	1	3	1	1	0	0	1	0	0	5	0	0	0	0	0	1	0	0	0	0	2	0	3	0	0	1	0	0	0	3
Seq812	CGGCAGGTGGGAGGGTGGAGATTATACGTG	30	0	1	1	0	0	0	1	0	1	1	0	0	0	0	0	0	2	1	1	0	3	1	2	0	1	0	0	1	0	0	2	2	0	0	0	0	1	0	0	1	0	0	3	0	0	2	0
Seq813	GGAGCCGTGGGTGAGTGGGTGGTTGCTGCC	30	0	1	0	0	0	0	0	3	0	0	0	0	1	1	0	0	0	0	0	1	0	0	6	0	2	1	0	0	0	1	1	0	0	5	0	0	1	0	0	1	0	0	1	0	0	0	0
Seq814	GGCCCACTTTCGCGCCTCCATATGCTGTTC	30	1	0	2	0	2	0	2	0	0	2	0	2	0	0	0	0	0	1	1	0	1	1	0	1	3	0	0	1	2	0	1	0	0	0	0	0	2	0	1	1	0	0	0	0	0	0	1
Seq815	GTGGGTGGGCGGGTGGTTGTTGACCTCCTG	30	2	2	0	0	1	0	0	0	1	0	2	2	0	0	0	2	0	1	0	3	0	1	4	2	1	0	1	2	0	0	1	0	0	0	0	0	0	0	0	0	0	0	0	0	0	1	0
Seq816	GGAGCCGTGGGTGGGTGGGTGGTCGCTGCC	30	2	1	0	0	0	0	0	1	1	0	1	0	0	1	0	0	2	0	0	0	0	0	1	1	1	2	0	3	0	0	2	0	0	2	0	2	0	0	0	1	0	0	1	1	0	2	1
Seq817	GGCTATCTCGCGCCTCCATCTGCTGTGTTC	30	0	0	0	0	0	0	0	0	1	0	0	2	0	1	0	1	0	2	2	1	0	1	0	3	0	1	1	1	0	1	0	1	0	1	0	0	0	1	1	2	0	0	1	2	0	0	0
Seq818	GCTGTGGACCCTTCAGGTATCCTTGGGTTC	30	0	0	0	0	1	0	0	0	1	0	1	1	0	1	1	0	1	0	0	0	1	0	3	0	0	0	3	0	0	0	1	1	3	2	0	1	0	0	0	1	0	0	0	1	0	3	1
Seq819	CCAGAAATTCGGCCGAATAGTCACGTACCGG	31	0	0	0	0	0	2	0	1	0	1	0	1	0	2	2	3	0	1	1	0	0	0	0	2	0	0	0	0	0	0	0	0	0	1	0	1	1	0	4	0	0	0	0	3	0	0	1
Seq820	GCGGTCCGTCCGAATCAGGTCTCCTGATTG	30	2	0	0	2	0	0	1	0	0	0	1	0	1	0	1	0	0	0	0	0	0	3	0	0	1	0	1	0	1	0	0	0	2	1	1	0	0	2	2	4	1	0	0	0	0	1	0
Seq821	GCGGTCCGTCCGAACCAGATTTCCTGATTG	30	1	0	2	0	0	0	0	0	0	3	0	0	0	0	0	0	1	0	3	1	0	2	2	0	1	0	0	1	1	1	0	1	0	0	0	2	0	4	1	1	1	0	0	0	0	0	0
Seq822	TCCGCGCCCTCCATGTACTGCCTTTGTTTC	30	0	0	2	0	0	0	0	0	0	1	0	1	0	0	3	0	0	0	2	1	0	0	0	0	0	1	4	0	0	0	1	0	0	0	0	0	0	0	3	1	0	3	0	0	0	0	4
Seq823	CGCATGAGGGTCTGGCGCTTGTGTATCGGC	30	3	0	0	0	0	0	2	1	2	0	0	0	0	3	0	0	0	3	0	0	0	0	0	1	0	0	0	1	0	0	0	0	2	1	0	2	0	2	1	1	0	0	0	1	0	0	1
Seq824	GCTGAGGGCGGGTGGGTGGCACATTTGATG	30	0	0	2	0	0	0	1	0	1	2	0	0	2	0	0	3	0	0	0	1	1	0	1	1	0	1	0	0	0	0	0	0	0	0	1	1	0	1	0	5	0	0	0	0	0	0	1
Seq825	TGGATGTGTGCGTTGTGTAGTTGCTCTGAT	30	2	3	0	3	0	0	0	0	2	1	0	0	0	0	0	0	0	2	0	0	0	0	0	1	0	0	1	1	1	0	3	1	3	1	0	0	0	0	1	0	0	0	1	0	1	0	0
Seq826	GTGCCCCGTCCGAACCAGGTTCCCTAAAGG	30	2	2	0	3	0	0	0	1	0	0	1	1	0	0	1	0	1	0	1	1	0	1	1	0	0	0	0	3	0	0	1	0	1	0	0	0	1	3	2	0	0	0	0	0	1	0	0
Seq827	CCTGCGGGCGGGTGGGTGGTTAGATTCTTG	30	0	1	0	1	0	0	0	1	3	0	0	1	0	3	0	1	0	0	1	0	0	0	3	0	0	2	0	0	1	0	0	2	0	0	3	0	0	0	1	0	0	0	0	0	0	2	0
Seq828	GGATCCCCGCCTCGTGGGTCTGTATTCTTC	30	1	1	1	0	3	0	1	0	2	1	1	0	0	0	0	2	0	0	1	0	0	0	0	0	1	0	2	4	1	0	0	0	1	0	0	2	0	2	0	0	0	0	0	0	0	0	1
Seq829	GGAGCCGTGGGTGGGTGAGTGGTTGCTGCC	30	0	0	1	0	0	0	0	2	2	0	0	0	0	2	1	0	0	1	2	3	0	1	0	0	2	1	1	0	0	0	0	1	0	0	1	1	0	0	0	1	0	0	2	2	0	0	1
Seq830	CGGCGGATGGGAGGGTGGAGATTATACGTG	30	0	0	1	1	0	0	0	1	0	0	0	1	1	0	0	0	0	2	0	0	0	0	1	1	2	0	0	0	1	1	3	0	0	0	0	0	0	0	1	2	3	2	1	1	2	0	0
Seq831	CGGCCAGGGACGAAGGGTCCGTTATAATG	29	0	0	0	1	1	0	3	0	4	0	0	1	0	0	0	1	0	1	0	0	0	0	1	0	0	0	0	0	0	0	0	0	0	0	1	0	2	0	7	0	0	0	0	0	0	5	0
Seq832	GGAGCCGTAGGTGGGTGGGTGGTTGCTGCC	30	0	0	0	0	0	1	0	2	0	1	0	1	1	1	0	0	1	0	0	0	0	0	0	2	0	3	1	0	0	2	0	0	0	0	0	0	2	0	2	0	1	2	0	1	3	1	0
Seq833	CGCATGAGGGTCTGGCTCTTGGGTATCGGC	30	2	0	0	0	0	0	1	0	1	2	0	0	3	1	1	0	1	0	1	0	1	0	0	0	0	0	4	0	1	0	0	0	0	2	0	0	1	1	0	1	1	0	1	0	0	1	1
Seq834	CGGCTAGGGACGAAGGGTCCGTTGTAATG	29	0	1	1	3	1	2	0	0	1	0	0	0	0	0	0	0	0	5	0	1	0	0	1	2	0	0	0	1	0	1	0	2	0	0	0	0	1	0	0	0	0	0	0	1	0	4	0
Seq835	CGGCGGGTGGGTGGGCGGAGATTCAACGTC	30	0	0	0	0	0	0	0	0	1	0	0	0	0	3	0	1	1	1	0	2	1	1	0	1	1	1	2	0	0	0	1	0	1	0	1	0	0	3	2	0	0	0	0	0	2	1	0
Seq836	TGGATGTGTTGTGTTGTGTAGTTGCTCTGAT	31	2	2	0	2	1	0	0	0	0	0	0	0	0	0	1	2	0	0	0	1	0	0	0	0	2	0	0	0	0	0	3	3	0	2	1	1	0	0	0	1	1	0	0	1	1	0	1
Seq837	CGCATGAGGGTCTGGGGCTTGGGTATCGGC	30	1	0	2	0	0	0	1	0	0	2	0	2	0	0	1	1	0	0	0	0	0	0	2	1	1	0	1	0	0	2	0	0	2	0	1	1	1	1	0	0	0	0	3	1	0	0	0
Seq838	TGGATGTATGTGTTGTGTAGTTGCTCTGAT	30	0	0	1	1	0	0	2	0	0	0	0	0	2	0	0	1	1	0	0	0	1	0	0	1	2	1	0	0	1	3	1	0	1	0	1	1	1	0	2	0	1	0	0	0	1	1	1
Seq839	CGGCGGGTGGGTGGGTGGAGATTTAATGTC	30	0	0	0	0	0	0	0	3	1	2	0	3	0	0	0	2	0	0	0	0	1	0	0	0	0	0	0	2	2	0	0	0	1	0	0	1	0	0	0	1	1	0	2	3	0	0	3
Seq840	GCATCGGTTATACTCCAGGGTTCCCCGTCC	30	0	5	0	0	1	0	0	5	0	2	0	0	1	0	0	0	1	0	0	0	0	0	0	1	0	1	0	4	0	1	1	0	0	0	0	0	2	1	0	1	0	0	0	0	1	0	0
Seq841	GGATCCCCGCCTCGTGGGTTAGTATTCTTC	30	0	0	5	0	0	0	0	1	3	0	0	1	1	0	1	2	0	0	0	1	0	1	0	0	0	0	0	0	2	2	0	0	1	1	0	1	1	0	0	2	0	1	1	0	0	0	0
Seq842	GGATCGTCGTATCGTAGGTCGGTATTCATG	30	0	1	0	0	0	0	0	2	0	0	0	0	2	0	1	2	0	0	0	0	0	0	0	0	2	0	2	1	1	0	1	0	2	0	0	2	3	0	0	1	2	1	1	0	0	0	0
Seq843	CGGCGGGTGGGTAGGTGGAGATTTAACGTC	30	1	0	0	2	0	0	0	3	3	0	0	0	0	2	0	0	1	0	2	1	0	0	1	2	0	5	0	0	1	0	1	0	0	1	0	0	0	0	0	0	0	1	0	0	0	0	1
Seq844	GGATCCCCATTTCGCTGGTCAGTATTCTGC	30	0	4	0	1	0	0	2	2	1	1	0	1	1	0	1	0	3	0	0	0	3	0	0	0	0	0	2	0	0	0	0	0	2	0	0	1	0	0	1	0	0	0	0	0	0	0	1
Seq845	CAGAAATTCGGCCGATTAGTCACGTACCGG	30	0	0	0	0	0	2	0	0	1	1	1	0	0	1	0	1	0	1	0	0	0	2	1	3	1	1	0	1	0	0	0	2	0	0	0	0	0	1	0	0	1	1	0	3	0	0	2
Seq846	GCGGTCCGTCCGAACCAGATCTCCTGATTG	30	1	1	0	0	2	0	0	0	1	0	0	0	0	0	2	2	1	3	2	0	0	2	0	0	1	0	1	1	1	0	0	0	2	0	0	2	1	0	0	0	0	0	0	0	0	0	1
Seq847	TCCGCACCCTCCATGTGCTGCCTTTGTTTC	30	0	1	0	0	0	0	0	0	1	2	2	5	1	0	1	0	0	0	1	0	0	1	0	1	0	0	1	0	0	0	0	0	1	0	0	1	0	0	1	1	2	1	0	2	0	0	1
Seq848	GCGGGTGGGTGGGTGGTAAATTGTGCCGAC	30	0	0	0	0	0	0	0	2	6	1	0	3	0	1	0	0	0	3	0	0	0	0	0	1	0	0	1	1	0	2	0	0	0	0	1	0	0	1	1	0	1	0	0	1	0	1	0
Seq849	CCTAGGGAAAGAAGTGGGCCGTTGTAATGG	30	0	1	0	0	0	0	0	1	2	1	0	0	1	0	1	0	0	0	0	0	0	0	1	2	0	1	0	0	0	3	0	1	0	1	0	0	0	0	0	0	0	0	0	4	0	2	0
Seq850	GTGGGTGAGTGGGTGGTAAGTTGTGCCGAC	30	1	0	0	0	0	0	1	1	0	0	0	0	0	4	0	0	0	0	1	3	0	0	1	1	1	0	0	0	1	0	2	0	3	1	0	0	0	0	2	0	0	3	0	0	0	0	1
Seq851	GTGCCCCGTCCGAACCAGGTTCTCTGAAGG	30	0	1	0	2	0	0	1	1	1	1	2	0	0	1	1	0	2	2	0	0	0	0	0	0	0	1	0	1	0	0	0	0	0	0	0	0	0	0	3	3	0	0	1	0	1	2	0
Seq852	CGGCGGATGGGTGGGTGGAGATTTAACGTC	30	0	0	1	0	0	0	0	0	0	0	2	0	0	1	0	1	0	1	0	0	0	2	1	0	0	1	2	1	0	0	3	0	0	0	0	1	0	1	5	2	0	0	1	0	0	0	0
Seq853	GGACCTCCGTCTCGCGAGTCAGTATTTAAC	30	0	1	0	2	0	0	1	2	2	1	3	1	0	0	0	2	0	0	0	0	1	1	0	0	0	1	0	2	0	0	1	0	0	0	0	0	0	1	0	1	1	1	1	0	0	0	1
Seq854	GGATCCCCGCCTCGTGAGTCAGTATTCTTC	30	1	0	1	1	3	0	0	0	0	3	0	0	2	0	2	1	0	0	0	0	0	0	0	0	0	1	1	0	1	0	0	0	0	1	0	0	1	0	1	2	2	1	0	0	0	0	1
Seq855	ACGGTAACGGGGTGTGAGTGTCCTACGATC	30	1	0	2	0	0	0	1	0	1	3	0	1	0	0	0	0	0	3	2	0	0	0	1	1	0	0	0	0	3	0	0	1	0	0	0	0	0	1	0	0	0	1	0	1	0	1	3
Seq856	GCTGTGAGCCCTTCAGGTATCCTTGGGTTC	30	0	1	0	2	0	0	0	0	0	0	0	2	0	0	0	4	0	2	2	0	2	0	0	2	2	0	0	0	0	0	0	0	0	1	0	1	3	0	0	0	0	0	2	0	1	0	0
Seq857	GGAGCCGTGGGTGGGTGGTTGGTTGCTGCC	30	0	0	0	2	0	1	1	2	0	0	0	2	0	0	2	0	1	0	0	3	0	0	0	0	0	0	0	0	2	0	1	2	0	0	0	2	0	0	4	1	0	0	1	0	0	0	0
Seq858	CGCATGAGGGTCTGGCGCTTGGTATCGGC	29	0	0	0	0	0	0	0	0	3	0	0	0	1	0	0	0	0	0	0	0	0	0	0	1	2	0	1	0	0	0	0	0	1	1	0	0	0	0	0	12	0	0	0	2	2	0	0
Seq859	GCGGTCCGTCCGAACCTGGTCTCCTGATTG	30	1	0	0	1	0	0	0	0	4	0	3	0	0	1	0	1	0	0	1	0	0	1	0	0	0	0	0	1	0	1	0	0	0	2	0	1	0	1	0	3	3	0	1	0	1	0	0
Seq860	CCTGCGGGCGGGTGGGTAGTTGGATTCTTG	30	2	0	1	0	0	2	0	1	0	0	1	0	0	0	0	4	0	0	0	2	0	0	0	0	1	0	0	0	0	1	0	0	2	1	1	2	0	1	0	1	1	0	2	0	1	0	0
Seq861	GGCTATCTCGCGCCTCCATGTGCTATGTTC	30	0	2	0	0	0	0	0	0	3	3	2	0	0	0	0	1	1	0	0	0	2	0	0	0	0	0	0	0	0	0	0	0	0	2	1	0	2	1	1	2	0	0	0	2	0	0	2
Seq862	GCGGTCCATCCGAACCAGGTTTCCTGATTG	30	0	0	0	0	0	0	2	0	0	2	0	0	0	0	0	0	2	2	0	0	1	0	0	0	0	0	2	1	0	1	0	1	2	0	0	1	2	1	0	4	1	0	0	0	1	0	0
Seq863	CGCATGAGGGTCTGGCGCTCGGGATTGGC	29	0	2	1	0	0	0	0	1	2	0	0	1	0	1	0	0	0	1	1	0	0	2	0	0	0	0	0	5	0	0	0	1	1	2	0	0	0	0	0	0	2	0	0	1	1	0	2
Seq864	CCTGCGGACGGGTGGGTGGTTGGATTCTTG	30	1	1	2	0	1	0	0	0	1	0	0	0	0	3	0	1	1	1	0	2	0	1	0	0	1	0	0	0	0	0	0	1	0	0	0	1	0	1	0	0	4	0	1	0	0	2	0
Seq865	CGACGGGTGGGAGGGTGGAGATTATACGTG	30	0	0	1	1	1	0	0	0	1	0	0	0	1	2	0	0	1	0	0	2	0	0	0	0	3	0	0	0	0	1	1	1	0	0	0	0	1	0	4	1	2	1	0	0	0	0	0
Seq866	GAACGCACTCTCAGGGCTTGGTGTCTATGG	30	0	0	0	0	0	0	0	0	0	0	3	1	0	0	0	1	1	2	3	0	0	0	0	0	1	0	1	0	0	1	2	1	5	2	0	0	0	0	1	0	0	0	1	0	0	1	0
Seq867	GTGGGTGGGCGGGTGGATGTTGTCCTCCTG	30	0	3	0	0	2	1	1	2	0	1	0	1	2	0	0	2	0	1	0	1	0	0	1	0	1	0	0	0	2	0	0	1	0	0	1	0	1	0	0	0	0	0	1	0	1	1	0
Seq868	GGATCGTTGTATCGTAGGTCAGTATTCATG	30	3	0	0	1	1	0	0	1	0	0	0	0	0	0	2	0	0	1	1	0	0	0	0	0	0	1	0	2	0	1	0	1	0	1	0	3	0	0	1	0	0	0	2	0	4	0	0
Seq869	GAACGCACTCGCAGGGCGTGGTGTCTATGG	30	0	0	0	1	0	0	0	1	0	1	0	0	0	1	0	0	1	1	0	1	1	0	0	0	2	0	1	1	0	0	0	0	3	1	0	1	0	1	0	0	1	2	1	2	0	1	1
Seq870	GGACCTCTGTCTCGCGAGTCAGTATTCAAC	30	0	0	0	0	1	0	0	1	0	0	1	0	0	1	2	1	2	0	1	1	0	1	0	0	0	4	0	3	3	1	0	0	2	0	0	0	0	1	0	0	0	0	0	1	0	0	0
Seq871	GTGGGTAGGTGGGTGGTAAGTTGTGCCGAC	30	0	0	0	0	0	2	0	2	0	0	0	1	0	0	0	0	1	0	0	3	1	1	0	0	0	0	0	1	1	0	2	2	0	1	0	0	0	0	2	0	0	0	0	0	2	2	2
Seq872	GGATTCCCGCATCGTGGGTCAGTATTCTTC	30	0	0	0	0	0	0	0	2	1	2	1	0	1	0	1	0	1	0	0	0	1	2	0	0	0	0	0	0	3	2	0	0	0	1	0	1	0	0	0	1	1	0	0	0	1	1	3
Seq873	GCTAGGCCTCTACGCGGCTTCCGTCCCTTG	30	0	0	0	2	0	1	0	0	0	0	0	0	3	0	0	0	0	2	0	0	0	1	1	0	0	1	0	2	0	0	0	0	0	3	0	0	3	0	1	0	1	0	2	1	0	0	2
Seq874	CCGGGGGGCGGGTGGGCGGAGGATATCGGG	30	2	1	0	0	0	1	0	0	1	0	0	1	0	1	0	0	0	0	2	1	2	2	1	0	1	0	1	0	0	0	0	2	1	0	0	0	1	0	0	0	0	0	2	0	2	1	0
Seq875	GCATCGGTTATGCTCCAGGGTTCCCGTCC	29	0	0	3	1	2	0	0	0	0	1	0	0	0	0	4	1	2	2	1	0	2	0	0	0	1	0	0	0	1	0	0	0	0	0	0	0	1	0	0	1	1	0	0	0	0	0	0
Seq876	ACGGTAACGGCGTGTGAGTGTCGTACGATC	30	0	2	1	1	2	0	0	0	2	1	0	0	0	1	0	0	3	3	1	0	0	0	0	1	0	0	0	0	0	0	0	0	0	0	0	0	0	0	1	3	0	0	3	0	0	1	0
Seq877	GGATCCCCGCCTCGTAGGTCAGTATTCTTC	30	1	0	0	2	0	2	0	0	0	1	0	0	0	1	2	2	1	0	0	0	0	0	1	0	1	3	0	0	1	0	0	0	1	0	0	1	0	4	0	2	0	0	0	0	0	0	0
Seq878	CGCATGAGGGTCTGGCTCTCGGGTATTGGC	30	0	1	0	0	1	0	0	1	1	2	1	0	0	1	0	1	0	0	0	0	0	0	1	1	0	2	1	3	0	1	0	0	0	3	0	0	0	0	1	0	0	0	1	1	0	0	1
Seq879	GCTGTGGGCCCTTCAAGTATCCTTGGGTTC	30	0	2	1	0	0	0	0	0	1	0	0	0	2	0	1	0	0	2	0	0	0	0	2	0	1	0	0	1	1	1	0	0	0	0	1	0	0	5	0	3	0	0	0	2	0	0	0
Seq880	CGCGGGTATCCTCTGGGAGTCAGTCTTTGC	30	0	1	1	1	0	1	0	1	0	1	0	1	1	1	0	1	0	0	1	1	0	1	1	0	2	1	2	0	0	0	0	0	1	1	0	0	0	0	1	0	0	0	0	2	0	0	0
Seq881	GGATCTCCGTTTCGCTGGTCAGTATTCTGC	30	0	2	0	2	0	0	0	1	1	2	0	0	0	0	1	0	0	0	1	0	0	1	1	0	1	0	0	0	2	0	0	0	0	2	0	0	4	0	0	1	0	1	2	0	0	0	1
Seq882	CATCGAGTGTGGGTGGGGGGGTGGTATTTG	30	0	0	2	0	0	0	1	2	2	0	0	3	0	3	0	0	0	0	1	0	0	1	0	0	1	0	0	0	0	1	0	0	0	0	0	1	0	0	0	0	1	3	2	0	0	0	1
Seq883	GTGGGTGGGTGGGTGATAAGTTGTGCCGAC	30	0	0	0	2	1	0	0	1	0	0	1	0	0	1	0	0	1	0	1	1	0	3	1	0	1	1	0	1	1	1	0	0	0	0	0	0	1	0	1	1	0	0	0	0	3	0	1
Seq884	CAGGCCGTGGGAGGGCGGGTGGTAGCCTGG	30	0	0	1	0	0	0	0	0	0	0	0	3	0	0	0	1	3	3	0	0	0	0	0	2	1	0	0	0	0	0	0	1	0	1	0	0	1	0	3	0	0	0	1	1	0	2	2
Seq885	CGCATGAGGGTCTGGCGCTTGGGTATAGGC	30	1	0	1	0	1	0	0	1	0	1	1	1	0	2	0	0	0	1	1	0	1	0	0	2	0	0	1	0	1	1	0	2	0	0	0	2	0	0	1	0	1	0	0	1	0	1	0
Seq886	CGCGGGTATCCTCGGGGAGTCTGTCTTTGC	30	0	0	1	0	1	4	0	0	0	2	0	1	0	0	1	3	0	0	0	0	0	0	2	0	2	0	1	0	0	0	1	1	0	2	0	0	0	0	0	1	0	0	0	1	0	1	1
Seq887	TGTATGTGTGTGTTGTGTAGTTGCTCTGAT	30	0	0	1	0	0	0	0	1	0	0	1	0	0	1	0	1	1	1	2	1	0	0	0	0	0	0	1	2	0	0	1	3	0	0	1	0	0	0	4	0	1	1	2	0	0	0	0
Seq888	GTAGGTGGGCGGGTGGATGTTGACCTCCTG	30	0	1	0	1	0	0	0	0	3	1	0	0	1	2	1	0	0	0	1	0	0	0	1	0	1	1	0	2	0	0	0	1	0	1	0	0	0	0	0	0	3	0	4	0	1	0	0
Seq889	GTGGCACCTGTGGTAAAGGCGACTTTTGTG	30	0	1	0	0	0	0	0	1	4	2	0	0	0	1	0	2	1	0	1	1	0	0	0	0	0	0	1	1	0	0	0	0	2	0	1	0	0	0	0	0	0	4	0	0	0	0	3
Seq890	ACGGTAACGGCGTGTGAGTGTCCTACTATC	30	0	2	1	0	1	0	0	0	0	2	1	3	0	0	0	0	0	0	0	1	0	0	0	0	1	0	1	1	1	0	0	0	2	3	0	0	0	0	0	1	3	0	0	0	0	0	2
Seq891	CGCATGAGGGGCTGGCGCTTGGGTATCGGC	30	0	2	0	0	1	0	0	0	1	0	0	1	0	0	1	3	0	1	0	0	0	0	1	1	0	1	0	2	0	3	0	0	0	0	0	1	0	2	1	2	0	1	0	0	0	0	1
Seq892	GTGGGTGGGCGAGTGGATGTTGACCTCCTG	30	0	1	0	1	1	0	0	1	0	0	0	0	0	0	1	1	0	1	0	0	2	0	0	1	0	4	2	0	0	1	0	0	0	0	1	0	0	0	0	2	0	1	0	3	1	0	1
Seq893	CGCATGAGGGTCTGGCGCTTGCGTATCGGC	30	2	1	1	0	0	0	0	0	1	0	1	1	0	1	0	0	1	1	1	0	0	0	2	1	0	0	0	0	0	0	2	0	1	2	0	0	0	1	0	2	0	0	0	1	0	0	2
Seq894	GGCCCACTTTCGCTCCTCCATGTGCTGTTC	30	0	0	1	0	3	1	0	0	0	3	2	0	0	0	0	0	0	0	1	0	0	0	0	0	0	0	0	2	0	0	0	0	0	1	0	2	0	0	2	2	0	2	0	1	1	0	2
Seq895	GTGGCACCCGCGGTAAAGGCGACTTTTGTG	30	0	2	0	1	1	0	1	0	1	0	3	1	0	2	0	1	0	0	1	0	0	0	0	0	1	0	0	1	0	0	1	0	4	0	0	0	0	0	0	0	0	1	2	0	0	2	0
Seq896	GTGGCACCTGCGGTAAGGGCGACTTTTGTG	30	0	0	0	0	0	0	0	0	1	0	0	1	1	1	0	0	0	0	2	1	0	0	0	1	0	0	0	3	3	0	0	1	1	0	1	0	0	1	1	1	1	0	0	0	2	1	1
Seq897	CGCGGGTATCCTCTGGGAGTCTCTCTTTGC	30	0	0	0	0	0	1	0	0	3	0	0	0	0	0	0	2	0	0	0	2	0	0	0	1	3	1	0	0	0	0	0	0	0	2	2	0	4	0	1	0	0	1	0	1	1	0	0
Seq898	TGGATGTGGTGTTGTGTAGTTGCTCTGAT	29	3	1	0	2	0	1	1	1	1	0	1	0	0	0	0	0	0	0	0	0	1	1	0	1	0	0	0	4	0	0	0	1	2	0	2	0	0	0	0	0	1	0	0	0	0	1	0
Seq899	GGCTATCTCGCACCTCCATGTGCTGTGTTC	30	0	1	0	0	0	0	2	0	0	0	0	2	1	0	0	0	0	1	0	0	0	0	0	0	1	0	0	0	1	1	0	0	0	0	0	2	3	0	0	4	0	1	0	0	1	1	3
Seq900	ACGATAACGGCGTGTGAGTGTCCTACGATC	30	0	0	2	0	0	0	0	0	1	1	2	0	0	0	0	2	1	5	1	0	0	0	1	1	0	0	0	0	0	0	0	1	0	0	0	0	1	1	1	1	2	0	0	0	0	0	1
Seq901	ACCGCGCCTCCATGTGCTATTCCTTTTTGC	30	1	2	2	0	2	0	0	1	0	2	0	0	0	0	0	1	2	0	2	0	1	1	0	1	0	0	0	0	0	0	0	0	0	0	0	1	1	0	0	1	1	0	1	1	0	0	1
Seq902	GAACGCACTCGCCAGGGCTTGGTGTCTATGG	31	0	0	0	0	0	0	0	0	2	1	1	2	0	0	0	1	2	0	0	1	0	0	0	0	1	0	0	1	3	0	0	0	5	0	0	0	0	0	0	0	0	0	2	0	0	1	2
Seq903	GCTGTGGGCCCTTCCGGTATCCTTGGGTTC	30	1	0	0	2	0	1	1	1	0	1	0	1	1	1	0	1	0	0	2	2	0	0	0	1	0	0	0	0	2	0	0	0	2	0	0	0	0	0	0	0	1	1	1	0	1	0	0
Seq904	GTGGGTGGGTGGGAGGTAAGTTGTGCCGAC	30	0	1	1	0	0	0	0	1	2	1	0	2	1	1	0	0	0	0	0	2	0	0	1	0	0	0	0	0	0	0	1	0	4	0	0	0	0	1	1	3	0	0	1	0	0	0	0
Seq905	GGACCTCCGTCTCGCGGGTCAGTATTCAAC	30	1	0	1	0	0	0	0	0	0	2	0	3	0	0	2	2	1	0	0	1	0	1	2	0	0	1	0	0	0	0	2	0	1	0	0	0	0	0	1	1	0	0	1	0	0	0	0
Seq906	TGGATGTGTGTGTTGTGTGGTTGCTCTGAT	30	1	0	1	1	0	0	0	0	0	1	0	0	0	1	0	0	1	0	0	0	2	0	0	1	0	0	2	0	0	1	2	0	1	1	0	0	0	0	0	1	1	3	1	2	0	0	1
Seq907	CGGCGGGTAGGAGGGTGGAGATTATACGTG	30	0	0	0	1	0	1	2	0	1	0	0	1	1	2	0	0	1	1	1	0	0	0	0	1	0	0	0	0	1	0	0	1	0	0	1	1	0	0	0	2	2	3	0	0	0	0	1
Seq908	TGGATGTGTGTTGTGTAGTTGCTCTGAT	28	0	0	0	0	5	1	2	0	0	0	0	0	1	0	0	0	0	0	0	1	0	0	0	0	1	0	2	0	0	1	0	1	1	0	3	0	0	0	0	3	0	0	1	1	1	0	0
Seq909	CGCATGGAGGGTCTGGCGCTCGGGTATTGGC	31	0	0	1	0	1	0	0	1	1	1	0	0	1	1	2	0	1	1	0	0	1	0	0	1	1	0	0	0	0	0	0	0	0	1	3	0	0	1	3	0	0	0	0	0	2	0	1
Seq910	CCGGGGGGCGGGTGGGCGGAGGGTATCAGG	30	0	0	0	0	0	0	0	0	1	0	0	0	0	1	1	0	0	1	1	2	0	0	0	0	0	0	2	0	0	3	0	0	0	3	1	0	0	0	1	1	0	0	1	1	2	1	1
Seq911	GGAGCCGTGGGTGGGTAGGTGGTTGCTGCC	30	0	0	2	0	0	2	0	3	0	0	0	2	0	0	0	2	0	0	0	1	1	0	0	0	0	0	0	0	0	0	1	0	1	0	0	1	0	0	0	1	1	0	0	2	2	1	2
Seq912	GCTGAGGGCGGGTGGGTGACACATTCGATG	30	1	0	0	2	0	0	0	0	0	0	0	1	0	0	0	0	0	0	0	0	0	0	3	3	0	1	0	1	0	0	0	1	0	0	2	0	0	0	1	0	0	0	3	0	1	4	1
Seq913	CCTGCGGGCGGGTGGATGGTTGGATTCTTG	30	1	0	2	3	0	0	0	1	1	0	0	0	1	2	0	1	0	0	0	0	0	0	1	0	0	0	0	1	0	1	0	0	0	0	2	4	0	0	1	1	0	1	1	0	0	0	0
Seq914	GGAGCCGTGGGTGGATGGGTGGTTGCTGCC	30	0	2	1	0	0	0	0	1	2	0	0	3	1	0	0	0	0	0	0	1	0	0	0	1	0	0	0	1	1	0	0	1	0	0	0	0	0	0	1	0	0	0	0	0	1	2	5
Seq915	GGATCGTCGTATCGTAGGTTAGTATTCATG	30	3	0	0	0	0	0	0	0	1	0	0	0	2	0	1	2	0	0	1	0	0	1	0	0	0	2	0	0	2	1	0	0	0	0	0	0	1	0	0	0	0	1	0	1	5	0	0
Seq916	CGGTTAGGGACGAAGGGTCCGTTATAATG	29	0	0	0	1	0	0	0	0	2	0	0	0	0	0	0	1	0	4	0	1	0	0	0	1	1	1	0	0	1	1	0	1	0	0	0	0	2	2	1	1	0	0	0	2	0	2	0
Seq917	CGCATGATGGTCTGGCGCTTGGGTATCGGC	30	0	0	1	0	0	1	0	1	0	1	1	1	0	0	0	0	1	1	4	2	0	0	0	2	0	0	0	0	1	0	0	0	1	2	0	2	0	1	1	0	0	0	0	1	0	0	0
Seq918	CAGAAATTCGGCCGAATAGTCACGTACCCG	30	0	0	1	0	0	0	1	1	2	0	0	2	0	1	0	2	0	0	0	0	0	0	0	0	1	0	0	1	0	1	0	1	0	2	0	1	0	0	3	0	1	1	0	0	0	2	0
Seq919	CGGCGGGTGGATGGGTGGAGATTTAACGTC	30	0	0	0	0	0	0	1	0	1	0	0	0	0	0	0	0	0	2	0	1	0	0	1	2	0	0	0	3	0	0	0	1	0	0	0	1	4	0	0	1	1	0	0	1	4	1	0
Seq920	CCTGCGGGCGGGTAGGTGGTTGGATTCTTG	30	1	0	0	0	0	1	0	0	1	1	0	0	2	1	0	0	0	1	0	0	0	3	0	3	0	1	0	0	1	0	0	1	0	1	1	0	1	1	1	1	1	0	0	0	0	1	0
Seq921	GGATCCTCGTTCCAGATGGTCAGTACTTCC	30	0	0	1	1	0	0	0	0	0	0	0	0	0	0	0	5	0	0	0	0	0	0	0	1	0	0	0	0	0	1	0	0	0	1	0	4	8	1	2	0	0	0	0	0	0	0	0
Seq922	GCGGGTAGGTGGGTGGTAAGTTGTGCCGAC	30	1	2	0	0	0	2	0	1	1	0	0	0	0	0	1	0	0	0	1	1	2	0	0	1	1	1	0	0	0	1	0	0	0	0	1	1	0	0	0	0	1	0	0	1	0	4	1
Seq923	GGATCGTCGTATCGTGGGTCAGTATTCATG	30	1	3	0	0	0	0	0	0	0	1	0	0	0	2	0	1	1	2	1	0	0	0	1	0	2	1	0	0	0	1	0	0	2	0	0	1	1	1	0	0	1	0	1	0	0	0	0
Seq924	CGCATGAGGGTCTGGCGCTCGCGTATTGGC	30	0	2	1	0	0	0	1	0	1	0	0	0	0	0	3	0	0	2	0	0	0	1	2	0	0	0	1	0	0	1	0	0	0	0	0	1	0	2	3	0	0	0	2	1	0	0	1
Seq925	CACCGAGTGTGGGTGGGGGGGCGGTATTTG	30	0	0	2	1	0	0	1	0	1	1	0	0	2	0	1	0	0	0	0	2	0	0	0	1	0	0	0	1	0	2	0	0	1	0	0	0	2	1	1	0	1	1	0	1	0	0	2
Seq926	GAACGCACTCGCAGGGCTAGGTGTCTATGG	30	1	0	0	0	0	0	0	0	5	0	1	0	0	1	0	0	1	0	1	1	0	0	0	0	0	0	1	3	0	0	0	0	0	0	0	1	0	1	0	1	1	0	1	0	0	0	3
Seq927	TCCGCGCCCTCCTTGTGCTGCCTTTGTTTC	30	0	0	2	0	0	0	1	0	0	1	0	0	0	1	0	0	0	1	1	1	0	1	0	0	0	0	1	0	1	0	0	0	0	2	1	0	3	2	0	4	0	0	0	0	0	0	1
Seq928	GCCGTAGGTGGGAGGGTGGAACCATTCTGG	30	0	3	2	0	0	1	0	0	0	0	0	1	0	0	0	3	0	2	0	0	1	0	0	1	1	0	2	0	0	0	1	0	0	1	0	1	0	0	0	0	0	1	0	1	1	1	0
Seq929	CAGGCCGCGGGAGGGTGGGTGGTAGCCTGG	30	0	0	0	1	0	0	0	1	0	1	0	0	0	0	0	3	0	0	0	1	0	0	1	0	3	0	0	0	0	1	1	2	0	0	0	0	0	1	0	1	0	0	1	1	0	3	0
Seq930	GTGCCCCGTCCGAATCAGGTTCCCTGAAGG	30	1	0	0	1	0	0	0	0	1	1	1	0	0	0	1	0	1	0	0	0	0	3	1	0	1	0	0	0	1	0	0	0	0	3	0	2	2	1	0	0	0	0	0	0	0	0	0
Seq931	GGATCCTCGTTTCGGATGGTCAGTACTTCC	30	1	0	0	1	1	0	1	0	1	0	2	0	1	0	0	3	0	0	0	0	0	1	0	0	1	0	0	1	0	0	0	0	0	0	0	1	2	1	2	0	1	1	0	0	0	0	1
Seq932	CAGAAATTCGGCCCAATAGTCACGTACCGG	30	1	0	0	1	0	1	0	0	1	0	0	0	0	0	0	1	0	1	1	3	0	0	0	0	0	1	0	0	0	0	1	3	0	1	1	0	1	0	3	1	0	0	1	0	0	0	0
Seq933	GGATCCCCGCCTCGTGGGTCAGTGTTCTTC	30	0	1	0	0	0	0	0	1	0	1	2	0	2	0	2	0	1	0	1	0	0	4	1	0	0	1	0	0	0	0	0	0	0	1	0	0	0	3	0	1	0	0	0	0	0	2	0
Seq934	GTGGATGGGCGGGTGGATGTTGACCTCCTG	30	1	0	0	1	0	0	0	1	0	0	0	2	0	1	0	1	1	0	0	0	2	0	0	1	0	1	0	0	0	1	0	0	2	3	0	1	0	1	0	1	0	0	0	1	0	1	0
Seq935	CGGCGGGTGGGTGGGCAGAGATTTAACGTC	30	1	5	0	0	1	0	0	1	1	0	0	0	1	1	0	0	0	1	1	1	0	1	1	0	0	0	0	0	0	0	1	0	0	0	0	0	1	0	0	0	3	0	3	0	0	0	0
Seq936	GCTGTGGGCCCTTCAGGTTTCCTTGGGTTC	30	1	2	0	0	3	0	0	0	0	2	0	0	1	0	0	0	0	0	0	1	0	1	2	1	0	0	0	0	0	0	2	1	2	3	0	0	0	0	0	0	0	1	0	0	0	1	0
Seq937	GCTAGGCCTCTACGCGGGTTCCCTCCCTTG	30	0	0	1	0	1	0	0	0	3	1	0	0	1	0	0	0	0	1	1	0	0	0	0	0	0	1	1	0	0	0	0	2	1	4	0	0	2	1	0	0	0	0	2	0	0	0	1
Seq938	CCTGCGGGCGGGTGGGTGATTGGATTCTTG	30	1	0	0	0	0	3	0	0	0	0	0	2	0	0	1	0	0	0	1	0	0	0	1	2	3	2	0	0	2	0	1	0	0	0	0	1	0	0	0	2	0	0	0	0	0	1	0
Seq939	CGGCGGGTGGGAAGGTGGAGATTATACGTG	30	0	2	2	0	0	0	0	1	0	0	1	0	1	1	0	1	0	0	0	1	1	1	1	1	1	1	0	0	0	3	3	0	0	0	0	1	0	0	0	0	0	1	0	0	0	0	0
Seq940	GTGCCCCATCCGAACCAGGTTCCCTGAAGG	30	1	0	1	1	2	1	0	0	0	1	2	0	0	0	1	0	0	0	0	0	0	0	0	0	1	0	1	0	3	0	0	0	0	0	0	1	1	0	3	1	1	0	1	0	0	0	1
Seq941	GTGGGTGGGCGGATGGATGTTGACCTCCTG	30	2	0	0	0	0	0	0	0	1	1	0	0	1	0	0	1	0	0	0	0	0	1	1	1	0	1	1	1	0	0	1	1	0	1	0	2	0	0	2	0	1	2	0	0	1	0	0
Seq942	TGGATGTGTGTGTTGTGTAGTTGCTCTTAT	30	1	0	0	0	1	1	1	1	0	0	4	1	0	0	0	0	1	0	0	0	0	0	0	1	0	1	0	0	0	2	1	2	0	0	0	0	1	0	0	1	0	0	0	1	2	0	1
Seq943	GCGATCCGTCCGAACCAGGTTTCCTGATTG	30	1	0	1	1	1	1	0	0	0	1	0	0	1	1	0	0	0	0	0	0	0	3	0	0	0	0	0	0	0	0	0	0	5	0	1	1	1	1	0	1	2	0	0	0	0	0	1
Seq944	CCTGCGGGCGGGTGGGTGGTTGATTCTTG	29	0	1	0	0	1	1	0	0	1	1	0	0	0	0	0	0	0	0	0	0	0	0	0	1	1	1	0	0	1	0	0	2	0	0	0	0	1	0	0	4	3	0	0	3	0	2	0
Seq945	GGATCCCCGTTTCACTGGTCAGTATTCTGC	30	2	2	0	3	0	0	0	0	3	0	0	0	0	0	0	1	2	0	0	0	0	0	0	0	0	0	0	2	0	0	0	0	1	0	0	0	0	0	2	1	1	2	0	0	2	0	0
Seq946	GGATCCCCGCCTCGTGGGTCAGCATTCTTC	30	0	1	0	1	0	0	2	0	0	0	0	0	1	0	0	3	1	0	0	0	0	0	0	1	0	0	0	2	1	0	0	0	0	0	0	1	1	0	0	1	2	0	1	1	1	0	1
Seq947	CGGCTAGGGACGAAGGGCCCGTTATAATG	29	0	0	0	1	0	0	0	0	2	1	0	3	0	0	0	0	0	0	0	1	0	0	2	0	0	0	0	0	0	3	0	0	0	1	1	0	1	0	1	0	0	1	1	2	0	2	0
Seq948	GCGGGTGGGTGGGTGGTATGTTGTGCCGAC	30	0	2	1	0	0	0	0	1	2	0	0	1	1	2	1	1	0	1	0	0	0	0	2	1	0	0	0	1	0	0	0	0	0	0	1	0	0	0	1	0	0	0	0	1	3	0	0
Seq949	CGGCGGGTGGGAGGGTAGAGATTATACGTG	30	3	0	0	0	0	0	0	0	0	0	0	0	0	3	1	0	0	0	0	0	1	1	0	2	0	0	0	1	0	1	0	0	0	0	0	1	0	0	0	1	0	1	0	3	2	1	1
Seq950	TGGATGTGTGTGTTGTGTAGTCGCTCTGAT	30	1	1	2	0	0	2	0	0	1	0	0	0	0	0	2	0	2	0	2	0	0	1	0	0	2	0	0	0	0	0	0	0	0	1	2	0	0	0	1	1	0	1	0	0	0	0	1
Seq951	CGGCGGGTGGGAGGGTGGAGATTATACGCG	30	0	0	0	0	1	0	0	2	2	0	0	0	0	0	0	0	2	0	0	2	0	1	0	0	0	0	0	1	0	2	0	1	2	0	2	0	1	0	0	0	3	0	0	0	0	0	1
Seq952	GTGCCCCGTCCGGACCAGGTTCCCTGAAGG	30	2	1	0	1	0	0	0	0	0	1	0	1	0	0	1	0	0	1	1	0	2	0	0	0	0	1	0	1	1	0	0	0	0	0	0	1	1	1	0	2	3	0	0	0	0	0	1
Seq953	CCTAGGGAAAGAAGTGGGCCGTTATGATGG	30	0	2	0	0	2	0	0	0	2	0	0	0	0	0	0	0	0	0	0	0	0	0	3	1	0	0	1	0	0	0	0	0	1	1	1	0	0	0	3	1	0	0	0	2	0	2	0
Seq954	GCGGGTGGGTGGGTGGTAATTGTGCCGAC	29	0	0	1	0	0	1	0	0	0	0	1	0	0	1	2	0	1	0	0	0	0	1	0	0	1	1	0	0	1	0	0	1	0	0	0	0	3	0	3	1	0	0	0	0	0	3	0
Seq955	GCATCGGTTATGCTCCTGGGTTCCCCGTCC	30	0	0	0	0	0	0	0	3	0	0	0	0	0	0	1	0	0	1	1	0	0	0	0	0	0	0	0	0	2	0	1	1	0	1	0	0	2	0	0	8	0	0	0	0	0	0	0
Seq956	TGGAGTGGCTTGGGTTCGCTCATTTCGTAC	30	0	0	0	0	0	0	0	0	0	16	0	0	0	0	0	0	0	0	1	0	0	0	0	1	0	0	0	0	0	0	0	1	0	0	0	0	1	0	0	2	0	0	0	0	0	0	1
Seq957	GGATCCTCGTCTCAGATGGTCAGTACTTCC	30	1	0	1	0	1	0	0	0	0	3	0	0	3	0	0	1	0	0	0	0	0	1	1	0	0	0	0	2	0	0	0	0	3	0	0	0	4	0	1	0	1	0	0	0	0	0	0
Seq958	TGGATGTGTGTGTTGTGTAGTTGCTTTGAT	30	0	1	1	0	3	0	0	1	0	0	0	0	0	2	0	0	0	1	0	0	0	4	0	0	2	0	1	1	1	0	0	0	1	0	1	0	0	0	0	2	0	0	1	0	0	0	0
Seq959	GGATCTTCGTTTCAGATGGTCAGTACTTCC	30	0	1	1	3	0	0	0	0	0	0	0	1	0	0	0	0	0	0	1	0	0	0	2	0	0	0	0	1	0	0	0	0	0	1	0	1	0	0	0	2	3	1	1	0	3	0	0
Seq960	GCTAGCCCTCTACGCGGGTTCCGTCCCTTG	30	0	1	0	0	0	1	0	0	1	0	1	0	1	0	0	1	0	0	0	1	0	0	1	0	0	2	0	1	0	1	0	0	1	0	0	0	2	0	0	1	1	3	0	1	0	1	1
Seq961	GGAGCCGTGGGTGGGTGGGTGGTTGCTACC	30	0	0	0	2	0	0	0	0	1	0	0	0	2	0	3	1	0	0	0	0	1	0	3	0	0	0	0	0	0	0	0	1	0	0	0	0	0	0	2	0	1	2	0	1	0	1	0
Seq962	CCTGCGGGCGAGTGGGTGGTTGGATTCTTG	30	0	1	1	0	0	1	0	0	0	1	0	2	1	1	0	2	0	0	0	2	0	0	0	0	0	2	0	0	0	0	0	1	1	1	0	0	2	0	1	1	0	0	0	0	0	0	0
Seq963	CGCAGGAGGGTCTGGCGCTCGGGTATTGGC	30	1	0	2	0	0	2	0	0	0	0	1	1	0	1	0	1	0	0	0	0	0	0	2	0	0	0	1	0	1	0	0	0	1	0	0	0	0	3	2	3	0	0	0	0	0	0	0
Seq964	ACGCTAACGGCGTGTGAGTGTCCTACGATC	30	0	0	0	0	2	0	0	0	0	1	1	0	0	0	2	1	1	2	1	0	1	0	1	0	0	0	1	0	0	0	0	0	0	3	0	0	1	0	0	1	0	1	0	0	0	0	3
Seq965	CAGGCCGTGGGAGGGTGGGTGGTGGCCTGG	30	1	1	0	0	1	0	0	0	1	0	0	0	0	2	1	1	1	0	0	2	0	2	1	3	1	0	0	0	0	0	0	1	0	1	0	0	0	0	0	1	2	0	0	0	0	0	0
Seq966	CGGCGGGTGGGTGGGTGGAGATTTAAGTC	29	0	1	0	2	0	0	0	0	1	0	0	0	0	1	1	0	0	0	1	1	1	0	3	0	0	1	0	0	1	0	2	0	0	0	0	2	0	0	0	1	0	0	0	0	0	0	2
Seq967	GGATCCCCGCGTCGTGGGTCAGTATTCTTC	30	0	1	2	1	0	0	0	0	0	0	0	0	0	0	0	1	1	0	1	0	0	1	0	0	1	0	1	1	0	1	0	0	2	0	0	1	0	1	1	1	3	1	0	0	0	0	0
Seq968	TGGATATGTGTGTTGTGTAGTTGCTCTGAT	30	0	0	0	0	0	0	0	0	1	1	0	0	3	1	1	0	0	2	1	0	0	1	0	1	0	2	0	1	1	0	0	0	0	0	0	0	0	0	1	0	0	0	0	3	0	0	3
Seq969	GCTATGCCTCTACGCGGGTTCCGTCCCTTG	30	0	1	1	1	1	0	0	0	0	1	1	0	0	0	0	0	4	0	0	0	0	0	0	0	0	1	0	0	0	0	0	1	1	2	0	0	0	0	2	0	1	0	1	0	0	1	1
Seq970	CGGCGGGTGGGTGGATGGAGATTTAACGTC	30	0	1	0	1	0	0	0	0	1	2	0	0	2	1	0	0	1	0	1	2	1	0	0	0	0	0	1	0	2	1	2	0	0	0	0	0	0	0	0	0	0	0	0	0	2	0	0
Seq971	GCTAGGCCTCTACGCGCGTTCCGTCCCTTG	30	0	2	0	0	1	0	0	0	2	0	1	0	3	0	0	0	0	0	0	0	0	0	0	2	0	0	1	0	1	0	0	0	0	4	0	0	1	0	2	0	1	1	0	0	0	0	1
Seq972	GGATCCCCGCATCGTGGGTTAGTATTCTTC	30	0	2	0	1	0	0	0	0	0	0	0	1	1	1	2	1	0	1	0	1	0	1	0	0	0	0	1	1	0	0	1	0	0	1	0	0	1	0	0	0	1	0	0	0	4	0	0
Seq973	ACCGCGCCTCCATATGCTGTTCCTTTTTGC	30	2	0	2	0	0	0	2	0	0	0	1	0	0	0	0	2	0	0	1	0	0	0	0	0	0	1	2	0	0	0	1	0	0	0	0	1	0	2	0	1	0	1	1	1	1	1	0
Seq974	CGGCGGGTGGGTGGGTAGAGATTTAACGTC	30	0	0	0	1	0	0	0	1	3	0	0	1	0	1	0	2	0	2	0	1	0	0	0	1	1	0	1	0	2	0	0	0	1	0	0	0	0	0	1	2	0	1	0	0	1	0	0
Seq975	CCGGGGGGCAGGTGGGCGGAGGATATCAGG	30	0	0	0	0	0	0	0	0	3	0	2	1	0	0	0	3	0	0	1	1	0	1	0	1	1	0	0	0	0	0	0	1	0	0	0	1	0	0	2	1	2	0	0	0	0	1	0
Seq976	GCTGTGCGCCCTTCAGGTATCCTTGGGTTC	30	0	1	0	0	2	0	0	1	0	3	0	1	0	0	0	0	1	1	0	0	1	0	2	2	0	0	1	0	0	0	1	0	1	1	0	0	0	0	0	0	0	0	0	0	0	1	1
Seq977	TGGATGCGTGTGTTGTGTAGTTGCTCTGAT	30	1	2	0	0	1	3	0	0	0	1	0	1	0	0	0	2	0	0	0	0	0	0	0	0	1	1	0	0	0	1	2	1	0	0	0	0	1	1	0	0	0	0	0	0	0	3	0
Seq978	CAGGCCGTGGGAGGGTGGTGGTAGCCTGG	29	0	1	0	0	1	0	3	0	0	0	0	0	1	0	0	0	0	1	0	2	0	1	1	0	0	0	0	1	0	1	1	0	2	0	1	3	0	0	0	0	0	0	0	0	0	1	0
Seq979	CGCGGGAATCCTCTGGGAGTCTGTCTTTGC	30	0	1	0	0	0	0	0	0	3	0	1	0	0	0	0	3	0	0	1	3	0	0	1	0	2	0	0	1	0	1	0	3	0	0	0	0	0	0	1	0	0	1	0	0	0	0	0
Seq980	CAGAAATTCGGCCGAATAGTCAAGTACCGG	30	0	1	0	2	0	1	0	1	1	0	0	0	0	2	0	3	0	1	0	0	0	0	1	0	0	0	1	0	0	1	2	1	0	0	0	0	1	0	0	0	0	0	0	0	0	2	0
Seq981	GGAGCCATGGGTGGGTGGGTGGTTGCTGCC	30	0	1	0	0	0	1	0	1	0	0	1	1	0	0	0	0	1	0	0	0	0	0	1	0	0	1	0	0	2	3	1	2	0	0	0	0	0	0	0	2	0	2	0	0	0	0	1
Seq982	TGGATGTGTGTGTTGTGCAGTTGCTCTGAT	30	0	0	0	0	1	0	2	0	1	0	0	0	0	0	1	0	0	1	1	0	1	1	0	2	1	1	0	0	2	0	2	0	0	0	0	1	0	0	0	0	0	0	0	0	2	1	1
Seq983	CAGAAATTCGGCCGAATAGTCACGTCCGG	29	1	0	2	0	0	0	2	3	0	0	0	0	0	1	0	0	0	1	1	0	0	0	0	0	0	0	0	0	0	1	0	1	0	0	1	0	1	1	1	1	0	0	0	2	0	2	0
Seq984	CAGGCCGTGGGAGGGTGGGTGGTACCTGG	29	1	1	0	0	0	0	0	1	0	1	0	1	4	3	0	0	0	2	0	0	0	0	0	1	0	0	0	0	1	0	3	0	0	0	0	1	0	0	1	0	0	0	1	0	0	0	0
Seq985	GGAGCCGTGGGTGGGTGGGTGGTTGTGCC	29	0	1	0	1	0	2	0	0	1	0	0	1	1	0	0	0	0	0	0	0	2	1	0	2	0	0	0	0	0	3	0	0	0	1	0	0	0	1	0	0	0	0	0	0	1	2	1
Seq986	CGGCTAGGGACGAAGGGTCCGTTACAATG	29	0	0	0	0	1	1	0	0	1	0	0	1	2	0	0	0	0	1	0	1	1	0	0	0	0	1	1	0	0	1	0	0	1	2	0	0	0	0	0	0	0	0	0	1	0	6	0
Seq987	CGCATGAGGGTCTGGCGCTCGGGTATCGGC	30	0	1	1	0	1	0	0	0	1	0	0	1	0	0	0	2	0	1	3	0	0	1	0	0	0	0	0	1	0	2	1	0	0	2	0	0	0	0	0	0	0	0	0	3	0	1	0
Seq988	CGCATCAGGGTCTGGCGCTTGGGTATCGGC	30	0	0	0	0	0	0	0	0	1	1	0	0	1	0	0	0	2	1	0	0	0	0	0	3	0	1	0	1	1	0	0	0	0	1	2	0	0	1	0	2	0	0	0	0	0	1	3
Seq989	CCTAGGGAAAGAAGCGGGCCGTTATAATGG	30	0	0	1	0	0	2	0	0	1	0	0	2	0	0	0	0	0	2	0	0	0	0	0	1	0	0	0	0	0	3	0	2	0	0	1	0	3	0	0	0	0	0	0	1	0	3	0
Seq990	CGCTGGTATCCTCTGGGAGTCTGTCTTTGC	30	0	2	0	1	0	0	1	0	3	0	1	0	0	0	1	0	0	0	0	1	0	0	1	1	0	0	1	0	0	0	2	0	0	1	0	0	0	0	3	0	0	0	1	1	0	0	0
Seq991	GGAGCCGTGGGTGGGTGGGGGGTTGCTGCC	30	0	1	1	0	0	0	0	0	0	3	0	0	0	1	0	1	0	1	0	2	1	3	0	2	1	0	0	0	0	0	0	0	0	0	0	1	0	1	0	0	0	0	0	0	0	1	1
Seq992	GCTGAGGGCGGGCGGGTGGCACATTCGATG	30	1	1	1	0	0	1	1	1	0	0	0	4	1	1	0	0	0	0	0	0	0	0	0	1	0	1	0	0	1	0	3	0	0	1	2	0	0	0	0	0	0	0	0	1	0	0	0
Seq993	CCGGGGGGCGGGTGGGCGGAGGATACCAGG	30	1	1	0	0	0	1	0	0	0	1	0	1	1	1	1	0	0	1	0	2	0	0	2	0	0	0	0	0	2	0	0	0	0	3	0	0	0	0	0	1	1	0	0	0	0	0	0
Seq994	GCTGAGGGCGGGTAGGTGGCACATTCGATG	30	0	0	0	2	0	0	3	0	0	1	0	0	0	2	0	0	0	0	0	0	0	0	3	0	1	0	0	0	0	2	0	0	1	0	1	1	0	1	1	0	1	0	1	0	0	1	0
Seq995	CGGCGGGTGGGTAGGCGGAGATTTAACGTC	30	0	1	0	0	1	0	0	0	1	0	0	0	0	1	0	1	0	1	0	1	2	0	0	0	1	1	0	3	1	1	1	0	1	0	0	0	0	0	0	1	0	0	0	1	1	0	1
Seq996	CCGGGGGGCGGGTGGGCGGAGGACATCAGG	30	2	0	1	0	0	0	0	0	1	0	0	0	1	0	0	0	2	1	0	3	0	2	0	1	0	0	0	0	1	0	0	0	0	1	0	0	0	0	2	0	0	0	0	0	2	1	0
Seq997	ACGGTAACGGCGTGTGAGTGTCCTTCGATC	30	0	1	1	0	5	0	0	1	2	0	0	0	0	0	0	0	0	0	1	1	0	0	2	0	0	2	1	0	0	0	1	0	0	1	0	0	0	1	1	0	0	0	0	0	0	0	0
Seq998	GCGGGTCGGTGGGTGGTAAGTTGTGCCGAC	30	0	2	0	1	0	0	0	0	2	1	0	0	1	1	0	0	0	0	0	0	0	1	0	2	1	1	1	0	0	0	1	0	0	1	2	1	1	0	0	0	1	0	1	0	0	0	0
Seq999	ACCACGCCTCCATGTGCTGTTCCTTTTTGC	30	0	0	0	0	0	2	0	0	2	2	0	2	0	0	1	2	0	1	0	0	0	0	0	2	0	2	0	0	0	0	0	0	1	0	0	0	0	1	0	1	0	1	0	0	0	0	2
Seq1000	GGACCCCCGTCTCGCGAGTCAGTATTCAAC	30	2	1	2	1	1	2	0	0	0	3	2	0	0	0	1	1	0	0	0	0	0	1	0	0	0	1	0	2	0	0	0	0	0	0	0	0	1	0	0	0	1	0	0	0	0	0	0
[truncated: 1 more columns]
