# Supplementary material for: Evolution of Multivalent Aptamer Corona for High‐Throughput Multiplexed Detection of Multiple Cancers
Source: Adv Sci (Weinh). 2025 Nov 25;13(8):e14976. doi: 10.1002/advs.202514976 (PMC12884786; doi:10.1002/advs.202514976)
Supplement: Supplementary file 2 — Supporting Information [file ADVS-13-e14976-s001.zip › Table S8.xlsx]

## Sheet: Table S8
Proteomic profiling of NPCs derived from OV, LC, CRC, and Healthy control
group	CRC	CRC	CRC	CRC	CRC	CRC	CRC	CRC	CRC	CRC	CRC	CRC	CRC	CRC	CRC	CRC	CRC	CRC	CRC	CRC	CRC	CRC	CRC	CRC	CRC	CRC	CRC	CRC	CRC	CRC	CRC	CRC	CRC	CRC	CRC	CRC	CRC	CRC	CRC	CRC	CRC	Health	Health	Health	Health	Health	Health	Health	Health
IGKV3-7	1226852	386331	888406	631336	1.43081e+06	630147	378708	345118	519129	0	1129660	844787	1.47201e+06	761744	443197	0	443656	937627	439451	0	5214039	830913	989750	0	0	0	763044	278296	361337	672304	480302	493351	0	0	0	0	181596	2.67004e+06	1217591	258102	609511	218137	0	0	0	0	0	1.56545e+06	810792
IGLV4-69	0	0	0	4300.8	0	7677.01	0	0	0	0	0	1577.9	0	0	0	0	0	2086.77	0	0	44452.5	0	0	0	12694.8	7911.9	34594.1	0	0	0	0	0	0	0	0	0	0	58917.1	0	0	16107.4	0	0	2101.75	241.024	0	828.037	2131.15	0
IGLV8-61	438184	0	0	0	179802	247292	94999.1	450169	0	0	430302	396158	88773	129774	6181.47	432971	0	432628	282493	271121	780138	518834	36415.1	181026	0	438885	463704	0	181285	173551	34652.9	140026	156182	147713	0	488095	247044	446080	0	393028	414823	0	0	440256	949670	325520	0	1.12134e+06	707159
IGLV10-54	0	0	544.797	1195.66	0	1128.96	0	1661.69	1388.86	0	2068.82	692.835	0	0	1630.65	463.15	0	6569.14	0	0	0	3561.4	0	0	1669.36	1718.17	0	0	0	0	0	2041.04	192.863	0	0	361.053	0	0	0	447.227	1034.75	0	0	0	0	1896.51	0	0	4937.43
IGLV5-48	0	0	0	0	0	0	0	0	0	0	0	0	0	0	0	0	0	0	0	0	0	0	0	0	0	0	0	0	0	0	0	0	0	0	0	0	70116.6	0	0	0	0	0	0	0	0	0	0	0	0
IGLV2-18	0	0	0	114918	0	0	0	0	0	127113	107097	81953.3	116206	112032	0	0	0	56018.7	91016.4	123936	63735.3	20753.6	0	0	143651	0	0	0	0	0	0	32340.3	0	0	23476.3	98952.5	62225.4	174810	0	0	9592.42	0	0	117650	0	43127.4	0	123239	36875.6
IGLV3-16	49743.8	0	0	92058.9	0	0	63369.3	0	0	0	19482	0	0	0	0	36867.4	0	0	0	0	0	0	0	0	0	0	0	0	0	0	52917.1	0	0	0	0	0	113875	0	0	0	0	0	0	0	0	0	167521	24256.9	0
IGLV3-12	0	0	6781.98	0	0	0	0	0	0	0	0	0	0	0	0	2787.67	0	0	0	0	0	0	0	0	0	0	0	0	0	0	0	0	0	0	0	0	0	0	0	0	0	0	0	0	0	0	0	0	0
IGLV3-10	70593.5	57654.5	88068.5	117382	56180.8	50542.4	46499.1	70759	74738	69899.8	119078	45251.4	61398.3	79442.3	42244.4	64141.1	19598	129465	37145.1	105395	61310.1	86958.7	39211.9	129318	184789	53664.4	65554.7	54017.5	34960.2	60140.2	45626.8	45787.5	36194.1	116211	66439.3	46484.4	63123.3	66961.3	84372.9	75862.9	26819.6	12157.3	46380.3	60229.6	80881.3	56141.5	82874.4	71842	68940.3
IGLV3-9	80743.1	116194	207321	259946	227062	154054	92907.5	175927	256767	394699	455962	62715.5	118372	199387	137125	490704	118716	114104	63552.8	114183	415334	128325	105383	80231.6	164593	306722	307290	101675	232593	295776	158664	130807	126451	102076	78049.5	171707	205003	199633	571440	160559	370768	32372.5	67903.8	52405.1	108889	47983.9	73828.1	213093	109778
IGHV3-64	61333.7	63957.7	92148.6	184846	376163	95251.8	29814.9	182403	82944.6	93455	89671.6	21096.3	48798.6	65974.2	114292	73022.4	21025.7	99042.9	82425.6	62587.3	154453	57964.1	50453.8	42916.8	64192.9	70625.2	71580.1	31684	118240	71935	20214.1	42662	15700.5	47676.5	79460.9	80946.3	33102.2	148271	134153	137625	42639.9	62797	94131.1	224397	184053	182855	303882	534842	406741
IGHV4-4	0	57714.4	0	0	32203.2	8402.98	0	43131.2	0	0	0	47514.1	30597.5	34457.1	14760	18944.7	25381.6	7247.51	0	51377.4	0	13609.5	55997.7	0	31581.4	26578.5	33882.8	85704.8	0	0	0	10377.5	0	31038.6	45273.2	25158.3	0	45045.9	0	21058.6	34950.4	0	0	0	0	0	0	45265.7	0
IGKV2D-24	76861.7	29036.8	0	163617	162327	75588.1	183899	20397.8	92124.7	181193	293024	58138.6	87075.7	50889.8	75737.1	134242	40168.3	199658	142599	117192	94869.8	258300	47940.1	52378.9	59634.1	97187.4	87890.2	26245	0	106951	72877.8	84587.9	29800.1	53396.2	148571	61066.1	22918	120392	52243.6	250243	150666	32916.9	123990	127484	144245	31927.7	136801	96259.3	63875.2
IGKV2D-29	0	25618.7	0	0	0	0	0	0	0	0	0	0	18126.6	0	32658	0	0	0	0	0	60920.4	0	0	0	0	0	0	19219.1	0	0	0	0	0	0	0	0	0	14730.4	4670.78	0	0	0	0	7069.29	0	6865.88	0	18676.5	12538.7
IGKV1-27	0	0	0	34834.2	52330	24483.4	0	0	0	0	43460.5	0	0	0	0	0	0	30190.3	18825.6	0	88194.9	46603.8	0	0	0	92600	0	0	26055.8	0	0	0	0	0	98384.7	0	0	156041	45247.1	80995.3	0	0	0	0	0	0	41761.9	342823	0
IGLV5-45	0	0	0	0	0	0	0	0	0	0	57564.5	22495.8	65551.4	6610.24	0	0	0	31479.2	0	39236.8	0	0	95714.9	0	0	44817.5	44970.4	0	0	0	0	0	0	0	0	0	0	0	4327.66	38913	0	0	0	0	0	0	0	0	0
IGKV3D-15	47788.5	86553.3	116975	240648	655184	72152.9	85989.9	164332	76620.2	187843	60255	81431.4	464928	52787.3	172684	119334	24214.8	115411	140977	28265.1	414882	185408	120074	54158.2	162803	266825	164819	125684	136051	154146	126659	148348	44673.8	160096	84681.9	183093	82797.8	817971	124744	112051	135463	66514.4	201145	48467.4	177933	63297	179027	91541.8	149594
IGKV1D-8	123496	98876.6	74007.2	180048	297172	211147	88799.3	150182	80479	125268	143311	100934	137158	62711.8	69651.3	52122.8	65872.3	208329	47857.5	88389.4	168014	107726	117316	35629	45251.2	225654	253572	70715.4	45543.4	67096.6	35648.4	71866.7	36454	43498.8	76014.5	140401	72452.5	530724	72075.2	159912	127223	118251	212858	74198.9	449446	0	60344.2	89444.8	0
IGKV2-40	3.02514e+06	3.89584e+06	881742	3.095e+06	6.10924e+06	1.68178e+06	3983783	1.31473e+06	1.91988e+06	1.48641e+06	3.1231e+06	1811839	1.65587e+06	1.9962e+06	916369	2.03979e+06	1784930	2.57754e+06	2.61681e+06	2320023	5.96094e+06	4428676	2.33918e+06	2.08399e+06	1.81435e+06	2.59745e+06	2755725	1.3596e+06	947577	2.09599e+06	1.25697e+06	2.70001e+06	890208	1.49749e+06	1.08645e+06	1.39958e+06	1.94278e+06	2.26313e+06	2.84574e+06	1.20648e+06	2.44373e+06	1.34781e+06	2.1392e+06	1.92833e+06	4.06671e+06	2.21817e+06	4115724	3.17606e+06	3.10192e+06
IGHV1-45	0	24398.7	0	51968.3	19115.8	18428.9	5611.79	7163.91	0	21193.7	191894	2680.63	35413.8	8661.04	21692.9	50684.9	0	45180.6	6618.42	27682.9	21370.8	28917	22412.1	15996.8	87385.5	28009.8	0	29197	4352.46	28872.8	0	0	1872.49	37397.6	0	10414.6	0	17736.4	0	0	21073.1	6811.59	0	8470.77	31090.3	0	40674.9	29677	28824.7
IGHV3-49	557861	226530	285746	679735	1.09232e+06	350416	460905	743709	759832	331178	574140	289228	484733	310867	299569	385857	159305	539356	249017	773673	1.00762e+06	684320	375065	259638	546935	243079	286838	215948	652314	589876	163040	337998	2.26801e+06	248696	444680	311817	1.18554e+06	824474	433006	375852	315111	112326	197987	1.01653e+06	363084	1218063	433005	378907	86022.7
IGKV6D-21	5113.95	43399.9	16374	0	0	34278.5	0	16976.2	0	6074.18	0	36935.3	15857	0	135602	15463	0	18793.3	6655.57	0	0	20278.2	0	0	0	0	0	45604.6	29277.3	0	0	12456.6	10404.8	0	0	0	2132.37	35378	18844	23239.3	0	13862.5	0	6912.91	90181	9747.45	3142.72	35489.6	84349.5
IGHV6-1	49384.4	0	0	53972	147956	30082.6	0	0	20474.6	88450.1	34445.7	35080.9	83018.4	0	24018.9	0	51170.4	74719.4	0	53620.3	152117	46400.4	0	47626.5	40921.2	22454.2	20107.7	2950.3	0	5834.01	40884.6	8008.12	0	3597.4	0	37612.7	68374	74738.7	11405.7	54135	55194	18924	42155.7	79599.9	42752.8	13603.2	93084	170985	10874.7
IGHV3-15	64887.8	97169.4	54451.2	81312.1	67106	75553.1	49342.9	96805.9	47995.9	93822.7	140807	68410.6	135849	43355.3	44262.8	52567.9	46464.5	121619	61971.5	41128.9	73142.8	82257.3	53995.3	46107.9	106737	86366.2	101251	53407.5	56467.7	86883.8	58178.1	37761.2	44253.2	35993.5	51934.6	73401.2	78165.1	538060	71810	136125	55503.7	68376.1	175041	106198	93475.6	0	131311	140235	70550.4
IGHV2-26	8907.48	52280.5	7886.45	8916.32	32247.1	5985.85	19737.6	23803.2	29391.6	0	11751.4	12461.4	17004.3	8730.28	10704.9	6013.31	0	14653.6	2855.02	43812.3	29976.7	20598.8	13228	14763.4	10031.3	15562.3	18869	61067.9	11119.6	20775.1	10595.9	11432.5	9178.79	10937.2	18695.8	11311.2	5635.91	56844.5	50740.8	31680.3	52321.6	0	30488.8	0	0	0	26136.2	0	0
IGHV3-73	146650	50028.8	31863.5	371601	69922.5	41449.2	36905	73947.2	126537	49188	90256.6	36829.5	87419.2	45782.6	36209.6	52894.4	0	115698	34349.9	124987	170847	58444.3	51172.7	45062.4	49639.5	88908.9	103234	50932.7	123553	42620.8	0	109543	153639	38634.6	76200.6	55199.2	27492.1	350449	82097.8	67740	56650.2	27775.4	78928.7	30247.9	89119.5	29562.3	72471.9	103632	153266
IGHV3-74	0	0	0	0	22083.3	0	0	0	0	0	0	0	0	0	0	0	0	337257	0	0	0	0	0	0	0	0	0	131862	72031.5	0	0	0	0	0	0	31259.8	0	166644	50284.9	0	0	0	200464	25063.3	0	65902.6	64015.2	0	107629
IGHV3-43	0	61326.8	14748.4	48504.3	176992	49564.6	29081.8	23533	29926.6	0	32676.1	16477.7	23379.6	15947	36871.3	0	0	68577.5	19136.2	68003.9	413160	23159.8	65369	24256.5	29696.8	50028	84842.5	39592.9	24759.3	38763.8	27507.5	74451.6	15464.7	12296.2	11558	46821.9	0	76560.2	59187.4	54608.3	32295.8	0	0	0	123660	0	0	0	19870.6
IGLV9-49	99260.1	0	102827	92705.7	108557	53721.8	79591	53092.9	86973.6	74475	0	44081.3	217488	66620.7	3071.48	142737	73922.7	79417	114948	81457.7	125410	84975.5	0	71416.4	64414.2	218422	225033	0	38975.6	32699.6	67275.2	0	84228.8	24083.7	205438	27089.2	41386.1	52828.5	62898.7	168775	68403.5	0	197967	118211	178720	75447.7	214961	328769	0
IGHV3-72	525224	0	1.12791e+06	564898	695949	494880	487594	414482	367766	319142	434072	387516	530084	544164	237315	322774	38414.7	493020	571504	297141	1.12543e+06	324003	486889	315298	684830	434597	427880	261594	405613	250510	140268	485421	68673.5	166506	395828	316673	363210	924359	566721	482471	979414	121282	350284	257876	498933	337739	349888	389150	281652
IGKV1D-13	0	0	20938.1	0	101893	0	43233	0	56680.9	0	0	0	0	190801	0	0	0	0	0	0	0	0	0	0	0	0	0	0	0	0	0	0	0	147547	186309	0	0	71698.3	0	42896.2	0	0	0	0	0	0	0	0	0
IGHV1-69D	694058	1.12787e+06	580135	1.72108e+06	1.17811e+06	993062	524372	813696	669422	761901	1.31024e+06	1.14489e+06	880860	716227	458766	749298	71448.6	1.10471e+06	1.06216e+06	1307851	2.07004e+06	786982	620373	692961	1.16213e+06	732484	781555	603923	793622	809195	419169	809523	134995	554312	955317	545844	677901	4606615	1.01438e+06	906464	1.00251e+06	366237	1.08094e+06	577571	845124	407358	671459	1.18835e+06	413043
IGKV6-21	32490.6	0	19200.3	0	0	0	19605.8	0	0	0	0	0	0	21495	0	0	0	74534.8	0	15148.8	0	0	14557.1	24927.9	0	12014.4	15486.3	0	0	8218.52	21246.2	0	0	18342.1	56315.7	0	0	12425.9	0	19287.6	24757.8	0	66704.2	0	82706.6	0	30056.8	0	0
IGKV3D-20	0	560363	238705	539127	306257	225073	260308	228348	184893	352031	0	383167	639009	216788	486066	320139	84817.8	767003	492081	204899	2.38278e+06	986534	331690	311170	937658	426196	445914	685457	611462	569640	215863	546750	217985	218668	317477	435081	975974	363090	637316	302711	319416	105385	0	489489	405349	131959	373684	0	236561
IGHV1-3	38719.3	28799.4	19660.2	240685	96977.2	28933.6	116476	50657.3	30043.3	30385.9	83741.3	78969.3	50348	33135.6	31021.1	35101.3	31536.1	176246	27053.7	61094.2	329035	54809.7	67104.8	31949.9	60213.8	26849	33328.3	21128.3	47191.3	41600.7	81109.9	51101.4	33801	0	34571.7	20641.3	0	207709	0	65133.5	97606.1	22726.9	61360	0	80586.7	37703.7	100373	311269	263942
IGHV1-18	0	0	0	88617	102974	40624.4	48564.9	0	0	0	0	41012.7	0	0	4899.03	0	0	0	0	59628	83368.9	0	0	0	0	77878.6	0	0	28091.8	0	0	0	0	0	0	0	0	109343	44693.7	0	0	0	0	0	0	0	0	0	0
IGHV3-20	0	0	0	0	0	1496.57	5799.71	0	2077.3	7637.04	0	0	0	1585.49	3253.57	7647.35	0	0	3979.27	8036.9	11347.1	0	0	4909.23	2650.21	0	0	0	0	4287.73	5177.27	0	0	0	0	0	0	0	3684.12	0	0	0	0	0	0	0	0	0	0
IGHV1-24	0	0	0	75687.4	3285.62	0	0	0	0	0	0	23588.1	0	0	0	0	0	0	52491.4	0	0	80133.9	0	0	0	5164.34	11615.8	0	0	0	0	0	0	0	0	0	0	105580	70775.5	0	0	0	0	0	0	0	0	0	0
IGHV4-28	66859.5	278257	304999	749201	441063	145186	162960	233899	314233	191825	214193	156149	140535	509178	99864.4	400903	199714	145297	128907	161832	523241	295068	552245	112684	234971	438745	415575	257209	242669	279177	289866	84630.2	93224.8	624569	103904	206291	119917	464327	464636	218340	344915	43389.5	242298	303697	360959	173275	510250	264558	402747
IGHV3-35	185113	262913	113024	365262	333149	255482	333049	469216	420755	220866	191520	114024	2.12972e+06	187117	92653.3	0	105218	494755	117900	176877	2.87769e+06	91273.7	108901	103322	422121	564366	393224	341527	95634.4	98125.1	56589	97167.5	139254	98660.9	165101	158745	85858.8	1648244	93133.5	181460	170300	40140	166599	215276	620363	171823	138161	213756	189812
IGHV3-38	248234	135581	98321.5	201073	227540	286666	481853	208597	232789	310457	178169	173642	263460	296541	477876	143633	94582.9	383026	291314	68701.9	607567	298276	645414	126898	128269	227205	243287	90803	470156	547446	455843	152436	166038	337734	367916	76430.5	119463	517070	219111	314990	157979	141583	164952	171848	276479	0	197535	362203	233302
IGHV5-51	62115.5	68056.5	55175.1	110770	207936	180697	60438.7	59849.4	116708	39432.4	117287	41866.8	63515.6	55378.3	31074.1	127554	34258.6	265799	65563.7	59898.5	252100	49272.3	87602.6	48198.2	302904	138861	141142	63178.8	64298	8839.3	79022.2	87054.9	11497	52468.3	74150.3	106828	58881.8	425122	478255	96876	52738.6	71337	36172.3	96662.5	124739	85002.5	152410	117779	197940
IGHV2-70D	570107	5776035	0	601503	0	217756	287703	1.00139e+06	186786	397204	0	280479	0	297653	280325	330229	0	50209.4	623710	410328	812678	651850	624985	0	481598	0	0	5.79857e+06	153212	308313	50357.6	258742	0	417993	985185	362733	164006	432796	1191820	0	1.77152e+06	0	270690	0	1.37723e+06	306361	597001	0	0
IGKV3D-7	2003036	3344466	3210661	16342011	20380484	3745497	3.23204e+06	2.07894e+06	3.20304e+06	8146788	3353742	4205151	9107490	3.72806e+06	2781063	3.30388e+06	516052	4946490	7.44594e+06	3.44623e+06	15173271	4821895	5.27509e+06	1.98554e+06	7269307	9332730	7.93321e+06	3.26296e+06	3.00338e+06	5.68631e+06	137589	3.56048e+06	2.04961e+06	3262717	2.77993e+06	590404	1.64724e+06	3482371	5.6305e+06	3.70885e+06	3.7693e+06	2.71068e+06	4.81189e+06	1.55698e+06	3.80751e+06	1.32558e+06	3953740	4.18757e+06	4.6575e+06
IGKV1-8	62199.5	74214	175669	141144	223665	67615	56330.6	139849	65391.2	250493	126226	77978.9	99275.4	89086.1	69541.8	100727	62713.5	167718	111543	94633.1	213890	104180	135882	28687	165307	149473	160354	94876.4	61362.7	78871.9	88799.3	99764.5	38186.9	71744.9	175088	131446	91699	241265	159564	244599	104183	0	191520	0	54425.5	60423.6	61731.2	195558	40251.6
IGKV1-12	202731	143184	146181	191929	370006	69153.6	117880	126354	147267	201004	163752	106385	0	122861	98809.2	114265	126054	220828	229040	123208	407194	129313	664246	173552	111816	216395	211245	147559	206341	151331	272547	126438	60523.5	103571	643563	342766	98724.8	669988	121785	204514	117009	87252.1	134998	286618	0	0	46390.2	110558	196774
IGLV5-39	0	0	0	0	0	0	29066.6	0	0	0	0	0	35380.6	0	0	0	0	71053.6	0	0	14520.2	14503.2	0	0	10618	29712.8	24714.1	10133.1	4207.49	11303.1	0	0	33021.2	5775.36	0	34409	10416	24000.7	0	10696.5	0	0	0	0	0	0	0	0	0
IGHV7-4-1	0	0	0	0	44046.4	0	0	0	0	0	0	0	0	0	0	0	0	0	0	0	118440	0	0	0	0	0	0	0	0	0	0	0	0	0	0	0	0	0	0	0	0	0	0	0	0	0	0	0	0
IGHV3-64D	169069	168406	303186	210187	834951	128192	173199	448468	275044	442938	188718	200345	238578	140267	102348	295312	40096.8	316753	141390	104680	425192	156656	142354	0	234107	203073	171034	170656	437163	460511	115063	131769	64216.1	126043	157520	256309	127299	404086	279821	259944	138918	48892.4	81863.6	171137	102263	0	88513.1	107353	60575.6
IGHV5-10-1	0	0	0	0	0	0	0	0	0	0	0	0	0	0	0	0	0	0	0	0	0	0	0	0	0	0	0	0	0	0	0	0	0	0	0	0	0	119237	0	0	0	0	0	0	0	0	0	0	0
IGLC7	12055.7	4423.58	1227.89	7284.66	3720.74	4834.18	16684.9	3691.65	868.33	10794.1	7231.35	5844.72	4386.57	16392.2	2031.26	6361.03	2170.17	4977.3	9233.75	10982.2	4174.4	8427.13	9205.06	2471.73	2933.08	4038.53	4494.26	724.395	686.767	37546.5	13776.7	57937.3	0	6194.33	1236.52	3502.27	15950.4	9719.18	19541.4	2972.79	724.675	9730.94	11193.4	961.195	2321.02	12808.1	11375.9	10774.1	9082.92
SSC5D	129928	127670	45316.4	65710.1	66158	76900	63303.5	70929.1	73057.9	65260.5	70345.7	105711	57909.5	85218.6	53062.2	83775.7	80797.4	75534	88540.5	53621	67396.7	63085.3	69685.4	117865	124448	42545.9	45408.9	116912	99032.6	46138.1	73538.4	51779.5	67805.4	70177.9	123020	101027	54027.9	68501	50398	95688.6	59506.7	42814.5	69095	64402	70296	68193.7	118209	74710.1	56131.5
GLTPD2	15767.8	14360.3	15461.6	21813.3	15787.7	13863.7	18567.5	24619.9	15170	0	17721.1	10444.2	0	16944.8	16924.3	30422.9	18230.7	14683.7	11093.9	18336.9	23234	16483.8	31437.8	21006.6	15716.3	18845	16574.9	12136.8	17306.2	15311.3	22647.4	19011.2	28287.1	18772.8	12607.4	0	14073	0	31789.1	8804.71	14261.7	4972.76	9570.25	0	0	0	22019.8	0	0
PDLIM1	5904.13	7450.78	3104.05	0	0	42009.9	6361.42	0	0	0	0	19179.2	7175.56	10324.6	18018.6	0	2712.74	7921.74	9120.38	15635.6	7023.44	46071.5	0	4355.23	3558.67	0	0	0	0	0	8633.92	0	0	8488.3	0	4584.71	2992.42	0	5568.49	0	5169.75	25971.1	0	13660	7131.96	9476.22	0	12201.9	8423.95
MYO1F	0	0	0	0	0	6702.36	0	4154.99	0	0	0	0	0	5003.39	3052.19	0	0	5728.46	13339.1	0	0	6587.82	0	3334.17	3818.61	27086.2	0	0	0	0	0	0	0	4640.39	0	3070.54	0	0	5337.99	4099.47	0	5380.88	0	0	6648.53	5443.59	9306.4	0	0
MASP2	410021	436078	335667	639686	638444	500303	262217	283368	236895	625350	753506	764719	209972	348109	296704	275691	481209	278545	127304	220641	235083	409017	311542	233424	225013	390852	357590	424463	337454	294372	119602	625431	138972	337710	119820	193282	82538.6	98046.8	359743	507926	64371.1	407199	891196	508917	412192	511100	487661	1.55886e+06	572259
RAB27B	29493.1	25366.3	14468.1	0	0	31106.4	45213.2	26048.9	8133.6	0	0	85697.3	42004.4	10659.7	47703.7	0	6625.24	0	48405.2	0	8496.97	5965.62	0	27822.1	12120.8	0	0	46069.5	0	0	31628.8	14320.5	0	10914.3	7790.9	6653.63	11724.2	0	13870.6	0	0	140114	69459.1	0	0	0	0	86920.8	60027.9
PSMD9	0	0	0	0	0	15165.1	4309.48	0	0	0	2665.41	0	0	0	11437.1	0	0	0	0	0	0	0	0	0	0	0	0	0	0	0	0	0	0	0	0	0	0	0	0	0	0	9246.86	0	0	0	0	0	0	0
ATOX1	0	0	0	0	0	7772.57	0	0	0	0	0	1867	0	0	1909.02	0	0	0	0	0	0	0	0	0	0	0	0	0	0	0	2158.42	0	0	0	0	0	0	0	0	0	0	0	0	0	0	0	0	0	0
CLIC1	33629	35018.7	35057.1	0	11104.7	47589.6	33111.5	20125	29503.3	13142.1	35892.7	90019.2	42938.2	18857.6	45353.2	0	23500.6	26144	28668.4	28828.5	5358.95	1792.76	5824.89	25651.7	17231.2	0	0	4812.59	0	2600.27	32044.2	21444.4	5308.43	11195.9	10671.2	11736.6	18572.1	0	20746.6	11340.1	11754.5	94406.4	76761.6	77146.3	20669.2	78997.2	104493	104881	63128.4
MATN2	0	0	0	0	0	0	0	0	0	0	0	0	0	7007.2	0	0	0	0	0	0	0	0	0	0	0	0	0	0	0	0	0	0	0	0	0	0	0	0	0	0	0	0	0	5824.36	6460.07	5538.01	0	0	0
QSOX1	1.21202e+06	1.80067e+06	997327	1.23048e+06	1.33039e+06	985079	1.13452e+06	1.30591e+06	959536	1.55829e+06	1.19986e+06	1.09899e+06	1.05048e+06	1.23299e+06	1.32857e+06	1.26284e+06	1.56136e+06	1.24663e+06	1.44342e+06	1137998	1.54631e+06	1.10941e+06	1.13652e+06	1.17908e+06	1.37073e+06	1.38253e+06	1.33162e+06	1.84577e+06	1.62642e+06	1.29562e+06	992569	1.10089e+06	1.14029e+06	1.15745e+06	1.55973e+06	1.08092e+06	1069064	1838799	1.12277e+06	1.51572e+06	1.61718e+06	2.03875e+06	1.70208e+06	2.70651e+06	2.33839e+06	2960910	3.10621e+06	2618193	2214444
DNM1L	7520.46	10607.8	9088.47	13740.4	0	13237	12774.1	0	8066.06	9394.59	0	29710	12845.3	19918.5	9817.52	0	6320.02	7977.63	14805	9813.3	0	12090.2	5618.91	9614.88	9949.41	0	8030.75	9602.9	7563.18	8979.38	10813.5	15626.7	6161.73	27543.8	10359.4	11976.9	17263.7	0	13387.3	4853.12	6170.9	21059.1	6585.23	11432.6	0	0	0	15493.4	0
RTCA	2853.31	3392.65	0	6862.09	0	6056.41	3996.96	2426.16	0	3110.99	3429.79	3961.09	6797.39	11839.6	2888.17	4787.38	0	2951.59	9076.17	3330.69	1404.65	5864.02	0	3417.41	0	0	2670.14	4341.96	2585.34	3880.19	1766.39	0	2994.34	9905.2	3998.75	2318.77	5019.47	0	4426.77	0	0	5965.1	0	0	0	0	0	0	3427.34
GFRA2	14112	9341.9	6215.76	9694.55	0	10408	18450.8	12805.5	12991.1	14930.9	14196.4	9562.14	4880.35	15415.7	10388.5	11105.5	0	12734.9	13579.1	11101.2	8324.58	8653.98	3351.92	5692.71	11104.2	0	6224.23	6751.11	0	9262.01	9355.79	6529.33	3489.12	7503.67	8854.15	5951.48	10717.4	13214.4	7895.6	0	9328.46	7655.2	14896.6	9243.7	9257.8	7634.01	3830.57	1182.71	5144.73
AGRN	34403.6	48431.9	38462.6	48611.8	34979.6	18541.6	55229.1	28823.3	50816.2	61657.1	42357.9	36208.5	40262.9	31201.1	38622.4	65347.2	44864.7	35852	40213.9	49967.4	46179.5	57756.9	48746.7	40899.4	68843.9	28231.8	28875.3	45142.5	36074.6	43550.4	37352.7	35148.6	55082.3	43619.3	51976.8	22184.6	22488	53142.9	48886.3	45086.5	34982.2	65179	69069.2	71899	43913.4	67726	139122	72343.4	60545.9
BIN1	5649.7	8777.46	4426.14	14910.4	0	25127.4	13480.6	5045.8	6278.29	7109.75	7198.12	22660.7	11420	15265	19899.6	4785.79	5263.71	5478.35	14621.3	7871.96	6236.46	8073.88	0	7108.89	7450.55	4485.85	5486.52	8994.02	6400.48	6764.39	8130.26	5749.26	5339.73	17015	10189.8	25082.4	14965	7483.37	9481.44	6361.52	6728	12907.6	10080	0	0	0	0	0	10127.4
DDX3X	0	0	0	0	0	10832.6	0	0	0	0	0	0	0	0	0	0	0	0	21367.1	0	0	0	0	0	0	0	0	0	0	0	0	0	0	0	0	0	0	0	0	0	0	0	0	0	0	0	0	0	0
CCL21	6397.62	5247.78	7116.5	0	0	2566.39	0	1976.02	2177.76	0	8787.38	0	0	5162.36	3323.17	7386.79	3924.07	4518.6	4346.76	0	0	0	0	6321.23	0	0	0	4359.84	5729	3210.65	5175.66	6208.75	0	6180.7	0	3579.21	2275.31	5700.59	4349.91	0	3888.21	3739.93	0	4950.7	2739.76	3502.72	1097.41	7103.88	4133.43
FCN1	32813.8	50530.7	39941.9	35640.1	22867.2	46023.1	50129.9	35451.9	68225.6	34701.2	38937	18367.9	21252.9	54405.6	23770.4	41214.4	57819.8	85602.4	35114.9	51980.2	28104	36205.3	68087.6	35975.4	29018.5	52792.4	42551.3	53572.9	19199.9	19631.8	31749.8	22720.9	63564.9	54526.6	27537.1	43934.4	64018.4	21873.3	0	24900.7	39239.5	23198.2	39096	2013.3	15040.8	22231.6	25954.7	21933.2	12247.7
NCAN	0	6434.58	0	0	0	0	0	0	0	0	0	0	0	0	0	0	9696.84	0	0	0	0	0	0	0	0	9015.92	0	0	0	5156.27	0	0	0	0	0	0	0	11934.6	0	0	0	0	0	0	0	0	0	0	31425.4
ADAM10	0	0	0	0	0	0	0	0	0	0	0	12466	0	0	8337.69	0	0	221272	0	0	0	0	0	0	0	0	0	0	0	0	9999.11	0	0	0	0	0	0	0	1904.54	0	0	28363.5	25328.8	17066.8	0	0	0	0	17572
TPP1	19688.5	0	0	0	0	0	0	0	0	0	34603.1	0	0	60345.3	0	0	0	0	0	0	0	27609.6	2583.51	6374.34	0	0	0	0	0	0	6466.27	7319.81	2464.39	5127.15	0	0	26024.6	0	149516	14443.1	45108.1	0	0	19220.1	0	0	71861.5	0	173116
NRP1	68798.8	71021.3	79446.1	121881	89524.2	107727	73821	96555.4	74111.1	175002	80119.1	139404	108262	55981.2	92452.7	56134.1	70447.3	128363	98219.4	144058	249180	72533.4	114219	63206	111392	145180	143010	66106.8	170460	100576	77254.6	104409	71048.6	49378.6	97490	68282.6	116333	166152	60420.8	91805.3	193720	89668.8	66348.7	54088.2	76848.5	64954.8	82745.3	42676.4	59959.8
APOL1	759711	987281	1110446	1.81893e+06	889934	640277	1.30647e+06	968923	1.14211e+06	999925	960087	771235	725842	1.0348e+06	634132	576957	991449	663728	666078	903465	1.13839e+06	1.17798e+06	1.18005e+06	741601	545600	851164	894634	913019	975335	1.19976e+06	744310	745164	774071	1.1253e+06	674466	1.11956e+06	1.19503e+06	693109	1225083	786215	899417	844286	813333	1.2503e+06	1.05228e+06	1.61068e+06	1.54972e+06	1.80151e+06	1.12483e+06
PSMA7	0	0	0	785.247	0	0	0	0	0	0	0	0	0	0	0	0	0	0	0	0	0	0	0	0	0	0	0	0	0	0	0	0	0	0	0	0	0	0	0	0	0	0	0	0	0	0	0	0	0
MYL12B	120642	50700.4	41523	79839.5	0	118364	58833.4	77826.2	38790.5	61937.2	101467	86850.5	67341.8	145930	74302.7	37246	43036.6	76015	170427	76056.2	54468	67033.1	0	44139.3	53752.8	34876.4	34061	34416.3	29052.9	31561.6	51243.1	25497.1	28312.2	157201	39065.4	75154.9	49248.2	37913.8	49491.8	70547.5	53756.5	197223	171231	170076	278460	177170	172746	122680	221401
LECT2	343409	469174	179602	226989	319871	171630	385075	302350	252825	278781	273971	82010.2	84298.7	527899	307308	567258	474414	99716.2	497568	157405	176428	233066	303432	260926	224734	251141	250865	344362	266319	130737	457211	158158	298744	444240	182928	85705	408235	169869	228267	150322	115360	373487	561420	720690	494870	698957	691546	799518	541124
FYB1	8029.29	0	6788.96	5289.14	0	26010.8	8095.18	7719.14	3886.09	0	0	14173	0	12130.8	24921.1	0	9480.87	6431.56	10800.6	8164.28	0	4714.86	0	8709.22	6560.79	0	0	10044.1	0	0	11045.2	3654.93	0	15455.5	13054.6	14903.7	3489.61	6912.98	7963.31	7792.19	3436.45	46518.8	16929.6	23350.5	11288.9	24463.4	6985.59	42549.8	15914.3
ARPC1B	15075.4	10593.6	11152.7	16034.9	0	23524.5	15062.8	9639.79	0	0	0	48938.9	14887.7	7876.7	22629.7	0	6730.04	15854.1	18159.1	19935.4	3993.38	0	0	16471.6	10838.8	0	0	11668.6	0	0	21893.6	14525.7	0	8644.55	6187.05	4022.14	12054	4725.46	16191.9	8069.85	0	57507.5	5809	63035.9	54802.5	51362.8	41717	48466.8	43871.7
ARPC2	12572.2	23551.4	7031.49	0	0	11953.4	8547.48	14338.8	0	0	0	33639.9	12048.5	0	14752.8	0	0	9740.81	14333.1	17868.3	0	0	0	9257.03	0	0	0	0	0	0	10841.5	4137.51	0	0	0	0	0	0	8784.38	0	18295	53865.9	29418	31081	27474.6	29492.3	16163.6	37601.8	22603.9
ARPC3	34574.3	18286.3	24109.2	11987.9	0	32367.5	30801.7	20588.7	18132	28283.7	17434	85399.1	33623.1	16220.8	32430.8	2664.33	15365.5	25614.1	28770.2	39606.1	5778.58	19812.2	0	34046.4	15375.2	0	0	15760.9	0	0	31171.8	19167	0	0	0	14711.9	20344.2	0	24539	15269	29299.5	190829	77734.3	96733.2	71224.3	88805	70710.9	130817	91662.6
PGRMC2	0	0	0	0	0	0	0	0	0	0	0	0	0	0	0	0	0	0	0	0	0	0	0	0	0	0	0	0	0	0	0	0	0	0	0	0	0	0	0	0	0	0	0	0	0	0	0	0	0
ADAMDEC1	15236	0	0	0	0	0	0	0	0	0	0	0	0	0	0	0	9009.11	12402.1	7802.9	0	0	0	0	0	0	0	0	0	0	0	0	0	0	0	0	0	0	0	2261.69	0	0	16689.5	0	5456.96	4722.99	28573	8158.31	8247.86	16299.3
CHAD	53814.9	68992.3	51860.9	45513.8	42856.2	32753.8	41047.4	33840.2	19146.8	65337.4	42757.8	17163.6	21156.7	68598.5	69008.2	63964.6	40072.5	26013.1	59192.9	29349.7	18225.9	18805	38559	48653.2	30958	43715.7	44735.9	67945.4	42013.3	42622	68931.2	24530.1	30514.4	74970.4	85187.2	24540.3	34039.1	7183.71	54665.5	56708.7	41148.6	93058.9	77387.1	74463.2	158161	131199	95310.4	56502.7	65688.1
STX7	0	0	0	0	0	0	0	0	0	0	0	0	0	0	0	0	0	0	0	0	0	0	0	0	0	0	0	0	0	0	0	0	0	0	0	0	0	0	0	0	0	0	0	2316.1	0	0	0	0	2889.55
CCL16	68868.4	102634	84383.2	59161.4	84765.4	51752.2	65734.7	93882.5	102557	106578	68755	43103.4	52436.9	105379	55585.3	121569	100087	55296.9	0	69097	45390.5	76892.6	48926.7	56348.9	89872.2	61628.9	62828.4	109827	99220.6	244243	99417.7	33966.5	110954	107339	79818.9	32065.6	80108.3	79136	39857.4	73009.8	94844.7	115723	110068	94861.6	210770	199450	136239	154880	170752
ARPC5	25485.9	0	21693.7	0	0	24889.4	22155	9478.32	16148.7	0	8543.75	99790.8	35396.4	0	53135.7	0	0	25537.4	40476.2	31310.8	0	9402.97	0	16761.3	0	0	0	0	0	0	10154.9	0	0	0	0	0	0	4727.13	13046.3	9411.43	0	100076	28551.5	18651.3	0	12560.5	18034.9	93996.1	54824.7
DHX15	0	0	0	0	0	0	0	0	0	0	0	0	0	1494.48	2392.83	0	0	0	0	0	0	0	0	0	0	0	0	0	0	0	857.19	0	0	1620.74	0	0	0	0	0	0	0	0	0	0	0	0	0	0	0
PHGDH	0	0	0	845.915	0	1042.4	0	0	0	0	0	0	0	0	0	0	0	0	0	0	499.541	879.614	693.993	0	0	0	140.602	0	0	0	0	0	0	362.78	0	0	1184.93	0	318.477	0	599.233	0	0	0	0	0	0	0	0
SEPTIN4	7077.92	0	0	5315.33	0	8776.06	0	5182.48	0	0	0	16050.4	0	12041.4	7162.18	0	0	0	11560.4	0	0	5876.02	0	0	0	0	0	0	0	0	3871.68	0	0	8876.61	0	0	0	0	8111.14	0	0	0	0	19274.6	8450.04	0	0	0	11435.9
KLK10	0	0	0	0	0	0	0	0	0	0	0	0	0	0	0	0	0	0	0	0	0	0	0	0	0	0	0	0	0	0	0	0	0	0	0	0	42048.8	0	0	0	0	0	0	0	0	0	0	0	0
B4GALT5	0	0	49926.3	0	65234.6	21634.4	52118.8	54684.8	33737.6	39993.5	42726.3	0	0	25948.4	23026.1	20981.8	0	42747.9	17309.6	37714.8	0	45478.1	44145	0	0	0	60583.5	39002.8	45175.1	55432.5	33969.9	0	33418.3	0	24655.1	0	0	27878.2	0	0	45179.1	16667.2	17388.5	0	0	20919.5	0	15548	19292.6
TGFB1I1	1250.05	0	0	0	0	2384.21	0	0	0	0	0	6321.69	0	0	2115.09	0	0	0	0	0	0	0	0	2003.85	1191.51	0	0	0	0	0	0	0	0	0	0	1366.42	1555.03	0	0	0	0	6126.17	0	0	0	0	0	0	0
HNRNPR	0	0	0	0	0	0	0	0	0	0	0	0	0	0	0	0	0	0	0	0	0	0	0	0	0	0	0	0	0	0	0	0	0	0	0	0	0	0	0	0	0	10706.3	4059.93	0	13034.9	17323.1	17030.3	0	9578.51
COCH	0	0	10520.9	0	0	9833.85	0	19304.5	11728.2	0	0	17471.5	0	46642.9	9800.52	15990.7	19198.5	0	0	12737.7	0	12742.5	0	17263.4	19094.7	0	0	0	0	20632.1	18707.4	29123.5	0	57438.5	22711.7	0	16398	16120.2	24061.7	30510.6	14744.3	17982.4	12731.5	38628.4	15152.2	17566	30566.2	41779.9	0
EIF4G3	0	0	92377.9	0	422294	60279.2	0	66621.2	283596	92994.9	0	109149	99069	61375.5	132241	172074	117255	474532	86493	87622.3	0	399348	145346	83713.6	315833	368421	373360	0	91168.6	112977	356011	48691.9	0	0	0	115360	52582.2	156318	0	181880	0	169529	150036	0	0	0	432498	159595	0
AKR7A2	0	0	0	0	0	0	0	0	0	0	0	143189	0	0	0	0	0	0	0	80403.7	0	0	0	109318	0	0	0	0	0	0	0	0	0	98080.2	0	0	0	0	0	0	0	0	0	95400.1	0	147614	65473	0	0
CHMP2A	742.589	956.105	0	0	0	2511.1	0	518.598	0	638.594	1185.45	1411.95	1698.9	1827.13	1472.09	875.094	0	0	3255.58	0	571.197	940.432	0	367.574	300.904	801.621	0	1003.77	0	307.343	512.491	290.987	0	1769.27	689.118	743.861	0	0	784.081	0	1005.16	10617.4	2483.45	19667.3	10636.4	12972.7	7971.54	8086.04	11949.7
ACTN4	0	0	0	0	0	0	0	0	0	0	0	19404.6	0	0	0	0	0	0	0	0	0	0	0	26548.1	0	0	0	0	0	0	0	0	0	0	0	0	0	0	0	0	0	0	0	18893.7	0	12451.6	10124.8	27026.3	15480.2
NARS1	0	0	0	0	0	0	0	0	0	0	0	0	0	7521.11	0	0	0	0	0	0	0	0	0	0	0	0	0	0	0	0	0	0	0	0	0	0	0	0	0	0	0	36572.1	18052.2	0	0	0	0	0	0
KRT86	0	63764.2	0	0	0	0	0	0	0	0	0	0	0	0	0	0	0	0	0	0	0	0	0	0	0	35822.7	0	5224.09	0	0	0	0	110697	0	0	0	0	0	18159.2	0	0	0	0	5903.97	0	9587.18	0	8964.87	1017.31
CD5L	293482	160706	308662	588117	1.09696e+06	347966	250146	260709	252432	591098	434612	371605	440830	215438	308076	273309	155766	842289	373825	450931	2.53279e+06	313398	461016	293679	789967	533372	520099	131672	171510	538717	288008	407940	115077	200696	576529	325231	236083	1.68691e+06	580780	508843	385063	241838	255500	407350	441637	232197	310736	569460	345041
VEGFD	6624.49	6105.55	5379.6	0	0	6271.86	8338.3	8246.86	0	0	8586.6	10454.4	5319.09	2457.64	5004.49	0	5495.94	0	9222.58	10659.4	8992.87	7456.49	0	13266.8	11335.6	0	0	0	0	8772.4	4645.33	7254.05	10405.9	3823.43	12615.1	0	8575.43	11426.1	5083.49	0	0	0	0	0	0	0	0	0	0
GMFG	0	0	0	0	0	0	2701.04	0	0	0	0	9971.78	0	0	0	0	0	0	0	0	0	0	0	0	0	0	0	0	0	0	0	0	0	0	0	0	0	0	0	0	0	22830.2	34917.8	15424.8	9111.04	19214.2	8227.46	11959.9	13914.9
MAN1A2	19458.3	15331.6	17495.1	8975.05	10225.6	13845.5	11055.5	10634.3	12058.7	17581.8	15956.6	11559.9	12770.8	11066.8	13360.9	19819.5	22471.9	12275.7	15373.2	12110.8	9561.53	5982.05	16988.5	14929.8	11880.1	25220.6	13883	25216.2	15226.4	10840.1	7637.53	6858.18	13294	19400.4	13986.3	9543.28	9043.05	12983.9	16927	15471.5	11258.2	5815.47	15476.6	7178.84	0	0	0	0	7794.43
DOK2	5409.74	0	0	0	0	9514.01	7114.11	0	0	0	0	6860.22	0	4774.64	13973.1	0	0	0	7493.14	0	0	0	0	0	0	0	0	0	0	0	0	0	0	0	0	0	0	0	0	0	0	0	0	8668.72	0	0	26575.2	8268.01	9446.98
SYNCRIP	0	0	0	0	0	0	0	0	0	0	0	0	0	0	0	0	0	0	0	0	0	0	0	0	0	0	0	0	0	0	0	0	0	230.933	0	0	0	0	0	0	0	0	0	0	0	0	0	0	0
DIAPH1	8866.67	13018.7	0	11174.6	0	13843.3	15189	0	4360.47	0	9192.73	9913.21	0	10577.7	13248.5	0	0	0	18460.1	11474.3	7190.35	11076.7	0	7614.32	4961.58	0	4253.68	25181.3	12032.3	7301.15	0	0	0	18492.3	9138.64	11716	11147.6	9673.64	10696.6	0	0	16028	7507.98	25522.8	27334.6	43882.2	32032.7	37431.2	12488.7
SNX2	0	0	0	5858.09	0	0	0	0	0	0	4668.12	0	0	0	0	0	0	0	0	5541.46	0	0	0	0	0	0	0	0	0	0	0	0	0	7846.4	0	3115.9	4854.48	0	5501.62	0	0	0	1846.41	0	0	0	0	0	0
ZG16	0	0	0	0	0	0	12992.8	0	0	0	0	0	0	0	0	62361.6	75952.3	25934.1	23931.8	14091.7	0	0	0	0	61080.2	0	0	0	0	0	19945.8	0	0	0	20074.8	0	15683.4	0	0	0	0	0	0	0	0	0	0	37068.1	44275.6
FCGR3B	0	0	0	0	0	9390.44	0	2551.73	0	0	0	0	0	0	0	0	0	0	0	0	0	20271.7	0	0	4820.36	13810.5	0	0	0	0	2476.53	0	0	12000.7	0	0	0	9987.62	0	0	11390.4	0	0	0	0	0	0	0	0
WDR1	36131	25697.2	22693	0	0	25686.9	37911.9	14968.1	13708.3	28167	0	71341.6	33195.1	3925.61	36427.6	0	20712.9	19087.7	21571.8	24127	0	0	0	33261.1	14464.2	0	0	23698.2	0	0	20008.6	31239	0	0	8193.46	72351.3	14951	0	13259.4	21325.7	0	96375.7	53399.7	64941.7	0	62350.4	45380.7	66824.4	57800
ROCK2	8880.69	21522	0	9846.76	0	25099.3	16970.1	9928.38	8067.69	0	0	30730.7	11099	19390.4	11343.4	0	0	0	0	0	5421.02	6495.55	0	13088.3	0	0	4090.14	0	0	7542.67	7716.87	0	0	34828.7	0	15165.2	13183.5	155190	15685.7	0	0	42584.3	20960.8	0	0	0	0	15538.8	0
CPNE3	0	0	0	0	0	8480.65	0	0	0	0	0	0	0	8454.31	0	0	0	0	0	0	0	0	0	0	0	0	0	0	0	0	0	0	0	0	0	0	0	0	0	0	0	23910.9	0	0	0	7918.97	18046.9	8618.58	0
ICOSLG	0	0	0	0	0	0	0	0	0	0	0	0	0	0	3251.46	0	0	9206.72	2765.54	0	0	7651.24	0	3508.3	0	0	0	0	0	0	0	0	0	0	6301.42	0	0	0	0	0	0	0	0	0	0	0	0	3045.48	0
CILP	23148.1	28749.2	10317.2	14874.8	25144.5	12769.4	34872.9	18797.6	16417.7	16548.9	24925.5	11996.2	15888.8	11172.2	12309.4	20293.4	13443.9	21278.3	26880.9	25065.4	18417.9	15512.2	17354	24333.2	41069.4	15043.1	16703	26939.3	9743	22643.4	21587.3	33662.9	48442	10147.4	23216.6	23326.9	13437.3	19377.4	15682.2	14925	20666	18799.1	23596.9	21054.8	35834.2	22291.3	82758.1	34119.2	44713.3
PDCD6	0	0	0	0	0	0	0	0	0	0	0	660.202	0	0	0	0	0	0	0	0	0	2748.94	0	1973.49	0	0	0	0	0	0	0	0	0	2480.68	0	1733.4	1270.65	0	0	0	0	0	0	0	0	0	0	0	2345.78
VPS4B	0	0	0	0	0	0	0	0	0	0	0	0	0	0	0	0	0	0	0	0	0	0	0	0	0	0	0	0	0	0	0	0	0	0	0	0	0	0	0	0	0	0	0	0	0	0	0	0	0
H2AFY	0	0	0	0	0	0	0	0	0	0	0	0	0	0	0	0	0	0	0	0	0	0	0	0	0	0	0	0	0	0	0	0	0	0	0	0	0	0	0	0	0	0	0	16060.5	28948.5	0	25518.6	0	0
CS	0	0	0	0	0	0	0	0	0	0	0	0	0	0	0	0	0	0	0	0	0	0	0	0	0	0	0	0	0	0	0	0	0	0	0	0	0	0	0	0	0	11450.5	0	0	0	0	0	0	0
STX11	0	0	4958.71	0	0	3469.83	7439.42	0	0	0	0	17637.5	0	2481.27	6561.38	0	0	0	7135.85	5201.44	0	0	0	7663.31	0	0	0	0	0	0	5147.99	0	0	0	0	0	2842.52	0	0	0	0	12667.4	0	26152.8	0	0	0	9501.84	10364.5
SKAP2	0	0	0	0	0	14176.5	0	0	0	0	5521.95	0	0	0	15703.9	0	0	0	0	0	0	0	0	13459.6	12555.4	0	0	0	0	0	16251.4	9748.71	0	14208.1	0	11998.4	0	0	9745.42	0	0	11325.4	0	8144.68	0	4016.37	0	4292.08	2552.49
PGLYRP1	0	0	0	1153.78	0	8589.2	0	0	1928.43	0	0	1319.26	0	3690.1	3353.99	0	0	0	0	0	0	3132.49	0	0	1270.77	0	0	0	0	0	4790.59	845.601	0	2529.37	0	7863.29	0	3172.38	0	0	6457.11	0	0	0	0	0	0	0	0
LYPLA1	0	0	0	0	0	22671.5	0	0	0	0	0	0	0	0	0	0	0	0	0	0	0	0	0	0	0	0	0	0	0	0	0	0	0	0	0	0	0	0	0	0	0	38732.2	0	0	0	0	0	9597.43	0
LEFTY1	0	0	0	0	0	0	0	0	0	0	0	0	0	0	0	0	0	0	0	0	0	0	0	0	8981.31	0	0	0	0	0	3181.56	0	0	0	0	0	3987.53	0	0	0	0	0	0	0	0	12508.9	0	17037.6	0
FCN3	127183	137334	101579	74083.8	92360.2	143559	145575	66237.8	129991	128274	72066.5	75276.7	59954.5	129674	58537.5	84792.1	86823.9	93038.7	56498.1	69227.9	83926.8	123268	116764	128318	162637	28470.2	28496.3	146009	136124	110998	95671.4	11435.5	82044.3	121441	107105	51438.5	86833.5	56158.8	101339	130802	53501.5	81006.4	96741.9	430404	281650	213097	193166	178502	231217
EIF3J	0	0	0	0	0	0	0	0	0	0	0	0	10145.3	3706.51	3335.04	0	0	0	4684.28	0	0	0	0	0	0	0	0	0	0	0	0	0	0	0	0	0	0	0	0	0	0	0	0	0	0	0	0	0	0
IDH1	3245.85	0	0	0	0	0	0	0	0	0	0	2537.24	0	0	0	0	0	0	0	0	0	0	0	0	0	0	0	0	0	0	0	0	0	0	0	0	0	0	19119.5	0	0	12204.1	0	12233.5	0	0	0	0	0
ATRN	10183	8364.95	44356.7	11005.2	20735.6	0	0	0	13422.2	0	0	7469.01	0	7412.96	8781.84	22343.8	0	37408.6	10083.1	0	19898.6	35643	0	9365.23	24999.8	15764.5	14868.2	0	34449.5	5755.31	15526.9	7104.88	15392.1	7588.21	11847.8	5542.47	4947.91	0	12135.6	16346.9	0	13550	9012.46	4472.6	8691.51	33530.7	52529.8	6602.05	32341.2
TNFSF13	10249.3	5597.05	0	0	0	0	8582.43	21803.7	0	9380.35	0	0	0	26133.9	0	17691.6	0	0	17439.2	0	0	0	0	0	0	0	0	0	0	0	8129.37	0	0	0	0	0	0	0	11760.9	0	0	0	32771	18752.5	0	13729.4	0	34676.8	0
ARL6IP5	6458.92	0	4525.63	0	0	10274.3	0	0	0	0	0	29289.8	0	0	0	0	0	0	0	0	3109.24	0	0	0	0	0	0	0	0	0	0	0	0	13778.5	0	0	0	0	3418.56	0	0	0	0	0	0	0	0	0	0
TSPAN9	13952.9	0	13442	0	0	5933.56	10181.3	0	0	0	12890.7	30068.1	14931.5	7581.81	24639.1	0	0	0	13959.1	0	0	4854.05	0	0	0	0	0	0	0	0	19266.6	13079.4	0	0	0	0	0	0	12921.8	0	0	89583.4	21175	0	0	0	0	0	0
FLOT1	0	0	0	0	0	0	0	0	0	0	0	0	0	0	0	0	0	0	7384.64	0	0	0	0	0	0	0	0	0	0	1932.66	0	0	0	0	0	0	0	0	1776.24	0	0	9482.91	0	0	0	0	0	0	0
STC2	13218.4	18496.3	36116.4	19255	29737.9	16058.6	21545.6	19215.3	21544.2	27652.2	22247.1	16467	15181.3	21491.7	13443	22009.8	24324	16596.4	27718.5	18414.4	31155.1	20060.9	23528.5	14045.1	19094.4	23091.3	20294.1	15582.7	25645.5	18328.3	13757.1	9333.77	13879.2	14071.4	22213.1	25322.6	16032.2	37015.1	19661.2	19770.2	19246	0	0	12832.7	0	3270.12	0	0	18532.9
PDE5A	0	0	0	0	0	0	0	0	0	0	0	0	0	0	0	0	0	0	0	0	0	0	0	0	0	0	0	0	0	0	0	0	0	0	0	0	0	0	0	0	0	0	0	0	0	0	0	0	0
WISP2	24448.6	14207.5	44320.4	44626	46811.3	17631.3	21979.2	32421.8	38707.3	32413.8	45098.5	35802.9	27193.4	19908.1	24891	36565.8	13776.3	41066.9	26132.6	22949	9723.96	25310.1	17778.7	26743.7	28451.8	25543.1	0	0	22592.3	25891.8	13711.2	35208.9	29579	11108.9	28195.3	16419.5	16277.9	29614.9	35725.1	40414	26428	0	0	0	0	0	0	0	0
ECM2	0	11097.1	8326.91	0	0	7338.89	7786.14	9399.29	5345.35	11148	6644.29	4829.57	0	14038.5	10209.5	10547.8	5180.39	20377	6927.66	12483.9	0	5211.23	4608.02	5482.85	11146.7	6613.7	0	12338	3076.52	6456.96	5555.78	8774.91	5370.18	0	0	4110.19	9524.2	6144.56	7104.1	6571.65	7575.42	0	0	6946.59	0	0	0	0	15632
DKK1	5087.43	0	0	0	0	6341.9	3930.45	0	0	6288.27	11469.1	0	0	7194.43	5895.61	6076.16	0	0	5231.16	5820.2	0	3989.54	6129.08	0	0	0	0	0	0	0	0	0	6637.43	7285.34	0	0	0	0	0	0	0	9630.92	997.924	5768.73	4527.17	0	8292.91	9644.73	2389.75
SEC31A	0	0	0	0	0	0	0	0	0	0	0	0	0	0	0	0	0	0	0	0	0	0	0	0	0	0	0	0	0	0	0	0	0	0	0	0	0	0	0	0	0	0	0	0	0	0	0	0	0
CLSTN1	66724.1	91691.6	38732.2	48358.9	50265.4	85603	47635.8	72115.6	70641.4	76974.3	65415.4	58784.5	65981	73177.5	82971.7	74363	75363.8	100037	60444.3	45567.4	51999.5	30927.6	61359.5	44421.8	73680.9	42197.9	42515.5	87874.4	34253	47149.4	55272.7	55879.6	53400.1	67308.4	85662.7	35939.8	44844.3	41307.3	49346.8	49680	34050.3	144676	108202	129271	148158	138903	176212	165019	133749
UTS2	0	0	0	0	0	6495.57	0	0	0	0	0	15565.5	0	0	0	0	0	0	0	0	0	0	0	0	0	0	0	18723.3	0	0	0	0	0	0	0	0	0	0	0	0	0	0	0	0	0	0	0	0	0
PAPLN	5984.8	5481.39	7384.71	12547.2	10074.8	6701.07	9833.08	7642.51	4865.09	9226.89	9403.07	5512.36	10882.3	9352.76	10132.1	4816.94	4168.52	8973.64	5330.99	10631.7	16621.2	13180.5	9809.88	7339.85	11339.6	11129.6	11356.3	7297.86	9705.38	9860.41	10799.6	6678.22	8218.94	7285.97	9808.43	6792.79	12263.1	14316.9	10340.8	6460.58	15231.5	0	0	0	0	0	0	0	0
APOM	2.2423e+06	1.19374e+06	2.80332e+06	2.66581e+06	2593582	1.30782e+06	1.86329e+06	2817909	2.00862e+06	3.74188e+06	1.76313e+06	2.1878e+06	2.54856e+06	2.17764e+06	2.5005e+06	3.0887e+06	1.91264e+06	1.84852e+06	1.92344e+06	3.74159e+06	2.02865e+06	2690857	2.30381e+06	2.26218e+06	1.49684e+06	1.73795e+06	1813569	1.18834e+06	2.93179e+06	2391541	1.45892e+06	2.06467e+06	2.79373e+06	2.49676e+06	2827482	2.04087e+06	2979132	1.60264e+06	2.08943e+06	1.91782e+06	1.50386e+06	697157	394478	797998	666463	887610	1.05293e+06	1.47454e+06	829565
FMNL1	0	0	0	0	0	0	0	0	0	0	0	0	0	0	0	0	0	0	1293.96	0	0	0	0	0	0	0	0	0	0	0	0	0	0	0	0	0	0	0	0	0	0	0	0	0	0	0	0	0	0
OXSR1	15822.5	16476.2	5891.6	9801.89	0	13847.6	8227.27	0	0	0	11469	0	19989.7	22585.8	9593.38	0	11665.2	10330.8	20384.2	6808.69	0	17454.4	0	5873.23	4648.45	0	0	14162.8	12287.9	0	0	11372.7	0	25351.9	9637.65	9316.5	12516.5	0	10805.5	0	0	30988.5	6457.79	22082.2	0	0	6963.85	0	23185.1
LSM8	0	0	0	0	0	0	0	0	0	0	0	0	0	0	0	0	0	0	0	0	0	0	0	0	0	0	0	0	0	0	0	0	0	0	0	0	0	0	0	0	0	0	0	19478.3	7473.75	13181.8	10188.4	0	6214.52
AP2A1	0	0	0	0	0	21790.4	0	0	0	0	16050.8	0	0	0	0	0	0	0	0	0	0	13896	0	0	0	0	12150.4	0	0	0	0	0	0	24300.3	0	0	0	0	0	0	0	0	0	0	0	103356	0	0	0
CAVIN2	23134.8	33441.1	17785.3	42368.3	0	54381.2	45867.6	13165.2	24463.2	17248.9	29473.6	72201.7	31706.3	60852.3	15055.3	6335.38	19760.1	17104.8	32521.7	25701.4	6233.65	22823.9	13131.6	7717.37	0	0	3640.85	11750.9	12846.6	14626.5	11187	7468.58	0	57832.9	11867.4	38739.1	32527.2	3866.43	28468.5	8859.81	10838.5	65144.5	29635.4	34564	10479.7	48589.1	42564.9	95193.6	32034.5
MPIG6B	49669.5	0	65248.4	0	0	158783	78376.3	37432.6	45650.4	0	45019.4	224392	85467.9	39539.8	167402	0	0	47396.8	30010.2	84110.2	34264.9	26571.2	0	47745.4	0	0	0	0	0	0	76849.2	44737.1	0	40197.9	88367.6	35491.2	38001.5	40190.6	38214.5	37905.9	0	296121	88257.5	88056.9	84006	87584.3	41446.2	175659	103658
FTCD	0	0	0	0	0	0	0	0	0	0	0	0	0	0	0	0	0	0	0	0	0	0	0	0	0	0	0	0	0	0	47537.1	0	0	0	0	0	0	0	0	0	0	0	0	0	0	0	0	0	0
ADH1B	0	133981	0	40349.3	0	11096	4837.36	0	7745.09	0	0	0	0	0	0	64289.2	4771.22	0	12389.1	0	0	5733.48	10119	0	0	0	0	0	0	4825.21	0	0	4839.81	11341.1	0	0	7370.03	0	0	11328.6	0	9015.98	11506.1	18755.7	0	26296.9	21248.9	63559.9	18294.7
ADH1C	0	0	0	0	0	0	0	0	0	0	0	0	0	0	0	0	0	0	0	0	0	0	0	0	0	0	0	0	0	0	0	0	0	0	0	0	0	100982	0	0	0	0	0	0	0	0	0	0	0
LDHA	15136.5	29807.4	12536.2	0	0	20961.2	13741.9	28573.5	12332.6	0	0	38133.6	12805.1	49689.2	11613	68990.5	28057.6	24094.8	9220.78	13476.3	27812	5664.54	8846.41	14662.6	9676.03	0	9974.15	6541.87	15989.6	5992.13	10540	8201.23	6429.64	2852.7	9019.51	5944.61	11830.4	9881.26	11446.1	15127.1	12728.2	78854.2	29508.5	60345	58216	51100.8	35130.9	56438.2	42640.8
GLUD1	26159.6	0	0	0	0	15935.8	0	0	0	0	0	12576.2	0	0	0	0	0	0	44640.4	0	0	0	0	0	0	0	0	44320.9	0	8365.34	0	0	0	53318.4	0	0	0	0	0	0	0	0	0	34729.3	17831.7	0	38266	0	0
CYB5R3	0	0	0	0	0	5087.37	0	0	0	0	0	11777.7	0	5851.52	0	0	0	0	0	0	0	5937.97	0	5535.53	0	0	0	0	0	0	3893.21	0	0	7971.45	6046.82	0	3029.65	0	0	0	0	20780.9	6300.61	22543.6	29542.8	0	0	93148.9	0
CP	78245.6	75396	41891.8	86909.2	67465.5	111120	83093.2	65996.9	92075.5	75746	62188.5	63855	40594.7	92367.4	58526.5	109030	76336.1	169733	138331	63927.8	118890	109111	39404.3	67843.7	111747	127887	136870	64337.6	55044.9	40737.2	170250	47265.8	107838	118851	68793.7	103178	53191.2	136076	51359.1	64250.7	59792.2	263504	129041	164651	217043	231392	223459	117787	171225
F8	36624.2	67169.7	23941	39190.9	32437.1	39638.8	69217	42397	28891.7	62357.1	41800.7	25905.4	28854.3	58701.2	31629	36384.2	60036.9	73176	37936.1	33880.6	90371.6	40594.8	70655.1	40517.1	57537	128960	127007	64873.4	67915.8	52425.4	88446.6	52366.9	80326.1	64414.8	82601.7	59032.3	53728.5	68106.8	47818.1	48169.5	64319.6	33231.2	53602.4	49399.9	79569.3	50715.5	67923.7	38018.3	61461.5
F13A1	194421	232104	141910	424637	169115	152652	281684	542354	238942	153545	414421	363866	173033	120404	288578	129140	155288	264032	178653	277843	280093	366028	213197	183217	414662	108157	108953	229693	84106	520204	387044	807367	336642	118493	340280	104703	238592	290389	409594	452298	411257	379202	159201	187040	209492	289373	137085	226509	179678
PNP	14765.7	9570.98	8134.95	0	0	15826.1	17492.8	8299.22	6446.22	5437.08	0	45924.2	11862.4	4184.74	14760.3	0	7553.64	7324.11	8508.01	11425.4	0	5040.37	0	16899.3	9724.35	0	0	9843.5	0	1924.07	8872.9	6005.86	0	6243.41	0	4200.8	10811.7	0	0	0	0	23506	19414.3	0	0	0	0	77016.7	3836.78
HPRT1	1507.43	1755.63	0	0	0	4383.42	0	1793.59	1104.3	0	0	7591.59	1904.31	1529.35	0	0	0	0	0	0	0	0	0	0	0	0	0	0	0	0	1158.29	0	0	0	0	0	0	0	1913.72	0	0	14335	7890.38	14197.3	0	0	9637.18	12016.3	8719.2
PGK1	18612.5	0	0	29141.1	0	12316.8	0	0	3703.44	0	0	19372.8	3047.75	16335.3	12277.8	0	7589.83	0	10346.9	0	3351.04	0	0	4544.33	0	0	21164.3	7012.19	0	2372.97	13400.3	15302.5	0	1708.36	2918	14406.4	6996.99	7343.66	0	0	0	138981	19301.7	113190	88172.5	120911	77683.2	89568.9	73625.3
AK1	30690.3	58279.6	27906.8	85469.3	40472.1	65551.8	40768	47467.7	44820.6	36162.3	32991.6	77764.9	68563.2	42926.9	82104	74321.3	45633.7	32152	44970.7	54814.9	29511.1	79006.9	25765	31099.5	25914.9	45583	46397.2	53020.1	68813.6	85937.4	47623.4	55358.1	36832.3	43961.8	64176.3	41268.3	71150	37453.4	66027.4	30859	49036.6	84507.5	0	79422.4	32268.2	64544	0	0	41466.1
F2	61893652	61833904	75744520	25804500	54787088	55997200	62114032	64456132	74215512	44330988	72947248	48866572	43626300	69375336	61333844	79515136	86250832	51508488	60943884	78391904	45922720	63904900	63402972	63186972	50905104	44478656	42634484	60507488	26530978	51996312	52171960	67244624	60462408	67861960	77435992	55317880	68358824	53048964	49025720	67621680	52704712	57201168	56848488	78570712	81509128	72900288	49591508	70670848	59485456
C1R	22938450	24122992	22241172	20111242	20424026	19238816	22753580	23154846	23927610	29475796	23709798	14017621	16581061	24651586	21772386	27722486	25479616	18134198	23884762	21753064	14567920	19173254	25114748	23482458	19945146	33318674	34707832	22740666	18470686	19776260	18648268	17918136	21848952	23652812	22505948	21395994	17549444	19082334	16304642	20318400	15885597	29661966	33052708	31964218	27971032	34563348	38144220	26673148	30659196
HP	378012	442755	678432	485349	833681	530701	678811	615400	1.26156e+06	750076	521962	448430	529497	808325	504460	1.50543e+06	554517	1880241	450007	449591	1.20666e+06	1.18574e+06	390772	292656	1.52834e+06	1.04574e+06	994209	342352	625282	628808	1.31197e+06	378232	1.03143e+06	694134	456262	1.02154e+06	490482	132072	450702	463383	586401	624597	895555	1248419	485484	525763	1.26977e+06	970254	906297
HPR	216300	92298.3	609180	415214	589360	429869	132482	609489	562380	883394	354780	265467	486542	320892	571754	544511	277754	242353	386665	468481	454168	647471	446574	169040	304624	398286	391666	54080.6	288027	857884	264987	415507	218203	307848	325532	355992	416358	176218	371546	365181	470415	365750	353824	423936	456769	303162	609401	664207	268072
F9	92637.7	84702.8	98390.3	101651	72296.6	69909.9	58969.9	64587.3	77528.9	58222.7	67724.4	52396	58563.7	57453.4	75595.3	77729.3	78410.6	62674.2	57574.1	64171.5	74101.1	69923.1	51707	78751.4	103526	58632.8	58046.3	67747	97226.4	91396.7	71388.6	48089	76814.8	56394.6	70182.7	101774	100609	56752.2	72693.6	39941.1	72801.5	111438	110728	84326.7	84748.6	99783.8	116772	96953.6	81049.2
F10	164499	326255	224760	146860	193822	214011	226607	304786	177017	182834	390139	271214	120151	167291	233123	125747	186654	274211	170699	210383	356516	229529	154217	151565	387770	144619	142728	286441	97475.6	226954	596109	271712	152971	169866	297589	164028	404056	248379	249488	101412	336013	444529	310406	265921	387342	380306	313309	300153	492536
CFD	1.32375e+06	1.43587e+06	1.51505e+06	1.27122e+06	2.12931e+06	696239	1.31447e+06	1.28478e+06	2.06627e+06	1.9463e+06	1.59291e+06	1.58775e+06	1.54103e+06	1.67596e+06	1.77066e+06	1.81524e+06	1994777	2.17988e+06	1.77957e+06	1.18086e+06	1.37324e+06	1.50271e+06	1.93644e+06	1.3385e+06	1.72866e+06	1.23633e+06	1.27898e+06	1.35635e+06	1.62475e+06	1.66891e+06	1.80026e+06	1.41781e+06	1.54804e+06	1.61104e+06	1.84057e+06	1.02854e+06	1.20421e+06	1.85908e+06	1.61773e+06	1.36852e+06	1.36345e+06	1.9366e+06	1.3914e+06	1.54493e+06	2.73918e+06	2.83307e+06	2.11229e+06	2.06986e+06	2256268
PLG	1.2292e+06	1.25453e+06	1.16793e+06	1.3444e+06	1.00876e+06	1257292	1.49527e+06	1.22593e+06	975393	1.24898e+06	1.477e+06	677569	831888	1.38351e+06	1.18091e+06	1210361	1.51235e+06	1.01158e+06	874044	1.01809e+06	504598	904239	941226	1.24982e+06	1.68944e+06	1308419	1.33555e+06	1.22122e+06	698556	1.49512e+06	775560	759088	808274	1.48805e+06	1.4206e+06	727319	1156314	706940	965088	1724907	1008839	1167259	1.37017e+06	673188	1.20293e+06	913180	1.02694e+06	1649391	949175
F12	46751240	88820128	52440116	47768180	60009480	27990996	27952260	60561896	52954544	57888652	61263540	20732304	39865684	34789456	77282304	36923964	65892744	18774092	62306400	24462940	21544174	24185638	32867342	41794352	21465070	27373918	27034914	86688416	63536248	44420084	31417278	24219046	23168450	33342478	59023048	25910022	20310590	22176194	46090624	37597152	35832792	41194252	80431400	38949608	99579104	53093148	116333696	105037896	45634676
PLAT	18311.2	13644.8	3601.15	11956.1	7994.42	9015.53	0	8567.46	9651.97	0	18555	12481.2	0	18517	5299.53	16254.2	3837.6	21092.2	11363.4	5591.07	5090.97	6678.72	10622.7	12952.3	8666.46	0	0	17719	14044.9	5288.47	14204.6	9249.85	16576.5	23304.3	7240.57	8295.29	8451.16	0	13387.6	0	0	22881.9	21224.6	21659.5	17937.3	15651.9	31408.9	20167.2	25552.8
CFB	200120	221408	292434	344493	286049	334833	209848	276494	170079	306141	312694	362335	295559	234456	179348	308407	105739	327241	245753	285061	365791	309166	336773	189049	312297	544714	550319	211021	345688	372735	496672	427113	252289	227758	218305	263054	552556	398614	350635	133870	326888	135296	83321.7	146482	108422	141037	134550	65257.6	135385
CA1	0	0	2610.13	0	0	0	2295.02	0	0	0	0	6565.09	0	0	4725.34	0	3960.87	0	0	0	0	19839.3	0	0	5403.77	0	2927.03	0	0	9349.8	0	8821.64	0	0	0	0	0	0	0	0	0	2601.01	0	9326.67	5147.85	2861.5	7567.38	3783.66	5124.2
ASS1	0	0	0	0	0	0	0	0	0	0	0	0	0	0	0	0	0	0	14106.9	0	0	0	0	0	0	0	0	0	0	0	0	0	0	0	10625.7	0	0	0	0	0	0	0	0	10866	0	0	0	0	22962.4
SERPINC1	14368901	26771116	34804520	5934867	16722434	21713458	18330318	19230924	23255524	7.19644e+06	7.57733e+06	8441575	11375294	15766581	10479948	13739648	10686566	12180184	21376746	27002590	19856918	19021202	15411562	16153771	21337422	19112300	20132490	28321432	14112906	9088305	6.87095e+06	16251297	12186840	16985640	19415244	17226008	15354452	21707502	15304562	24137744	12702674	785400	1.47767e+06	1.94625e+06	2.25084e+06	1.21973e+06	1.18924e+06	2.17285e+06	1.71022e+06
SERPINA1	628795	850116	668929	560353	923851	998174	1.2377e+06	615511	1.16387e+06	727325	577099	554035	560578	943019	486244	1.20184e+06	756856	2.2165e+06	627902	553355	1.98558e+06	1.74017e+06	600234	556534	1.50504e+06	1.58506e+06	1.61379e+06	891692	950499	650252	1.53894e+06	521172	1.48432e+06	864963	824712	1.20062e+06	508359	1.17716e+06	419448	869819	909179	1.69505e+06	591234	1.60384e+06	1.52706e+06	1.19712e+06	1915698	711192	1.55991e+06
SERPINA3	227509	224608	206785	221605	237824	399894	292510	214328	321870	269532	162143	189951	179215	343747	151976	336195	270486	517657	494118	215660	550707	543363	154182	233241	473965	432332	502471	258546	283166	162121	456011	123066	420623	367033	226159	633608	227997	375405	162713	169563	262235	194235	229499	275355	380651	193291	407341	137929	349657
AGT	56589.8	55902	205732	172117	65916.4	105764	153645	187686	216605	147538	64241.8	85250.1	69369.8	69638.8	172277	102494	128929	177409	125753	75649.3	96515.8	142570	60351.5	49323.6	80669.2	123819	119146	40186	86039	102767	117331	115963	53107	67633.8	201243	45921.2	146894	97037.2	170054	85273	103409	135215	72764.4	108348	88014.6	160998	254684	115957	218741
A2M	1.05381e+06	1.60951e+06	537752	893973	1.77519e+06	756348	1286816	800687	913527	1.13413e+06	952564	1470453	727485	630475	779917	1.22755e+06	993685	3408518	594895	609514	4.04134e+06	2.25287e+06	654183	941381	1.75922e+06	1.68675e+06	1.76573e+06	1.56326e+06	1.87981e+06	636593	1.6692e+06	667439	1.05447e+06	508534	1.31732e+06	565314	479772	1.31859e+06	1115732	1.66495e+06	1.05539e+06	2.50018e+06	2.2249e+06	3.06048e+06	3.33282e+06	3.20264e+06	4.13966e+06	2.46057e+06	6.26677e+06
C3	91514144	110591192	98366408	120072384	138039360	100343336	100571096	101354104	96444488	131684944	119268112	125247160	99280072	107105848	87724352	109748768	116702248	86373888	87046392	138733328	105555712	98392440	167195984	91612312	96644136	127029984	135045760	107879688	173535808	103935056	129386696	140658416	125439632	101851152	114769856	120733832	130855904	142971584	123290568	99744280	155159600	41932740	96250800	45648488	48975180	39166812	62166584	81490256	81710976
C5	894657	804884	940226	924719	634566	553393	777849	865428	868350	1.19728e+06	771660	991856	433535	955647	771613	996127	966305	795703	603734	942163	964926	786463	1.15681e+06	922227	482221	733883	759449	806894	998233	1.23141e+06	818706	905037	1.06217e+06	964800	821393	854438	1.17036e+06	513061	601416	699718	1.16724e+06	817087	594440	495365	406999	523626	431901	381041	570525
TIMP1	28090	25963.9	31403.9	39792.2	0	120882	31874.2	71100.3	73236.1	21438	46917.9	56661.7	38129.4	68060.2	36420	0	38158.4	64108.5	40848.7	45531.6	77391.4	90157.7	23890.9	25704.9	44696	30804.5	35240.2	22380.3	15420.3	21428.8	88190.9	53574.7	31956.6	61792.4	40496.1	89914.2	49618.7	58687.9	39354.1	27181.5	60235.6	138087	55609.5	25603.9	24462.4	24651.2	20541.6	21521	13329.4
CST3	145534	203656	203633	190971	319402	138261	161784	209000	249792	200656	178870	170200	139694	150514	140615	127701	154488	277982	157137	162281	460058	217903	266854	164840	433499	308219	382471	216528	451922	235464	466438	221304	145370	172313	206246	206537	187596	344373	345724	195584	367157	72014.6	73157	70311.9	0	0	32799.9	22934.1	55627.8
KNG1	72900224	101365520	107507176	79482624	83459712	57699896	72437968	85698392	94794296	100831824	105489280	51609472	68537520	68849688	81409424	122853408	112148056	71066016	84276864	73046992	53143172	79246688	77186008	73403752	81260608	76299776	77834264	94242688	58160152	73518192	63539328	65855968	80727576	66867848	87815248	42583764	65777792	56266136	77966520	87150384	61544112	49014892	86238656	114416608	59773748	127478832	23657734	18276552	107647392
NRAS	0	0	20192.8	0	0	20853.6	0	0	0	0	0	22877.7	24709.1	0	21208	0	0	0	0	0	0	0	0	0	0	0	0	0	0	0	0	0	0	0	0	0	0	0	0	0	0	14528.3	0	0	0	0	0	0	14428.8
PDGFB	42215.2	46609.8	61730.4	31634	40877.1	40040.7	33574.4	79498	46698.5	46068.9	93698.7	31413.3	36988.7	99837.9	40300.4	68191	44594.6	42651.5	39896.3	37699.4	38417.2	47523.3	54133.2	32535.2	32760.2	19671	19097.7	35155.6	15762.1	55181.4	53779.6	49723.3	50406.2	67808.6	36747.9	52125.4	40904.3	23031.5	56133.3	75660.9	42163.8	53709.1	60624.1	90834.3	85330.1	46136.4	78795.7	115880	33806.8
LDLR	0	0	0	0	0	0	0	0	0	0	0	0	0	0	0	0	0	0	0	1176.1	0	0	0	0	0	0	0	0	0	0	0	0	0	0	0	0	0	0	0	0	0	0	0	0	0	0	0	0	0
EGF	0	0	0	0	0	0	0	0	0	0	0	0	0	0	0	0	0	0	0	0	0	0	0	0	0	0	0	0	0	0	0	0	0	0	0	0	0	0	0	0	0	0	0	0	0	0	0	0	0
TGFB1	356632	350369	531820	236307	374299	420969	215644	642388	527639	357174	901679	388363	406140	794950	406135	620790	546159	341721	439266	295259	292168	537244	422833	363363	375597	226501	240727	309397	159262	416415	472919	526542	468021	687818	377682	304408	400671	140780	567433	493487	277118	407729	652914	867786	610660	454856	430594	765272	604114
IGF2	851745	898900	1.37095e+06	1.39406e+06	1.82575e+06	619859	811138	1.22606e+06	1.21207e+06	1.39848e+06	918279	874026	914375	999622	1.14345e+06	985803	1.1087e+06	724070	985851	1.11121e+06	328417	984080	1.26218e+06	772190	865032	957548	1.06577e+06	690634	679718	807752	734471	953872	825518	958958	831931	731481	1.28056e+06	711780	966425	1.03162e+06	768138	1.38811e+06	1.0888e+06	1.86611e+06	1.4805e+06	2039426	1.22615e+06	1.08376e+06	1165522
JCHAIN	505398	439759	319550	660240	992309	371251	377394	294365	348780	765314	433916	368459	539885	243469	366563	329282	186202	1.287e+06	578609	500101	3.07678e+06	411003	489289	457033	975721	678590	705293	398608	225341	522456	297376	455450	143448	228141	966816	375859	281239	3134489	868670	686622	459539	326750	351207	975610	1.04372e+06	532823	879739	1.352e+06	854025
IGKV1D-33	54255.4	135448	46019	111266	105629	137792	71161.6	68781	53259.6	95593.8	71340.2	74909.5	78675.6	54708.2	36508	89888.4	0	155823	65943.5	61783.1	134207	95617.2	150059	50922.7	58367	84733.1	118092	68038.8	99935.3	83783.8	82006.6	0	28591.3	32011.6	99502.9	52470.7	80060.3	294099	50665.5	144488	177287	0	281296	0	149194	249637	102554	0	0
IGKV1-39	19524.7	40973.8	0	67225.9	54811.4	31057.5	0	0	38649.6	0	76493.8	33212.4	75073.3	41503.2	0	0	30870.8	0	36312.9	0	104461	54272.4	104100	0	0	87153.3	87933.9	0	52047.9	25055.9	55395	43951.7	0	42759.6	382542	83557.9	41002.8	228207	31187	88758.5	54503.2	0	0	0	0	0	0	0	34259
IGKV1-17	41598.7	0	142757	67201.8	146651	61427.6	104165	40223.8	57185	82437.1	146731	57714.3	192663	127141	49214.2	89791.3	58723.6	112802	50264.1	94000.8	290351	208173	21213.1	55348.1	92802.7	75021.4	80435.8	35823.1	92134.2	113819	109300	75199.2	20494.7	84186.1	57151	80430.2	5181.43	552777	18377.1	87081.9	61295.4	69244.1	134188	102598	182215	0	170769	218330	77492.8
IGKV1D-16	0	26249.9	72843.1	86719.1	48478.9	97910.4	0	23860.5	47433.8	29691.8	40452.5	0	136725	12439.5	19148.1	0	25875.7	95885.5	33054.6	0	145118	24592.9	0	0	32938.5	28591.7	30783.9	24215.7	51932.5	13097.5	27620.5	42455.7	0	0	22775.6	15706	20315.2	46557.8	31715.1	0	0	0	19074.2	0	0	0	87837.7	45508.1	0
IGKV1-5	47486.5	166773	54553.5	190121	145700	50633.9	53544.6	121822	52815.3	82710.6	89361.7	53530.7	51426	82189.1	35728.3	47879.8	45743.4	120033	54226.8	606014	145629	126867	140195	25428.3	45785.1	246393	265554	66199.6	27663.3	52287.4	28394.4	0	21571.2	40941.3	113366	106290	20572.3	659042	63379	149581	155298	105794	120413	68861	0	0	0	0	0
IGKV3-20	669364	1.43946e+06	1.16362e+06	1.57044e+06	1.86043e+06	1.18163e+06	687881	991706	1.27722e+06	1.2849e+06	1.76746e+06	1.2731e+06	1.36455e+06	815242	1081148	1.61133e+06	1.0123e+06	1.776e+06	959737	673755	5056736	3.73145e+06	1.39842e+06	814933	2.74155e+06	2.15961e+06	2220920	1.34856e+06	1479719	926385	1.72739e+06	1.63918e+06	899591	1.04986e+06	1.28705e+06	1.81504e+06	784878	5762047	2.28426e+06	2.26562e+06	2.62041e+06	543485	1.29522e+06	707860	1.73067e+06	722947	1.84321e+06	2484102	1.44434e+06
IGLV1-44	101187	142410	116426	400679	209741	282066	90144.2	375972	111897	273861	715410	234841	234536	181265	258770	0	91092.8	217304	116756	424077	257555	261262	141629	75052.8	250276	709537	892604	117379	229111	156421	220894	136920	59199	118983	69755	153409	76200.8	589811	117667	319311	277966	126122	176823	118394	296583	166598	1.08942e+06	239406	250804
IGLV1-47	2.57753e+06	1.20969e+06	1234266	1.34759e+06	2.51706e+06	1.575e+06	1963978	915048	1.36989e+06	1.4875e+06	4422275	10146029	1.43953e+06	2.3264e+06	1.58617e+06	1.10199e+06	1.10043e+06	2.07498e+06	2.02178e+06	1.8592e+06	6.39292e+06	1.42253e+06	1.71432e+06	2114626	3.38079e+06	1.76325e+06	1.91022e+06	1.0773e+06	4265383	2.26349e+06	3285149	3028218	613315	1.90972e+06	2.02115e+06	1.25826e+06	1.49943e+06	2.88782e+06	1.99102e+06	3.2182e+06	2.47068e+06	869817	1.15388e+06	476800	640321	267994	467263	846742	1.01056e+06
IGLV1-51	95145.4	385008	148271	420129	512125	238228	130459	727620	226503	245260	447670	188623	498643	622072	130112	239594	79327.3	597472	72507.6	225716	409292	507531	281125	181316	392656	740378	643388	99642.4	171854	261102	464356	154448	79838.3	837745	130751	214714	214953	301593	490159	354087	316794	86087.5	242183	130756	323715	178520	270530	461586	255882
IGLV1-40	161761	0	0	157235	565928	47261.4	68247.6	334439	49036.5	297038	147038	192685	120448	69631.6	63842	0	30012.9	135736	58316.2	82017.2	0	175346	0	187761	139195	1.70068e+06	1.47906e+06	81153.3	219933	0	274645	0	88505.5	106291	118187	313435	40215.3	658618	132993	0	140303	182594	191802	843133	0	125237	132653	401528	181783
IGLV2-14	75884.2	0	0	0	0	52031	0	104543	0	460260	245895	171900	189857	825029	217509	263454	0	275556	182288	147853	225563	0	58904.9	74336.2	128722	374667	325360	0	7759.92	243882	134879	0	63145.7	740170	30385	0	57016.6	2238071	346062	165668	203411	0	110831	140175	0	92092.9	88618.7	981159	409076
IGLV2-23	44988.9	55463.9	0	65275.6	58048.5	35813	53622.8	0	24709.4	37372.6	73668.4	126907	188045	0	52118	176262	23431.1	0	129677	0	226603	0	87450.9	58424.4	338915	162053	189768	73232	0	0	107665	46527.2	23323.2	0	120879	198442	86454.1	0	148237	243596	359398	93785.1	245788	56561.8	194582	139312	0	116830	100792
IGLV2-11	136409	487980	115035	1.85826e+06	156364	35233.9	35536.2	89452	0	115093	86068.3	53423.9	88882.1	298721	41274.2	0	0	0	753254	82514.3	0	876382	170428	125999	68433.9	93432.3	0	0	215197	71790.5	312451	205230	0	222643	258135	882489	188112	5184077	178144	335708	354765	0	1.17445e+06	600861	148267	309959	0	219247	191106
IGLV2-8	144566	267279	134466	695234	280681	237599	129710	294657	132256	1.6145e+06	1.00889e+06	184656	191084	90863.9	110155	71328.1	57138.7	407051	76399.6	93703	521937	495266	3.51584e+06	145991	382210	281246	320988	332374	120398	268492	145701	406674	227799	106917	823472	188001	80281.1	681518	505877	540253	312399	288832	592525	597144	416788	0	567057	364936	105229
IGLV3-19	52851.3	125814	105454	237283	143005	65314.5	187440	163752	134041	171634	133339	266175	150095	206427	92969.3	77924	107500	214057	88167.6	119958	365439	156831	121868	41973.6	203448	205926	215089	116589	92145.3	72913.3	373812	87496.1	42676.2	380696	81807.9	140283	143053	188844	158197	136942	94804.5	218376	119936	85398.1	120722	65560.6	288139	114253	265980
IGLV3-25	0	0	0	0	0	0	0	1.09113e+06	0	0	132873	0	0	0	0	0	0	0	0	0	0	0	0	0	0	0	0	0	0	0	0	0	0	0	0	30758.5	0	0	0	0	0	0	0	0	0	0	0	0	0
IGLV3-27	29227.9	14708.9	24274.2	28676.8	0	19199	70783.4	42012.6	0	23787	46969.1	12641.7	14813	15338.1	28899.3	17032.3	26244.9	44096.8	13204.3	19892.4	26507.9	26832.7	65921.9	49701.2	38122.5	43586.4	60116.7	10735.5	35049.1	33090.7	3780.33	7269.35	9726	28054.3	25177.1	30752.5	27055	43010.7	26299.6	26579.8	97399.4	0	34417.6	20014.4	40177.6	26462.1	38043.6	33735.7	25725.1
IGLV6-57	0	0	0	0	0	0	0	0	0	0	0	0	0	0	0	0	0	0	0	0	0	0	0	0	0	0	0	0	0	0	0	0	0	0	0	0	0	0	0	0	0	0	0	0	0	0	0	0	0
CD8A	0	0	0	0	0	0	0	0	0	0	0	0	0	0	0	0	0	0	0	0	0	0	0	0	0	0	2870.66	0	0	0	6649.4	0	9847.69	0	0	0	0	0	0	0	0	0	0	0	9566.19	5287.49	16817.3	0	7440.63
IGHV1-69	0	91588.2	174117	188851	0	0	0	55283.3	284474	0	0	0	0	266428	77619.5	168261	0	0	95706.7	67174.6	146621	194141	0	0	286495	0	0	0	0	0	98285.4	0	0	173164	0	0	109468	534672	0	0	310364	0	0	0	0	0	0	106536	0
IGHV1-46	0	0	0	0	44112.5	0	0	27572.9	0	0	0	0	0	14009.2	0	0	0	0	0	0	0	0	0	0	95490.8	0	0	23820.9	0	65702.5	0	102092	0	0	0	0	0	0	0	0	0	0	0	0	0	0	0	0	0
IGHV3-48	0	0	0	0	0	0	0	0	0	0	0	0	0	0	0	0	0	0	0	0	0	0	0	0	0	0	0	0	0	0	0	0	0	0	0	0	0	0	0	0	0	0	0	0	0	0	0	0	0
IGHV3-23	395795	375244	244786	467248	1.77008e+06	439137	196099	1.32636e+06	276944	391006	495714	316426	403649	396839	263560	176643	96866.1	710088	337056	174515	1.05016e+06	171992	250063	141832	420927	1.34649e+06	1.19422e+06	138720	604908	194062	184289	165044	98912	70631.4	159116	251745	255914	734556	452077	294336	257435	91634.9	461572	385939	569737	106803	342264	375731	195747
IGHV3-13	47224	139215	43524.3	68122.4	140904	49131.9	67834	39699.6	29090.8	33192.1	235246	82931.9	47305.7	68692.6	54731.7	29713.9	12763.4	69323.5	0	59779	148103	68352.8	46905.7	41567.4	92634	21972.1	18872.4	123749	67288.9	88330.8	81229.4	73475.5	25483.2	55137.2	57440.7	30335.3	35954.7	97898.8	23117	99753.3	58785.6	21241.3	33684.4	34548.6	62187.8	0	47653.3	64141.1	44253.2
IGHV3-53	0	0	0	158772	0	0	0	0	0	63120.1	0	0	0	0	0	0	0	0	0	0	0	0	0	0	0	508301	0	0	0	0	0	0	0	0	0	0	0	0	257232	0	0	0	0	0	0	0	0	0	0
IGHV3-30	23041.8	0	0	44157.7	101775	36021.1	89318.2	56268.9	0	72182.4	0	53298.2	22100.1	0	0	0	0	93277	0	0	98545	0	26894	49599.2	69090.8	96732.7	73425.1	118044	93756.7	43766.6	117037	34199	8941.83	33823.1	26830.6	89187.8	101852	454178	27218.4	79394.4	59244.9	0	0	0	0	0	0	0	0
IGHV3-7	1.14658e+06	938564	356170	1.52271e+06	2.0482e+06	753907	1109979	2280675	1.48829e+06	2.17681e+06	1.42194e+06	1.31737e+06	2.46617e+06	1.08417e+06	1.23175e+06	1.40039e+06	410153	3.42046e+06	1.75072e+06	1.17091e+06	4876036	1.39173e+06	717868	1143452	2.67536e+06	2132445	2.00505e+06	969688	1128088	997593	1.22952e+06	1.44768e+06	725135	1.09749e+06	1.3074e+06	1.08364e+06	1.11982e+06	4.32634e+06	4255967	1.64389e+06	1.32984e+06	692763	1.74529e+06	1.57151e+06	2.22505e+06	1.68119e+06	1.41907e+06	3172889	1876164
IGHV2-5	84064.8	7346.12	0	70666.8	0	8009.52	41991.9	14318.1	13772.3	11161	9574.79	10326.1	37912.7	6575.04	27547.5	14407.1	11841.2	27065.8	6049.87	23415.6	121072	37885.5	20312	99374	7320.49	6304.7	6374.71	8648.1	30149.9	26213.2	19972.1	11347.2	6600.24	8775.49	20829.5	5391.34	29428.4	81199.8	8885.89	50657.6	34783.4	0	54874.7	0	0	0	0	0	0
PIGR	9327.75	0	0	10265	13237.2	18135.9	7172.84	13608.6	0	9253.78	0	14297.8	8720.94	9807.65	5863.84	0	0	28425.2	14348.8	13017.9	36266.5	11954.1	9693.6	6128.78	7055.11	0	0	9916.95	0	5428.99	23608.7	4152.1	6491.33	5710.49	7619.07	54271.9	7792.68	66791.2	8430.57	8513.18	0	9300.11	0	26660	10291.4	18827.7	24531.6	17075.6	14985.5
IGKC	8756596	8142671	9257048	14281980	26427670	7.56715e+06	11427839	6.7876e+06	8053580	9332607	8327288	7190811	12987772	10191027	8605211	9644048	5799843	11701604	9291296	6976442	29177304	10204529	10844104	5087642	12018268	6324273	10234021	6.32109e+06	2.56389e+06	5.72646e+06	4.03557e+06	4703584	3.1032e+06	5.92085e+06	9492936	6.85301e+06	4.53016e+06	19106598	12465040	11535732	11987079	12123925	11016412	4999670	17412916	2.64779e+06	12947044	14523650	16070996
IGHE	729.44	0	12360.6	30286.9	12092.5	0	680.529	0	0	13293.5	9106.85	0	1947.3	0	5477.85	10939.9	0	0	0	0	16819.7	0	0	1245	2474.64	0	0	7984.77	0	1215.38	0	0	0	0	4533.65	10506	0	0	22435.6	0	0	0	0	20300.2	20193.2	0	0	0	0
IGHG1	5.62084e+06	7.96502e+06	6730365	8.10848e+06	10813182	6688216	4.39932e+06	5153887	5357353	4.52464e+06	6.07638e+06	5.18773e+06	7.12131e+06	4.92759e+06	4871855	4467553	5265914	8.11563e+06	4848497	3772937	29202576	8809247	11619306	5.05067e+06	8421185	8753086	9096918	7.78678e+06	7.47902e+06	6085355	6218832	6833931	4324047	5120915	5131258	4360730	5.1009e+06	13036477	7.24528e+06	10200798	10179323	4581191	5432306	5638319	11120651	7073701	7455036	10363887	9311775
IGHG2	1.23017e+06	1.582e+06	1.71045e+06	2.63722e+06	4.44946e+06	1.28804e+06	2.14654e+06	1.08787e+06	3208109	1863577	2.16923e+06	1.96478e+06	1.12084e+06	2.07972e+06	1.0446e+06	2.30741e+06	1.31711e+06	4.14292e+06	1.08909e+06	1.21533e+06	4.00797e+06	3.86171e+06	2.15006e+06	1006369	2.47391e+06	2953200	2909211	1.87526e+06	1.12144e+06	1742947	2.15314e+06	2278672	1.13088e+06	1633186	1.83997e+06	1.124e+06	1.3082e+06	4880504	1.36186e+06	1.82878e+06	2.50642e+06	1.77008e+06	2.66839e+06	2806546	6.39516e+06	2506107	6182994	3.68123e+06	5558043
IGHG3	14518392	15566835	18735054	44138740	63596180	24741128	35263744	33161948	21066842	16213733	36950244	19072258	39069416	46266640	15554154	23384726	10922566	25130246	18179136	22336470	27549216	13937754	25962056	13723831	39228052	31901152	33163856	16225838	24154160	31841178	29751700	28233556	14620313	48240968	16227579	40119020	29632288	24954058	38801560	26196932	29689894	26528292	21306730	15430308	48064460	14920041	20296478	24549486	24907050
IGHG4	2.60341e+06	2.09406e+06	3.30097e+06	2458503	7.43164e+06	2.5958e+06	3205765	2.56767e+06	3.30886e+06	2.68927e+06	1.60664e+06	1.96871e+06	3.02014e+06	2368170	1.85635e+06	4606843	1700054	3637658	2210879	2.1863e+06	7709957	4209590	1.60264e+06	1.66688e+06	2886015	4.507e+06	3.51407e+06	1.07193e+06	1731169	2000645	4.12407e+06	1.87258e+06	1.0716e+06	1.58881e+06	2.00412e+06	1.47776e+06	2.06665e+06	3532744	2.38083e+06	2.81887e+06	2.67572e+06	2.31681e+06	3.04641e+06	2.66245e+06	6.2942e+06	3.42967e+06	6342633	3.90735e+06	8402820
IGHM	6.30338e+06	3.10611e+06	5493353	11679294	18448982	7059628	4.26975e+06	5.33462e+06	4609772	11735051	7066707	5.83899e+06	9328350	3.91367e+06	5.81144e+06	5.16864e+06	2362027	16974362	7.4322e+06	7.95769e+06	51749376	5937101	7.57013e+06	5638950	15141215	10886740	11664026	2.60684e+06	2.38505e+06	8940220	6.3059e+06	7260378	2.24506e+06	3.31935e+06	12739578	6709317	4733421	41912472	12448643	11133156	5728501	4.43775e+06	3.88369e+06	10625744	10121188	6256014	7.9227e+06	15460789	8604556
IGHA1	4.63039e+06	5.26603e+06	2610748	4.10479e+06	4.09073e+06	4.21859e+06	9556275	2.29231e+06	4.17818e+06	9201325	3.37757e+06	3.51652e+06	3131044	2.74573e+06	4.7918e+06	3.38167e+06	2816035	7.19295e+06	3051952	2422671	8900948	2.97931e+06	3742948	4.00214e+06	3.06268e+06	2.8601e+06	2.88323e+06	5.01353e+06	3.49888e+06	2.56889e+06	433452	3.73758e+06	2.01962e+06	2.39992e+06	7.93245e+06	2.50128e+06	2252813	12438423	7046167	6420243	6377695	2.19451e+06	3.40565e+06	5.98985e+06	8849006	1.75668e+06	10504689	3096001	8.02881e+06
IGHA2	3925393	3.8634e+06	1.86643e+06	2.8401e+06	3.21478e+06	2.79229e+06	8354518	2340352	3.18963e+06	6926635	2542020	2.82771e+06	2.28765e+06	2.68487e+06	3743952	2.60348e+06	2.10758e+06	6.31394e+06	2.74947e+06	1.91351e+06	5.661e+06	2503765	2198723	3.48581e+06	2.7727e+06	2258563	2.36259e+06	3.4513e+06	2.00726e+06	1.77376e+06	406994	3391999	1.46614e+06	2233527	7155606	1.8514e+06	1.73921e+06	9031994	4.26847e+06	4596563	4.96876e+06	1.91911e+06	3.46085e+06	3.97265e+06	6839643	1.91788e+06	11921675	3.13587e+06	6.92748e+06
IGHD	3.41594e+06	94685.1	1.18085e+06	79936.3	318366	175362	240282	111310	111768	105430	86465.7	64110.5	312969	0	435791	371234	76960.7	1.12705e+06	26356.9	123599	57650.4	0	371594	3.0616e+06	509403	423536	455961	63838.2	228855	0	829094	124656	30238.4	0	1.84242e+06	0	40107.9	46101.7	356168	87014	638890	0	0	56920.2	156458	41485.6	102764	114118	0
HLA-B	23306.1	0	20883.6	0	0	0	0	44394.8	0	0	0	35087.5	33509.2	0	0	11690.1	0	0	7143.78	43679	0	0	8795.09	8482.8	0	0	0	0	0	14523.4	18221.9	22820.2	0	12243.6	0	0	8639.93	52377.5	8167.97	17241.2	22041.2	28180.1	47997.3	12100.5	0	10913.9	0	24315.2	11851.8
HBD	29885.5	36039.2	27233.5	42242	28316.6	40898.5	40109.3	50102.3	38512.1	33092.7	0	50104.9	20170.7	34980.9	51452.7	32504.5	55540.1	40379.3	57167.8	28591.8	30183.7	100538	22204.1	37685.2	45595	30068.6	35729.4	38106	32555.1	51684.9	11829.7	35659.9	17670	48612.2	26137.2	15076.2	14874.7	66866.6	44842.7	26059.4	23370.5	51949.9	18624.5	28148.2	10166.7	15553.6	38554.6	17449.9	42477.7
COL1A1	0	0	0	0	0	0	0	0	0	0	0	0	0	0	15917.5	0	0	0	0	0	0	0	20687.3	0	0	18280.2	330533	16545.3	36234.5	21831.4	0	16511.5	33476.8	0	10348.2	19664.3	0	50852.7	0	0	0	0	0	393516	24538.4	21313.2	44495.9	0	17875.8
KRT14	354064	279616	53217.1	679117	30342.8	133716	17100	622243	81718	239338	187318	166472	73370.1	312820	61008.9	204300	299967	139678	245487	176135	187333	88814.4	45927.3	363807	91342.9	233109	213960	210061	126251	87270.7	120111	362358	161119	293809	120355	52309.4	79250.5	46366.4	80448.1	43636.6	185891	420465	377158	227925	605828	1.09549e+06	755260	664526	482711
KRT6A	0	162280	1.75829e+06	744160	0	0	0	0	0	0	0	545015	163444	2.21199e+06	0	0	99296.6	0	2.38579e+06	298643	0	0	0	0	301309	702722	740602	0	0	507241	644516	1.65536e+06	740742	0	0	3122235	0	433771	0	863562	0	1.07541e+06	0	0	257847	347691	136147	40507.8	541952
LMNA	0	29828.3	10248.6	6237.21	19742	3486.61	0	0	6808.96	27248.2	12143.7	39152.7	56132.5	0	0	0	22851.9	15542.3	0	0	22297.9	0	34986	0	12631	20884.9	0	26304	0	28743	10537.2	0	42838.7	0	0	24884.2	54491.9	22038.5	3059.14	28229.2	0	10475.7	0	0	0	0	0	0	0
SPTA1	9254.98	13323.6	2629.45	15311.2	0	12273.3	8560.97	6780.02	1514.75	10705.6	0	0	12949.9	0	3045.49	0	12270.1	1708.94	18389.4	0	9645.18	16912.2	8578.18	6810.81	7203.21	0	0	12443.7	8439.85	15427.4	0	7778.3	7027.62	3404.85	6027.15	18365.6	8139.6	17177.5	13946.4	0	8838.33	23521.1	29222.6	527.694	2655.31	75524.6	0	4039.06	3903.67
APOA1	123458928	81152112	145620816	178666896	202450528	84638056	148409376	167498416	114529160	188498208	117044952	121251936	135867296	84466896	137505776	165854944	128236968	108534960	91745520	172653824	148024784	136450224	164767648	122667448	110651200	108308760	108798392	87139728	187465664	139672288	72641032	119068784	137282112	77730800	167941312	87716120	128434624	136083680	163202096	133201896	143630496	26146326	31048334	27972166	34149924	18992690	25380934	28783074	36555004
APOE	148047888	145220208	115261504	69817032	114873016	67715432	114896800	101397920	172046816	153305216	137981632	63061512	89384712	131753824	81745968	182510368	128742416	62157664	87477008	98021408	109603520	99059728	123970432	148642576	89020080	80381496	85998840	157306896	83945120	86666672	100074968	117056728	153101712	132130200	134505600	59803132	99687328	115001312	127809328	121439136	90457560	96759880	275604064	157004912	122529944	134829856	236464496	211780784	111982912
APOA2	37990552	22591402	42726496	49891200	89162824	20352986	51638436	57813476	39160968	62678232	46341248	36449832	41238892	41586116	43358088	52426196	41498924	34685012	31814476	66941552	33010168	52727916	63036880	41360080	33340604	35146916	35462360	24806548	44404148	41222092	22310272	43472676	40677092	36335924	51780612	29136542	39027588	27627406	54850256	52335700	47474712	9745696	9708769	8221317	13823286	8809261	8925524	13006662	12653633
APOC1	17517258	11300112	22456620	23890996	33998700	13337677	19525224	23824628	24631966	23223814	13941205	13745284	17675788	9755631	13601588	21021402	16756198	13451218	11674702	20779326	16764308	17643826	29630502	16946512	15093412	16949750	17567284	12090389	20189320	16062101	8949178	16783348	18089370	9258468	22174736	11161042	19356668	13047411	18352694	21117294	18440742	3516715	3833314	4.36481e+06	5.70562e+06	5.09346e+06	3.96137e+06	5587121	3954599
APOC2	6.98644e+06	4.97704e+06	10148961	6.0398e+06	4777296	4.16451e+06	6.00963e+06	8.26171e+06	9744895	7.79005e+06	4277576	3.9414e+06	7078257	5.04005e+06	6836813	11345653	5.92533e+06	6.0212e+06	10006016	6511666	3.59201e+06	5.88317e+06	7242417	7.47788e+06	6.8855e+06	6.44233e+06	6460801	5.1416e+06	6.98505e+06	4654831	4.38857e+06	7220045	8.01546e+06	4867343	9057993	1.98295e+06	7.5153e+06	3.78551e+06	5.45072e+06	5959661	3.96851e+06	3.08431e+06	7.31466e+06	5.55831e+06	4.78169e+06	8239309	6842460	13843718	5.32482e+06
APOC3	6.43209e+06	6446357	4500841	2.96357e+06	7.37448e+06	4.11481e+06	8919784	7.03995e+06	8502426	5925009	4745624	5.59696e+06	6134449	4.7951e+06	4.05115e+06	7.44593e+06	6.119e+06	4.68988e+06	4383736	7270294	3391570	5990321	7490282	5.36488e+06	4561943	4.35794e+06	4088251	6821188	4.3937e+06	5004483	4749395	4.41097e+06	5.1095e+06	5078901	5.59756e+06	3.62329e+06	5.08247e+06	2.40354e+06	3317800	5.08796e+06	5326063	5.46985e+06	8443129	5507245	5578861	4.91781e+06	6121957	10238874	8652933
FGA	923312	999329	1.34416e+06	1.1752e+06	2662645	1.5494e+06	1.44765e+06	1.64182e+06	900806	2.68322e+06	1.17795e+06	1.29443e+06	1.36163e+06	972730	1.14189e+06	1.05044e+06	807245	1359170	776586	1.23262e+06	1.02709e+06	778182	1.2453e+06	846645	1797533	1.22938e+06	1.42353e+06	975239	5.15746e+06	1.2877e+06	1.23761e+06	1.55132e+06	2244770	865060	1.0892e+06	2.62108e+06	891333	2.78092e+06	2478537	975646	1.26434e+06	710403	427880	250891	255072	201096	127727	300231	177056
FGB	104538	116012	124447	485804	1.21641e+06	217012	153418	567640	161619	1.26264e+06	268777	65309.6	317519	185304	106369	256087	127376	96305.2	98835.1	98634.3	112607	98451.3	197221	88700.1	342703	268178	296582	115206	2240256	549657	148033	205688	1101221	172018	133634	493972	105494	481206	1.45674e+06	139438	121748	3.94329e+06	174149	52103.7	59975.8	32532	37734.6	121918	53703.9
FGG	114494	144666	174907	586203	1507264	311548	249548	649240	209119	1.51858e+06	364397	79117.1	372960	229443	133997	111510	164295	126232	114757	115511	150435	128138	266898	100543	388765	347734	345385	131386	2.66946e+06	618428	174335	261681	1.23743e+06	216641	171328	587918	128353	579532	1.56227e+06	173316	165845	120407	95895.4	48901	65989.6	31789.2	40800.1	144679	44274.5
SLC4A1	55633.9	48578.8	26634.9	74743	24121.6	57936.6	30048.4	36470.1	18902.8	76073.3	100494	21413.4	24416.9	61007.4	21986.6	48301.5	67614.3	18636.5	74773	35754.8	54911.5	71419.7	46327.9	52858.7	35159.5	13867.3	12694.1	56416	39666.8	77050.7	8738.94	31951.9	30746.2	19960.9	24190.4	14532.3	48002.2	4878.22	75127.6	20194.4	20068.6	115883	35370.6	23566	30768.3	17729.9	33760.2	34716.6	31056
CRP	23615.7	34503.1	41169.9	18807.8	0	85326.5	10895.7	0	0	39219.1	23333.2	8900.51	0	94259	0	86336	54680.5	94987.1	16926.5	0	120411	21553.4	10942.9	29174	0	39335	44244.6	31235.1	160588	0	20997.9	19254.9	143846	106472	0	308308	30424.5	73869.4	0	0	0	0	82698.8	0	0	0	0	0	97542.1
APCS	1.01621e+06	1560414	1.56507e+06	1.0458e+06	1.17257e+06	1.4423e+06	1.28406e+06	1.33468e+06	1.65975e+06	2.01024e+06	984833	2.17454e+06	941493	1202014	577240	1.65551e+06	1.14683e+06	1580355	1.44442e+06	1.60438e+06	1.01945e+06	2.18747e+06	869905	1.09231e+06	2387168	1.45007e+06	1.5111e+06	1.7833e+06	2.12475e+06	1.45725e+06	1.61918e+06	1.9551e+06	1.08652e+06	1.29081e+06	907228	1.47831e+06	1.60694e+06	1.05543e+06	1.03932e+06	855845	1.02551e+06	1.32873e+06	901030	1.37323e+06	1.3737e+06	1.58457e+06	963250	586513	1.63076e+06
C1QA	40493924	56356748	54685956	41238132	57185736	43824424	48821208	40023720	54349300	40878344	62129960	30481738	38327764	50745724	34961784	46902920	69067280	35440352	34098164	41056996	38354180	37639324	65596092	39950564	43681684	65223284	57476336	51475868	55642424	40500040	42652464	41528272	41640676	56284048	40859464	51952292	30080972	52904876	37326668	58395792	40528376	39264980	60973744	56696048	54634340	63817508	64450176	61914400	60848944
C1QB	59382240	65656188	59322636	51605272	63145600	46377124	62199128	52303928	61212988	65413188	59877892	35641344	47576880	71252232	50605952	61258576	79447056	35908788	51117504	47779636	49406576	44582920	67536128	53014496	51247264	73186440	73778008	64348276	51112492	47367284	44081212	41258852	48918280	67021624	54197144	57038888	39391972	55789732	41681200	72649104	43557028	60353768	72588112	59595228	69247520	70114568	79986872	79586008	70347736
C1QC	40928916	50126900	48528344	39029844	59371808	37026420	43502020	39363100	47296168	51645068	56016884	27433196	32379776	53384812	33662112	47207552	57205348	30049270	34495392	39517016	29734274	29023880	45802512	28603590	29792822	49374960	52614968	48130128	37603604	31591682	30365252	29946996	33981064	49857852	38797092	39981784	24213538	36349784	27750664	52895948	31281840	63378696	76709688	49941412	55483708	60059536	60473292	53959084	50026376
C9	4.80465e+06	6732343	7300074	8639113	4.83085e+06	7.41733e+06	5.74055e+06	4360995	4613444	9102527	5814522	5.5258e+06	4.03125e+06	5820444	3.99893e+06	4.6179e+06	5246829	5307263	3.6778e+06	5.06939e+06	7.44603e+06	4.14027e+06	9316149	4956975	5017175	8592599	9185671	7.10834e+06	11501646	7.51556e+06	7290410	5099967	6352704	6.23098e+06	4.27523e+06	9790559	8634927	6807772	3.71375e+06	4.03665e+06	6017483	1.59732e+06	2.98179e+06	2370740	1.38784e+06	1.83537e+06	1.13257e+06	580147	2.01485e+06
APOH	2.39815e+06	3.73157e+06	2.6745e+06	4506905	4.12969e+06	3.87264e+06	2.43829e+06	3.52099e+06	3.65259e+06	5.28192e+06	3.88077e+06	5.51063e+06	5302039	2.30162e+06	4125742	4.53809e+06	3.1339e+06	5293385	3.58247e+06	6.17135e+06	4662935	3.41439e+06	3.36678e+06	2.06277e+06	5.60932e+06	4504400	4.93874e+06	3203052	4.29594e+06	4.00656e+06	4162902	6399439	3399114	1696358	4086320	2714288	4723014	4.05881e+06	3.88404e+06	2929457	4.5437e+06	18020494	5680994	9204601	15035403	12204768	7.3375e+06	4.44812e+06	7.91506e+06
LRG1	32718.1	22900.6	9734.3	13090.5	23621	24528.6	35789.2	21569.8	29059.7	28469.7	13875.6	18822.9	17260.9	19686.7	6819.44	50847.1	22448.3	67765.6	11394.3	0	82748.1	73535.6	0	13078	71819.4	105196	106642	13267.4	25893.2	3546.98	112032	0	48324.8	11618.9	6406.79	56102.7	6233.04	52164.1	0	9667.31	16798	0	29429.5	27481.3	33664.7	14010.6	39799	16114.4	33127.1
FN1	1.83662e+06	1.48036e+06	2.81413e+06	8954447	5200985	1.05917e+06	1.9233e+06	4.29782e+06	2553137	1.189e+06	6.74589e+06	3.10096e+06	2.65599e+06	1.06938e+06	1.89504e+06	1.178e+06	1.27245e+06	5.03467e+06	1236234	4.87376e+06	3.29148e+06	6.88056e+06	3636643	1.86511e+06	3088195	2.14908e+06	2.20826e+06	1.37395e+06	3880832	7264980	2983459	13132823	9772977	1.0462e+06	4.00108e+06	2.41525e+06	4952393	3.14036e+06	5.30282e+06	4.10148e+06	8667819	1.27499e+06	1.11417e+06	684589	1.06091e+06	836928	973411	896050	681548
RBP4	66330.2	60381.5	47371.9	34835.1	80437.2	42988.4	59539.7	69942.4	104500	49737.8	51294.7	37156.3	34212	46015.4	55213.3	60960.3	39933.4	95123.6	33370	27960.1	71798.9	75284.6	37197.2	33478.1	120467	94386.9	84984.2	59370.6	57604.5	58859	91794.2	35394.5	39855.3	40312	101895	22511.7	71713.9	48963.5	74135.2	40736	48399.3	66057.6	171429	64673.6	127476	74531	101615	76167.5	89649.1
AMBP	331094	353673	366041	355499	522025	325287	408205	315570	349561	352704	310380	309425	230721	357003	434164	371386	281793	346514	272886	309947	463861	227198	248822	337985	327073	252685	271249	285634	325788	323101	321480	245717	278982	240316	504877	234570	366392	343601	382813	277171	321886	477429	802675	662926	446936	587254	606855	561837	484435
ORM1	64766.1	63772.7	32817	62306.7	61112.7	82967.1	105890	48070.1	142659	76271	51417.8	69186.1	40525.1	78651	21159	133170	82692.9	230119	40619.2	56205.6	197150	197217	35659.5	57377.9	149787	205701	184108	54339.2	64464.6	26496.4	367186	34080	206047	86588.8	39954.9	113861	51305.8	139818	37974.1	42298.8	47378.4	22420.2	70448.9	169653	80717.2	26876.4	89776.2	57325.4	53710.3
AHSG	346416	491378	430992	620056	886649	505058	335348	289698	459625	530568	561679	468716	512015	384061	831453	484575	418812	534046	355797	468854	830841	488835	331822	316872	466530	726939	731996	433457	604151	593380	429404	330595	648255	412851	614316	385471	606492	425672	516284	458082	697350	633281	1054215	640058	733932	862521	718348	564007	1.04611e+06
TTR	275589	366298	473724	456359	658489	267126	498235	419899	662515	465541	297922	283116	327046	319664	304679	443155	439697	435739	332748	251164	240097	507352	334867	293707	417464	373399	377633	301773	448195	439844	330563	296721	288164	359184	529260	254199	319267	301498	268130	344291	331510	186284	267859	166402	159833	126774	184780	250978	183318
ALB	3.72397e+06	3.918e+06	2865941	5.02057e+06	9369566	2.48593e+06	5.42688e+06	3.05339e+06	9506483	4621877	3396572	4555563	4.07105e+06	2.22914e+06	4200705	7.77775e+06	3795457	16023490	2.80676e+06	3.9669e+06	8.19383e+06	7831132	3.08243e+06	3.62904e+06	8270326	8.23889e+06	8.21848e+06	4.00079e+06	5.45084e+06	3.65129e+06	8.04546e+06	2.3763e+06	7.34397e+06	2.21328e+06	4.40413e+06	3.06944e+06	3.52701e+06	4222600	2993442	4.57214e+06	5.12029e+06	7.75564e+06	8.04414e+06	6427749	10828063	6985711	13804428	6.78543e+06	8608822
GC	122742	110051	72528	120318	154739	113463	141964	96400.8	200805	167907	114508	113629	124113	92436.7	145122	269140	129657	412906	96103.7	100634	189904	256128	91275.8	93480.7	224564	256934	278825	102329	109314	103331	209086	88518.2	192902	83633.5	133077	125434	108023	125760	112371	95724.2	122028	193312	239181	235865	261517	258108	347040	213424	279226
PPBP	11118187	9109035	12121215	8330837	15720913	15204008	8689748	15346489	22739094	13126807	21030586	20574966	18054440	21611408	18253004	17686690	14837493	14097752	15769924	16606120	11629820	14836414	25605096	11119347	11923387	8974320	10482656	10663119	5753136	13737720	22469292	20819982	16081636	19660008	12474672	13744169	13530460	8500299	14409422	16566821	15786981	53943448	46916000	26354644	13884020	9377691	10158916	10198440	11824441
PF4	6.6324e+06	10076528	17131550	2.96848e+06	7.58026e+06	14066338	15194666	28724700	25690576	3352579	30957694	19760666	6800030	18622252	19799412	21240654	7.14892e+06	13566370	22135836	17977146	8588275	20279610	18107760	5487845	11762112	2.80063e+06	3004212	9542782	533839	13405711	21773818	16856610	20522206	16609983	14995099	13234218	12568177	6697179	7115579	19552578	10058083	33685020	31844822	33502716	28223440	25631720	34513872	57400440	23459538
TFRC	0	0	0	0	0	0	2688.66	0	0	0	0	0	0	530.361	0	4190.8	0	0	0	0	0	2715.64	2864.05	0	0	0	0	0	0	0	2715.07	0	832.121	0	0	2800.21	299.042	2040.6	0	26080.6	4761.33	0	0	0	0	0	6306.84	0	0
TF	411786	428527	178928	478533	616545	200072	651810	284695	766104	413088	296251	338407	439823	252775	266372	803599	415871	2.51386e+06	302951	346790	492649	791720	171089	362600	594748	1.01643e+06	1.0343e+06	396177	303779	331507	1.12218e+06	209531	637025	217550	355082	256290	211290	160645	243104	487303	542978	423926	524313	708976	1220821	778163	1.36312e+06	915008	682595
LTF	774831	674182	298157	591458	308695	3954108	1.12285e+06	855772	1.31886e+06	462861	545170	472879	450905	2.67702e+06	1433772	470255	898187	1.2205e+06	2.9562e+06	515966	835619	946074	170454	672327	597346	272871	281449	666605	218813	210187	1.32607e+06	352462	357502	2.77878e+06	1.07171e+06	2.66679e+06	295741	859700	568994	518496	780295	6.34376e+06	4195095	4.73962e+06	3.52814e+06	3.44228e+06	4214816	3227980	2.91398e+06
HPX	65690.5	69261.4	49302.9	63228	112648	55947.8	87086.5	41353.8	172200	62499.2	47581.4	63628.5	50809.3	44590.6	38806.9	181031	71350.8	384883	34933.6	52943.7	160482	228680	33022.5	54873.1	179008	191216	183149	63852.3	57092.9	51015.4	222591	30316.2	151144	40306.7	50257.4	59461.6	35491.4	75895.2	46857.7	54560.3	64372.7	56065.5	101052	101340	201547	114591	281733	109385	129856
FTL	0	0	3847.54	0	0	0	0	0	0	0	0	0	0	0	4949.62	0	0	0	0	3364.4	0	0	0	5747.3	5495.01	0	0	0	0	0	0	0	0	0	0	0	0	11295.6	0	0	0	0	0	0	0	0	0	1066.42	0
ANG	1.13994e+06	1.4111e+06	1.35185e+06	1.38056e+06	1.91735e+06	1516251	1.7472e+06	1.43969e+06	1.92329e+06	1.65843e+06	1.30233e+06	1.07202e+06	793447	1.8694e+06	1.66432e+06	2.13689e+06	1.93864e+06	1306714	1.81431e+06	938551	532943	1.1835e+06	1.20624e+06	1.02417e+06	1.60724e+06	1.49797e+06	1.47282e+06	1.50694e+06	1482045	1.34938e+06	1.63718e+06	965868	1.6573e+06	2.25775e+06	1465638	1.62032e+06	1.30298e+06	1.33607e+06	1390657	1.25868e+06	850618	1650714	2.81469e+06	1.39977e+06	2.57809e+06	4.02065e+06	2.20549e+06	3.10985e+06	3.01525e+06
F11	5.60717e+06	4678748	7.39793e+06	5311893	5.42759e+06	3.68273e+06	4013051	5283344	5522508	5972812	6.01211e+06	3007994	1786197	4.44641e+06	5.68699e+06	7987396	7.25538e+06	3.51525e+06	4.79048e+06	3.71185e+06	1.90592e+06	5.06843e+06	7.59933e+06	5.32023e+06	5600735	4466084	4488199	4.74553e+06	3.60736e+06	4.59061e+06	4968617	4.06837e+06	6.18703e+06	3939428	6.08021e+06	3.8006e+06	4.63338e+06	4.13178e+06	5.46653e+06	4178614	3.07719e+06	5.85401e+06	7407698	5473473	6.21939e+06	5956217	5.4202e+06	6.3452e+06	4097506
KLKB1	12408345	15365441	17076086	15243606	10272683	10492989	11522354	13277940	14722478	14229127	16077919	7.68817e+06	9925434	12364843	12353450	24123518	18840938	9178452	11714618	10567364	6831936	10547107	12201941	11678594	15379779	11563176	12453583	14712994	9108330	13687980	10510182	8842072	14429280	12109867	15240290	6201139	14352830	7.81911e+06	14284541	10460670	6557404	11865241	20157052	25820890	17519884	31369606	9428867	9042181	19364166
MMP1	11832.1	17263.9	35323.8	11961.3	11427.1	45448.1	37603.3	78252.4	15828.1	11120.7	26096.6	18383	61967.6	115159	15175	24553.9	62250.7	54544.8	8157.88	18772.3	17122.9	10980.7	22584.5	11991.7	22427.9	20414.7	20777.1	14649	11514.5	16862.4	31986.9	14655.6	40051.4	106468	18993.5	52699.2	54668.1	40865.8	15868.6	22958	19303.2	25802.6	29803.2	26778.5	0	33129.3	10685.5	46144.6	32515.9
SLPI	29440.4	37798.7	30112.1	23632.4	31287.7	17668.2	32327.1	36608.5	32746.1	32119.6	26932.2	22314.2	21546.1	54214.6	25549.4	39806.5	27613.8	25529.7	40338.9	27141.7	23675.6	28053.3	31289.8	42561.2	32592.6	32731.3	30605	49720.9	33283.6	23312.7	40297.1	24954.8	33179.3	68071.1	58996.4	48959.9	18810	33751.4	27813.3	26879.5	27731.3	15892.6	47167.9	34711.5	64987.5	69616.1	92909.9	91807.2	54823.9
C4BPA	519946	656365	552116	1.15112e+06	811394	433889	510195	563601	406837	740246	940764	711600	493614	532342	386384	582693	952235	647829	363559	811055	1511997	587655	1.39285e+06	540450	424129	904033	908804	628903	2.15985e+06	1.02105e+06	781684	835198	665972	506891	295086	1.19944e+06	1.83151e+06	1.23601e+06	1.29781e+06	732156	1.22022e+06	114995	630166	250913	220967	225736	187237	227904	296203
VTN	128242696	158726720	141376208	123769712	143198064	138171408	128920744	135855296	146123104	152586240	152365552	111798720	92611352	143390128	127776920	172009920	148371024	115510752	135082320	154668704	98500728	132296456	148813888	124607832	115855624	110066120	104133936	161823728	100274760	134229952	108272592	123598744	128110384	129279032	151707744	114646120	135300304	116225848	104725792	133341688	134928656	225660816	195602400	217689760	230434816	245250192	219197040	233085264	197819744
CAT	0	0	0	0	0	0	0	1794.33	0	0	0	7811.64	0	0	4063.61	0	0	0	6103.03	0	0	0	0	10922.3	0	0	0	13707.5	0	6535.79	0	5551.64	0	0	0	0	0	0	0	5080.89	0	20569.2	10357.5	11052	14284.7	0	6568.73	9172.74	8882.46
GBA	0	0	0	0	0	2138.12	9490.62	0	0	0	0	4035.65	0	0	0	0	0	0	0	8895.34	0	10685.9	0	0	0	0	0	0	0	30894	0	0	0	0	14595.1	0	0	0	6055.7	0	0	0	0	0	0	0	0	0	0
PROC	15897.3	12301.1	17842.8	21598	29123.2	11644.7	10235.3	16239.7	13768.3	19367.7	20309.5	16489.8	15155.8	16261.3	13293.4	22053.7	12796.5	15845.3	9903.69	12793.3	18204.3	28915.9	13890.7	21636.4	22687.7	20811.9	22376	15274.3	15395.1	30862.6	18042.5	20609.6	18784.9	20154.7	25066.8	17283.1	25708.2	12150.5	23540.4	15309.3	13478.7	24777	27261.8	25437.3	27490.3	46453.4	34062.1	39706.5	31526.3
ALDOA	15142.5	14232.3	8757.48	0	0	19151.7	13152.3	7280.77	6601.39	0	0	38328.1	14513.2	4221.12	13602.3	0	14749.2	7831.63	9664.29	10729.5	5521.93	5027.21	0	10741.4	6798.21	0	0	8315.36	0	8277.06	9156.66	6095.39	0	5290.19	0	7659.23	9796.59	4561.47	6435.36	6072.32	4624.19	27132.6	19278.8	35286.1	36553.3	25297.4	18623.9	63237.3	22885
CSTB	0	0	0	0	0	0	0	0	0	0	0	0	0	0	0	0	0	0	0	0	0	0	0	0	0	0	0	0	0	0	0	0	0	0	0	0	0	0	0	0	0	0	0	0	0	0	0	0	0
ANXA1	0	0	0	8034.68	0	14710.5	3653.05	7873.19	0	0	0	18361.2	0	3535.42	3951.93	1484.13	0	7136.21	16147.1	0	2941.4	6196.32	0	1410.82	4172.15	1498.98	1692.74	2059.01	0	386.735	3564.84	2355.34	0	5731.49	1940.55	7664.94	2279.18	4357.27	5037.9	7757.6	14528.9	38005	9722.58	22654.5	28893	35824.2	26676.4	9368.39	12516.8
PDGFA	142895	134440	149895	54710	138710	165410	133433	286588	153672	0	363959	185257	147174	303070	123734	252608	168573	0	158961	125613	139670	145836	148581	144766	82268.5	86817.1	65833.2	132814	40012.5	132858	186774	192433	165245	235855	147831	179274	159136	72453.8	219440	248476	85894.4	449146	585399	397357	386727	248293	353126	578520	119642
APOB	19354246	12522968	15025396	15166311	15606582	12024527	13974694	12894016	17381820	11768340	7943720	13336267	21362984	15872200	7.49828e+06	13267210	11193755	9793526	13041121	17239148	13481504	19694268	17707252	19404086	11770575	11315051	11555203	12650651	18122450	15196116	8858611	18795742	19650420	15477169	14666778	17401096	18125308	10388257	10063022	14686434	12638328	9011570	3.56783e+06	10126638	7813823	10354004	14381961	15286676	6.5038e+06
PRNP	88216.4	116299	56922.4	86951	60108.3	102380	108383	115182	0	76915.5	86374.9	78795.4	101375	107840	106980	52336.8	74731.7	78819	90697	77379.3	128361	49336.7	75322.4	80845.6	130305	89934.1	90974.2	119243	84853.7	49250.9	103140	63524.4	54422.5	91648	159286	102549	53283.2	108016	96587	88996.3	50255	49749.1	70701.6	18639.8	24111.6	28871.1	22010.7	27557	35261.7
SOD2	0	0	0	0	0	15344.3	0	0	0	0	0	30402.8	0	0	10364	0	0	0	0	0	0	0	0	0	0	0	0	0	0	0	0	0	0	0	0	0	0	0	0	7533.3	0	14874.8	0	0	0	0	0	0	0
LCAT	63427.4	41492.9	60595.9	75682.4	104709	24397.6	63206.3	52322.3	46029.2	67681.7	52457.4	63031.1	67549.2	37413.5	60527.7	75765.4	38902.8	56587	36236.1	91527.6	41355	71314.2	51527.4	60049.5	58442.2	39903.9	45036.4	30918.8	64841.6	70938.2	39690.4	45133.3	66820.8	29648.6	63331.1	36193	73908.9	32364.2	74728.5	24554.9	39850.1	82185	129245	30633.1	37072.9	24549.3	25759	30169.5	20924.1
HRG	128850544	115127568	94541032	99331640	102134880	77624216	133207472	97318400	77949640	136693584	123363568	68800200	97328480	101834120	101616240	122372552	112714160	86100128	87362976	113530936	38280876	95635200	97863040	121427432	106475600	113635168	110000032	113649864	76832912	120639496	48884640	65162060	71243880	93801128	92010752	56714760	66413780	77939784	53850648	162612704	100628816	124022920	130295512	84533288	177443168	152739872	166326032	260382848	110802592
IGLV7-43	0	111570	192560	319822	168554	185799	332329	206448	338351	75834.9	243868	128929	201607	195275	125621	161911	99785.9	597486	0	65844.7	1.94552e+06	277223	94656.3	97129.4	393564	175138	188938	109470	173998	560870	55360.2	137055	78075.2	159448	202208	224553	184610	372282	225871	382139	300186	140565	255207	257982	0	153020	276596	534087	296341
A1BG	165613	132625	109922	118345	201893	88500.3	141485	115553	169211	105298	124479	75169.5	83347.4	123293	98338.9	305833	128903	361988	106953	98376	194702	311709	90472.3	171262	271228	304091	304372	140373	112468	124369	297419	109157	228293	111409	111677	113803	87883.7	125745	118622	126502	118481	134327	230617	290355	231456	311724	399898	230717	284997
KRT6B	536724	235981	70969.5	150099	60962.6	81760.5	9825.82	98104	102702	243499	107283	132672	78868.9	337214	71843.2	133664	352826	124698	266670	177364	284470	66431.5	64874.2	457094	73894.5	344916	304794	277970	207055	147533	116758	674888	186918	343672	98105.8	65280.6	86525.5	67682.9	72799	70245.9	177619	257555	217804	113799	0	352927	221106	147018	76481.6
KRT1	568156	248229	53303	142139	41612.7	114963	21495.9	130722	77472.9	272012	168472	171131	79686.9	351619	67562.2	243540	268302	137337	345866	245237	179140	82519.1	48069.1	487891	73305.6	199943	198161	186661	127120	129228	129336	593659	166571	323712	76827.6	46903.2	86852.6	50833.7	74272.2	45704.1	143542	382440	412309	273505	744046	1203669	808519	391330	513162
VWF	88798.5	89925.1	35285.5	99432.6	94640.4	55462.6	129079	95293.4	33103.7	71226.1	74841.1	128288	90971	76024.1	44373.8	276857	64949.9	203822	37222.5	79470.8	229320	82670.9	126649	80349.8	117625	189271	204554	79529.3	162380	162790	129966	248645	148760	60849.4	104735	71875.5	113920	256078	128090	49869.2	182608	189433	129209	66301.7	123836	83243	145389	39457.9	101697
SHBG	241734	129983	58403.8	162541	209653	124650	136631	244573	93698.6	115833	144733	63766.2	229853	42238.1	92482.5	64303.8	87637.6	206463	34177.2	124641	684014	82993.9	300823	253760	237334	280116	303186	136776	126273	238544	91051.8	157108	112245	32756.9	72594.5	92167.9	261566	183735	55465.8	84249.8	378110	117044	58018.4	121549	48626.1	70686.4	56390.1	9076.01	49821.2
GAPDH	248241	358260	149803	331003	168870	699189	357325	235487	288772	197172	175281	473649	410265	737649	417324	334191	300383	345229	681711	273567	130818	252518	159309	181163	203038	270601	320799	314552	300601	176299	172654	150822	160788	719017	253261	322218	250014	283631	364164	230627	208162	498186	850893	578333	414116	484577	526407	894120	631664
ASL	0	0	0	0	0	640.35	0	0	3282.64	0	0	0	0	0	0	0	0	0	0	0	0	0	0	0	0	0	0	0	0	0	0	0	0	0	0	0	0	0	0	0	0	11697.6	0	0	0	0	0	0	0
IGKV1-16	0	39480.3	91386.8	82687.9	113546	40486.5	51247.6	93857	18328.1	41627.9	0	29803.5	31118.3	0	41059.1	31602.1	132651	96408.7	0	0	46662.5	156185	127825	0	145833	66139.9	55936.1	622660	75962.2	0	0	33824.1	64145.9	0	0	32519.1	0	504600	16243.7	83697.1	0	0	0	0	0	0	83517.4	104511	48398.1
IGKV3-11	2.05032e+06	3360209	1.23041e+06	2.09737e+06	5475434	1795680	1.09742e+06	1.42841e+06	2.5097e+06	1768130	1491721	1.17833e+06	4949016	1.51475e+06	1.98152e+06	1.95225e+06	641807	3.2872e+06	1.12267e+06	1.45871e+06	24935144	2.53527e+06	3.42309e+06	1.43464e+06	1.70574e+06	4939050	4.33032e+06	2730309	1.3423e+06	467652	985781	1484126	4.50396e+06	1.81817e+06	1.6069e+06	8142544	1.70972e+06	5.59553e+06	2.0998e+06	2004814	1.18495e+06	2499189	2.08572e+06	1.89692e+06	2.42962e+06	1.27206e+06	3.04712e+06	1.66852e+06	2107011
HLA-A	101796	31734.6	78570.7	44378	0	37187.6	226679	104832	0	45882.8	93886.4	211056	69734.9	144753	81669.1	27217.9	0	42246.3	80456.4	258224	23277	24368	0	73549.3	0	0	0	0	160435	19106	110903	42135.7	87321	121111	35395	0	20566.9	63754.2	0	107739	47978.6	98742.9	52850.6	89435.6	22667.3	52487	40494.3	111027	66870.6
CAPNS1	37909.6	49738.4	28160.3	32839	18046.7	40030.5	40023.4	37649.9	29154.4	27138.1	36638.5	29227.9	40900.1	39994.3	42823.6	40501.3	34768	42116.2	54119.8	33033	36103.3	27506.2	28430.5	52858.4	25960.4	21566.8	25489.2	49089.9	83067.8	34873	27716.1	32718.1	44573.5	38324.2	57222.9	91767.7	51040	41662.8	57885.9	31955.3	26975.2	31600.7	39134.5	42441.5	40262.4	58280.8	25697.4	41573.4	73220
HSPB1	0	0	0	0	0	0	0	0	0	0	0	19895	0	0	0	0	42142.9	0	0	0	0	0	0	0	0	0	0	0	0	0	0	0	0	0	0	0	0	0	0	0	0	0	0	0	0	0	12913.6	0	0
CYBB	0	0	0	0	0	0	0	0	0	0	0	0	0	0	0	0	0	0	5714.92	0	0	0	0	0	0	0	0	0	0	0	0	0	0	922.448	0	0	0	0	0	0	0	0	0	0	0	14262.1	0	0	9157.47
RPN2	0	0	0	0	0	0	0	0	0	0	0	0	0	0	0	0	0	0	0	0	0	0	0	0	0	0	0	0	0	0	0	0	0	0	0	0	0	0	0	0	0	0	0	0	0	0	0	0	0
GNAI2	14703	0	10494.1	0	0	25711.1	17888.8	12852.4	12000.8	16714.5	11484	24165.2	13309.1	11360.7	17389.4	2426.47	0	14862.4	22124.1	9764.3	3289.31	0	0	10898.4	0	0	0	10421.5	0	0	0	0	0	10900.1	0	0	0	0	10427.8	0	13778	40722.4	27159.4	38692.5	19365.9	23767.6	25036.3	47765.9	26633.2
IGF1	260970	408730	981804	660249	924996	326364	425348	624998	1.0708e+06	1.28816e+06	696002	594045	462735	905094	650137	706581	819869	377248	897662	557478	176407	688878	245599	239172	275428	398426	377950	235568	412789	583898	262341	303857	151488	811157	565465	870115	479843	194129	470837	778488	449059	411418	528156	768010	592571	695930	290487	305396	687104
ALDOB	0	0	0	0	0	0	12661.1	4674.01	0	0	0	898.583	0	0	1484.84	0	0	0	3914.39	0	0	1588.71	4178.98	3776.01	0	0	0	0	0	15882.9	0	0	0	0	5513.21	0	0	0	0	0	0	0	0	0	0	0	2233.86	0	4961.73
APP	37322.5	40671.5	49301.3	34546.7	50779.9	54571.7	36198.2	56373.7	67009.6	39088	83577.1	62120.5	69400.5	54790.3	55222.3	46512.2	44861.9	39493.4	36719.1	45229.7	59912.5	43684.3	72404.9	30891.2	48937.3	16899.8	17562	38585.3	18349.4	71040.6	90884.5	55018.7	37314.9	57480.9	40465.4	56221.9	56563.8	52219.1	70192.6	68167.7	48508.2	154943	78764.1	139348	84613.8	89327.3	118005	182648	48834.4
APOD	4993260	2.80175e+06	5.37055e+06	7145893	8477947	2.61751e+06	4.39594e+06	4546532	4.09327e+06	9725420	3516047	6308857	7409106	3996070	5199101	6763149	3758445	5.64338e+06	4.76208e+06	14548190	7050475	8367794	5.58882e+06	4.60231e+06	4.09545e+06	4.946e+06	5.28726e+06	2.68162e+06	8269598	7105439	2.34922e+06	6.76564e+06	5707499	3838007	7.18157e+06	3.83512e+06	4.7925e+06	4.33988e+06	4745660	5075563	4267260	1.98594e+06	1.13024e+06	2.21389e+06	2418268	2955976	2.62007e+06	2.35049e+06	1783658
ITGB3	51832	39902.6	47357	0	11501.9	56291.9	46784.8	34931.1	28164.4	32708.4	48291.9	127597	51220.4	15135.7	57536.7	7240.37	26761	33878.5	35569.8	50750.6	14839.8	9346.18	11901.2	39499.6	18013.9	0	1036.7	27004.3	0	6693.48	30139.3	24937	11410.7	17511.7	18017.3	9758.67	22571.2	13767.6	28956.7	29858.5	21832.7	144031	82369.1	110139	53400	53293.2	36206.1	110706	50035
ITGB2	19315.1	0	0	11642.1	9064.36	13170.3	11249.7	11293.3	0	0	0	11898	0	8722.65	8247.14	0	0	0	25722.1	14977.6	13303.2	17947.9	0	9335.78	11251.8	0	0	9083.16	0	7799.37	8729.14	0	7356.83	9432.76	0	7826.16	0	4324.24	15619.4	21349	17572.4	25070	0	30956.7	0	29002.8	49500	0	17892
S100A8	227769	245094	160579	1.45761e+06	467307	593804	350764	459496	461100	353072	277810	274222	216313	355946	228084	204816	184590	854310	922626	270609	186643	783629	226430	201070	373927	238236	228092	243893	1.57149e+06	245291	151697	334116	254424	354773	133614	579063	261533	157508	501582	578539	1.31794e+06	200802	76405.4	283427	201238	229750	297230	333706	167423
SERPINE1	106982	125859	176820	97104.1	134407	187105	104179	203622	179512	104296	173330	168236	142625	179185	124206	151351	94329.4	91029.6	161255	164103	114097	205059	141479	102610	129536	96405.6	102842	134228	67435.9	141425	214304	188477	173655	172375	139358	179438	169684	126245	216109	178706	148315	54124.6	68318.4	137857	74942.8	96336.8	114220	86319.1	88025.5
SLC25A5	0	0	0	0	0	0	0	0	0	0	0	48908.4	0	0	0	0	0	0	0	0	5149.16	0	0	0	0	0	0	0	0	0	10583.2	0	0	0	0	0	0	0	0	0	0	90953.6	31834.2	0	0	0	0	0	41398.4
SERPINA5	7.31271e+06	9926351	8410470	6.79688e+06	8238406	3.35371e+06	7.18988e+06	6.30919e+06	9636832	7.18607e+06	5331560	4.59943e+06	5.92058e+06	4880854	6766356	7958550	6425419	5.9109e+06	8546867	6.64667e+06	4557395	7530574	8.28044e+06	7559112	9986530	5777567	6357582	10502307	4618030	6181385	5.84567e+06	5.20552e+06	4356840	5.03526e+06	11206284	1.66229e+06	7.4248e+06	4510986	8747809	9621353	7294903	841918	1.08835e+06	1.62903e+06	941727	803343	568567	657899	5042706
SERPING1	24950172	34226372	29992272	17319014	24104908	22703752	26957290	33149706	31570106	21473330	19251798	13505739	18208712	20280580	16270359	22545338	17816708	11417895	27527716	23654434	15258513	20551362	22908920	25171214	21771268	26766924	27075544	36146072	25720762	19079766	8.15632e+06	16630781	19863882	19878092	19260356	14683844	15269160	15705223	18455672	19798540	13343645	3.05121e+06	7.61014e+06	10416423	12840414	11997643	6263488	9930078	11874581
CFI	242719	243626	258056	378875	278253	199779	205232	268380	244331	523912	355782	407900	341017	170811	240635	333157	248085	313722	152353	450057	500926	257289	281810	236277	429239	498152	512849	249709	478490	406143	209782	307881	219362	155016	247984	313098	464673	403100	409446	236177	328720	239658	233812	462573	305682	274583	200813	116087	359598
F13B	33720.1	34128.3	15248.8	38375.2	34811.6	27845.9	17090.8	19899.2	25936.8	40924.1	20281	34706.8	19259.3	22423.8	30354.5	37340.2	24951.8	28194.7	17152.9	24070.8	17693.5	27447.1	20324.5	19495.9	28988.9	21341	30612.5	27197.5	21090.2	20812.5	21968.1	31902	21848.1	27664.6	25813.9	25931.7	23724.3	18069	29919.3	23216.6	22003.8	43067.7	39444.4	47209.2	61317.6	94883	60644	55323.7	45752.4
MPO	192830	165386	73914.1	131557	70987.2	562008	291059	314108	250662	153273	175305	123751	84165.3	375278	311130	140380	249807	375538	1155330	147820	178993	247477	58465.2	164593	219547	54638.5	51608.3	154777	59391.8	62255.1	232597	106532	138269	412849	283078	491423	123354	336572	92489.4	186202	181604	1.93555e+06	411813	886470	855828	891916	667537	492217	657462
EIF2S1	0	0	0	0	0	0	6483.5	0	0	0	0	0	0	0	0	0	0	0	8983.74	0	0	6362.57	0	0	0	0	0	0	0	0	0	0	0	6741.74	0	0	0	0	0	0	7321.53	9619.64	0	0	0	0	0	0	0
ICAM1	14042.5	12838	0	9601.65	10380.4	6844.46	0	9752.12	0	7984.28	2447.86	0	10534.2	18274.1	8339.38	9359.16	0	8148.31	10428.7	0	0	10987.9	12657.6	14209.5	11410.9	0	0	8425.53	0	0	4923.8	10680.3	7033.98	11584.4	6414.29	0	7009.05	5917.86	9859.59	11326	16863.6	4142.13	0	12489.5	0	10519.8	17048.9	7531.88	11559.6
CLEC3B	14753695	18876806	14508332	14659681	18905028	10980459	13274789	14687924	16026002	8933758	13942296	11122748	12545455	10148759	20516218	20013124	17852400	13078891	18180188	15787829	12269566	13061127	14233650	14106159	15625273	13940956	14344904	16199516	11672630	15420731	9061636	11826172	14986716	10091323	18615326	7.87584e+06	12348958	12351772	11436726	14818063	9895048	33089300	25083618	31045078	27425540	31323916	34642640	34272240	26177700
SERPINA7	26770.8	37674	27781	22697.8	40864.2	18975.2	37026	22267	36721.7	31472.9	34069.3	23545.5	23116.7	19178.1	28447.7	43395.6	35991.2	34622.6	35128.1	29197.5	34324.3	35087.5	30425.7	46662.4	35410.5	35364	33621.2	39858.7	34842.6	40540	25420.6	28445.8	29960.2	25283.3	37762.5	23241.9	24109.7	29081.6	26329.3	33346.3	28417.9	15311.3	11515.4	44740.7	16062.8	37348.2	44976.8	21804.6	57352.5
SERPIND1	3.04437e+06	2445806	2.62112e+06	6.30271e+06	12182911	1677969	2.38389e+06	4670371	2748795	3944948	2.60588e+06	1.42104e+06	5775621	3.1921e+06	1.83545e+06	4197389	4.44969e+06	1.89265e+06	1.96691e+06	2.26913e+06	2.07277e+06	3.23806e+06	3.81181e+06	3.24901e+06	2.70469e+06	11795378	12004127	2.71222e+06	4.32879e+06	5.86832e+06	1.50973e+06	2.36514e+06	3.12226e+06	3506939	2.06657e+06	1.54996e+06	3.52475e+06	2.0577e+06	9014492	2.28497e+06	2406540	1.27479e+06	2098898	1.93864e+06	1597947	2.4732e+06	1.6931e+06	2.45186e+06	1714477
ITGB1	11301.5	19903.1	0	0	0	10329.9	12765.1	6673.14	0	7631.27	0	24460.9	10543.8	7131.95	16516.1	0	7173.31	8251.63	8646.54	11280.5	10530.9	5761.11	0	9976.21	7457.34	0	0	7703.05	0	12568.4	7739.69	4903.52	0	0	0	0	8452.31	0	12891.6	0	0	30639.6	18838.6	29511.6	19945.8	17173.5	14126.1	22536.9	20387.1
PRKCB	0	0	0	0	0	3245.78	0	0	0	0	0	12865.6	0	0	0	0	0	0	0	0	0	0	0	0	0	0	0	0	0	0	0	0	0	0	0	0	0	0	0	0	0	16987.1	0	14642.4	6062.64	9946.3	5674.3	17214.8	12182
MYL1	0	0	0	0	0	23121.5	0	0	0	0	0	0	0	15982.7	0	0	0	0	12912.3	0	0	0	0	0	6696.11	0	0	7759.66	0	0	0	0	21284.6	35428.4	0	0	0	0	0	0	0	0	26748	0	0	17843.9	33063.8	0	13077
BCHE	17230.8	0	15360.1	17333.8	7759.69	1819.61	12161.2	0	0	6536.21	9736.74	46990.7	0	0	9204.1	19547.7	0	13309.4	0	8717.07	10201.8	26174.7	7674.52	26723.8	23475.8	9579.33	13883	10521.2	0	9733.57	31434.2	0	12377.4	0	15818.4	0	7798	0	23284.6	0	17777.8	23220.7	21177.2	0	0	0	38475.8	0	847.409
IGKV2-30	23666	0	0	22397.7	111395	19125.8	66044.6	35405.8	63143.7	22527.8	38083.2	29807.6	0	12823.2	7458.12	0	0	42849.8	8524.75	33353.7	80049.1	73335.7	46043.9	14735.5	31826.7	30230	0	0	14555.5	13639.2	10118.9	44932.4	22845.6	7147.59	8646.7	31024.2	0	27496.4	15883.7	0	63212.6	44745.2	27792.1	0	61410.6	33285.8	0	0	0
IGKV4-1	1138310	864007	796045	1.61719e+06	1636070	694592	1.25276e+06	1.68511e+06	923784	1.30282e+06	1.23647e+06	955612	1.76333e+06	972397	1.02659e+06	826779	593045	1597391	784908	693864	1.9896e+06	1.04152e+06	1.11182e+06	707793	1.47713e+06	1.69469e+06	1.73727e+06	958138	946641	604850	1.72242e+06	680226	573042	769217	633000	1.36705e+06	334026	2476622	1.19578e+06	1.25671e+06	759598	591655	796230	1.00292e+06	1.42906e+06	557704	1.52716e+06	3.2078e+06	1.14998e+06
IGHV4-34	322129	693751	650524	1.71403e+06	1.13218e+06	563832	241772	466869	802756	1.04777e+06	925292	465053	717219	1.33004e+06	711368	676919	495571	573829	681327	414644	2099835	854070	898834	252130	510665	830281	823186	786487	958072	498724	517746	366941	270918	1483478	421830	1.09108e+06	311008	3.44856e+06	903106	1.32929e+06	1.0183e+06	381814	705515	308911	348513	163160	429499	412282	421007
GSN	17256496	20212826	21294992	24118776	29800784	21250420	15929844	18487230	20184034	21852270	19610842	18080316	22448272	8688899	31811736	20521758	16506601	20657426	17041342	21828666	50738188	15770941	23944640	17227314	36205976	29388412	30730146	21001058	31225018	23327680	16692353	26659020	16247360	8820519	30883088	14857238	21574550	22861924	21990266	22218516	19550786	17901804	16271206	15434180	17974436	16626605	9125226	8132758	13156050
ATP5F1B	18753.5	0	0	0	0	13091.7	5142.71	0	0	0	0	29796.9	5808.02	0	14709.6	0	6409.88	0	12868.5	8814.71	0	0	0	10742.8	0	0	0	0	0	0	0	3943.02	0	7192.18	0	2171.14	0	0	5670.27	0	0	54829.4	25378.5	13185	0	16832	24393	16767.8	0
C2	1.09742e+06	1.0246e+06	1222003	1.93155e+06	1.90044e+06	1.28463e+06	1.09306e+06	1.1929e+06	1.03321e+06	1.75472e+06	1.54431e+06	1785052	1.59704e+06	900224	880257	1.20584e+06	1.09848e+06	1.33687e+06	763944	1.42853e+06	1.88637e+06	1.07383e+06	1.71412e+06	1.14086e+06	1.62467e+06	1.99698e+06	1.98259e+06	900780	2.54392e+06	1.66671e+06	1.83506e+06	1.68849e+06	1.45208e+06	998876	1087269	1.39465e+06	1.89323e+06	955784	1.49388e+06	971087	1.9696e+06	1.30562e+06	1.18485e+06	1.9833e+06	1.85418e+06	1.96344e+06	997820	512572	2.16713e+06
S100A9	38519.2	60472.1	38644.1	452083	107659	129905	89661.7	107477	102397	108746	48666.9	53609.1	60016.1	75791.7	52068.2	52786.8	40746.6	203363	216304	63631.4	54745.4	204005	67030.8	41264.3	92032.3	73694.1	72412.4	70395.6	556533	58516	36705.7	60632.9	62425.1	81552.8	34526.2	156589	72531.3	52793.2	137122	183179	374645	73234.7	32524.4	106389	93276.2	123795	152354	179305	64500.2
APOA4	219919	353528	168901	319804	295955	121198	199922	176964	101190	497659	256199	417545	366826	99140.8	242644	170118	274209	243423	202445	250674	96301.6	386367	375656	214816	344499	285883	303572	393623	674302	381440	210837	149853	151510	98022.6	316228	186172	310558	487900	313086	237673	341105	460053	367181	540539	878078	617648	438193	505133	586921
APOA4	0	0	0	0	295955	0	0	0	0	0	0	0	0	0	0	0	0	0	0	0	0	0	0	0	0	0	0	0	0	0	0	0	0	0	0	0	0	0	0	0	0	0	0	0	0	0	0	0	0
APOA4	0	353528	168901	0	0	121198	199922	0	0	497659	256199	417545	366826	0	0	170118	274209	0	0	0	96301.6	386367	0	0	0	0	0	393623	674302	0	210837	149853	151510	0	316228	0	0	487900	0	237673	0	460053	367181	540539	0	0	438193	505133	586921
APOA4	0	353528	168901	0	0	121198	199922	0	0	497659	256199	417545	366826	0	0	170118	274209	0	0	0	96301.6	386367	0	0	0	0	0	393623	674302	0	210837	149853	151510	0	316228	0	0	487900	0	237673	0	460053	367181	540539	0	617648	438193	505133	586921
APOA4	0	353528	168901	0	0	121198	199922	0	0	497659	256199	417545	366826	0	0	170118	274209	0	0	0	96301.6	386367	0	0	0	0	0	393623	674302	0	210837	149853	151510	0	316228	0	0	487900	0	237673	0	460053	367181	540539	0	617648	438193	505133	586921
CKM	0	0	0	0	0	0	1992.9	0	0	0	0	0	0	6097	0	0	0	0	1905.87	0	0	0	0	0	0	0	0	0	0	0	0	0	0	0	0	0	0	0	0	0	0	47302.9	36857.7	40574.3	149885	0	79438.2	62903.2	26919.9
ENO1	14771.2	0	0	0	0	13780.9	12975.4	14389	7583.98	0	52299.3	31001.2	12780.5	0	11926.7	0	23334.3	8203.8	6384.81	9793.2	0	0	0	6721.87	0	0	0	6801.63	0	0	7164.37	8595.54	0	0	0	9139.59	3941.07	0	7563.12	0	0	106232	22172.5	62124.9	60103.3	79562	55038.2	32481.5	38619
PYGL	0	0	0	0	0	0	0	0	0	0	0	6282.73	0	0	0	0	0	0	0	0	0	0	0	0	0	0	0	0	0	0	5431.14	0	0	0	0	0	0	0	0	0	0	32852.8	7602.75	18174.4	12424.8	10254.3	16585.6	6452.6	10883.9
TPM3	0	0	0	0	0	8278.48	0	0	0	0	0	25379.1	0	0	5148.85	0	0	0	0	0	0	0	0	0	6289.81	0	0	0	0	0	0	0	0	0	0	0	0	0	0	8475.33	0	7467.36	0	14086.2	0	0	0	17811.3	0
LPL	46969.8	0	0	0	0	19044.6	12174	26528.2	0	28397.1	33880.2	11001.8	17630.9	22077	23905.4	25300.7	29384.9	21848.8	21680.8	0	64561	22100.1	18838.7	42502.8	22621.9	0	12619.2	22353.8	10846.5	38153.4	14557.3	17934.5	6745.15	13826.8	41469.4	21740	19871.7	25755.7	26581.6	34196.9	7920.8	0	19033.7	0	0	14313.9	3185.75	0	13620.9
H2BC11	0	0	0	0	0	0	0	0	0	0	0	0	0	18812.2	0	0	15263.6	0	6152.75	12261.8	0	0	0	10796.6	0	0	0	7967.77	12037.1	0	6322.09	0	0	16392.2	0	9753.92	0	16348.5	0	15959.7	0	44168.9	0	0	50881.8	0	0	0	0
SERPINE2	68363.7	47534.4	80943	16123.1	80916.9	52697.3	57830.3	63543.5	130889	55700.3	40810.1	62397.3	59212.8	84491.1	47922.1	59984.4	44179.1	53905.4	121956	82133	70063.7	87810.5	77552.2	65144	48939.6	72395.2	76716.6	62202.5	33936.4	45062.1	36075.4	72125	48447.8	89153.5	48244.5	33687	36435.3	38415.8	45457.8	48754	49576.1	29289	41581.8	0	0	0	15427.8	22575.4	7710.92
LDHB	26943.5	20419.4	23617.9	0	0	38297.2	26821.3	13149.6	21163.2	19436.8	41425.3	60814.3	30118.8	10833.9	24474.9	0	15010.2	17384.9	17545.4	23239.9	0	5213.64	0	27031.5	12210	0	0	19017.3	0	9934.41	17903.5	13622.2	0	0	7047.57	9949.88	12419.4	8927.14	16511.6	10782.2	9508.71	61061.3	30120.7	39017.6	37413.2	32535.7	13896.2	30288.3	57644.2
GPX1	0	3906.76	0	5448.72	0	8582.47	0	5550.45	0	0	0	12728.8	6588.91	4222.65	0	0	0	0	0	0	0	0	0	0	0	0	0	0	5265.95	0	0	0	0	0	0	0	0	0	0	0	0	18756.6	0	0	0	7329.88	0	4251.26	2621.61
PROS1	438895	488428	563368	890464	763584	401136	429769	392161	409238	601904	686325	657840	419820	392026	388851	498355	685956	601121	325270	687088	1.56186e+06	521199	1.01866e+06	411204	477629	754298	860195	479291	1.65872e+06	921522	698242	707280	395716	426510	298446	1.0044e+06	1.35603e+06	964575	1.20397e+06	567792	890044	145940	408136	155533	193340	203853	151073	159853	175004
P4HB	7472.87	6845.32	7453.6	6713.73	2531.68	8606.48	4476.97	6169.5	4100.71	2803.65	4589.48	18667.1	5912.8	7517.4	8008.88	2653.4	6966.05	8991.1	7511.66	6988.23	10015.2	6141.57	3577.15	9915.19	7403.95	4727.77	6181.92	11011.2	3671.64	3330.08	9083.78	5063.86	4943.08	9790.18	6172.33	5282.13	5216.52	6940.55	8935.84	9098.07	6655.54	18559.5	0	31479.4	16054.8	27912.5	26048.1	24526.7	25179
H1-0	0	0	0	0	0	0	0	0	0	0	0	0	0	0	0	0	0	0	0	0	0	0	0	0	0	0	0	0	0	0	0	0	0	0	0	1705.62	0	0	0	0	0	21579.2	14361.3	27313	21934.5	20957	52276.1	13278.4	10478.3
ADH1A	0	0	0	0	0	0	0	0	0	0	0	0	0	0	0	0	0	0	0	0	0	0	0	0	0	0	0	0	0	0	0	0	0	0	0	0	0	0	0	0	0	0	0	0	0	0	0	6489	0
CTSD	0	0	0	0	0	0	0	0	0	0	0	0	0	0	0	0	40073.9	0	0	0	0	3619.7	0	0	0	0	0	0	0	0	0	0	0	3002.4	0	0	0	0	0	0	0	13528.3	0	0	0	28819.7	28035.4	12266.4	18142
ANXA2	0	0	0	0	0	0	0	0	0	0	0	0	0	0	10979.9	0	7500.82	0	0	0	0	0	0	0	0	0	0	0	0	0	0	1623.42	0	1110.67	1305.01	0	0	0	0	0	0	0	0	0	2446.75	2780.73	1965.94	0	1588.27
C8A	1181823	1.65231e+06	1.43697e+06	2.0901e+06	1.25951e+06	1.49235e+06	749528	1.37058e+06	1.13783e+06	2.03827e+06	1.73354e+06	1.11629e+06	1352619	1.22725e+06	1852847	1.63863e+06	1.39764e+06	1.47146e+06	1.20247e+06	1.60789e+06	2.02011e+06	1.41985e+06	2.06887e+06	1.1926e+06	1.89989e+06	2.11412e+06	2.18121e+06	1.64059e+06	1.74889e+06	1.78094e+06	1.70338e+06	2.13793e+06	2002585	1169723	1.65702e+06	1.56993e+06	2.54497e+06	1.8095e+06	1.69788e+06	1.04986e+06	1.64134e+06	2036306	1134837	1.4616e+06	1.59996e+06	1.74929e+06	900395	1.4122e+06	1.59745e+06
C8B	5318382	6475549	6227080	7.91587e+06	5044550	6.66371e+06	3.87957e+06	5.17233e+06	4743488	7.81364e+06	8311547	3.9939e+06	6071745	4.90363e+06	6982946	6310867	5.81247e+06	5.72914e+06	5.06686e+06	6.29771e+06	7583887	5.58114e+06	8823571	5.24171e+06	6640709	8011464	8305332	6857675	7809071	7084168	6.72656e+06	8592531	8544948	5032633	6119851	6.19246e+06	9515064	7.85136e+06	6.80203e+06	4.1318e+06	6.68609e+06	7784961	4.5397e+06	5.2518e+06	5459374	5.88673e+06	3.94087e+06	4420189	5.57003e+06
GP1BA	38152.6	20337.2	34909.6	0	0	28913.3	18464.1	11712.1	15010.5	21750.1	37660	107516	45565	9383.04	42261.3	0	16539.9	24164	23986.3	24634.3	19757.3	0	0	32547.7	20180.7	0	0	15784.7	0	0	43765.7	21746.4	0	0	0	0	13722.8	0	23096.6	18083.9	14922.8	115239	52554.1	80017.2	43885.8	91217.9	29817.5	121887	63734.7
C8G	2.16398e+06	3.73095e+06	2693652	3.69583e+06	2.84327e+06	3.46325e+06	1.06658e+06	2.77949e+06	2588658	4.11585e+06	3.47239e+06	2354346	3044812	2.25359e+06	3.50404e+06	3.22613e+06	3.15612e+06	2.91493e+06	2.39923e+06	3.12751e+06	4321093	3.05268e+06	4.17325e+06	2024363	3.46644e+06	3.88095e+06	3.97967e+06	3209920	4.05399e+06	3.91315e+06	3.21199e+06	3.73983e+06	3.93351e+06	2217871	3025439	3260587	4505579	3.7977e+06	3.35957e+06	2581121	3882212	3.82729e+06	2108483	2300328	2502681	2.59387e+06	1.38284e+06	2227181	2.01454e+06
CAPN1	37131.3	50103.4	29230.9	35110.4	20113.8	42613.6	37637.3	34354.7	27772.3	31482.8	34039.7	39064.2	36812.6	50735.4	42829.9	44096.9	41235.8	33448.7	52563.9	36369.2	34313.8	32168.1	26112.1	37029.9	26727.3	26513.3	26760.7	45225.3	65072.5	34143.8	21867.3	31597.5	29800.4	42558	41672.7	115742	41246.3	44960.8	43544.9	24881.7	27036.5	56346.8	55192.3	55207	39930.5	53465.4	26856.3	42507.3	64770.8
TUBB	0	0	0	0	0	14751.3	0	0	0	0	0	0	0	0	0	0	0	0	0	0	0	0	0	0	0	0	0	0	0	0	0	0	0	0	0	67684.8	0	0	50678.9	0	0	0	0	385180	0	0	0	0	522489
PSAP	114925	0	126062	158361	93581.5	33350.1	159595	117009	64978	137082	85210.7	119902	129068	117128	176966	152831	75879.5	0	118753	149106	37624.3	122185	95117.1	103957	0	60778.5	72673.5	51940.9	122668	79895.8	86234.8	96397.2	74624.5	116075	111705	54215.9	141944	88264.4	197701	70105.9	62884	24425.1	0	0	10590.4	19521.6	14684.7	0	0
CTSL	0	15538.5	0	0	0	0	0	0	0	0	0	0	0	0	0	0	12152.8	0	0	118288	0	0	0	0	0	0	0	0	0	0	0	39982.5	0	0	0	0	0	0	0	0	0	0	0	0	0	0	0	0	0
PFN1	139934	85762.9	107316	74294.3	46288.9	174028	151059	91530.3	72652	67892.3	194539	314162	113346	61185.1	127380	0	66374.6	83064.4	108838	123389	49111	42679.1	30981.1	107689	59974.8	23499.1	24915.6	86426.7	29350.6	35017.3	125271	72486.5	26079.6	60163.4	52028.5	82053	81626.2	41446	81600.8	72814.8	67236.2	304806	151237	283646	152710	233621	117612	282954	133618
APRT	0	0	0	0	0	30895.7	19577	16478.7	0	0	0	11499.8	0	39043.3	32789	0	0	5180.06	16320.5	0	0	0	0	0	11685.7	0	0	0	21056.2	0	14080	0	0	43346	0	23284.5	19334	0	5670.71	0	0	33781.2	53377.4	0	17551.2	22982.4	0	0	14802.5
EPRS	0	0	0	0	0	21701	9539.19	0	0	0	0	0	0	0	0	0	0	0	0	0	9983	4575.68	0	0	1785.57	0	0	0	0	3584.99	0	0	3235.66	0	0	27906.2	0	6705.18	22400.6	0	0	32721	0	19171.3	11599.7	8344.04	16599.1	7685.32	8607.4
CTSB	0	0	0	0	0	0	59753.6	0	0	0	0	0	0	0	0	0	0	0	0	0	0	0	0	0	0	0	0	0	0	0	6133.63	0	0	0	0	0	0	0	0	0	0	0	0	0	0	0	0	0	0
HSP90AA1	17656.5	18186.5	0	0	0	13553.5	19749.5	9570.82	0	0	0	26714.3	17545.6	0	12151.8	0	9919.35	13973.9	11037.5	11123.1	0	0	0	10650.4	0	0	0	9354.87	19764.3	0	13809.9	0	0	0	0	0	7541.36	7868.98	0	0	0	31468.9	16307.5	21764.4	10534.7	8626.23	9155.69	22989.9	6983.85
HNRNPC	0	3431.67	0	0	0	9026.49	0	0	0	3000.2	0	0	0	7395.29	8311.74	0	0	0	16752.3	0	0	0	0	0	0	0	1778.61	0	15177.1	0	4799.93	0	0	5916.95	0	17233.1	2186.46	0	3645.1	2080.26	0	14392.7	14245.7	0	0	0	0	0	0
LAMB1	0	0	0	0	0	0	0	0	0	0	0	0	0	0	3561.24	0	7754.82	0	0	0	0	0	0	0	0	0	0	0	0	0	0	0	0	0	0	0	0	0	0	0	0	0	10311.4	0	0	0	0	0	0
LYN	8899.5	0	9087.53	0	0	0	0	0	0	0	0	12551.7	0	0	0	0	0	0	0	0	0	0	0	0	0	0	0	0	0	0	10156.6	0	0	0	0	0	0	0	0	0	0	20115.9	15864.7	23163.3	0	0	0	5031.95	0
TPM2	0	0	0	0	0	0	0	0	0	0	0	0	0	0	0	0	0	0	0	0	0	0	0	0	0	0	0	0	0	0	0	0	0	0	0	0	0	0	0	0	0	0	0	59272.1	0	0	0	0	0
SFTPB	106576	44946	32810	17615.4	22459.1	0	57208.5	68660.4	29863.3	53129.4	0	22519.5	0	0	20093.2	0	11003.4	127216	40038.2	16577.6	0	0	22346	99412.1	19275.4	65496	62575.4	46648.6	49881.6	21539.9	12133.6	0	22158.1	0	202723	0	0	64068.6	35255	18499.2	34788.6	0	0	88471	0	19408.6	0	0	0
THBS1	13617716	11494785	16660384	2.23185e+06	8082208	9939822	8683061	18106908	12458672	6533465	25456628	14234399	14304588	13877026	19012086	11943941	12676140	11171415	13176837	13482277	9747525	14813181	7571130	12544797	11323234	2.24922e+06	2.24232e+06	11159237	3.57391e+06	10729065	18761144	13360832	11481466	13713928	8926169	4.1508e+06	5.41544e+06	5133122	14924482	16069314	10892287	47210344	44438404	30959756	33412642	27306478	34641536	32128674	30012640
RNASE1	165032	180273	106750	122309	173453	98404.2	171521	167404	179895	142229	189190	190332	181520	170122	143281	162130	127836	206108	183636	128409	284298	137626	189956	168472	269830	122770	151012	160153	200795	146434	322940	129443	131775	134486	274691	148210	157033	234498	128961	128850	156944	251875	483221	248501	339819	249603	288426	361405	220061
COL1A2	17319.9	11923.2	0	0	51526.9	38314.3	15762.9	27525.1	0	0	0	0	13139.7	0	19242.7	14434.7	0	0	32286.6	0	0	10203.5	0	18243	14371.6	0	0	0	27224.4	0	15947.9	3780.77	0	13018	0	13796.1	8567.74	49980.6	0	0	0	65995.1	0	4902.38	8513.57	11012.3	32827.2	4116.66	12382.3
ANXA6	0	0	0	0	0	1548.32	0	0	0	0	0	0	0	0	0	0	0	0	0	0	0	0	0	0	0	0	0	0	0	0	0	0	0	0	0	0	0	0	0	0	0	0	0	0	0	0	0	0	0
RHOC	60673.8	55719.6	29938.8	39300	43677.2	121549	71197.6	54552.1	43848.9	53870.6	41992.3	78435.2	53924.1	96719.5	77110.8	38270.1	48995.2	53317.7	127209	37226.7	42654.6	36345.2	28407.5	45785.9	44436.2	42719	45052.5	70381.5	44587	27793.5	50597.6	29616.6	24287.5	98936.4	51845.9	68353.4	34643.9	45558.5	68186.9	59957	50310.7	103440	61360.4	124296	113035	105158	90109.2	93088.1	91632.2
CD55	0	0	15903.9	0	0	0	0	0	0	0	0	8035.14	0	0	0	0	8035.4	0	0	0	0	0	0	0	0	0	0	0	0	0	0	0	0	0	0	0	0	0	0	0	0	0	24834.4	0	0	1994.89	0	80209.7	0
SERPINA6	0	14530.2	0	0	0	25918.8	15603	7486.47	20919.1	12155.2	6668.48	7588.84	0	16710.5	8206.6	36305.3	0	35243.6	11364.9	6014.16	25676.2	35010.5	0	18413	0	44437.4	44951.3	0	0	9815.34	30325.6	0	19036.5	28082	0	0	0	16875.7	13997.4	9013.62	0	24412.6	0	23986.7	0	24832.7	23944.9	27000.1	39286.3
HSP90AB1	7586.04	9211.16	6411.21	30286.1	8484.71	18022.5	43673.2	8881.86	10252.7	0	0	40100.9	29867.6	0	11887.8	0	0	0	0	0	0	0	0	0	15324.3	0	0	0	0	0	12893.8	0	0	0	0	22944.4	23646.1	0	9839.83	0	0	57148	0	10459.8	21244.6	10249.7	0	46919.2	21005
ELANE	10915.7	23264	13125	33903	18244.1	205199	32526.3	51059.7	48179.6	23300.5	54439.5	27856.4	24440.5	50673.5	56123.1	15517.6	37684.9	68026.2	113279	22390.5	41561.3	28585.5	0	5557.11	31996.9	21241	13889.6	28876.5	10826.3	9713.66	31258.7	17195.1	15186.5	57161.5	26801	96778.2	15903.1	45117	22181.2	17814.3	40704.5	135849	36141.7	143568	76461.6	46265.1	43975.4	50956.4	67166
MMP2	0	0	0	40546.2	28797.4	7168.11	29333.6	13985.8	14491.1	32058.2	13633.7	43940.5	73433	32822.1	18233.4	24897	24183.3	48274.6	29373.9	34256	35883	35077.3	0	41537.2	85103.6	73658.7	51988.8	0	25507.1	35524	31124.6	57940.3	31060.5	37631.2	44191.2	50816.9	49605.6	29516.4	19921.6	0	46267.9	0	0	0	0	0	1.39888e+06	0	619942
MMP3	0	20294.2	2268.76	0	0	8697.11	6911.8	18371	14476.8	21250.9	0	9215.03	4031.75	5737.3	0	0	4304.26	11524.2	3852.5	17737.7	16545.2	0	0	6507	25550.3	14206	11374.2	18004.3	14512.3	10378.1	0	0	8394.24	9969.77	10476.9	12333.2	0	26075.1	0	21457.7	0	0	0	97753	0	32590.7	0	14696.8	53719.5
SOD3	0	6065.68	0	16317	14824.5	8794.03	7154.22	5696.16	0	0	0	5541.95	0	0	7976.57	7530.92	10148.5	10722.2	0	0	0	0	26602.4	0	52929.1	6186.38	0	0	12867.5	49415.7	7889.76	7809.9	0	0	18070.8	0	0	8750.37	0	0	0	0	0	0	0	0	0	0	0
CTSG	148839	137678	62916.2	94743.2	64949.7	688074	255689	274552	267618	122007	88732.7	90122.2	97769.8	836163	214425	113072	318351	346791	1.28424e+06	148284	155544	214582	25307.9	122858	146271	59743.4	44186.2	121238	48571.4	55702.7	242022	74463.4	118295	779212	436916	839465	126067	161114	152302	123795	280394	621804	253147	981522	454503	591519	528439	284205	585232
ADH4	122907	77357	0	76007.1	59205.9	88862.5	106455	73369.1	72539.4	0	249428	62546.5	0	108741	45650.7	204881	54183.8	0	315824	57416.5	71623.9	36587.8	85813.6	20916.3	0	9316.18	11014	68618.5	0	44825.9	78276	0	28077.2	33097.9	55710.1	93198.4	56040.2	66635.6	34666.3	109038	70730.1	54396.4	131401	125524	43792.1	101554	71437.4	256808	126338
INHBA	0	8841.06	0	5926.55	0	7385.18	0	0	11199.3	0	7433.78	2859.64	0	4424.93	0	0	8113.83	0	0	0	0	0	0	0	0	0	0	0	4556.95	0	0	0	0	0	0	0	0	0	0	4184.45	0	0	0	10325.1	0	14296	7291.12	0	0
MGP	272663	196773	134034	151733	227136	84440.6	211380	227317	210111	201192	165258	123093	188887	210830	88136.1	198584	150905	176231	209961	166773	168198	149894	149155	179217	224944	197444	190144	164034	244989	186432	155405	142899	149319	153041	217130	125142	136136	156440	161914	129129	161559	26353.3	69796.2	63960	66546	66186.6	53468.9	48159.9	72981
ITGA2B	194181	139763	207925	362097	61153.3	244856	217859	127008	138842	139644	121370	626914	242823	76087.3	261318	27337	119769	153272	181197	213477	62346.6	39004.7	40729.8	171487	112695	31644.9	6762.1	120587	23472.8	25458.1	164942	109670	55460.2	76270.6	64159.8	43118.1	103193	56729.8	157326	117365	78665.1	767926	437209	617774	289317	318286	186224	772358	480670
LPA	1.42434e+06	420932	3241020	872115	1.14541e+06	2515853	1.24985e+06	632109	352350	481597	2.80494e+06	1.22548e+06	404893	5010137	1.1656e+06	887273	2.71637e+06	619714	5.10072e+06	766446	452601	1.50487e+06	872869	1.32278e+06	639034	1.40663e+06	1.36792e+06	368453	1.46661e+06	1.15649e+06	1.39253e+06	3.94318e+06	1.7858e+06	4.75878e+06	632674	6194531	822626	1.07957e+06	517741	1.87479e+06	198341	2.08881e+06	695108	530814	673678	868832	390158	401973	1.17985e+06
PLEK	125219	134987	130795	151902	0	322116	186394	67876.4	104467	127793	129490	278511	142075	198015	305147	25115.1	79358.8	112854	186152	127965	79163.4	53744.5	54910.6	111601	67269.3	51030.5	34542.3	122362	53369.1	62083.1	128565	55259.9	61140.8	180698	125298	185854	118104	106633	99296.7	95125.4	76495.3	483299	217098	135843	58632.1	176484	39320.2	174890	166350
CD14	325659	178297	249676	311232	206942	251445	410036	253768	160933	243993	260455	155554	202836	153602	160554	118351	85565.4	173247	122634	188065	302812	242140	363554	335076	201174	303746	305656	193714	201349	330613	203029	113365	167908	123027	123870	411150	345655	324860	207807	113487	276556	157079	146759	382924	176445	279754	70781.6	133261	247405
COL4A2	0	0	0	0	0	10998.6	29552.8	24575.6	0	0	0	15441.2	0	0	0	24035.7	0	21968.5	0	0	0	0	0	0	19559.6	0	0	0	0	12127.8	0	86302.1	0	29125.2	0	29500.2	13567	50838.3	0	0	0	0	0	0	0	0	0	0	0
PTPRC	0	0	0	0	0	18190.3	0	0	0	0	0	14610	0	0	0	0	0	0	0	0	0	0	0	0	0	0	0	0	0	0	0	0	0	0	0	2783.31	0	0	0	0	0	24691.3	0	0	0	0	0	0	0
CFH	13229782	18648478	16001896	24233812	22037438	18809484	13835757	19094304	14699558	24171688	20395886	21960762	19124392	16019448	15004259	20556312	12647056	20141964	17903704	19364122	21742732	18172692	25222462	13077329	21220398	25079462	25694904	18176520	29329372	18744548	24035308	26515852	16506512	16316011	15911020	17037818	26049472	25137088	20453494	15072905	29756456	12503879	11420742	12973962	14071994	16121733	23773846	16474213	14117391
FCGR3A	0	0	0	0	0	0	0	0	0	0	0	0	0	0	0	0	29539.2	0	0	0	0	0	0	0	0	0	0	0	0	0	0	0	0	0	0	0	0	0	0	0	0	0	0	0	0	0	0	0	0
VIM	0	0	0	0	0	17840.8	0	0	0	0	0	0	0	0	9861.03	0	10206.2	0	31027.9	0	0	15061	0	0	0	0	0	0	0	0	12511.8	0	0	10452.1	0	11306.4	0	0	0	8916.9	0	14205	7431.2	10402.1	20273.4	11823	19274.2	8309.54	23527.9
SERPINF2	935339	1.49253e+06	1.06635e+06	789056	950815	805020	913524	1.60051e+06	1.28611e+06	594708	743582	571853	700432	777620	990146	822653	804930	500296	971250	760714	629346	882184	781448	1.06492e+06	949212	639644	657054	1.61822e+06	530449	1.18862e+06	572105	864765	713486	814495	1.05839e+06	561136	679293	688022	1.14567e+06	1262815	544368	1130134	771381	727645	1.3099e+06	1.13413e+06	1.76477e+06	1.87694e+06	886624
F7	36989.7	32112.5	24683.9	57001.7	55908.2	22408	32585.9	43260.8	30129	30623	32368.1	23428.6	42163.1	30457.7	27630.6	47379.1	24794.2	30284.1	22810.8	30186.6	39489.7	26301	33046.1	29302.4	35768	33950.8	36163.5	41581.7	35754.9	35827.7	36201.5	25308.1	23729.7	29454.9	45919.2	33674.4	53740.7	39354.2	56412	34357.3	24634	47286.9	36678.7	29449.3	18942.8	47943.4	18273.7	26803.4	21631.3
GNAI3	0	0	0	0	0	0	0	0	0	0	0	0	0	0	0	0	0	0	0	0	0	0	0	0	0	0	0	0	0	0	0	0	0	0	0	0	0	0	0	0	0	0	0	0	0	0	0	0	0
ANXA5	0	0	0	0	0	0	0	0	0	0	0	40930.4	0	0	0	0	0	0	0	0	0	0	0	0	0	0	0	0	0	0	0	0	0	0	0	0	0	0	0	0	0	0	0	0	0	0	0	0	0
KRT16	8323.68	8555.46	0	0	0	0	0	0	0	0	0	5755.55	0	27241.9	0	7314.37	22345.7	0	4223.5	0	0	0	0	7478.28	790.667	4204.62	4560.21	2539.65	0	3558.43	0	6469.91	0	4862.04	11128.3	0	0	0	0	0	0	14135.2	3672.73	15200.4	10771	0	0	26949.1	3257.8
IGFBP1	0	0	0	0	0	993.003	0	0	0	0	0	0	0	0	0	0	0	0	0	0	0	0	0	0	0	0	2968.17	0	0	0	1279.08	0	0	0	0	0	0	2158.94	0	0	0	0	0	10331.3	0	0	0	0	0
RPSA	0	0	0	0	0	0	0	0	0	0	0	0	0	0	0	236077	0	0	0	0	0	0	0	0	0	0	0	0	0	0	0	0	0	0	0	0	0	0	0	176836	0	0	0	0	7941.53	0	5974.26	12069.2	0
CELA3A	0	0	0	0	0	0	0	0	0	0	0	0	0	0	0	0	18169.2	0	0	0	24158.1	0	0	27242.3	0	0	0	0	0	0	0	0	0	0	0	0	0	0	0	0	0	0	0	17217.6	0	0	0	0	30504.7
ACAA1	0	0	0	0	0	0	0	0	0	0	0	0	0	0	0	0	0	0	66705	0	0	0	0	0	0	0	0	0	0	0	0	0	0	0	0	0	0	0	0	0	0	0	0	0	0	0	0	0	0
DBH	7145.31	12075.3	3323.94	8737.61	9538.66	3315.92	5255.4	7750.32	5161.64	11933.6	8540.71	1101.85	9303.77	10540.3	5951.2	13898.2	11570.6	10698	4766.91	6389.96	7052.18	9085.53	0	5395.37	2063.06	0	0	10302.8	0	0	5607.75	4108.13	3841.38	7918.32	6145.45	0	0	7290.25	1097.94	4343.02	4790.68	6284.05	0	0	0	0	0	0	0
GSTP1	0	11616.8	0	0	0	17529.9	0	0	0	5648.77	0	42410	16583.4	4768.42	13903.3	0	18543.8	0	10606.8	9114.38	5988.18	0	3362.03	11135.9	7055.69	0	0	0	0	0	9843.97	7378.65	0	0	0	9002.01	0	0	10069.4	0	0	58985.9	39442.9	0	0	69145.5	37130.9	42665.4	13371.4
MMP7	0	36026.2	11369.6	19739.3	0	45871.9	0	30216.4	0	0	0	28888.4	0	21427.2	0	0	0	0	25214.9	38268.9	0	0	0	0	0	0	0	22571	0	15397.2	0	11902.6	0	0	0	0	14029.6	0	0	0	35991.2	0	0	0	0	0	54247.9	0	0
LGALS1	0	17473.5	0	21180.4	0	8728.42	8377.45	14095.3	0	12044.4	9708.44	14759.3	0	22678.9	15528.8	11455.2	0	0	13069.9	13817.6	18698.4	16548.6	13542.3	13548.2	16766.3	7464.08	21956.4	0	23512.6	16173.1	14048.9	11052.6	20001.9	14774.2	16263.2	13337.1	17171.3	4415.88	20003.8	10435	16936.9	11177.8	13718.5	27467.6	0	0	0	0	0
HMGB1	128356	37714.4	0	37411	46061.7	139826	54250.3	76977.2	48391.6	37117.9	41187.5	30886.1	27604.5	126124	67613.1	39272.7	42882.2	97637	380266	18660.6	28544.7	57712.4	12463.8	40281.3	63422.5	0	32117.2	46391.8	0	16226.7	68776.9	14181	21000.2	106223	18974.6	0	26800.6	50874.9	54645.7	109390	99102.6	142543	193661	292411	211715	292030	402793	149485	157204
SPARC	0	10278.1	25747.8	0	0	24204.7	6208.69	21138	23968	0	31086.6	26875.7	9407.82	16209.2	17853.9	12320.9	18866.8	4803.15	13217.5	10569.2	0	9538.97	0	7930.47	9565.26	0	0	0	0	22130	0	24542.6	22253.3	28078.4	14315.4	7301.74	15146	5636.37	21150	0	0	43624.6	53086.1	45896.7	20285.5	0	51121.6	75672	23834.7
TPM1	0	9527.32	0	0	0	3445.51	0	0	0	0	0	0	0	0	0	0	0	0	10637.5	0	0	0	0	0	0	0	0	0	0	0	0	0	0	0	0	0	0	0	0	0	0	0	0	20192.3	0	0	0	24594.3	21539.3
INHBB	15614.4	27029.9	14362.2	20415.4	17066.6	13604.3	24501.6	8974.44	11516.6	29861.2	10481.9	7680.49	21461.8	31935.1	24041.4	21430.5	0	12730	29396.3	12905.8	13308.9	11169.4	0	11898.2	16279.8	18449.1	17749.9	19693.6	34135.9	7894.93	19236.6	12001.3	10932	24007.7	10103.6	7064.69	11307.3	25389.1	0	11098.6	9049.01	5597.85	0	0	25249.1	30918.3	8458.15	0	0
CNP	0	0	0	0	0	0	0	0	0	0	0	4842.35	0	0	0	0	0	0	0	0	0	0	0	0	0	0	0	0	0	0	0	0	0	0	0	0	0	0	0	0	0	0	0	0	0	0	0	16223.3	3660.17
HMOX1	0	0	0	14295	0	0	0	31277.7	13393.7	22262.7	0	0	0	56826.6	16117.3	14566.9	0	0	28008.8	16646.2	0	0	0	0	0	0	0	0	0	0	0	0	0	47354.6	0	0	0	33793.6	0	23085.1	0	0	0	8203.29	0	113397	0	0	3439.05
HNRNPA1	5082.65	7508.83	5599.16	13446.9	0	11044.4	6816.35	8303.21	5344.21	0	0	6045.95	5147.61	11863.3	6924.7	4745.26	7037.92	8105.15	16152.5	6201.34	7220.85	7428.95	5968.11	4830.4	6955.02	8526.37	9063.58	6638.96	24090.1	4473.74	7280.26	5988.66	5577.04	13605.8	4464.6	12858.8	8049.9	13704.7	8369.35	9795.85	10270.7	8758.68	0	0	0	0	0	0	0
CTSH	0	39375.5	24088.7	23777	13013.5	15164.9	30631.4	38285.8	0	32541	31803.2	36645.3	29254.1	41351.7	25499.6	44118.2	42509.6	24519.1	0	30654.8	0	27189.5	0	36030.7	23941.3	14232.1	18716.5	66008.8	28739.8	0	19838.7	13227.9	25227.1	25702.6	24842.5	10088.5	27395.3	0	24520.8	0	16347.5	0	0	19046.6	0	30578.2	10042.7	0	31111.5
C1S	36526336	41761568	43127500	36075212	39910880	37204412	38770624	39097532	45434868	52781568	45670288	26528786	31791720	39088468	36917768	46404344	47358820	30732494	41364828	36377032	26009650	29831438	42136212	36465796	33064236	63798548	63413084	40197128	34740776	33546028	33599164	30096538	36550624	40355236	38220332	42085384	30138012	33113402	27313466	35974544	27353262	46179964	50108032	51069068	42526356	51936572	55006616	39353608	49532940
LTA4H	0	0	0	0	0	17358.2	0	0	0	0	0	48708	0	25581.4	0	0	0	0	0	0	0	0	0	0	0	0	0	0	0	0	0	0	0	0	0	0	0	0	0	0	0	0	0	0	0	0	0	0	0
C4A	4795896	4.42044e+06	7.51966e+06	4.19722e+06	3359451	3.5946e+06	4.52964e+06	4.37173e+06	4.99089e+06	5375307	5977809	983527	2.0954e+06	7.21739e+06	4.53508e+06	5658863	4.80966e+06	2.54035e+06	2.17559e+06	4277565	3.28186e+06	4077631	4.58778e+06	5014602	1.98964e+06	4871159	5.00591e+06	5163550	1794172	3766667	3.24249e+06	2.44701e+06	4746214	7.07373e+06	3.46296e+06	3.65415e+06	5553025	1.33475e+06	2.92671e+06	4642484	2.77164e+06	2.94889e+06	9321761	7.75179e+06	4431254	5.41594e+06	3.58469e+06	5682922	7.04504e+06
C4B	81037432	90550272	80570320	106403872	108459536	61234136	74345288	102977408	75579480	148838400	132428872	141348672	78719552	66436896	84816016	88086200	113101864	97427488	70959928	143930064	172478464	97056776	150356656	82147800	58647368	131424832	132959392	92694784	218666192	134964592	113740624	156020576	93497224	67709400	65784156	119465408	177020832	58464728	134828608	97669936	163614512	27892222	68244216	54037848	48532904	48493356	48917936	23995062	50789624
H2AZ1	0	0	0	0	0	0	0	0	0	0	0	0	0	0	0	0	0	0	0	0	0	0	0	0	0	0	0	0	0	0	0	0	0	0	0	0	0	0	0	0	0	0	0	0	20449.2	18027.8	62979.5	0	0
H2AC11	335496	164410	81245.5	819656	68448.2	212301	160453	200478	127924	0	230100	233549	145121	318704	160957	107314	218940	215167	313786	188349	171797	115308	0	208796	0	214894	118857	159823	382866	84614.8	184728	88480.3	74481.6	307286	81307.1	269130	156750	207972	229670	201584	118589	1.76098e+06	718404	1.40784e+06	1.73235e+06	1.56109e+06	1.95793e+06	816792	759944
PLA2G4B	0	0	0	0	0	0	0	0	0	0	0	0	0	0	0	0	0	0	0	0	0	0	0	0	0	0	0	0	0	0	0	0	0	0	0	0	0	0	0	0	0	0	0	0	0	0	0	0	0
SAA1	185030	650300	359744	185929	130907	4748313	647927	84641.4	48492.1	3.77125e+06	195645	306394	70016.8	13192877	116715	240693	471929	484925	201173	369095	3.01079e+06	191692	538068	198588	340221	581566	510196	625913	3.83065e+06	66648.4	1.43077e+06	458141	780465	13781456	125200	41424144	1.2697e+06	11591407	241138	129233	140429	88311	112641	27112.9	153314	19353.9	94819.2	89688.5	67922.6
SAA2	38049.8	399987	208323	99336	32042.3	1.68463e+06	114169	33766.7	18640.4	606700	50846.2	117427	30498	3384669	0	92559.3	331680	75140.8	15415	384307	2.75217e+06	57775.4	150384	49769.1	93146	128779	140956	476140	1.87774e+06	23351.7	1.52707e+06	221426	448302	3.71958e+06	49640.1	24188650	316090	4675620	71178	57603.7	51570.4	0	0	0	30829.5	0	0	0	54616
HSPA1A	46073	44253.9	31766.6	77809.3	30963.5	65482	45532.7	34903.9	36956.2	65891.1	110875	73521.4	43425.8	36326	47386.5	29951.1	50569.5	40176.6	53853.9	44136.8	44725.1	24747.3	20715.6	39838.3	42402.5	28094.9	32008.2	35601.3	40781.1	26716.6	33718.7	23992.5	26232.3	28181.6	29072.1	31209.7	29467.7	34783.6	35589.8	38470.4	43036.2	213558	71671.4	135149	86148.4	147612	122123	111408	77568.4
N1	6654691	8491624	10986878	15872717	23499866	7.56911e+06	7.73634e+06	5.17077e+06	9924399	9279614	7615597	5.09836e+06	9692387	7.31703e+06	5941198	6.2057e+06	5.35724e+06	9669579	6.51638e+06	4.60013e+06	24689300	5.13649e+06	9924935	4405017	10883204	10010183	13176608	6199459	6.16516e+06	8160179	6766985	6.35043e+06	4444949	9357379	7413180	10436434	4748954	26166472	9045019	13489807	9609852	4689155	6120481	4571668	13445242	4564187	7.83557e+06	7638375	8005621
N2	12059287	13039960	11670296	26667714	30270250	16259885	16344583	18297622	12959926	14737885	17578072	13441055	17873222	19573628	10027173	11522448	8654910	20736988	11066057	13679518	43523276	14251852	19612010	10409410	17914028	19910702	17531670	13305265	12832032	14814152	14912613	13889588	5.80053e+06	16827386	11529207	13130630	15093755	29188412	21337582	19450886	19113170	10896401	9071146	13307586	18453474	11442323	12799566	17268114	14616590
IGLC3	1.36293e+06	1.52094e+06	1.18415e+06	2.9994e+06	3.92185e+06	1971490	1.14569e+06	2.38645e+06	1.43277e+06	1.28044e+06	2.33582e+06	2.06336e+06	2108127	2725905	1.48569e+06	1.89275e+06	871145	2.96656e+06	1.17067e+06	2.25636e+06	5.94639e+06	1.82104e+06	1.31218e+06	1.38583e+06	2.57613e+06	1.85807e+06	1.59991e+06	1.25546e+06	1.52509e+06	1.81577e+06	1.80694e+06	1.97634e+06	502894	3.04899e+06	1.70624e+06	1.14049e+06	2508366	3.11157e+06	2199060	1.58954e+06	1.72491e+06	1.28739e+06	1.67624e+06	1142548	2.71773e+06	1.96231e+06	2448735	2.94812e+06	3.38027e+06
IGHV1-8	0	0	0	0	0	0	0	0	0	0	86157.8	0	0	0	0	0	0	0	0	0	0	0	167675	0	0	0	0	97786.5	0	0	0	0	0	0	0	0	0	0	0	0	0	0	0	0	0	0	0	0	0
IGHV3-30-3	1.3218e+06	1.27378e+06	881350	2646821	2.11394e+06	1.23925e+06	1.42538e+06	1678780	1.01251e+06	1.69414e+06	1.6292e+06	1.44343e+06	1.94168e+06	1.47264e+06	1.1484e+06	1030023	728767	3.63718e+06	1.38348e+06	1.03675e+06	4079342	1635442	1.12173e+06	947963	1.96227e+06	1.83418e+06	2.00181e+06	1.36752e+06	1.58977e+06	1.29463e+06	1.00558e+06	1.24551e+06	466247	913102	1.71483e+06	1.20942e+06	1.14917e+06	4.93853e+06	1.89429e+06	2225522	1.18223e+06	553028	2.00669e+06	1466367	2.35327e+06	1.24624e+06	2.43233e+06	3275119	2.17137e+06
IGHV3-43D	192661	109402	70165.3	158813	278714	113301	124100	386856	88465.9	66481.3	103668	64586.7	142921	84125.4	66371.8	142573	193993	254245	50049.8	201980	197313	122951	49920.4	181924	95382.7	144814	154464	118526	205540	113074	74115.8	118616	49976	89250.3	162694	81999.7	0	258258	126678	162121	145306	93073.5	182208	41369.1	113447	129583	282962	97748.7	149149
IGHV4-38-2	0	0	0	0	0	0	0	0	0	0	0	0	0	0	0	0	0	0	0	0	0	0	0	0	0	0	0	0	0	0	0	0	0	0	0	0	0	0	0	0	0	0	0	0	0	0	0	0	0
CALM1	37018.5	39135.5	0	0	0	0	0	0	0	0	0	58614.7	44152.5	0	0	0	0	0	0	0	24574.3	0	0	0	0	0	0	0	0	0	12716.6	5295.72	0	54789.4	0	0	0	0	0	0	26198.9	81627	0	23124.5	0	10350.5	8780.12	44552.7	27409.9
SRGN	21580.3	0	38031.5	0	0	48536.2	13076.7	49862.9	78770.5	18575.9	59425.3	13944.9	31966.7	55784.8	24718.1	32477.2	8607.9	33266.2	41618	33496.2	0	45282.8	34384.1	20796.8	61895.8	0	0	14535.2	0	34209.4	41909.6	15131.5	48799.6	44654.2	21224.1	11698.6	69846	27862.1	10452.1	0	19673.7	11450.1	26407.7	27899.1	13620.5	0	19406	36034	18559.5
RNASE2	0	0	13821.8	0	0	13248.9	16244.8	0	0	0	0	0	0	10569.6	0	13509.4	13008.1	0	18964.4	0	0	19868.9	0	0	0	0	5269.09	0	0	5444.6	26452.2	0	0	0	15140.8	0	19305.9	0	10825.3	0	21813.5	39730.6	0	35918.9	0	61619.4	0	0	0
HLA-C	35875.6	34508.2	20366.5	0	0	0	56206.8	6115.57	0	85511.6	0	15666.6	10169	17896.3	0	0	18994.1	6849.68	13060.1	0	0	0	0	13157.1	0	0	0	19436.2	0	0	0	0	0	13087.1	0	0	18985.5	0	9630.62	0	10947.5	0	71243.4	0	0	0	0	0	0
H1-4	0	0	0	0	0	0	0	0	0	0	0	0	0	0	0	0	0	0	0	0	0	0	0	0	0	0	0	0	0	0	0	0	0	0	0	0	0	0	0	0	0	79479.7	99108.8	85475.6	91401.6	51390.5	44283.9	34188.5	0
PTPRF	0	0	0	34587.3	0	0	0	14300.5	0	27753.1	0	0	0	0	0	10307.6	0	0	0	29733.3	0	0	0	0	38529.8	0	0	0	42174.6	0	0	47999.6	14181.2	0	27801.7	4530.01	0	0	32619.7	7522.96	0	9027.49	37121.5	0	9097.66	0	0	0	0
TXN	12934.4	13125.8	12671	12824.4	0	30158.6	34369.9	13269.5	12239.9	8605.08	0	35671.6	13716.2	11553.2	24641.5	0	11765.2	26171.7	22081.2	0	7234.37	16294.9	5326.71	19097.2	11025.4	16666.3	15686	17044.3	12780.3	6258.22	16481.5	18079.5	0	0	18187.5	8741.22	12909.6	0	0	0	11855.4	96993.3	27719.5	43607.2	0	0	45582.4	40120.6	45049.1
CTSA	0	0	0	0	0	0	0	0	0	0	3300.02	0	0	3407.18	5301.15	0	0	0	0	0	3836.95	0	0	2033.24	0	0	0	0	0	0	2101.01	0	0	4189.01	0	0	2165.29	0	0	0	0	6784.57	0	0	0	0	0	0	0
C7	954755	822824	982382	899384	643549	591303	885177	955120	944594	1.1888e+06	792436	1019938	451630	915725	830273	997517	1.02948e+06	838429	600087	1.09723e+06	948519	726942	1.05241e+06	971619	483668	757867	745506	822054	958072	1.1396e+06	842642	785723	984398	932175	778683	834785	1.05879e+06	456296	505176	654308	1.2178e+06	379042	613183	218703	269995	189406	415843	286796	450426
PRKAR1A	0	0	0	0	0	0	0	0	0	0	0	9991.79	0	0	0	0	0	0	0	0	0	0	0	0	0	0	0	0	0	0	0	0	0	0	0	0	0	0	0	0	0	43767.5	0	13124	0	0	0	0	0
TFPI	91599.5	71132.8	62301.6	70158.6	104849	59669	64019.9	81075.9	72314.9	135360	96185.1	67002	126419	148347	64064.1	111432	100663	52793.2	72000.5	82018.1	98388.9	78285.4	85813.8	107771	70394.9	103064	100315	92299	130323	82632.3	76826.1	97694.2	101739	134112	85995.2	68731.6	68078.9	57796.8	160826	113183	72610	72478.5	115498	143253	128067	95300	124438	136979	90318.4
PF4V1	20609972	27769778	52095236	15539566	30110910	55833688	33837648	61906860	77857224	28839092	67448960	67449536	62574116	35761604	75293856	55278336	19773670	38983708	82797168	30089348	25849466	40126072	53256564	16706638	30943524	15202811	13992400	31610846	3071030	35558320	42355192	37977360	54499484	41071260	62059464	40839520	39657608	38643968	20322566	82081072	39972724	52697936	85280752	26778212	19059380	25786410	33906528	41132592	24167228
HSPD1	0	0	0	0	0	0	0	0	0	0	0	5554.68	0	0	0	4368.81	0	0	0	0	0	0	0	11055.7	0	0	0	0	0	0	2956.63	0	0	3407.61	0	0	0	2762.75	2824.6	2146.13	0	42466.7	0	3126.94	0	0	0	7890.65	4383.29
CLU	3.6653e+06	2.9407e+06	3.47516e+06	3.76317e+06	3.63393e+06	2.55426e+06	3236562	3.23589e+06	3.07674e+06	4484068	3.56298e+06	2.79466e+06	3.11145e+06	3.00889e+06	3.01194e+06	2.96075e+06	3.8919e+06	2.73653e+06	2.71536e+06	3447948	2865896	3.34643e+06	4.33273e+06	3.7851e+06	3.39271e+06	3.93234e+06	3951091	2.8673e+06	4.48847e+06	4296762	2.26808e+06	2.88054e+06	3.07323e+06	2.89662e+06	3.06987e+06	3675676	3.55223e+06	2734568	3.45268e+06	3.23534e+06	3603565	3.79395e+06	2.64973e+06	5703188	4820727	5.00102e+06	3022610	2.87439e+06	3900033
HSPA5	36171.6	37974.8	25768.7	30453.5	24777.3	24622.1	23940.4	24646.5	26117.6	31107.4	37067.7	44623.8	29805.4	27019.6	27227.6	35409.5	33363.8	30018	28785.7	31119.1	37547.3	22453.1	29730.8	26459.7	27988.3	25936.8	28244.8	32189.1	31340.6	27892.8	26734.3	24824.9	21689.8	25778.2	27789.6	26757.9	30119.6	27680.4	26705.3	31108.1	34021.6	43400.1	40294.8	57262.6	42357.4	48911.8	47518	50148.7	57628.7
HSPA8	28067.1	20196.8	15085.3	66246.9	0	28670.4	28022.3	17301.8	14789	17106.2	40275.3	56733.1	22784.6	16814.1	23735.1	7466.01	19317.2	19935.4	24980.5	25162.3	12162.5	11561.1	7348.48	26596.8	13750.7	0	3419.19	19932.7	11001	10017.5	18961.6	17585.2	11005.6	12269.4	10495.8	10510.5	17398.8	17379.8	18592.2	11876.1	16917.5	75308	39331.4	46393.9	28073.4	35020.6	32572.3	53932.2	45491.6
LIPC	61748.8	0	0	0	0	35057.2	0	108612	62014.4	34943.1	0	89786.5	42997.9	0	90813.9	33315.2	0	41456.6	52317.1	60372.7	0	15688.9	0	47855.7	0	54458.8	51713.9	51354.9	0	0	46340.7	20515.8	0	0	0	24820.5	23372.7	0	47494.8	32090.3	0	0	0	0	0	0	0	0	0
SLC2A1	29412.9	17641.2	12507	31129	9483.32	18553.5	11169.3	23306	11271.4	21898.8	5987.71	13921.3	11695.6	17232.9	13407.4	13590.9	29054.5	0	32270.9	0	27382.1	31186.5	19178.7	31373.8	19907.1	0	4920.46	23057.6	13418.7	41020	6610.22	18718	12647.1	9105.07	14426.8	5721.48	21711.3	4175.79	34239.4	10510.4	11508.5	36290.7	0	9396.86	11437	0	21135.8	13168.8	18269.1
SLC2A3	30933.8	15099.5	24269.1	0	0	31038.6	19656.6	0	0	0	37149.1	68109.6	22377.8	9819.45	31214.8	0	12814	0	16241.4	0	12817.8	9419.71	0	29399	15974.1	0	0	15588.4	0	4081.13	25031.1	12426.3	8546.31	12662.9	8464.52	7771.55	18788.3	9252.28	19247.8	11398.2	13962.9	104953	43058.3	51666.8	0	19169.8	0	46258.6	18472.7
EPB41	0	16657.3	0	11921.4	0	9410.69	0	3933.96	0	15267.9	0	0	0	0	0	0	12133.8	0	11382.3	0	0	4342.6	7832.11	0	0	0	0	6643.65	6179.36	6257.84	0	0	0	0	0	0	0	0	4388.15	0	4014.32	17077.8	6979.5	0	12676.9	0	0	0	0
ITGAM	0	0	5498.93	10863.3	8869.71	10575.4	9174.66	8617.27	6083.68	7749.34	5168.85	9821.93	8120.62	8525.12	7155.26	0	0	16072.7	16780.3	3692.55	0	16353	0	7611.25	0	0	0	0	0	5436.83	0	5351.16	10913.8	6075.26	0	8945.69	8027.43	0	9883.91	0	14155	8031.95	15793.2	0	0	0	17512.7	0	0
PYGB	0	0	0	0	0	0	34579.1	0	0	44900.4	0	4240.31	0	0	0	0	0	0	36545.2	0	48224.7	0	34872.1	0	0	0	0	0	0	0	0	0	0	0	0	0	0	0	0	0	0	0	0	0	0	0	44849.7	8279.82	0
MBL2	8216.64	33639.3	28094.3	19368.7	23919.5	22875	24945.6	25033.9	27102.4	78836.4	12846.8	16771.8	21322.6	21680.8	21813	0	15194.5	35767.3	23396.9	19335.5	23317.1	20346.3	44544.4	8890.84	33833.1	35354.1	30713.6	36608.3	61424.7	38591.5	37737	37165.2	20469	37785.4	36972.3	33807.6	25623.1	26214.4	34997.6	21375.3	55445.3	23596.6	8950.61	57159.8	54072.9	31377.9	97819.2	20576.8	33991
RALA	0	0	209164	0	83601.3	0	0	0	0	0	0	0	0	352082	566126	0	0	0	0	0	0	0	0	0	119969	0	0	0	0	0	0	0	0	0	0	61169.8	0	0	163921	0	0	0	0	0	0	0	0	0	0
RALB	0	0	0	0	0	1612.56	0	0	0	0	0	2978.5	0	0	2075.4	0	0	0	1701.86	0	0	0	0	0	0	0	0	0	0	0	0	0	0	0	0	0	0	0	0	0	0	3094.8	0	0	0	0	0	0	0
SPTB	12657.7	20107.5	6211.02	24300.1	6802.15	19928.8	11653.2	12094.8	8830.2	12657.8	0	1942.36	7846.15	33761.4	4269.02	46251.9	20551.4	0	29901.2	10916.7	15633.7	20791.1	9772.23	9885.64	7454.38	0	0	16876.2	12656	24647.4	13282	8470.61	6598.29	2444.67	6192.78	16217.8	12651.6	0	23416.9	0	4549.91	35077.9	6606.59	134724	0	109953	14789.1	14326.7	7148.3
G6PD	9259.7	6371.77	6775.7	11828.5	0	18678.3	9650.75	5179.89	8120.42	5337.69	10348.8	20641.5	10781.9	10253.1	10261.4	0	6567.29	7734.17	16785.8	10064.1	4139.24	7096.49	2205.58	6692.87	5791.13	0	1766.37	4805.05	2610.97	4288.82	6143.74	4726.52	3788.11	7352.62	4591.08	6730.93	9605.35	4261.76	9819.01	5840.16	10340.1	23825.7	16689.8	33073.6	14670.9	26203.2	26801.5	33792.1	26383.9
MTHFD1	0	37378.2	0	33340.1	0	22107.2	20366.2	20739.2	0	0	16515.2	10318	19676.4	40700.8	22935.4	47116.5	0	0	44112.2	23682.7	0	23737	0	0	0	0	0	13474.2	0	10844.9	0	0	0	67552.1	0	0	27476	0	0	17433.7	0	25916.2	0	23666.7	17376	16546.7	21185.5	15694.9	0
CETP	320951	161712	146173	120649	149064	155190	179929	246973	178471	111495	88963.7	94371	189041	167475	85903.3	80759.7	138961	77516.6	95665.2	55259.2	113908	148783	141205	311465	136265	125290	135462	191089	74828.9	241930	110926	166375	92033.2	181879	110498	166544	94779.5	138988	89678	219351	125101	113109	150740	392214	277158	252831	98013.6	154975	92690.3
EPX	0	0	0	0	0	13571.4	7559.67	5786.27	0	0	0	0	0	8033.29	5193.89	0	9211.19	0	17067.2	0	0	1319.08	0	0	0	0	0	0	0	0	7896.45	0	0	9581.77	0	0	5334.92	0	8240.29	0	1481.48	12432.5	0	16158.6	19661.1	11141.9	29055.7	34719.2	7111.52
PABPC1	17431.1	19072.6	7570.3	14487.8	8713.49	12239.8	18094.5	15302.8	0	13396.8	20831.6	11763.9	14777.4	20463.6	20039.2	16051.9	14414.1	14423.6	22456.1	17199.3	0	18437.9	13791.9	21874.4	16693.1	0	6740.07	20041.3	18499.6	15151	13466.9	15028.6	15572.2	20926.5	23117.7	22435.6	18077.3	16979.5	14831.5	11567.6	15181.5	0	21486.2	35225.6	24041.6	42453.4	33914.2	16228.2	35452.1
COL6A1	42470.6	44017	25516.4	46222.3	27148.7	22840.7	58689.2	26939	27141.1	30118.6	28094.5	16591.4	26590.2	26159.7	55737.7	46271	36408.8	31905.4	36696.9	21123.3	30488.2	30815.1	32140.2	39262.3	39159.3	32941.7	42722.7	46269.4	37989.6	35024.3	25478.7	29606	40243.1	23569.1	47506.7	32911.9	29965.5	56076.9	39827.2	29065.8	28726.4	44436.1	40643.2	53490.6	62114.1	57512.8	77755	64180.4	50358.5
COL6A2	65514.3	70337.3	33686.8	66322.5	47075.5	37323.9	95370.4	44432.4	40276.1	48081.7	45201.4	24461	46920.9	45447.7	93116.2	73363.4	53102.6	54618.3	52482.5	38459.3	30200.3	38690.5	48844.8	54658	57664.4	85012.1	46141.2	71531.6	44489.8	46544.4	39711.8	41997.9	53228.8	42527.8	71794.5	52319.9	38915.6	71155.8	40104.1	36643.8	36568.7	59064.6	65232	97903.6	77717.9	96892.7	103343	84037.3	45837.1
COL6A3	330745	323241	198690	265199	199610	182465	305612	215662	222776	286897	233926	176777	274258	196232	358451	267018	323926	309750	292779	266873	324439	169914	277975	321120	390197	255707	258851	328399	337746	275006	201831	251107	272761	191664	400594	202437	220937	371545	221315	286136	232535	272293	294973	405237	512892	417252	401765	258679	314787
F5	845844	932596	971789	589368	806572	645577	485924	975817	681268	995519	1.08765e+06	685978	763184	728910	893677	1.01769e+06	1.00608e+06	766424	667856	768816	672168	721636	741355	791319	796319	849596	873875	970256	649194	679169	914905	1.15324e+06	957120	678601	1.04816e+06	758566	631963	674951	626052	798005	612615	805626	1.40812e+06	1.4423e+06	1.06644e+06	1.42819e+06	917212	946931	1.11478e+06
ANXA3	5203.82	0	0	5970.05	0	19519.8	7079.93	8133.16	0	0	0	7132.74	0	6478.45	4340.76	5772.48	5688	12336.3	28856.8	0	4280.89	14921.5	0	4989.2	5084.09	0	0	0	0	0	3681.88	0	0	8986.79	0	6553.71	4563.9	0	8873.05	4713.2	9181.83	9424.41	0	17519.8	0	13599.5	0	14966.3	15362.4
CKMT1A	17352.4	0	0	0	5896.17	0	0	7842.47	0	36831.8	9157.53	8859.13	0	0	15321.2	0	0	11917.9	0	0	0	24572.4	0	0	0	0	0	0	0	9624.31	0	41270	12364.3	0	16919.5	49178.9	0	0	0	17744.8	19394.7	0	43675.7	0	0	0	0	0	0
RNASE3	22458.5	31686	2980.79	0	0	70549.3	70826.3	25524.1	31592.6	131332	0	45318.6	20319.5	109974	24088.2	29493.4	43584	59587.4	131093	0	15239.3	16504.7	0	14739.2	10968.6	0	0	31858.8	0	0	29614.1	18912.8	6267.3	87524.7	36123.4	65478.8	26417.4	41709.1	16163.4	14294.1	25183.1	69489.2	86679.2	186741	207452	48163.8	81179.9	47261.9	221680
ACTN1	106069	94879.9	59522.8	93924.7	15929.5	100407	60636.8	37925	53617.6	70468.5	122463	276022	87365.1	41713.6	110687	15031	36335.7	59635.1	70162.9	99451.3	28068.3	29957.2	16794.5	102229	48418.6	6427.6	0	72569.1	7602.17	14789.5	76084.7	56440.4	25533.8	48431.8	37983.6	18726.5	45218.1	19555.4	64485	49799.3	48969.1	283961	180172	199096	118262	158559	111565	316203	227361
ACE	0	130237	0	0	0	0	0	0	0	0	0	0	0	0	65706.7	0	0	0	0	0	0	0	0	0	80002.9	0	0	184173	0	0	0	0	0	0	0	0	0	0	0	0	0	0	0	0	0	0	0	0	0
CDH1	175219	260582	165068	137999	323465	142947	133510	190864	255907	171357	164937	109939	133595	187379	157416	176417	288752	139797	166661	116619	107586	100282	188068	123941	129142	142070	167798	255133	196442	136962	149996	121782	146091	186457	206343	159483	88125	140979	152679	230504	157747	174503	182121	277786	298171	237752	480503	458844	264842
DEFA4	0	0	0	0	0	0	0	0	0	0	0	0	0	0	0	0	0	0	20264.1	0	0	0	0	0	0	0	0	0	0	0	0	0	0	0	0	0	0	0	0	0	0	0	0	0	0	0	0	0	0
MYH7	0	0	0	0	0	0	0	0	0	0	0	0	0	0	0	0	0	0	0	0	0	0	0	0	0	0	0	0	0	0	0	0	0	0	0	0	0	0	0	0	0	0	0	0	0	0	0	0	0
SRC	19219.3	24185.9	11519.5	0	0	19807	21303.3	9963.96	9304.08	0	0	45165.6	16806.1	10097.8	26888.9	0	10920.8	11256.8	14803.6	15900	0	5487.13	0	17397.2	8616.87	0	0	22227	0	0	11793.3	6943.67	0	0	0	0	8717.52	0	12042.8	8718.78	0	78693.7	44345.3	31899.9	20309.6	17924	14608	37012	23617.2
PEPD	4381.67	3263.03	4978.92	8808.93	0	2738.05	7398.81	6045.47	4902.17	6314.25	5550.72	4833.12	0	1816.95	9044.96	0	0	6827.09	5671.78	0	3669.88	7415.08	0	3285.86	4682.95	0	3479.96	0	0	4596.77	3909	0	2243.99	2057.72	6927.4	0	0	0	5659.52	0	0	6825.88	0	0	8576.87	0	0	7369.45	10072.1
COX4I1	0	0	0	0	0	0	0	0	0	0	0	0	0	0	0	0	0	0	0	0	0	0	0	0	0	0	0	0	0	0	0	0	0	0	0	0	0	0	0	0	0	0	0	0	0	0	0	0	0
GP1BB	151195	81542	66082.7	0	0	110047	81678.4	46035.4	47556.9	0	186046	274483	114464	35021.6	113894	0	49023.3	63233.3	79798.9	91341.8	32193.7	0	0	127165	57586.4	0	0	70977.3	0	0	92711.4	54490.8	34194.7	44841.4	0	0	46456.6	25466.1	72542.6	44013.6	39440.6	566341	178013	207410	114920	202220	77459.2	201010	140572
LAMP2	6735.44	0	3145.89	5753.13	5103.82	0	0	6030.68	0	0	0	9307.36	0	5085.28	6951.89	0	0	0	0	0	8052.32	12077.5	0	9588.96	7797.43	0	0	0	0	4983.91	7657.43	0	7441.21	6760.18	5530.6	0	6108.4	0	11033.8	0	0	8829.58	0	0	0	0	19736.1	16270.4	0
RNH1	0	0	0	0	0	17034.3	0	0	0	0	0	0	0	0	0	0	0	0	0	0	0	21396	0	0	0	0	0	0	0	0	0	0	0	0	0	0	0	0	38347.9	0	0	27186	15524.4	41677.8	36483.2	44254.6	42189.4	13400.6	17816.9
BMP1	10147	11960.8	6664.52	16947	7074.65	6277.94	0	9177.19	10592.5	8685.91	13933.4	5612.72	6444.78	14826.3	7449.03	11111.6	9492.06	7326.17	6626.67	4348.83	4541.01	8243.77	4949.15	4624.19	7910.06	0	3231.28	7218.01	0	9239.98	8455.58	4734.34	6224.18	13403.7	8012.93	6480.68	0	6801.85	7974.67	6796.86	0	7340.42	9278.05	27731.4	0	33191	11278.6	14752.1	25500.1
CCL5	248780	114166	284120	432453	246134	174323	154662	448195	211048	121356	740848	134231	489211	227538	237987	297347	155015	0	131669	121856	0	310743	179220	286503	226532	214624	215074	122683	73761.6	406558	511541	190258	326004	310286	82054.1	168743	177584	161019	315529	201141	250243	459900	998966	291397	143018	209988	222095	328425	245425
VCAN	0	0	0	0	0	0	0	5771.57	5330.87	0	6648.77	5997.45	12517.4	10232.1	0	0	0	0	4707.47	0	11738.1	0	0	0	9617.46	0	0	16955.9	0	0	10959.6	0	0	15434.5	0	12369.9	13376.9	15889.3	0	0	0	6509.64	0	64448.5	0	0	0	0	0
EEF2	16689.1	35573.9	4739.47	32585.8	0	27336.1	16366.4	23883.7	0	11706.3	23236.1	11419.4	7539.47	13120.8	8805.07	17614.1	12316.9	7426.93	19690.1	17031.1	18123.8	19329.6	19332.5	19384.5	24255.3	13567.4	11510.3	10313.5	22862.5	11983	13917.2	13590	13441.7	12073.1	7368.09	18960.8	21655.6	15489.3	15380.6	14050.4	19658.8	19745.5	0	27510	0	13792.9	14148.7	0	0
KRT10	283307	196845	55192.8	204969	43835.4	130301	24217.4	107781	90505.1	273905	184541	126423	61480.5	195061	55980.8	137103	253641	134661	134185	188516	147592	56656.9	34820.9	303584	74417.8	204232	233894	181927	136971	45042.7	96615.4	243682	178093	179167	68851.3	51137.3	54066.3	66141.1	59823.9	50411.3	162461	281295	214952	130816	323021	677941	604999	352763	391489
KRT13	0	0	0	0	0	0	0	0	0	0	0	0	0	0	0	0	0	0	6982.79	0	0	0	0	0	0	0	0	0	0	0	0	0	0	0	15961.5	0	0	0	0	0	0	0	0	0	0	0	0	0	0
KRT5	36456.4	33917	4690.62	0	3362.35	25671.3	19205.7	33661	0	24925.7	25381.4	20995.1	0	28824.9	4191.59	12890.6	45925.3	9549.56	31036.3	16758.1	17663	0	0	36666.3	0	12757.5	14056.2	16322.2	12477.9	8417.87	11053.1	34279.2	8938.59	29784.1	11426.1	4461.49	9823.38	167492	6320.06	0	0	19971.9	34405.1	20731.8	41610.5	66806.3	49204	58167.5	27922.6
PDIA4	700.226	0	0	0	0	0	0	0	0	0	0	0	0	0	0	0	0	0	0	0	5753.58	0	0	0	0	0	0	0	0	0	0	0	0	0	0	6808.32	0	0	0	0	0	4726.58	0	0	0	0	0	0	0
C6	997666	847671	984684	1843776	689162	648608	942874	1018828	804867	1.5226e+06	965878	1.16075e+06	726057	1067068	964766	1.05686e+06	1.05633e+06	997842	669284	1.40662e+06	1208841	795396	1.2444e+06	922448	844489	989669	1.0406e+06	803525	1.88754e+06	1.4536e+06	1.03292e+06	1.23578e+06	1.01568e+06	983634	1.00951e+06	1.06516e+06	1.65739e+06	725954	1.49882e+06	708679	1.45349e+06	243595	576482	286442	285954	227553	332601	248131	472231
ACP5	44255.3	50432.2	29383.2	40682.2	37480	0	27586	35389.6	0	0	0	0	0	30827.9	14472.5	41761.3	46966.4	22719.4	32119.5	27148.6	34220.8	0	0	0	0	19666.1	27584.5	39300.8	55717.2	24064.4	21938.6	0	0	34013.4	26892.8	0	20142.7	34818	19666.5	73236.5	0	64047.7	41879.3	31779.5	61539.2	91918.4	73036.2	70612.3	99313.1
CEACAM1	0	0	0	0	0	14584.1	0	0	0	0	0	5767.83	0	0	0	0	0	0	35717	0	0	14831.7	0	0	0	0	0	0	0	0	0	0	0	0	0	0	0	0	0	0	0	0	0	32716.6	0	37388.9	0	0	256307
ALAD	0	0	0	0	0	0	0	0	0	0	0	10379.5	0	0	0	0	0	0	2687.72	0	0	0	0	0	0	0	0	0	0	0	0	0	0	0	0	0	0	0	0	0	0	0	0	3253.78	0	0	0	0	0
PRG2	19959.6	18555	23227.2	0	10084.8	43319.3	44395.8	14837.6	13769.8	0	13278.2	12628	227055	23922.1	20357.6	21724.2	16704.7	46618.9	79411.8	0	0	16394.3	0	0	6676.95	0	0	17371	0	15434.2	26798.8	0	0	20222.8	8335.79	10878.4	16706.3	51006.8	30561	25246.2	0	0	0	36482.1	49405.7	0	55436.9	39947.5	23316.7
LCP1	47371.5	39265.2	34662.3	70225.8	38416.9	34584.2	79073.3	53155.9	31522.1	33058.4	41149.9	29262.1	46700	33709.3	33427.9	30850.7	26141	38663.4	26995.5	36328.4	46601.1	44065.7	44794.2	48463.6	29264.6	48931.6	49403.1	40893.4	34739.5	53831.4	35672.9	31318.5	32020.2	35753.1	27297.3	55755.7	54725.3	45206.5	35187.2	25802.1	50933.5	41586.1	33866.2	57400.5	47852.8	65214.5	65304.9	22231.9	45131
PLS3	61190.3	56884.2	49344.1	112594	32091.7	38504	73489.3	54310.2	28042	40559.8	45810.4	33402.2	55488.6	47128.8	40697.5	32423.6	35255.5	48914	36909.7	40679.1	53336.1	51278.4	60270.5	56668.2	42713.3	65879.9	66446.7	57407.6	47015.9	69788.3	43797.2	34226.8	48481	44173.5	35270.9	47409.4	67020.4	56431.9	57630.5	35780.2	55457.8	44888.3	38523.1	77322.5	64499.5	104308	87599.9	30220.4	54944.7
ENO3	0	0	0	0	0	0	9570.39	0	0	0	0	32571	0	0	0	0	33863.9	0	996.382	0	0	0	0	4091.53	0	0	0	0	7775.12	0	0	0	0	0	0	0	0	0	0	0	3268.72	207281	36766	0	15494.1	32184.6	31725.3	25191.4	48348.5
CD59	5666.88	4143.68	3857.33	6764.05	3273.2	4096.44	4604.31	4717.8	5020.26	6433.61	4301.26	5206.74	3981.08	4452.56	4620.63	3640.93	0	7152.82	7452.06	4963.83	8804.33	6945.33	5579.85	6294.8	3507.29	0	0	4203.68	4614.48	5660.07	4679.62	5541.45	0	4099.58	0	2634.88	8059.09	0	5773.48	4078.67	7311.08	0	4394.84	8336.72	11926.4	9386.55	13046.6	16090.6	7058.99
SELL	156569	81554.2	89475.8	159223	89027.3	110387	88535.5	115289	90850.5	191381	119316	140627	117235	110401	75585.6	105239	116218	118454	86507	137779	131727	101869	90155.2	141962	101375	73791.1	82839.6	82379.2	115238	63374.7	73450.4	80939.7	96561.4	96325.8	138535	101625	115010	83601	125160	76281.4	109559	51247.4	0	74672.2	70092.5	73990.1	105940	56935.5	88905.3
MIF	21249.7	0	0	0	0	43582.2	0	0	0	0	0	70441.8	0	0	24480.4	0	21129.7	0	25014.8	0	0	0	0	0	34505.9	0	0	0	0	0	0	0	0	0	0	0	0	0	0	0	0	99847.3	32507.2	0	0	0	0	53400.3	0
CD99	3942.85	6662.09	10006.8	8740.74	6039.29	3756.75	4936.3	9787.99	4296.96	14082.3	5091.25	6256.27	10073.4	5003.34	9542.99	5852.05	0	0	9735.57	7157.08	7785.48	5139.88	0	0	3362.03	4696.25	3425.92	0	9304.63	5516.03	1150.85	2641.63	3697.55	0	0	0	5790.81	4477.93	5906.81	1959.22	1877.64	0	0	1619.3	1458.2	2207.38	2013.92	1129.37	1612.34
PRKCSH	0	0	0	0	0	0	0	0	0	0	0	0	0	0	0	0	0	0	0	0	0	0	0	0	0	0	0	0	0	0	0	0	0	0	0	0	0	0	0	0	0	0	0	4111.79	0	0	0	0	0
HCLS1	0	0	0	0	0	18394.9	0	5661.82	0	0	0	0	0	0	0	0	0	0	25012.1	0	0	14971	0	0	0	0	0	0	0	0	0	0	0	5350.9	0	12400	0	0	0	27925.5	0	0	0	9266.54	0	8433.12	2376.21	0	6243.85
NID1	11229.1	0	7128.04	21104.4	0	8257.52	0	12601.7	6041.52	0	10618.6	7140.75	10654.1	8530.38	9954.34	0	0	0	8382.81	0	0	9841.62	0	0	6128.37	0	0	0	20709.2	0	7532.75	11601.7	0	5641.92	0	0	0	0	10732.4	5355.72	0	19782.7	25317	0	0	0	6743.4	11745.5	0
PLA2G2A	10080.5	1683.7	0	0	0	11792.5	6821.14	5433.85	0	5885.61	0	1636.09	0	24817.5	0	0	0	0	2583.97	0	4816.1	0	3575.03	1665.54	0	0	0	0	0	0	14529	0	8915.1	24977.5	0	34977.1	0	40151	0	0	0	0	0	0	0	0	0	0	0
NCF1	20889.8	15077.2	0	14701.9	4401.19	22750.1	13348.7	12131.7	0	28998.5	15785.7	10951.7	4643.7	15638.3	13082.6	10423.2	11865.2	16590.5	47203.2	9927.02	9053.21	28237.7	4038.69	8786.72	14232.2	7980.02	8807.29	12012.3	7655.6	3532.51	16487.4	7962.43	6137.28	23878.3	5242.67	18738.8	10770.9	12997.9	17967.2	26621.6	28532.4	32091.2	40056.5	93465	203663	117463	92123.6	0	59591
PKM	109801	102822	55526.6	99905.7	45364.8	205427	113032	102124	59979.8	101416	92651.8	139980	91838	79656.2	98527.3	47790.6	73393.3	76370.2	169215	79370.4	79839.6	78170.1	43466.1	77775	75768.9	63082.1	63245.6	99071.1	102473	48319.4	45927	53606.2	55447.4	72118.4	54506	100685	103531	72879.4	99268.8	96140	96662	417688	259572	436492	331328	376364	395527	313366	272943
HSP90B1	39485.8	26918.4	18056.1	25883	22984.5	25839.4	39414.1	13669.1	16548.6	27737	22777.6	38403.3	23530.3	19968.2	20737.8	16029.8	16973.7	20729.6	24535	21166.7	33554.6	21457.7	43314.9	37096.4	28154.8	22055.1	19377.6	19029.7	28221.6	28846.1	17394.1	19258.1	15316.1	18979	19882.2	38718	28060.3	28342.5	22664	14313.2	34967.5	43876.9	24247.1	28653.3	25524.1	40713.8	29057.3	23739.8	31318.2
IDE	0	0	0	0	0	0	0	0	0	0	0	0	0	0	0	0	0	0	0	0	0	0	0	0	0	0	0	0	0	96485.2	0	0	0	0	0	0	0	0	0	0	0	0	0	0	0	0	0	0	0
GP9	46508.2	33225.8	50789.7	0	0	45030.3	21971.4	11623	14135	16512.7	20404.2	144662	39826.5	14990.7	62101	0	24813.2	35183.8	37331.9	34708.3	9564.05	9902.5	0	35978.4	13004.7	0	0	25775.3	0	0	24569.8	15241.3	0	0	12133	0	17015.3	5613.01	25314.1	19123.7	14863	135660	80258.9	152530	111293	151849	50333.8	110567	127870
MMP9	60231.6	28645.1	31144.3	86688.8	16289.6	275607	76850.2	105076	191785	36574.2	135189	135146	25953.6	116656	129759	40347.9	35062.1	183073	90443.3	64697.1	231168	337641	30153.6	56371.5	61989.1	52446.1	54077.6	29224.3	0	20660.3	164065	92150.5	26718.2	102977	86983	256231	80674.3	108405	64896.5	35760.4	151312	684952	155766	168220	105400	196314	65127.2	45365.8	41632.9
HNRNPL	0	0	0	0	0	0	0	0	0	0	0	0	0	0	0	0	0	0	0	0	0	0	0	0	0	0	0	0	0	0	0	0	0	0	0	0	0	0	0	0	0	0	0	0	0	0	5400.42	0	0
DARS	0	0	0	0	0	5701.26	0	0	0	0	0	0	0	9137.6	3341.42	0	0	0	0	0	0	0	0	0	0	0	0	0	0	0	0	0	0	0	0	0	0	0	0	0	0	3493.65	0	29421	0	0	0	2027.27	0
JUP	0	0	0	0	0	0	0	0	0	0	0	0	0	2322.52	0	0	2044.14	0	1973.09	0	0	0	0	4584.22	0	0	0	0	0	986.89	0	5874.34	0	2791.37	0	0	0	0	0	0	0	0	0	0	0	7802.71	0	0	0
ANPEP	0	0	0	0	0	0	0	4697.4	0	0	0	0	0	0	0	0	0	0	5554.26	0	2632.17	7581.48	2678.98	0	0	0	0	0	14074.2	1885.28	0	0	2546.32	2465.12	2582.52	0	0	0	3341.9	0	5737.11	0	0	0	0	0	0	0	0
RAC2	44470.9	49701.2	0	75828.9	20403.7	168077	52920	70441	37612.9	44620.6	0	38923.5	0	126467	75246.5	0	0	92176.9	204228	49812.5	0	79058.2	12708.9	42455.3	77146.1	28873.9	33913.8	39603.5	21867.5	30547.1	67953.4	24999.7	32586.8	100861	0	59831	52984	27457.5	71971.7	82408.5	73056.6	178196	110602	146538	123360	172795	160637	117260	287933
CPN1	1.88793e+06	1.80557e+06	1.59016e+06	2.43461e+06	2.26507e+06	1.22503e+06	1946008	1.42429e+06	1.41513e+06	2.48715e+06	2.15141e+06	2.77654e+06	1.45852e+06	1.69129e+06	1.87895e+06	2.0146e+06	2.28462e+06	1278564	1.62163e+06	2627789	1.97004e+06	1.83474e+06	2019916	1.87785e+06	1.21446e+06	1.84206e+06	1.88622e+06	1.88758e+06	1.94021e+06	2053253	1.10815e+06	1.95631e+06	1.58591e+06	1.52344e+06	2.21634e+06	2.08865e+06	2.36401e+06	1.92488e+06	1621127	1.95684e+06	1.1506e+06	1.20943e+06	1.23372e+06	1.91531e+06	1.5535e+06	2.13586e+06	1.15773e+06	1654625	1.49844e+06
B4GALT1	12419.2	26841.2	34760.4	12551	43762.8	13934.7	38640.3	37166.7	0	24324.9	27178.9	19224.6	0	17556.2	15373.3	15563.6	14591.3	28671.9	11935.6	21755.1	27440.8	35472	30034.1	30187.2	31569.2	30641.9	39997.8	0	31650.4	36391.7	26060	13796.7	22626.8	15876	0	39115.8	26638.6	22221.8	0	13754.6	35104.5	11577.5	26466.2	0	0	14661.4	0	10898.4	16087.4
EZR	18261	19565.9	10468.9	19732.4	11966	13277	16596.9	13826.5	10874.5	23403.8	25443.8	14173.7	19209.3	22766.8	22343.2	26904.8	21779.8	14823.8	23418.4	23703	16658.7	14489	16462.2	15052.5	18567.1	17523.3	19819.1	20429.9	46351.1	16875.1	11509.3	15508.3	16992.4	26103.7	23584.7	28077.2	21274.5	21771.9	23489.1	17722.9	18302.2	30524.6	34968.9	57492.4	86473.5	51855.3	65530.5	45372.9	42536.9
ELN	3515.99	0	0	0	0	0	0	0	0	0	0	1033.76	0	0	2409.53	0	0	0	0	0	0	0	0	3908.39	4274.78	0	0	0	0	0	5544.28	0	0	0	3019.21	0	0	0	5101.63	0	0	0	0	0	2756.11	0	0	0	0
IGLL1	1.25972e+06	1.37394e+06	775883	3.51243e+06	4823595	1.37529e+06	961141	2.4168e+06	1.86714e+06	1.1125e+06	1.39744e+06	1.02225e+06	2.77087e+06	2782946	1.1382e+06	1.25228e+06	1.57083e+06	1.57178e+06	671612	1.61333e+06	8832515	2.69902e+06	2.2777e+06	913294	1.57587e+06	1.01883e+06	956212	565738	2301904	1.03035e+06	593520	1.97063e+06	541774	2.88448e+06	1.69635e+06	1.37644e+06	942577	2.25849e+06	2.39715e+06	1.45792e+06	2.37221e+06	1.61185e+06	1.82054e+06	2.47665e+06	5235249	1.45934e+06	2855873	2567721	2.16169e+06
RPS2	0	0	0	0	0	0	0	0	0	0	0	0	0	0	0	0	0	0	0	0	0	0	0	0	0	0	0	0	0	0	0	0	0	0	0	0	0	0	0	31027.9	0	0	0	0	0	0	0	0	0
ST6GAL1	44535.4	48382	61555.3	28161.6	47659	80561.1	44885.5	62017.6	52380.2	65153.3	80044.4	48054.8	51998.2	70465.7	58955.6	76010	76729	72393.7	50988.9	52866.4	34648.6	42694.2	50051.9	37408.3	51226	41255.1	39080.7	45706.9	53220.8	39804.3	76696.4	45647.4	60824.5	72401.1	56730.2	54509.9	48558.1	36857.3	45185.2	57085.5	40718.7	44941.2	70564.4	103657	65482.4	102139	70991.7	75804.3	98538
DSP	21019	0	0	0	0	0	0	0	0	10964.7	0	0	46637.5	22373.4	0	16594.1	25155.3	8989.7	17291.1	25158.3	0	15415.8	24405.2	25284.1	27048.9	0	0	5135.56	12402.8	7762.07	7653.62	29831.6	6848.1	15057.6	0	0	0	22546.2	14387.1	0	17668.5	12243.7	28848.3	2125.98	0	82770	32627.5	20411	32688.2
TIMP2	8736.37	12889.1	7865.09	15961	8921.31	12205.5	5990.73	8627.92	9673.43	9697.64	28439.3	15249.1	14172.8	10359.4	8997.55	9298.49	11661.7	11929.1	10081.7	10476.7	14988.1	5845.44	6511.11	7249.63	14793.6	10686.2	12817	10374.9	12184.9	7128.28	10779.3	9840.14	5400.79	7992.44	13208.6	10412.2	10857.9	13506.2	7174.62	9917.77	8043.86	18826.7	23496.8	19060.1	43705.5	20578.4	16020.9	0	0
CD44	2943.98	0	0	3639.87	2760.05	1927.63	3399.83	4040.7	2756.75	3548.56	0	3574.62	2042.98	1879.89	2383.64	3361.87	2391.79	6841.11	2405.32	1960.98	8115.12	8252.84	4106.82	5058.66	5485.81	6610.16	6810.16	4699.38	6474.88	5917.7	0	5378.11	0	3250.18	4151.39	2632.2	4409.82	3795.79	7102	4037.84	4569.09	0	0	0	0	0	0	0	0
SELP	24351.9	0	11590	29965.6	0	22935.6	16839.9	15095.6	11066.2	25234.2	24189.8	29596.5	0	26314.4	24286.3	20111.4	12487.8	26439.9	33199.1	28284.6	24296.5	30789.3	0	22697.3	27634.9	0	10912.6	0	13179	15284.5	19801.5	21707.7	15318.5	21977.6	25811.5	0	23517.8	18182.9	28640.5	17547.8	19814	48083.3	19330.2	37657	38306.8	28622.7	48119.6	38338	25836.4
CBR1	0	7219.8	0	0	0	9884.3	0	2908.94	0	0	0	8618.08	0	0	0	0	0	0	0	0	0	0	0	0	0	0	5732.78	0	0	0	0	0	0	0	0	0	0	0	14057.2	0	0	0	0	25660.6	0	27815.9	0	9923.98	25742.3
ANK1	12112.7	28140.2	0	22665.2	0	18283.5	13917.3	9679.41	0	14312.2	0	3873.49	8127.61	31093.8	5852.77	0	18785	3881.49	25625.8	12574.3	11650.4	20567.4	8654.37	9163.35	7905.73	0	0	15662.9	11048.9	17566.9	4559.81	7591.82	7320.54	5835.75	7736.37	0	13895.7	0	22897	0	0	36111.8	0	0	0	10314.3	17476.4	0	9656.7
PECAM1	23240.1	0	35777.9	0	0	48096.2	8577.44	0	0	0	0	55451.4	0	0	18343.3	0	0	13885.3	0	15710.4	0	0	0	12484.1	0	0	0	0	0	0	22197.9	0	0	0	32658.6	0	0	49080.3	4608.56	0	0	105754	0	45141.6	34770.6	33552.9	0	39373.5	33850.3
H1-5	116214	79705.9	0	0	0	37793.8	45526.6	28225.1	10291.2	0	0	25067.9	8133.42	85226.8	26514.7	0	36197.9	22216.1	56420.5	0	0	3707.16	0	30794.6	12201.9	0	0	13706	0	0	33100.5	0	0	75547.9	0	80322.4	0	26519.4	16921.2	28153.2	12795.4	252203	213198	287143	342516	248902	550898	281308	142134
H1-2	52985	26367.5	12074.1	0	0	59973.2	37981	35706.8	20290.3	85661.5	135652	156227	15902.6	91255.5	30174.8	19343.7	31146.3	15168.3	89405.5	19876.8	19539	6451.76	0	31963.5	0	9707.5	11795.5	46291	12135.8	0	27791.8	8124.62	0	122935	0	79668.7	0	27189.9	29115.4	43967.9	28623.1	304538	222368	410782	343821	276806	462520	279618	236171
EPB42	6962.53	9813.3	0	22797.2	0	14192.6	4758.97	0	0	0	0	0	5569.66	23720.6	0	0	17839.9	0	17410.8	0	8663.12	10987.1	5494.76	4479.67	1798.53	0	0	6604.18	6408.9	9689.59	0	2865.55	4468.08	2071.69	3033.31	0	4519.72	0	7109.58	0	0	17443.7	0	0	2807.6	0	4725.71	6649.91	6648.81
ATP2A2	0	0	0	0	0	0	0	180309	0	0	0	15020.5	0	0	0	60446.4	0	0	0	0	0	0	0	0	0	0	0	0	0	0	0	0	0	0	0	0	0	0	0	0	0	37171.8	0	0	0	0	0	9775.59	0
CD36	26454.1	0	60011.7	0	0	28805.3	10513.5	0	0	0	0	19029.9	18149.7	0	19180.3	0	16905.1	11239.4	0	20289.5	0	0	0	10870.2	0	0	0	0	0	0	11704.6	0	0	0	0	0	7181.08	0	6685.41	8107.77	0	112190	16836.4	48128.4	16038.4	39712.6	23490.2	27842.1	10082
FAH	0	0	0	0	0	0	0	0	0	0	0	12730	0	8648.57	0	0	0	0	0	0	0	0	0	0	0	0	0	0	0	0	0	0	0	0	0	0	0	0	0	0	0	0	0	0	0	0	0	0	0
HSPA6	65651.3	65549.3	62764.4	51890.5	41275.1	96114.3	51127.9	44496.8	67188.1	33252.3	33372.9	112839	65187.1	46329.8	64402.9	43063.4	90684.8	65456.9	66282.9	56052.5	84978.9	39008.3	37272.5	83489.5	75449	41050.1	48608.1	83592.6	66273.5	43980.2	48807.9	35310.1	40349.2	44628.3	54136.7	46289.5	47215	59015.2	47003	56623.2	59368.4	189329	77303.2	133650	70712.8	104027	69140.8	110226	84577
BPI	11399.7	14878.1	0	38840.5	0	63812.3	20827.6	21212.5	18045.5	0	41318.6	0	10301	20999.3	23449.8	6893.48	0	27806.1	29254.8	0	12278.7	36788.1	0	15406.7	15754.7	0	4498.5	22101	0	1493.77	21724.1	0	6883.58	25257.6	19874.1	58222.7	7068.85	17776.3	13579.8	18191.8	34422.8	47216.1	29709.1	115662	108706	101639	16268.8	61485.6	13462.7
ITGA2	7142.06	5503.29	0	0	0	7907.16	8265.82	5132.75	0	4943.12	0	10000.5	0	2056.76	10628.4	0	0	1903.4	0	0	1828.86	5815.49	2869.38	9228.57	8129.15	0	2447.69	0	0	4786.95	3882.24	0	0	2960.39	2320.03	0	7309.89	0	14121	0	0	15216.6	0	11410.9	10240.9	12155.2	6961.61	7733.05	5620.27
CAPN2	15029.1	40859.5	16727.9	14359.4	0	15243.2	20453.3	20813.8	12501.1	20793.4	22242.8	0	18837.5	13682.4	22688.3	18137.8	19790.5	17692.8	16101	13189.2	18360.1	6213.84	0	14042.7	10223	16860.8	12246.7	41935	26064.2	10937.7	13123.1	0	33677	10084.2	29672.4	31325.5	16121.6	17899.7	15837	15438.6	6597.3	4202.86	16078.8	18589.6	11189.2	110514	36692.9	9771.51	25941.4
PFKL	4933.95	6750.06	0	34512.7	10324.6	15785.5	11153.8	4382.65	11818.7	11981.7	0	10610.4	10449.3	26113.3	10606.9	13707.7	12406.5	4044.04	18467.8	6250.51	0	16781.4	0	7614.98	0	0	0	0	15410.9	14386.6	0	5402.49	5502.14	16761.1	5740.05	5562.5	11303.9	0	8623.77	4432.98	7283.17	0	0	0	0	0	21956.6	2200.24	0
LGALS3	6564.1	0	0	14467.9	0	7537.2	0	9798.86	0	15885.9	0	9093.11	11692.8	11862.9	12341.2	0	0	5922.09	0	0	4478.64	0	0	7060.05	5961.09	0	6226.29	0	6864.55	8964.84	0	8525.22	0	5109.36	0	13630.8	0	0	0	6083.01	0	0	0	47204.9	0	0	0	0	17872.5
IGFBP3	6303402	8867824	14683788	15186223	13446535	5.32044e+06	5.71682e+06	11436672	13881051	17668070	8482404	8599172	9754763	12374223	14317298	12028388	14609135	5904489	11644497	7842840	2.07271e+06	8905831	7.79642e+06	6.76148e+06	7.45709e+06	8679220	8974184	8492674	5.782e+06	8114961	6852082	7.76112e+06	5.67863e+06	12925334	9461434	6.9681e+06	12147569	5943013	9862254	11717300	5454702	10640381	8548155	17127266	15345057	21007116	13884270	9537569	11606295
PSMC3	0	0	0	0	0	0	0	0	0	0	0	0	0	0	0	0	0	0	0	0	0	7433.35	0	0	0	29232	0	0	0	0	0	0	0	8634.11	0	0	10577.3	0	0	0	14718.6	0	0	0	0	0	0	0	0
TCP1	0	0	493163	621088	0	255158	0	483269	0	0	428032	6303342	321863	27529.3	0	0	192558	0	193548	0	329037	298696	429404	193175	0	0	370088	0	0	343809	0	0	0	279667	2138.32	292418	443898	500404	60861.9	437485	151243	461380	920046	0	0	0	0	3382521	0
ALOX12	0	0	0	0	0	13469.2	0	0	0	0	0	66882.3	24251.9	0	11027	4902.62	0	0	0	0	0	8956.59	0	11393.2	0	0	0	0	0	0	0	11201.9	0	0	0	0	0	0	0	0	0	36475.1	0	0	0	0	0	0	0
IGFBP2	2.54818e+06	1.09456e+06	1.38919e+06	763626	845024	1.51621e+06	1.05812e+06	1.8132e+06	975321	2.76911e+06	876031	1.14951e+06	2.21524e+06	1.62044e+06	1.16398e+06	940277	948126	1.9271e+06	1.81741e+06	1.69044e+06	1.43275e+06	1085306	1.141e+06	2.43401e+06	4.11046e+06	2.89025e+06	3.21428e+06	972477	1.50724e+06	1.03706e+06	1.51198e+06	1.57918e+06	2.06897e+06	1.62872e+06	1.78082e+06	1.44512e+06	1.9907e+06	2127585	599806	1.18313e+06	1.39792e+06	647852	578948	1.56412e+06	1.44668e+06	1.308e+06	374247	377798	692860
ITGB5	0	0	0	13048.2	0	17635.4	10334.5	11817.7	0	0	0	14180.7	0	11066.3	10325	0	0	17435	24883.8	0	0	23365.4	0	0	0	0	0	0	0	0	0	0	0	12006.1	0	0	0	0	0	0	23090.1	37950.5	0	38610.2	0	36336.7	62042.4	0	0
ARF4	0	10468.4	7134.59	0	0	31959.6	0	0	0	3323.2	0	20296.2	13940.4	8877.62	34206.5	0	0	0	0	0	5542.59	0	1278.43	9360.81	0	0	0	0	0	4558.84	10197.9	0	0	0	0	10140	0	8809.79	0	0	0	0	0	18395.1	9516.3	22568.2	10758.6	28862.7	20234.4
VCL	46421.5	40128.8	31745	37092.6	16144.1	62677.7	61191.4	30872.7	23490	22137.2	98369.8	130297	53855.8	19770.9	52905.7	11600.9	19289.8	29716.7	29163.5	42730.6	25259	15736.3	15805.4	44505.4	21734.1	14665	12446.3	31445.8	15267.2	22281.3	34142.2	24484.5	13898.2	23146	18489.4	32105.4	39397.1	17751.8	29229.7	23470.4	32520.4	130750	76432.8	93244.6	54282.2	64904.9	53699.2	164561	70114.3
LBP	709204	841682	741679	620007	564142	1.60748e+06	1.05862e+06	597755	542910	839755	812621	693879	489016	1.39394e+06	367019	618861	783721	540749	653121	592184	1.38001e+06	540029	947243	671529	548447	940505	930550	827776	588582	553242	826364	700329	1.33329e+06	1466598	588561	2.76582e+06	988301	1.3415e+06	445022	429369	761770	1.00338e+06	890902	2118565	1.68304e+06	1.30047e+06	1.306e+06	834955	1274155
LAG3	0	28971.3	18409	0	0	0	17309.6	0	0	0	0	0	0	17331.2	10262.5	0	28656.5	19343.8	15493.2	22202.2	0	7319.98	0	0	10415.4	9688.36	0	0	0	0	16549	0	0	12425	0	0	10247.3	22590.9	14895.3	0	0	17134.9	0	29681.4	0	116017	0	12564.5	17039.6
PGAM1	0	0	0	0	0	2122.25	0	0	0	0	0	6478.55	0	43155.5	0	0	0	0	0	0	0	0	0	0	0	0	0	0	0	0	0	0	0	0	0	0	0	0	0	0	0	0	0	0	0	0	0	0	0
KRT15	0	0	0	0	0	0	12344.9	61947.3	0	136326	0	85446.4	0	0	0	108476	6296.9	0	8750.08	135787	0	0	0	0	82189.8	185666	223692	0	65963.3	0	0	0	0	160777	21997.9	0	45674.4	32272.2	57198.4	0	0	0	362075	215467	464813	1.22891e+06	856920	615818	684469
KRT4	474875	204409	0	0	0	55403.8	0	39254.9	0	205343	131521	140201	51734.2	105707	59378.3	199775	433825	168291	308616	183737	165829	0	0	306547	47647	191729	150592	180271	0	87868.1	107279	562117	97008.1	189614	49215.2	47404.7	30387	0	46222.3	0	53180.3	0	0	0	0	0	0	0	0
PAM	49573.2	40649.6	49327.6	50173.5	58413.1	28127.2	52020	42541.1	26398.7	58886.4	48180	44604.7	65823.1	27738.1	56507.3	41888.4	41435.9	60080.5	37928.5	62138.8	66029	32400.7	38411.5	45891	60231.8	50702.6	54062.3	37152.5	53697.4	42434.3	40610.2	43471.7	32727.9	32777.5	73817.3	48264.9	46360.6	82264	70942.9	46215.6	44491.7	0	23469	22017.6	13847.6	17149.2	7132.95	0	15630
VCAM1	11576.2	8845.53	10292	9330.45	12059.2	4732.06	16281.5	4972.03	7367.37	8395.56	5169.64	11701.4	0	0	9413.58	0	10260.6	13784	7597.88	6373.77	14939.6	4721.05	0	0	9841.63	13353.3	9703.59	8750.76	9382.56	9452.02	6166.83	6198.93	0	5352.53	13528.5	0	0	19347.1	0	9854.3	10394	0	0	0	0	7585.61	7842.2	8494.33	6327.81
NCL	0	0	0	0	0	0	0	0	0	0	0	0	0	0	0	0	0	0	0	0	0	0	0	0	0	0	0	0	0	0	0	0	0	0	0	0	0	0	0	0	0	0	15617.6	0	0	0	0	0	0
HK1	20173.2	0	0	0	0	5236.06	20524	0	0	0	0	17552.8	8243.95	0	7316.16	0	0	0	0	0	0	0	0	0	0	0	0	32509.8	0	0	14297.5	0	0	21145.7	0	0	0	11711	1874.92	0	0	25459.6	9141.57	2939.42	0	0	0	6224.74	0
ORM2	218493	312233	1.27427e+06	770807	272632	949188	676946	605388	651519	721291	281477	413748	249568	624080	549963	378586	1745314	679763	614599	267918	312699	588215	304831	249591	266020	674616	691070	262380	505982	162301	559869	709939	259828	711425	1.0237e+06	358518	2.08278e+06	448108	595338	372681	411371	157365	290854	332362	190399	1523450	316215	225805	469268
ITIH2	116836	47990.8	84120.1	119075	190055	94416.1	110537	122137	72293	116928	161005	93673	72593.1	61688.7	166966	140095	68893.8	131656	63968.6	114961	158568	155020	96342	107160	139483	70338.9	76611.1	45248.5	94604.8	144526	83157.5	79518.1	103669	48579.6	159583	86963.6	151491	86546.1	104992	73046.7	112186	534972	247267	431840	405352	596708	261381	171428	170496
ITIH1	206310	137360	224962	312269	449067	177454	224083	222853	210456	215878	304702	214554	147963	131863	262585	248031	195935	254679	133792	251820	359183	267917	272023	217013	253495	115909	110450	121434	317311	293324	191580	184900	235370	119932	260435	230807	337465	179081	212172	148625	234621	388837	365857	142903	199612	235536	215704	136236	174091
CXCL2	0	0	0	0	0	5988.76	0	0	0	0	6135.82	4088.65	5730.72	0	0	0	0	0	0	0	0	0	0	0	0	0	0	1679.82	0	0	0	3474.7	0	0	0	9358.85	0	0	0	0	0	0	0	7522.96	0	0	0	0	0
NCF2	0	0	0	20376.4	0	23523.2	23297.9	16102.8	0	0	0	8338.21	0	19389.4	14526.8	0	0	25256.6	61710.6	0	8951.95	32524.3	0	0	10602.6	7471.09	0	0	0	0	0	0	11281.1	18654.4	0	20118.6	15103.6	13349.7	16044.8	0	0	0	21683.1	0	0	0	0	0	84342.7
PI3	0	0	0	0	20213.7	0	8576.09	10887	0	10549.9	10372.4	11168.3	9276.26	8046.69	6154.23	12407.4	0	10688.4	11100.4	7021.51	0	14246.1	19065	3819.94	12823.2	0	14106.7	12031.3	14196.3	12560.5	17662.1	14557.1	10993.4	12694.7	12021.5	5520.86	11820.7	8836.6	17392.4	6474.2	11100.3	0	0	1710.5	2547.07	0	0	0	0
TYMP	6160.51	8437.36	2985.54	21668.4	0	4755.47	16024.7	5027.86	1673.58	7989.42	0	11012.5	7503.32	7608.67	3754.8	0	4753.73	5838.58	10682.1	8520.43	6106.01	2951.28	9135.41	5585.7	4987.25	5446.5	4214.79	11609.4	6962.84	4322.8	4925.5	6236.99	5679.49	10782.2	3709.08	4255.92	5298.82	12524	7603.8	7685.03	0	7882.73	9800.73	28202.6	10578.9	20417.3	7571.74	23788.2	18172.8
EIF2S2	0	0	0	0	0	0	0	0	0	0	0	0	0	0	0	0	0	0	5602.72	0	0	0	0	0	0	0	0	0	0	0	0	0	0	0	0	0	0	0	0	0	0	0	15509.6	0	0	0	0	0	0
TCN2	47958	70082.5	30345.6	40945.7	46048.5	28817.1	34433	33555.3	33279.5	51328.3	53070.7	39669.9	47947.4	47743.3	47691.6	49504.1	55467.6	48207.2	46447.4	55179	68753.1	44394.6	49415.9	63284.6	53321.7	38990.1	41673	72424.6	45356.7	43060.4	46454.2	35171.1	46718.3	55742.8	53909.4	52700.2	41402	52708.7	48198.7	58604.6	36087.8	26120.2	42457.1	80262.5	55869.5	59345.7	52704.2	104513	102851
AZU1	76983.6	61106.8	80687.6	181659	149361	577368	224410	167269	215814	401707	357607	44154	56261.2	191868	163507	68227.1	226674	212819	721138	71915.9	91014.4	131620	33755.3	87221.1	70089.3	63993.4	77768.4	61733.3	54621.1	35106.6	82904.8	57957.8	85470.3	271880	221550	629516	60549.2	179644	55054.7	116137	176980	1.62871e+06	521273	1.16565e+06	1415989	918275	1.73823e+06	992038	726203
ALOX5AP	0	0	0	0	0	0	0	0	0	0	0	0	0	0	0	0	0	0	0	0	0	0	0	0	0	0	0	0	0	0	0	0	0	0	0	0	0	0	0	0	0	0	0	0	0	0	0	0	0
LMNB1	0	0	0	0	0	0	0	0	0	0	0	0	0	0	0	0	0	0	1859.42	0	0	0	0	0	0	0	0	0	0	0	0	0	0	0	0	0	0	0	0	0	0	0	0	0	0	0	0	0	0
PZP	15911.2	0	14981.8	53974.5	7958.09	18252.4	0	17219.7	0	0	0	0	0	27464.1	14163.8	12328.5	21037.4	0	11668.5	0	2909.84	9462.99	16189.5	18641.8	19422.6	14596	10765	0	0	0	15978.8	8630.86	18788.5	3995.44	10156.9	29354.7	9936.76	6488.66	16495.9	0	0	19331.2	14870.5	24909.2	0	23861.6	2350.32	0	810.87
OGN	10051.1	12867.5	12110	16706.2	0	0	11118.4	19470.4	9242.46	8987.07	10242.3	10410.9	11792	11918.7	12543.2	0	0	20824.7	8485.88	12335.4	14590.8	13439	14011.9	13764.7	18578	22582	19770.7	23913.1	10711	19808.2	20144.2	3853.93	9407.75	7570.57	15065.5	9970.56	21836.6	15416.3	16024.4	0	15981.7	0	15746.2	5388.26	0	11485.2	4779.22	10248.2	3760.15
C4BPB	308041	358859	358065	613695	488230	240108	296381	266701	234506	462783	457238	442373	267924	281912	238846	347783	472134	378695	228520	504133	914372	325778	666097	264757	252537	474726	505495	323776	1.03284e+06	574906	423979	450886	251311	229768	176489	631805	896002	597640	834750	333541	597598	129759	341770	130860	188390	164870	95314.9	124380	173354
FLG	0	0	0	0	0	0	0	0	0	0	0	0	0	0	0	0	7498.14	0	0	0	0	0	0	0	0	0	0	0	0	0	0	0	0	0	0	0	0	0	0	0	0	0	0	0	0	0	0	0	0
CSRP1	0	7809.56	0	20060.1	0	31954.9	0	0	0	0	0	34832.7	13201.3	18055.3	31766.3	0	2132.69	3996.09	6419.94	0	0	8603.86	7648.43	4804.22	3208.74	11871.4	18820.2	23802.4	11084.3	0	10522.1	12363.2	0	22786.8	15879.6	12873	11672.7	10585.6	12804.7	0	6353.73	90560.4	0	23331.3	11854.7	24756.9	0	19051.1	20344.7
FLNA	209433	136428	149937	123387	44311.6	218558	166055	92796	99358.5	107381	199388	538268	214625	120488	237141	35100.5	91352.2	116242	172442	188041	97084.3	63120.1	51360.4	174345	92968	42275.5	46294.6	110551	61787.1	40417.6	148720	95298.9	47191.1	119752	87469.6	75323.9	124838	83400.9	129147	112125	108873	590138	294371	339780	185175	276343	157217	391114	282811
VDAC1	0	0	0	0	0	0	0	0	0	0	0	6701.58	0	0	7043.99	0	90721.6	0	0	44825.5	0	0	0	0	0	0	0	0	0	0	0	0	0	0	0	0	0	0	0	0	0	0	0	0	0	0	0	7083.27	0
BGN	0	0	0	0	0	0	0	0	0	0	0	0	0	0	0	0	0	0	0	0	0	0	0	0	0	0	0	0	0	0	0	0	0	0	0	0	0	0	0	0	0	0	0	0	0	0	0	0	0
CD9	74187.5	0	0	0	0	67499.2	60767.5	0	0	0	32610.5	148400	49936.1	30984.8	87241.3	0	0	45858.6	48448.6	0	0	0	0	64737.7	0	9107.94	0	0	0	0	0	0	0	0	0	0	0	0	39129	0	0	161554	47606.3	154940	86758.7	79193.4	0	104468	45782.1
TGM2	0	0	0	0	0	0	0	1079.19	0	0	0	0	0	0	2561.63	0	0	0	0	0	0	0	0	0	0	0	0	0	0	0	0	0	0	0	0	0	0	0	0	0	0	4314.44	0	0	0	0	0	0	0
PCMT1	0	0	0	13348.3	0	14384.7	14116.8	7568.72	8938.01	0	0	9369.35	0	7010.39	11511.3	0	7957.06	0	7487.25	4727.57	0	11806.9	0	4128.61	0	15836.2	12398	9932.61	7288.34	12156.7	8254.41	7579.03	0	15590.4	9725.22	9203.87	9925.12	2460.76	8255.61	5446.83	9303.71	23656.7	7595.11	0	0	0	13535	0	26632.7
TNXB	39003.5	46162.7	41883.4	41794.1	35060.7	39014.4	34125.5	42613.5	33785.6	54682.9	43903.7	43680.4	39257.5	40532.1	46671.5	55322.2	56151.6	44579.9	47525.2	39564.8	63422.5	33930.4	42297.3	37823.5	60886.7	46451.3	44701.9	54494.9	52630.7	48738.7	28511.1	57023	47981.3	45029.6	43790.4	50786.2	29198.9	55613	36630	66515.2	40316.8	30825.2	54812.8	51731.5	65034.7	42383.3	44503.5	39495.7	36617.6
UBA1	0	0	0	0	0	0	0	0	0	0	0	0	0	20428.8	0	0	0	0	0	0	0	0	0	0	0	15863	0	0	0	0	0	0	0	0	0	0	0	0	0	0	0	20729.3	0	0	0	0	0	0	0
GPX3	57338.4	45120.4	101951	101036	90830.2	76469.2	39406.3	60630	36497.2	119746	75683.1	170978	52225.4	67263.7	47682	90503.8	54865.2	118234	28712.4	153047	81021.2	108496	53824	24165.7	47784.5	119564	117668	38452.5	87443.6	118521	42427.7	84745.9	65655.6	56831.9	57721.2	48650.7	100035	59217.9	78226.2	40686.2	62783.7	507325	205954	346524	947182	1.14933e+06	354892	143233	362412
NME2	0	12993.9	0	0	0	13168	11491.7	0	0	0	0	20830.7	0	16120.3	0	0	11227.9	0	4845.55	0	0	0	0	0	0	0	0	0	4640.16	0	4484.18	0	0	0	0	12067	9833.12	0	0	0	0	13252.1	0	22869.4	0	24694.8	11363	40472.3	16023.1
SPRR1B	0	5278.29	0	0	0	0	0	0	1794.85	2430.8	0	1103	0	0	0	0	0	0	0	0	0	0	0	0	0	0	0	0	0	0	0	6987.14	0	0	0	0	0	0	0	0	0	0	0	0	1625.64	2298.35	0	1285.06	1676.99
SPRR2E	0	0	0	0	0	0	0	0	0	0	0	0	0	0	0	0	0	0	0	0	0	0	0	0	0	0	0	0	0	0	0	0	0	0	0	0	0	0	0	0	0	0	0	0	0	0	0	0	0
SPRR2D	0	0	0	0	0	0	0	0	0	0	0	0	0	0	0	0	0	0	0	0	0	0	0	0	0	0	0	0	0	0	0	0	0	0	0	0	0	0	0	0	0	0	0	380.279	822.687	3160.12	1012.83	998.712	1540.32
HNRNPA2B1	0	0	0	0	0	16570.2	0	0	0	0	0	7449.18	6822.16	19836.4	11720.4	0	5336.45	7427.9	37214.9	5976.93	4781.7	12845	0	0	8176.69	0	0	7867.11	0	0	13344.9	8440.53	0	16914.8	0	0	12920.2	0	14131.8	13918.7	11348	0	0	20168.1	11041.6	29412	9433.07	0	0
IGFBP4	558892	873243	544459	539051	687165	495829	532923	619842	585224	602610	593493	461611	471771	783972	496227	755938	531926	564493	720205	411757	581474	413745	608908	724414	768444	654328	603573	860293	736704	579677	1.09112e+06	493888	672948	922224	617480	791505	717511	709567	636387	494054	504577	356757	802669	816321	486835	595891	380223	370088	525503
PRKACB	0	0	0	0	0	6261.2	6859.46	0	0	0	0	9543.11	0	0	5763.79	0	0	0	4279.18	0	0	0	0	0	0	0	0	0	0	0	3654.27	0	0	6678.67	0	0	0	0	0	0	0	0	0	0	0	0	0	0	0
UQCRC2	0	0	0	0	0	0	0	0	0	0	0	0	0	0	0	0	0	0	0	0	0	0	0	0	0	0	0	0	0	0	0	0	0	0	0	0	0	0	0	0	0	0	0	0	0	0	0	0	0
CPN2	85396.4	65330.7	76426	94388.2	126774	59878.5	65663	80364.7	64034.9	97697.3	66069.9	56788	56211.8	72336.5	93401.4	77991.8	97415.7	65403.2	74823.6	99433.5	96950.6	90754.4	70641.5	90704.2	66426.9	81835.6	86099.8	69492.1	84052.2	105979	53631.1	85345.7	84177.5	58158.5	103327	94453.4	82962.4	67750.9	101349	101100	62196.6	90882.9	100262	133733	120645	170224	108965	103906	100567
PROZ	0	0	5655.64	2908.22	0	0	3762.25	9157.58	2809.55	3868.7	5275.61	2838.55	3579.44	2176.02	0	7083.89	0	4970.22	0	0	2730.03	11432.4	0	0	0	10258.9	5997.19	0	0	5850.37	3443.44	0	0	3375.25	8452.36	5742.43	0	3687.1	0	0	5283.38	0	0	0	0	4061.39	11088.7	6238.01	10754.7
IGHV1-2	209417	389201	380332	718706	537857	360064	326399	337622	358657	255958	1.10584e+06	324747	379469	746618	151378	247806	72082.9	338578	740195	364650	489095	221196	332814	185819	288901	1.01243e+06	1.08532e+06	366847	254105	290486	409148	261709	136663	566120	270469	803812	496339	975986	547153	476029	473963	306291	1.01527e+06	264758	235677	0	234418	1.20113e+06	426729
CES1	0	4941.88	2765.16	0	0	2587.37	0	0	0	5372.05	0	0	0	0	911.078	14436.9	0	0	0	0	0	0	0	0	0	0	0	0	0	0	0	0	0	0	0	0	0	0	0	0	0	0	0	0	0	0	0	0	0
FBLN1	4.61187e+06	3.95287e+06	3490471	5.02545e+06	4195875	2.54445e+06	4.66992e+06	2944725	3.15112e+06	3.00479e+06	4528635	3424569	4.08666e+06	1.55815e+06	4911856	3249082	4.28082e+06	4978251	3871728	5.6928e+06	4.40611e+06	2.40931e+06	4.57714e+06	4773639	5102706	4.75096e+06	4776075	3870216	5062443	4806848	3.08307e+06	5.22531e+06	3.84755e+06	1457065	7436034	3.72254e+06	3.28729e+06	5474714	3.10075e+06	4.79543e+06	5.39454e+06	1.00317e+06	1.68977e+06	1.22127e+06	1.00365e+06	1.69429e+06	1.60206e+06	993919	1.4458e+06
ITGA6	21394.3	25624.8	11673.2	0	0	23379.2	14800.7	10161.7	7160.87	0	37310.3	46326.8	9850.12	2565.8	11640.1	0	0	13014	16786.2	13501.6	0	27242.7	0	21304.8	10872.7	0	0	14540.5	0	39680.1	15322.8	10648.5	5993.16	3997.7	7852.72	0	9647.78	0	8945.41	7787.86	0	72148.9	35598.8	81302.3	65297	58580.4	52495.8	47325.6	41650.9
SFPQ	0	0	0	0	0	0	0	0	0	0	0	0	0	0	2086.31	0	0	0	13478	0	0	0	0	0	0	0	0	0	0	0	0	0	0	2880.88	0	0	0	0	2093.95	0	0	26095.2	8080.82	31738.1	13044.5	0	0	7166.37	0
CA6	0	0	0	0	0	0	0	0	0	4094.65	0	4305.49	0	0	5202.58	0	0	0	0	0	0	0	0	0	0	0	0	0	0	2094.75	0	0	0	0	0	0	0	0	2140.11	0	0	0	0	0	6028.46	0	0	0	0
PPIB	63018.8	62519.9	45034.7	58001.4	55485	92337.7	54274.2	78016.8	56775.9	44258.2	70941	109109	77558.4	107302	143453	100708	73426.8	53721.7	71104.1	74004.4	38607.5	33974.4	68626.3	56749.1	62063.2	46399.7	50586.7	63838.4	21571.1	61246	108052	94512.8	56112.3	107108	82099.9	51219.8	52477.2	48064.8	73539	45047.5	80275.1	255253	120972	177703	122136	215573	219795	245620	161260
ME2	0	0	0	0	0	0	0	0	0	0	0	9440.23	0	0	2645.81	0	0	0	0	0	0	0	0	0	0	0	0	0	0	0	0	0	0	0	0	0	0	0	0	0	0	9835.29	0	7343.21	0	0	0	0	0
WARS	20405.9	23699	11599	20818.7	10157.2	16065.7	27571.2	19653.8	10954.4	32349.2	22469.5	21305.8	20441.4	31629.6	14401	27942.3	32505.6	26435.2	21721.9	15692	15920.4	14862	53477.2	9820.37	24217.9	24976.2	19008.7	22466	21891.8	19424.9	8847.23	11017.6	63802.2	27817.2	20649.2	24349.4	26083.3	65304.1	14232.3	9318.58	11912.9	45202.5	27404.8	49697.9	50260.2	61506.6	59429.5	0	65612.6
RPS3	0	0	0	0	0	22092.5	0	0	0	0	0	0	0	25106.2	0	0	0	0	15046.3	0	0	0	0	0	9760.01	0	0	0	0	0	38179.1	0	0	13115.2	0	3707.81	0	0	0	0	0	0	0	0	0	0	0	0	280.101
PTPRB	0	0	0	0	0	0	0	0	0	1605.81	0	0	0	0	2877.43	0	0	0	1283.66	0	0	0	0	100181	0	0	0	0	0	0	0	0	80220.8	33959.9	175976	0	0	0	0	0	0	0	0	14862.9	11663.8	14831.6	11823.4	5161.82	14478
CFL1	222733	189106	213698	201701	73418.7	430841	224808	153896	122018	184809	123762	333504	234984	251351	374514	138887	142951	173940	307700	185267	152748	151849	62939.7	160969	125446	128322	99422.2	171498	122819	85583.2	151486	111961	96524.7	253230	164364	166589	153788	137210	130094	207656	162716	900326	429586	782448	548464	713144	511451	514200	553093
BDNF	17821.3	0	32413.4	0	14321.8	11770.2	10463.2	47955.7	25141.4	0	41976.5	21115.4	25831.6	23616.6	26544.9	47065.8	39063.2	17432.3	33284.1	30724.4	17130.7	24954	20409.4	0	14980.2	0	0	11477.8	0	20998.8	17782.1	19437	18846.3	22892.2	13278.2	0	0	0	26420.4	30813.3	0	29720.8	70385.1	33985.4	20179.1	39059.4	37925.6	38865.4	16793.6
PRTN3	0	0	14025.7	10710.2	0	36707	22899.4	10832.9	0	0	0	9792.43	0	23355.1	16427.6	11185.4	18477.3	11239.4	26529.4	0	11088.4	6890.92	0	10128.2	13833.3	0	0	14915.8	0	0	13380.9	3407.63	0	23032.6	7969.96	29416.9	11393	14476.3	9129.54	7374.7	11986.9	27424.1	0	0	0	12584.8	473437	8432.77	6746.44
GPT	0	0	0	0	0	0	0	0	0	0	0	1211.11	0	10559.8	1653.01	0	0	0	0	0	35458.5	0	0	0	0	0	0	0	0	0	0	0	0	0	0	0	0	0	0	0	0	0	0	0	0	10808.2	8737.21	4860.73	9075.12
TBXAS1	8102.64	28250.8	0	0	0	0	0	0	0	0	0	31866.5	0	0	21053.6	0	0	0	0	0	0	0	0	5206.43	0	0	0	0	0	0	24222.1	0	0	6955.93	0	0	7225.04	0	21576.2	0	0	95497	23563.1	0	0	0	10498.4	44281.9	0
IGFBP6	93588.2	111496	94201	88241.7	136199	56251.4	93631.4	129546	134266	140065	103003	126768	117631	104561	90046.3	84832.8	77726	170495	132666	90758.5	139998	93405.3	108051	92532.1	185512	125643	129384	131940	141532	118586	154219	106676	55814.5	99953.8	148176	84016.2	92961.8	127402	138628	116380	148835	134460	96833.7	47997.1	58405.2	87851.5	30491.1	35594.8	86736.9
IGFBP5	311032	426902	508545	396699	762764	286069	291816	523819	504912	690358	606198	342906	365316	695922	545389	595035	700916	317971	650188	427830	105536	471697	324043	257953	322074	203183	236675	298030	259178	364944	222306	337299	173454	685784	407254	396172	401946	148540	424123	483674	212574	629984	711996	747303	1.2441e+06	652119	469729	782166	672817
PRKCH;PRKCE	0	0	0	0	0	0	0	0	0	0	0	14947	0	0	0	0	0	0	0	0	0	0	0	0	0	0	0	0	0	0	0	0	0	0	0	0	0	0	0	0	0	17511.1	0	14599.4	0	0	6354.21	20460.3	14028.6
TNC	76636.9	41623.5	56191.8	61015.4	44726	86988.9	119865	39405.3	31693.6	69402.6	68368.2	19429.2	38615.2	93930.5	33855.5	56125.2	74475.1	58922	21729	94635.1	19056.2	35035.9	70352.8	67587.4	125523	167621	164808	48144.1	88453	91923.6	71681.4	31664.7	144809	102915	129910	215848	55906.5	103336	34982.6	55471.1	134927	91127	124765	26889.3	96079.4	34646.2	27042.9	11914.8	61956.3
MYL9	0	0	6317.71	16679.9	0	14051.3	0	0	0	0	3349.62	20423.5	6955.8	20712.2	10101.3	0	0	0	0	7928.16	5704.64	15091.7	0	7055.38	0	8468.3	0	11119.5	6587.72	0	0	0	0	43484.3	12978.7	6604.61	2764.88	0	11872.1	0	10626	17436.2	5664.14	5909.89	0	71944.3	7836.38	14825.6	15720.9
GRK2	0	0	0	3367.11	0	5932.11	1510.46	3061.67	0	2116.92	0	4398.75	1559.13	3757.79	0	2126.33	1873.66	0	6097.59	0	2116.3	6827.88	0	3612.5	0	2184.95	2298.51	1964.8	0	0	3347.93	1627.52	2604.58	6645.76	0	3556.32	2612.51	0	4920.29	0	6008.85	4942.24	2016.98	0	0	4586.98	0	0	5610.77
AZGP1	25609.1	22726	12620.9	0	14157.8	43210.1	0	0	30631.4	35487.2	20626.7	34915.9	9585.17	13217.1	12350.3	25691.7	12452.7	60787.9	10658.8	26194.2	21595.4	51603.3	6663.99	11444.1	39299.6	33444.9	34192.2	12576.1	10335.9	12980.3	32370.7	6685.31	29187.1	11237.6	13713.4	11093.3	7349.56	17945.6	6593.35	8564.61	4797.37	21833.8	41914.4	52060.6	60366.1	30484.2	59557.2	35131.2	44323
ATP5F1A	10070.7	33605.7	0	0	0	17310.4	0	0	0	0	0	37775	0	8838.69	11228.2	0	0	72604.3	15614.2	23189.6	0	0	0	14455.7	0	0	42870.7	13975.4	0	0	11470.9	0	0	12067.1	0	5050.22	0	0	14765.1	0	0	75064.9	15550.2	19753.5	0	24315.4	18529.9	26735.6	32948.2
CTSS	41301.2	59436.6	69732.7	52362.7	42548.8	41205.4	52993.3	61193.8	52859.9	44725.7	39709.1	45591	39269	43702.2	36208.2	101665	108428	38323.8	58049.2	34623.2	34137	47233.5	52154.9	38598.9	53418.5	33870	32227.2	64784.6	42153	43477.4	23421.1	52243.5	39415.4	37535.5	41375.7	16491.7	39307	78163.9	50689.2	42006.5	32665.5	34527.4	40436.5	43919.8	34636.4	76913.8	19513.5	17291.6	47921.6
PSMA1	0	0	0	0	0	6493.97	2792.24	0	0	0	0	9841.6	0	3078.12	3475.72	0	0	0	0	0	0	0	0	4059	0	0	0	0	0	2603.74	2976.81	3007.16	0	4837.14	0	1480.76	0	0	0	0	4445.17	0	0	0	0	116818	68958.9	68417.2	0
S100P	0	0	0	0	0	1777.78	0	0	0	0	0	0	0	0	0	0	0	0	2206.49	0	0	793.36	0	0	0	0	0	0	0	0	0	0	0	0	0	0	0	0	0	0	0	11014.2	4131.18	40083.8	0	26273.9	28316.7	0	8181.34
PTX3	0	0	0	0	0	0	0	0	0	0	0	0	0	0	0	0	0	0	0	0	0	0	0	0	0	0	0	0	0	0	0	0	0	0	0	0	0	0	0	0	0	0	0	0	0	0	0	0	0
MSN	85232	87224.3	53765.8	117931	62102.4	117935	104439	87728.8	56789.2	81871.5	101399	95028.3	117279	119140	133202	103544	78911.4	92806	172341	88813.4	75755.3	86340	85970.1	72590.9	99838.4	77059.3	75274.4	80178.9	90861.3	86263	75093.1	79577	80804.3	112698	96521.2	103982	116153	127486	115602	83950.1	88078.6	376628	214452	378350	465507	359176	403906	248025	284609
RPL13	0	0	0	0	0	0	0	0	0	0	0	0	0	0	0	0	0	0	0	0	0	0	0	0	0	0	0	0	0	0	0	0	0	1752.97	0	0	0	0	0	0	0	0	0	1695.19	0	5616.52	0	0	0
S100A4	34675.2	57786.2	42717.2	82579.4	53215	94063	36652.6	61377.6	44236.4	45474.2	45275.8	46977.6	51775.1	55019.5	67363.6	32091.2	67202.4	33358.2	62406.1	41672.9	29074.5	60577.1	19839.3	28935.4	20269.6	26029.3	33499.3	63178.9	82930.8	39409.8	19229.2	15788.8	0	41620.9	50549.3	18955	22413.5	28607.1	44817.4	38743.4	46463.8	69422.6	19070.8	63526.2	106965	15952.1	88018.2	109633	117025
MGAT1	204071	208424	247929	193910	177362	219051	230433	162716	152377	254418	190696	146130	146279	363070	155995	290740	295393	192305	229992	163606	254540	159664	218493	245020	218694	241234	232755	215577	184724	176187	332968	168105	206488	408023	238589	259017	151072	411406	271971	228769	128402	222721	231630	264199	251562	246725	148897	273883	289799
HMGB2	52531.6	0	0	0	0	30073.7	16487	0	0	26945.2	0	0	0	20478.3	14661.6	0	0	29047.7	86110.4	0	0	11824.9	0	7383.5	0	0	0	0	0	0	16295.1	0	0	29123.7	0	18773.7	0	13182.5	0	24640.8	27465.4	49024.8	47961.8	120476	117817	86965.6	108117	55250.4	75955
PTBP1	0	1043.5	0	0	0	5015.03	3363.26	0	0	0	0	0	0	4541.26	0	0	0	0	8036.58	0	0	0	0	0	0	0	0	0	0	0	0	0	0	0	0	0	0	0	0	0	0	0	0	11730.7	0	13622.9	0	0	0
TARS1	0	0	0	0	0	10686.2	0	0	0	0	0	2557.19	0	0	4613.52	0	8867.72	0	6768.08	0	0	0	0	0	3179.38	0	0	0	0	5345.57	0	0	0	0	0	8752.05	12518.7	0	0	0	0	20698.9	8333.97	4006.66	0	0	11029.9	34627.5	6386.87
EEF1G	17030.5	18155.5	12483.8	21665.6	10653.7	33144.1	20288.5	9846.23	11843.6	14790.7	17653.2	24188.1	24553.5	32517.9	15359.9	13488.6	11214.2	11788.1	34753.4	13029.7	17674.7	16793.6	14088.1	0	9259.76	11606.5	9384.51	14149.3	26012.3	19109	12675.2	8609.82	13500.1	31843.2	14160	26274.3	24057.8	10602.6	19623.2	17744.7	16718.6	31473.3	17946.1	20290.8	16078.3	21380.3	0	17374.5	22418.3
MST1	864591	924009	829464	1161227	889174	561040	847762	960294	748540	1285698	1.12736e+06	789792	798593	902974	712161	1.1285e+06	810964	1.08258e+06	743762	1.07577e+06	968411	845665	1.0882e+06	945573	1.22264e+06	1.24658e+06	1.30477e+06	880229	1171123	1.10663e+06	797199	995963	673771	960190	1.1531e+06	739644	1.54385e+06	1.11187e+06	1.27257e+06	931771	892908	868402	654842	775793	1.0138e+06	1.11542e+06	843858	679546	710295
STOM	113555	96329.5	120995	130020	34802.4	123134	69989.9	47872.8	63821	82989.1	139374	237994	103020	45885.1	149153	32771.7	68549.2	61913.4	126710	115643	55271.7	47451.9	72705.6	92906.6	62515.9	0	0	70620.5	21346.1	32147.4	94226.2	55006.5	0	49164.4	45966.8	35812.6	46190.2	39538.5	69678.4	55965.3	73899.5	487519	216986	177716	106057	139693	166765	221903	261411
PON1	1.90013e+06	1.08492e+06	1.8312e+06	2.44405e+06	2.33963e+06	711098	1.92421e+06	2.09308e+06	1.84936e+06	2.48108e+06	1.80378e+06	1.57677e+06	2.0296e+06	1.44342e+06	2.52269e+06	4315607	1.64812e+06	1.32344e+06	1.54064e+06	2.22208e+06	1573344	2139517	1580020	2.28962e+06	1.47745e+06	1.61532e+06	1.64605e+06	1.31291e+06	1.82015e+06	2076601	838148	2.08706e+06	2.19248e+06	1.74622e+06	2.93945e+06	978548	1.69719e+06	1.45774e+06	3570408	1.9364e+06	1.42355e+06	407908	328784	198613	323105	413839	410399	489030	301273
YWHAQ	35947.1	43828.6	35356.8	0	0	66644.4	29668.2	0	21938.7	0	0	110726	34789.7	0	30259.6	0	33028.7	20662.9	23738.5	47126.7	9151.55	0	0	36845.9	9611.07	0	0	0	0	0	27851.3	14339.8	0	0	0	5431.2	0	9926.17	15891.6	0	11111.6	143304	92251.7	51325	20522.9	29659.9	15245.4	59456.1	37359.1
CALML3	0	0	0	0	0	0	0	0	0	0	0	0	0	0	0	0	56598.3	0	0	0	0	0	0	0	0	0	0	0	0	193727	0	0	0	0	0	0	0	0	0	0	0	0	0	0	0	0	0	0	0
DPP4	8117.34	5395.77	7331.44	14269	16405.5	0	6079.11	20783.9	5659.22	14666.9	6888.1	17587.3	0	5813.57	14179.6	16377.5	5703.28	14344.3	10357.5	14391.3	16151.2	23292.4	8114.17	0	11102.2	10967.6	9830.78	8953.29	15431.1	15791.5	5621.78	14338.4	11199.6	9060.22	16487.5	0	10211.1	6955.96	20545.3	12909.8	9532.41	0	0	0	0	0	0	0	0
APEX1	0	0	0	0	0	0	0	0	0	0	0	0	0	0	4478.01	0	0	0	32614.4	0	0	0	0	0	0	0	0	0	0	0	0	0	0	0	0	0	0	0	0	0	0	81427	40400.9	14281.8	17019.9	19658.5	45653.6	16959.5	34593.5
CALR	21002.4	97151.8	0	0	0	20152.9	0	0	0	0	0	41223.2	0	0	0	0	0	0	0	0	0	0	0	6004.95	0	0	0	0	0	0	0	0	0	0	0	0	0	0	0	0	0	53059.1	45722.2	0	0	0	0	11055.5	0
CANX	10357	9083.79	0	0	0	12366	0	0	0	0	0	23062.6	0	16829.1	10116.6	0	5730.26	14854	13261.7	11844.9	0	0	0	10498.2	0	0	0	0	0	0	8745.67	0	0	14157.2	0	0	3672.15	0	0	0	0	14915	0	0	0	0	0	13706	0
CFP	670747	1.42402e+06	907574	962508	1.22827e+06	527962	672540	882241	752008	1.0451e+06	882473	845468	728895	1.35342e+06	619809	944075	1.08778e+06	755820	825207	978680	579928	1.07774e+06	1.11645e+06	588861	855802	871239	795483	1.50888e+06	934796	865204	1104434	851284	678351	1139583	961130	450840	542707	637539	1.08305e+06	1.07278e+06	807802	196414	1.26642e+06	266611	366549	223782	454255	812893	641282
PSMB4	0	0	0	0	0	0	0	0	0	0	0	0	0	0	0	0	0	0	0	0	0	0	0	0	0	0	0	0	0	0	0	0	0	0	0	0	0	0	0	0	0	0	0	0	0	0	0	0	0
MAPK1	0	0	0	12185.8	0	0	0	0	0	0	0	0	0	7446.71	0	0	0	0	0	0	0	0	0	24503.8	0	0	0	43065.9	0	11659.1	0	0	0	16656.8	15223.4	0	0	0	0	0	0	33890.1	53888.5	62174.9	0	49977.1	0	127189	0
GCA	1145.51	0	0	0	0	3003.16	0	0	0	0	0	0	0	0	0	0	0	6867.92	6345.5	0	0	0	0	0	0	0	0	0	0	0	0	0	0	0	0	0	0	0	0	0	0	0	0	0	0	5294.32	0	0	0
GRN	86606.2	101737	60174.3	65468	41566.5	72404.8	138025	72404.6	61198.8	90323.4	90461.4	64084.3	63384	76479.4	65444.6	90836.1	85812.6	51977.9	83657.7	72971.7	100863	86859.2	64829.5	96692.1	117062	51289	66055.7	105379	47840.2	75345.5	121337	76291.8	90128.5	139939	130246	77345.4	80351.7	91509.1	82411.3	70643.3	68142.2	122687	126961	120791	117794	92549.1	98842.3	80871.4	72860.5
PCSK6	39758.4	46572.9	51648.3	30173.8	34413.1	41277.9	35108.8	47875.6	45186.8	23392.3	54467.4	38451.1	22728.7	57236.9	33807.7	64429.4	44266	37021.9	36903.7	36911.1	56533.8	45202.7	48266.8	32712.3	42052.8	32362.5	29338	43533.9	54943.4	42729.8	51759.7	33674.7	72100.1	62314.9	42703.6	70288.9	51264.9	36914.3	43732.7	51111.2	46342.7	20261.8	31103.5	50804.4	39854.2	10735.6	0	14589.5	39200.2
CCN2	60931	75174.7	72073.1	47005.2	68532.6	64116.2	45989.4	115870	64080.6	93245.1	136458	93001.2	62547.8	95482.8	69975.2	157325	82035.2	77031.5	104674	73118.5	42195.9	99907.5	117689	53119	68899.9	30664.1	33315.7	70190.3	18270.6	83471.3	48457.1	78629.3	55748.2	73744.6	75943.9	60298.7	54050.8	29836.3	103221	105586	51348.9	102023	256814	108707	129218	69790.6	119091	222665	71925.1
PTPN6	12607	7448.65	0	14696.1	0	10646.2	8883.17	10483.8	0	0	19878.7	9301.58	6139.11	7648.04	8869.97	0	4353.21	10001.9	14737.4	0	0	7673.64	0	2880.06	5956.25	0	0	0	0	0	6193.28	0	0	8471.02	0	7765.02	6417.05	4070.81	6668.64	0	7837.56	17857.6	12251.7	26122.9	17713.4	21955.1	17755.1	10572.9	18824.8
TKT	0	0	0	0	0	0	3959.34	0	0	0	0	3830.98	0	0	0	0	0	0	2401.43	0	0	0	0	0	0	0	0	0	0	0	0	377.093	0	0	0	2572.41	0	0	1034.52	0	0	10449.7	1858.78	12319.7	0	0	0	0	5869.77
SERPINB3	0	0	0	0	0	0	0	0	0	0	0	0	0	0	0	0	39465.7	0	0	0	0	0	0	0	0	0	0	0	0	0	0	0	0	0	0	0	0	0	0	0	0	0	0	0	0	0	0	0	0
SERPINA4	964742	1.14592e+06	1.43988e+06	1.10812e+06	1.53817e+06	743032	923668	1.26154e+06	1.63828e+06	1.34211e+06	1.01815e+06	1.07701e+06	1.16619e+06	752431	953898	1.0496e+06	1.09746e+06	1.08716e+06	1.054e+06	1.02485e+06	882596	1.06265e+06	1244658	988647	1.56905e+06	1.13279e+06	1.14941e+06	1.17983e+06	775690	1.64133e+06	1.05974e+06	1.09237e+06	1.04552e+06	741805	1.10632e+06	579206	1.28556e+06	686643	1.15911e+06	998153	1.08574e+06	2941262	1.09131e+06	4308103	3464305	4181830	4230705	1.62215e+06	3.06375e+06
CD40LG	0	0	23618	0	0	33161.7	0	0	0	24495.4	0	25668.7	0	20671.3	0	0	0	0	0	0	0	0	0	0	0	0	0	0	0	0	34965.6	0	0	0	0	19053.2	12684.5	0	0	0	0	0	0	0	0	0	0	0	0
MARCKS	0	0	0	0	0	0	0	0	0	0	0	0	0	0	0	0	0	0	0	0	0	0	0	0	0	0	0	0	0	0	0	0	0	0	0	0	0	0	0	0	0	0	0	3577.68	0	0	44576.6	0	6554.09
PRDX6	26036.8	45925.9	12931	24168.3	0	27731.3	21675.2	17021.4	10275.4	27699.4	73610.6	45909.6	22560.5	27713.6	19923.4	0	0	14872.1	14371.1	21670.2	15842	17605.8	8988.75	21716.9	17447.4	16591.9	18910.3	27161.9	25587.7	21947	18132.6	15000.7	0	14786	11222.8	11364.2	24442.9	9407.77	25937.1	14799.5	0	65594.4	37945.4	79410.7	73760.3	62826.6	38879.9	56187.4	52834.2
BLVRB	43112.1	37098.1	11711.3	113502	35643.5	30388.8	20516.9	27247.3	29107.2	25803	44610.7	27379.5	57278.9	43410.7	25635.8	72378.4	33187.6	40020.5	34030.6	0	24471.7	50924.9	0	25383.5	18648.4	54835.4	39481.8	43408.1	78276	57477.4	13661.4	32600.5	20533.8	48397.6	32562.5	14223.8	56132.3	16834.4	38023.3	8862.76	40843.4	58589.5	0	73154.9	32069.6	88769.8	16438.7	12391.4	33960.9
PRDX5	10779.5	9533.03	5633.71	20098.2	0	36940.6	22772.3	9620.89	8415.65	5072.7	11836.2	23973.4	18868.2	16029.8	20550.2	25766	6540.01	22903.4	28875.2	14950.9	14287.5	10176.2	9400.12	8036.85	12692.3	33803.4	12751.8	30232.9	17316.4	6439.95	14921.6	14081.1	7388.81	22440.8	12887.9	23974.8	13403.9	18531.5	20470.1	16655.3	20117.6	4900.03	0	14248	0	0	8435.88	10038.4	12792.6
DDT	0	0	0	0	0	0	0	0	0	0	0	0	0	0	0	0	0	0	2465.73	0	0	0	0	0	0	0	0	0	0	0	0	0	0	0	0	0	0	0	0	0	0	0	0	0	0	0	0	0	0
PRDX3	4377.75	0	0	0	0	4356.69	0	0	0	0	0	0	4458.91	0	6363.15	0	0	0	0	2937.74	0	0	0	0	0	0	0	0	0	0	2690.79	0	0	0	0	0	0	0	0	0	0	16404.7	0	0	0	0	0	0	4116.44
RPL12	0	0	0	3591.81	0	1349.96	2870.37	0	0	0	0	1759.26	0	0	1904.45	0	9939.98	0	5358.06	2516.02	0	2864.57	0	0	0	0	0	0	0	1192.05	2697.54	0	0	4675.79	0	0	1654.24	2561.59	2998.81	0	2923.91	5052	0	0	0	21332.8	18899.7	0	13396.1
PEBP1	0	0	0	0	0	0	0	0	50948.6	117046	0	169745	0	0	0	0	0	0	0	0	0	0	0	0	0	0	110802	0	0	0	0	0	0	0	0	0	0	0	0	0	0	513793	0	0	446668	737455	252851	0	227108
PDIA3	37138.3	31177.8	23016.3	46822.1	0	37275	36668.1	22636.5	21236.5	21871.2	41533.7	88801.5	40980	31082.3	40448.7	20174.7	28479.1	25732.9	30036	46677.9	29055.3	20624.5	22537.5	41557.5	37611.2	23624.8	23176.8	30903.8	39038.1	28743.4	41200.1	42627	19388.3	34494.6	27879	43494	45442.7	33973.8	38889.8	33659.9	36505.9	73096.1	31261.1	44259.1	29827.1	44614.6	0	30049.5	34260.6
PPP2R1A	1565.63	0	0	0	0	0	0	0	0	0	0	0	0	0	2412.82	0	0	0	0	0	0	0	0	0	0	0	0	0	0	0	0	0	0	0	0	0	0	0	0	0	0	0	0	0	0	0	0	0	0
ADSL	0	0	0	0	0	0	0	0	0	0	0	0	0	0	0	0	0	0	0	15995.6	0	0	0	0	0	0	0	0	7649.08	0	0	0	0	9930.49	0	0	0	0	0	0	0	0	0	0	0	0	0	0	0
SRI	0	0	0	0	0	2492.34	0	0	0	0	0	0	0	778.201	2540.31	0	0	0	0	0	0	0	0	0	0	0	0	0	0	0	0	0	0	0	0	0	0	0	0	0	0	6649.47	0	0	0	0	0	0	0
SERPINB1	12578	0	7415.17	20216	0	15296.2	5477.55	10755	10072.9	0	0	13578.4	0	7544.97	6217.83	0	0	14845.1	12286.3	0	0	0	0	11183.5	0	0	0	0	0	68677.5	11365.1	74728.2	0	10335.4	25893	11713.6	0	0	10235.6	23043.9	0	26508.3	10803.6	0	0	0	7124.75	0	17271.3
SDHA	0	0	0	0	0	0	0	0	0	0	0	0	0	0	0	0	0	0	0	0	0	0	0	0	0	0	0	0	0	0	0	0	0	0	0	0	0	0	0	0	0	0	0	0	0	0	0	0	0
CORO1A	113349	111548	59453.6	136119	67632.7	209469	134073	111835	91182.8	88226.9	104964	80740.6	80222.5	214054	120375	100904	89912.9	139522	338486	75676	75283.1	172425	53029	94703.7	112261	56493.6	60371	88489.4	54997	38990.6	104306	46860.9	75528.1	219108	78068.2	113164	95755.9	117118	123224	133457	151176	119387	150723	407394	168787	225560	70964.4	45419.9	295408
S100A7	0	0	0	0	0	0	0	0	0	0	0	0	0	0	0	0	53981.9	0	0	0	0	0	0	0	0	0	0	0	0	0	0	0	0	0	0	0	0	0	0	0	0	0	0	0	0	0	0	4263.36	0
CPS1	0	0	0	0	0	0	0	0	0	0	0	0	0	0	578.104	0	5731.31	0	11925.7	35867.5	0	0	4502.3	0	0	0	0	0	0	2980.05	4320.12	0	0	9512.98	0	8397.46	0	0	2159.54	0	0	0	0	0	0	12846.6	0	0	0
UQCRC1	0	0	0	0	0	0	0	0	0	0	0	0	0	0	0	0	0	0	0	0	0	0	0	0	0	0	0	0	0	0	0	0	0	0	0	0	0	0	0	0	0	6114.48	0	0	0	0	0	0	0
HNRNPH1	0	0	0	0	0	0	0	0	0	0	0	0	0	0	0	0	0	0	0	0	0	0	0	0	0	0	0	0	0	0	0	0	0	0	0	0	0	0	0	17289.9	0	0	0	0	176026	0	0	0	198482
CASP14	0	0	90118	0	0	130393	0	0	245682	0	0	0	99419.2	54022.4	10917.4	0	238633	38900.1	101569	0	0	0	235186	0	0	0	0	0	0	0	0	0	0	0	0	0	0	3631.56	0	0	0	137165	0	15917.2	0	44619.1	578070	25338.2	0
YWHAB	60230.6	35204.9	44861.5	109584	2425.35	53748.1	51155.5	19438.7	20856.3	17183.3	38505.8	137911	48055.9	20083.6	57833.8	0	33264.6	25273.8	43382.8	37929.4	15638.1	7077.95	4068.73	57237.6	25625	0	1519.92	35778.2	7682.98	4613.23	51399.5	21806	9411.73	16070.9	10863.4	7591.55	19264.8	13048.9	26952.3	20481.6	5431.81	168793	93222.8	127991	343666	103892	57010.2	185396	116026
SFN	0	0	0	0	0	7296.41	0	0	0	0	0	30238.9	0	0	0	0	12742	0	4793.27	0	0	1727.64	0	17253.6	0	13766.4	0	0	0	0	0	6911.6	0	0	0	13043.1	0	0	0	0	0	0	4271.02	23874.2	0	0	14625.9	0	0
STIP1	30899.4	66274.4	35563.9	65740.6	18901	85560.3	28010.9	40687.2	28654	41886.1	76169.8	41039.9	63306.8	94157	48450.2	44154	35983.1	46018.7	51551.3	21527.5	31124.7	72610.3	15690.2	30026.3	34381.4	43935.8	48055.4	54430.8	67433.1	48032.7	28567.2	27835.8	35003.9	103176	36106.8	53089.3	48114.8	15014	40089	16565	42456.6	161213	0	68073.9	41817.9	108002	70086.3	69064.4	11495.3
S100A11	49001.3	0	24154.3	33866.1	25124.1	60012.2	21301	22859.5	24863.7	0	26996.1	14128.9	0	31362.3	12347.2	0	40487.6	35186.7	64677.2	0	0	24001.2	16435.3	0	0	0	0	0	0	0	23751	0	0	0	0	0	20544.5	0	0	24568	34105.5	76405.6	34919.3	29064.9	31931.2	32112.5	49615.9	15971.7	31779.7
PRDX2	19275.7	19760.5	16233.2	88927.8	21615.3	27644.8	14899.3	23508.8	11072.2	20081.1	20514.3	21494.1	30724.2	16590.3	18287.4	16764.2	19340.1	10456.6	16436.2	20764.5	37143.9	45783.5	20302.5	17426.7	14628.8	41450.9	40527.3	26034.8	71055.5	70826.9	3949.41	15268.4	10888	23785.8	14652.7	0	44596.1	13526	33528.2	13483.4	43079.7	36360.5	0	21019.5	15551.5	0	21441.6	18346	34475.7
ARRB2	0	0	0	0	0	9548.66	0	0	0	0	0	0	0	0	0	0	0	0	10508	0	0	0	0	0	0	0	0	0	0	0	0	0	0	0	0	0	0	0	0	0	0	16786.9	0	0	10011.8	0	15944.1	0	0
CDA	15719.7	0	0	20139.8	0	14829.4	14835.5	8115.29	0	0	0	0	0	13609.5	11251.9	0	0	0	15009.5	10562.9	0	7622.27	0	0	9096.31	0	0	0	0	0	0	0	0	6089.94	3162.87	0	0	0	0	9413.46	12324.4	27245	0	0	0	0	38355.7	0	0
ACSL1	0	0	0	0	0	0	0	0	0	0	0	0	0	0	0	0	0	0	1361.87	5841.24	0	0	0	0	0	0	0	0	0	0	0	0	0	0	0	0	0	0	0	0	0	0	0	0	0	0	0	0	0
CDH5	6783.81	0	6328	0	16982.9	0	8629.11	3708.05	0	5978.02	0	0	0	0	0	0	5532.06	11420.4	3015.92	0	13058.8	9550.93	0	0	5895.49	45552.2	0	0	0	7892.63	6642.8	0	8244.42	6310.99	6966.15	0	5748.73	8828.55	8398.51	0	0	0	9616.49	0	0	0	0	0	0
MAN1A1	17722	10572.8	19777.7	22593.1	11744.7	12444.4	13263.4	14667.1	7340.04	20707	8480.38	11338.8	5978.71	13049.6	10084.7	11819.8	10478.1	9986.31	6714.7	0	26014.6	12989.4	17333.8	24162.3	20778.7	20638.1	20659.7	19954.7	19228	22449.8	18993.5	15137.6	16860.5	18480.7	15769.8	24043.4	23373	22628.2	16884.3	12730.4	13345.2	49647.6	18140.4	84321.4	42487	82486	49354.4	14536.6	32243.6
RNASE4	271222	323640	287177	303978	345937	267847	298890	310617	328584	356927	338785	332696	239111	348708	272956	387106	326928	352719	261927	230076	318055	225959	332589	273900	323253	314236	331509	331582	387602	337765	430851	266768	339838	322473	403740	298903	339352	472952	357113	263116	289716	317524	392687	275526	424422	530640	492022	526572	424193
HSPA4	0	0	0	0	0	8561.09	0	0	0	0	0	0	0	0	0	0	0	0	0	0	0	0	2579.82	0	0	0	0	0	0	0	0	0	0	0	0	0	0	0	0	0	0	23089.6	0	0	0	5629.66	0	5002.65	0
PRSS3	10291.2	0	0	0	0	0	15920.1	6716.66	0	0	0	0	0	0	0	0	0	0	0	0	0	0	0	0	0	0	0	0	0	0	0	0	0	8808.55	0	0	0	0	0	0	0	0	0	6520.17	0	8010.59	9355.75	13453.9	0
GPC1	0	0	0	5228.45	0	0	0	0	0	12481.8	4834.56	0	0	0	9622.1	0	0	0	0	26451	0	0	0	0	0	0	0	0	0	0	0	0	0	0	5951.19	0	0	1163.59	0	8628.39	0	0	0	0	0	0	0	0	0
RDX	328838	337575	233197	423563	249697	479019	313103	329575	242446	300942	356534	354732	414922	394848	473529	440724	345204	328816	571372	318006	326537	319515	316271	315750	378775	287896	282933	358019	400936	337321	248036	304104	340473	473485	367552	411981	352922	476757	472252	326478	323327	1.12404e+06	610944	1.16372e+06	1.19189e+06	1.35766e+06	1.42829e+06	816210	988963
RPL22	0	0	0	0	0	0	0	0	0	0	0	0	0	0	0	0	0	0	0	0	0	0	0	0	0	0	0	0	0	0	0	0	0	0	0	4571.14	0	0	0	0	0	0	0	0	0	0	0	0	0
THBS4	123971	145368	74512.6	109284	149377	64845.9	84274.9	105899	78685.5	113071	138092	110774	131234	97284	159230	132765	131928	148319	143948	107996	143208	66391.6	113426	135502	178160	105199	117414	145082	143414	91207.8	105370	119893	92190.6	103764	214469	99170.1	71324	136401	154016	114091	83820.8	144868	163298	190853	239844	235437	322330	220325	226308
KRT9	208917	93756.8	13504.8	39245.7	14548.4	35663	6197.27	35640.9	22076	83621	69624.2	77638.4	33524.6	151217	19702.9	101738	45321.5	27285.9	158692	68901.8	64753	35019.2	17744.9	224647	30758.7	33507.4	29540.6	82677.2	33352.5	76191.2	59681.8	316869	39052.6	157275	20966.4	14644	48494.1	13984.9	21226.3	14939.3	28058.5	101531	210113	113918	328578	569308	194982	119546	135454
SAA4	16708854	14955290	27580216	36019868	29961854	16389423	20038810	20586328	21658782	23291904	20388854	21373390	16812646	26032084	14674504	32868120	20737232	14498212	16390820	25396390	25232824	21860456	33542498	15638657	17658502	11718102	12801282	15608741	29302326	15886227	9386050	18735828	30567718	28807264	22257946	21570178	22940612	21571258	24973588	14992216	18072526	5196681	4.41036e+06	3307593	5.80842e+06	5327515	7568039	5.86777e+06	2.81504e+06
FBN1	67819.3	107087	71066.3	68487.8	76705.9	65188.3	86368.7	53263.2	64054	87356	82766.2	45345.3	58540.6	78004.3	73732.6	98629.9	91226.7	60652.9	66588.5	56299.7	60246.7	51832	70539.6	57498.4	78134.5	73461.5	78708.5	110695	68068.8	53568.6	79618.8	39956.2	91917.7	83181.9	72755.8	75775.1	56212.5	117261	55892	78294.1	61448.7	41008.3	84320.8	70997	70464.1	78583.2	92790.5	46196.5	85720.6
FBN2	33455	57320.8	48053.6	37729.2	65674.6	30710.6	45266.3	25508.4	50300.5	38600.8	51576.9	22576	40268.1	30640.8	38736.1	46352.8	37651.5	33473.5	35337.9	25423.9	39943.8	25626.5	47310.1	26391.2	24486.7	38803.2	34846.1	34969	40282.6	18053.8	28731.5	24432.7	21108.5	28654.2	34398.9	41411.7	34008	64496.1	22057	46169.3	42386.3	21848	34354.2	27575	32175.2	43825.2	40243.2	22546.4	51380.6
MYH9	77768.9	69392.3	42383.1	84878.3	21316.4	139573	61980.6	62707.1	54510.8	75835.6	66476.2	123530	94778.9	223450	104589	52445.4	53921.5	77811.7	192449	57037.5	45577.4	86417.7	22467.6	60140.8	57545.7	48130	41962.4	55944.7	47527	31290.1	54944.9	34984.8	44766.5	231806	56772.6	68996.7	64464.7	38613.7	70513.6	86579.8	84918.1	171591	110033	206963	153095	201678	210933	179894	214087
TIE1	0	0	0	0	0	0	0	0	0	0	0	0	0	4137.32	0	0	0	0	0	0	0	0	0	0	688.99	0	0	0	0	0	0	0	0	0	0	0	0	2404.77	0	0	0	0	0	0	0	0	0	0	0
ADD2	0	0	0	0	0	0	0	0	0	0	0	0	0	0	0	0	0	0	0	0	0	0	0	0	0	0	0	0	0	0	0	0	0	0	0	0	0	0	0	0	0	0	0	0	0	0	0	0	0
TIMP3	150369	126122	37562.5	29466.1	18397.2	123138	89620.6	57317.8	38677.8	41993.2	273168	59281.3	139625	308354	181039	295734	127078	96653.4	155270	109142	101659	191096	101954	137683	44072.4	18526.3	28916.8	108173	41051.2	42162.5	221078	68820.1	170818	247658	24691.4	45764.9	82912	22893.6	227295	44409.8	126106	211096	57209.1	157982	55312.4	22418.8	247651	301994	76865.1
PPM1A	0	0	0	0	0	0	0	0	0	0	0	0	0	0	0	0	0	0	0	0	0	0	0	0	0	0	0	0	0	0	0	0	0	0	0	0	0	0	0	0	0	0	0	0	0	0	0	0	0
IGFALS	1.55723e+06	1.30069e+06	6.0149e+06	5.15505e+06	5.49617e+06	1.90805e+06	2396730	4.75187e+06	6.13628e+06	6731304	3.40424e+06	4.13028e+06	3.31916e+06	4.5936e+06	5.47755e+06	3263091	4929487	2.51357e+06	4514316	3.82203e+06	391703	3995870	2.39741e+06	1.5502e+06	2.01614e+06	2.73042e+06	2.75477e+06	1.30062e+06	1.48504e+06	2559266	2.31369e+06	4.09243e+06	1.04046e+06	4717101	3.48695e+06	2.5925e+06	4649579	1.21101e+06	3.81442e+06	4.13004e+06	2.29127e+06	1.91286e+06	1.51399e+06	3.44329e+06	2.96404e+06	4.83476e+06	4.69822e+06	3330201	3.40625e+06
KRT2	587004	428491	88812.8	349075	66705.7	120231	55936.9	85510.4	142785	331734	157252	140414	85130.2	305047	73396.4	177925	174873	140621	220534	277715	252942	108531	44296.1	479269	110576	291769	275573	420244	144573	52144.2	201141	272046	249710	267319	88180.5	51343.9	88632.5	88103.8	115466	87240.5	264769	559486	537405	305697	830247	1.88623e+06	989553	742645	960287
CHI3L1	161370	177427	12745.6	47845	59240.9	204527	132932	104273	97952.1	92727.8	70975	65407.3	65264.2	91414.3	61996.2	107696	88218.3	174839	95113.5	99171	1.55261e+06	49868.7	113728	195717	149452	98053.6	96222	173419	159678	245429	268418	363663	470621	60990.1	189667	335463	197877	229975	50174.2	16939.9	124195	253043	140551	160009	39536.2	149509	346979	150512	75854.1
CPOX	0	0	0	0	0	0	0	0	0	0	0	0	0	0	0	0	0	0	0	0	0	0	0	0	0	0	0	0	0	0	0	0	0	0	0	0	0	0	0	0	0	0	0	2964.47	0	2027.24	2155.73	0	0
RPL4	0	0	0	0	0	0	0	4881.07	4522.85	0	0	0	0	11092.3	0	0	0	103568	15267.9	0	0	0	0	0	0	0	0	0	0	0	0	0	0	7048.13	0	0	0	0	0	0	0	0	0	3544.84	5194.86	2844.73	21214	0	2378.26
PGM1	0	0	0	0	0	0	4363.3	0	0	0	0	6098.7	0	9930.38	3524.07	0	0	919.256	4882.31	0	0	0	0	0	0	0	0	0	0	0	0	9512.1	0	0	0	3331.25	0	0	0	0	0	18095.9	7331.85	26238.3	11186.9	13660.1	12092	14179.2	5997.7
SERPINF1	5579755	8736669	5441131	7.55737e+06	7.67839e+06	5.95539e+06	5.9102e+06	6618044	7146758	9805539	7237891	8039160	7.29401e+06	5.4886e+06	6692568	6330024	6.12122e+06	7366349	8030302	7534861	8083224	5812047	7994907	5199623	8148464	5.62359e+06	5.86236e+06	8096471	7.36052e+06	8.10319e+06	9762626	8011467	6310974	5.07512e+06	8702222	5294740	7131795	8639251	8892361	7653037	7190462	19083238	14645076	12037078	17303036	18437824	13756680	10625522	15378883
GMPR	0	0	0	0	0	0	0	0	0	0	0	0	0	9354.85	0	0	0	0	0	0	0	0	0	0	0	0	0	0	0	0	0	0	0	0	0	0	0	0	0	0	0	5037.08	0	0	0	0	0	0	0
GPX4	31865.4	27910.4	22746.8	19765.5	0	21138.4	19710.3	25671	21243.9	18532.9	0	31493.1	25135.1	20607.7	36140.4	26589.8	19483.4	0	30039.2	22332	0	22207.5	0	26842.4	0	14327.6	0	21255.6	0	18330.5	9914.38	18394.3	0	15045.9	24116.7	11461.3	0	12735.6	15419.2	0	16059.6	45009	26454.8	0	0	55777.3	48652.9	70235.1	34604.1
CFHR2	906752	2.75427e+06	1.83399e+06	4215209	2.03765e+06	1.78364e+06	3.93475e+06	1.00782e+06	1.9534e+06	5.91742e+06	2883761	2.50782e+06	2.3047e+06	1.48207e+06	3.43753e+06	3234222	1.99398e+06	2553585	4867805	1.26952e+06	2.78733e+06	3886115	2.89923e+06	840261	3.20848e+06	2.65447e+06	2.78014e+06	2.58826e+06	4742115	2349203	3.37043e+06	4563073	6.35244e+06	1.24955e+06	1.1074e+06	1.86794e+06	5970902	5809522	2.2757e+06	1.90356e+06	1.31648e+06	3.38897e+06	1.88755e+06	6983377	6.53309e+06	3630588	7.05953e+06	1.92194e+06	4072921
TAGLN2	58256.3	55748.4	55626.1	25642.3	17012.1	97773.2	83773.2	45358.5	34207.5	67725.3	96318.8	203636	58785.5	51594.7	133577	19878.1	26600	45724.4	43534.2	79121.9	27081.9	17369.5	16453.7	45015.2	29420.6	19784	15547.6	55128.2	24979.4	32516.3	55617.6	42584.7	23180.9	46867.6	37681.2	42404.1	40092	24299.3	39496.8	38407.1	35706	192508	142471	122542	79597.6	93039	32368.3	158071	146783
TALDO1	0	0	0	0	0	14354.3	0	0	0	0	0	3318.64	0	0	0	0	0	0	0	0	0	0	0	4144.53	0	0	0	0	0	0	0	0	0	0	0	0	0	0	0	0	0	20717	0	3192.97	0	2748.12	0	8147.08	39530.4
SNCA	0	0	0	0	0	133679	10752.6	0	0	0	0	0	0	0	0	0	0	0	0	0	20712.9	0	0	0	0	0	0	0	0	0	0	0	0	0	0	8435.16	0	0	0	0	0	0	0	0	0	0	0	0	7656.61
RBMX	0	0	0	0	0	0	0	0	0	0	0	0	0	0	0	0	0	0	0	0	0	0	0	0	0	0	0	0	0	0	0	0	0	0	0	0	0	0	0	0	0	0	0	0	0	0	0	0	0
ATP6V1A	0	0	0	0	0	0	0	0	0	0	0	0	0	0	0	0	0	0	0	0	0	0	0	0	0	0	0	0	0	0	0	0	0	0	0	0	0	0	0	0	0	0	0	0	0	0	0	0	0
HSPA9	0	0	0	0	0	0	0	0	0	0	0	12342.6	0	0	0	0	0	25215.6	37575.3	0	0	0	0	0	0	0	0	0	0	0	0	0	0	0	0	0	0	0	0	0	0	0	0	0	0	0	0	4198.81	4385.55
RPS19	0	0	0	0	0	0	0	0	0	0	0	0	0	0	0	0	0	0	0	0	0	0	0	0	0	0	0	0	0	0	0	0	0	0	0	0	0	0	0	0	0	0	0	256.769	0	0	0	0	0
COL18A1	716286	829524	785618	500301	657402	398573	705247	797624	676411	771270	585312	555819	472909	904942	651167	857425	661923	790202	750355	466561	502780	589578	649490	743644	790119	759212	792816	808906	776612	662789	1195964	560965	716167	941479	830993	496746	651026	855894	719446	688993	593578	418539	468232	597158	434615	635525	345807	243189	408280
CAPG	0	0	0	0	0	0	0	0	0	0	0	0	0	0	0	0	0	0	7965.98	0	0	0	0	0	0	0	0	0	0	0	0	0	0	0	0	0	0	0	0	0	0	0	0	0	0	0	0	0	0
GP5	161251	157527	187631	67859.5	181951	168772	199165	349499	252499	121157	358470	211166	147839	125558	176033	144458	99740	192469	86761	195116	180556	206504	184667	148869	122505	80487.2	89292.9	159779	61977.6	150902	168943	128321	129652	136131	105752	168932	196850	81210	191673	151902	170850	153600	302084	304208	145319	159631	131206	356164	166201
CCT6A	10949	0	0	0	0	11803.9	0	0	0	0	0	11619.6	19045.6	22677.5	11947.6	0	0	0	12996.4	0	0	17627.2	0	0	0	0	0	0	9557.93	0	11759.1	0	0	34441.6	19324.5	0	24438	0	7522.12	0	0	22416.1	16511.2	32145.2	18887.7	16672.9	10431.2	19351.6	0
MDH1	0	0	0	0	0	0	0	0	0	0	0	9796.11	0	0	0	0	27708.5	0	0	0	0	0	0	0	0	0	0	0	0	0	48130.1	0	0	0	0	0	0	0	0	0	0	0	0	0	2456.95	0	1690.23	5280.94	1740.86
MDH2	0	0	5388.95	0	0	0	0	0	0	0	0	19846.6	6261.82	0	10428.5	0	4076.31	0	8113.61	0	0	0	0	0	0	0	0	0	0	0	0	0	0	0	0	0	0	0	0	0	0	38652.5	4297.73	12810.2	0	0	0	22869.7	6518.98
EIF2S3	0	8226.6	0	0	0	7978.42	0	0	0	0	0	11570.8	0	10463.3	0	0	0	0	6744.75	9897.92	0	6243.04	0	0	0	29328.9	0	0	6039.98	6821.1	1630.01	0	0	6337.42	0	0	6273.28	0	0	1518.66	6303.26	15128.3	0	0	0	0	1672.06	0	0
MNDA	78483.8	27539.5	0	142726	0	67245.8	41569.5	70264.6	25860.9	154772	0	151343	0	79662.2	39716.4	18595.6	24242.4	56337.7	134582	23181.8	25507.6	37712.3	0	24055.4	30821.4	0	0	24773.7	0	9227.1	53933	0	8463.56	90770.3	25155.1	54135.4	13140.5	30397.8	33443.9	61380.2	46383.9	200781	194876	440294	299182	335215	613142	213529	262062
PTGDS	0	100202	51234.3	57753.8	41242.4	57902.4	0	0	113296	66319.7	75033.7	82377.1	67659.3	68568.6	46964.5	64614.3	52936.5	42427.9	29894.9	55568.5	51717.6	0	37362.7	0	66669.2	57398.8	0	73731.8	21413	49935.2	82837.7	0	0	67178.4	84538.8	0	0	45025.8	32319.9	42420.6	31511.4	0	75220	112956	0	150213	0	62675.1	218524
CSK	0	0	0	0	0	17667.8	3694.85	5612.83	0	0	0	0	0	0	0	0	0	0	0	0	0	0	0	0	0	0	0	0	0	0	0	0	0	0	0	4806.85	0	0	0	4506.67	0	41025.7	0	149535	0	23344.2	0	34198.4	0
GARS1	0	0	0	0	0	0	0	0	0	0	0	0	0	0	0	0	0	0	0	0	0	0	0	0	0	0	0	0	0	0	0	0	0	0	0	0	0	0	0	0	0	0	0	0	0	0	217167	0	0
WAS	0	0	0	0	0	16869.7	0	0	0	0	0	44710.9	0	0	8017.94	0	0	0	0	0	0	0	0	0	0	0	0	14492.9	0	0	0	0	0	12799.6	128365	0	0	0	0	0	0	16434.5	23414.8	286672	46904.3	45824.8	64287.2	173412	26865.6
CXCL5	0	0	0	0	0	3246.03	261145	2008.02	0	0	0	0	3698.79	0	2853.64	0	0	2805.1	1439.62	0	0	0	18116.4	0	2652.96	0	0	0	0	0	0	3123.15	11928	3624.87	0	4391.92	0	0	0	0	0	2428.93	1891.75	7271.23	0	0	0	6306.38	83540.8
BTD	19699.6	0	0	0	0	0	0	0	0	0	0	0	0	18406.3	8680.43	28592.4	0	29911.7	0	0	56784.4	0	0	0	25803.5	0	0	0	0	0	0	0	0	0	0	0	118054	0	0	0	0	198091	0	82119.3	98201	90724	39570.9	0	33454.3
SYK	0	0	0	0	0	19738.7	6726.27	0	0	0	0	23820.8	0	11966.9	22064.9	0	0	0	8567.46	0	0	0	0	0	0	0	0	0	0	0	0	0	0	11194.7	0	12022.4	0	0	0	0	0	0	0	6463.87	0	9261.03	0	9991.8	0
RANBP1	0	0	0	16158.6	0	13383	5370.41	0	3341.02	0	0	5172.34	11765.1	11243.8	6416.3	13365	0	0	8031.2	0	0	9686.13	2569.35	0	0	0	0	0	6219.71	9706.03	0	0	0	11237.9	0	5469.42	11354.6	2443.66	5807.85	3942.69	0	0	0	0	0	12505.4	0	0	9277.17
AFM	25086.7	23974	18023.8	30195.1	44578.6	17459.8	26589.3	21667.7	38789.1	21954.9	17227	20154.7	18401.4	14920	25989.7	37556.4	16018	68910.2	13807.2	19718.6	54865.4	51297.4	22640.8	22112	38169.2	27337.3	26494.8	29997.6	24067.2	25295.4	31747	15506.5	32245	14944.2	28302.7	12864.2	21441	16403.1	33789.4	26562	34167.3	25762.5	40988.5	26068.2	57824	39401.1	123125	56445.5	48829.8
NSF	0	0	0	0	0	15396.3	0	6123.7	0	0	0	8454.24	0	0	10187.6	0	0	0	19726.5	0	0	0	0	0	0	0	0	0	0	0	0	0	0	0	0	0	0	0	0	0	0	14556.1	0	0	0	11008.7	0	0	12161.8
RPL27A	0	0	0	0	0	0	0	0	0	0	0	0	0	0	0	0	0	0	15471.2	0	0	0	0	0	0	0	0	0	0	0	0	0	0	0	0	0	0	0	0	0	0	22900.8	0	0	0	0	0	0	0
RPL5	0	0	0	0	0	0	0	0	0	0	0	5456.03	9436.33	11658.1	9902.79	0	0	0	0	0	0	0	0	0	0	0	0	0	0	15132.7	0	0	0	0	0	0	0	0	0	0	0	0	0	0	0	0	0	0	0
RPS5	0	0	0	17884.1	0	0	3850.15	0	0	0	0	0	0	2359.01	0	0	0	0	3679.31	0	2822.23	0	0	0	0	0	0	0	0	0	0	0	0	0	0	0	0	0	0	0	0	0	0	0	0	0	0	0	0
RPS10	0	0	0	0	0	2789.41	0	0	0	0	0	0	0	2464.8	1667.72	0	0	0	6875	0	979.972	1707.9	0	0	1304.12	0	593.153	0	0	0	1516.58	0	0	3796.92	0	1019.69	1295.87	0	1401.65	3566.09	3149.7	4796.6	3071.22	8893.93	0	6963.57	0	0	0
IQGAP1	36109.1	0	232101	44764.2	0	22508.8	0	20046.3	0	0	0	31838.3	0	19342.4	9556.21	0	6897.68	16584.1	41615.2	16349.7	9720.2	18178.3	3498.98	8720.87	13812	5587.37	5909.98	0	4941.69	4290.73	11541	5669.69	5919.57	22618.7	7600.49	15308.4	8815.4	10896.9	11509	32091.9	18166.9	67886.1	44402.3	87733.2	63225.1	63555.3	91200.6	53281.6	55707.9
CAPZA2	35796.6	0	0	0	0	21758.5	0	0	0	0	0	59939.3	0	0	0	0	23524.7	0	32511.2	0	0	0	0	0	0	0	0	0	0	0	0	0	0	0	0	0	0	0	0	0	0	0	0	0	0	0	0	0	0
CAPZB	17148.2	0	0	0	0	10356.7	14877.1	6886.13	0	0	0	16176.3	5249.12	6631.97	10392.2	0	0	0	16992.2	7701.83	0	0	0	0	10971.6	0	0	0	0	0	7742.97	4586.9	0	0	0	8494.79	0	40937.9	3566.24	0	0	27003.1	22066.4	19343.6	0	16837.8	15455.1	25327.2	28218.9
LGALS7	0	0	0	0	0	0	0	0	0	0	0	0	0	0	0	0	104083	0	0	0	0	0	0	0	0	0	0	0	0	0	0	0	0	0	0	0	0	0	0	0	0	0	0	0	0	0	0	0	0
LIMS1	85315.9	50469.1	39877.2	74887	26773.5	122098	92960.3	40817.2	39604	81203.2	88184.2	217817	104886	88445.4	91852.5	30679.3	31937.6	46206.9	76529.4	79519.4	23270.2	39028.9	29633	79524.1	53478.9	25089	25793.5	59704	16016.8	27081.2	72152.5	54080.7	36485.1	113491	58104.6	65773.6	80460.4	37373.2	79567.5	50876.9	49603.2	267569	132977	190101	81230.6	155073	75192.7	217134	146434
CXCL12	258464	220897	170527	97460.5	237071	82595.1	248858	179408	214931	225172	220394	115052	138780	214554	156090	217583	225857	94614.5	303684	178414	116022	143324	116144	137376	127754	96117.8	127355	167223	83561.9	128354	165526	110541	97078.1	133515	192950	77373.9	113133	116602	154331	205507	122035	140481	177383	171182	158365	202358	245242	226101	141285
PIP4K2A	3443.78	5531.41	0	6805.02	0	8373.77	6041.65	5569.65	5537.92	5982	8664.04	8023	3865.66	14336	7606.34	9212.27	8101.92	0	9048.65	6453.69	2244.61	5662.15	0	4642.05	3043.31	1476.93	3186.36	6638.12	4011.1	5382.33	2893.38	3662.15	3308.29	15974.7	5178.67	6249.04	5515.87	0	5227.98	0	2666.69	12133.1	3987.04	4910.68	0	0	0	0	1677.46
ARCN1	0	0	0	0	0	0	0	0	0	0	0	0	0	0	0	0	0	0	10150.1	0	0	0	0	0	0	0	0	0	0	0	0	0	0	0	0	0	0	0	0	0	0	0	0	0	0	0	0	0	0
SERPINB4	0	0	0	0	0	2350.81	0	0	0	182201	0	1431.95	0	1917.45	0	0	62915.1	0	0	0	0	0	0	0	0	0	7827.2	0	0	0	0	0	0	985.336	0	0	0	0	0	0	0	0	0	0	0	0	0	3298.06	0
CCT5	0	12708.1	0	5732.56	0	8383.57	0	6802.58	0	0	0	0	0	0	0	0	0	0	0	0	0	0	0	5191.27	0	0	0	0	0	0	0	0	3548.35	0	0	0	6819.51	0	0	0	0	0	0	0	0	0	0	0	0
KRT6C	103939	64085	19366.8	201948	12238.7	37519.4	6471.88	57984.1	21890.8	68504.5	34935.6	36836.5	18986.4	83312.7	17797.6	43515.7	86059.9	32800.3	77051.1	50832	42764.4	19933.3	9329.4	116414	24709	62015.7	57723.4	61043.4	29922.1	23690.8	34179.3	88169.7	47841.6	84635.8	43349.9	11777.1	25293.2	16057.2	21447.2	17744.5	42861.1	117201	88880.5	67504	152684	345871	172712	243162	201424
IDH2	5784.57	0	5268.19	0	0	5397.65	3196.29	0	0	7131.98	0	20247.3	4427.57	0	6928.26	0	7177.29	13532.4	5472.04	6889.82	2449.39	2511.43	0	6817.17	4369.16	0	0	5200.37	0	0	6861.01	3009.05	1437.58	5325.22	0	3116.77	2083.04	0	4956.71	0	4071.66	21765.7	0	17399.9	11327.7	22301.8	20154.3	33777.2	18995.8
MASP1	697703	893028	786433	756227	1.01436e+06	801627	439597	319283	437675	787946	1.28854e+06	310463	531704	585425	677100	459191	861580	274562	274412	667811	461389	673413	473622	627647	490402	650124	669540	900256	239659	545263	247713	515585	238835	549004	149886	254020	129084	177491	583180	1.14739e+06	121397	617636	1.51104e+06	914227	635598	1.14172e+06	742393	2.64095e+06	843422
CCN3	0	0	0	0	0	0	0	0	0	0	0	0	0	0	0	0	0	0	0	0	0	0	0	0	0	0	0	0	0	0	0	0	0	0	0	0	0	0	0	0	0	0	0	1275.44	0	2532	8773.22	7254.55	0
MARCKSL1	0	2529.41	3331.91	0	0	1958.73	0	0	0	0	0	0	0	0	0	0	2653.76	0	0	0	0	0	0	0	0	0	0	0	7958.62	0	0	0	0	0	0	4776.85	0	2081.86	0	0	0	0	0	1524.05	1592.94	0	0	0	3022.97
CCT3	8022.19	10433.2	0	9685.84	0	12261	7992.59	5413.79	4385.89	7843.32	15131.7	11283.7	19236.4	19554.3	12730.2	19399.6	11704.8	6737.9	15669.8	6006.36	2044.16	13190.2	0	6260.31	4552.01	6879.81	4631	6328.84	6232.04	11681.5	3993.6	4835.03	6432.03	28064.5	11107.9	5384.04	13341.2	2833.31	6719.05	3825.1	0	17914.1	11283.3	9208.78	0	6693.82	10062.1	13874.2	9312.78
ARRB1	0	0	0	0	0	3476.92	0	0	0	9664.72	0	6713.76	0	0	1158.02	0	0	0	0	0	0	0	0	2090.64	0	0	0	0	0	0	0	0	0	0	0	0	1640.24	0	0	0	0	0	0	0	0	6821.75	0	0	0
SARS	4320.08	4555.7	0	0	1794.89	11259.7	5955.58	0	3280.6	5863.37	2940.14	12846.4	4293.25	12407.7	6609.94	0	0	8018.68	12029.1	6169.47	4228.77	10698.5	3627.69	5816.5	6739.97	0	4332.22	0	6537.01	6304.68	6051.59	5913.01	5727.3	16551.2	6794.31	12699.9	10054.9	0	8632.3	4628.86	9421.29	0	0	11918.5	5590.3	9903.39	7257.41	7017.75	0
MAN2A2	0	0	0	0	0	3645.49	0	0	0	0	0	5228.54	6183.9	0	2232.85	0	0	0	0	7853.53	21876.7	0	0	0	0	0	0	0	0	0	0	0	0	0	0	0	0	0	2459.79	0	4929.38	0	0	0	0	0	0	0	0
THBS3	0	0	3262.83	0	5949.72	0	0	0	6220.3	0	0	3513.43	0	0	5974.31	0	7488.55	0	6598.56	11599.3	0	0	0	10892.9	10974.9	9508.45	0	0	14295.7	11423.2	0	0	0	0	23274.3	0	5496.92	0	8674.59	0	0	0	0	29900	12241.8	25763.6	20417.1	7786.6	9717.53
COMP	29433.7	28300.1	31003.2	30696.2	47128.4	22520.7	23075.9	34404.5	23927.8	33678.5	24501.8	22247.9	35690.9	11904.5	33862.6	21812.1	27815.3	31058.3	24741.7	33588.1	53560.5	15785.7	36055.7	29982.1	60934.9	33964.6	38749.9	25480.1	50135.2	26909.1	18467.7	31009.9	16677.4	6215.59	55567.1	20077.1	25648.2	45930.3	24672.4	54145.9	21940.4	23356.3	0	8898.44	8720.76	9401.19	9411.95	2141.7	11199.3
ACADVL	0	0	0	0	0	1431.65	0	0	0	0	0	0	0	0	0	0	0	0	0	4602.13	0	0	0	0	0	3948.16	0	0	3332.85	0	0	0	0	0	0	0	0	0	0	0	0	3177.08	21219.4	0	0	0	0	0	0
VEGFC	29870.8	26985.4	29150.9	47618.9	25830.9	28128.3	21587.7	27216.3	43084	25660	30727.4	38624.1	24414.3	35325.5	31328.1	32388.4	28661.3	32714.2	25191.4	20723.2	12050.6	16473.6	31143.9	22948.6	33369	20009.1	23434.8	29753.5	0	29421.6	30957.7	31470.3	35236.8	40961	28099.5	24444.1	36234.3	24456.8	35891.8	44833.7	21430.3	48103.5	54111.9	43408.9	30964.9	18955.4	38640.4	69061.9	19751.5
KLK7	0	0	0	0	0	0	0	0	0	0	0	0	0	0	0	0	0	0	0	0	0	0	0	0	0	0	0	0	0	0	0	0	0	0	0	0	0	0	0	0	0	0	0	4785.49	5327.84	6750.89	8553.98	9900.98	3661.72
SELENOP	5.30715e+06	6.50588e+06	6.07802e+06	3596885	6087483	3378622	4.20036e+06	4.56551e+06	5567469	6450806	4.13522e+06	4922100	4428628	4.27087e+06	6.90505e+06	7.25135e+06	6.40925e+06	4915493	4.22207e+06	4708071	3.71053e+06	5656608	5.1816e+06	5051479	4.48516e+06	4.63011e+06	4985337	6.72119e+06	3.67398e+06	5586152	3.38663e+06	4.5087e+06	4693395	4153187	9483710	2.9031e+06	4.81987e+06	3.8415e+06	4.16705e+06	7.45017e+06	4.11748e+06	7023274	9335591	12282221	11785420	11857543	11319386	14033530	10761252
CAMP	959307	691467	950093	580972	466334	710143	460912	820338	863567	918833	661909	416867	541196	1.38361e+06	549269	1.47686e+06	903219	617886	710372	489590	579487	710936	567602	1.06963e+06	612877	325240	330213	792098	624316	342335	736296	601131	669331	1495821	877995	811278	351141	1.13424e+06	715324	989269	271164	457245	722487	1.07542e+06	1.39112e+06	840130	1.04617e+06	1.3532e+06	809186
GNAQ	0	0	0	0	0	9327.72	10172.3	0	0	0	0	22241.6	6973.12	0	10032.5	0	0	5030.11	9774.47	0	0	0	0	10499.8	0	0	0	0	0	751684	0	0	0	0	0	0	0	0	0	0	0	32656.7	0	0	0	0	0	0	11017.4
MMP14	49667.9	41204.1	47182.8	36987.6	64407.6	41508.3	49092.7	62779.4	39361.5	82296	37244.3	39936.4	30479.4	36371.1	25539.3	42740.8	36670.6	52880.9	49701.4	52970.5	61342.1	43846.8	52600.2	40582.6	49827	47726.2	47209.7	42516.4	68535.6	44099.5	51199.1	43622.7	54968.6	25423.2	39124.7	70238.8	48146.3	42691.7	46634.8	28950.2	54776.9	0	0	0	0	0	0	0	0
GDI2	0	0	0	0	0	2659.18	0	0	0	0	0	5134.53	0	0	0	0	0	0	0	0	0	0	0	1027.12	0	0	0	0	0	0	931.207	0	0	0	0	0	0	0	1245.18	0	0	11975.8	0	0	0	0	4904.8	3940.76	0
ST13	15820.9	16360.6	0	39192.2	0	18081.5	9460.94	13689.7	11580.2	21415.8	16391.2	21160.7	26434.6	15393.6	18072.2	21478.4	10250.5	14782.2	32024.4	24321.3	16281.9	34233.5	11598.5	11236.7	12681.6	29198.6	16766.3	27160.2	31591.5	28371.9	11033.2	20300.3	9123.56	14851.9	22466.8	17629.6	28480.2	23517.8	25462.7	16379.1	25217.1	50046.5	16370	62150	44538.2	74352	42122.7	28074.4	56110.5
VASP	31692.4	36097.8	28372.2	34473.8	15381.6	68501.1	38935.3	20041.9	27834.2	29449.6	25923.7	56029.6	30610.6	57049	53852.1	12934.2	18807.1	30383.1	62625.6	25408	22368.8	28133.9	13368	25138	26028.6	18961.4	19654.9	29284.8	21833.6	15183.8	31862.5	19839.8	20678.1	50867.4	34126.2	46694.6	28977.3	33646.9	29048.5	30286.3	30329	47402.1	37285.8	41900.6	36678.8	43915.2	26537.9	40010.8	53629.2
DNM2	0	0	82469.2	171974	0	301462	176996	0	132721	270350	287631	218285	172069	254474	175504	0	94270.2	0	431227	0	0	202993	201859	169371	132637	0	85068.1	0	0	118083	160416	0	0	0	0	143239	222226	0	110492	0	285099	711057	0	685143	0	0	55224.9	54279.2	45727.8
BCAM	0	0	0	0	0	0	0	0	0	0	0	0	0	0	0	0	0	0	0	0	0	0	0	0	0	0	0	0	0	0	0	0	0	0	0	0	0	0	0	0	0	0	0	0	0	0	0	0	0
RPL14	0	0	0	0	0	0	0	0	0	0	0	0	0	0	0	0	0	0	0	0	0	0	0	0	0	0	0	0	0	0	0	0	0	0	0	0	0	0	0	0	0	3289.08	2569.14	0	0	0	0	0	0
CCT8	0	0	0	0	0	0	0	0	0	0	0	11355.7	0	0	0	0	0	0	0	0	0	0	0	0	0	0	0	0	0	0	0	0	0	0	0	0	0	0	2406.22	0	0	17515	0	0	0	0	0	76282.3	0
CCT4	0	0	0	7816.82	0	5243.95	0	0	0	0	0	6414.2	30074.2	11270.7	8025.03	0	6838.12	0	4860.51	0	0	9005.24	0	0	0	2703.49	0	18930.3	5996.67	5583.24	7190.33	0	0	14853.2	9243.48	1982.89	9691.67	0	0	4425.91	0	12919.4	10602.3	21183.1	0	23609.9	15912.3	23358.8	14342.8
ANXA11	0	0	0	0	0	14550.6	0	0	0	0	0	0	0	0	4623.89	0	0	8768.99	14497.3	0	0	0	0	0	0	0	0	0	0	0	0	0	0	0	0	0	0	0	0	0	0	35076.8	0	0	0	0	0	0	43120.9
RAB7A	27101.4	37355.3	0	33527.5	0	26784.1	15986.8	28228.5	7109.56	0	0	32034.8	12944.5	12774.2	25102.1	0	11376.6	7659.42	14638.1	0	0	0	0	0	16796.6	0	0	16332	0	107921	7156.41	0	0	40634.4	0	0	0	52219.7	13275.7	0	0	64858.1	26856.1	65606.5	0	0	0	0	25284.6
RAB13	0	0	0	0	0	0	0	0	0	0	0	0	0	0	0	0	0	0	0	0	0	0	0	0	0	0	0	166338	0	72017.2	0	0	0	0	0	0	0	0	0	0	0	0	136029	0	0	0	0	0	0
INSL3	0	0	23447.9	0	34934.7	0	0	41159.2	39106.4	92200	0	27606.1	0	45679.7	0	102400	0	33695.1	24681.7	40631.3	0	48330.6	0	0	0	10956.7	14857.4	0	14015.5	30565.7	0	12856	0	89595.4	0	89936	0	0	0	20312.4	5421.65	0	0	0	0	14407.1	0	0	24847.9
BCAP31	0	1136.82	0	0	0	1232.3	0	0	0	2200.6	0	0	0	0	0	2472.82	0	0	0	1922.72	0	0	0	0	0	0	0	881.659	0	2060.85	0	0	0	3115.44	0	0	4819.05	0	0	0	0	0	0	0	0	0	0	2382.61	2444.97
APLP1	0	0	0	0	12049.3	0	0	0	0	0	0	0	0	0	0	0	0	0	0	0	0	0	11202.7	8754.39	16836	0	14033.7	0	0	33091.9	7476.93	12579.3	7979.61	0	11268.4	0	10752.2	15795.9	0	8517.74	5605.52	0	0	0	0	0	0	0	0
HDGF	0	0	0	17199.6	0	12882.5	0	19948.9	4505.59	0	0	0	0	34390.6	7479.24	0	0	0	28891.7	0	0	0	0	0	0	0	0	0	0	0	0	0	0	11096.4	0	0	0	0	0	10476.8	0	59645	0	77451.4	48613.3	40351.7	68762.7	23366.9	25604.2
LUM	30297.4	21549.3	22876.8	23528.1	53412.7	46050.9	28969.7	26745.7	21379.2	40798.7	31431.8	23997.9	19303.6	15649.2	47517.9	44116.6	18976.6	75741.9	29728.5	27211.4	63621.2	59510.2	24619.3	37430.4	52372.7	50484.4	56964.8	27279.8	29957.5	35813	27086.8	16462	40737.6	43247.5	36148.5	20556.7	22406.9	31802.8	26491.4	17246	34863.1	47058	57164	61013.2	64327.8	47815.4	71222	43561.9	54332.3
PRELP	11281.3	0	0	0	0	0	0	0	0	0	0	0	0	5872.42	0	0	0	6906.64	8663.79	0	6435.39	4278.14	0	5409.86	0	0	0	0	0	0	0	0	0	8788.24	5752.28	0	0	11346.2	0	4080.81	5118.54	0	5758.11	0	0	0	3527.64	0	0
HNRNPA3	0	0	0	0	0	0	0	0	0	0	0	0	0	0	0	0	0	0	0	0	0	0	0	0	0	0	0	0	0	0	0	0	0	0	0	0	0	0	0	0	0	0	0	0	0	0	0	0	0
PGD	0	0	0	0	0	39471.7	0	0	0	0	0	25885.1	0	0	8529.47	0	0	0	10148.9	0	0	0	0	0	0	0	0	0	0	0	0	0	0	0	0	5432.53	0	10615.8	0	0	0	147549	25562.1	127581	68556	101130	72132.4	21123.3	32782.8
HNRNPM	0	0	0	0	0	0	0	0	0	0	0	0	0	0	0	21392.2	0	0	17576.1	0	0	0	17288.6	0	0	0	0	0	0	0	0	0	0	0	0	0	0	0	0	0	0	0	0	0	0	0	5909.77	0	0
ARHGDIB	0	0	4863.18	0	0	15771.2	0	0	0	4851.98	0	65324	0	0	18154.9	0	0	0	24819.8	0	0	0	0	0	0	0	0	0	0	0	220046	0	0	0	0	0	0	0	0	0	0	0	251348	19776.6	0	13901	0	18537.4	13555.4
AGFG1	8530.7	9794.97	9374.36	0	0	25089.1	0	0	0	0	0	16551.9	0	0	21962.5	0	0	0	0	0	0	4650.93	7719.45	0	0	0	0	0	5364.31	0	10826.9	0	2663.21	11961	10831.8	0	2206.3	0	13111.7	0	0	28986.9	11382.5	0	0	0	0	0	0
CAPZA1	31212.6	0	0	0	0	0	0	13045.1	0	0	0	39780.8	24750.5	15612.3	22959.5	0	0	21271.4	28734.4	0	0	12575	0	23645.6	0	0	0	11970.1	0	0	28044	11753	0	13083.3	12800.7	17527.6	9367.57	0	25301.2	30770.4	0	92549.5	71098	57917.8	0	58721.7	35708.7	53758.3	44433.8
ACLY	0	0	0	0	0	0	0	0	0	0	0	0	0	0	0	0	0	0	0	0	0	0	0	0	0	0	0	0	0	0	4683.89	0	0	0	0	0	0	0	0	0	0	0	9154.03	0	0	0	0	0	0
COPB1	0	0	0	0	0	0	5008.52	0	0	0	0	9028.16	0	0	0	0	0	0	5630.73	0	0	6483.1	0	0	0	0	0	0	0	0	0	0	0	0	0	0	0	0	0	0	0	0	0	0	0	0	0	0	0
COPA	1082.08	0	0	0	0	1543.91	1178.19	0	0	0	0	0	0	1063.83	0	0	0	1162.39	1600.14	0	0	1020.65	0	0	0	0	0	0	0	0	0	0	0	0	0	0	23920.5	0	1009.52	0	0	0	0	0	0	0	0	0	0
CTSC	6603.38	12782.2	12825.7	10336.6	6612.83	7395.24	5576.15	7068.37	5518.64	9305.2	18070.5	6571.81	7645.94	12274.5	11243.7	8012.55	22810.3	4056.63	7289.78	10272.2	5441.7	13753.2	14265.2	9943.72	5708.89	0	0	9240.24	0	5554.18	6889.65	9714.63	11360.6	13326.6	10643.1	4692.68	6950.68	9802.4	8498.55	12837.6	10848.8	0	0	0	0	0	23853.6	0	0
IST1	0	0	0	0	0	10532.1	0	0	0	0	0	7141.39	3463.58	0	9404.25	0	0	0	0	0	2397.08	0	0	0	1039.26	0	0	6100.39	0	2527.29	3223.33	0	0	6453.6	3976.09	5024.7	0	0	0	0	0	15433.5	0	5874.12	8039.95	20013.1	0	23600.2	10735.7
SUB1	0	0	0	0	0	0	0	0	0	0	0	0	0	0	2748.72	0	0	0	697.005	0	0	0	0	0	0	0	0	0	0	0	0	0	0	0	0	0	0	0	0	0	0	0	0	0	0	11536.4	0	0	0
YARS	15907.3	0	0	0	0	30439.8	12198	0	0	0	0	19668.6	35533.6	28433.9	8157.18	0	0	85280.6	25057.2	0	0	11285.4	0	0	7708.39	0	0	12799.5	0	5414.51	5520.9	0	0	38639.2	0	15797.7	25328.6	0	11457.7	11080.1	0	28449.3	25846.8	21687.8	61103.2	40176.5	61838.6	74549.1	53753.9
USP14	0	0	0	11557.3	0	10611.7	0	0	0	0	0	0	0	0	0	0	0	0	0	0	0	6941.23	0	0	0	0	0	0	0	0	0	0	0	0	0	0	0	0	0	0	0	48356.8	0	19277.6	0	24029	8779.94	0	0
NAPA	5154.18	0	0	0	0	0	0	0	0	0	0	20594.2	0	0	9598.56	0	0	0	0	0	0	0	0	7566.6	0	0	0	0	0	3364.95	8442.6	0	0	0	0	0	0	0	5511.17	0	0	37971.3	8165.01	152288	0	0	0	0	0
EIF5	0	0	0	16105.8	0	7224.41	29225.1	0	0	0	0	0	0	0	0	0	28578.2	0	10890.7	0	0	0	0	0	0	0	0	25520.7	0	0	42788.2	0	0	0	0	0	0	0	0	0	0	6957.65	0	0	0	0	0	0	0
APOC4	6453244	4294548	5349030	2.00128e+06	2.85695e+06	3.54475e+06	3.47123e+06	5107293	7382609	7.37279e+06	3.55166e+06	1.86863e+06	3713190	2.60356e+06	3.67273e+06	10266147	6473230	2.15435e+06	4.52987e+06	3.46194e+06	2.1827e+06	3047380	2.52725e+06	6.53335e+06	3.2307e+06	1.29407e+06	1.32361e+06	4410520	1.86539e+06	1.52954e+06	4.06831e+06	3.82103e+06	3.9448e+06	2632281	4223099	1.96326e+06	3.17511e+06	2.29831e+06	4656570	5.79219e+06	684881	1.40891e+06	6.294e+06	6.75075e+06	1.82956e+06	4117395	4465075	5095037	2.52473e+06
PLTP	152626	148322	149937	225400	175221	141731	149609	141333	102586	143008	96559.5	103656	163730	131800	117747	77658.1	126518	128261	84272.4	96898.9	285173	148520	135246	176813	135629	159806	170093	160087	215739	236194	73963.8	101813	135127	121077	124922	171755	170512	183944	136069	164176	216284	127573	126598	130964	153891	200278	159060	131961	135314
VCP	0	0	4745.18	20022	0	10462.8	10632.6	0	0	0	41347.4	21161.2	0	8021.63	9420.65	0	0	0	9182.52	13543.2	0	14980.8	0	11211.9	6898.53	54572.2	0	10822.7	0	5604.96	7626.51	8378.15	14344	9220.34	16376.6	2999.15	8743.21	78636.1	7119.62	58988.8	0	21287.6	10773.3	27294.3	0	7326.65	34516.7	24661	9186.34
MFAP4	0	0	0	0	0	0	0	0	0	0	0	0	0	0	0	0	0	0	0	0	0	0	0	0	0	0	0	3370.33	0	0	0	0	0	0	0	0	0	0	0	0	0	0	0	0	0	0	0	0	0
INHBC	38653.7	41078	30099	61441.1	47996.1	28010.7	39444.9	32996.3	35168	25637.7	32083.2	36149	27620.5	34295.8	38598.7	35203.2	24258.6	36970.7	20323.9	51099.2	44074.9	41984	63370.6	49526	47868.6	26023.7	33396	49078.3	59289.6	45915.9	37552.8	16233.9	74288.8	35628	32966.6	55522.7	62503.7	52223.2	46913	17089.4	55891.2	21758.9	23183.5	36451.7	23728	42028.6	33280.5	54625.3	43510.3
MANF	24578.4	29551.5	0	30775.9	0	37976.8	17139.8	25172	13947.2	51639.7	15967.4	29527.6	24097.5	18633.2	45558.6	15135.9	0	0	23166.7	27661.5	11477.1	16025.2	15165.8	22624.9	11244.2	0	0	16778.9	0	8844.63	16588.1	7954.36	13420.1	24369.1	21738.3	26400.3	21579.1	17603.8	21767.2	12061.1	8813.71	88865.3	40209.9	36133.4	37419.5	72828.1	30004.5	66428.9	67005.8
NCKAP1L	2089.97	0	0	0	0	0	0	0	0	0	0	0	0	0	6418.11	0	0	0	9366.95	0	0	0	0	0	0	28097.5	0	0	0	0	0	0	0	0	0	0	0	0	0	0	0	8621.12	0	10288.4	0	9476.12	0	4004.85	6852.61
NAP1L1	6975.48	7669.78	4364.83	0	0	13691.3	6347.79	3103.37	3552.56	7411.63	0	21517	9934.74	4467.72	8216.22	0	1928.84	3411.6	3624.66	4401.72	0	1924.21	1703.68	7504.44	0	0	0	5501.48	0	1993.93	5631.61	2993.64	0	4437.29	0	3895.73	6337.91	0	7538.79	3184.35	3508.24	43966.2	12644.4	20976.5	8567.86	22696.3	18880.5	31399	14160.4
CCL18	140197	173617	90902.7	165837	98758	47718.2	39601.9	203786	126595	119672	331825	90059.7	70606.2	237269	59601	169643	77675	227615	103754	173211	215572	104433	155968	146912	89444.5	48479.4	36078.6	92393.8	73780.7	96526.4	209377	146394	143103	184485	105923	212073	79074.3	216132	55061.5	44733	221150	618669	227338	730123	404327	732533	778533	467515	508670
FCGRT	0	0	0	2586.25	0	0	1229	0	0	2586.38	0	1452.37	0	2210.1	1506.98	0	0	0	0	0	3147.37	0	2248.81	2436.08	5482.14	0	0	2905.5	0	2536.06	2435.85	1531.69	0	3145.78	2349.18	0	0	0	0	0	2031.47	0	0	0	0	0	0	0	0
CTSW	0	0	0	0	9767.56	5564.13	0	0	6804.06	0	30052.8	0	0	7850.61	0	0	0	0	8719.42	0	0	23122.9	9237.19	13253.9	10938.2	0	0	0	10651.8	8603.55	6117.8	9534.36	0	0	6729.6	0	0	2698.53	4260.8	0	0	0	32430.5	0	0	15584.8	0	0	0
EPPK1	0	0	0	0	0	0	0	0	0	0	0	37893.7	0	0	0	0	21485.6	0	0	0	0	10221.9	0	0	0	0	0	0	0	0	0	0	0	0	0	0	0	0	0	3686.45	0	0	0	3435.12	0	10196.9	0	4094.77	0
INHBE	33632.9	61812	14243.2	46232.1	35136.4	33581.1	45133.3	27427.5	32997.3	32405.6	38226.1	25296.2	31094.9	47057.7	35311.6	34883.5	35186.8	49086.4	21522.8	20522	46078.9	22292.9	46056.5	45933.1	52867.1	18086.2	13640.6	74480.1	52738.3	28766.9	38764	28373.5	114943	60883.8	33745.6	63459.1	35226	40594.5	53826.3	20346.2	39349.5	31191.3	41207.2	26972.9	20581.4	46333.7	39850.1	47219.6	62310
ANTXR2	240941	283995	294442	178360	231707	111441	201832	272406	238446	386229	188924	257509	274243	102663	373795	251504	312928	269008	247450	240489	364778	213404	217986	258828	396168	234170	229335	298637	320105	286932	109049	260688	189231	107753	435420	106413	187678	193730	248981	288472	199093	125973	177828	284676	334795	277666	237396	244118	396382
MTPN	0	0	0	0	0	0	0	0	0	0	0	0	0	0	0	0	0	0	0	0	0	0	0	0	0	0	0	0	0	0	0	0	0	0	0	0	0	0	0	0	0	0	0	14396.1	13647.5	21437.8	0	23058.4	24296.4
RAB15	158790	64889.8	77790.4	32419.1	22654.3	18007.9	114276	65433.8	59153	20448.3	38301.1	184672	111642	97447.4	153228	45217.6	48743.6	73994.8	133919	113976	42954.2	58114.2	0	100797	67474.1	0	0	41977.6	29078.1	30406.7	57017.4	35815.1	35786.8	46258.3	73908.5	45871.4	74315.2	53936.7	70851	44627	33938.5	188973	146522	124089	0	111270	54268.3	168947	0
DEFA1	8204961	6495705	3.43894e+06	9989381	6.68276e+06	19623078	19854492	13849128	10145653	7.13898e+06	7398865	8461203	5084694	18360758	9580423	6.77364e+06	13192599	10874141	45315432	8678093	5.30278e+06	12197331	3441766	7457097	8607228	4.0053e+06	3.94133e+06	6.15491e+06	3867484	2848197	10166072	5178440	4.81588e+06	16128694	7.1769e+06	14067664	9664794	12866693	11545031	9750010	13904468	74898048	37159736	40742252	47170424	59418520	50509384	16417733	40761796
DEFA3	8029.25	0	0	0	0	6588.55	15629.6	9025.67	0	0	0	3764.89	0	18801.7	2871.33	6422.77	7499.75	9039.07	19442.1	9348.97	0	0	0	0	0	0	0	0	0	0	10791.3	4421.46	0	24376.3	0	11209.6	7741.33	12339.6	0	0	9434.97	0	39719.5	17263.2	0	0	23433.2	0	25430.4
ARPC4	46926.2	38825.1	40771.3	80314.5	9702.28	52618.2	44265.8	28054.3	28583.9	0	29116.1	146199	55104.4	18359.8	61365.1	0	21140.1	41512.5	48844.6	62516.7	14051.3	23721.2	9208.16	47171.4	22817	0	0	32017.2	0	0	41985.5	0	0	9030.35	0	12597.6	37736.4	19721.1	29284.6	28265	48033	275254	113808	131845	61881.9	99417.4	59098	143061	91929.8
TPI1	5361.61	0	0	0	0	5300.8	5843.52	0	0	0	0	14946.4	5117.66	0	4128.2	0	0	2632.73	4641.72	8039.86	0	0	0	3942.13	2863.12	0	0	0	0	0	2893.85	0	0	0	0	0	0	0	0	0	0	4693.62	4119.21	7163.31	0	3558.8	16772.3	12635.1	5397.18
MYL6	47582.4	36671.4	27104.7	55185.1	13546.3	107288	51358.4	40726.2	35299	44172.9	25462.2	97855.4	60961	179365	82084.8	30998.4	41366.8	54813.3	179198	34631.2	25355.9	63618.6	15454.2	36503.1	38844	21825.7	28006.5	30188.5	21115.1	14154.3	38211.2	17333.3	20687	169143	35733.2	37607.1	38485.3	21516.1	48210.4	62182.9	55615.5	221577	146265	238708	162118	177955	218009	179418	199388
ACTB	907956	607970	934397	703802	194131	1.13297e+06	871099	436566	470745	309182	504463	2387037	1.03484e+06	260698	1.06872e+06	98470.9	455255	587533	736375	921861	315596	265403	192291	913837	424405	60653.4	63521.1	520435	98956.1	152883	753272	519403	260218	268130	364356	261951	563263	266331	536608	495990	523899	3.04899e+06	1.49025e+06	1.87795e+06	1.01668e+06	1398424	758082	2.21286e+06	1.24089e+06
EIF4A1	0	0	0	0	0	10459.7	0	0	0	0	17143.7	7604.53	7116.19	0	7154.43	0	0	0	0	0	0	0	0	0	0	0	0	0	0	0	0	0	0	6097.31	0	0	6874.58	26743.1	0	0	0	0	0	6591.23	0	0	0	17379.8	0
PRPS1	12831	20895.3	20257.3	46932	21139.8	23373.8	16253.8	23988.9	20489.9	22835.2	19400.7	17949.9	20453.9	40150.1	26618.7	39593.9	25159.8	21375	36663.3	18841.4	15096.6	38770.8	0	13851.4	12319.5	22868.3	18860.1	20441.2	32853.7	39884.9	0	22739.1	18000.7	37970.6	24201	7123.11	25203.2	0	28807	0	0	0	0	0	0	0	0	21442.6	606642
PSMA6	0	0	0	0	0	0	0	0	0	0	0	0	0	0	0	0	0	0	0	0	0	0	0	0	0	0	0	0	0	0	0	0	0	0	0	0	0	0	0	0	0	0	0	0	0	0	0	0	0
CDC42	15298.8	17333	4871.48	0	0	14141.8	19387.8	10059.6	2783.55	0	8731.82	18210.5	7952.26	6527.31	11469.7	5704.26	10296.2	6790.22	13013	16380.4	4756.29	6184.81	3475.19	8385.45	8196.27	0	5098.64	3533.54	0	4849.68	8271.43	5014.05	0	11497.1	6102.3	6543.37	6368.69	6640.13	8653.09	6235.59	11012.5	40963.2	10912.9	41820.8	21267.3	12929.4	16575.5	24537.4	26179
DSTN	46263.2	0	0	60888.3	0	105014	65145	0	0	0	0	74804.5	0	50711.3	71040.5	0	0	0	52909.6	47818.1	0	43224.8	0	43377.5	38165.2	0	0	0	0	0	50559.3	51379.9	0	49635.2	0	51509.5	41395.6	0	56785.6	0	0	47718.6	0	0	0	0	45937.6	59545.5	37324.5
KRTDAP	33002.2	47774.4	77685	67536.7	74991.3	25971.1	19995.1	38322.7	92573.7	105710	39441.9	25426.3	55338.2	48001.8	30623.8	69017.1	41818	27966.8	27345.5	39274	75951.6	108277	24185.8	60291.5	59506.6	43594.9	36358.3	75746.6	82864.2	78734.5	47960.2	59435.2	52602.3	63184.6	70221.5	56714.1	64464.9	66138.7	63552	78172.2	15201.2	84070.3	49798.2	131298	169165	125550	198877	182053	92776.5
RAB8A	0	0	0	5441.27	0	37771.4	17148.9	21025.5	12019.9	0	0	34962.5	14539	21749.1	28095.5	0	0	10839.3	16313.3	0	0	12933.2	0	16988.4	0	0	0	11802.8	9177.31	0	13594.9	0	0	24839.3	22863	10414.1	3478.47	15345.5	0	5468.92	0	23754.3	0	11274.7	0	0	0	0	0
RAB5B	0	0	0	0	0	8336.86	0	0	0	0	0	0	0	0	0	0	0	0	0	0	0	0	0	0	0	0	0	0	0	0	0	0	0	0	0	5867.36	0	7532.72	0	0	0	0	0	0	0	0	0	0	0
RAB10	21825	18874.2	25157.3	27241.9	0	32110.9	23458.9	20921	17077.5	17751.7	0	52936.8	30227.9	26068.5	35794.6	10172.8	21539.6	16665.3	25022.5	22959.7	22451.1	10864.7	0	19548.1	20224.5	0	0	13573.5	21636.1	12435.1	23434.4	20477.1	15557.4	18255.7	0	17689.2	20993.6	21110.9	23220.1	13031.8	17897.1	46908.2	21995.1	24952.1	14951	24072.9	8699.39	20408.3	10807.4
UBE2N	0	0	0	0	0	10624.4	0	0	0	0	0	6366.34	4333.7	0	0	0	0	0	0	0	0	0	0	0	0	0	0	0	0	0	0	0	0	0	0	0	0	0	0	0	0	0	0	2774.5	0	0	0	0	1747.45
ACTR3	22708.2	28763.2	16433.6	21640.3	0	23275.6	15887.3	9490.19	12376.6	24728.9	13082.7	49131.6	19773.5	5691.8	18205.8	0	12422.7	14711.7	14547.1	17794.1	11417.4	11885.1	6553.73	18203.4	11382.1	0	0	18061.4	0	2954.31	18964.6	13361.3	6944.23	0	5450.7	6997.56	12406.7	7641.55	16691.8	11018.5	26406.4	61155.1	45154.8	39658.1	46013.8	33113.8	22773.1	53389.2	30324.2
ACTR2	34916.7	45600.2	20935.8	42037.5	0	35476.1	24786.5	0	14961.3	0	0	57482.3	24441.3	7886.99	29515.2	0	0	20249.9	20573.5	22398.5	0	0	0	25656.1	0	0	0	0	0	0	34445.9	17635.6	0	14926.5	0	0	0	0	16869.5	0	29207.2	97870.4	59452.4	49456.9	0	33440.7	18810.7	79879.3	52163.1
ARF3	41679.6	31474.6	32935.4	27263	17588.7	70645.3	46701.4	28297.4	29488.8	25769.4	17814.6	94568.1	49328	32060	105171	0	25797.9	28452.7	38695.3	31953.2	30965.6	21855.9	16470.2	43861.6	35159.8	0	13834.4	25158.6	24679.6	19991.1	34259	18908.5	11182	72809.5	46966.1	36297.2	142773	28033.9	43389.9	21399.1	22990.1	80477	62142.9	48335.8	0	43816.2	0	0	52827.8
RAP1B	119376	84771.3	94433.8	126919	47487.7	118062	109516	97507.9	74861	0	101147	272889	115329	70141.3	156705	0	65252.5	73139.4	103465	106262	42653.4	102130	46266.7	114173	62583	18265.4	17547.9	71114.9	32735	18980.6	86458.1	48515.7	49197.8	69649	64019.1	50208.4	77957.9	44375.8	74773.8	63705	59474.1	307502	173192	220275	110182	188287	86046.5	295626	185779
RAP2B	4740.03	0	0	0	0	5177.39	3430.31	2387.21	0	0	10126.1	12061	5369.08	0	6077.66	0	0	3866.65	7071.88	0	0	1897.16	0	4405.37	0	0	0	0	0	0	2257.38	0	0	0	0	0	0	0	3616.67	1608.54	0	15201.6	2674.34	12017.9	0	0	6474.62	14249.1	9119.88
RPS3A	0	0	0	0	0	0	0	0	0	0	0	0	0	0	0	0	0	0	0	0	0	0	0	0	0	0	0	0	0	0	0	0	0	0	0	0	0	0	0	0	0	0	0	0	0	0	0	0	0
RPL15	0	0	0	0	0	0	0	0	0	0	0	0	0	0	0	0	0	0	0	0	0	0	0	0	0	0	0	0	0	0	0	0	0	0	0	0	0	0	0	0	0	0	0	0	0	0	0	0	0
RHOA	32008.7	24846.7	13954.1	18033.7	11218.5	55298.1	45789.9	18807	22148.3	28206.5	7869.64	32277.9	24115.1	45492.7	27326.8	16822.5	21967	22068.8	99820.8	33514.7	4697.04	16882.7	3657.41	23546.2	0	15623.7	18990.3	27742.4	9773.76	12464.3	22349.1	0	0	51382.6	20108.9	29501	11828.2	17630.9	25063.7	28977.2	19439.9	35665.9	51247.6	53213.9	49873.6	38438.6	52286	46777.5	44475.3
HSPE1	0	0	0	0	0	0	0	0	0	0	0	5202.96	0	0	0	0	0	0	1575.72	0	0	0	0	1990.9	0	0	0	0	11584.4	0	2798.68	0	0	0	0	10534.8	0	0	33994.7	0	5820.59	0	0	0	0	0	0	0	0
LYZ	785411	553965	433152	385537	535809	552931	777714	701979	510586	660243	615243	764157	460271	1.13374e+06	639921	530873	670304	843373	863157	503297	432196	620588	671613	781722	777475	590055	593472	550227	442562	484633	1.165e+06	540938	561679	1.14559e+06	792754	634527	598554	775282	443000	452190	604945	469079	722060	550623	471087	550956	437880	561832	570703
B2M	25203.8	30428.4	20850.7	0	7506.36	20924.4	43280.9	17497.2	12048.8	16128.2	19888.4	25946.1	21258	27556	20463.1	21872.4	23314.3	18144.7	21043.6	23659.9	10251.8	7963.94	0	14422.3	0	0	0	0	18277.9	5354.56	25381.7	0	14036.6	29423.3	6798.51	0	12707.1	13634.8	7791.76	16223.6	0	36862.8	15371.6	62249.9	0	31208.6	0	33965.8	37840.2
TGFB2	1485.51	2670.31	0	0	0	1614.07	1061.82	5125.94	0	1809.34	5994.38	0	0	8151.4	2289.18	10586.7	0	0	0	0	0	8621.15	6602.44	2256.74	0	0	0	2924.47	0	2616.27	4131.51	8057.72	7722.28	5740.14	4121.7	0	3082.38	0	6590.54	4958.05	0	0	5798.57	7284.97	0	0	2890.5	7183.71	3064.09
HNRNPK	5145.74	0	0	14096.9	0	14446.4	10512.6	11513.9	9230.87	0	40489.6	8775.62	0	9659.26	9246.25	6989.21	0	25120.5	40177.9	0	0	18686.7	6725.08	0	0	0	0	0	0	0	11193	5854.98	0	20683.1	0	32987	8161.73	25721.7	8662.47	0	22284.4	45002	18659.6	16455.2	6465.26	29652	24105.3	16852.5	14721
YWHAG	4422.13	5219.47	0	0	0	4051.25	0	4727.11	2133.85	0	0	10176.8	4228.34	0	4786.12	0	0	2378.33	15973.5	4065.69	0	0	0	8069.41	3668.39	0	0	0	0	0	0	1557.39	0	1240.92	0	0	0	0	0	0	1862.42	17948.5	10524.6	24681.7	6826.26	5970.28	4977.59	29339.9	18037.3
PPP1CA	0	0	0	3507.81	4346.92	12344.6	0	0	0	0	0	11290.7	0	0	3507.82	0	0	0	11894.8	0	0	3379.29	13258	3611.79	5665.87	0	12904.5	12327.7	0	5514.72	6764.87	0	0	5551.79	0	9924.31	4358.13	6911.83	7378.66	8282.27	6704.04	9956.17	0	0	0	0	0	6424.84	0
PSMC5	0	0	0	1392.18	0	898.126	0	0	0	0	0	0	604.15	0	339.807	0	0	0	238.43	0	0	2012.9	0	0	0	16702	907.176	590.638	0	0	0	0	0	0	0	0	0	0	1014.33	0	1793.49	0	0	0	0	0	137579	0	0
RPS8	0	0	0	0	0	0	0	0	0	0	0	0	0	0	0	0	0	0	0	0	0	0	0	0	0	0	0	0	0	0	0	0	0	0	0	0	0	0	0	0	0	0	0	0	0	0	0	0	0
RPS16	0	0	0	28013.6	0	0	0	0	0	0	0	0	0	0	0	0	0	0	0	0	0	0	0	0	0	0	0	0	0	0	12957.6	0	0	17306.7	0	0	0	2590.52	0	0	0	0	0	0	0	0	0	0	0
YWHAE	22354.2	0	51931.4	0	0	21854.4	24786.7	8000.77	0	0	0	45214.2	16443.1	0	17949.1	0	0	0	23037.3	12171.8	0	0	0	10256	0	0	0	5030.36	0	0	6618.65	0	0	3552.82	0	1060.24	140428	0	8256.19	0	6634.43	44021.3	21404.2	37374.9	15023.4	23402.3	14216.9	30553.4	15055.2
RPS18	0	0	0	0	0	0	5241.36	3960.37	0	0	0	0	2182.21	11065.9	4386.42	0	0	0	15671.1	0	0	0	0	0	0	0	0	0	0	0	3079.53	0	0	0	0	3028.63	0	0	0	0	0	0	0	0	0	0	0	0	0
RPS13	0	0	1099.84	0	0	0	0	0	0	0	0	0	0	0	0	0	0	0	0	0	0	0	0	0	0	0	0	0	0	0	0	0	0	0	0	0	0	0	0	0	0	0	0	0	0	0	0	0	0
SNRPE	0	0	0	0	0	7705.05	0	0	0	0	0	0	0	12801.4	0	0	0	0	28770.9	0	0	0	0	0	6536.17	0	0	0	0	0	0	0	0	10977	0	0	0	0	0	8578.97	0	25064.5	0	51069.4	0	0	7763.15	0	0
SNRPD2	0	0	0	0	0	0	0	0	0	0	0	0	0	0	0	0	0	0	0	0	0	0	0	0	0	0	0	0	0	0	0	0	0	0	0	0	0	0	0	0	0	0	0	0	0	5550.89	8674.9	3210.87	0
SNRPD3	0	0	0	0	0	3849.95	0	0	0	0	675.26	0	0	10287	0	0	0	0	10769.7	0	0	7322.98	0	4615.73	3742.4	0	0	0	0	0	3231.25	0	0	12021.8	0	5949.14	2762.93	0	0	0	0	12817.6	6422.56	17115.2	0	0	26636.7	0	0
TMSB4X	25146.2	8423.49	22740.7	0	0	21145.2	52144	21654.8	7649.61	0	25916.3	82134.3	32233.5	3105.74	24959	0	0	25183.4	24838	40687.2	3880.2	8130.73	1540.24	19013.3	14217.3	0	0	15460.2	0	0	38109.5	13134.1	6003.2	2514.05	6235.57	0	10029.3	0	14151.1	16988.3	13529.3	74611.7	34030.4	17913.5	0	0	0	44960.1	13980.9
ARF6	7205.45	0	0	0	0	0	0	0	0	0	0	24137.5	0	0	38838.3	0	0	0	0	0	0	0	0	0	0	0	0	6752.87	0	0	11747.4	0	0	8270.04	12789	11236.6	0	0	6794.6	0	0	0	0	0	0	0	0	35854.6	0
RPL7A	0	0	0	0	0	0	0	0	3996.16	0	0	0	0	0	0	0	0	0	0	0	0	0	0	0	0	0	0	0	0	0	0	0	0	0	0	0	0	0	0	0	0	0	0	0	0	0	0	0	0
ETF1	0	8711.54	0	9548.19	0	14021	9199.07	0	0	4677.79	0	13056.3	10182.1	15955.3	6989.97	0	6780.44	0	13588.3	6329.92	8699.92	0	0	0	7055.51	0	0	9931.91	7780.45	0	8501.94	5772.64	0	20195	0	14161.3	10619.4	0	0	0	0	17347.5	8396.34	16301.2	13607.1	19710.6	28241.5	21723.2	17689.6
RPS4X	0	0	0	0	0	0	0	0	0	0	0	0	0	0	0	0	0	0	3553.22	0	0	0	0	0	0	0	0	0	0	0	3930.23	0	0	0	0	0	0	0	0	0	0	0	0	3598.99	0	4286.04	3677.34	0	0
H4C1	266326	175113	92895.7	104864	62279.3	223940	185466	260816	124139	116660	120753	114303	164677	388845	264779	120662	230752	106719	422267	212448	189223	54761.7	66233.7	264893	97550.9	145646	136084	171184	730790	33731.8	198935	65829.9	70107.1	330616	92977.5	375314	85254.2	334963	272909	228314	147520	773183	360191	742810	1.13258e+06	1.01109e+06	843337	371921	440458
RAB1A	0	0	0	0	0	0	0	0	0	0	0	879.731	0	0	0	0	0	0	0	0	0	0	0	0	0	0	0	0	0	0	0	0	0	0	0	0	0	0	0	0	0	0	0	474.995	280.93	841.296	608.645	754.592	780.231
RAN	96786.7	171955	70961	179399	53553.3	189679	81802.2	96922.3	89015.4	119811	123598	102110	187169	221063	162161	192322	108518	109696	146761	84836.6	70782.4	140166	64725.3	82831.4	77358.7	103065	105983	136175	125041	148845	57673.9	101005	77839.7	209673	143141	68590.3	138767	62442.7	118728	72674.5	100824	180260	150718	122357	116857	118548	88323.9	178569	168790
RAP1A	0	4757.42	0	2921.64	0	0	0	12047.3	9023.55	0	2209.96	0	15719.7	0	0	0	0	13922.6	0	0	4364.64	0	0	0	0	0	0	18470.1	0	0	0	0	0	0	0	0	0	3300.55	0	0	0	82568.5	28724.4	0	0	0	12979.7	0	0
RPS25	0	0	0	0	0	0	0	0	0	0	0	0	0	0	0	0	0	0	640.832	0	0	0	0	0	0	0	0	0	0	0	0	0	0	2357.12	0	0	0	0	0	0	0	0	0	0	0	5939.08	0	0	4959.34
GNB1	0	0	28401.5	9486.09	0	31670.2	16568.8	21800.2	24275.5	0	0	36285.9	0	0	20936.6	0	21127.2	11918.4	27014.4	0	0	0	0	0	0	0	0	0	0	0	0	0	0	9956.18	0	0	0	0	0	17425.2	0	58585.9	0	26215.2	0	15215.6	21329.4	44366.1	21538.4
GNB2	43466.6	20122	15233.4	26481.5	0	28947.2	27915.3	21359.5	6777.84	0	22093.2	39910.5	17398	13705.5	25007.2	0	0	20583.2	24531.2	21062.6	0	15810.9	0	26982	0	0	0	0	10235.3	6219.74	14035.1	12123.2	5347.83	0	11050.8	7091.18	0	6482.75	18174.9	23591.1	20091.8	33490.8	22753	29390	0	20238.9	19982.7	38841.5	26992.8
RPL30	0	0	0	0	0	0	14335.1	0	0	0	0	0	0	0	10151.5	0	0	0	24566.5	0	0	0	0	0	0	0	0	0	0	0	0	0	0	0	0	0	0	0	0	0	0	0	20057	35672.6	0	34851.7	39721.7	0	18060.5
RPL8	0	0	0	0	0	0	0	0	0	0	0	0	0	0	0	0	0	0	0	0	0	0	0	0	0	0	0	0	0	0	0	0	0	0	0	0	0	0	0	0	0	0	0	8514.87	0	18195.3	0	0	0
PPIA	28886.3	19155.5	25985.8	0	5505.48	26288.4	29254.8	10652.9	14159.3	0	55006.8	60407.1	25231.2	10464.8	33690	0	18579.7	17951.2	23259.9	25900.2	10289.8	7630.28	0	24130.8	12648.8	21956.4	0	17144.7	0	1497.99	22653.1	13351.3	14257.7	11764.1	7829.19	7589.77	11116	0	15730.5	14911.5	12441.1	101774	57741.2	63234.1	39300.1	78215.7	39217.3	72559.5	57227.8
FKBP1A	0	0	0	0	0	9890.77	0	18382	0	0	0	8989.1	0	0	83287.8	0	0	0	0	0	0	0	0	0	23420	0	0	0	0	0	0	0	0	0	0	9373.46	4708.07	0	0	0	0	23841.8	0	0	0	0	0	340293	0
RPS27A	17174.8	24968.5	16212.4	0	0	21534.3	9354.27	11335.2	13494.3	17827.3	24243.9	18954.3	15859.2	23130.4	18957.7	16296.2	38307.5	11104	22384.9	19018.7	23111.7	12545.2	10227	11418.1	11386.3	13502.4	0	14886.6	31003.3	18321.5	17133.2	11794.1	0	19333.8	14935.8	16344.6	17362.3	15649.5	22846.3	19093.7	18395.5	7789.28	0	21572	0	0	0	18743.1	1551.45
GRB2	0	0	702.648	0	0	2645.28	2253.96	1077.98	0	0	0	4562.29	0	0	2461.33	0	0	0	0	0	0	0	0	1432.81	894.613	0	0	0	0	0	1900.04	1040.73	0	0	0	0	0	0	1159.73	0	195.3	5608.04	0	8692.76	1538.13	0	0	7643.49	6401.62
RAC1	514163	477422	0	492889	0	822516	505059	605881	443360	467476	0	783940	529911	702220	694341	0	336527	779333	1.29891e+06	448938	250435	643350	0	700989	414881	198619	238330	365142	0	223119	504272	252206	240006	676456	332368	340041	545423	262156	525852	506994	626140	1.27149e+06	587001	733574	0	1.26314e+06	655652	1.82899e+06	854929
YWHAZ	80581.4	68303.6	75222.1	0	21728	86021.1	65970.5	45795.3	48878.1	86677.9	289704	235879	77061.4	17664.4	79069.3	0	47842.9	46173.8	58614	69955.4	21822.9	8947.73	5588.95	75890.1	32719.9	0	0	53008.9	8530.81	7713.14	46553.1	30598.8	14034.6	18391.8	17065.9	13956.4	32818.4	26786.9	39284.1	45857.1	27929.7	355531	198854	188211	98708.7	153897	58554.6	243262	157579
DYNLL1	0	0	0	0	0	23546.8	15022.1	7925.81	0	0	0	26728.6	6560.13	8635.8	17639.1	0	0	0	0	6714.01	0	7983.8	0	4533.19	0	0	0	0	0	0	9148.1	5083.27	4559.99	15812.3	13470.3	12058.9	7326.81	9228.96	10430	7891.84	7353.21	16987.3	0	0	0	0	0	0	0
RPL38	0	0	0	0	0	0	0	0	0	0	0	0	0	0	0	0	0	0	0	0	0	0	0	0	0	0	0	0	0	0	0	0	0	0	0	0	0	0	0	0	0	0	0	0	0	0	0	0	0
SKP1	0	0	2874.11	9640.43	0	0	0	0	0	0	0	5341.19	0	0	0	0	0	0	0	0	0	0	371697	0	0	0	0	0	0	0	0	7613.89	0	0	0	292929	0	0	0	0	0	0	7074.33	162970	0	0	0	0	0
EIF5A	14013.9	25411	15433	23676.6	4889.24	49163.3	18467.2	9673.5	17893.2	13132.3	10237.1	36559.3	26705.3	36625.6	43560.8	16424.1	18597.4	12322.4	22421.7	15764.5	0	21908.2	13342.1	8700.47	10787.6	17017.6	13193.9	32947.6	19660.4	17832	25135.3	15549	12599.3	43767.8	27148.8	31108.5	21733.8	13614.7	21663.8	10676.1	18548.8	20445.4	8954.03	29053.5	16048.4	20737.2	11327.5	24905	18658.4
ACTG1	155560	0	114815	0	0	111434	87101.2	0	0	0	0	424224	79994.1	0	162374	0	0	53699.1	48235.5	0	0	0	0	122589	52691	0	0	30799	0	0	61083.6	0	0	33048	0	0	83478.6	0	67698.1	0	0	690145	181568	0	311332	308582	0	134459	257471
PPP2CA	0	0	0	0	0	0	0	0	0	0	0	13438.7	7679.35	0	0	0	0	0	0	0	0	0	0	0	0	0	0	0	0	0	0	0	0	0	0	0	0	0	0	0	0	0	0	0	0	0	0	0	0
TPM4	49026.5	33453.7	44732.1	40164.9	14192.1	56831.3	41165.3	14827.8	25318.3	38376.5	94664.4	156354	49002.6	11640.3	46788.4	0	26529.5	30836.2	34689.4	51876.2	15127.1	20888.8	0	45563.2	22389.6	0	0	64904.6	0	6907.03	34096.1	35103.6	0	15208.1	23160.8	13997.2	33146.1	18327.7	26880	32365	36785.7	100657	91221	70854	24293.7	39354.7	21792.4	93868	43952.9
ACTC1	298932	316409	301188	230875	35480.3	383036	234236	105835	162094	55219.5	481775	868942	286051	79343.5	314913	17641.9	132893	190997	258893	270540	87917.2	36440.9	38565.4	275446	102645	0	0	103022	18680.4	29038.7	217349	152880	63538.7	79227.2	96378.7	52852.7	183695	60004.4	151521	122108	111938	1.04136e+06	472962	538618	231022	312623	151731	397406	270508
EEF1A1	16820	19405.6	8956.44	30143.1	10207.9	59359.5	24131.1	19865.1	18114.4	17343.9	16363.2	15971.7	14009.2	62693.8	28554	20892.3	31431.3	25331.3	60912.4	10744.4	17263	35210.2	10441.3	11911.7	15105	11866.9	12407.9	22351.9	41571.8	14293.3	18917.7	10752.6	16394.9	66509.4	14417.2	45987.9	30997.2	23312.8	25599.7	28201.1	40729	51203.3	35972.5	54007.5	51563.5	70056.6	68226.7	42791.9	57893
TUBA1B	43126.8	36964.9	29971.4	38557.2	17363.9	62573.4	63704.3	47603.6	28899.2	39859.3	55670.8	114952	51601.9	23273	64897.8	16899.9	34272.7	44180.1	47372.6	41740	20956.3	23604.2	15348.4	54306.3	43482.5	0	5969.13	37657.7	2429.64	19191.4	56650.6	55369.8	21176.3	37021.8	24878	32041.9	50845.5	25057.5	49055.3	31228.1	26524.6	224063	111586	164782	68469	48735.1	34403.9	123520	66475.7
TUBA4A	31675.7	0	28042.7	48474	0	52067.9	61843	56742.9	29913.3	0	132768	119406	21208.9	23716.6	52875.1	0	23872.5	25929.3	44889.5	32666.2	0	20096.5	14976.2	31387.9	37357.8	0	0	0	0	0	63593	56690.3	0	27455.3	21605.9	27214.2	53947.6	23299	47633.3	0	21531.6	172215	92071	258435	96967.3	38010.3	9294.73	163164	54899.8
TUBB4B	65367.5	38824.7	42686.3	34912.3	16644.4	80787.7	89353.8	73075.2	38777.2	36891.6	75937.3	143040	60181.4	34490	78736.8	10508.5	43807.8	49024	57930.8	41725.4	21829.7	27881.9	22362	61086.2	46640.8	6089.42	6448.76	34603.7	12331	20489.6	63716.7	72700.5	25574	33083	22038.9	27656.7	53547.1	28811.7	50568.9	39948.2	33693.8	211842	91883.7	184489	71237.7	61953.1	58871.8	111516	64633.1
H3C1	0	0	0	0	0	0	0	0	0	0	0	0	0	8303.9	0	0	0	0	0	0	0	0	0	0	0	0	0	0	0	0	0	0	0	0	0	0	0	0	0	0	0	0	0	0	0	0	0	0	0
HBB	730946	745395	654452	957964	423286	1.05624e+06	506535	970929	528193	606169	243363	752508	374571	589534	889978	562378	888029	571779	1057890	361636	648557	1.63035e+06	403625	754073	862135	600414	612638	768039	771829	1045865	223813	617136	382520	605246	461243	263089	394010	2.40339e+06	822077	481739	402484	1.01521e+06	354369	635854	557244	505833	1.23602e+06	536505	598822
HBG1	656770	575518	503452	941306	516083	921887	478123	843389	494374	503518	202462	598924	336143	491326	693426	417411	681794	474282	855061	274991	519544	1.53786e+06	359479	706975	759136	530974	491707	758698	510758	987928	207735	633823	330521	582824	397991	212298	341307	2.00979e+06	797683	449861	351954	737194	406531	637356	530589	456949	1.31822e+06	564382	527574
HBA1	286486	248622	235315	382170	216122	444723	221345	400100	219976	248220	110499	310696	134213	208503	352087	235587	353140	227904	340605	190105	313358	744215	259868	355382	355068	297557	306857	348270	352358	460742	116186	303722	200446	314980	216054	158645	186025	1.00274e+06	325608	298805	234384	520912	174808	325405	452482	243975	527961	246095	318788
CCT2	3846.54	6725.24	0	10547.2	0	9970.99	6587.61	0	11694.7	0	0	12678.2	11451.7	10117.8	10244.9	0	0	0	7634.16	4421.09	0	4860.38	0	4838.13	0	0	0	0	0	6513.95	0	0	0	8599.1	3484.87	8138.54	7570.32	0	6485.84	0	0	0	0	29177.4	0	0	0	0	0
KRT85	0	0	0	0	0	0	0	0	0	0	0	0	0	0	0	0	0	0	0	0	0	0	0	0	0	0	0	0	0	0	0	0	0	0	0	0	0	0	0	0	0	0	0	0	0	0	0	0	68922.6
GSTO1	26864.1	20781.3	18003.9	0	6095.83	32596.1	44972.6	16824.7	15287.9	0	60525.3	67711.3	27209.8	14902.9	24604.3	0	13484.8	0	25973.4	21607.7	0	8894.24	0	23973.7	11491.7	0	0	34390.7	0	0	17721.9	16618.8	0	16889.3	8911.23	11165.4	5974.92	0	15701.5	0	0	56306.7	31170.5	56986.1	30069.3	44104.9	30720.2	86720.7	39452.1
RELN	21394.8	35020.2	28990	31288.1	28303.5	27914.7	23955.1	28833.5	23528.3	0	23911.1	26546.3	21230.1	20253.5	23053.4	35455.4	21283.4	24055	35372.4	31147.1	29526.2	22711.4	34902.9	26328.3	29191.3	10254.3	10800.4	35039.4	24762.3	32917.5	14510	34930.4	78432.2	16917.7	27412.7	23959.3	23620.5	17150	16753.3	27793.7	41680.8	13862.5	24943.5	26283	25062.3	46823.4	35148.4	46710.7	32613.4
GPLD1	30912	20502.4	41161.7	59147	90401.8	12290.1	35460.5	48941	38684.1	74771.5	24112.9	47936	44033.3	36338.5	42395.5	50101.1	32989.6	54753.2	41031.6	81652.1	27297.1	89944	43329.7	32308	48665.2	51991.2	49718.9	28016.2	83418.4	69340	24759.5	48203.5	31993.9	32528.8	57098.4	29342.3	54642.7	33052.2	89085.7	44398.6	63254.9	61112.6	22282.7	18456.9	39128.9	44704.7	55776.3	32033.1	21239.4
LCN2	7473.85	6656.77	0	0	0	42152.2	18954.7	14257.2	0	0	0	43827.1	0	24597.1	15047.3	0	22282	0	40098.4	0	0	18755.4	0	3776.39	0	0	0	3246.67	0	0	0	0	5925.38	20450.2	70422.1	24147	0	7775.3	20260.7	0	0	61433.9	49352.5	0	67597.9	76105.2	47336.4	0	0
S100A12	37542.8	52079.7	18499.4	98748.8	36105.9	262381	79155.1	84122.9	46136.4	59393.4	64847.1	47560.7	0	101056	49675.3	47157.1	30318.7	90483.7	313043	32273.8	59526.6	160627	30122.3	66459.7	62553.2	88080.9	85366.4	72806.4	82932.2	29334	93277.8	49051.7	78502.7	213470	28122.7	383218	60078.9	95261.1	65961.2	215172	192990	120320	71712.7	93310.6	91913.4	110071	661721	31226	44675.9
BASP1	2479.85	0	0	2034.92	0	0	5761.95	1305.22	0	0	1886.25	1633.33	2117.99	2964.61	1790.39	0	0	1212.84	3901.89	2035.68	0	1478.37	0	0	3049.22	0	0	0	2101.07	0	0	0	0	0	1776.73	0	0	1039.95	1189.64	0	971.642	845.293	0	287.676	454.145	223.964	1490.94	0	363.162
HAMP	27993.4	0	39514.2	0	34204.5	0	0	28338.9	14866	8766.93	0	20026.9	0	16500.6	20414.7	48818.2	9933.78	11780.4	32326.6	45682.1	38289.1	29841.9	30034.7	28339.8	33916.1	0	0	0	21841.2	7782.17	0	44907.2	0	14094	18743.5	0	0	45174.3	16824.2	19148.9	0	30958.2	10600	0	0	0	0	28284.6	0
DCD	0	0	0	0	0	0	0	10925.2	0	0	0	3027.99	0	0	0	0	0	0	4132.42	0	0	14905.4	0	0	0	17112.5	12808	0	16347.5	12351.6	0	0	0	0	0	9211.28	0	0	0	0	0	0	0	3316.2	0	0	0	0	0
ARF5	0	0	0	0	0	2685.86	0	0	0	0	0	4329.93	0	0	5124.08	0	0	0	0	0	0	0	0	0	0	0	0	0	0	0	0	0	0	0	0	0	0	0	0	0	0	0	0	0	0	0	0	0	0
RHOG	0	0	0	0	0	12544.2	0	0	0	0	0	0	0	0	0	0	0	0	15701.8	0	0	0	0	0	0	0	0	0	0	0	0	0	0	0	0	9400.51	0	0	0	0	19501.7	66508.4	0	0	0	0	0	0	0
H3-3A	42470.9	28388.4	13444.8	13355.4	9324.76	27560.8	29208.9	31622	20708	13160.1	16812.4	15141	27702.7	60996.9	42522.9	22893.4	37707.3	15134.7	59953.6	23382.8	23051.5	5946.29	0	43871.2	20700.5	21365.2	17848.7	26990.9	104300	5644.02	37922	9751.87	15700.4	80901.6	18543.5	48945.2	15328.8	44710	50119.1	26360.1	15001.7	0	61754.1	50498.8	0	83943.1	0	0	0
HSPG2	41062.1	32583.4	43386	98166.2	69921.3	35141.1	78461.2	38400.9	29755.1	57050.8	50233.2	60372.3	76331.5	17950.7	54906.3	33616.2	31241.6	101603	29945.7	96577.8	115490	41664.1	61281	42868.9	68390.7	85467	78299.8	42317.4	104375	80842.3	46346	94408.6	56321.4	21201.8	72974.4	51748.2	47019.5	107600	85654.7	75421	110161	0	0	8681.3	0	0	0	0	0
ARHGAP4	0	242.658	0	0	0	4016.19	0	0	0	0	0	0	0	3093.37	1839.64	0	0	0	4350.33	0	0	4550.7	0	0	0	0	0	0	0	0	1667.82	0	0	0	0	3457.44	0	0	0	0	0	8438.64	6854.59	0	0	0	0	0	0
CYCS	0	0	0	0	0	0	0	0	0	0	0	0	0	0	0	0	0	0	0	0	0	0	0	0	0	0	0	0	0	0	4030.93	0	0	0	0	0	0	0	0	0	0	0	0	0	0	0	0	0	0
MPP1	0	13989.9	0	13955.3	0	22781.6	14070.7	0	0	9255.75	3218.35	13972.7	12960	12056.7	10973.9	7900.45	13144	5280.93	20104.6	8834.8	7675.58	0	5437.27	9856.74	3878.9	0	0	0	8103.1	8493.04	6040.12	0	0	10723	6236.5	7511.14	10576.7	0	9382.42	0	0	0	0	0	0	0	0	0	0
CLTC	8553.56	0	3549.04	0	0	12827.1	0	0	0	0	0	28941.5	0	0	5878.03	0	0	169076	16188.9	0	0	0	0	8215.78	0	0	0	0	0	7837.65	0	0	0	0	0	0	3472.28	0	0	0	0	33784	19233.8	0	0	38318.9	17251.6	22760.6	14887.6
FKBP3	0	2571.96	0	0	0	7706.93	0	0	0	0	0	0	0	5462.06	6284.15	0	0	0	3864.46	0	0	0	0	0	0	0	0	0	0	0	0	0	0	6504.67	0	0	0	0	0	0	0	11358.2	0	0	0	10729.4	0	0	6653.39
PLCB2	0	0	0	0	0	1457.6	0	0	0	0	0	0	0	0	0	0	0	230.533	0	0	0	0	0	0	0	0	0	0	0	0	0	0	0	0	0	0	0	0	904.599	0	0	0	781.064	0	0	0	0	0	0
SORD	0	0	0	0	0	0	0	0	0	0	0	0	0	0	0	0	0	0	0	0	0	0	0	0	0	0	0	0	0	0	0	0	0	0	0	0	0	0	0	0	0	11916.5	0	0	0	29399.8	9388.13	0	0
HNRNPU	0	0	0	0	0	2196.87	0	1733.12	0	0	0	0	0	0	0	0	0	0	0	0	0	0	0	0	0	0	0	0	0	0	0	0	0	0	0	0	0	0	0	0	0	0	0	7878.18	0	0	0	0	0
SPTBN1	0	0	0	0	0	0	0	0	0	0	0	0	0	0	0	0	0	0	0	0	0	0	0	0	0	0	0	0	0	0	0	0	0	0	0	0	0	0	0	0	0	6073.63	0	18157.5	0	0	0	0	0
FABP5	19821.9	0	0	0	0	0	0	0	0	0	0	9524.42	0	0	23976.1	0	44857.7	0	11998.4	30615.1	0	86709.9	295194	0	0	0	0	0	0	14824.5	22358.1	0	0	0	18937.7	106124	0	0	59868.3	0	0	16226.1	362968	556582	0	61763.9	0	0	0
CAP1	45811.2	42362.7	28480.2	70527	16175.5	129775	57312.1	44331.4	39428	71975.1	44941.8	78207.1	50305.8	109526	63885.7	27113.4	42607.4	56139.2	148534	33081.4	30854.1	56772.1	24842.1	36003.5	36641.9	29880.8	30602.1	34989.5	34296.9	33257.2	41544.5	29015.3	29789.1	108793	26500.8	65645.3	54147.9	28820.9	46151.1	57139.6	53330.4	154700	137996	208174	161545	166269	213481	157663	145434
DEFA5	78647.2	159380	28667	16091	62904.4	72033.2	37973.2	57232.1	57870.6	0	51204.7	28017.4	51494	41230.6	40425	48151	148222	62889.7	51779.5	58582.7	0	29172.9	61440.2	55494.9	66137.3	71915.2	78736.6	142498	56874.3	81765.7	69969.9	39475.9	30017.4	32244	62595.8	29367.7	0	63037.8	43422.7	87389.8	66745.8	70181.6	158598	51510.4	0	62254	59590	186060	140874
PFKP	0	0	0	17932.3	0	35993.2	0	0	6012.75	0	21281.5	11755.3	10799.7	9998.49	7644.38	0	0	0	0	0	0	0	0	0	0	0	0	0	0	0	0	0	0	0	0	0	0	4555.83	0	0	0	0	0	0	0	0	0	36211.2	0
DSG1	0	0	0	0	0	0	0	0	0	0	0	0	0	0	0	0	6340.86	0	0	0	0	0	0	0	0	41612.4	0	0	0	0	0	0	0	0	0	0	0	0	0	0	0	0	0	0	7585.24	6792.29	0	3548.98	0
RPL6	0	0	0	0	0	0	0	0	0	0	0	0	0	0	0	0	0	0	0	0	0	0	0	0	0	0	0	0	0	0	0	0	0	0	0	0	0	0	0	0	0	0	0	0	0	0	0	0	0
CFHR3	4360889	4.9184e+06	8557913	11823334	8327369	11719062	9808344	8.16982e+06	6320757	6.13903e+06	8739497	14463071	5.69918e+06	5019127	6.8178e+06	5105369	5945978	7.3561e+06	8.21891e+06	9162104	13758700	8767153	15698200	5.29708e+06	8493643	14450254	14345502	6217459	19687940	9386699	15274393	9569162	11804094	6.96641e+06	6382454	11336074	15720857	16520903	13546688	6105223	8618015	5747307	6775719	6976441	5.89311e+06	7.4761e+06	10524732	3396241	5399034
CFHR1	27176214	35353688	19294950	30408828	29185140	26400762	15096114	29632484	28351916	29269524	31446614	24887104	20404824	29197384	26909368	35249784	28830936	22341276	27315680	31050532	22321200	21238106	42621616	26589968	28371720	32410444	31141622	37039600	33870644	28166716	27099910	25703070	26554914	26489142	33935344	26804188	28634840	33118202	25885866	28474042	27454336	34259860	55277200	32186282	17865764	39147564	40595072	60839136	30139572
EIF4G1	0	0	0	0	0	35420.8	0	0	0	0	0	0	0	23109.1	0	0	0	0	0	0	0	0	0	46380.1	0	0	0	0	0	0	0	0	0	0	39417.8	13976	33205	0	0	0	0	0	0	0	0	0	90792.6	0	90700.5
KRT17	2643.32	5488.38	0	0	0	0	0	0	0	1568.7	0	1193.31	0	7462.4	0	3045.74	5075.83	0	3343.14	0	0	1317.18	0	4256.04	0	0	2413.57	0	0	0	301258	0	5908.78	13050.2	0	6386.5	0	0	0	28667	0	3775.05	3211.59	0	3.42609e+06	13838.4	0	20282.6	1562.82
HGFAC	1.31226e+06	1.91911e+06	1.46037e+06	2.35094e+06	2.14074e+06	813692	1.42909e+06	2360856	1.81784e+06	1.6865e+06	1.51038e+06	1.48351e+06	1.62454e+06	1.81993e+06	1.79981e+06	1827797	2.27065e+06	1631857	1.15902e+06	1.19682e+06	639198	1.58e+06	1.33739e+06	1.09471e+06	1.11964e+06	1.06316e+06	1.1088e+06	1.54406e+06	738810	1468825	885034	584123	1.06998e+06	1.59955e+06	1.9149e+06	384150	1320596	1.32756e+06	1422408	1.52891e+06	792140	4.07496e+06	4349500	2.33702e+06	4631146	3.48839e+06	3.9859e+06	4229948	2.63816e+06
YWHAH	5254.36	6171.22	1393.68	0	0	4896.95	5970.6	2383.72	0	0	0	10237.6	5595.12	0	3700.19	0	0	2451.93	3502.72	4980.37	0	0	0	6092.37	0	0	48561.9	0	0	0	0	0	0	0	0	0	0	0	0	0	0	17624.3	10093.8	9666.29	0	13148.4	11537.1	0	8749.71
PLP2	0	0	0	0	0	0	0	0	0	0	0	0	0	0	0	0	0	0	0	0	0	0	0	0	0	0	0	0	0	0	0	0	0	0	0	0	0	0	0	0	0	0	0	2833.8	0	0	0	0	0
PRKCD	0	0	0	2252.17	0	2860.52	0	0	0	0	0	2292.52	0	5579.13	0	0	0	0	8930.28	0	0	0	0	0	0	0	0	0	0	0	0	0	0	0	0	0	0	0	0	0	0	0	0	0	0	0	0	0	19059.5
CALD1	0	0	0	0	0	8548.5	0	0	0	0	0	3926.12	0	0	7806.08	0	0	0	0	0	0	0	0	0	0	0	0	0	0	0	3412.76	0	0	0	0	0	0	4589.8	0	0	0	0	0	1078.21	0	2439.5	0	0	1428.28
COL14A1	5187.47	7530.5	0	0	0	2885.51	8092.92	4418.9	0	2865.24	6360.78	3733.47	3760.07	5139.66	7997.72	5583.69	5475.21	4595.98	6223.6	3792.67	1871.22	1124.16	0	4334.21	5166.23	0	0	7508.6	0	2284.6	4790.45	0	8189.72	8837.99	7231.81	2945.44	3478.87	3410.82	2963.67	4874.85	4163.41	3603.98	0	10045.9	11235.9	12116	8922.44	11488.5	9371.11
ITIH3	136646	169883	203093	133413	151795	171756	255274	159506	90222.3	166831	180492	110409	122008	165609	109275	121912	149620	177618	90263.5	136813	379440	112017	166011	125489	178115	302184	296898	185419	250711	177222	175558	103070	275847	153087	148747	249505	240093	241432	121163	111551	218140	101769	188308	161408	96628	89713.4	77563.4	88240.2	87753.8
REG3A	23845.7	33129.6	15895.7	16577.5	0	33688.2	12135.2	21643.1	28136.4	21319.2	11766.3	23402.1	18613.1	15740.7	7955.73	20186.7	30507.1	19991.6	27813.7	41288.8	79192.6	0	7915.47	20545.7	13066.1	22746.5	16653	26880.7	14806.2	11681	27031.4	16645.6	11298.9	11669.7	14654.3	5650.84	14647.7	23250.4	11576.1	15184.8	35791.9	5933.17	14635.5	8952.79	16842.9	19705.7	11651.9	12716.6	24075.4
PSME1	11585.8	0	11262.6	21890	0	16775	13624.1	10665.6	0	0	8567.84	17478.3	16593.9	9241.04	9192.82	0	11483.2	11424.6	9872.23	0	0	0	28130.2	13409.5	0	0	17611.6	0	32642.5	16609.6	11385	15812.5	0	0	0	60863.6	18136.8	17346.9	0	0	21634.9	0	0	0	0	0	26054.7	0	0
PRDX1	38126.4	32097.7	24857.6	87501.4	24803.2	41635	38093.8	38398.1	25127	35595.9	0	49814.2	35122.9	29677.3	30664.7	96120	32239.2	26197.9	38923.8	45559.6	46853.6	42193.6	32524.5	30792.3	22235	41304.6	42281.6	34774.6	54374.3	68873.8	17879.4	36679.4	19830	35854	30118.9	28883.1	52888.1	25064.6	46271.1	24476.7	38397.8	77600.2	32675.3	45071.6	22918.5	87745.3	42089.9	59382	66006.1
RPL18	0	0	0	0	0	0	0	0	0	0	0	0	0	0	0	0	0	0	0	0	0	0	0	0	0	0	0	16041.5	0	0	0	0	0	0	0	0	0	0	0	0	0	0	0	5322.63	0	11064.2	9592.84	2810.33	3899.18
COL16A1	10290.3	11405.4	0	27472.3	0	0	10649.5	0	17279.3	18016	0	19654.2	0	23579.5	0	0	6257.74	0	17087.5	0	10179.6	0	0	11224.2	0	0	0	17567.8	0	9593.47	17791.6	9892.16	0	19474.2	0	10974.1	13073.8	11303.6	10375.7	0	0	0	0	45564.6	55826.2	51318.7	57173.8	60913.3	0
KHDRBS1	0	0	0	0	0	0	0	0	0	0	0	0	0	0	0	0	0	0	0	0	0	0	0	0	0	0	0	0	0	0	0	0	0	0	0	0	0	0	0	0	0	0	0	0	0	0	0	0	0
LRP1	0	8338.47	0	0	0	0	0	5670	0	0	3615.13	5765.37	0	7478.08	7432.66	0	0	8108.64	4288.32	0	25998.2	4515.49	0	14201.7	18409.6	15539.2	9629.34	3229.49	23314.3	8133.27	3460.36	0	11319.6	8583.81	14088.4	0	0	8691.87	11223.2	4395.1	0	4191.4	6526.39	7452.89	5040.53	0	72390	0	7528.72
TGM3	0	0	0	81228.1	0	0	0	0	0	29495.1	0	14858.5	0	0	28977.6	0	50562.2	0	0	20332.8	0	0	15632.5	0	0	0	0	0	0	0	16967.6	0	0	0	0	0	0	0	0	0	0	0	30505.7	0	0	0	0	0	0
DHX9	0	0	0	0	0	0	0	0	0	0	0	0	0	0	0	0	0	0	0	0	0	0	0	0	0	0	0	0	0	0	0	0	0	0	0	0	0	0	0	0	0	0	0	0	0	0	0	0	0
LGALS3BP	66456	245059	24163	227174	43964	93203.1	165998	81189.2	51511.7	84385.4	70088.7	53657.3	57740.5	79514.8	80590	65579.2	61230.5	56262.1	20781.6	80537.3	52947.9	39424.7	35538.7	56906.4	87334.2	26841.2	34156.7	238117	95950.1	38831.3	99505.6	34200.7	76205	58773.7	46044.3	86987.8	53949.3	84386	76969.6	61502.2	41699.1	141689	258868	80299.9	165427	159749	203932	163897	151440
MFGE8	0	0	0	0	0	0	0	0	0	0	0	0	0	0	0	0	0	0	0	0	0	0	0	0	0	0	0	0	0	0	0	0	922.026	0	0	0	0	0	0	0	0	0	0	6252.67	7393.7	0	9512.8	9542.35	0
DMTN	0	0	0	0	0	28295	0	0	0	0	0	0	0	16092.2	30672.1	0	0	0	0	0	0	0	0	0	0	0	0	0	0	0	26772.9	0	0	18014.6	7176.58	0	0	0	0	0	0	44791.5	0	0	0	0	0	8052.66	0
DSC1	0	0	0	20523.1	0	0	0	0	0	0	0	0	0	0	0	0	0	0	0	0	293394	0	0	0	0	0	0	0	0	0	0	0	1610.2	0	0	0	0	0	0	0	0	0	0	19103.3	0	4478.84	0	0	6202.9
CD47	0	0	0	0	0	5093.62	0	0	0	0	0	7226.4	0	0	0	0	0	0	0	0	0	0	0	0	0	0	0	0	0	0	0	0	0	0	0	0	0	0	0	0	0	0	0	8007.9	5543.53	5911.42	5520.2	10550.2	7798.18
FGL1	40481.8	29202	24319.1	13790.7	27572.9	80821.9	0	16288.8	11146.3	123173	40883.4	7891.33	38510.9	21254.8	5563.4	0	0	0	0	59896	66247.7	19837.4	28460.5	42272.9	50020.6	36365.6	41390.1	37136.2	143551	51335.8	37718.1	44970.7	89705.3	25804.3	48017.8	226881	32586.5	140265	52608.7	0	22111.5	0	0	0	0	0	0	0	0
MGAT5	25332.2	11905.7	10695.8	19029.3	15918.7	13785.2	16893.3	20070	9865.02	23448.2	16528.5	14457.2	12866.8	10730.6	16532.2	14817.1	10312.5	12060.6	11956	19466.4	21988.1	19470.4	22880.9	17264.2	27501.7	17574.8	20526.8	13623.9	21493.3	21620.5	24663.7	20122.1	23579.7	16000.7	21941.1	16202.7	23063.1	20981.3	24068.2	18529.6	21972.3	13908.7	0	7044.41	0	0	0	0	10366.2
AHNAK	11855.3	20819.6	0	23167.1	0	11245.8	8451.91	15481.9	0	0	14853.8	15378.8	0	24864.5	10233.1	25438.5	15863.9	20453.6	6419.83	0	11048.6	13497.9	0	2365.23	24253.2	15892	14395.6	26114.4	23718.4	14872.4	20309.1	19286.4	17184.4	18171	18618.6	7420.17	11294.2	19020.8	36099.3	0	11843.5	6982.56	13479	38544.3	37530.1	15728.7	19222.3	16222.8	20852.3
NEXN	0	0	0	0	0	3525	0	0	0	0	0	18718.5	0	12433.6	23873.2	0	0	0	0	0	0	0	0	0	0	0	0	7334.44	0	0	6667.91	0	0	14290.5	0	0	0	0	0	9835.08	0	12781.1	0	0	0	0	0	0	9485.07
BST1	0	0	0	0	0	3572.83	0	5989.8	0	0	0	0	0	5056.14	7054.83	0	0	0	0	0	0	11593	0	0	6298.28	0	0	0	0	0	5731.7	0	0	6426.34	0	0	0	0	5928.41	0	0	0	0	0	0	0	0	0	0
ASPH	15210	15687.9	10930.8	0	0	6074.34	0	9150.89	0	0	27351.8	0	0	0	12244.1	0	18581.3	0	0	0	0	0	16051.8	14364.9	0	11623	0	29159.2	0	0	0	0	0	0	0	0	10166.2	0	0	15411.4	19576.3	15591.7	0	16890.8	0	0	34997	0	25759.4
EFEMP1	126629	132870	96085	109012	113641	93230.9	152592	97527.3	74257.2	64641.6	106725	72602.7	95986.7	46281.9	95562.3	47417.4	56066.8	111648	59477.9	69754	210646	71686	96508.2	103942	131154	157382	145048	118092	113343	138963	90206.1	86067.2	67700	38784.4	74539	105509	111025	121569	97447.3	63368.9	166783	52237.2	82332.2	106911	74271.5	89124.7	70970.5	41159.8	46002.2
FSTL1	16119.5	16695.9	22343.9	0	22369.2	20318.6	0	16141	0	17712.9	22378.9	22703.6	8776.44	20512	14704.9	11681.9	12291.2	12792.1	15028.9	13463.4	14684.7	17613.7	13939.8	16972.3	13638.5	13965.1	13214.2	21961.4	8404.21	17082	10685.9	27421.7	21479.7	23517.6	13800.2	9894.99	12426.3	0	18164	12554.8	0	31087	24799.5	27655.4	39473	0	41972.1	55150.6	13327
FAP	3167.95	4537.23	0	6589.27	0	2067.83	0	0	15195.4	0	4889.94	5515.08	0	0	9548.33	4863.63	0	6722.36	5588.57	0	0	4597.96	0	0	0	0	2820.9	3857.64	0	0	0	0	0	4863.58	0	0	0	0	6027.63	4434.01	0	0	0	0	0	0	0	0	0
AIMP1	0	0	0	0	0	14092.8	38803.1	0	0	0	0	9451.15	0	83958.9	41590.1	0	0	0	0	0	0	0	0	0	0	0	0	0	0	0	0	13323.4	0	0	0	13821.9	0	0	0	0	0	30176.5	0	0	0	0	0	0	15320.3
ILF2	22949.4	0	0	30765.3	16065.3	33662.5	0	27608.3	0	27520.9	0	0	24856.6	49923.3	0	147832	36095.5	0	43037.2	17476	57085.4	0	52574.6	0	0	0	0	0	186788	37937.7	0	0	44147.2	66315.2	0	108480	0	43733	0	0	35142	27303.2	29327.2	40558.6	27577.7	46317.9	67026.8	39552.7	47599.1
ILF3	28079.3	24355.3	24667.6	22373.5	17789.5	35874.1	30632.6	25332	0	27079.6	22822.1	18978.8	18987.6	52150.1	22685.2	44571.4	26275.1	46076.7	42817.9	26133	23518.4	18122.1	52974	18443.1	20034.5	13106.5	21749.2	19190.5	146002	23372.9	15572.7	14769.6	33005.5	59065.3	25047.7	115874	18041.7	42603.2	19049.7	19730.4	47650.6	33894	29185.9	54369.6	37512	53094.6	60496.2	41791.2	47929.4
LMAN2	97508.8	79602.6	0	0	100154	0	71606.9	102044	0	105863	75787.9	38736.7	92982.3	93823.1	62852.2	114033	0	71459.2	80681.8	158432	59465.8	80464.6	67464.9	74063.9	111831	0	0	59536.2	0	80320.8	37611.7	73112.6	60775.7	94315.4	122007	0	56242.3	0	130961	0	0	16427.6	61370	0	0	0	0	0	50560.5
PTPRJ	0	0	0	0	0	17173.3	9287.3	6083.96	0	0	0	11135.3	0	0	8359.59	0	0	0	0	0	0	0	0	0	0	0	0	0	0	0	10417.5	0	0	0	0	0	0	0	6768.96	0	0	39611.4	0	59881.5	0	0	0	25240.3	0
TRAP1	0	0	0	0	0	12832.4	0	0	3787.79	0	0	15432.8	0	0	0	0	5604.95	0	0	0	0	0	0	0	0	0	0	0	0	0	0	0	0	0	0	0	0	0	0	0	0	0	0	20456.6	0	7628.81	0	0	9431.14
PTP4A2	11877.7	12823.3	9443.34	10999	5970.14	20809.2	12862.3	0	6621.82	9842.59	15677.7	25578.3	9472.58	9934.72	21396.3	15132	7261.43	6785.21	12782.7	0	6092.02	6871.22	7131.42	12499.1	14393.7	7373.2	7651.47	16306.8	10080.7	10132.5	15820.6	9452.02	10413.6	11589.4	17911.7	13443.4	9045.91	13177	15189.6	7810.48	6642.75	21577.7	0	0	5745.74	0	0	0	0
FLII	0	0	0	0	0	2175.92	0	0	0	0	0	3396.47	0	4155.26	1775.89	0	0	1376.47	3700.26	0	0	2120.8	0	0	539.377	0	0	0	0	0	1364.72	0	0	3548.48	0	0	0	0	0	2723.4	0	6931.35	0	3804.32	2830.08	4252.88	3314.51	2106.07	4740.05
PLA2G7	57595.9	37000.1	29484.7	40078.2	43213.5	19804.5	33402	24935.8	28665.4	34951.9	21345.4	26540.7	45403.8	30906.1	18955.2	38479.9	20532.5	24092.1	25952.9	35923.4	45884.9	73543.5	27638.7	63546.3	38280.1	24623.1	21179.7	39011.3	46242.8	47499.5	31524.5	55740.1	26468.8	36417.6	46612.8	41140.1	38221.1	51260.4	32567.7	42346.3	58372.8	22275.8	0	28888.4	33923.2	40271.3	51425.8	40631.3	17455
LCP2	17574.4	13330.4	7033.94	0	0	63283.6	26019.7	0	4955.54	0	0	33996.4	11741.9	24226.5	51684.8	0	0	3897.71	11895.8	0	0	0	0	10158.4	7768.25	0	0	14489.5	0	0	20344.3	0	7954.2	22183	21529	31346.1	7206.64	14054.4	9109.06	0	0	63393.3	27588.1	25443.6	0	28837.1	10487.1	61539.8	20783.2
SPP2	235029	269976	200262	222635	114755	103067	284418	186650	192328	108680	196303	274604	100496	62078.6	163763	94542.8	136951	139076	141492	267338	191177	220443	327280	179884	111523	69300.5	68687.6	281512	99734.9	264679	224254	186022	169644	35815.2	196337	58935.6	268168	117839	98566.3	263003	157124	83055.4	200527	74999.9	39520.4	51336.3	49612.6	65544.7	105536
PRDX4	0	0	0	0	0	0	0	0	0	1748.93	0	0	0	0	0	0	0	0	0	0	0	0	0	0	0	0	0	0	0	0	0	0	0	0	0	0	0	0	0	0	0	0	0	3648.91	0	0	5015.15	10073.9	13161.5
PAK2	0	7945.45	0	0	0	7617.73	10743.2	8326.59	0	9382.07	7025.83	6705.74	8515.92	8217.68	8406.98	7061.66	0	7932.78	16973	8498.02	0	11343.3	0	0	0	0	0	0	9419.49	0	0	0	0	6509.02	9431	0	0	7734.33	5440.76	5068.37	0	0	0	16954.1	11604.3	14548.7	0	0	0
PSMD2	0	0	0	0	0	0	0	0	0	0	0	0	0	0	0	0	0	0	0	0	0	0	0	0	0	0	0	0	0	0	0	0	0	0	0	0	0	0	0	0	0	0	0	0	0	0	59214.4	0	0
MMRN1	192546	148777	204609	93577.6	135473	161296	144673	297815	206935	93381.4	392264	188436	176763	335161	205147	384718	230369	136607	155096	185098	156856	238723	207940	167724	175429	68653.9	66060.8	136657	77591.3	187997	284365	157747	282684	307822	121149	150736	101685	107126	199096	302879	190117	395956	425204	284254	346344	217412	317818	375267	388607
SEMA3B	5539.95	9710.1	0	0	0	0	0	0	0	9723.64	0	0	0	0	0	6445.7	0	0	0	0	0	4727.62	0	6106.66	3155.84	0	0	0	0	3927.51	3195.38	0	0	4075.25	0	0	0	0	0	9184.82	5509.66	0	0	0	0	0	0	106303	0
DNAJC3	8247.09	0	10194.6	0	0	15079.5	8965.71	7269.8	8935.48	0	0	5050.77	5207.66	8278.14	7494.52	8383.28	0	0	0	0	3134.44	0	0	0	10011.8	0	0	10542.9	0	4661.24	10687.8	9332.79	0	7074.53	42818.4	14686	7587.49	6832.81	0	0	0	17678	0	15698.2	22778.3	0	13364.3	2694.66	30990.2
SELENBP1	0	0	0	0	0	0	0	0	0	0	0	2.12667	5946.63	0	0	0	0	0	5739.16	0	0	0	0	281.913	0	0	0	0	0	0	0	0	0	0	0	0	0	0	0	0	0	12660	0	0	0	0	0	0	0
PTPRS	3404.97	0	0	8215.54	0	2745.42	0	0	0	0	0	4513.66	8161.98	0	5105.22	0	0	0	0	12479	0	0	10961.6	768	9204.7	0	0	3301.72	0	6028.61	5047.13	11351.7	3222.59	0	7508.86	5189.7	6677.07	19600	6947.01	0	0	0	0	0	0	0	5475.55	0	0
MFAP5	22762	13760.3	12182.5	10047.9	16818.1	14715.2	27498.6	19621.9	19127.8	17343.5	15592.1	19805.4	6737.19	18358.6	18335.7	14533.9	12800.6	19925.3	27025.6	9330.49	21778.8	12904	9672.92	15685.5	21423.6	8492.76	11770.7	12103.3	17701.4	15000.5	13103.7	18271	12894.2	11460.2	18526.4	10337.9	13276.7	9465.8	13383.7	10633.7	11641.6	9856.46	5765.78	36029.6	15709.4	31277.1	19722.1	19761	32411.1
UBE2V1	0	0	0	18677.2	0	22847.1	11091	3566.4	0	0	0	14189.1	15437.9	6686.31	8198.18	0	0	5040.17	3045.17	4039.58	0	8211	0	8386.87	5265.71	5378.96	5663.7	5277.2	3386.97	10795.7	6570.64	7650.43	0	5434.07	6513.91	11603.1	9382.91	0	0	0	0	25860.1	0	10679.6	0	25893.5	0	13900.4	16663.3
ILK	44181.9	28065.9	29222	31804.5	16893.6	57560.2	52064.6	22939.2	32720.9	31048.2	23728.7	123114	54690.5	50881.4	44358.6	9809.26	28329.8	31022.1	46147.3	42899.9	18074.7	21070.8	18400.8	38285.2	26880.9	14499.5	14456.3	28786.6	13383.1	13596.9	41666.7	33027.9	15944.8	57334.5	25684.6	37207.7	35110.6	26336.8	44175.6	33442	34405.7	73627.1	48700.9	91140.5	44541	69426.7	28612.8	107097	69306.1
NNT	0	0	21341.1	0	0	0	0	0	0	0	0	21249.1	0	0	0	0	21691.7	0	0	0	19416.5	0	0	26923.8	0	0	0	11607.1	0	0	0	0	0	0	0	0	0	0	0	0	0	0	0	0	0	0	15403	0	0
IQGAP2	0	0	0	0	6493.9	0	0	0	0	0	0	21831.7	0	0	7727.25	0	0	0	7209.25	0	0	0	0	0	0	0	0	0	0	0	10255	0	0	0	0	0	0	0	0	0	0	21513	0	8923.22	9607.34	16556.8	7379.77	10110.9	11066.1
FHL1	0	33367.6	0	9895.65	0	43785.4	22331	106278	0	0	0	16242.1	8272.74	35974.2	31370.3	0	0	0	3346.83	16742.7	2567.4	3369.93	0	5753.02	0	0	0	7771.26	0	0	10919.6	15465.8	15059.9	75043.5	13876.1	28626.3	6681.89	12425.9	6953.01	0	6064.83	37238.5	11859.7	16569.6	0	23648.2	10699.4	60662.2	12143.5
MOGS	7019.35	0	0	0	0	0	0	0	0	0	0	0	0	0	0	0	0	0	0	0	0	0	0	3497.29	0	0	0	0	0	2031.7	0	0	0	0	0	0	0	0	2840.35	0	0	0	0	0	0	0	0	10539.2	0
APOF	407451	200957	407653	659031	586265	173741	218829	287119	330771	514167	259596	277950	568494	355141	435024	487667	304703	359429	317597	528023	149894	350332	315215	369195	306718	213286	237632	111209	419677	287768	263767	319421	248866	299948	293005	499454	467546	374508	315869	213141	209148	108065	87473.7	96927.9	81113.9	125109	114633	135168	100365
ENPP2	0	0	0	0	0	0	0	0	0	0	0	0	0	0	0	0	0	0	0	0	0	290.393	0	0	0	0	0	0	0	3775.73	6154.34	0	0	0	5193.54	459.682	7131.25	0	5047.37	0	0	0	0	0	0	0	0	253782	0
PKP1	0	0	0	0	0	0	0	0	0	0	0	0	0	0	0	0	0	0	0	0	0	0	0	0	0	0	0	0	0	0	0	0	0	0	0	0	0	67618	0	0	0	0	0	0	0	0	0	0	0
BLMH	0	0	0	0	0	0	0	0	0	0	0	795124	0	0	0	0	0	0	0	0	0	0	0	0	0	0	0	0	0	0	0	0	0	0	0	0	0	0	0	0	0	0	77454.5	0	0	0	4.84738e+06	0	0
TUBB2A	0	63766.9	74906.4	214750	0	177567	137758	105588	59458.1	85191.7	0	184365	124507	123315	115947	0	72339.1	94316.1	88199.9	55248.3	0	0	0	0	0	0	0	0	92088.5	0	136561	0	0	113063	0	115302	0	92016.2	0	0	75266	473939	182062	416946	351484	175349	307818	390539	109675
CKAP5	0	0	0	0	0	4152.39	0	0	0	0	0	3006.52	0	0	0	0	0	0	0	0	0	0	0	0	0	0	0	0	0	0	0	0	0	5973.4	0	5696.92	0	0	0	0	0	3926.65	0	0	0	6950.55	0	0	0
COTL1	0	0	0	0	0	0	0	0	0	0	0	0	0	0	0	0	0	0	0	0	0	0	0	0	0	0	0	0	0	0	0	0	0	0	0	0	0	0	0	0	0	0	0	0	0	0	0	0	0
HNRNPD	5429.39	0	0	13675.6	0	13716.4	7251.88	9188.67	0	7743.57	11893.6	8491.51	4740.12	12580.3	9427.38	13976.3	5422.72	9532.53	19948.4	11795.2	0	12632.8	8007.47	7401.3	9271.73	11001.9	9514.29	8463.75	18174	5789.93	10884.3	8803.11	9753.94	18709	8511.5	16805.1	10326.2	10509.9	11396	12710.4	16922.5	17210	10360	62069.9	9399.14	80409.3	47711.4	0	81669.2
SEPTIN6	12980.6	9034.88	0	11218.2	0	21596.8	17483.9	0	0	9351.99	13023.7	28884.6	13864.2	24252.3	22373.8	0	0	11240.6	20840.2	6262.58	0	10048.5	2896.67	16596.4	0	0	0	9637.8	0	0	12095.5	0	0	25289.8	7264.92	8449.51	17004.7	0	16107.7	0	7522.48	23542.6	6915.74	33971.9	20635.4	20942.5	0	0	9245.45
DPYSL3	0	0	6002.89	11353.3	6681.15	0	0	13781.5	0	0	10339.8	26424.8	19357.4	0	15560.5	8278.25	0	14568.1	0	0	0	13526	0	0	0	9408.98	0	25558.1	0	0	13014.6	0	0	0	0	0	0	0	22155.9	0	0	19728.1	14941.4	0	0	0	0	0	0
DCTN1	0	0	0	0	0	31670	0	0	0	0	0	0	0	0	0	0	0	0	0	0	0	0	3.83792e+06	0	0	0	0	51991.5	0	0	0	0	0	0	1921650	0	0	0	0	1.30956e+06	0	0	0	0	0	0	0	0	0
DYNC1H1	0	0	0	0	0	0	0	0	0	0	0	0	0	0	0	0	0	0	0	0	0	0	0	0	0	0	0	0	0	0	0	0	0	1884.78	0	0	0	0	0	0	0	0	0	0	0	0	0	0	0
EBI3	60548.1	0	25951.9	67207.7	79461.3	19464.6	42584.2	46338.8	42741	28743	0	22343.4	35857.6	51881.9	32810.9	0	0	28477	0	45620.2	41185.8	52828.8	0	24781.4	0	24113.3	0	37665.9	0	35566.7	40895.7	0	0	51631.9	29041.6	55838.8	37591.2	49253.6	33910.4	0	0	0	0	0	0	0	22066.7	0	21812.6
FLOT2	0	0	0	0	0	1773.89	0	0	0	0	0	0	0	0	0	0	0	6261.82	2788.61	0	0	0	0	0	0	0	0	0	0	0	0	0	0	0	0	0	0	0	0	0	0	0	0	0	0	1395.31	0	0	0
TRIM25	0	0	0	0	0	0	0	0	0	0	0	0	0	0	0	0	0	39457.2	17620.7	0	0	14299	0	0	0	19686.8	0	39194.8	0	0	0	0	0	9252.4	0	0	0	48766.9	0	0	0	14192.1	0	0	0	0	0	0	0
FGL2	5351.83	18490.2	13227.9	11062.6	0	20519.2	0	12581.6	18863.4	0	11045.3	13226.5	8707.5	11463.8	10961.1	12434.1	10268.3	11468.1	8589.09	0	9728.64	19392.8	14511.6	3312.12	11430.8	0	11603.9	12886.2	0	5059.71	11470.6	7267.92	4295	21134.9	0	27594.9	11157.9	7800.45	0	0	16800.4	12693.7	5370.7	19060.7	9648	11398.1	12540.5	10119.3	8375.56
GNA13	26955.9	0	0	0	10010.5	39867.9	30325.5	19887.7	0	0	10808.8	47135.9	0	17482.2	25419	0	0	22234.8	35925.3	13664.6	5573.39	25378.3	0	0	0	0	0	0	0	0	0	0	0	0	0	10736.7	0	0	19560	0	21113.3	82014.8	36319.2	66758.7	40635.6	40337.6	43182.4	81889.8	48172
HABP2	462260	583078	433107	720703	395045	541838	493784	733522	600447	719217	561379	695134	556440	319918	523221	491034	556250	698717	501726	563724	778044	512683	815650	425185	1.02407e+06	487190	482982	537666	665378	745908	661196	722741	519025	296513	564522	603111	1.09976e+06	849354	611940	546593	609330	2070646	704231	1.10823e+06	1.09684e+06	1.42516e+06	1.12639e+06	417923	611507
KRT33B	0	0	0	0	0	0	0	0	0	0	0	0	0	0	0	0	0	0	0	0	0	0	0	0	0	0	0	0	0	0	0	0	0	0	0	0	0	0	0	0	0	0	14590.5	9808.54	0	31460.2	2.08708e+06	0	0
PDIA5	6414.45	3713.55	0	0	0	0	0	5100.05	0	0	0	7950.98	2813.58	7590.89	4936.47	0	0	0	3782.61	0	0	4616.94	0	0	0	0	0	0	0	3375.65	0	0	0	5788.23	0	0	4186.38	0	2221.84	0	0	11557.5	3206.02	1526.86	494.679	10326.3	0	9104.36	4249.79
DSC3	103166	143451	140738	89561.9	208656	89249.5	129000	156345	173880	237768	162405	143394	184495	200706	168471	127955	207932	134665	176250	124757	132145	154537	72437.1	80166.1	125310	137943	119535	123968	142290	153650	140153	109996	87261.8	190970	184215	84640.2	106763	90634.3	175365	146943	68869.2	170504	148860	252385	176869	299948	131832	118002	222644
ITIH4	10117226	9703548	13132060	14777329	12063073	11448194	8389606	11783463	9967825	17236878	11857719	11304835	10565322	8178538	10616813	12976363	11228085	10232223	7412725	10086051	13479099	10843798	20920252	10191439	13628304	15538239	16441944	9382988	16706795	14144657	13801140	14658980	10884652	7865667	13200299	16489043	15660573	16118362	14394701	11626475	13775915	1.49631e+06	2.32682e+06	3.03506e+06	1.17868e+06	1.62561e+06	627171	729662	4.07335e+06
RASA3	2937.54	0	0	0	0	4227.57	2426.8	1845.66	0	0	0	9439.66	2196.14	1485.99	4076.44	0	0	2105.41	0	0	0	1064.92	0	3171.65	0	0	0	0	0	0	1531.77	1486.12	0	2346.29	714.436	0	2459.22	0	2510.51	0	0	10935.6	0	20963.6	0	7507.97	5605.9	19932.9	20673.1
PLS1	0	0	0	17377	3064.57	3485.36	14903.8	7431.55	0	0	5219.04	0	7419.31	3557.88	3895.46	0	0	1699.46	0	0	0	0	0	5536.81	0	11552.9	0	0	5134.63	6271.38	0	2863.56	4475.44	0	0	7215.17	7222.14	7327.25	0	0	0	1082.22	0	0	0	0	0	0	0
GANAB	0	0	0	0	0	0	6403.8	0	0	0	0	11228.7	0	0	4739.24	0	0	0	15221.7	0	0	0	0	15049.6	0	0	0	0	0	0	0	0	0	0	0	0	0	0	0	0	0	24660.3	11956.2	0	0	12952.4	20110.2	0	19994.9
LTBP1	424807	333363	661730	257993	504141	473824	272055	676486	632650	454002	1.26741e+06	483382	484356	846337	527707	862003	580483	432230	471869	469963	303659	593628	545822	345185	341349	274923	288341	255176	219617	498776	467716	591616	562856	776244	298952	253808	334549	182782	528695	607449	415994	622131	856777	874173	694982	511069	602445	958012	688507
LTBP2	13820.1	12366.7	7005.35	5306.18	8443.86	4479.08	12796.3	11400.4	5551.52	6623.66	5592.86	6695.53	5150.27	4053.83	6374.08	7274.98	3802.6	12229.4	7989.8	8915.17	10744.8	7009.84	15503.3	17582.2	18420.3	13718.9	14659.2	19612.2	8008.43	6972.38	13948.2	10465.8	11834.1	4141.63	14864	7543.62	9405.32	11878	9703.07	7504.14	13549.6	0	0	0	0	0	0	0	7740.39
LASP1	0	0	11652.4	35868.8	0	47733	0	0	0	0	0	18716.2	0	0	0	0	0	0	27544.4	0	0	0	0	0	0	0	0	17080.2	0	0	21894.4	0	0	0	0	38225.2	0	22346.8	0	18716.8	55832.6	28835.4	0	43567.8	17148.7	44589.9	14930.9	0	19449.3
GPNMB	0	29158.6	0	0	0	0	0	0	0	19193.6	8811.68	0	0	18804.5	0	16116.4	0	0	11094.3	0	0	0	0	0	0	0	0	43009.8	0	0	0	0	0	23526.8	16487.5	0	0	0	0	0	16376.4	0	0	0	0	0	0	0	0
KPNB1	2446.06	1485.12	1323.24	0	0	2687.45	2318.4	0	1092.56	0	0	6415.28	2561.58	1006.31	3418.47	0	0	0	1401.44	0	0	882.183	0	1792.82	558.28	0	0	0	0	416.001	1101.15	372.104	377.334	1123.41	0	622.255	1452.47	0	974.032	749.208	0	16787.3	3447.87	0	0	0	0	0	2127.88
GAPVD1	0	0	0	0	0	0	0	0	0	0	0	0	0	0	0	0	0	0	0	0	0	0	0	0	0	0	0	0	0	0	0	0	0	0	0	0	0	0	0	0	0	0	0	0	0	0	0	0	0
KRT72	0	0	0	0	0	0	0	0	0	0	0	0	0	0	0	0	0	0	0	0	0	0	0	0	0	0	0	0	0	0	0	0	0	0	0	0	0	0	0	0	0	0	0	0	0	1702.8	0	0	0
SEPTIN2	6430.37	0	0	0	0	11533	8223.08	7543.38	0	0	0	14603.3	0	11814.3	10032.4	0	0	8900.26	10751.2	10554.9	0	3010.16	0	0	0	0	0	0	0	0	0	0	0	0	0	1757.37	0	0	4938.61	0	0	21318.1	0	24188.4	0	19256.6	14087	28698.2	16432.3
POSTN	62318.2	36422.1	42737	49801.5	66796.3	42221.1	56698.1	48181.7	24629.6	42882.9	60814.3	36988.1	42974.5	97624.2	64482.2	74390.9	37199	62852.5	33449.9	53460.7	69128.7	37731.3	57274.2	50559	48803.9	47744.9	44161.4	30178.7	123790	54278.1	23768.1	64549.3	49085.4	15512.6	69279.9	51138.8	50934.1	88568.5	31055.3	31487.4	51682.4	36502.9	60269	26331.7	0	17270.3	0	0	13612.3
PDIA6	0	0	0	0	0	17608	0	0	0	0	0	30872.3	0	0	0	0	0	0	0	0	0	0	0	11685.1	0	0	0	0	0	0	18480.6	0	24446.8	0	0	30638	0	0	0	0	0	28680.2	15332.1	0	0	0	0	30813	0
PCOLCE	1.42872e+06	1.30197e+06	1.32001e+06	1223455	1.75231e+06	766119	981543	1.16594e+06	1.34653e+06	1.32593e+06	1.21394e+06	773816	1.05351e+06	1021873	1.14817e+06	1.54402e+06	1.69612e+06	1.15433e+06	1.63361e+06	959208	730094	803757	1.17813e+06	1.49841e+06	1.92734e+06	1.53183e+06	1.60004e+06	1.17472e+06	1.34299e+06	1018663	911576	842731	963828	971016	2.14629e+06	680914	952942	733919	1.42272e+06	1.54018e+06	573776	1.24531e+06	2.03209e+06	2220363	2.03461e+06	1.59555e+06	1.92735e+06	3.24173e+06	1.41333e+06
PLEC	0	0	0	0	0	27242.6	0	0	0	0	0	6993.16	0	0	0	0	0	0	0	0	0	0	0	0	0	0	0	0	0	0	0	0	0	0	0	4589.79	2083.82	0	0	0	0	0	0	0	0	0	0	0	0
PON3	1.59221e+06	629653	1.2528e+06	1.42487e+06	1.76982e+06	447280	1091028	1.13016e+06	859562	2.19211e+06	1.3696e+06	999911	1.34331e+06	1.10303e+06	1.67273e+06	2.47467e+06	1.2867e+06	978363	928242	1577679	963760	1.47491e+06	1.02699e+06	1673986	1.09295e+06	1.46982e+06	1.16392e+06	820221	1.26884e+06	1.26268e+06	464549	1.50904e+06	1.24278e+06	1.13722e+06	1.58932e+06	664395	1.38818e+06	1.11704e+06	2.29933e+06	1289709	668072	476326	315830	418132	374044	423543	418737	324382	180747
NONO	0	0	0	0	0	0	0	0	0	0	0	0	0	0	0	0	0	0	0	0	0	0	0	0	0	0	0	0	0	0	0	0	0	0	0	0	0	0	0	0	0	0	0	0	0	0	0	0	0
RAB35	78397.1	52502.3	60738.1	30639.2	18640.3	93797.6	68947.1	45057.9	46117.9	23216.6	23308.9	197541	93548.7	60128.1	112392	22820.5	38134.7	60659.4	79775.6	81054.9	51280.5	40843	25055.3	70482.2	47789.8	12439.9	10870.4	47555.5	36117.9	25141.4	42430.4	42793.8	23802.8	47139.7	52368.8	37614.6	40558	43539.4	67293.8	48610.3	47599.7	179756	82108.1	148791	0	118467	82757.3	199194	133846
KRT31	0	224326	0	0	0	0	0	0	0	0	0	0	0	0	0	0	0	0	0	0	0	0	0	0	0	0	0	30524.2	0	0	0	2032.23	0	0	0	32058.8	0	0	0	0	0	0	132321	28885.6	0	149009	0	0	0
PCBP1	7778.98	0	0	0	0	72850.7	25564.2	0	0	3436.98	0	25242	11311.4	13877.3	32721.5	0	0	43119.1	0	37463.1	0	0	0	0	0	0	0	0	0	0	20635.1	0	0	0	0	31373.7	0	0	0	0	0	44573.5	33384.8	15084.7	0	20334.7	25023.2	57927	0
ANGPT1	34770.9	25227.9	30848	37417.8	24660	35944.3	26976.5	54795	45645.3	29265.4	58123.2	41103.3	34891.7	56740.4	45298.4	51971.5	29147.9	32342.1	37093.5	39472.6	28630.9	44297.6	40596	31999.1	30860.1	15471.8	15629	25212.8	9850.46	34839	49321.5	45936.1	39620.7	55088.3	36903.3	23286.7	35951.5	15265	30088.8	44605.7	37332.7	32192.4	40856.7	31963.7	17716.9	19662.2	18001.2	7482.09	19610.4
RSU1	58225.3	43189.9	32875.4	40808.4	0	93483	75562.4	40485.8	34904	33745.3	47286.3	175680	88827	66434.7	60004.1	21894.7	34776.3	45337.8	61270.6	60409.8	38764.9	26488.6	25946.5	71910.6	45214.3	19682.6	0	53185.7	26723.5	24185.4	60087.9	38580	17289.6	83829	41716.9	56685.2	72016.4	27750.8	50102.8	42068	34122.8	194062	99047.9	251924	102928	102659	69026.8	119284	173776
SHH	0	0	0	0	0	0	0	0	0	11268	0	0	0	0	0	0	0	0	0	9646.08	0	0	0	0	0	0	0	0	0	0	0	0	0	0	0	0	0	0	0	0	0	0	0	0	0	0	0	0	0
FCN2	1.12782e+06	874464	1.32882e+06	1100391	892324	1.8429e+06	744210	280227	838816	1367541	1.33346e+06	155579	687100	1.09271e+06	924795	327400	866030	559345	456378	680665	417852	1.11606e+06	998913	1.15039e+06	830478	1.1808e+06	1135169	880407	405500	1095614	431650	247632	432055	1.1762e+06	100083	565141	128223	213010	907544	1.40027e+06	110392	298640	1.40113e+06	666977	388107	258536	519084	1635547	924555
MAPRE2	13873.4	25197.4	0	0	0	66120.3	33535.6	0	0	0	0	36128	21374.8	27995	65852.8	0	0	0	10155.1	20889.2	0	0	0	17651.5	22065.3	0	0	26105.7	0	0	20580.6	0	0	36636.4	43314.1	31794.6	11545.4	16559.7	13891.4	4879.21	7856.84	23642.4	30213.4	56942.1	37908.6	0	23920.3	108745	39824.2
TGFBI	511485	717054	646614	492874	587247	265644	668523	758185	729693	861448	636601	574860	605648	401399	645821	751809	502064	896678	780953	757700	609232	496157	661052	476901	798208	625738	633573	745514	899763	903372	556198	747894	489455	377685	615946	387186	521521	851548	499161	750829	691088	487051	319500	674380	418326	586267	408598	234802	424814
MAPRE1	0	9561.93	0	10620.6	0	21011.2	10235	0	0	0	0	10415.8	5321.42	11927.1	9748.07	0	11875.7	6285.66	14759.4	0	0	7327.29	0	0	0	0	0	0	0	0	0	0	0	8483.09	3712.42	15803	15947.5	0	0	0	0	28533.4	11587.6	10025.4	0	18430.3	11223.7	0	0
MYLK	0	0	0	0	0	0	0	0	0	0	0	0	0	0	0	0	0	0	0	0	0	0	0	0	0	0	0	0	0	0	0	0	0	0	0	0	0	0	0	0	0	12453.2	17737.2	0	0	0	0	15046.9	0
STXBP2	3890.37	1463.46	1011.83	0	0	4598.15	3563.64	0	0	0	0	12739.6	2220.62	1812.67	7219.79	0	0	0	1653.15	4335.87	931.147	0	0	4622.47	0	0	0	0	0	0	3912.74	2251.37	0	2053.67	0	1690.88	2346.02	0	0	0	2055.25	22217.8	7230.92	12677.7	0	6715.43	0	0	0
ADIPOQ	13720.8	10837.8	0	0	0	14344.6	0	0	0	0	0	0	0	0	7558.85	0	0	11636.6	0	8554.51	5904.35	0	0	9511.49	0	0	15776.5	3635.51	0	0	3595.27	0	0	0	0	2793.79	0	16423.3	0	0	0	10912.2	11631.3	0	5799.93	0	6303.54	0	10961.3
RAB11B	0	317552	0	859456	199732	138206	94303.6	0	216924	0	0	246035	271183	0	235503	0	0	477219	146908	226205	0	384658	214574	166586	370026	187573	187672	198815	0	742486	0	731476	0	0	0	0	0	277281	737428	308349	357234	166776	0	298749	0	0	0	32788.8	97939.1
ZYX	35888.2	29385.1	36800.4	24235.7	12766.2	51750.4	110231	20845.8	32545	25764.4	33630.8	81978.6	46931.8	71304.8	61654	11874.8	22302.1	23425	53392.9	36238.6	22143.4	25322.8	8788.27	22296.8	26041.5	0	0	16642.1	10361.4	9633.57	58124.4	16405.9	12705	47726.8	39237.3	51527.5	32307	30447.2	43265.2	28466.8	20431	15375.7	12031.7	15181	6041.27	15940.3	10856.9	4734.47	12238
SEPTIN7	9195.72	5526.19	3824.3	6700.96	0	12532.2	10896.7	0	8979.81	3800.33	5122.29	19104.7	9586.28	15717.5	13148.2	0	0	6935.77	13905.6	4115.06	0	6970.92	2008.7	10479.3	0	0	2187.91	6512.1	0	0	7588.95	0	0	17800	4286.55	5861.62	8427	0	8847.82	3278.16	5219.6	27876.9	8956.18	23567.1	14315.3	19834.4	8802.43	0	6413.77
IGFBP7	60205.7	91859.9	60761.5	68074.4	87931	49027	75896.2	92655	55611.2	85766.5	66768.3	64700.5	49291.8	97534.8	78490.8	93060.5	75773	75464.5	82499.6	65238.9	83412.4	72588.6	65260.2	66887.5	58805.3	66667.2	65599.3	90456.6	82982.7	50163.5	50298.7	41286	92023.6	71991.8	83075.8	41922.8	72134.1	83896.6	48890	61890.5	107602	79863.1	109902	136239	136718	121535	119507	152843	146853
EXT1	0	0	0	0	0	0	0	0	0	0	0	0	0	0	0	0	0	0	0	0	11191.9	0	0	0	0	0	0	0	0	8647.59	7151	0	0	0	0	0	6503.36	0	0	21095.9	0	9669.9	0	0	0	0	0	8954.97	0
MAPK14	1300.31	0	0	2108.89	0	1806.04	0	0	0	0	0	2078.49	0	950.459	1838.1	0	0	0	2037.22	0	0	1110.76	0	0	0	0	0	3330.62	0	0	1417.1	0	954.801	2660.42	936.091	0	0	0	1458.63	1702.16	0	0	0	0	0	2073.75	0	0	0
DPYSL2	9475.24	0	7021.71	8343.5	0	8502	10219.1	7819.02	2925.68	4269.66	5243.58	17340	12829.4	0	10527.8	3941.35	4748.56	9013.57	5822.63	8670.4	0	5867.6	0	12168.8	5171.01	6225.64	0	12165.4	6699.4	4723.89	9290.86	6586.23	0	3614.56	0	4835.59	8290.2	3785.76	11143.8	8647	8437.56	9497.35	8003.39	22189.4	40150.6	0	0	28326.9	10836.1
ECM1	147828	211797	110171	474766	182701	120088	242346	566418	206909	131037	400356	214736	129657	110893	261279	151686	122407	269493	175773	260772	244251	358379	177411	136155	367549	131866	117192	195944	95473.5	519120	321919	676931	335966	102562	281535	89281.9	227847	245169	345551	350116	366574	309844	135641	135804	184727	172271	102844	115392	103154
CCL14	52067.7	86510	48098.6	60198.4	54274.9	62672.1	76087	62920.3	78250.2	112135	79634.2	47394.6	69985.7	94169.9	53239.2	79736.7	71604.2	68611.4	41166.8	70116.7	53536.4	36692.1	62452.3	46867.9	85979.5	51139.2	68322.9	55026.2	50439.2	57488	86812.1	57058.6	37751.2	43448.8	75946.8	65630.4	56880.7	57690	34805.5	57460.9	73164.3	194481	96933.2	100597	127454	138734	76022.4	71136.9	92243.6
FSCN1	0	0	0	0	0	0	0	0	0	0	0	0	0	0	0	0	0	0	0	0	0	0	0	12300.4	1824.12	0	0	0	0	0	0	3925.03	3952.13	0	0	0	0	0	1229.96	0	0	0	0	0	0	0	0	0	0
MIA	34843.9	39405.5	26833.1	0	27615.2	24796.7	20768	28022.3	26114.4	30641	26987.4	26469.4	37599.8	70450.6	31251.4	0	32444.7	23127.7	50571.4	27125.9	22543.8	22850.8	10210	27875.3	0	0	0	0	17678.3	29827.4	0	0	0	52704.7	28896.2	10358.1	23095	17347.7	0	26499.7	0	32231.1	0	0	47751.2	118742	75459.7	69054.4	56727.6
DECR1	0	0	0	0	0	0	0	0	0	0	0	0	0	0	0	0	0	0	0	0	0	0	0	0	0	0	0	0	0	0	0	0	0	0	0	0	0	0	0	0	0	0	0	0	0	0	0	0	0
MAN2A1	0	5247.5	0	0	0	2804.8	0	5764.54	0	4808.4	0	2889.01	0	0	5690.43	0	0	0	3072.41	0	0	0	6809.12	0	0	0	0	0	4653.96	5412.32	5599.42	0	0	934.966	0	5609.21	0	0	6861.78	0	0	0	0	10894.2	0	0	0	10139.5	0
PCK2	0	0	0	0	0	0	0	0	0	0	0	0	0	0	0	0	0	0	0	0	0	0	0	0	0	0	0	0	0	0	0	0	0	0	0	0	0	0	0	0	0	0	0	1067.87	0	0	0	0	0
UGP2	13990.9	0	0	0	0	0	7012.29	0	0	0	0	2907.08	0	0	0	0	0	0	0	1644.39	0	11161	0	0	0	0	0	0	0	7180.08	0	0	0	0	0	0	0	0	0	0	0	0	0	0	0	0	0	0	1005.04
UGT8	38878.6	67259	17695.6	24538.9	40006.9	0	24066.6	26225.7	0	0	20711	45776.2	27110.9	0	35149.6	56915.1	0	180784	0	0	0	96781.5	0	46926.8	98093.6	70194.1	67824.9	71154.1	68729.5	26428.1	80264.4	19323.5	0	18047.2	55425.6	16537.3	27312.1	0	40390.4	60997.3	0	43479.3	62766.7	0	0	0	0	0	0
INF2	4670.86	0	0	0	0	67712.8	17010.1	0	0	0	0	11868.9	0	0	9039.85	0	0	0	0	0	0	0	0	0	3151.99	0	0	0	0	0	2939.37	0	0	0	0	0	0	0	0	0	0	15819	0	0	0	6090.6	2424.37	0	3209.34
TKFC	0	0	11815.4	0	0	0	0	0	0	0	0	8170.82	0	0	0	0	0	0	0	0	0	0	12326.9	0	0	0	0	0	0	0	0	0	0	0	0	7589.45	0	0	0	0	0	0	0	0	0	0	0	0	0
LGALSL	5349.11	0	0	0	0	35159.6	14616.4	0	0	0	0	21089.1	7257.08	0	29536.5	0	4344.11	2125.09	2507.27	0	0	0	0	5942.73	4774.52	0	0	0	0	0	13644.6	5135.57	0	0	11021.5	12897.7	0	8316.71	6017.05	0	0	24164.3	12718.3	24857.6	0	17617.1	0	19010.8	28737
SVEP1	52662.7	71065	33811.6	72115.1	35657.4	47824.6	54519.9	45569.6	28101.8	87245.5	39057	43809.1	38618.5	72649	29258.3	34073.8	33515.2	51136.2	46190.4	65496.4	68809.5	25201.5	40934.9	48726.2	68274.6	22739.2	16926.2	70834.2	31695	50073.7	18784	40847.3	92955	24210.2	53268.8	35831.6	21134.8	119949	12257.1	37628.5	77374.3	71891.8	40325.9	69050.1	65596.7	79047.1	87708.8	69881.8	60255
PLA1A	105616	96935	46059.7	69768.9	53161.3	41329.7	62002.6	70272.3	88696.7	123862	57573.9	58080.1	81170.4	114578	72680.9	68935.2	61544.3	159011	58116.8	41296.2	34962.1	66543.6	89860.9	27702.4	42776.8	53246.4	61618.5	38221.7	89363.7	46383.3	69129.8	86629.9	41227.5	95854.5	65105.7	43352.7	62955	100617	34553.6	58442.3	53674.3	141984	80658.8	103977	152547	184350	129069	373138	108833
FBLN7	55381	57451	52415	50318.8	61757.3	26361.7	43804.1	73554.7	53274.1	66275.4	47401.4	31474.1	34076.8	51173	47638.5	79416.7	56725.7	51377.3	50206.4	44036.3	44127.7	58058.6	54709.3	59729.1	55878.1	52254.9	50450	62071.4	55694.9	44480.5	39969.5	53048.4	69956.5	62292.1	81933.8	25602.9	35124.6	35023.1	64258.2	64396.4	42206.9	30560.9	29910.6	54439.2	45223	78989.2	54363.8	63154.3	53320.7
ASPRV1	0	0	0	0	0	0	0	0	0	0	0	0	0	0	0	0	0	0	0	0	0	0	0	0	0	0	0	0	0	0	0	0	0	0	0	0	0	0	0	0	0	0	0	0	0	0	0	0	0
ACTBL2	493124	397066	494372	735338	109977	565908	565438	180405	314764	0	298624	1.08344e+06	588039	235858	571890	42638.9	275548	217811	401483	412072	152299	135429	111495	414670	240049	28043.7	28189	206476	52826	69245.9	373644	243321	130038	131641	171242	137438	283902	140679	170195	217443	272119	2.25804e+06	881035	731707	385727	368585	185885	654550	588037
FLG2	5889.02	4915.45	0	0	0	936.64	0	0	0	0	0	0	0	0	0	0	6377.44	0	0	0	0	0	0	3142.89	0	0	3733.84	4092.6	5362.05	0	0	3998.59	0	0	0	763.655	0	0	0	0	0	19445.9	0	0	0	0	0	0	0
WDR44	8023.35	12470.7	0	9081.65	0	10451.2	3749.41	0	0	0	0	13093.8	7754.52	12886.5	7831.52	0	0	0	10026.1	0	1802.84	3922.18	0	4142.54	2909.84	0	0	0	0	2946.84	3427.05	0	0	8866.38	0	7217.45	7214.38	0	4830.54	0	0	14145.7	9761.59	8260.95	0	10531.6	14145.7	19387.2	13642.1
HIST2H2BF	217933	119027	58783.6	218265	52573.9	148110	133774	146610	72349.6	83554.6	135924	188019	98760.9	281665	184616	81816.8	161142	96216.2	364858	133375	102142	46206.6	40897.2	183256	87757.4	82675.5	69636.1	115392	320215	25194	125737	61297.7	63865.8	271674	46625.3	190861	69558	169505	179510	130247	85764.7	868730	539354	938138	1684662	1.47988e+06	1.40718e+06	754583	764371
LY6G6F	6704.97	6007.72	0	0	0	18305.8	6234.05	0	3408.36	0	3021.89	21191.3	9409.33	6327.5	23957.8	0	0	2249.16	4760.49	5135.55	0	0	0	0	0	0	0	0	0	0	14736.9	0	0	0	15007.3	8729.53	0	0	5079.75	0	0	36835.9	16228.8	0	0	18259.3	5699.55	32217.5	20728
HYI	112710	161055	119209	151612	262645	99478.6	179211	55266.2	510113	106799	91750.5	146899	107324	99236.6	65665.2	591291	205678	828220	72524.8	33186.2	371848	592307	64373.7	121255	437426	426486	433983	156817	0	116308	568116	55771.9	0	96172.3	96956.3	117933	77531.8	166620	105935	127641	0	137052	193736	155601	0	149280	442806	0	201191
KPRP	12032.9	9019.24	0	0	0	8316.96	0	8862.38	0	9574.54	0	1547.69	0	0	0	0	0	3734.26	10968.4	0	0	0	0	5463.87	0	11068.8	0	8993.65	0	0	62718.7	6133.15	0	4122.74	0	0	0	0	0	0	0	9163.96	0	8968.02	21272.2	44140.7	13432.4	10866.5	27192.1
0	0	0	0	0	0	0	0	0	0	0	0	0	0	0	0	0	0	0	0	0	0	0	0	0	0	0	0	0	0	0	0	0	0	0	0	8802.1	0	6249.93	0	0	0	10114	0	3274.09	9337.78	11262	0	9050.39	0
CROCC	31307.1	0	19151.1	30172.7	18398	21994.2	26755.1	20729	0	26153.3	26498.6	20894.8	33130.9	37923.9	43624.8	32756.4	37096.9	25331.9	38129.1	0	32032.8	24790.5	33336.1	28921.1	33901.2	34360.1	36018.6	38957.3	108550	32454	22516	28483	37022	51001.4	48498.5	52631.4	41227.1	44418.5	37028.1	35528.6	30416.3	57346.7	50473.1	93989.9	126054	71240.5	98179.9	64831.6	56075.4
METRNL	14985.3	18767.6	11813.4	11173.5	15231.9	12939.6	16535.2	16878.2	12759.7	19337	16779.5	10877.5	14030.7	15500.3	13234.7	16132.8	16251.8	29485.9	14588.4	10970.7	14755	8775.38	17334.7	15538.3	12000.4	17581.4	19409.5	19610.5	17558.7	15211.7	17207.2	11373.4	0	9522.82	21538.6	11991.1	12161.3	26702.2	22677.8	23824.5	19000.6	0	0	0	0	0	0	0	0
OLFML2A	0	0	0	0	0	0	0	4162.89	0	0	0	0	0	0	0	0	0	0	0	0	0	0	0	0	12452.5	0	0	0	0	20196.4	0	0	0	0	0	0	0	0	0	0	0	0	0	0	0	0	0	0	0
DMKN	17559.3	0	13756.1	17983	0	7913.78	13668.4	13671.6	0	18600.2	14693.4	0	29047.5	0	23267.1	0	21415.6	0	14985.9	0	13326.7	13736.3	0	15677.6	18168.6	14178	0	13111.4	0	18927.9	0	0	13425	0	0	0	13950.6	17551.7	16158.2	19381.3	0	0	0	0	0	0	0	0	0
SUMO4	0	503403	938142	1.45271e+06	0	531147	634602	1.0249e+06	694392	1.14656e+06	480683	540913	0	0	837287	992241	708564	833665	636737	1.05413e+06	1.1247e+06	0	988887	689283	1.28344e+06	1.03935e+06	1018828	550415	1.32452e+06	772864	400840	555317	0	563170	0	522912	1.09141e+06	905323	0	1.03806e+06	0	0	0	216101	0	0	225691	0	0
SFRP4	0	0	8149.88	0	0	0	30513.4	6839.36	7039.93	0	53433.4	49026.6	14468.9	0	23957	0	0	0	16015.2	0	0	0	0	0	0	0	0	0	12196.3	0	0	0	0	0	25311.8	0	0	0	5419.16	13327.3	0	29203.5	0	13630.8	0	19783.8	34152.4	23795.2	30038.3
TWF2	9476.71	8296.16	0	0	0	13753	0	0	0	5797.86	4339.8	11808.6	0	12541.1	3153.56	0	0	18561	18146.1	0	0	0	0	18445.7	0	0	0	8498.49	0	7332.24	9755.25	0	4203.11	13868.3	0	10937.5	8105.69	8232.65	11946.3	10999.1	0	3591.04	6004.9	0	0	0	0	0	138039
KRT80	0	0	0	0	0	0	0	0	0	0	0	0	0	0	0	0	0	0	0	0	0	0	0	0	0	0	0	0	0	0	0	0	0	0	0	0	0	0	0	0	0	0	0	0	0	0	0	0	0
NOTUM	75760.2	45809.7	17630.3	38312.7	52303.2	25802.5	29259.8	53944.8	41063	41252.6	47050.7	40777.3	38600.8	26341.8	29031.2	34039.7	33365.9	0	30982.5	59088.2	27375.2	22194.8	28126.3	57741.4	34892.7	0	0	45085	28743.3	46236.2	22993.3	29608	27522.1	18271.7	46427	18315.8	22758.8	6543.64	23920.8	52115.9	16474.5	0	21619.9	28730.8	17281.5	0	60498.4	0	26363.8
APOA5	144600	196660	227490	192243	120637	75768.5	123138	194822	172980	247515	165531	185632	175652	86176.1	159238	250552	107072	78868	121214	149480	54163.4	312775	279004	139594	175513	245677	260341	202790	234691	126414	106499	306379	383637	80347	82909.4	132946	203240	106494	110327	66340.1	86493.9	108048	243384	107023	250710	67752.8	203920	176692	131043
SBSN	2518.95	1891.68	2763.57	1634.46	1454	540.928	18024.8	1963.67	2880.17	4595.15	3603.9	1159.27	3530.43	4299.06	4358.8	1631.49	4037.5	2852.81	4880.93	3909.32	1998.8	2231.54	1630.93	0	4209.11	2054.25	998.842	496.558	4602.18	2130.27	0	0	1818.67	1654.09	2001.9	1247.58	4959.58	5932.55	3947	1182.3	1332.55	0	0	0	0	0	0	0	0
OLFML1	17389.8	21878	0	13858.3	15703.3	13323.2	15624.1	11138.9	14440.5	18625.8	10798.7	7660.14	11304.5	14154.9	13115.2	14208.5	17839.2	9164.6	12501.8	0	12010.3	8215.67	0	12121	14759.3	9449.46	0	19186.7	0	9539.86	10752.9	7751.42	12984.7	10986.2	18267.7	5320.58	6899.73	13229.1	11131.5	13496.3	0	13183.4	14283.5	0	0	11900.9	22766.2	0	14048.7
OLFM4	0	0	0	0	0	0	0	0	0	0	0	0	0	0	0	0	0	0	0	0	0	0	0	0	0	0	0	0	0	0	0	0	0	0	0	0	0	0	0	0	0	0	0	0	0	0	0	0	0
PLXDC2	0	0	0	0	0	0	18880.5	0	0	0	0	0	0	0	0	0	0	14848.8	0	0	33147.3	0	0	0	0	0	0	28298.2	0	0	0	0	0	0	21636.3	0	0	0	18502.7	0	0	40633.8	0	0	0	0	3562.48	0	0
PI16	0	0	0	0	0	0	0	0	0	0	0	0	0	0	0	0	0	0	0	0	0	0	0	0	1166.51	0	0	0	0	0	0	0	0	0	0	0	0	0	0	0	0	0	0	0	0	0	0	0	0
ANGPTL8	28266.3	22744.1	0	0	0	0	0	0	0	0	26863.8	0	0	27160.4	0	0	11700.9	0	0	22792.7	26138.2	0	0	27937.3	0	0	0	0	0	12283.7	0	0	0	0	0	12418.1	18306.7	0	22703.9	0	0	0	24432.2	0	0	0	0	0	40228.5
PAMR1	41342.2	51560.6	46877.9	54793.6	53297.1	40034.1	53082.6	54636.6	49866.8	64851.9	50723.9	35642.5	32150.4	52949.9	54273.2	74176.5	63538.8	36220.6	55328.5	53385.1	35270.1	41011.2	56117.1	53240.7	51086.6	41393.9	39016.3	62222.7	52985	48818.5	53359.8	45761.5	49579.6	49848.3	53902.8	32415.4	53975.8	33397.7	59652.9	54547.6	44790.3	77992.6	65210.4	78921.2	102978	85328.3	125478	65189.7	101250
VIT	16786.2	0	0	0	39016.2	0	0	0	0	23617.9	0	12476.5	30680.6	0	0	0	0	0	17616.1	0	0	108431	0	19258.4	22532.9	0	13885.7	0	0	0	13837.9	13995.3	0	13303.5	32159.2	12139.7	16311.1	0	17232.9	0	0	25588.8	23667.5	29428.4	0	51438.8	46501.9	40959	47765.6
NPNT	15739.7	27327.1	13304.2	12283.4	17293.3	11987	14506.1	18735	13372.7	0	21544	10060.9	12021.5	12580.8	14151.2	16699.6	15000.5	13638.3	16949.5	10312	15229.5	15284.6	17345.3	16182.3	19518.5	0	12037.7	30719.6	24055.7	18494.6	13397.3	22014.2	21166.5	19387.4	33030.2	13072.7	20178.4	7614.82	9548.33	21183.9	20784.5	10970.4	18045.9	0	7141.12	0	36187.8	18142.2	18811.3
ADAMTSL4	345075	252357	206515	245827	261914	217922	381185	320061	187701	334748	270681	230011	254298	178383	305726	228640	271411	347555	217753	295012	323380	207114	347989	383260	401308	288046	290630	241899	327405	283923	246252	257217	271102	208013	473144	233564	235368	355651	339326	365605	257637	109466	159758	66003.4	42837.1	75117.7	46186.3	0	105175
CHRDL2	6388.45	0	0	0	0	0	3108.01	4205.85	0	5148.88	4272.1	0	7317.4	0	4996.51	0	1958.14	4212.89	11885.9	3212.33	0	0	0	6487.41	4257.07	0	0	0	0	3177.37	3515.61	0	0	3029.51	3971.21	2536.35	0	0	1365.18	0	0	5710.07	0	0	221.253	0	0	0	0
CD109	0	0	0	0	0	0	0	0	0	0	0	0	0	0	135986	0	0	0	0	0	0	0	0	0	0	0	0	0	0	0	0	93439.8	0	0	0	0	0	0	0	0	0	0	0	0	0	0	0	0	20107.4
NBEAL2	0	0	0	0	0	0	0	0	0	0	0	0	0	0	0	0	0	0	0	0	0	0	0	0	0	0	0	0	0	0	0	0	0	0	0	0	0	0	0	0	0	0	0	0	0	0	0	5460.02	0
HJV	0	0	4081.86	2591.66	6861.71	3144.71	0	0	4274.54	4894.94	0	1943.97	0	5197.17	0	0	7424.55	0	4212.82	0	2874.27	0	3264.95	0	0	0	0	0	3951.5	0	3845.57	0	0	0	0	0	0	4534.25	4093.16	5295.36	0	0	0	0	0	0	0	0	0
NCCRP1	0	0	0	0	0	0	0	0	0	0	0	0	0	0	0	0	0	0	0	0	0	0	0	0	0	0	0	0	0	0	0	0	0	0	0	0	0	0	0	0	0	0	0	0	0	0	0	0	0
UNC13D	0	0	0	0	0	3373.92	5827.11	0	0	2118.17	0	16452.5	0	9085.11	10956.8	0	0	0	7213.96	0	10133.7	11890.2	20605.5	18714.3	0	0	0	16058.1	23010.1	0	0	19427.5	33085.1	6242.76	18779.4	16217.9	14923.7	0	0	0	15101.8	16981.9	0	24638.3	10354.3	0	12709.1	16204.9	1182.91
ADAMTS13	0	0	125075	0	0	0	0	0	0	258980	0	124866	0	76534.1	0	0	0	0	143489	0	0	89468.6	0	0	0	0	173637	0	0	201550	143374	0	0	0	0	0	0	0	173743	0	0	68132.4	0	0	0	0	0	0	0
SND1	0	0	0	0	0	0	0	0	0	0	0	7686.31	0	0	0	0	0	0	5653.83	0	0	0	0	5648.22	0	0	0	0	0	0	0	0	0	0	0	0	0	0	0	0	0	20288.2	0	0	0	0	0	0	0
CYFIP1	28207.3	34295.1	18449	33204.6	0	34889.7	21167.3	20536.2	14097	18614.4	27639.4	49897.1	25297.5	28491	29942.4	0	14555.9	16042.4	28493.1	24321.3	9079.09	10267.2	0	37521.1	18827.7	0	0	17184	0	11167.4	22040.8	18503.7	10203.7	26443.8	15563.4	17868.3	15020.8	9534.05	23209.8	0	14709.1	87922.1	53175.5	57594.7	44553.1	51475.9	61534	65561.4	50274
DOK3	6539.11	0	0	0	0	26691.9	0	0	0	0	0	12595.8	0	10346.8	15099.7	0	0	0	8159.29	0	0	0	0	6797.71	0	0	0	0	0	0	10124.3	0	0	13187.8	12194.7	19770.6	0	0	7775.95	0	0	5921.34	0	11662.7	0	0	0	7027.97	0
MOB1B	0	0	0	0	0	7455.15	3758.64	0	0	0	0	3337.17	0	0	6029.86	0	0	0	2256.95	0	0	0	0	0	0	0	0	0	0	0	2179.68	0	0	2053.29	0	2431.77	1724.6	0	0	0	0	10625.3	0	0	0	0	0	0	1889.3
RASGRP2	17860.7	16735.9	7777.99	6218.19	0	44388.7	15337.9	0	5859.76	0	0	25445.9	12517.8	18206.1	34564.2	0	0	0	10925	0	0	3816.9	0	10875.3	8528.13	0	0	18492.6	0	0	16930.7	8306.97	0	19388.4	19559.6	30367.6	9593.3	12907	10569.1	13236.8	0	0	0	9856.7	0	0	0	24533.3	10188.2
MYH14	0	0	0	20507.1	0	53338.2	20739.9	15790	0	0	0	52979.9	0	89231.2	42027.1	0	0	0	78270.3	0	0	24322.6	0	0	0	0	0	16028.4	0	0	12530.5	0	0	87973	0	0	0	0	0	0	0	0	0	0	0	0	0	0	0
DCXR	0	0	0	0	0	427.702	0	0	0	0	0	757.796	0	0	0	806.091	0	0	0	1362.16	0	0	0	290.96	0	0	0	0	0	563.466	0	682.122	0	0	0	0	0	0	0	0	0	0	0	0	0	0	0	0	0
PODN	13638.2	14111.6	12909.1	6837.9	0	5996.69	22311.3	0	11352.8	14622.5	10894.5	11081.2	0	0	12888.3	0	0	0	9352.16	0	0	12582.2	11189	0	0	0	0	0	0	0	0	7592.22	0	0	21952.6	0	0	0	0	14340.7	0	0	0	0	0	0	0	0	0
APBB1IP	3068.53	0	0	0	0	5002.35	0	2838.07	0	0	0	0	0	0	0	0	0	0	11000.2	0	0	0	0	0	600.532	0	0	0	0	0	0	0	0	6556.83	0	0	0	0	694.364	0	0	0	0	28815.7	0	14241.4	27732.6	0	0
KRT77	19541710	15018324	7.15613e+06	10679278	6.95043e+06	8755447	2813127	8.2659e+06	7965738	19097940	10139711	8701212	9284092	16007826	10784688	11003789	13703874	11226861	13405319	11704569	6752849	9586379	10446033	15486336	11625262	18601044	19096340	15858282	0	14019156	10933991	25161784	0	13943173	11382455	8.10771e+06	11262516	7.68048e+06	10658121	6.13046e+06	11849164	13114140	8519888	11723624	14443160	20717752	11433944	1.69756e+06	8086823
ABI3BP	50877.2	43452.7	0	61788.8	53724.7	32874.6	73786.2	28367.9	30102.3	44285.3	34517.6	49725.8	49053.3	34106.9	40225.7	37623.1	38547.3	43504.4	38615.6	27299.8	64207.6	33900.8	43780.9	43336.4	55665.5	54204.5	44673.4	55801.9	37181.3	44385.7	32699.5	36912.8	33503.3	33630.5	51481	22491.7	40697.8	47912.4	42405.4	40548.7	35808.7	21661.2	32645.8	31018.9	31355.6	21194.9	40444.1	29101.2	30929.5
S100A7A	0	0	0	0	0	0	0	0	0	0	0	2939.18	0	0	0	0	117978	0	1321.42	0	0	0	0	0	0	0	0	0	0	0	0	0	0	0	0	0	0	0	0	0	0	0	0	0	0	0	0	0	0
ADGRG6	9586.97	0	0	0	0	35545.9	0	2566.16	0	0	6223.1	0	0	0	0	0	0	0	0	0	0	0	0	0	0	0	0	0	0	0	5279.55	0	0	0	0	0	10467.5	0	0	0	0	0	8032.91	0	5605.63	0	0	0	0
CLEC14A	0	0	0	0	0	0	0	0	0	0	0	0	0	0	0	0	0	2037.64	0	0	0	0	0	0	0	0	0	0	0	0	0	0	0	0	0	0	0	0	0	0	0	0	0	0	0	0	0	0	4730.45
SERPINA11	213956	190007	120440	181245	183713	158114	166052	162743	149961	169362	160031	116079	221203	105225	118922	164617	156316	162244	130588	135397	190323	124409	213349	210405	285285	152146	161721	214110	165101	174173	174457	159611	242408	114704	262558	203253	253758	170481	202181	190249	185572	48620.7	46806.9	51959.5	32068.8	58289.8	57874.4	38314.4	63954.4
OAF	29451.9	50379.3	0	35787.2	0	51155.3	63516.6	45314.1	0	19003.2	57162.4	34378.2	100244	50401.4	23673.6	0	0	68399.3	32967.2	68271.5	104191	34403	103820	42462.9	56471.6	25969.2	120032	83118.7	53743.9	55771.2	62047.1	101839	43321.6	49636.7	96588.6	43792.5	95859.1	102846	39836.5	29891.1	102486	0	0	30959.5	28806.8	31741	31883	16733.2	28014.9
ITIH5	11062	16990.3	0	0	10553.6	0	9288.72	0	0	9974.95	0	7239.75	14056.9	44488.8	9195.59	0	12505.8	0	15065.7	14912.1	0	0	0	10784.5	12785.4	0	0	0	0	9442.24	34366.5	0	0	10215.1	13390	0	10958.6	0	11502	0	0	9015.89	0	0	0	0	0	0	5146.92
FERMT3	115270	93382.4	83917	106268	38297.5	163346	128101	60018.5	82285.6	80708.7	83195	252855	131596	167733	151830	30996.8	63594.1	70054.4	144056	91744.9	50568.1	59159	38064.1	105847	69249.9	37779.3	36989.1	77876.4	48530.9	44724.2	87261.9	59363	39068.8	155536	90121.5	112067	92781.8	55790.2	110151	59809.2	56488.1	228333	154790	197370	101839	116351	67443.8	221950	157852
CD163	6752731	5251514	0	4620182	0	52751.4	0	71271.2	6.07555e+06	0	0	3.41848e+06	0	5933755	22702.4	58552.5	50265.1	47926.2	71239.4	0	4.31194e+06	5.98886e+06	4704065	185750	0	0	0	5151311	5477129	4594994	2.49503e+06	98503.7	0	5.34598e+06	4.00646e+06	5531437	0	3173889	3.56295e+06	0	0	0	0	0	0	1.33762e+06	0	0	0
CAND1	0	0	0	0	0	0	0	0	0	0	0	0	0	0	0	0	0	0	0	0	0	0	0	1976.22	0	0	0	0	8330.7	5651.74	691.513	0	0	0	1256.38	0	0	0	0	0	0	0	0	0	0	0	24520.2	0	7154.11
HRNR	2536.59	416.41	0	0	0	0	0	185.822	0	885.996	711.81	393.959	201.462	2444.36	0	270.182	151.667	0	1904.45	1207.19	225.75	0	0	2835.57	103.038	0	0	0	0	0	0	3957.39	0	1255.11	0	2812.58	272.155	0	0	0	0	1382.84	361.726	0	2557.61	2286.66	2516.51	0	0
TMPRSS6	16390	0	9433.63	7517.32	0	6878.96	12091.8	12098.2	6134.8	0	8506	0	5418.74	0	0	0	14899.5	0	11164.7	0	0	11355.3	0	0	0	0	0	0	0	0	0	0	0	0	0	0	0	0	0	0	0	0	0	0	0	0	6456.44	0	0
AEBP1	5155	0	0	0	0	0	7560.17	0	0	5675.68	6968.66	5538.9	2504.38	8329.42	7385.91	4391.56	0	0	4524.81	0	6829.5	22397	0	0	7563.51	5199.32	7551.44	10030.4	9436.08	6739.37	9045.37	10036.6	7988.29	6400.06	6501.96	0	4793.75	8319.04	0	0	0	0	21976.8	0	0	0	418442	0	0
SERPINA12	0	0	0	0	0	0	0	0	0	0	0	0	29817.1	0	0	5230.18	18531.3	0	34077.4	0	0	0	0	0	0	0	0	0	0	6512.07	0	0	0	0	0	5708.29	6956.82	19585.7	12800.1	0	0	0	0	0	0	0	0	0	0
KATNAL2	0	0	0	83768.9	0	9343.65	0	0	0	0	23480.7	8719.61	0	0	0	897.235	0	0	0	26217.7	0	72037.4	0	0	55795.6	0	0	0	0	0	88842.4	0	0	91202.9	0	0	0	0	0	0	0	10553.9	3111.1	43802.8	0	0	10798.2	7783.3	0
ALDH16A1	0	0	0	0	0	0	0	0	0	0	0	0	0	0	0	0	0	0	0	0	0	0	0	0	0	0	0	0	0	0	0	0	0	0	0	0	0	0	49296.3	0	0	0	0	0	0	0	0	0	0
KIAA0319L	0	0	0	0	0	0	1397.47	0	0	0	0	0	0	0	0	0	0	0	0	0	0	1762.79	0	0	0	1517.94	0	3121.17	0	0	2757.04	0	0	0	0	0	0	0	1458.09	0	2956.2	0	0	0	0	0	0	0	0
ADGRF5	0	0	0	0	0	0	0	0	0	0	0	0	0	6810.8	0	0	0	0	3649.19	0	0	5997.35	0	7533.09	0	0	0	0	0	0	0	0	0	6905.8	0	0	0	0	0	0	0	0	0	47492.4	0	0	116247	0	16637.1
ABI1	0	8607.45	12339.3	0	0	19951.6	10349.2	0	17430.3	0	0	18003.9	0	17170.2	21276.5	0	0	0	22327.1	0	0	0	0	0	0	0	0	0	0	0	0	0	0	0	0	0	0	0	0	0	0	45119.3	37549.3	0	0	30093.7	45313.5	0	0
KRT78	802275	220248	0	203035	0	0	0	0	0	332123	0	0	0	492220	0	0	2.09125e+06	192584	391566	0	0	111403	0	774237	126384	301648	313539	0	0	184700	179285	851528	0	467775	96220.8	51382.2	0	0	88517.1	0	192149	867798	960845	395253	1.29983e+06	1.99341e+06	1.58114e+06	593266	869812
LTBP4	15754.4	11679.3	0	0	0	5950.19	25045.5	20222.8	0	15072.9	15257.1	19457.6	0	16652.4	13231.3	17960.2	0	26900.1	19225.6	24577.8	18207.2	21876.5	25034.6	16912.3	25809.9	13747.9	13725.8	0	0	14310.1	8460.33	0	0	18385.2	15943.7	7838.77	12553	29437.3	19804.8	17586.2	26707.5	0	0	0	0	0	0	0	0
ARHGAP18	6462.34	0	3366.83	8274.41	0	13318.9	0	5945.06	4512.07	6586.84	5279.03	17050.3	8319.11	11341.6	7731.2	0	0	4275.36	8220.73	6225.11	2104.91	0	0	0	4625.9	0	1639.29	0	0	0	6559.97	0	0	12344.5	0	0	8603.87	2491.2	8654.73	3829.29	0	18064.5	9297.42	13133.8	5081.5	11425.1	5052.26	13866.7	7617.23
LILRB2	0	0	0	0	0	0	0	0	0	0	0	0	0	0	0	0	0	0	0	0	0	0	0	0	0	0	0	0	0	0	0	0	0	0	0	0	0	0	0	0	0	0	0	0	0	0	0	0	164158
DCBLD1	0	0	0	39532	0	33515.8	0	19206.8	0	0	0	0	0	0	0	0	0	0	0	0	0	0	0	0	21326.8	0	0	0	0	0	0	49565.3	0	0	0	0	0	0	0	0	0	0	0	0	0	31385.4	0	0	0
GOLM1	141411	99366	79067.5	158152	99955.2	60310.9	94525.6	89585.7	89255.8	177525	148569	231280	98255.7	71614.5	84953.8	115596	0	157284	95653.6	243516	242093	0	140202	164165	102786	155515	161578	105452	187735	220196	154444	177932	68080.7	76870.9	73337.3	147743	409922	59655.5	183712	83951.7	192143	15926.4	37803.1	56649.4	45631.5	0	0	0	0
PCSK9	19318.7	16674.4	14265.3	16289.5	14950.9	12086.9	17053.3	12883.1	13625.5	19920.2	24198.1	12219.8	18893.4	26456.8	11095.6	33800.7	23377	20869	12409.8	17576.5	15162.6	15076.5	13390.8	23153.2	19221.9	13417.1	0	12368.5	27788	16304.2	13221.1	17571.5	21561.8	16174.9	26076.8	31810.9	18973.4	14532.7	33763.9	20305.7	14799.4	25885.2	18627.2	25266.9	9409.25	11495.4	13688.5	14941	13222.2
TXNDC5	0	0	0	0	0	0	0	0	0	10399	0	11904.6	0	0	0	0	0	0	0	0	0	0	0	0	0	0	0	0	0	0	6264.62	0	0	0	0	0	0	0	0	0	0	0	0	16574	0	0	0	0	3005.83
CHST14	0	0	0	0	0	0	0	0	0	0	3512.65	0	0	8077.24	0	0	0	0	0	0	0	3465.77	0	0	0	1983.5	0	0	3653.77	2496.5	0	0	0	7828.12	6729.07	2457.54	0	4683.41	4063.41	0	0	0	0	0	0	0	0	0	0
HMCN2	5758.44	10263	0	0	0	1858.27	4225.77	0	0	11036	0	0	0	0	2427.88	7797.63	15215.5	6913.67	10976.3	0	0	0	0	6832.98	9276.32	0	0	14664	2086.59	5081.32	0	7604.44	7153.46	1962.27	9337.48	0	4786.04	0	0	9301.65	0	0	0	0	0	21990.6	12663.5	9418.27	0
DIPK2A	18681.4	15506.2	13514.9	15381.3	9837.06	11469.1	14767.1	27228.5	16639.1	13491.3	26024.9	19204.4	14225.5	23005.6	15890.9	21413.5	11414.2	10296.8	14497.1	13460.5	10297.6	18447	11767.6	14265.2	12015.1	8508.1	5144.42	19399.6	0	17009.8	18099.6	19348.4	15842.5	24596.4	17086	8862.39	14572	7948.81	21149.4	21343.7	10493.6	32293.2	57129.3	43208.9	40554.9	20988.1	34510.2	36706.7	38506.1
LFNG	0	0	0	0	0	8161.06	15173.9	0	0	0	7765.38	8294.26	0	0	11328.6	0	0	0	0	0	0	0	0	2699.11	11452	0	0	0	0	0	0	0	0	0	0	0	0	0	0	0	0	0	0	0	0	0	0	0	0
PRSS3P2	3560117	0	1.88206e+06	0	0	1.22569e+06	0	173495	0	1.98744e+06	467560	527777	1.91256e+06	0	0	0	0	1.62287e+06	1.23055e+06	481274	0	180693	2.32035e+06	516567	1.51261e+06	0	0	0	131795	3329453	1.14407e+06	1.14661e+06	0	0	0	355249	153154	1.40328e+06	1.8864e+06	0	0	0	2.0734e+06	1.85755e+06	3210461	5.21447e+06	4.12063e+06	4.17645e+06	2.315e+06
ANGPTL6	21135.4	20136.4	20906.6	52182.7	65776.1	23959.8	21880.4	30215.3	22091.5	46032.2	37416.5	13726.3	21224	24403.9	25076.7	31222.8	32775.9	27670.6	18134.7	22567.9	13808.6	18773.9	38590.5	19185.1	19605.2	48731	46798.2	21356.7	42735.4	63660.1	17917.8	23849.3	30301.5	17665.5	18487	11538.1	31144.5	28076.4	25668.2	23604.5	21568.6	21281.2	24297	8004.28	11662	18110.4	11300.4	16769.8	16300.8
SUN3	0	805879	0	476797	0	654826	902266	771100	0	0	843587	805129	0	837639	524045	1.06538e+06	0	611029	742373	0	0	648750	1.31031e+06	629055	555533	0	0	0	0	0	0	0	0	1.2841e+06	225479	916689	700509	629395	0	569936	0	0	651397	1.45523e+06	0	1424915	0	0	11513827
RDH11	0	0	0	0	0	0	0	0	0	0	0	8463.38	0	0	0	0	0	0	0	0	0	0	0	0	0	0	0	0	0	0	0	0	0	0	0	0	0	0	0	0	0	14312.5	0	0	0	0	0	0	0
PLEKHO2	0	0	0	0	0	4156.57	2177.43	0	0	0	0	4937.6	0	0	0	0	0	0	0	0	0	0	0	0	0	0	0	0	0	0	0	0	0	0	0	1579.67	0	0	0	0	0	8208.9	0	19484.9	0	0	9036.58	0	0
BPIFB1	99265.9	54668.5	83047.5	51671.4	88990.9	29774.3	54200.6	63097.7	58974.2	102438	50746.4	26908.3	245943	28203.6	40814.3	106742	101633	49681.9	50669.5	54180.7	30402.6	46315.8	75038.5	108538	107352	70127.3	66939.8	49366.9	65040.8	63893.6	27961.8	71267.4	45108.5	26192	40242.1	40320.4	45069.2	49921.4	71027.2	85781.3	60306.7	0	16108.9	41180	0	57749.2	64107.7	39909.8	23663.4
SNED1	49769.1	54128.1	30233	44371.9	54420.6	27077.8	53662.5	30219	41562.2	53642.1	38378.8	31470.3	32693.4	43069.3	46745.9	49536.4	40947.6	38458.9	41929	37122.2	43017	30770.4	38286.1	50294.9	66895.7	28318.2	29484.7	52324	38007.7	32687.9	39944.9	31327.4	36219	37714.9	60451.6	36183.5	39758.3	32893.8	49046.6	45405	31578.6	32623.7	41710.8	39474.3	45325.8	51248.6	50530.7	40966.3	47372
UBASH3B	0	0	0	0	0	7317.59	0	0	0	0	0	3580.32	0	0	0	0	0	0	0	0	0	0	0	0	0	0	0	0	0	0	0	0	0	4920.14	0	0	0	0	0	0	0	8685.43	11852.5	7140.24	0	0	2537.19	9850.5	6610.99
TSKU	5650.86	0	46464.4	43509.9	18898.6	16658.9	31972.4	51935.6	10460.7	14272.4	37725.6	39450	17239.3	49760.7	18740.2	27453.6	11095.5	25125.5	6993.93	56272	0	42739.2	61331.4	0	26588	41962.1	51529.6	0	0	45117	18576.1	21429.6	42559.3	0	33791.3	31069.8	0	2740.82	40373	48411.3	8319.48	0	0	0	0	0	0	0	0
CEMIP	0	5280.04	0	0	0	0	0	0	0	0	0	0	0	0	0	0	0	0	0	0	0	1905.71	0	0	0	0	0	0	0	0	0	0	0	0	2570.72	0	0	0	0	0	0	4486.44	0	0	0	0	0	0	0
PDCD6IP	0	0	0	8553.38	0	5591.8	0	0	0	2891.56	3697.43	7024.33	6137.2	0	4942.62	0	0	0	7289.95	4197.29	0	0	0	0	4226.26	0	0	3485.27	0	0	0	0	0	0	0	3772.4	6854.19	0	16959.1	0	4747.85	4731.14	1401.09	32290.3	6549.85	10954.9	7832.42	5913.37	0
BRK1	0	0	0	0	0	3128.2	0	0	0	0	0	3698.06	0	1573.08	0	0	0	0	3292.09	0	0	0	0	0	0	0	0	0	0	0	1337.18	0	0	0	0	0	0	0	611.715	0	0	0	0	0	0	0	0	0	0
POF1B	0	0	0	0	0	0	0	0	0	0	0	0	0	17220.7	0	0	0	0	0	0	0	0	0	0	0	0	0	0	0	0	0	0	0	0	0	0	0	0	0	0	0	0	0	0	23306.2	0	0	7893.83	0
ITLN1	0	10673.3	8165.61	0	0	3781.31	3525.46	6787.42	0	11094.8	0	13409	20146.7	7679.45	15194.5	8648.24	10022.4	19654.4	14070.2	39183.1	0	0	0	0	17942.6	31315.9	14433.7	15964.5	0	0	6727.06	0	19088.3	5344.99	25452.1	0	0	0	0	8933.82	25124.4	0	0	0	0	0	0	0	0
OIT3	4596.4	0	7805.78	0	17415.4	11172.9	0	8749.51	0	0	19472.9	6048.81	0	0	0	0	0	0	0	0	0	0	0	5915.71	0	0	0	0	0	14064.6	4609.2	13211	22686.8	0	6748.82	9684.73	0	0	10820.1	0	0	0	0	0	0	0	0	0	0
TTN	0	0	0	0	0	0	0	0	7077.33	0	0	11196.7	0	5933.28	17620.1	0	0	13669.2	0	0	11067.2	0	21470.5	0	0	0	0	14688.2	0	0	0	0	0	0	18820.7	5035.26	3041.83	33194.2	0	0	13484.4	0	7777.88	0	30367.7	0	40374.8	17712.5	12890.1
ST8SIA4	0	0	0	0	0	0	0	0	0	0	0	0	0	0	0	0	0	0	0	0	0	0	0	0	0	0	0	0	0	0	0	0	0	0	0	0	0	0	0	0	0	43927.2	0	0	0	0	0	0	0
CFHR4	29539.6	0	45714.3	0	0	51645.1	34147.9	45907.8	32442.9	142067	31205.2	50187.7	0	130725	61199.6	84699.4	46935.4	0	97492.7	0	0	89303.5	0	0	0	41423.6	57515.9	0	63107.4	0	0	152577	0	128690	59339.1	42825.3	54140.2	0	0	19177.6	0	118518	128800	96303.8	59729.9	73213.1	192141	0	40893.6
H1FX	0	0	0	0	0	0	0	0	0	0	0	0	0	0	0	0	0	0	0	0	0	0	0	0	0	0	0	0	0	0	0	0	0	4964.51	0	0	0	0	0	0	0	0	0	20582.4	0	0	0	0	0
PSMF1	0	14842.5	0	24911.2	0	0	0	11783.2	0	0	0	0	0	27386.4	29149.4	0	0	0	0	0	0	28080.1	0	0	0	0	0	0	0	16195.4	0	0	0	22249.9	0	0	0	0	0	0	0	0	0	0	0	0	0	0	0
DOCK2	0	0	0	0	0	0	0	0	0	0	0	0	0	0	0	0	0	0	7339.45	0	0	0	0	0	2.50273e+06	0	0	0	0	0	0	0	0	0	0	0	0	0	0	0	0	8506.54	0	0	0	0	1780.26	734024	8433.58
ARHGAP45	0	0	0	0	0	4702.75	1407.09	0	24762.4	0	0	3886.74	0	1674.66	0	0	0	0	2681.45	2429.16	0	1378.23	0	0	0	0	0	0	0	0	0	0	0	2948.14	0	3792.61	0	0	0	0	0	0	0	5553.58	0	3358.96	2575.78	5466.81	0
PXDN	15371.3	21557.9	16270.1	19069.4	26043.7	25758.4	21805	17067.3	17060.6	20469.4	29770.7	12145.3	17497.8	61166	21545.4	27791.2	21524.1	25021.1	25937.3	13082	30589.5	19491	19654.9	12833.8	25914.9	25021.2	21199.7	21486.7	20613.6	15853.1	20924.1	18552.1	39214.5	56580	21433.4	25005.9	16668.1	30148.6	21419.7	22488.6	20031.6	21567	23904.7	14374	16557.9	15745.2	33008	20377.2	17288.8
NRGN	7633.38	0	0	0	0	6516.9	26708	0	0	0	0	6867.03	0	10856.3	8426.07	0	0	0	10171.2	12779.8	0	0	0	0	2395.13	0	0	0	0	0	5178.32	0	0	5198.02	0	4643.31	3402.23	0	0	0	0	0	0	0	0	0	0	0	0
HTRA1	91985.5	132296	62938.3	64248.6	52196.8	73811.7	72264.3	53643.1	65029.8	78548.7	78154.6	66033.1	58278.6	112021	71227.9	175136	102669	96495.3	82915.6	61838.5	88402	51989.9	56915.3	92019.9	78306.1	66243	79335.8	177806	137906	57131.7	112898	50662.7	137410	115070	106087	149577	56546.7	73315.6	77752.1	86021.2	60849.1	0	77388.1	107346	98380.6	91327	117701	73443.9	109579
FRZB	0	0	7803.41	0	0	0	248201	0	0	0	4875.76	0	12877.6	10352.7	0	0	11405.1	0	9963.93	0	0	0	0	177347	116217	12292.7	0	134384	29194.4	0	165395	127399	63118.8	14951.3	0	43553.5	0	0	173783	131441	0	0	6258.34	14239	16583	0	237056	0	8449.56
TAF15	0	0	0	0	0	0	0	0	0	0	0	0	0	0	0	0	0	0	0	0	0	0	0	0	0	0	0	0	0	0	0	0	0	0	0	2889.69	0	0	0	0	0	0	0	0	0	9668.57	9272.18	0	11230
OSTF1	0	0	0	0	0	2661.4	1400.98	0	0	0	0	2170.35	0	1070.1	1305.81	0	0	0	1996.06	0	0	0	0	0	0	0	0	0	0	0	1116.47	0	0	0	0	1097.84	0	0	797.531	0	0	0	0	7841.3	0	0	9836.94	0	0
GLG1	20073.2	17733.6	16693.4	40636.6	17311.1	13886.9	11489.1	25974.8	21211.3	22323.5	21142.2	21345.5	18404.5	33411.5	21250.5	27293.2	20301.2	22535.1	18718.4	18848.6	13832.9	16870.2	18256.1	19048.9	14485.1	10449.6	11882.4	21355.7	8592.08	17201.1	23079	16998.8	21048	31175.6	16510.8	19450.7	20145	13434.8	17466.2	17954.7	10961.4	26259	34684.9	32943.9	24948.7	25222.2	26322.2	32657.9	21713.8
RAB8B	0	0	13763.2	0	0	32918.7	17484.1	6787.75	12169	0	0	37392	21335.5	22536	28812.7	0	0	13123.1	18154.3	15227.6	0	13150.6	0	16155.1	0	0	0	0	0	0	14677.2	0	0	26250.3	0	8819.18	10234.8	0	0	0	0	26866.3	12948.7	12115.9	0	0	0	0	0
KHSRP	14718.4	21086.1	0	11306.5	0	9006.97	22091.9	25146.4	15306.5	14290.1	0	10869.6	14499.1	16128.1	10308.3	26155.2	8185.77	16072.4	28839.5	17559	6677.54	14657.7	12126.9	11428.2	9330.72	0	0	12462.3	15453.6	12044	15483.7	0	12832.3	12444.4	10788.4	34508.1	11319.3	22308.5	11709.8	10612.7	15902.6	16260.6	44216.1	125357	0	25263.3	0	0	74870.8
PRG4	3.92499e+06	5.69493e+06	3.6522e+06	5.1067e+06	4638798	3.84591e+06	4.22163e+06	3.59944e+06	6155398	3.69801e+06	4.94719e+06	2.22675e+06	2.83208e+06	5.78535e+06	3.36996e+06	6917622	5.45069e+06	2.81611e+06	2.78841e+06	3.18811e+06	3.31031e+06	2901370	4672884	3948499	3.47957e+06	2444942	2.55903e+06	5.65598e+06	2.3714e+06	3.96305e+06	4302359	4.03717e+06	6.48988e+06	5775088	5.13199e+06	4.51987e+06	4450234	2.78034e+06	4.26196e+06	3.13497e+06	2.72138e+06	13363506	12998965	7706147	7638120	7.07822e+06	15929619	17857488	6843145
ATP2A3	20152.7	7088.98	0	0	0	9845.62	27195.5	0	0	26095.3	0	90017	0	0	18028.7	0	0	0	9236.27	0	0	0	0	23060.5	0	0	0	7105.23	0	0	0	6901.99	0	47717.6	0	0	0	0	6692.31	0	0	97041.2	0	26017.8	6952.25	23151.7	18653.2	44981.5	21796.8
RNASE6	50836.1	80090.8	0	36362.6	0	0	50627.1	33315	51987.5	49382.7	0	0	0	65355.2	33573.6	42508.7	52547.2	56814.4	48984	0	94441	49664	0	65273.7	94755.8	37348.7	51335.1	93096.6	0	55464.2	87346.2	0	59015.2	74635.2	48004.6	55108.6	70937.4	0	44237.7	54946.3	0	0	42719.1	114831	81696.2	64647.5	65748.8	87720.6	0
PTP4A1	22784.1	22282.5	15176.5	10515.3	0	31866.6	20658.5	0	0	16166.9	0	39094.3	19221.3	20009.9	38120.3	0	12863.1	12654.2	22696.5	0	0	19627.6	10478	24086.9	32635.5	11866.8	12290.3	25701.9	14715.6	16279.5	30830.6	16391.3	20678.2	23050	34049.7	24163.6	21165.4	21158	32042.7	14813.5	0	46860.5	0	0	9228.16	0	0	0	0
LEAP2	19822.2	31990.2	7229.85	26965.6	0	16321.2	17046.5	18327.7	36461.9	0	0	0	0	27655.9	9125.94	21700.8	22677.4	0	18698.8	0	14189.4	12728	24923.5	17259.4	26198.9	5622.03	0	39439.4	13375.9	18778.5	35514.9	15810.8	35047.9	0	14520.4	20257.4	23146.9	17940	9015	0	19377	29046.9	0	27772.7	35900.1	0	0	56332.3	0
FUBP1	0	0	0	0	0	0	0	0	0	0	0	0	0	0	0	0	0	0	0	0	0	0	0	0	0	0	0	0	0	0	0	0	0	0	0	0	0	0	0	0	0	0	0	14260.5	0	0	0	0	0
LRRC59	14477.7	0	10556.6	0	0	22176.5	0	0	0	0	0	22855.1	0	21576.8	23919.4	0	0	0	0	0	0	0	0	9938.83	0	0	0	0	0	0	9271.92	0	0	13797.6	13215.6	12189.7	0	14133	0	0	0	47040.3	0	0	0	0	0	0	0
EFHD2	0	4847.53	4687.43	10063.3	0	13438.8	7227.53	6948.15	4389.89	0	2903.61	11435.1	5637.58	7511.54	5713.01	0	3807.05	9683.81	18728.2	0	8265.91	9508.32	0	5151.21	9449.53	6851.28	0	3372.82	0	5427.66	12078.6	8980.82	6270	8268.06	5151.98	9548.64	10285.8	7913.29	9428.56	7903.48	11765.7	31776.7	7163.48	21995.3	17421.1	17843.5	15513.9	0	12631.1
CTHRC1	0	11821.2	0	0	0	0	0	0	0	0	0	0	0	0	12316.4	0	0	0	13478.6	0	0	0	0	0	0	5652.3	0	0	0	0	0	0	0	0	18603.6	0	0	0	8627.75	0	0	0	0	17564.9	15389.4	24772.2	39513.9	0	14639.2
ISOC1	0	0	0	0	0	7120.28	0	0	0	0	0	4445.32	0	5371.95	4301.38	0	4124.77	0	10343.9	0	0	0	0	0	0	0	0	2973.83	0	0	0	0	0	0	0	0	0	0	0	0	0	0	21512.7	0	0	0	0	0	0
KCTD12	9451.05	0	0	14102.2	0	0	0	0	0	0	0	0	0	0	0	0	0	0	0	0	24651.5	0	0	33431	0	0	0	0	23261.6	0	0	0	0	0	0	29741.7	0	0	0	0	0	25627.2	0	0	0	0	0	0	0
VWCE	0	0	0	0	0	0	0	0	0	0	0	0	0	0	0	0	0	0	0	0	0	0	0	0	0	0	0	0	0	0	0	0	0	0	0	0	0	0	0	0	0	0	0	0	0	0	0	0	0
CCDC126	4681	6917.93	1916.97	6183.24	2900.98	4030.08	0	0	3996.27	3733	3037.91	0	5098.61	3005.57	0	1498.14	0	0	3710.33	3459.51	6640.03	2337.78	0	1880.95	0	0	2024.39	4620.91	6308.08	3445.47	1701.27	823.86	2127.26	594.972	2158.15	2770.21	4768.28	0	8177.99	8359.23	2264.84	0	0	0	0	0	0	0	0
CHMP6	0	0	0	0	0	6264.63	0	0	0	0	0	0	0	0	7555.24	0	0	0	0	0	0	0	0	0	0	0	0	0	0	0	1485.46	0	0	0	0	0	0	0	0	0	0	12889.1	13987.2	0	0	12998.2	0	0	13952.5
PDLIM5	0	0	0	0	0	4500.82	2782.82	0	0	0	0	4530.98	0	1428.84	2566.01	0	0	0	2789.25	2210.86	0	0	0	0	0	0	0	1236.09	0	0	2232.69	0	0	0	0	0	0	0	1501.58	0	0	4175.1	0	0	0	2990.66	0	5298.61	3256.67
CPB2	763052	1.09248e+06	788653	327674	882431	586362	1.23122e+06	642260	1.45095e+06	253259	629229	537273	288097	1.85476e+06	708233	1.09656e+06	1.79559e+06	840708	719231	664702	714099	571638	1.03686e+06	784831	1.56212e+06	597292	621175	1.21334e+06	148210	1.34214e+06	487391	681334	1.04147e+06	1914148	1.23315e+06	381814	591083	546110	656642	1.41943e+06	300962	170532	933969	258659	720019	206656	452494	2.28252e+06	694040
CNDP1	0	0	0	0	0	0	0	0	0	0	0	0	0	20443.6	0	130590	0	0	17764	0	0	0	0	56512.3	0	0	0	0	0	0	3709.31	0	0	0	0	0	0	0	2978.89	12918.4	0	56741.3	18705	0	14308.9	23659.7	21360.5	19930.8	7880
PRAP1	2282.14	7632.63	4838.69	16023.9	10148.2	2551.45	18175.7	15174.2	6313.65	7497.17	5877.7	3696.71	5204.53	11435.9	0	9598.1	1800.22	0	10694.8	0	5281.92	6482.03	6763.29	0	5259.95	5515.88	6049.3	2940.69	20470.5	11019.5	10276.5	6296.68	10662.9	6103.87	1223.58	3616.42	7432.52	9470.42	10186.9	0	14352.2	0	0	0	0	0	0	0	5179.57
ARAP1	0	8200.95	0	0	0	23820.5	0	0	0	0	0	13320.9	0	0	0	0	0	0	0	0	0	0	0	0	0	0	0	0	0	0	0	0	0	0	10697.8	9492.64	0	0	0	0	0	0	0	0	0	0	0	0	0
PGLYRP2	466517	398786	486843	1.25108e+06	858730	500526	607481	762728	558768	592392	562255	343529	606734	214018	480947	298735	254870	657972	258642	591105	611295	553426	825540	493235	643102	697868	706905	444020	479156	458095	413310	335823	388781	202529	392052	521386	659506	420094	453408	386173	1.05787e+06	485870	474680	649839	446650	634128	415254	346999	502340
PRAM1	0	0	0	0	0	0	0	0	0	0	0	0	0	0	0	0	0	0	0	0	0	0	0	0	0	0	0	0	0	0	0	0	0	0	0	0	0	0	0	0	0	3326.69	0	0	0	0	0	0	0
SCGB3A1	25590.3	0	28299.8	33988.6	20453.5	12285.7	26566.2	23901.8	0	125308	25039.6	36607.4	0	23822.2	22910.1	0	29502.7	57414.8	82883.8	0	18035.3	0	35745	15979.7	13043.9	24620.3	0	18603.3	57185.3	0	13889.7	22693.2	27952.8	27275.8	78484.4	17511.4	26362	46691.9	41977.9	71460.1	28570.9	0	0	0	0	0	0	0	0
PEBP4	52797.5	38769.7	44434.2	0	40375.8	26460.4	18402.7	60208	43105.5	79187.9	33774.1	25555.3	44445	58317.4	34823.2	45137	15139.3	36315	36388.4	32991.8	13274.3	40882.3	22499.5	26422.4	22990.9	79390.3	63684.3	44216.3	63264.4	52965.7	31323.7	23869.4	13165.5	73849.5	8989.9	12331.5	0	14579.9	9322.47	25337.5	31228.5	25501.8	44780.5	70096.3	0	62267	149756	32320.9	26337.8
STRBP	0	0	0	0	0	0	0	0	0	0	0	0	0	0	0	0	0	0	0	0	0	0	0	0	0	0	0	0	0	0	0	0	0	0	0	14462.1	0	0	0	0	0	0	0	0	0	0	0	0	0
CPXM1	0	0	6894.4	0	0	8156.39	0	16157.6	3125.95	0	17647.3	6321.35	0	55693.9	11166.2	38051.9	0	5127.47	0	7353.76	8439.47	0	5542.92	8117.88	8580.31	0	6157.78	12264.6	0	6065.33	15958.3	18121.4	0	11071.3	5641.67	3759.34	0	9829.18	2459.8	0	0	14499.6	35280.9	0	0	0	0	0	0
CNN2	0	18389.4	8742.05	11123.3	0	24642.2	7213.46	0	0	0	6297.35	19173.9	4213.36	12545.5	20710.3	0	0	0	9453.68	0	0	12006.8	0	10197.5	23047.3	0	0	0	0	6762.26	0	0	0	17638.2	14312.2	42158.3	14193.5	25587.3	10621.6	14487.5	17092.2	47563.3	0	14496.2	0	15095.7	0	27912.2	25358.4
PARK7	0	0	0	0	0	0	0	0	0	0	0	0	0	0	0	0	0	0	0	0	0	0	0	0	0	0	0	0	0	0	14042.1	0	0	0	0	0	0	0	0	0	0	127418	12169.2	0	0	0	0	22259.5	0
SORT1	9590.74	0	0	0	0	0	0	0	0	0	0	0	0	0	0	0	0	0	0	0	0	0	0	0	0	0	0	0	0	0	0	0	0	0	0	0	0	0	0	0	0	0	0	0	0	0	0	0	0
VAT1	22095	22311.7	0	38466.4	26735.5	20591.7	38730.9	21075.8	17444.7	26104.8	21725.8	30783.5	26236.9	23542.2	23982.1	22092.1	15669.8	30444.5	34859.8	41622.6	13370.4	38373.2	20606.8	29382.6	32117	14588.4	14897.2	20708	21953.2	24184.2	16516.1	22100.1	16838.9	28832.5	28341.3	18687.5	28408.9	25912.3	25176.6	22624.5	25755.1	58999.6	23774.5	49425.4	0	36723.1	51620.4	23041.6	30640.3
MMP19	26026.6	48894.6	0	24438.7	27525.4	19365.3	38391.1	31825.3	30978.3	31725.9	19433	24130.3	13931.8	40923.4	20795	35468.6	19444.7	26915.6	34418.5	23002.2	28761.4	31054.2	23084.1	35366.7	42714	28544.7	27595.4	33524.9	32283.1	27174.3	27423.7	15770.5	36951.7	42108.3	35874.6	47966.1	26327	34654	22955.3	41880.1	30721.1	35325.9	51199.9	67981.4	33785.9	54658.4	29891.3	19691.5	19984.9
PHB2	0	0	0	0	0	0	0	0	0	0	0	1469.48	0	0	0	0	0	0	0	0	0	0	0	0	0	0	0	0	0	0	0	0	0	0	0	0	0	0	0	0	0	4344.53	0	0	0	0	0	1070.92	987.486
COL12A1	13130.7	19444.1	8584.09	15674.4	10403.4	11028	10090.3	15428.6	9505	20300.9	11592.4	13343.6	12233.7	15701.8	12035.5	12972.8	21575.4	18413.9	10366.6	11816.6	4976.96	7930.4	5390.75	18792.8	13149.7	0	6087.04	8133.37	0	7770.92	11900.2	0	9984.22	0	9004.54	7143.81	0	0	13637.4	0	8454.94	21104.7	19769.7	12690.5	27826.7	19458.4	23825.5	15310.9	26283.7
SEPTIN5	6121.05	0	0	4596.79	0	7690.98	0	4457.52	0	0	1894.96	13677.3	0	10413.5	6243.84	0	0	0	9997.56	0	0	0	0	0	3562.54	0	1875.43	0	0	0	0	0	0	7680.88	0	0	0	0	7014.55	0	4252.91	15189	5270.42	16668.9	7307.66	11608	8776.43	16646.2	9889.86
HNRNPAB	0	4298.56	0	8429.42	0	9740.02	0	5323.6	0	0	0	0	0	0	7869.54	4105.97	0	5194.76	13519.2	0	7954.51	6582.84	4279.16	0	0	0	0	2986.51	16625.6	0	0	13446.8	5364.4	16922.3	4386.48	11679.7	7431.05	5838.54	4764.21	0	0	23701.7	10756.2	0	0	0	14728.5	0	66004.7
OLFM1	0	0	0	0	0	17009.4	7409.99	2468.86	0	0	11534.1	7914.38	0	6885.5	13435.3	9669.01	0	0	4372.87	0	0	0	8702.74	0	9904.36	0	0	0	24196.4	0	0	0	18699.8	0	5830.97	0	4709.69	33169.2	7705.02	0	0	0	0	0	0	0	0	0	0
CCT7	0	0	0	11050.8	0	9292.74	0	0	2881.38	6202.75	17632.6	10508.6	0	15198.4	10710.1	13415.3	13972.5	0	10483.4	0	0	12682	0	4408.57	0	0	0	3472.29	0	6151.58	0	3871.43	2573.8	18277.8	5967.81	0	12352	13946.2	0	0	0	20905.9	8892.58	19672.8	4378.61	11080.7	0	0	12938.3
ATF6B	104020	141067	95541	108479	90159.8	76033.5	110483	73578.9	97671.2	121137	93871.7	75557.6	61962.4	95111.5	74707.6	111934	85384.5	96726.4	110048	93247	128397	79247.2	95944.2	89729.6	102563	67118	78246.1	136597	78637.1	97680.2	68507.7	59205.2	100049	78220	119260	120998	74065	130225	158907	105377	71222.6	140557	143338	237366	222992	255676	266231	201973	201550
RARRES2	652145	874101	679859	498120	513374	612102	909865	818735	693062	682831	713265	341095	524442	1.21251e+06	517009	691553	800195	443748	662714	280539	378629	392590	642835	542099	539259	528980	503196	799219	671310	467607	1.08383e+06	413533	739512	958144	474762	743565	756517	610657	505039	454395	424186	900369	925890	946460	559281	1.06985e+06	920414	1.05882e+06	963758
MYOC	0	0	0	0	0	0	0	0	0	0	0	0	0	0	0	0	0	27803	3423.83	0	0	0	0	29919.9	0	0	0	0	7096.52	0	0	0	0	9707.66	0	0	0	0	0	0	0	0	0	0	0	0	0	0	0
AKAP9	91770.9	42791	0	0	249341	10834.4	0	25251.2	77882.2	31196.7	15463.2	80237.9	0	85984.6	51972.8	0	0	152632	338647	183927	0	228764	78777.9	0	1179432	0	0	10820.8	91328.4	321750	0	0	0	126834	0	109158	0	97619.4	0	73311.7	0	0	51619.6	249743	0	0	19412.4	0	426643
ARPC5L	0	0	0	0	0	0	0	0	0	0	0	7028.8	0	0	0	0	0	0	0	0	0	0	0	0	0	0	0	0	0	0	0	0	0	0	0	0	0	0	0	0	0	0	0	0	0	0	0	0	0
TUBA1C	0	0	0	0	0	11663.1	0	10227.3	0	0	0	11035.4	0	0	0	0	0	0	0	0	0	0	0	0	0	0	0	0	0	0	0	0	0	0	0	0	0	0	0	0	0	0	0	0	0	0	0	0	0
CCDC3	0	0	0	0	0	0	0	0	0	0	0	0	0	0	0	0	0	0	0	0	0	0	0	0	0	0	0	0	0	0	0	0	0	9065.45	15485.2	0	0	0	0	0	0	0	0	0	0	0	0	0	0
CORO1B	0	9382.41	0	10886.3	0	17957.4	15388.9	8032.54	15186.7	0	16080.4	32278.5	0	7968.79	5807.68	0	12175.3	0	12340.2	21037.6	0	6456.04	5303.04	5760.6	11090.4	0	0	0	0	5594.69	13995.2	5239.98	5684.06	22030.4	0	0	7590.86	0	13481	0	0	25547.7	0	40535.2	13944.7	18423.5	48402	0	26565.1
ERP44	8114.86	0	14494.5	19062.2	6416.36	12337.7	19330.6	12883.1	11564.5	0	0	8327.23	0	0	10024.5	8432.76	5616.47	15426.7	14786.3	10179.2	0	7557.74	0	0	0	9623.31	0	0	0	7317.29	8644.67	13413.6	0	0	20434.9	0	0	0	13324	8165.18	12461.1	0	0	0	0	0	12255.6	0	6351.69
ESYT1	0	0	0	0	0	21381.7	0	0	0	0	0	28342.5	0	0	31083.6	0	0	0	0	0	0	0	0	0	0	0	0	0	0	0	0	0	0	0	20227.4	0	0	12890.8	9705.42	0	0	33391.6	0	0	0	0	0	0	0
CHRDL1	9313.06	0	0	0	0	3714.93	10219.1	7080.69	0	8997.05	6344.06	5030.84	5652.27	6546.51	6905.22	0	0	7292.3	8056.31	5996.97	0	0	8384.72	9869.24	10819.3	8932.05	13262.8	15859.7	0	10761.3	8455.34	0	0	6221.27	12659.2	0	5109.36	8275.98	10044.8	13290.7	0	6693.33	7267.83	0	0	8780.41	9346.95	0	12326.4
SPON2	0	0	0	0	0	3522.76	0	3992.77	0	0	0	3292.56	0	1623.34	0	0	0	0	0	0	0	1667.64	2062.8	4094.84	0	0	0	0	0	2493.27	6991.82	5929.24	0	0	0	0	0	0	3685.62	0	0	0	0	0	0	0	0	0	0
TUBB6	0	139544	47942.6	5198.15	0	0	64988	48187.6	32408.6	0	42210.5	207690	90866.1	0	78772.5	52263	0	48414	42268.9	0	0	0	0	10909.6	0	0	42504.9	10116.3	0	0	52370.5	105829	0	12568.2	0	0	47621.2	0	27476.7	48427.4	30493.2	497407	226139	297503	0	85601	0	34821.8	4498.44
PDCD10	7845.26	6399.77	0	7512.56	0	23311.3	13732.9	0	0	5598.18	3896.44	22136.6	11087.3	12564.6	16761.6	0	3811.5	0	15245.2	8917.04	3673.62	0	0	7484.31	0	3883.01	0	6703.67	5563.42	3948.95	7325.25	7454.45	3276.98	10896	6409.94	12736.8	7518.45	4794.25	8466.15	7194.4	10408.2	39899.2	18825.8	34215.1	11561.7	29353.4	14338.6	20398.4	0
MENT	204375	116551	314385	316544	273115	106484	156168	167674	125795	418404	215001	244050	292810	154101	232249	212445	184468	128984	199884	347317	182886	204871	195912	191230	236072	198157	204863	140740	248516	197660	116799	260218	186728	129978	348266	133893	234024	156374	381467	209888	149775	98377.8	113253	107316	0	0	0	0	73025.5
TMEM109	0	0	0	0	0	0	0	0	0	0	0	12504.5	0	5509.07	0	0	0	0	0	0	0	0	0	0	0	0	0	0	0	0	0	0	0	0	0	0	0	0	1488.52	0	0	20111.8	0	0	0	0	0	0	0
COLEC11	41437.4	29067	18602.4	86324.2	59787.8	37980.4	28629.1	48880.1	33544.1	58963.7	52056.8	36124.9	43712.2	41800.2	41193	54598.7	38740.5	34740.8	44277.2	37010.6	36190.6	41839.4	29353.6	30497.5	36948.5	51488.6	62492	25449.5	57407.5	100649	29406.4	33854.4	41171.9	26055.7	29612.7	13174.4	54545.7	46381.6	35328	49945.5	29984.8	68947.1	33437.8	28432.9	27906.4	23961.1	34719	46877.9	23589.2
CHID1	7846.54	10002.1	7723.76	9709.37	9143.87	6502.29	9275.08	11851.5	10991.3	7826.09	5572.36	5301.36	5835.78	10088.4	4566.5	12060.7	6632.43	0	12102.2	0	0	10262.8	0	6383.99	12374.7	3257.1	8521.84	14374.1	7549.73	9146.45	5169.63	6774.3	8219.61	10258.1	13921.5	4392.88	7584.14	5587.86	10335.2	4582.69	0	13790.3	36540.7	12293.3	14775.1	23188.2	25672.6	24310	12858.1
PLA2G12B	0	8634.64	0	1710.98	0	0	0	0	0	0	0	247.03	0	0	0	0	0	0	0	0	0	0	0	11529.1	0	0	0	0	5247.66	0	0	0	0	0	0	0	0	0	1846.38	0	0	0	0	4190.34	6098.63	6102.38	13762.2	6885.5	7611.57
C1QTNF1	18199.4	0	17933.9	18311.2	24500.5	18408.7	17716.7	14452.8	32144.8	0	21467.5	15616	18280.4	14776.6	14727.8	6694.32	0	13252.4	8003.04	0	0	14117.1	16129.8	0	26128.6	0	12240.6	23713.5	0	24342.8	24191.5	20207.4	27147	19189.1	14291.1	24094.9	20222.5	42911.9	13274.5	25417.8	49748	9996.64	0	0	0	0	0	0	0
C1QTNF3	86137.7	123478	57638.8	60685.6	72862.3	28345.2	80533.3	107440	70910.6	65104.5	117462	26326.1	82421.7	35751.7	136378	60447.4	103864	72268.7	73240.9	93530.8	84789.3	46369.1	28113.2	92585.8	130120	48419.2	54859.3	84382.9	74413.1	75156.6	34409.4	53854.3	54209.9	43629	92379.7	48369.5	96984.5	47265.4	82202.5	83338	58018.4	51003.2	83308.4	578273	0	0	0	0	0
ASPN	47176.3	79234.7	25707.1	55610.3	41425.8	26635.5	47507.6	31725	35929.7	52596.8	40943.9	31036.2	40963	28239.3	39686.1	49393.4	48597.2	38472.6	46082.3	56213.8	23673.7	12140	28728.2	24334.3	19362.8	21565.8	16183.2	99864.4	29395.4	23284.6	34126.8	32396	36689.1	23483	55337.9	14784.5	21625.2	26174.5	30442.7	24322.3	19738.6	38529.3	105342	56152.7	86003	78059.9	92440.5	101074	76225
CFHR5	1710905	1.8119e+06	2410576	1.25757e+06	1.25238e+06	1.87525e+06	1787053	1.31372e+06	1.78995e+06	2.85612e+06	1.75776e+06	1.13182e+06	1.08998e+06	3.64485e+06	1.40589e+06	2.33078e+06	2.35946e+06	1.15395e+06	1.82745e+06	1506422	685873	1.49167e+06	1.85162e+06	1.52882e+06	1.60577e+06	2527274	2.58927e+06	1.7572e+06	1.80859e+06	1.27134e+06	1.48721e+06	1.67413e+06	1.41883e+06	3626342	2.07041e+06	2.65366e+06	1.66568e+06	1.89347e+06	1.02156e+06	1.63574e+06	950784	2.48056e+06	4.81922e+06	3559126	4.12075e+06	3.94506e+06	3235054	2713203	2.97587e+06
CHMP4A	10456735	9865279	9099134	5283689	5.0597e+06	6.82708e+06	7490272	7951526	12053909	7.11756e+06	5789537	10606086	16265769	13212516	6.16899e+06	9668958	8613210	7556973	7.99814e+06	4673013	7.70902e+06	14181519	12650564	15832307	8825256	10401313	10026050	12306332	9927762	9546327	8915356	8191673	21571662	15937454	7800461	11772975	15192601	5800442	4.23401e+06	10001556	8.30299e+06	3745327	2.22186e+06	10566055	10096481	16676727	21952102	23717468	5438117
ANGPTL4	0	10785.7	0	0	0	0	6831.85	0	0	10453.9	0	3654.04	0	0	0	0	0	0	7035.23	13889.6	0	0	0	0	0	15661.9	12949.8	6268.49	18960.4	0	8449.61	7689.27	0	0	0	6334.54	8083.96	0	0	0	0	9874.9	0	8719.05	15561.6	11976.6	13165.3	15615.2	0
FUT8	9376.21	21818.6	15718.4	9035.57	8199.79	10397.6	3455.2	28797.2	0	0	10298.6	5370.53	7138.94	8942	5538.83	10832.7	8029.61	0	0	8426.25	12653.7	8550.71	6815.49	9022.48	8406.66	0	3128.32	7626.92	9056	20793	13966.8	10399.9	8764.92	16229.6	27073.9	19660.2	10960.6	4564.76	13195.5	25400.9	0	4417.46	15733.9	8524.32	17539	0	0	12918.7	12440.1
FGFBP2	34649.8	31491.4	86731.8	58407.1	57670.2	19958.8	13918.2	26460.2	36324.7	50785.7	34178.2	22502.8	47041.9	20165.1	37142.8	65718	51858.1	25805.4	17572.3	60652.1	94926.9	39942.7	69349.7	43719.5	57539.4	34010.9	44579.4	0	70842.2	30088.1	18377.2	45760.9	26217.4	25740.9	45420.2	55086.5	39732.2	103117	71112.3	55786.9	29604.2	7732.29	0	0	8639.79	7706.85	0	5790.57	22771.8
REG4	0	0	0	0	0	0	0	0	0	0	0	12094.5	0	0	0	0	0	0	0	0	0	0	0	0	0	0	0	0	0	0	0	0	0	0	0	0	0	0	0	0	0	0	0	0	0	0	0	0	0
UBE2O	1661.22	0	0	3278.76	0	3191.54	0	1196.55	576.682	0	0	2072.67	1685.93	2940.17	1886.85	0	0	930.261	2154.67	502.459	19741.5	3886.85	0	1443.88	0	0	0	1435.21	0	3698.09	587.509	1785.55	1235.4	4340.55	2993.01	2291.98	3968.39	0	2143.42	0	2421.53	0	0	797.597	0	0	0	4254.17	0
TINAGL1	0	0	0	0	2364.93	0	0	0	897.383	2069.59	0	0	0	3888.46	2549.16	0	3052.47	2650.4	0	0	0	5165.88	0	0	8268.89	0	3990.65	0	9358.88	4632.16	4675.29	5401.6	0	3901.96	3597.85	4571.25	0	7998.19	0	0	6462.61	0	0	0	0	0	0	0	0
PDGFD	33635.9	27747.1	35327.6	28412.3	14515.9	16637.5	20953.2	31317.2	25524.9	27038.5	54757.6	20313.7	23216	38928.4	18953.6	29981.9	29308.3	15285.7	32074	27959	14457.5	29979.6	22250.7	32167.9	22974.5	17368.2	18277.8	26229.4	9228.45	25521.4	22365.1	25510.8	22778.6	40785.6	25877.8	20655.8	29657.1	14516	20328.3	29594.8	17108.1	28171	48689.3	21960.8	38493.9	13844.5	25287.7	48637	18561
NIF3L1	0	0	0	0	0	0	0	0	0	0	0	0	0	0	0	0	0	0	0	0	0	0	0	0	0	0	0	0	0	0	0	0	0	0	0	0	0	0	0	0	0	0	0	0	0	0	0	0	0
PAIP1	0	0	0	0	0	829.715	3962.71	0	0	0	0	0	0	0	0	0	0	0	0	0	0	0	0	0	0	0	0	0	0	0	0	0	0	0	0	0	0	0	0	0	0	0	0	0	0	0	8977.4	0	0
RAB33B	159767	65351.3	78635.8	32916.5	0	81187.9	114979	65727.9	59517	20541.6	38575.4	185808	110451	98047	154171	45716.2	49056.6	74450	134208	114677	42972.1	58471.8	19368.9	101417	67889.3	0	0	42245.1	29159.2	30533.3	57368.3	36311.7	35900.1	46542.9	74496.9	46122.5	74772.4	54268.6	71286.9	44901.6	34216.6	190136	147424	124852	0	111954	54679.2	165500	132955
RAB1B	104704	56774.2	60156.8	40671	19867.8	77511.6	74596.2	45798.8	50117.9	23326.6	34412.1	148740	85225.4	62716.9	103934	30788.6	40930.4	62418.1	85192.7	77261.6	50132.9	45161.4	24212.4	79276.4	53005.8	11840	10735.1	46989.2	34295.1	26235.2	45848.7	36066.3	26744.7	46094.5	56490	39264.3	50078.5	40412.1	66999.9	47161.4	35793.8	178502	98625.2	141754	59021.9	114859	74275.8	144216	106791
XYLT2	12026.3	0	0	0	0	0	10126.9	8419.5	9976.27	0	14108.9	22340.1	10657.3	9633.73	11866.2	7960.72	0	14863.9	11649.4	0	0	14676.7	6552.35	0	0	0	0	0	0	0	17071.6	0	0	0	0	0	0	0	0	0	0	13903.9	13269.3	18011.4	0	0	0	0	0
SH3BGRL3	7196.45	0	16068.7	0	0	12192.6	16296.7	7244.7	11806.4	0	15303.2	37759.6	13574.2	0	14962.4	0	11670.1	9787.9	14148.6	17716.8	0	0	0	6595.73	0	0	0	0	0	0	6661.54	10266.4	0	0	0	0	0	0	6204.48	13015.5	0	27558.6	36985.1	21474.8	0	0	0	27955.4	13537.8
TAOK3	0	1367.16	0	0	0	4937.13	0	2483.8	0	0	0	7756.54	2990.25	4979.92	0	0	0	1351.79	5752.82	0	0	0	0	0	0	0	0	0	0	0	0	0	0	0	0	0	0	0	0	0	0	0	10226.1	0	0	8463.15	4308.56	8216.8	7506.39
CHRD	0	0	0	0	0	0	0	0	0	0	0	0	0	310.617	0	0	0	0	0	0	0	0	0	0	0	0	0	0	0	0	0	0	0	0	0	0	0	0	0	0	0	0	0	0	2169.79	2773.55	3298.74	2436.23	2933.39
CLEC4M	0	0	0	0	0	0	0	0	0	0	0	3864.73	0	0	0	0	0	0	0	0	0	0	0	0	0	0	0	0	0	0	0	0	0	0	0	0	0	0	0	0	0	0	0	0	0	0	0	0	0
CRISPLD1	0	0	0	0	0	0	0	12740.9	0	0	14755.4	0	0	12215.1	0	0	0	0	3659.08	0	0	0	0	0	0	0	0	0	0	0	0	0	0	14320.1	0	0	0	0	0	0	0	0	16800	0	0	0	0	0	0
BOLA2	0	0	0	0	0	0	0	0	0	0	0	0	0	7884.88	0	0	0	0	0	0	0	0	0	0	0	0	0	0	0	0	0	0	0	0	0	0	0	0	0	0	0	0	0	0	0	0	0	0	0
TUBB1	95498.8	58379.5	78248.9	68172.9	22275.9	111666	107258	89560.5	70690.7	65677.5	135034	238699	112814	37240.9	153930	0	74583.8	77316.5	89537.8	74210.7	44194.2	28198.5	31555.9	102769	78896.3	0	9966	44657	0	27778.9	106312	104518	27325.7	46480.7	28686.2	48178	84640.6	52101.8	93202.2	65045	55475	376460	181264	269199	126014	107021	113769	189855	94580.4
SMOC1	13003.1	0	0	0	0	0	0	0	0	4637.42	0	0	0	0	0	0	0	0	0	0	0	0	0	9192.8	0	0	1898.93	0	0	0	2841.03	0	0	0	0	2538.84	0	0	4666.49	0	0	0	0	0	0	0	0	0	0
GLIPR2	0	0	0	18357.9	0	0	0	0	0	0	12847.7	29450.1	8930.52	0	0	0	0	0	0	20640.9	0	0	10810.8	0	0	0	0	0	0	13904.3	0	0	0	0	12860.2	0	21145.1	11988.3	22470.3	0	15579.5	0	0	9994.01	12604.6	5947.33	6734.41	0	8073.32
EHD1	17029.7	17681.7	13667.4	20863.3	0	20594.2	15425.3	14013.3	13707.2	17036.5	26509.2	33602.5	21157.1	25394.7	22185.9	15095.4	15381.6	17062.7	28512.4	21535	0	17056.5	9784.32	17744.3	12015.5	9323.96	10666.2	19262.7	12593.8	9939.32	15431.2	14889.8	10777	26501.4	15310.4	18076.7	16260.8	10558.4	21167.3	18418.8	20260.7	36799.3	23980.1	32262.6	42785	30899.9	32956.8	28374.2	38734.2
ANTXR1	54472.1	89898.1	56639.6	43142.1	43391.4	32948.1	45832.3	62758.8	38824.2	75658.1	55962.1	40424.3	61184.1	29840.7	83131.5	50306.2	72743.4	42144.2	52984	48684.5	69574.9	44031.6	44852.6	53979.9	64605.4	64940.6	57769.6	95149.5	72356.2	55061.6	27411.2	46197.3	38588.8	24529.6	71397.6	26705.4	41538.2	38964.1	53360.1	71888.3	45628.2	32538.1	52904.4	53745.9	75073.3	60381.8	58157.1	63315.5	82796.6
TUBA4B	5161.13	0	0	0	0	12896.4	5801.83	0	0	0	0	17152.2	0	8932.41	16054.9	0	0	0	9674.54	0	6960.27	5565.5	0	0	13131.7	0	0	0	0	0	16906.6	0	0	11219.8	0	0	17965.3	9533.61	19713	13382.5	0	24442.9	4589.73	68501.4	24392.3	12225.9	10174.8	33068.7	14933.4
MMRN2	60931.8	57251.2	46072.9	56769.6	43224.5	77654.8	0	0	25697.7	36616.6	0	27395.8	0	30432.2	75685.1	0	17900.9	67779.6	51319.7	49038.8	40810.6	39750.8	39004.5	90663.4	0	0	31823.4	45806.2	58774.1	56072.1	33622.1	32950.3	21198.6	40541	30993.1	62259.2	27873.2	29038.8	54557.1	57858.2	0	0	0	10115.2	15391.6	0	0	0	0
PSTPIP2	10652.9	7825.57	0	0	0	27568.5	0	2577.86	0	4582.41	0	29101.1	11273.5	18867.8	33588.5	0	0	0	10248.5	9095.51	0	4581.35	0	11552.9	10927.8	0	0	11141	0	2489.67	0	0	0	14630.4	0	12202.4	11958	15175	11133.4	0	0	73125.7	33529.4	35603.7	53879.5	36559.1	0	59766.9	27263.5
BCO1	714.344	921.964	0	0	0	2416.68	629.954	0	0	613.907	1140.1	1122.27	1635.61	1758.15	1416.74	842.187	0	881.176	0	0	0	905.18	0	353.73	290.191	772.057	0	0	0	295.929	0	280.026	0	1702.73	663.413	714.458	0	0	755.358	0	968.045	10261.1	2389	0	10402.8	12841.1	7582.93	0	12019.8
SCPEP1	0	0	0	0	0	0	0	8440.87	0	0	5242.42	12290	0	0	22114.3	0	0	0	0	0	0	0	0	0	0	0	0	0	0	0	0	0	0	0	0	0	0	0	8379.31	0	0	0	0	11469	0	0	6502.79	7536.57	0
CDHR5	0	5662.55	8380.98	0	10573.8	3272.28	9252.67	0	0	4054.28	0	0	0	0	0	0	0	0	11048.4	0	0	5837.04	4201.93	0	6202.41	0	4284.75	0	7546.53	5796.67	5171.92	3889.32	0	8124.83	0	7604.56	0	0	15358.2	3877.57	0	0	0	0	0	0	5797.95	0	0
RHOF	0	0	0	0	0	0	0	0	0	0	0	2681.41	0	0	0	0	0	0	0	0	0	0	0	1035.28	0	0	0	0	0	0	0	0	0	0	0	0	0	0	0	0	0	0	0	0	0	0	0	0	0
PARVB	31833.2	24737.6	23483.9	12076.2	0	50704.5	36856.4	17063.8	20046.5	16026	24788.5	86293.8	39196.4	24161.4	39894.8	4442.34	15661.9	15757.6	26963.3	29305.7	11919.1	11548.5	7625.59	38637.6	13533.6	6240.65	5379.37	19721.5	7917.39	10251.5	25168.1	24158.2	9020.17	25095.7	18736.2	29597.4	22821.2	16392.5	30984.4	21011.3	12158.4	58043.8	35962.2	105842	36061.4	50220.6	23669.7	61454.2	39762.4
SPON1	34028	32400.6	19395.4	37527.3	25806.6	37022.4	24436.8	28909.6	15437.4	28073.6	28253.9	28292.4	20711.9	28367.2	32100.5	30765.7	36046.7	71648	26055.4	39572	22245.3	14308.9	17961.1	33528.8	49570.8	23410	21211.7	36444	28717.4	16027	37246.8	16932.6	0	22810.4	43470.7	24059.2	13622.7	25252.9	23137.7	33379.7	27220.9	49581.4	33941.8	36387	38480.6	37749.9	41748.8	39652.3	60589.6
CD248	3953.52	1368.63	0	1758.58	0	0	2404.72	2458.08	0	3082.48	1712.04	3475.98	1871.53	0	3400.28	2106.56	0	2404.3	1751.49	2176.04	1782.64	0	0	2454.43	0	1921.94	0	4220.02	4840.03	1826.74	0	2954.72	1746.35	669.396	2765.42	1471.09	2101.8	0	0	0	0	0	0	0	0	0	0	0	0
CELSR2	7104.07	0	0	0	0	0	3788.01	0	0	0	6445.63	2190.07	0	5476.97	0	7105.55	4978.94	0	4527.85	0	0	6939.11	0	0	6405.85	3458.36	0	13168.7	0	4522.89	0	0	2862.33	4248.33	6114.09	3075.22	0	4417.92	23294.5	0	0	5404.4	0	9579.77	0	6577.66	0	0	16919.8
RETN	38637	0	0	24640.1	0	0	0	0	0	0	0	0	0	0	0	0	0	0	0	0	0	0	0	0	0	0	0	0	42440.9	0	0	0	0	0	0	0	0	0	27740	0	0	0	0	0	0	0	0	0	0
APMAP	59256.9	61982.2	103038	62068.5	64139.9	64823.3	33070.6	27641.2	59459	76214.9	60071.8	81112	55960.6	93001.5	49441.9	95884.2	68036	78099	53000.3	86476.7	79565.9	69977.4	97468.2	73017.5	95556.3	103424	105941	74179.1	155684	101143	52529.1	69278.9	150729	107961	109780	45977.7	50779.3	84355.9	98388.6	75422	32790.8	22501.4	33150.5	25139.8	18549.3	36755.5	32895.6	34546.9	29418.4
IL1RAP	0	0	4373.31	0	0	2607.07	3913.93	0	0	0	0	0	0	0	0	0	0	0	4080.06	0	0	3487.6	0	3848.56	0	0	0	0	0	0	0	0	0	0	0	0	0	0	0	0	0	0	0	0	0	0	0	0	7963.87
CD93	0	138844	89610.5	131816	89091.3	0	28994.6	61230.1	0	0	110746	102399	0	0	120008	0	98992.6	129439	76758.2	0	0	42049.9	0	0	68817.8	56604.1	86889.9	54088	0	32082.5	46695.1	46622.6	0	0	51539.6	36715.9	42458.8	72074.8	0	58980.1	0	0	0	57427.1	0	63762.8	0	0	0
SPINK5	42129.5	30600.1	39026.3	46123.3	62638	17282.4	56503.9	19916.3	60615.2	84824.7	45389.2	19306.4	55297.6	45157	54575.8	29520.4	45837.6	39580.7	50468.2	35660	27173.8	27222.4	30867.4	42021.8	48687.8	27410.8	20687.1	35814.7	37416.7	27901.8	28818.9	42405	35986	44363.3	42438	39942.8	19968.3	29100.7	37063.4	61463.9	31169.6	26303.2	37529.6	48417.6	43023.5	45044.5	27696	19169.5	52303.9
CRTAC1	386827	463477	1.08695e+06	618352	291632	406207	1.13556e+06	357650	543943	1.2926e+06	314459	615585	299674	317484	896628	269743	629811	933561	735402	361908	235897	527782	287046	379372	500185	1.13781e+06	1.18792e+06	489619	543278	322042	201100	793904	102444	264011	1297096	221498	495207	175781	718326	612701	589320	508570	401279	155512	457172	498577	576774	356328	834336
RTN4	0	0	0	0	0	0	0	0	0	0	0	0	0	0	5390.05	0	0	0	0	0	0	0	0	0	0	0	0	0	0	0	0	0	0	0	0	0	0	0	0	0	0	0	0	0	0	0	0	0	0
SAR1A	14020.8	11055.4	13111.1	0	0	26544.7	16495	0	0	0	0	50269.2	16345.6	0	42016.2	0	0	0	0	17515.1	8120.76	0	0	0	0	0	0	0	0	0	12116.4	0	0	11353.6	18017.9	0	0	9552.5	13847.5	0	0	0	0	13513	0	0	3037.05	5734.41	7589.54
MXRA5	9038.87	0	0	0	0	0	9840.85	8960.19	0	11761.4	0	7805.18	0	10562.3	6276.55	7346.97	11543.4	7479.65	7104.41	5189.48	0	0	0	7351.06	1907.73	2903.88	0	9744.15	0	0	3815.26	0	11842.1	0	13579.2	2580.3	0	16131.9	0	0	0	0	0	7567.54	6259.79	10052.8	10183.2	5776.94	8927.41
PDGFC	18231.9	19252.9	0	24758.4	0	0	0	0	17742.7	0	30886.3	15749	0	23337.3	13282.3	20243.4	0	0	0	0	11033.7	15780.7	16473.7	13222.1	16686	0	0	0	0	15413.2	24673.5	16870	20223.4	27584.8	13389.6	11225.9	11783.4	0	16762.4	18048.2	0	0	0	0	0	0	0	0	0
OLFML3	55705.5	109870	51043.5	60365.5	57311.6	37372.6	67353.4	55302.7	50524.2	79134	63999.1	40324.4	65145.9	63805	71929.2	98256	82590.2	56770.5	76365.1	57546.2	52316.9	65879.3	52895.9	75870	89733.3	53245.5	57292.1	109031	66279.4	65463.6	61189.5	55978.4	75669.8	81222.1	106752	53186.7	54526.3	73450.5	71162.9	68495.6	51780.4	58512.7	73752.2	72062.8	159179	94032.4	186242	140910	115816
RAB6B	113234	70930.1	54690.4	40849.9	14753.7	60071	74507.1	44222.3	38567.4	25286.8	61947.5	124339	71573.1	63535	102918	29718.9	31774.9	48244	87400.2	69039.6	27872.5	37890.1	0	68600.4	43992.6	0	7856.05	27392.8	18895.3	0	37174.9	23574.9	0	30175.8	48231.5	29902.8	48453	35166.3	46194.3	29096.5	22112.5	149786	91774	76894.3	0	72547.1	35415.8	108368	92169.3
OLA1	14191	19669.5	8249.27	21023.4	9001.7	23999.8	15017.7	9501.92	10192.1	12785.8	14255.1	18230.4	25638	30387.4	17054.4	15209.1	16297	9468.55	21112.7	11635.6	18000	18348.9	16748	15005.5	10567.5	13409.4	13654.5	16608.7	19770.1	15586	10212	12913.7	10297.6	28177	17575.3	16675.2	24073.1	9107.69	20835.1	8713.77	10401	40610.4	13776.2	22374	19019.8	36185.6	22027.2	4981.45	25866.5
TUBA8	42413.1	0	0	0	0	33768.6	43117.8	27485.2	9645.67	32284.8	0	78863.2	37905.5	17782.5	34030.7	0	11735.2	38554.6	22079.3	28289.2	0	0	0	29519.8	37463.1	0	0	20014.9	0	0	26285.1	23964.5	12043.4	19514.7	0	15424.6	32885.1	0	24936.3	0	0	145165	70822.6	100402	22670.3	0	0	54471.1	22061.4
B3GNT2	0	0	0	1248.75	0	550.825	462.4	1532.15	1278.99	0	622.068	764.713	0	0	295.81	423.578	0	831.014	0	0	3515.13	1689.63	2679.97	0	1850.03	2843.53	2725.48	0	2165.65	3612.04	1275.96	837.871	1105.63	831.875	1319.99	1930.46	1961.21	1677.86	1872.26	751.287	2708.43	0	0	0	0	0	0	0	0
UGGT1	0	0	0	0	0	0	0	0	0	0	0	0	0	0	0	0	0	0	0	32135	0	0	0	0	0	0	0	0	0	0	0	0	0	0	0	0	0	0	0	0	0	0	0	0	0	0	0	0	0
ERAP1	24418	0	0	0	0	0	0	0	0	0	0	0	0	414164	0	0	0	14901.3	0	0	0	0	0	0	0	0	0	22998.5	0	0	0	0	0	0	0	0	0	0	0	0	0	0	0	0	0	0	0	0	0
EHD3	21006.8	25629.9	17245.7	20206.6	8693.39	25902.3	16724.5	19045.4	18161.9	17294.4	46789.9	44768.2	25057.7	26019.3	24334.5	12154	19055.5	17089.3	31867.2	23037	11262.5	15326	8310.25	21659.6	18303.8	11903.6	9597.53	17226.6	9729.42	8288.15	17120.5	12936	14192.8	26274.7	15049.3	18180.8	24542.4	9097.28	19463.9	13218	12969.1	70779.1	38110.1	61302.8	32323.9	33296.1	33256.3	43796.3	30340.5
C1RL	4789032	5472540	5619466	4.28346e+06	5241420	4.38031e+06	4.36437e+06	4969203	5211270	7253419	5170237	3.21452e+06	3.86111e+06	4.84351e+06	4314561	6692074	5.12651e+06	4571743	4022733	4.1261e+06	4437325	4.84467e+06	6285464	4.95829e+06	5.05933e+06	7432809	8466964	5.76595e+06	5021794	4499340	4993021	4719819	5.53579e+06	5.704e+06	6124077	4859027	4833127	5105473	5.40579e+06	4.92859e+06	4.02722e+06	4.15983e+06	3.70804e+06	6.99703e+06	5880067	8257811	7641998	4.56267e+06	7618617
CALML5	0	56494	0	0	0	0	0	0	0	0	0	0	0	0	10510.2	0	39815.2	0	0	0	0	0	0	0	0	0	0	0	0	0	0	0	0	0	0	0	0	0	0	0	0	0	0	0	13712.8	30164.2	0	17525.3	0
ABRACL	0	0	0	0	0	12457.1	0	3935.75	0	0	0	18328.6	0	0	9161.82	0	0	0	0	0	0	0	0	0	0	0	0	0	0	0	0	0	0	0	0	0	0	0	0	0	0	37356.6	0	0	0	0	0	28587.4	24240.6
DNAJB11	19429.3	18154.6	16824	0	0	25811	0	9904.7	13016.2	0	27563.4	0	0	0	0	0	13174.5	0	0	0	0	24122.5	0	0	31825.6	0	0	0	0	21149.4	36920.8	27808	15832.8	29912.2	0	25590.3	18790.7	0	0	24365.8	0	24994.8	27389.4	16935.7	12925.7	18135.8	0	0	11415.1
BIN2	0	31310.4	0	59821.4	0	65488.5	41071.3	0	53825.3	45083	0	27470	0	48421.5	71794.9	0	0	42140	56131.9	0	0	0	62613.2	21576.2	0	0	34315.8	0	0	20934.2	0	56302.5	0	67132.9	0	39578	0	49215.9	19609.2	0	49678.3	25044.8	0	27163.6	41835.8	0	50270	42730.5	40038
CTSF	15833.6	12107.8	16848.2	20325.3	23995.5	0	8184.07	12846.6	17260	24585.6	14854.5	12482.5	29179.4	9677.48	10809.1	17629.9	16376.4	13368	9038.3	0	10908.1	13897.3	17370.2	20863.3	25666.6	22737.6	18982.4	9003.66	14532.4	24796.4	11928.2	19475.1	11717.1	8250.87	14481.5	4027.56	15118.7	5894.11	21596.8	12985.8	14168.2	6833.36	0	6694.33	0	0	14398.1	0	13631.1
FBLN5	9076.04	4875.41	8011.25	4743.41	0	4121.1	18788.3	9396.43	0	0	9264.23	0	0	4527.55	0	0	0	0	0	4383.27	18190.9	12218.9	0	11057.4	6954.08	0	0	3209.57	0	10850.9	6720.26	7217.91	10028.2	7327.99	2366.91	6956.1	5163.69	10610.2	4905.55	0	16283.2	0	0	0	0	0	0	0	0
TJP2	0	0	0	0	0	7496.1	3272.7	0	0	0	0	0	0	2953.72	0	0	0	0	0	0	0	0	0	2486.57	0	0	0	0	0	0	2794.59	1031.33	0	0	3453.62	3562.09	2073.71	0	3218.02	0	0	8650.04	0	7965.25	0	0	0	10304.5	10257.2
MARCO	44211.1	92609.9	41213.3	33285.6	18136.7	33821.4	25249.2	39680.6	32754.6	32403.1	25163.8	24841	43995.6	81306.4	42085.3	36873.1	59495.8	42950.9	47445.9	29249.6	79928.9	27516.7	40321.8	70573.3	120541	32028.7	27824.3	51879.7	41071.5	18699.3	53928.2	24625.1	40967	117132	31347.9	13968.2	40737.1	118822	47007.9	35013.3	19132.6	0	0	0	0	19025	0	15633.2	25199.5
FETUB	129410	112882	144352	172685	126201	151158	123580	89189.2	85542.8	73783.2	127822	86801.1	98922.3	198800	71396.4	102143	85940.4	88470.5	131314	128739	76057.8	141308	139452	182100	133260	174053	174622	124908	63952.5	180846	129697	117034	99735.6	230457	85641.3	121696	181728	107437	124378	94036.6	127559	121914	159578	171877	126422	250532	162489	111788	131969
CIDEB	0	0	0	0	0	3187.63	2227.97	0	0	4336.79	0	3177.63	1992.84	2787.86	4321.8	7104.47	6039.54	0	0	0	2679.67	4941.83	6409.41	3416.52	7345.32	0	0	0	0	7115.99	3341.61	0	4247.7	3808.83	8067.78	0	7561.09	0	8315.58	0	0	0	0	0	6955.31	0	0	10866	0
SEPTIN9	551.169	0	0	0	0	2674.49	0	0	0	0	0	0	0	3760.43	2477.13	0	0	0	6272.55	0	0	0	0	0	1062.25	0	0	0	0	306.634	0	0	0	3993.54	0	0	0	0	2761.16	0	0	5201.04	0	7815.24	0	7027.44	8595.33	6053.68	3749.46
PCYOX1	201534	134301	128623	176160	117412	59069.5	138484	165861	161133	173205	105882	187410	282982	215009	109878	227908	128361	122963	157963	156339	126071	168506	194069	224837	129906	103504	99462.1	140814	216874	206962	93825.9	172837	198118	232816	201471	114057	235799	135776	157868	195375	120487	94804.9	61128.8	87137.6	82282	138071	245015	141680	93445.3
SH3BGRL2	0	0	0	0	0	1381.4	0	0	0	0	0	4542.56	0	0	0	0	0	0	0	0	0	0	0	1093.14	0	0	0	0	0	0	0	0	0	0	0	0	0	0	894.959	0	0	0	0	0	0	0	0	0	0
GNPTG	0	0	0	0	0	0	4932.49	0	0	0	0	4581.91	0	0	0	0	0	8076.73	0	6932.01	12725.4	6806.35	7811.75	3004.54	8274.38	8570.48	10717.7	6285.07	10754.9	7876.38	6674.33	0	2274.96	0	0	9508.31	4655.41	17647.9	4697.17	0	18479.9	0	0	0	0	0	0	0	0
DBNL	4086.17	0	0	7177.46	0	6495.76	4083.04	4183.72	0	0	0	5775.43	6237.05	8018.62	10524.1	0	0	0	10172.6	3725.49	0	7715.56	0	1910.93	3157.7	0	0	0	0	0	2656.63	3374.48	0	6186.25	0	4559.15	6444.11	0	5259.75	3512.45	6795.54	0	6574.45	11439.9	0	0	0	0	0
SERPINA10	368438	710615	481405	1.25091e+06	882797	565683	628460	610963	567372	966136	552353	809411	763955	297886	760988	455880	336575	554011	313625	766070	704742	640136	1.11751e+06	366498	877023	896275	958185	732523	738921	824106	617279	409239	689503	283097	623781	1.26556e+06	923232	858321	1.00532e+06	412913	744844	1.26458e+06	336905	608700	244254	313274	284096	304459	243226
RALY	0	0	0	1205.12	0	3182.01	0	0	0	0	0	0	0	3297.56	0	0	0	0	0	0	0	0	0	0	0	0	0	0	0	0	7360.42	0	0	0	0	3765.95	0	0	0	0	3069.07	0	0	84544.8	0	0	0	0	0
TRHDE	0	0	0	0	0	0	0	0	0	0	0	0	0	0	0	0	0	0	0	0	0	0	0	0	0	0	0	0	0	0	0	0	0	0	0	0	0	0	0	0	0	0	0	0	0	0	0	0	0
ANGPTL2	10985.6	11939.3	0	0	6937.51	5290.7	0	5555.16	0	4706.44	8966.83	5719.42	0	14489.1	0	9794.2	12459.5	0	11143.7	0	0	5687.91	0	12640.4	13562.2	0	0	13654.6	0	8211.62	11659	0	11381.6	13770.2	12424.3	10140	0	13609	0	0	0	0	0	0	0	0	0	0	0
CES1P1	0	12007.4	2647.38	0	0	0	0	0	0	8614.65	0	0	0	0	0	0	0	0	0	0	0	0	0	0	0	0	0	0	0	0	0	0	0	0	0	0	0	0	0	0	0	0	0	0	0	0	0	0	0
PCOLCE2	33008	49939	25595.7	35712.6	35526.7	30233.5	26931.2	20690	30271	34210.8	33654.2	46653.7	23720.5	43225.6	27640.3	28534.6	38556.3	32795.1	31553.7	22862.8	10029	26938.9	19824.1	60293.1	40715.5	9766.22	16007.9	47160.9	17043.5	34268.2	18344.1	18957.1	22549.5	32553.5	43158.5	22676.5	19465.3	17301.4	37347.6	32439.7	0	78185.3	49205.8	53609.2	62524.6	72475.5	62973.3	66975.2	41036.7
RAB21	0	0	0	0	0	9296.53	0	0	0	0	0	0	0	0	19183.2	0	0	0	0	0	0	0	0	0	0	0	0	0	0	0	0	0	0	0	0	0	0	0	0	0	0	0	55969.8	0	0	820.113	0	1232.4	916.44
PSME2	0	0	0	0	0	13618.7	0	0	0	0	0	9143.44	0	0	5528.86	0	0	0	0	0	0	0	0	8799.62	0	0	0	0	0	9740.09	0	4119.98	0	0	0	21136.2	8420.62	0	0	0	11325.1	0	0	0	0	0	0	0	0
MCTS1	0	0	0	0	0	0	0	359.559	0	0	0	0	0	887.305	0	0	0	0	0	0	0	0	0	0	0	0	0	0	0	0	0	0	0	1737.58	0	0	1367.5	0	944.552	0	0	3886.88	0	0	0	0	0	0	0
SLC39A10	14863.1	21085.1	15467.9	11484.6	15719	0	16272.8	20757.7	13389.3	26803.5	15799.2	10304.6	0	16646.7	0	19309.2	18469.2	15951.1	0	12982.8	0	26151.7	21939.7	0	23936.4	17542.4	0	25428.9	15923.1	16875.6	15637.3	11474.8	29456.8	19368.1	21463.4	22167.3	13760.7	21736.9	20674.7	23173.5	18456.6	7821.93	13445.6	39998.4	86235.6	85523.4	97088	77047.3	89595.9
ASAP1	0	0	0	0	0	35408.9	0	0	0	0	0	48989.1	0	51284.5	69073.9	0	0	0	41767.2	0	0	0	0	0	0	0	0	0	0	0	0	0	0	27255.4	65598.2	0	0	0	16505.5	0	0	27916.5	0	0	0	0	0	25948.9	0
CORO1C	17713.3	15573.1	16527.5	16732.5	0	26732.3	14045.3	17651	13674.9	13065.5	21214.4	45500	19389.8	34250.5	23951.7	7707.83	11455.4	14464.1	29480.5	15978.6	13011	11845.4	4845.33	11840.1	11900	4402.75	2904.95	12905.9	14963.8	6098.39	20153	8726.55	6441.47	33572.4	14911.3	16242.4	13782.5	9951.01	15237.4	10200.9	11635.7	56860.8	24500.6	41067.5	19662.6	26736	21513.6	43462.8	33336.6
PADI4	0	0	0	0	0	21021.4	35303.6	0	0	0	0	0	0	31647.8	0	0	0	48958.9	74276.5	0	0	25653.9	0	0	0	0	0	0	0	0	0	0	0	29522.3	0	14957	0	0	14568.7	33069.6	0	115766	42133.6	55531.4	76899	33613.3	118032	35182.9	29007.9
NOTCH3	337037	186586	236462	266224	352734	132691	346020	248210	200336	330773	280584	225343	379539	177845	225539	259311	170784	273797	198618	418742	289083	282640	364955	323813	428592	332017	333608	195987	426652	307656	217861	312798	230041	156746	344412	218437	292724	447650	335316	248256	400794	179784	266381	41892.4	78142.5	36110.5	49738.4	32457.3	39159.6
ADAMTS5	0	0	0	0	0	0	4938.12	0	0	0	0	0	0	5780.46	0	0	0	0	0	0	0	0	0	0	0	0	0	0	0	5912.8	0	0	5336.25	0	0	0	0	0	5630.78	0	0	0	0	0	0	0	0	0	0
PACSIN2	0	0	0	0	0	16356.6	0	0	0	0	0	8282.94	0	0	6638.03	0	0	0	0	0	0	0	0	0	0	0	0	0	0	0	0	0	0	0	0	9232.2	16166.7	0	0	0	0	25116.3	0	6258.57	0	5158.93	10397.9	6703.9	9595.86
PROCR	0	0	0	0	0	0	0	0	0	5165.65	0	0	0	0	0	0	0	0	0	0	4369.59	3866.46	0	3175.9	0	0	0	0	4865.53	2695.96	0	0	0	0	2785.83	0	1846.21	0	4105.59	1444.35	0	0	0	3941.13	0	0	0	0	0
COPS3	0	0	0	0	0	0	0	0	0	0	0	15239.3	0	0	0	0	0	0	0	0	0	7065.2	0	0	0	0	0	0	0	0	8677.55	0	0	0	0	0	11173.5	0	0	0	0	0	0	0	0	0	0	0	0
MINPP1	83497.7	84800.5	70343.5	84797.1	114554	71550.1	131213	100854	83928	99223.5	79433.3	59205	55563.5	53256.1	66829.1	84305.2	38105	67831.4	44819.6	85928.3	72729.1	78371.9	106319	66354.6	84171.7	92451.2	78903	88487.6	65807.7	149476	56609.4	47607.3	55179.3	43498.5	68903.1	70681.2	101959	108288	82391.9	57092.1	111052	120868	112520	167311	111094	157664	217545	111958	179900
PA2G4	0	0	0	30495	0	29190.2	0	0	0	0	0	23388.2	16119.2	22734.5	13944.9	0	0	0	17163.9	14965.7	0	12366.2	0	0	0	0	0	0	0	0	0	0	0	10016.6	0	9314.56	12916.1	0	14569.6	0	0	52502.5	0	43001.8	0	26189	34068.1	9488.98	12122.2
CLEC11A	0	0	0	0	0	0	0	0	0	0	0	0	0	0	0	0	0	0	0	0	0	572.705	0	0	1492.93	0	0	0	0	1428.94	876.792	0	0	0	1299.23	774.267	0	0	1685.17	0	0	0	0	0	0	0	0	0	0
HPSE	149765	135281	173977	51951.3	82457.7	282605	130935	138481	90412.9	72799.8	604759	192658	106484	264237	292916	93823.8	102286	79284.5	137257	164877	132570	201034	111244	133168	113270	32908.3	41702.9	133356	11877.7	72748.1	256674	156007	221643	259745	144704	156705	187699	116576	94873.3	156470	299890	142506	270136	178492	120902	135226	270816	351832	219359
EIF3L	0	0	0	0	0	1633.05	0	0	0	0	0	0	0	0	0	0	0	0	1952.56	0	0	0	0	0	0	0	0	0	0	0	0	0	0	1696.92	0	0	0	0	0	0	0	0	0	0	0	1284.73	0	2699.85	0
ST3GAL6	22186.6	25443.3	27640.9	23279.5	21393	11692.5	21680.8	35503.7	25804	21194.7	24163.9	22451.1	21999.3	18327	17809.6	25810.3	12108.6	22977.1	16316.4	19665	0	38116.8	28986.5	26617.3	19270.1	26468	25683.2	21221.5	14055.2	41528.8	32328.5	26394.5	21679.7	22868.7	19622.8	16269.4	26316.7	9046.18	29614.7	18626	19365.5	26646.7	18532.4	39747.1	39100.4	48825.7	56304	49891.3	0
VDAC3	4736.28	0	0	0	0	0	0	0	0	0	0	16923.5	5948.52	2632.36	9364.31	0	0	0	0	0	0	0	0	4306.73	0	0	0	0	0	0	3251.13	0	0	1910.01	0	0	0	0	0	0	0	15852	0	0	0	0	3987.68	5707.42	6140.24
FARSA	0	0	0	0	0	1270.04	0	0	0	0	0	0	0	1242.31	285.266	0	0	0	1134.73	0	0	0	0	0	0	0	0	0	0	0	749.022	0	0	0	0	0	0	0	0	0	0	0	0	0	0	0	0	0	0
ITM2B	19949.9	24805.1	22820.6	21529.5	18839.2	24501.2	30981	33675.3	18002.6	21372.3	26417.6	29096.9	17823.6	19906.2	27826.8	26517.2	25536	34321	26373.8	28066.4	57952.1	30627.7	34641.6	40854.5	44148.7	38436.8	34593.3	50086.8	31920.9	28990.6	49697.8	38237.4	31319.2	47022.6	48753.5	35812.1	25353.8	52182.7	43529.9	41511.7	50963.7	9952.42	10018.5	0	5662.11	0	4996.46	0	10113.8
CARHSP1	7728.64	0	0	7909.73	0	0	0	0	0	0	2857.06	0	7224.2	0	0	0	0	0	0	0	0	9917.31	0	0	0	0	2364.08	0	9614.94	0	0	0	0	0	3542.19	0	2201.87	0	3933.32	0	0	0	0	0	0	0	0	0	0
PRG3	0	0	0	0	0	6599.02	8378.08	0	0	0	0	0	0	0	0	2509.84	0	0	0	0	0	0	0	0	0	0	0	0	0	0	0	0	0	0	0	0	0	0	0	0	0	0	0	139171	136451	0	17843	131435	0
DERA	0	0	0	0	0	0	0	0	0	0	0	0	0	0	0	0	0	0	0	0	0	0	0	0	0	0	0	4.79676e+06	0	0	0	0	2201462	0	0	0	0	0	0	0	0	0	0	0	0	0	0	0	0
FBXO7	0	0	0	0	0	0	0	0	0	0	21459.3	0	0	22579.7	7925.51	0	0	0	18513.8	30325.3	0	33681.6	0	12357	12565.2	21865.5	0	0	9877.55	32495.7	0	15089.1	0	18733.2	15511	8481.15	29372.1	13818.7	10799.6	0	0	49137.8	0	0	0	0	0	12896.2	51455.8
TLN1	151449	120308	120102	104617	45959.4	227224	165386	91849.2	96848.4	73895.8	125669	365943	205499	92810.1	205444	27566.7	77109.7	108418	154884	138520	59498.1	50310.1	43072.9	136698	82282.2	33363.9	33749	101073	52158.3	56297.6	130266	87130.2	43799.7	99470.8	78915	110916	117589	63595.8	128622	90443.6	86277	475296	222367	298078	171176	233554	123262	359642	225925
HYOU1	19601.1	25235.7	14194.2	23780.5	16127.7	17348	13322.5	23490.2	20960.2	20943.6	19888.4	18468.5	11584.5	25188.1	23320.2	23719.2	23623.5	21167	15430	14314.4	12510.6	15450.8	17675.3	17914.1	18278.7	10022.9	0	18411.8	0	14385.8	14290.1	9149.18	10141.3	20978.4	0	13881.1	14771.8	18072.7	11445.4	16490.4	9463.64	19607.9	26445.5	34328.8	28281.6	35246.1	29895.4	22716.7	30983
ANGPTL3	56892.6	68228.4	42295.3	53670.4	55692.3	54230.4	38707.2	48925	28421.3	71948.1	38784.3	59498.3	47421.9	38998.9	42597	42187.7	47272.9	47351.9	44363.5	52347.9	88545.2	45104	38461.3	64543.3	82520.8	70662.5	74247.5	69919.2	59355.9	24899.9	67993.5	37604.5	44170.6	34343.3	49486.4	54414.2	52204.6	107332	64878.2	45127.8	56037.9	50749.1	58304.8	68000.9	54610.8	72763.2	35130.4	25830.7	62643.9
LIPG	11340.2	5792.52	7793.97	7745.31	9102.43	7153.7	18927.3	8658.24	0	6284.53	0	11585.5	6271.99	6039.81	13768.3	21553.7	10058.1	10085.1	15869.7	14398.6	0	8614.85	9990.78	0	12737.3	5900.22	4944.06	10451.2	9924.37	0	10796	8264.33	11333.7	4889.25	7937.93	13996.7	16344.9	0	10901.5	0	9202.32	0	0	0	0	0	0	0	3233.45
LYVE1	0	0	0	0	0	0	0	0	0	0	0	0	0	0	0	0	0	4730.14	0	0	0	5119.93	0	0	0	0	0	0	0	0	4641.37	0	0	0	5974.12	0	0	0	0	0	0	0	0	0	0	0	0	0	0
FHOD1	10036.1	0	5945.5	0	13295.3	8379.78	13659.9	7911.68	0	11732.7	0	18360.2	10429.9	7396.42	11125.9	0	0	6491.17	9372.77	0	0	0	0	8165.31	0	0	0	0	0	0	7690.37	6210.42	0	0	6361.83	0	0	0	8968.27	0	0	11692.2	10779.6	15832.6	0	0	0	26212.6	21160.4
F11R	0	0	0	0	0	20299.3	12645.5	2977.31	0	0	0	43113.2	11620.2	0	11342.3	0	0	6980.53	9070.64	0	0	0	0	12474.5	0	0	0	0	0	0	16865	0	0	0	0	0	0	0	7854.82	0	0	62740	38290.9	40521.9	23110	27938	111229	59209.8	30028.8
HS3ST3B1	0	0	10448.2	5006.14	0	4928.68	0	5386.69	4604.32	7873.8	5736.54	6951.84	6781.41	4667.28	4860.77	0	6040.99	0	8914.25	0	5946.96	7137.24	0	9613	0	0	8226.32	0	0	5534.06	6875.55	12744.7	6341.16	7097.82	8630.35	9338.38	7124.25	0	6965.57	16488.7	12016	0	7665.49	42034.6	16550.2	14428.2	12331.4	18904.9	0
EMILIN1	19187.7	0	0	0	37081	23429.2	23546.3	33367	24467.8	25242	56455.1	20790.4	20635.1	38681.4	34179.9	34989	21588.3	31532.7	24807.1	31195.7	28632	33427.9	32850	23873.6	26588.1	28493.9	21939.2	16029.2	21731.7	32391.5	38950.1	77298.2	60854.3	27372.1	21596.2	13283.6	20848.1	23347.7	23463.1	21974.2	32815.8	28071.9	16815.6	24668.3	17359.5	8723.91	26589.2	15072.7	30381.6
STK24	9848.55	0	0	0	0	35407.9	0	0	0	0	0	48051.2	0	10828.1	0	0	0	0	0	0	0	0	0	13470.5	0	0	0	0	0	0	0	0	0	9213.91	0	0	21554.8	0	47724.6	0	0	0	0	0	0	0	0	0	0
FCGBP	10658.3	9684.33	7913.38	15489.9	13905.2	11258.6	12507.4	10720.8	6918.69	0	9905.58	10431.9	14071	10666.7	4623.47	13351	15553.3	11932.7	9915.56	12730.8	13076.7	12840.4	6610.44	9028.53	11262.5	0	6796.31	9599.33	11023.5	2375.75	9862.41	12636.2	8580.22	11562.8	12683.4	6562.03	17059.4	18326.7	7708.2	5786.72	17123.4	11564.5	11554	8467.76	15263.6	16237.6	28472.7	22222.7	16962.4
COLEC10	108592	225623	113328	196881	295165	120099	106818	155558	115604	267985	136859	139361	93557.6	123752	121863	305789	148906	124125	118621	146224	160699	143555	176071	0	0	224370	242803	239676	286449	287884	153224	100759	122480	123062	151595	96367.7	92420.6	263199	169363	134603	206536	201974	220663	76875.4	147179	59807.4	63608	99769.4	154852
[truncated: 243 more columns]
