# Supplementary material for: Evolution of Multivalent Aptamer Corona for High‐Throughput Multiplexed Detection of Multiple Cancers
Source: Adv Sci (Weinh). 2025 Nov 25;13(8):e14976. doi: 10.1002/advs.202514976 (PMC12884786; doi:10.1002/advs.202514976)
Supplement: Supplementary file 2 — Supporting Information [file ADVS-13-e14976-s001.zip › Table S9.xlsx]

## Sheet: Table S9
Sequencing data of discrimination validation across OV, LC, CRC, and Healthy control employing refined 69 differentially expressed aptamer panel
Group	Seq	Len	Healthy control	Healthy control	Healthy control	Healthy control	Healthy control	Healthy control	Healthy control	Healthy control	Healthy control	Healthy control	Healthy control	Healthy control	Healthy control	Healthy control	Healthy control	Healthy control	Healthy control	Healthy control	Healthy control	Healthy control	Healthy control	Healthy control	Healthy control	Healthy control	Healthy control	Healthy control	Healthy control	Healthy control	Healthy control	Healthy control	Healthy control	Healthy control	Healthy control	Healthy control	Healthy control	Healthy control	CRC	CRC	CRC	CRC	CRC	CRC	CRC	CRC	CRC	CRC	CRC
Seq1	TGGAGTGGCTTGCGTTCCCTCATTTCGTAC	30	1710	2134	1184	909	2389	2600	2160	1664	1937	2961	3460	3441	2728	559	1506	819	2313	474	3133	3832	5544	3394	5539	2889	1218	2275	3742	678	805	4251	1646	3769	3651	2173	2826	5058	6306	5156	5806	5556	2367	4116	2560	4841	4605	7124	2978
Seq2	CTCGCCGCCGTTCCAGGGTATACACGTGTC	30	5709	1920	4758	1594	2502	5483	4313	4407	5078	4549	1861	3687	7119	2438	4379	672	1382	2108	2704	1430	2748	1881	1833	3265	3524	4521	1412	1786	5461	3250	3898	2311	3935	3261	2555	4471	517	3286	2568	2022	2894	1419	1383	3340	3424	1331	1677
Seq3	CAGAAATTCGTCCGAATAGTCACGTACCGG	30	1681	2686	2478	1254	3172	3936	2493	3175	1974	4422	3333	3997	2157	627	1988	865	2394	484	2681	3023	3653	2646	3290	2765	2578	1804	3201	745	1557	3688	1348	2794	3187	3210	3710	3330	4765	4086	4497	3110	2429	3232	1626	4642	3794	5030	3240
Seq4	CGCGGGTATCCTCTGGGAGTCTGTCTTTGC	30	3276	3820	625	1351	2554	6867	1693	1973	1296	6389	1355	1784	1808	497	1413	897	837	80	2531	1607	840	2485	6934	4128	1183	1116	1467	872	718	2931	2400	7221	2466	1712	3251	1070	5044	1909	4194	2224	3287	1785	179	2397	859	5413	2065
Seq5	TTATCGGCCCTGATAAATAGGCACCCGTTC	30	1065	1681	818	591	1718	1878	1463	1755	1376	2258	2036	2456	1506	318	1044	535	1657	314	2120	2533	3649	2046	3235	1898	926	1438	1739	414	544	2754	915	2373	2291	1697	1861	2627	3954	2399	3216	1640	1478	2708	1287	2757	2691	4470	1968
Seq6	CAGAAATTCGGCCGAATAGTCACGTACCGG	30	1048	1684	1276	706	1857	2118	1568	2361	1050	2680	3134	2343	1360	438	1300	542	1557	328	1562	1890	2434	1757	3166	1606	1653	985	2031	418	909	2282	1003	1740	1923	1960	2141	2047	2916	2550	2897	1861	1474	1753	1156	2825	2250	3308	2010
Seq7	GCTAGGCCTCTACGCGGGTTCCGTCCCTTG	30	1413	653	3032	984	986	895	1305	1393	2321	1566	1195	1002	1190	580	451	1049	1490	902	2034	1190	2153	693	4913	1527	1941	1694	664	1405	1096	3850	3314	1940	1902	1618	2352	1586	2233	2626	2888	3270	1537	2989	810	4108	1268	1064	943
Seq8	GGTATTGGGTTCGTAGAAAGGCTCCCTCTG	30	1725	1293	2173	2151	2106	2591	2229	2312	2201	2992	2094	1482	1466	1851	2509	5473	981	1191	2520	6777	3182	1475	3175	2150	1687	1851	677	983	1723	2748	3178	1702	2515	2017	1265	1413	1195	1982	1427	1193	1732	2172	1843	2407	1246	1326	957
Seq9	TTGTCAACGTAGTGGGAGGGGAATTCGAGT	30	568	1085	1364	983	1958	1764	1747	1013	1227	1895	2087	1321	871	324	876	477	873	284	1584	1285	2233	1413	1255	887	701	792	1559	327	669	1404	1148	896	1035	1201	1076	1415	1528	1377	1629	1327	1682	1374	1655	1503	1609	2682	1601
Seq10	CGCATAAGGGTCTGGCGCTTGGGTATTGGC	30	755	645	1323	1478	1283	1028	1234	1393	1214	1324	1142	1052	573	399	1027	659	686	569	1124	1028	772	741	1366	691	997	533	1414	465	1133	820	1451	669	1550	1146	1104	1015	1015	1377	611	1363	1437	1836	606	1339	1227	1194	1077
Seq11	CGCATGGGGGTCTGGCGCTTGGGTATTGGC	30	622	560	1059	1198	1178	806	1259	1248	854	932	981	941	632	325	979	654	715	577	1077	888	876	716	1119	690	995	649	1120	481	1058	738	1372	609	1358	997	974	1093	844	770	580	1152	1004	1141	451	984	1148	845	781
Seq12	AGGGCCTGGCGATTGGGTTTGGCATGTTTC	30	506	610	1128	839	1050	972	821	1309	841	922	958	625	485	227	828	583	863	479	1187	701	759	772	1489	764	957	521	918	379	1094	860	1034	737	1535	1130	1063	1106	856	650	434	954	723	1403	323	968	801	782	719
Seq13	CGCATGAGGGTCTGGCGCTTGGGTATTGGC	30	615	528	964	967	1016	899	1052	1129	895	1015	893	861	533	328	924	521	710	550	840	834	614	672	1118	546	778	433	1023	363	1022	769	1447	576	1308	989	954	946	934	992	530	1123	1056	1337	435	1022	1079	957	897
Seq14	CCCTCGCGCCCTCCATGTGCTGTTTCTTTC	30	273	654	376	836	1132	396	655	524	236	602	303	767	863	141	441	469	1214	327	1467	883	722	1040	997	376	888	538	475	406	384	835	1250	337	585	675	1514	569	415	219	746	993	299	539	233	297	983	463	240
Seq15	GAACGTACTCGCAGGGCTTGGTGTCTATGG	30	757	318	1205	306	631	1175	1035	747	1459	763	446	775	1516	360	940	110	288	417	631	255	781	447	329	625	637	818	378	255	1551	620	935	340	948	646	444	1031	86	657	399	1590	727	499	2480	885	813	339	347
Seq16	TGGATGTGTGTGTTGTGTAGTTGCTCTGAT	30	818	994	1035	1244	821	877	871	591	1079	810	881	760	665	760	849	633	749	927	740	770	736	654	755	551	608	889	1015	693	739	566	1359	496	497	646	784	643	576	948	680	934	901	657	866	681	763	433	795
Seq17	CGCATGAGGGTCTGGCGCTTGGGTATCGGC	30	582	480	819	912	879	674	836	1084	636	965	708	692	454	267	582	461	591	427	827	714	526	551	981	526	801	393	847	413	756	623	1009	495	1016	774	885	769	681	486	434	866	599	923	299	548	793	645	541
Seq18	GAACGCACTCGCAGGGCTTGGTGTCTATGG	30	744	264	1102	270	563	1058	900	762	1159	653	359	636	1359	291	889	136	227	404	544	231	585	403	323	640	492	751	324	256	1273	524	923	349	854	620	425	775	87	566	401	1320	650	391	2171	835	574	276	324
Seq19	TGCGGTAACGGCGTGTGAGTGTCTTCCCAC	30	271	560	589	736	899	479	640	423	537	439	425	446	564	159	418	405	660	229	751	692	468	547	1554	413	859	528	479	263	398	749	612	546	1129	822	999	784	277	293	355	540	402	512	159	655	412	411	379
Seq20	CGCATGAGGGTCTGGCGCTCGGGTATTGGC	30	359	356	666	683	686	523	830	777	575	712	622	615	458	194	550	427	438	362	614	616	425	464	757	438	708	450	558	269	643	544	815	460	903	649	708	633	673	562	353	756	714	747	306	658	801	526	521
Seq21	CGCAGCCGTCACTAGTCGTAGTCCCTCTGG	30	414	358	1026	712	488	504	760	352	323	581	331	493	585	228	358	218	358	336	416	383	827	519	747	442	592	396	178	183	406	357	619	302	339	373	666	458	497	307	334	703	74	380	172	272	624	461	441
Seq22	CGGTAACGGCGTTTGAGTGTCATACTCTTC	30	238	471	499	709	667	421	447	315	260	451	331	362	437	78	318	337	507	178	715	600	369	446	1327	395	713	412	400	248	313	699	697	473	834	643	856	583	238	283	490	556	324	473	175	587	367	328	270
Seq23	GCGGTCCGTCCGAACCAGGTTTCCTGATTG	30	1012	510	467	1241	1141	1719	666	1694	350	1104	1278	1125	287	1330	360	1531	538	547	1145	1044	328	310	1434	562	1163	1080	195	828	594	722	675	503	275	1588	350	498	471	302	147	910	82	216	57	635	315	567	352
Seq24	TCCGCGCCCTCCATGTGCTGCCTTTGTTTC	30	90	386	205	496	628	247	453	257	115	347	175	415	467	65	253	240	663	172	858	475	463	515	545	236	537	294	236	194	246	501	652	178	334	402	825	330	261	123	371	570	188	291	148	144	542	284	154
Seq25	GCGGGTGGGTGGGTGGTAAGTTGTGCCGAC	30	372	629	323	340	351	296	466	475	501	813	357	411	302	465	374	730	285	203	475	878	439	329	494	447	284	472	440	480	220	586	1551	423	524	278	602	212	452	442	279	416	492	595	727	444	601	316	697
Seq26	GGCCCACTTTCGCGCCTCCATGTGCTGTTC	30	106	300	248	500	739	234	446	238	119	376	218	403	442	61	221	210	336	144	492	411	409	588	506	259	449	293	199	174	229	374	604	218	361	320	779	354	207	118	322	619	162	223	109	172	451	231	125
Seq27	GTGGGTGGGTGGGTGGTAAGTTGTGCCGAC	30	347	569	315	342	337	312	482	432	468	769	346	411	309	417	326	682	324	214	440	879	368	317	456	497	264	470	450	492	445	585	1455	389	592	288	547	230	427	442	285	421	493	606	746	441	555	306	641
Seq28	CCTGCGCGCCTCCATGTGCTGTTTTCTTTC	30	104	296	200	424	602	201	361	271	108	359	191	372	426	54	237	194	581	123	666	343	396	523	441	217	447	254	150	189	201	489	547	156	320	310	822	293	238	98	302	548	159	258	137	144	409	269	129
Seq29	ACCGCGCCTCCATGTGCTGTTCCTTTTTGC	30	121	316	226	432	584	186	389	257	99	289	191	355	403	76	241	196	554	135	641	382	404	621	470	237	425	275	163	181	197	386	548	145	313	298	638	290	156	105	299	496	167	238	107	161	408	204	125
Seq30	GGCTATCTCGCGCCTCCATGTGCTGTGTTC	30	93	278	208	397	645	223	401	238	80	317	154	373	350	71	206	181	555	138	569	329	386	458	442	223	396	283	190	150	175	427	496	168	308	351	671	331	195	94	313	523	123	241	83	130	396	246	118
Seq31	GCGGTCCGTCCGAACCAGGTCTCCTGATTG	30	937	440	360	1007	820	1280	589	1331	258	863	972	702	263	1125	300	1223	398	496	881	792	327	304	1122	468	921	879	211	767	429	581	494	377	274	1110	304	363	340	218	105	659	84	165	77	423	215	463	231
Seq32	GGATCCCCGTTTCGCTGGTCAGTATTCTGC	30	820	371	350	761	709	1229	723	1097	228	783	824	455	254	808	242	960	333	475	707	539	306	286	836	408	710	689	117	702	377	576	411	361	221	896	281	313	327	274	114	905	80	121	92	518	267	354	278
Seq33	ACGGTAACGGCGTGTGAGTGTCCTACGATC	30	137	368	299	440	618	223	301	263	216	277	178	268	273	70	204	206	354	112	576	371	249	361	452	242	499	222	163	154	173	298	410	317	278	270	647	424	133	122	209	285	175	213	69	319	231	202	167
Seq34	GCTGTGGGCCCTTCAGGTATCCTTGGGTTC	30	116	222	289	297	481	305	307	355	142	317	229	255	285	55	221	194	333	131	427	312	275	315	444	239	333	243	229	120	208	271	405	206	350	262	483	283	298	115	252	427	271	457	128	197	362	302	164
Seq35	GCGCGCCTCCATGTGCTGTATCTTTCCGTG	30	91	219	177	275	544	143	332	150	82	257	174	307	319	39	174	178	384	105	517	314	416	441	333	152	320	248	157	132	164	275	348	98	258	206	515	215	162	76	207	402	139	192	98	132	309	177	78
Seq36	GTGGCACCTGCGGTAAAGGCGACTTTTGTG	30	400	290	158	265	392	123	368	84	449	443	328	286	263	161	268	187	284	60	209	107	226	381	238	229	283	280	164	238	170	152	300	142	398	317	405	275	241	279	250	259	387	333	333	746	116	261	94
Seq37	CGGCGGGTGGGAGGGTGGAGATTATACGTG	30	193	450	292	273	220	267	373	286	307	469	300	307	158	386	243	183	148	116	250	413	267	219	266	239	193	237	301	285	178	275	1003	267	371	180	322	136	314	332	181	362	462	475	537	409	589	245	601
Seq38	GCATCGGTTATGCTCCAGGGTTCCCCGTCC	30	742	356	285	777	679	1167	454	988	559	825	659	582	151	864	216	966	259	377	668	596	146	167	807	311	703	555	120	531	344	475	146	286	176	1084	217	262	268	239	96	740	63	126	53	383	215	331	190
Seq39	GTGCCCCGTCCGAACCAGGTTCCCTGAAGG	30	651	346	289	782	799	1082	394	1098	421	740	883	638	163	849	194	961	316	327	647	558	173	191	966	358	679	668	110	506	333	404	149	334	189	1271	288	276	333	183	100	577	41	126	33	376	196	378	198
Seq40	GTGGGTGGGCGGGTGGATGTTGACCTCCTG	30	170	371	228	237	253	247	361	331	170	352	234	284	189	230	162	382	192	108	253	211	278	247	238	118	217	273	237	272	158	246	134	333	122	175	176	170	342	290	339	783	320	286	410	441	426	234	369
Seq41	GGACCCTCGTTTCAGAGGTCAGTATTCACC	30	599	335	503	574	630	1009	465	859	693	694	674	385	376	620	206	785	254	341	610	516	245	226	703	376	560	560	503	476	303	446	481	284	192	635	179	71	281	228	108	702	72	161	75	51	194	313	244
Seq42	CCTAGGGAAAGAAGTGGGCCGTTATAATGG	30	52	33	49	102	112	127	82	44	12	99	50	78	140	9	46	165	128	23	139	49	96	77	66	27	149	175	74	25	38	58	152	14	41	122	100	42	62	87	710	1271	76	65	43	96	192	86	115
Seq43	CGGCTAGGGACGAAGGGTCCGTTATAATG	29	63	15	29	82	95	95	97	30	26	63	34	67	138	13	27	110	140	33	128	55	90	124	50	42	106	159	62	27	43	62	117	13	41	113	122	55	42	80	741	1064	56	69	30	87	136	59	125
Seq44	GGATCCCCGTATCGTGGGTCAGTATTCTTC	30	507	276	262	486	560	861	526	743	147	519	558	366	186	529	207	631	230	318	479	461	263	226	633	309	522	528	105	445	301	455	156	279	190	804	163	270	248	216	90	607	49	132	55	369	168	287	209
Seq45	GGATCCCCGCCTCGTGGGTCAGTATTCTTC	30	452	268	205	445	474	781	420	680	148	540	517	331	166	450	196	609	235	319	421	451	221	210	605	331	465	464	111	433	291	457	132	316	157	503	167	242	265	161	84	583	57	136	66	357	142	225	212
Seq46	GGATCCTCGGCTCGTAGGTCAGTATTCTC	29	473	252	216	458	431	748	421	693	132	458	400	246	198	445	167	636	181	305	485	391	190	242	567	272	455	486	84	395	257	429	142	250	149	546	174	217	211	179	71	507	48	109	66	298	168	216	174
Seq47	CCTGCGGGCGGGTGGGTGGTTGGATTCTTG	30	114	362	211	144	194	162	272	344	178	453	219	224	124	176	130	351	134	87	194	314	285	174	399	247	143	222	183	238	111	390	568	267	343	130	320	122	202	210	134	159	232	302	254	314	267	143	287
Seq48	GCCGTGGGTGGGAGGGTGGAACCATTCTGG	30	158	309	144	136	138	147	238	220	174	361	220	201	77	172	172	288	119	60	148	368	133	143	185	187	82	130	208	223	80	261	729	166	213	85	180	78	228	191	110	137	222	338	287	345	294	173	385
Seq49	GGATCCTCGTTTCAGATGGTCAGTACTTCC	30	405	389	175	350	339	650	307	493	120	372	423	165	130	440	157	582	175	231	405	370	209	189	468	257	323	391	380	313	216	328	717	213	134	502	128	198	163	92	57	411	49	101	27	230	136	176	170
Seq50	CGCGGTGGGAGGGTGGGTGGAGCGTGGTCG	30	137	348	150	112	111	95	193	115	218	278	106	212	149	230	155	345	84	82	179	286	145	119	165	175	115	168	143	294	107	209	641	177	209	87	222	78	186	166	173	206	239	218	334	216	304	133	325
Seq51	CGGCGGGTGGGTGGGTGGAGATTTAACGTC	30	113	321	185	153	112	131	152	107	192	109	192	214	77	206	116	294	91	126	153	187	176	131	212	194	124	143	195	246	123	257	580	210	174	139	206	69	190	178	180	209	274	231	276	201	250	134	325
Seq52	GGACCTCCGTCTCGCGAGTCAGTATTCAAC	30	392	402	174	345	373	669	264	524	299	443	397	184	150	386	137	492	160	177	394	341	178	166	501	300	325	378	379	314	193	328	613	218	110	338	331	179	184	156	63	469	41	92	44	288	113	166	152
Seq53	GCTGAGGGCGGGTGGGTGGCACATTCGATG	30	94	270	172	135	136	143	210	189	140	329	190	181	124	190	142	361	88	70	176	400	196	141	161	207	123	226	140	206	92	220	720	213	231	111	271	77	136	137	129	178	180	244	224	225	233	102	275
Seq54	GGATCCCCGCATCGTGGGTCAGTATTCTTC	30	376	391	173	346	399	567	357	506	285	426	366	220	148	392	161	433	144	238	356	339	200	160	410	247	353	336	270	283	210	317	430	194	156	454	127	178	194	177	58	390	50	77	40	271	118	225	156
Seq55	GAGTCGCGGGTGGGTGGGTGGCCTTGCTCG	30	133	204	150	141	177	111	252	132	117	289	107	100	109	127	84	258	212	74	209	266	165	162	155	146	139	193	138	162	86	242	443	183	209	75	250	102	118	139	139	141	169	170	294	212	193	88	249
Seq56	CGGCGGGTGGGTGGGCGGAGATTTAACGTC	30	132	229	193	116	112	111	211	212	124	302	134	230	92	170	130	251	93	107	171	216	178	147	158	235	94	118	190	221	134	256	643	191	262	100	256	87	146	206	94	192	232	185	296	185	422	150	351
Seq57	GAGGTGGGAGGGAGGGGTTGACCTTGCGTG	30	70	185	97	132	113	98	187	92	86	205	135	121	90	86	123	187	154	67	254	185	129	135	135	122	114	137	115	91	85	146	538	153	187	111	140	107	184	116	120	209	185	274	298	174	212	154	207
Seq58	GGAGCCGTGGGTGGGTGGGTGGTTGCTGCC	30	94	142	183	135	134	107	164	171	191	248	149	224	111	187	108	224	104	67	145	291	159	153	172	203	103	156	150	134	77	250	520	200	144	94	189	84	258	206	199	239	222	242	238	217	233	122	274
Seq59	CCCGGAGGTATGGAAGTGTGCTCGGTTCCC	30	350	156	164	377	288	570	330	470	374	324	323	302	142	475	124	381	119	188	386	273	199	213	293	171	279	362	355	322	129	223	359	153	116	314	99	175	130	88	37	291	30	49	53	180	97	172	90
Seq60	GGATCCTCGACTCAGAGGTCAGTATTCTGC	30	293	165	149	265	314	488	320	413	397	275	343	125	105	262	101	344	121	205	292	207	184	179	364	190	233	303	364	282	135	224	318	145	122	205	97	124	178	119	47	407	43	79	58	254	114	148	112
Seq61	CGGCGGGGGGGTGGGTGGAGATTTAACGTC	30	111	226	164	121	92	90	227	180	128	259	159	131	85	119	129	171	83	93	121	156	149	115	143	179	97	128	173	154	108	177	402	140	193	88	161	74	127	120	63	159	209	149	220	149	258	81	277
Seq62	GCGGGTGGGTGGGTGGCTCATAGTTTTTTG	30	164	195	153	207	144	92	201	97	195	250	158	96	70	117	79	267	110	164	116	291	171	123	192	158	95	138	95	147	74	205	383	122	168	95	202	59	96	118	72	100	126	241	172	202	148	88	204
Seq63	GGATCGTCGTATCGTAGGTCAGTATTCATG	30	317	144	154	306	292	518	271	324	205	282	357	148	159	324	98	380	108	156	240	213	130	127	318	166	246	283	143	214	137	181	296	163	109	392	197	154	89	122	29	103	21	74	41	228	111	155	98
Seq64	CAGGCCGTGGGAGGGTGGGTGGTAGCCTGG	30	179	291	134	189	112	165	110	100	118	201	187	144	89	158	99	227	64	86	118	276	102	111	80	167	75	126	106	170	56	240	391	157	173	78	139	139	123	89	75	118	123	188	208	136	167	84	215
Seq65	CCGGGGGGCGGGTGGGCGGAGGATATCAGG	30	97	233	97	99	71	80	127	95	90	149	100	110	53	107	120	148	69	61	138	120	115	79	140	92	66	102	120	137	95	113	366	120	118	59	96	63	109	95	59	108	126	151	204	155	172	83	207
Seq66	CACCGAGTGTGGGTGGGGGGGTGGTATTTG	30	84	193	100	89	70	66	116	91	107	163	75	123	65	96	138	170	78	62	106	115	95	77	123	96	66	91	98	122	54	118	354	79	139	78	89	35	103	111	62	104	98	181	127	121	145	72	158
Seq67	GCGGAGGGCGGGTGGGTGGCACATTCGATG	30	58	112	85	64	67	45	122	90	42	156	82	69	60	68	48	124	56	39	110	167	98	80	76	89	55	86	45	104	42	135	223	107	107	57	115	28	55	54	64	81	90	110	101	113	76	56	99
Seq68	CAGGACCGGCGGGCGGGCGGGGGGAGGCTC	30	68	122	80	65	63	39	71	101	40	141	59	83	40	59	66	84	29	38	75	63	69	35	80	60	23	42	52	89	37	87	176	47	112	44	83	25	54	70	34	62	72	100	91	55	114	49	112
Seq69	TGGGAGGGGGGGTTGGGTAGTTGCGCGGAC	30	26	66	29	46	62	53	88	46	37	78	38	58	34	18	26	43	46	22	55	49	40	55	36	36	35	48	40	30	33	32	136	43	61	35	57	29	78	25	51	82	62	55	57	70	73	34	66
Seq70	CGGCGGGTGGGGGGGTGGAGATTTAACGTC	30	34	69	46	39	33	28	126	40	44	68	46	48	29	27	52	75	37	25	61	50	85	69	42	34	37	43	60	40	45	52	153	40	61	26	52	16	40	29	42	68	47	42	93	41	83	30	101
Seq71	CGTGGGTGGGTGGGTGGTTCGTGATGCGTG	30	31	53	53	45	40	35	126	67	28	96	42	36	31	30	22	43	31	14	47	77	85	35	48	41	33	46	40	30	25	61	93	37	70	22	61	36	32	61	27	41	50	109	50	75	63	29	63
Seq72	TGGAGTGGCTTGGGTTCCCTCATTTCGTAC	30	8	20	33	32	49	36	97	30	16	52	56	35	33	15	28	14	5	9	53	41	113	82	77	34	27	58	24	16	17	48	32	9	49	28	44	25	15	14	18	93	32	40	18	35	53	34	10
Seq73	CTCGCCGCCGTTCTAGGGTATACACGTGTC	30	22	0	1	16	6	8	10	3	28	10	8	1	5	26	13	16	9	11	37	17	30	7	26	9	20	43	9	7	18	15	12	11	29	14	37	22	6	4	23	5	22	5	17	12	11	18	25
Seq74	CTCGCCGCCGTTCCAGGGTATATACGTGTC	30	19	0	12	11	6	14	4	10	11	13	6	3	6	13	9	15	10	14	28	6	14	3	13	8	10	42	6	4	9	13	12	27	27	6	19	16	4	4	30	3	14	5	17	11	10	12	11
Seq75	CGGGGTGGGAGGGTGGGTGGAGCGTGGTCG	30	7	15	2	7	24	14	1	25	9	8	0	6	2	3	8	4	2	0	6	8	7	2	7	6	7	10	12	10	1	12	11	9	9	13	12	13	10	4	6	14	2	18	3	13	2	2	4
Seq76	GGTATTGGGTTCGTAGAAAGGCTCCTCTG	29	7	3	0	5	10	17	1	7	7	1	0	4	16	4	2	7	16	6	5	11	15	6	2	3	6	7	4	4	13	8	3	1	8	12	4	15	10	6	1	9	11	3	7	7	8	3	1
Seq77	CAGAAATTCGTCCGAATAGTCACGTATCGG	30	0	14	7	6	2	9	12	7	1	19	12	15	2	9	6	7	6	4	1	5	6	8	12	5	4	6	9	14	11	3	13	8	1	4	7	19	14	15	3	15	9	8	5	12	7	26	15
Seq78	CGCGGTGGGAGGGGGGGTGGAGCGTGGTCG	30	6	9	2	3	13	10	2	14	8	6	5	7	4	4	3	6	4	7	4	6	8	8	8	3	3	16	12	1	7	10	7	3	5	9	12	4	4	4	9	6	11	11	14	5	10	6	7
Seq79	GGGGAGGGGGGGTTGGGTAGTTGCGCGGAC	30	6	2	4	3	8	7	5	13	3	7	15	7	1	12	5	4	2	8	11	3	1	3	4	1	4	9	13	5	3	7	7	1	7	11	2	4	9	4	17	6	9	0	6	8	6	11	3
Seq80	CTCGCCGCCGTTTCAGGGTATACACGTGTC	30	10	5	6	5	4	7	5	5	10	8	3	4	5	11	17	8	9	4	19	8	3	1	10	5	7	23	3	4	16	7	11	5	13	12	21	7	3	2	16	2	13	1	10	9	6	6	8
Seq81	CAGAAATTCGTTCGAATAGTCACGTACCGG	30	1	17	12	6	7	9	16	3	2	6	13	5	2	2	5	6	4	1	5	3	6	3	6	7	2	7	5	14	8	12	3	1	10	4	1	14	10	6	2	5	11	6	5	11	12	2	11
Seq82	TGGAGTGGCTTGCGGTCCCTCATTTCGTAC	30	2	15	7	12	12	9	5	5	2	6	17	20	4	6	7	2	3	4	3	4	4	7	5	3	3	4	1	33	3	3	7	4	3	5	4	13	6	8	3	5	4	7	3	4	4	9	23
Seq83	CGCGGGTATCCTCTGGGAGTTTGTCTTTGC	30	4	12	7	2	19	1	9	1	0	13	7	4	3	2	4	2	6	4	1	17	14	5	9	1	5	1	12	4	2	2	4	8	1	1	15	5	6	18	0	5	14	5	7	8	4	4	4
Seq84	CAGAAATTCGTCTGAATAGTCACGTACCGG	30	0	8	14	1	7	6	3	5	3	3	10	3	2	4	12	9	6	2	5	6	3	2	7	15	6	2	2	14	9	15	1	4	2	6	4	10	6	9	6	3	6	7	4	6	4	7	19
Seq85	CGTGGGTGGGTGGGTGGTTC	20	5	3	7	4	2	0	2	5	6	1	6	2	4	7	5	3	1	13	3	2	4	6	3	8	16	6	7	1	6	4	2	0	3	7	7	3	0	4	7	1	7	8	11	9	5	3	1
Seq86	CGCGGTGGGTGGGTGGGTGGAGCGTGGTCG	30	5	4	1	5	6	3	4	9	5	7	1	1	2	7	2	8	5	11	6	7	6	5	5	5	8	7	8	3	2	4	2	3	8	11	10	5	4	4	3	7	5	11	12	8	4	3	7
Seq87	TTATCGGCTCTGATAAATAGGCACCCGTTC	30	3	10	15	10	5	8	6	2	3	4	5	7	0	3	5	2	5	5	1	8	2	3	2	2	3	4	3	20	7	7	1	3	6	6	2	12	4	8	2	2	6	2	7	4	5	12	28
Seq88	TTATTGGCCCTGATAAATAGGCACCCGTTC	30	2	4	10	7	1	5	8	3	1	8	4	1	0	3	7	1	2	3	3	4	1	10	1	9	2	2	2	14	3	9	0	3	3	7	3	9	8	6	3	2	3	2	5	5	11	9	10
Seq89	TTATCGGCCTTGATAAATAGGCACCCGTTC	30	0	7	5	6	2	0	5	3	0	9	9	8	1	7	1	5	1	1	6	7	4	14	7	5	4	0	3	8	11	11	0	1	3	4	6	8	5	6	2	2	2	2	2	2	6	9	15
Seq90	TTATCGGCCCTGATAAATAGGTACCCGTTC	30	5	18	4	5	2	7	4	4	4	1	12	11	0	4	3	3	3	3	2	6	2	4	1	4	4	3	0	14	5	11	3	0	1	1	7	15	5	9	4	3	3	4	1	6	9	7	11
Seq91	TGGAGTGGCCTGCGTTCCCTCATTTCGTAC	30	5	8	5	9	5	4	5	4	1	8	12	14	0	3	8	4	5	3	8	4	4	7	1	1	0	2	1	8	0	11	7	3	1	8	0	15	0	11	2	7	2	2	3	3	2	2	10
Seq92	GCTAGGCCTCTATGCGGGTTCCGTCCCTTG	30	3	3	0	2	1	4	1	5	8	0	1	2	4	4	1	3	0	4	0	22	3	1	0	18	2	4	1	7	4	12	1	1	9	2	10	4	2	3	0	3	2	4	0	0	2	7	0
Seq93	TTATCGGTCCTGATAAATAGGCACCCGTTC	30	0	4	6	10	0	3	4	1	3	2	4	3	3	6	7	3	2	5	4	7	4	5	5	3	2	3	2	10	4	0	5	3	4	7	8	6	1	5	1	1	5	1	1	3	8	11	9
Seq94	CTCGCCGCCGCTCCAGGGTATACACGTGTC	30	6	0	4	7	6	4	5	1	9	3	1	2	2	7	7	7	3	5	7	11	5	3	9	7	2	10	5	7	2	0	8	10	0	0	15	7	0	1	11	1	13	1	7	1	2	6	7
Seq95	CTCGCCGCCGTTCCGGGGTATACACGTGTC	30	4	0	4	7	3	3	0	5	7	1	0	0	0	7	12	4	6	1	14	0	1	1	7	2	9	16	1	1	2	2	6	3	4	1	8	1	1	2	7	1	13	0	7	6	5	2	5
Seq96	TGGAGTGGCTCGCGTTCCCTCATTTCGTAC	30	3	6	2	4	4	5	5	1	1	5	3	5	0	9	4	2	2	2	1	2	4	9	0	2	3	2	4	9	1	4	4	1	1	4	2	2	3	2	1	6	3	3	4	5	2	5	12
Seq97	TGGAGTGGCTTGCGTTCCCTCACTTCGTAC	30	5	8	10	6	1	3	4	2	0	4	3	4	1	13	1	1	2	0	0	0	3	3	5	5	1	3	0	9	1	7	4	4	1	8	9	9	1	7	1	3	5	1	3	5	3	2	7
Seq98	TGGAGTGGCTTGCGTCCCCTCATTTCGTAC	30	1	3	5	11	2	8	2	1	1	7	1	3	2	3	3	3	1	8	2	3	1	5	7	4	2	4	0	9	0	2	5	1	4	3	1	7	3	11	1	1	1	1	3	3	6	5	10
Seq99	TGGAGTGGCTTGCGTTCCCTCAATTCGTAC	30	1	4	4	4	2	5	5	1	0	5	7	3	1	3	2	2	5	4	1	3	3	2	2	3	1	6	4	4	1	5	3	2	4	10	2	2	6	7	1	4	0	2	0	1	4	5	7
Seq100	CGCGGGTATCCTCTGGGGGTCTGTCTTTGC	30	4	5	0	8	4	0	4	0	0	2	6	6	3	5	2	6	2	1	2	8	8	0	8	3	0	1	4	2	0	3	2	10	2	1	5	7	2	3	0	5	5	3	0	6	1	6	2
Seq101	TGGAGCGGCTTGCGTTCCCTCATTTCGTAC	30	0	5	4	5	4	9	6	3	2	7	2	1	0	2	1	0	0	4	3	1	3	4	7	4	4	1	2	11	4	4	7	1	5	6	0	13	7	2	1	2	3	0	1	0	1	11	15
Seq102	CAGAAATTCGTCCGAATAGTCGCGTACCGG	30	3	4	6	2	3	6	4	3	2	7	5	3	0	9	4	5	2	0	5	1	1	4	3	4	5	4	2	7	6	4	2	0	2	7	7	10	8	4	1	7	6	11	2	5	10	3	10
Seq103	TGGAGTGGCTTGCGTTCCCCCATTTCGTAC	30	0	7	9	7	2	7	2	2	2	5	10	1	0	1	7	2	3	0	1	2	2	1	3	3	5	0	0	6	2	0	3	1	2	4	2	4	4	11	1	0	2	4	1	2	4	5	5
Seq104	CTCGCCGCCGTTCCAGGGTATACGCGTGTC	30	3	0	2	5	1	7	0	1	3	2	2	2	3	2	3	4	1	3	10	1	1	1	6	2	9	21	3	2	4	1	1	3	5	4	8	1	1	3	10	1	9	1	3	3	3	4	8
Seq105	CTCGCCGCCGTCCCAGGGTATACACGTGTC	30	7	2	0	4	6	3	1	3	4	2	0	0	1	8	5	4	3	7	8	2	4	4	7	4	9	8	4	4	1	8	5	5	0	2	7	2	2	2	7	2	0	0	3	0	4	6	3
Seq106	CAGAAATTCGTCCGAATAGCCACGTACCGG	30	2	7	7	4	3	8	9	0	3	6	8	4	0	7	3	3	1	2	1	1	2	1	1	3	1	3	5	4	2	7	3	3	3	3	1	5	5	4	1	1	3	0	2	1	3	2	14
Seq107	TGGAGTGGCTTGTGTTCCCTCATTTCGTAC	30	1	4	6	3	1	0	1	2	1	1	3	4	0	1	4	0	1	2	2	4	3	5	2	3	2	2	1	5	2	2	7	2	3	8	2	3	0	4	1	2	6	4	1	4	3	5	11
Seq108	TGGAGTGGCTTGCGTTCCCTCATTTAGTAC	30	0	5	4	4	1	6	9	1	2	7	7	3	0	0	1	2	2	2	0	0	4	6	1	3	1	2	1	9	0	5	1	1	0	0	1	5	5	5	1	0	1	3	3	3	5	5	9
Seq109	CTCGCCGCCGTTCCAGGGTATGCACGTGTC	30	2	1	2	1	4	9	1	0	4	3	1	0	1	10	2	4	4	0	8	3	10	0	8	2	2	2	3	2	3	2	9	3	1	4	5	2	0	0	8	9	4	4	5	2	4	4	4
Seq110	CAGAAATTTGTCCGAATAGTCACGTACCGG	30	0	1	3	6	0	6	6	0	0	7	9	5	2	1	1	1	6	5	3	1	2	4	1	2	3	6	1	7	5	4	3	0	5	2	3	2	3	4	2	2	6	0	0	3	4	6	7
Seq111	CTCGCCGCCGTTCCAGGGTGTACACGTGTC	30	2	0	1	2	5	2	2	3	3	2	4	2	0	4	4	2	5	3	5	2	7	3	6	5	5	5	6	1	6	1	4	2	3	1	6	5	0	4	5	4	5	3	1	4	6	4	5
Seq112	CAGAAATTCGCCCGAATAGTCACGTACCGG	30	1	2	4	4	0	6	7	2	4	4	8	4	1	2	6	4	2	6	0	4	8	4	3	3	4	0	0	8	7	3	3	0	3	6	2	5	7	2	0	5	2	2	3	2	5	2	5
Seq113	CGCGGGTATCCCCTGGGAGTCTGTCTTTGC	30	3	5	3	2	2	0	7	2	1	3	1	8	3	4	2	5	5	4	3	8	11	8	2	2	1	0	3	5	0	0	6	1	1	0	7	2	1	5	2	2	9	7	1	6	0	2	1
Seq114	CAGAAATTCGGCTGAATAGTCACGTACCGG	30	0	3	3	7	2	6	4	2	0	2	4	3	3	4	2	2	0	1	0	3	1	6	3	7	2	4	0	4	1	5	9	1	0	3	5	2	5	17	2	1	3	5	4	1	6	1	6
Seq115	CGCGGGTATCCTCTGGGAGTCCGTCTTTGC	30	5	5	2	3	4	1	3	0	3	4	0	0	0	7	1	1	3	1	1	7	9	6	1	0	2	0	2	4	3	3	1	6	5	5	7	0	1	7	1	1	5	0	2	2	0	3	4
Seq116	CAGAAATTCGGCCGAATAGTCACGTATCGG	30	5	6	10	2	4	4	1	7	2	7	7	2	2	7	2	2	3	2	1	2	0	1	6	5	3	1	4	5	3	6	4	0	1	2	5	14	1	5	2	2	6	2	3	4	1	2	18
Seq117	TGGAGTGGCTTGCGCTCCCTCATTTCGTAC	30	3	16	7	6	1	4	0	1	2	3	7	1	2	1	2	0	0	1	0	4	1	4	1	2	0	0	2	11	1	7	1	2	0	5	3	5	1	7	0	3	2	4	3	5	1	6	7
Seq118	TGTGGGTGGGTGGGTGGTAAGTTGTGCCGAC	31	3	1	3	1	5	7	1	3	3	2	0	1	0	3	1	2	1	6	1	0	2	5	3	0	2	9	4	0	5	4	4	2	1	4	2	2	2	1	0	3	6	3	0	2	6	0	0
Seq119	TTATCGGCCCCGATAAATAGGCACCCGTTC	30	1	12	8	3	2	3	2	0	2	2	4	2	1	0	2	2	0	4	4	0	0	3	2	3	0	3	4	4	9	0	0	1	3	5	4	11	2	5	0	2	4	3	0	3	4	1	10
Seq120	TGGAGTGGCTTGCGTTCCCTCATTTCGTAA	30	2	4	2	4	2	3	4	1	1	1	9	1	1	2	1	0	3	2	1	1	3	2	1	0	2	0	0	4	0	5	4	1	1	7	5	5	1	8	4	1	5	3	6	2	4	5	4
Seq121	TGGGAGGGGGGGTGGGGTAGTTGCGCGGAC	30	0	1	1	1	3	2	3	5	4	4	3	3	5	2	0	1	2	0	4	2	4	3	3	1	2	4	9	3	0	4	0	1	0	1	3	1	2	0	2	3	6	2	9	4	8	2	0
Seq122	CGCGGGTATCCTCTGGGAGCCTGTCTTTGC	30	0	9	2	1	4	2	6	4	0	2	1	2	3	4	6	5	1	4	3	3	11	0	3	4	2	2	2	9	0	4	2	7	1	0	15	4	3	3	0	0	14	6	4	5	1	3	3
Seq123	CGGCGGGTGGGTGGGGGGAGATTTAACGTC	30	2	0	6	0	2	6	0	1	1	7	2	0	0	0	3	2	0	11	4	2	2	12	0	0	3	3	0	0	0	11	0	1	1	19	2	0	9	4	3	0	1	0	2	2	0	2	0
Seq124	CTCGCCGCCGTTCCAGGGCATACACGTGTC	30	2	0	0	2	2	2	2	2	4	4	0	1	1	8	7	3	3	4	3	0	5	1	1	3	4	5	3	1	3	4	1	0	1	3	5	1	2	3	7	2	2	5	4	4	3	2	3
Seq125	CAGAAATTCGGTCGAATAGTCACGTACCGG	30	3	2	4	3	2	2	5	2	1	5	3	1	0	1	1	1	3	0	1	2	3	2	1	2	0	0	1	5	1	4	0	2	1	3	18	2	8	6	2	5	3	0	4	1	4	4	4
Seq126	CGGGGTGGGTGGGTGGGTGGAGCGTGGTCG	30	0	2	2	3	8	3	4	2	0	2	2	2	1	6	0	1	0	6	1	2	0	2	1	1	3	6	4	1	0	4	0	7	5	3	11	1	0	4	0	2	7	4	5	3	2	4	4
Seq127	CAGAAATTCGTCCGAATAGTCACGTGCCGG	30	3	6	7	4	5	4	4	2	4	4	3	9	5	4	4	0	0	0	4	3	1	4	2	2	0	1	1	6	6	6	3	1	2	6	1	5	6	4	2	5	1	3	1	3	1	6	3
Seq128	CGCGGGTATCCTCCGGGAGTCTGTCTTTGC	30	4	8	1	1	2	0	7	2	0	8	2	4	1	0	2	0	1	3	0	2	0	2	4	3	0	0	4	4	0	1	0	4	0	0	1	3	2	13	2	2	3	5	4	2	3	0	2
Seq129	CTCGCTGCCGTTCCAGGGTATACACGTGTC	30	4	0	0	4	1	1	1	8	4	0	2	0	0	5	5	3	2	4	2	2	1	0	4	1	0	13	8	2	5	3	2	8	6	3	0	3	3	0	3	1	1	0	6	2	4	1	5
Seq130	CGCGGGTATCCTCTGGGAGTCTGTCCTTGC	30	5	9	2	2	4	0	3	1	3	2	2	3	1	2	1	3	3	2	3	3	7	1	5	1	1	1	1	5	2	2	2	4	2	0	14	3	0	5	0	1	4	2	6	2	3	2	2
Seq131	CAGAAATTCGTCCGAATAGTCACGCACCGG	30	0	3	7	1	3	1	4	7	1	3	4	3	1	4	2	2	0	0	1	0	6	2	0	0	1	2	1	2	2	6	3	0	0	0	2	3	3	4	2	3	5	6	3	0	0	6	11
Seq132	CGCATAAGGGTCTGGCGTTTGGGTATTGGC	30	2	0	2	4	3	8	6	1	5	1	3	3	0	1	3	2	2	0	4	2	2	7	2	2	0	2	2	1	7	3	4	5	4	4	1	2	1	2	2	3	11	0	2	1	0	1	3
Seq133	TGGAGTGGCTTGCGTTCCCTCGTTTCGTAC	30	1	2	3	6	4	2	3	3	1	6	3	0	1	3	2	0	2	4	1	1	0	7	1	0	1	0	0	2	1	3	2	1	0	1	2	3	0	6	1	0	1	1	5	2	2	11	7
Seq134	TTATCGGCCCTGATAAGTAGGCACCCGTTC	30	3	5	3	2	3	1	6	2	1	3	4	2	0	3	2	3	1	3	0	5	0	7	0	1	0	0	0	4	1	4	1	1	0	3	1	1	2	6	1	3	3	2	3	0	6	4	4
Seq135	GCTAGGCCTCTACGTGGGTTCCGTCCCTTG	30	4	0	1	0	0	1	2	3	7	0	0	2	3	7	1	1	0	1	0	8	1	0	0	10	0	1	1	8	2	4	0	0	3	3	5	2	1	0	1	0	1	0	0	0	3	0	0
Seq136	TTGTCAATGTAGTGGGAGGGGAATTCGAGT	30	0	5	0	6	0	2	3	0	1	4	3	2	3	3	0	0	2	1	1	4	6	3	1	5	2	0	2	6	2	2	1	3	5	3	1	3	1	5	4	3	2	3	0	0	2	11	6
Seq137	CTCGCCGCCGTTCCAGGGTACACACGTGTC	30	2	0	0	3	3	3	1	1	2	1	0	0	0	6	4	0	3	1	8	0	3	3	3	1	5	12	3	0	2	2	3	0	3	5	3	6	1	0	3	6	7	2	2	2	0	5	7
Seq138	TGGAGTGGCTTGCGTTTCCTCATTTCGTAC	30	2	4	3	3	1	6	2	2	2	3	5	1	0	2	1	1	0	0	3	0	2	3	4	0	2	2	1	1	0	2	1	2	0	6	2	2	3	5	0	1	3	1	1	1	7	4	9
Seq139	AGGGTCTGGCGATTGGGTTTGGCATGTTTC	30	2	0	3	1	1	1	3	2	1	2	1	0	0	2	2	3	4	2	7	3	5	2	3	6	3	0	1	0	7	3	5	0	2	0	0	5	3	0	2	5	0	2	6	0	1	6	1
Seq140	CAGAAATTCGTCCGAATGGTCACGTACCGG	30	3	3	3	2	0	1	4	2	0	3	3	5	0	1	0	2	2	2	1	2	1	4	7	3	2	1	0	3	7	1	4	4	0	3	8	9	4	1	1	4	7	1	2	1	3	4	5
Seq141	CGCATGAGGGTCTGGCGTTTGGGTATTGGC	30	1	1	4	2	1	3	4	0	7	3	0	0	0	0	2	1	3	2	4	2	0	5	2	3	0	3	5	3	1	2	10	8	0	0	6	4	0	4	3	1	2	0	0	0	2	4	1
Seq142	CGCGGGGGGAGGGTGGGTGGAGCGTGGTCG	30	1	1	2	1	1	1	4	1	1	2	4	4	2	1	2	2	1	4	1	0	0	0	0	1	2	14	1	1	0	2	1	0	0	4	2	2	2	0	1	4	0	1	1	1	2	2	2
Seq143	GGTATTGGGTTCGTAGAAAGGCTCCTTCTG	30	0	0	2	2	0	2	2	3	5	0	0	6	4	4	0	1	3	7	0	2	6	7	0	2	2	1	1	2	6	7	0	1	1	3	1	0	7	3	0	7	5	1	0	1	4	0	0
Seq144	TGGAGTGGCTTGCGTTCCCACATTTCGTAC	30	2	3	7	4	0	3	3	2	1	6	8	1	0	1	1	2	0	1	2	0	0	2	1	3	0	0	3	4	0	1	3	2	0	5	2	4	0	6	1	1	1	0	0	3	3	2	2
Seq145	TGGAGTGGTTTGCGTTCCCTCATTTCGTAC	30	3	1	1	7	1	3	0	2	1	3	4	0	1	0	2	0	0	1	2	2	1	3	3	1	0	0	1	3	1	5	2	3	1	4	0	1	5	2	2	2	4	7	2	0	1	3	3
Seq146	TGGAGTGGCTTGCGTTCCCTCATTCCGTAC	30	0	2	3	3	2	4	6	0	3	1	5	5	2	2	0	1	2	0	0	3	0	1	1	1	1	2	2	12	3	1	1	1	3	4	1	5	0	11	0	2	6	2	0	2	0	1	4
Seq147	TTATCGGCCCTGATAAATAGGCACTCGTTC	30	1	7	5	11	0	2	2	0	0	3	4	5	1	3	0	2	2	2	0	3	2	2	0	2	0	1	1	5	2	1	1	0	0	2	1	2	2	6	3	2	1	5	0	5	3	4	10
Seq148	CGCGGGCATCCTCTGGGAGTCTGTCTTTGC	30	2	4	1	1	3	0	5	3	0	4	2	0	1	3	2	1	2	0	1	3	12	1	4	4	4	0	2	2	1	5	1	4	0	1	8	4	1	10	1	3	7	2	3	3	7	0	1
Seq149	CGCGGGTATCCTCTGGGAGTCTGCCTTTGC	30	1	7	3	2	4	0	7	0	0	5	0	0	2	1	1	1	3	1	0	9	5	0	4	6	1	0	2	4	2	0	4	1	1	0	7	1	0	8	0	2	5	0	4	3	1	6	6
Seq150	CAGAAATTCGGCCGAATAGTCGCGTACCGG	30	2	8	5	6	0	3	1	0	0	3	2	2	0	8	4	1	2	1	0	0	2	1	1	3	0	3	3	2	4	4	0	2	0	2	1	4	1	1	0	0	5	1	2	4	2	6	3
Seq151	CAGAAACTCGTCCGAATAGTCACGTACCGG	30	1	6	0	5	1	4	5	2	0	3	4	3	2	0	4	1	2	1	0	3	7	4	4	4	1	0	0	4	6	1	4	6	0	2	2	4	1	8	1	3	4	2	1	4	3	4	6
Seq152	GGTATTGGGTTCGTAGAAAGGCTCCCTCTA	30	5	2	0	2	5	3	1	3	1	0	0	1	3	0	1	0	5	2	3	1	9	7	0	0	0	2	3	4	7	3	1	0	6	1	3	2	11	2	3	1	4	2	0	1	2	2	1
Seq153	CGTATAAGGGTCTGGCGCTTGGGTATTGGC	30	2	1	1	5	3	0	1	6	4	0	5	2	1	3	3	0	7	3	0	5	2	4	0	1	0	0	7	3	3	3	0	9	0	2	5	5	3	6	1	0	1	0	0	2	0	2	1
Seq154	CTCGCCGCCGTTCCAGGGTATACATGTGTC	30	1	0	3	3	0	2	4	0	1	1	1	0	0	3	3	0	1	2	2	1	1	0	4	0	1	17	1	1	0	3	6	2	3	4	7	0	1	0	5	1	2	1	3	2	4	3	4
Seq155	CGTATGGGGGTCTGGCGCTTGGGTATTGGC	30	2	1	4	1	1	1	1	1	6	3	3	0	2	3	2	0	8	1	2	8	0	1	2	0	2	0	2	3	9	1	3	3	2	3	2	5	0	1	2	2	0	5	3	0	1	6	1
Seq156	CTCGCCGCCGTTCAGGGTATACACGTGTC	29	4	1	2	0	6	4	1	2	2	0	1	0	0	4	0	4	5	1	5	1	4	1	2	1	3	11	5	1	3	2	4	2	2	1	2	7	0	3	8	1	2	0	4	1	3	2	5
Seq157	TGGGGTGGCTTGCGTTCCCTCATTTCGTAC	30	1	0	3	3	1	1	2	2	1	2	5	3	0	0	2	3	0	3	0	4	1	2	3	3	0	1	0	7	0	3	3	2	3	4	2	8	1	1	0	0	0	1	4	1	1	0	5
Seq158	CGCGGGTACCCTCTGGGAGTCTGTCTTTGC	30	2	1	3	2	2	0	3	1	0	4	1	1	0	3	0	2	0	5	0	4	5	2	4	1	1	0	4	1	1	1	7	2	1	0	7	0	0	9	0	2	5	0	1	3	4	1	3
Seq159	GGTATTGGGTTCGTAGAAGGGCTCCCTCTG	30	1	0	0	0	1	2	4	1	4	1	0	1	5	2	0	0	3	5	0	3	3	1	0	4	1	2	0	0	1	0	2	4	4	4	2	5	2	1	1	2	5	0	0	0	2	1	0
Seq160	CAGAAATTCGTCCGAGTAGTCACGTACCGG	30	1	3	2	1	0	5	9	0	3	1	6	0	1	4	2	2	5	0	3	2	0	4	1	5	1	1	2	2	3	2	3	0	3	3	2	4	3	1	1	0	0	3	1	4	1	6	8
Seq161	GCTAGGCCTCTACGCGGGCTCCGTCCCTTG	30	1	3	0	2	0	0	0	1	1	0	0	0	6	6	1	2	0	0	1	9	2	1	0	9	0	1	0	5	1	3	1	0	2	6	10	6	0	1	0	3	1	0	0	0	1	0	0
Seq162	GGTATTGGGTTCGTAGAAAGACTCCCTCTG	30	2	0	0	0	1	4	0	0	3	2	0	1	6	2	2	1	2	7	1	0	2	1	2	0	2	3	1	0	7	2	2	1	3	2	3	2	3	3	0	0	6	1	0	1	3	1	1
Seq163	TTATCGGCCCTGATAAATAGGCGCCCGTTC	30	0	6	1	0	0	3	4	2	1	4	4	4	1	1	1	2	2	0	4	0	4	1	1	3	2	3	2	2	1	2	4	0	0	4	0	1	1	4	3	0	0	0	1	4	0	2	3
Seq164	GAACGTACTCGTAGGGCTTGGTGTCTATGG	30	0	0	1	0	1	0	4	1	6	0	0	0	0	1	5	0	0	4	11	1	3	2	11	0	5	6	2	1	1	3	2	9	8	4	3	3	2	0	3	2	1	0	3	2	2	3	3
Seq165	GAACGCACTCGTAGGGCTTGGTGTCTATGG	30	2	0	2	2	3	0	0	0	10	1	0	0	0	5	1	2	0	2	11	1	5	0	2	0	0	4	5	1	3	4	1	0	3	2	1	1	1	0	7	1	3	1	3	1	0	2	5
Seq166	CCGGGGGGGGGGTGGGCGGAGGATATCAGG	30	3	1	2	1	3	2	0	6	4	2	0	2	2	2	0	0	0	1	0	1	0	5	5	0	5	2	3	0	2	0	1	0	1	6	0	2	1	2	0	3	3	5	5	2	2	3	2
Seq167	TGGAGTGGCTTGCGTTCCCTCATCTCGTAC	30	0	8	4	4	1	4	6	4	0	6	1	2	1	4	3	0	4	1	0	1	2	2	0	6	2	4	0	3	1	2	2	0	0	2	0	1	0	4	0	0	0	2	0	2	2	4	5
Seq168	TGGATGTGTGTGTTGTGTAGTTGCTCTAT	29	1	0	2	7	0	0	5	1	5	5	5	0	1	3	4	0	4	3	1	3	4	0	3	2	2	2	1	0	2	0	4	2	1	0	0	0	3	2	1	0	0	4	3	0	5	3	0
Seq169	CAGAAATCCGTCCGAATAGTCACGTACCGG	30	2	2	5	4	0	2	3	1	0	1	3	3	1	1	2	0	3	0	1	1	4	3	1	2	3	0	2	4	8	2	1	0	0	2	5	5	5	1	2	0	1	0	1	2	2	6	3
Seq170	GGTATTGGGTTCGTAGAAAGGCTCTCTCTG	30	1	2	1	1	2	3	1	2	0	0	1	0	1	0	0	4	3	1	2	3	4	6	0	3	4	4	2	0	2	2	2	1	2	1	1	4	1	1	1	0	4	0	4	2	1	0	0
Seq171	CAGAAATTTGGCCGAATAGTCACGTACCGG	30	0	2	3	4	3	2	1	1	1	2	6	0	0	0	2	2	2	1	1	7	2	5	3	3	0	1	0	2	3	0	0	2	1	2	5	4	2	3	0	2	3	0	2	2	1	4	7
Seq172	CCCTCGCGCCCTCCATGTGCTGTTTTTTTC	30	0	0	2	6	2	0	2	1	1	1	5	2	2	1	2	1	3	0	2	3	0	0	3	4	1	0	10	2	5	0	0	2	1	3	5	1	0	0	2	2	0	0	2	1	2	3	2
Seq173	GCTAGGCCTCTACGCGGGTTCCGCCCCTTG	30	5	1	0	1	0	2	0	2	2	0	1	0	0	5	0	2	1	3	2	4	0	1	2	3	0	0	1	1	1	3	0	2	2	5	4	2	0	2	1	2	2	1	0	0	1	0	0
Seq174	CAGAAATTCGGCCGAATAGCCACGTACCGG	30	0	2	4	4	2	0	0	1	1	2	6	3	1	5	2	1	0	2	0	2	2	3	1	1	0	0	1	1	2	2	3	1	0	1	1	6	0	2	0	1	1	4	2	2	3	2	1
Seq175	TGGAGTGGCTTGCGTTCCCTCATTTTGTAC	30	0	3	2	1	1	1	2	1	2	4	3	5	1	0	1	0	0	2	0	3	1	2	0	0	1	1	2	2	0	2	1	1	0	3	4	0	1	3	1	0	0	3	3	1	1	5	5
Seq176	GGTATTGGGTTTGTAGAAAGGCTCCCTCTG	30	0	1	0	2	1	3	1	0	1	0	0	1	6	5	1	1	2	1	1	3	3	4	1	4	1	1	0	0	1	3	1	0	3	1	0	3	5	0	0	2	4	1	2	4	0	0	0
Seq177	CCCTCGCGCCTTCCATGTGCTGTTTCTTTC	30	0	0	4	1	3	0	12	2	0	0	3	1	3	1	1	3	4	0	2	4	1	0	4	3	0	0	11	0	0	1	0	1	0	1	5	0	0	2	0	2	0	1	9	1	1	3	1
Seq178	CGCATGGGGGTCTGGCGTTTGGGTATTGGC	30	0	2	3	0	4	3	4	1	6	0	5	0	1	0	0	3	1	0	1	2	5	1	0	3	1	0	3	1	2	0	8	1	2	2	0	7	3	0	1	0	2	1	2	3	3	3	1
Seq179	CGCGGGTATCCTTTGGGAGTCTGTCTTTGC	30	1	9	1	1	5	1	3	1	1	2	1	2	0	0	1	0	4	1	2	6	3	7	5	4	3	0	2	5	4	3	3	1	2	0	7	2	2	1	0	0	3	0	1	1	3	6	5
Seq180	GGTATTGGGTTCGTAGAGAGGCTCCCTCTG	30	2	0	2	2	4	2	0	1	3	0	1	2	4	1	0	0	2	1	1	3	7	2	0	1	3	2	3	1	3	2	1	1	1	3	5	3	0	2	4	3	3	0	2	5	6	0	1
Seq181	CAGAGATTCGTCCGAATAGTCACGTACCGG	30	3	2	1	0	5	0	7	3	1	2	2	2	0	1	5	3	0	1	0	0	1	1	3	2	2	3	4	4	2	0	4	0	1	1	1	7	2	3	1	5	3	0	1	2	1	5	5
Seq182	TTGGGAGGGGGGGTTGGGTAGTTGCGCGGAC	31	2	3	1	0	2	0	2	2	0	1	2	1	1	2	1	0	0	0	3	2	2	1	3	0	5	1	6	1	2	3	4	1	1	2	6	0	2	1	2	4	4	1	3	2	0	1	2
Seq183	GGTATTGGGTTCGTAGAAAGGCCCCCTCTG	30	1	4	0	1	3	1	1	0	1	0	0	2	1	0	0	1	1	1	0	1	1	0	0	1	2	2	2	1	4	2	0	0	0	2	1	2	4	1	0	2	2	0	0	3	1	0	0
Seq184	TTATCGGCCCTGATAGATAGGCACCCGTTC	30	1	5	2	1	4	0	2	0	3	1	6	0	1	2	0	1	0	0	0	0	1	1	5	0	3	0	1	6	0	8	1	0	0	0	1	1	0	6	0	1	1	2	1	0	4	3	9
Seq185	CTCGCCACCGTTCCAGGGTATACACGTGTC	30	3	0	4	3	1	0	1	0	1	1	3	0	2	0	0	3	2	0	3	2	5	3	4	1	1	11	5	1	1	1	2	1	2	0	5	2	3	0	1	1	2	1	5	3	9	2	4
Seq186	TTATCGGCCCTGGTAAATAGGCACCCGTTC	30	3	1	4	1	0	0	4	0	0	6	0	1	4	1	0	0	0	0	0	1	1	4	4	0	0	0	0	7	3	2	1	0	4	6	2	2	3	3	1	1	0	0	2	1	3	1	2
Seq187	TTGTCAACGTAGTGGGAGGGGAATTTGAGT	30	1	0	7	3	0	2	2	0	1	0	1	1	0	1	1	1	1	0	0	1	0	0	1	7	1	0	1	2	2	1	1	1	2	3	7	4	1	8	1	2	3	0	0	0	2	6	5
Seq188	TGGATGTGTGTGTTGTGTAGTTGCTTGAT	29	2	0	5	2	2	2	2	6	3	2	3	1	0	4	2	0	2	2	1	1	0	1	6	3	3	4	6	1	1	1	1	1	3	2	3	0	3	1	2	0	2	2	2	2	1	1	10
Seq189	CGCAGCCGTCACTAGTTGTAGTCCCTCTGG	30	1	4	0	0	3	2	1	2	8	1	3	2	0	2	1	5	0	0	0	2	1	2	0	5	3	0	0	3	0	0	0	0	3	2	11	1	1	0	0	1	1	0	4	10	1	4	1
Seq190	CCGGGGGGCGGGGGGGCGGAGGATATCAGG	30	1	1	0	1	4	0	0	3	0	0	2	1	2	1	1	0	0	3	1	0	0	5	2	0	1	3	6	0	0	3	2	1	4	3	0	0	1	1	1	1	2	5	2	4	3	3	1
Seq191	CCCTCGCGCTCTCCATGTGCTGTTTCTTTC	30	0	0	0	1	1	0	4	0	3	1	4	3	5	1	5	0	7	1	0	3	1	1	4	1	2	1	9	0	2	1	3	0	0	2	5	0	0	0	3	0	0	0	6	2	0	1	6
Seq192	CAGAAATTCGTCCGGATAGTCACGTACCGG	30	1	3	2	5	3	2	3	0	1	1	4	2	2	1	2	2	3	0	1	0	0	1	4	1	3	0	1	3	1	2	1	2	1	1	1	6	0	1	0	0	9	2	1	1	0	0	4
Seq193	GCTAGGCCCCTACGCGGGTTCCGTCCCTTG	30	3	2	0	1	0	6	0	0	1	0	2	1	0	3	0	1	1	0	0	4	1	0	1	9	2	5	2	3	3	4	0	0	2	2	4	5	1	1	0	3	1	1	0	0	0	0	0
Seq194	CTCGCCGCTGTTCCAGGGTATACACGTGTC	30	1	0	1	3	0	0	2	1	0	1	1	0	0	3	4	0	1	2	3	4	6	0	3	3	3	6	1	1	1	0	3	2	1	2	1	5	1	1	0	1	0	0	3	1	1	4	4
Seq195	TGGAGTGGCTTGCGTTCCCTTATTTCGTAC	30	4	2	7	4	1	3	5	0	0	2	9	2	0	4	1	1	2	2	0	0	3	1	0	1	1	4	1	8	2	0	2	0	1	0	1	2	0	2	0	1	0	2	0	2	1	2	5
Seq196	TTATCGGCCCTGATGAATAGGCACCCGTTC	30	2	5	5	0	0	1	1	2	2	2	6	6	4	5	1	1	1	0	1	2	0	2	3	4	1	1	2	1	0	3	3	0	4	6	2	3	1	9	1	0	0	0	1	2	2	5	5
Seq197	TGGATGTGTGTGTTGTGTAGTGCTCTGAT	29	5	1	0	2	2	1	3	0	0	1	2	1	6	4	0	3	3	0	2	3	2	5	1	5	2	2	1	0	0	2	3	1	1	3	1	1	5	0	6	0	2	0	0	2	0	1	5
Seq198	TGGAGTGGCTTGCGTTCTCTCATTTCGTAC	30	0	4	2	7	1	0	3	1	0	1	5	1	3	0	2	1	0	2	2	4	1	1	1	1	0	0	2	7	1	5	2	3	0	0	0	5	2	3	2	1	2	4	4	3	2	1	11
Seq199	TGGATGTGTGTGTTGTGTAGTTGCTCGAT	29	0	1	0	0	1	1	0	2	3	0	2	2	6	4	1	0	0	1	0	3	1	1	0	1	3	0	2	5	3	2	4	2	7	3	3	0	1	1	1	3	0	2	5	0	0	2	1
Seq200	GGTATTGGGCTCGTAGAAAGGCTCCCTCTG	30	2	0	2	2	2	1	0	0	2	1	0	1	0	0	0	1	0	0	0	3	1	0	1	4	3	0	0	0	3	2	0	2	8	1	1	1	4	2	0	1	1	1	2	1	1	0	0
Seq201	CGCGGGTATCTTCTGGGAGTCTGTCTTTGC	30	0	4	3	1	1	2	0	0	0	1	3	2	0	0	2	1	0	4	3	2	5	0	0	1	6	0	1	2	0	4	8	2	1	1	2	0	2	1	1	1	2	1	2	4	1	2	1
Seq202	CGCATGAGGGTCTGGCGTTTGGGTATCGGC	30	5	2	0	0	1	0	1	0	4	0	0	1	1	1	1	3	5	1	0	0	4	5	0	0	2	0	3	0	2	1	1	0	0	2	2	2	2	1	0	0	3	5	3	3	5	1	0
Seq203	CGCAGCCGTCACTAGTCGTAGTCCCTTGG	29	0	2	0	0	1	0	0	0	3	0	0	1	2	2	1	10	4	0	4	1	5	0	4	2	2	0	5	2	1	1	0	0	0	1	4	3	4	3	1	1	2	0	4	16	1	5	1
Seq204	TGGAGTGGCTTGCGTTCCTTCATTTCGTAC	30	1	8	1	4	5	3	2	1	0	2	9	1	1	2	3	1	2	2	0	4	0	2	3	2	0	1	0	4	2	1	0	1	1	0	1	5	1	4	4	0	2	2	1	1	2	4	5
Seq205	CAGAAATTCGTCCGAATAGTCATGTACCGG	30	0	2	1	5	0	1	4	0	0	1	1	0	0	0	2	1	1	2	2	6	3	3	2	1	2	0	0	3	0	1	2	2	2	1	0	1	3	2	1	1	1	1	2	1	2	4	5
Seq206	GCTAGGCCTCTACGCGGGTTCTGTCCCTTG	30	1	2	0	0	1	1	0	1	4	0	0	2	2	4	0	4	0	2	1	6	5	0	2	4	0	0	1	3	3	4	0	2	1	0	2	0	6	0	1	1	0	0	0	0	0	0	0
Seq207	TGGAGTGGCTTGCGTTCCCTCATTTCATAC	30	1	0	2	6	0	1	1	1	0	3	1	2	0	0	2	2	3	1	1	1	0	1	1	0	0	1	3	4	1	0	6	0	0	2	2	2	2	11	1	0	1	0	1	1	2	0	10
Seq208	TGGAGTGGCTTTCGTTCCCTCATTTCGTAC	30	1	3	3	3	0	3	3	0	1	3	5	0	0	4	0	2	0	0	0	0	0	1	0	0	2	0	1	3	1	3	2	3	1	3	4	0	1	4	1	1	4	1	1	1	0	10	0
Seq209	CTCGTCGCCGTTCCAGGGTATACACGTGTC	30	4	0	0	1	0	2	2	0	5	1	0	0	0	0	0	2	0	4	4	3	3	2	0	1	0	5	5	0	4	2	2	0	5	1	2	0	0	0	1	0	0	0	2	2	0	1	1
Seq210	CTTGCCGCCGTTCCAGGGTATACACGTGTC	30	11	0	1	0	0	0	2	0	1	0	0	0	0	1	1	1	2	1	5	3	1	1	6	4	2	6	3	1	1	2	2	3	0	2	8	0	0	0	2	3	1	0	5	0	0	2	3
Seq211	CGCATAGGGTCTGGCGCTTGGGTATTGGC	29	0	2	0	2	0	2	1	1	2	1	4	0	0	2	2	4	7	0	0	1	2	1	1	1	1	1	2	3	0	3	7	7	3	4	3	3	1	0	0	2	2	4	3	0	4	1	1
Seq212	TGCGGTAACGGCGTGTGAGTGTCTTTCCAC	30	0	0	2	1	2	0	2	1	0	1	0	0	0	0	2	1	0	1	1	1	1	4	3	3	3	0	4	1	0	0	3	2	3	1	0	1	2	1	2	2	0	0	4	0	0	3	2
Seq213	CTCACCGCCGTTCCAGGGTATACACGTGTC	30	0	1	3	1	0	2	0	4	3	0	3	3	1	1	0	1	3	0	4	0	4	0	3	3	5	6	0	0	3	3	0	1	2	1	6	1	0	1	3	1	2	1	1	1	0	1	6
Seq214	TGGATGTGTGTGTTGTGTAGTTGTCTGAT	29	4	0	1	1	1	0	0	0	3	1	1	1	3	1	1	2	2	6	1	0	2	0	0	2	6	4	1	8	0	3	3	2	5	2	4	0	0	0	1	3	2	4	2	2	0	5	3
Seq215	GGTATTGGGTTCGTAGAAAAGCTCCCTCTG	30	7	1	0	1	1	6	0	4	4	1	1	1	4	1	1	1	1	1	0	2	4	0	0	1	1	0	0	0	2	1	3	0	5	0	1	2	3	0	1	5	2	0	0	1	0	1	0
Seq216	CGCGGGTATTCTCTGGGAGTCTGTCTTTGC	30	5	3	1	1	1	1	4	1	1	2	1	0	0	2	3	0	0	1	1	1	4	0	2	0	3	0	1	3	0	4	1	2	2	0	5	1	1	3	0	1	5	0	1	2	0	0	0
Seq217	GGTATTGGGTTCGTAGGAAGGCTCCCTCTG	30	6	1	2	3	1	0	0	1	1	0	0	2	4	2	0	3	0	1	2	1	1	6	1	0	3	2	0	0	2	5	0	1	2	0	0	1	0	0	0	1	3	0	0	3	3	0	0
Seq218	GCTAGGCCTCTACGCGGGTCCCGTCCCTTG	30	2	3	0	0	1	0	0	1	2	2	0	2	1	2	4	4	0	0	0	7	2	0	0	8	1	1	2	0	1	3	0	1	1	4	6	2	0	0	0	2	0	0	1	0	0	2	0
Seq219	GGTATTGGGTTCGTAGAAAGGTTCCCTCTG	30	0	0	1	0	3	0	0	0	0	0	0	0	1	4	0	0	2	1	0	1	3	1	0	1	2	3	1	4	3	1	1	0	1	1	1	2	0	3	0	1	0	0	4	0	2	0	0
Seq220	CGCATAAGGGCCTGGCGCTTGGGTATTGGC	30	0	2	2	0	0	2	1	2	3	0	0	0	2	2	1	1	1	4	1	0	1	3	6	3	2	0	2	1	3	1	5	3	1	1	1	2	2	1	1	0	1	3	0	0	1	2	2
Seq221	TCGCGGTGGGAGGGTGGGTGGAGCGTGGTCG	31	1	5	0	1	5	1	2	3	2	1	4	1	1	1	0	0	2	0	1	2	0	4	1	0	0	2	4	3	0	2	1	0	1	1	4	1	2	1	2	2	3	2	1	0	0	3	5
Seq222	CAGAAATTCGTCCGAATAGTTACGTACCGG	30	1	0	5	5	1	1	3	2	1	2	2	1	0	0	2	0	1	2	1	2	1	1	1	1	0	0	2	5	3	3	0	0	1	1	2	2	0	1	0	0	1	2	0	1	1	5	4
Seq223	CAGAAATTCGTCCGAACAGTCACGTACCGG	30	0	2	4	6	0	1	1	1	0	3	4	1	1	1	6	2	0	2	0	2	4	0	1	3	0	0	2	2	2	3	0	2	0	1	3	0	0	3	0	0	2	0	1	7	2	4	1
Seq224	TTATCGGCCCTGATAAATAGGCACCGTTC	29	0	7	1	2	0	0	2	0	0	3	5	2	3	4	0	1	0	0	2	0	1	1	0	1	2	3	0	2	0	4	2	1	1	0	2	2	1	3	0	1	0	0	0	0	4	1	6
Seq225	CTCGCCGCCATTCCAGGGTATACACGTGTC	30	0	0	1	4	0	3	3	2	4	0	4	0	0	1	1	0	2	1	4	0	1	0	2	2	2	6	0	3	3	0	1	3	3	0	7	1	0	1	5	0	1	1	0	0	0	4	6
Seq226	TTGTCAACGTAGTGGGAGGGGGATTCGAGT	30	0	1	0	1	0	3	5	0	2	4	4	3	0	1	3	0	1	1	3	2	0	2	0	2	2	1	2	5	0	1	0	0	0	1	4	3	1	3	3	3	1	2	1	0	1	5	4
Seq227	CAGAAATTCGGCCGAATAGTCACGTGCCGG	30	0	0	1	2	1	4	0	0	4	0	2	1	0	2	0	0	1	0	0	3	3	1	3	3	1	0	0	2	3	5	0	3	0	3	9	3	0	1	3	1	4	0	0	5	0	0	2
Seq228	CGTATGAGGGTCTGGCGCTCGGGTATTGGC	30	0	1	0	0	0	0	0	0	0	0	0	2	2	1	3	0	0	0	0	1	0	0	1	0	0	1	1	3	0	2	1	2	0	5	0	4	0	1	1	1	1	0	4	0	0	3	1
Seq229	CGTGGGTATCCTCTGGGAGTCTGTCTTTGC	30	6	1	0	0	2	0	0	0	1	3	0	2	0	1	0	0	0	5	1	2	2	0	1	2	0	0	2	1	1	0	0	2	4	0	5	2	0	1	0	0	4	0	2	3	0	0	3
Seq230	CAGAAATTCGACCGAATAGTCACGTACCGG	30	0	1	1	3	0	0	1	0	3	5	3	0	1	0	0	1	0	1	4	1	2	0	2	2	1	0	0	4	1	1	4	2	2	7	1	1	4	3	0	2	4	2	4	4	2	1	2
Seq231	TTGTCAACGTAGTGGGGGGGGAATTCGAGT	30	1	1	1	5	2	6	3	1	1	2	0	2	0	3	1	0	4	0	0	1	1	3	0	0	3	1	4	1	2	1	0	1	3	2	2	3	5	4	0	0	2	0	2	6	0	7	3
Seq232	CAGAAGTTCGTCCGAATAGTCACGTACCGG	30	0	2	1	1	1	2	2	1	0	4	2	1	3	2	1	1	1	0	2	4	2	4	2	1	1	0	1	9	3	1	1	1	0	1	0	0	1	1	2	0	0	0	0	2	3	4	1
Seq233	CCCTTGCGCCCTCCATGTGCTGTTTCTTTC	30	1	0	0	2	2	0	3	1	0	1	3	1	1	2	3	2	0	0	1	2	0	1	2	1	3	0	6	0	2	1	2	1	1	2	2	0	1	2	3	0	3	2	0	3	0	1	1
Seq234	CGGGGTGGGAGGGGGGGTGGAGCGTGGTCG	30	1	3	3	2	3	1	0	5	1	0	2	0	0	0	1	0	1	2	0	0	0	1	1	0	2	4	3	3	1	0	0	1	2	2	1	0	2	1	4	0	0	5	5	4	3	3	4
Seq235	CAGAAATTCATCCGAATAGTCACGTACCGG	30	6	1	2	0	1	5	0	1	2	4	4	2	2	1	0	1	2	0	0	1	0	1	3	0	0	1	2	5	2	4	0	1	0	0	4	2	7	0	0	1	1	3	0	0	0	2	1
Seq236	CTCGCCGTCGTTCCAGGGTATACACGTGTC	30	2	0	0	10	2	1	1	1	0	1	0	2	0	0	2	0	0	1	2	0	3	1	3	1	0	2	4	0	4	1	2	4	2	3	1	4	2	0	1	0	1	0	2	0	2	0	0
Seq237	TCCGCGCCCTCCATGTGCTGTCTTTGTTTC	30	0	0	2	1	1	3	2	0	1	0	6	3	1	1	0	0	3	0	1	3	0	0	2	0	4	0	9	0	0	0	0	0	0	1	9	0	1	0	3	0	1	0	1	4	0	1	6
Seq238	CGCGGGTATCCTCTGGGAGTCTGTCTTCGC	30	1	1	0	3	1	0	0	1	0	2	0	0	2	2	1	2	0	3	0	3	5	1	1	1	1	0	0	1	4	0	0	3	0	1	2	2	0	4	0	0	1	1	1	1	1	1	2
Seq239	CAGAAATTCGGCCGAGTAGTCACGTACCGG	30	0	1	1	0	1	2	1	1	0	6	3	1	1	1	0	0	0	2	2	0	2	0	0	1	3	1	3	2	0	1	0	0	1	2	0	4	2	4	0	0	5	0	4	1	2	3	4
Seq240	TTATCGGCCCTGATAAATGGGCACCCGTTC	30	0	3	0	3	1	1	3	1	1	3	1	3	2	2	2	1	0	1	0	2	0	0	0	0	0	0	1	5	0	0	2	2	0	3	3	1	0	1	0	0	3	1	5	1	1	2	3
Seq241	GGTACTGGGTTCGTAGAAAGGCTCCCTCTG	30	0	4	2	0	5	1	2	1	1	0	1	1	5	3	0	1	2	1	1	1	2	1	0	2	2	1	0	3	4	2	0	0	1	0	3	3	1	1	0	4	1	3	3	1	3	0	0
Seq242	CGCACGGGGGTCTGGCGCTTGGGTATTGGC	30	0	1	1	0	0	0	1	3	0	1	1	2	0	2	0	2	3	5	3	1	1	0	1	1	0	2	1	2	1	4	3	2	4	3	3	4	2	1	0	3	1	0	5	0	0	2	0
Seq243	CGCAGCCGTCACTAGTCGTAGTCCCTTTGG	30	0	1	0	3	0	0	3	0	4	1	0	2	2	1	2	3	1	1	3	2	1	4	1	1	1	0	4	2	0	0	0	1	1	1	4	4	1	0	0	0	0	0	2	2	0	0	1
Seq244	CAGAAATTCGGCCGAAGAGTCACGTACCGG	30	0	2	1	2	1	1	0	0	1	1	6	0	0	4	1	0	5	3	1	0	0	0	1	1	1	1	0	3	1	0	1	0	0	2	4	1	2	0	0	3	1	2	4	0	2	1	3
Seq245	AGGGCCTGGCGATTGGGTTTGGCGTGTTTC	30	1	3	2	0	0	2	0	3	4	0	0	0	2	0	2	4	2	3	4	1	2	1	4	1	0	0	0	0	0	2	0	3	2	2	1	0	1	2	0	0	2	2	3	0	1	2	0
Seq246	TTGTCGACGTAGTGGGAGGGGAATTCGAGT	30	1	0	4	0	2	5	2	0	1	0	1	2	0	0	1	3	0	0	3	0	3	1	0	2	3	1	0	2	0	4	2	1	2	2	1	5	1	1	0	5	4	3	0	2	0	7	2
Seq247	GGCCTACTTTCGCGCCTCCATGTGCTGTTC	30	0	1	1	0	0	1	3	0	0	0	0	2	0	0	2	0	2	0	1	0	4	0	1	0	1	0	8	1	1	0	0	0	1	0	2	3	0	0	0	0	2	0	4	4	0	2	0
Seq248	TGCGGGTGGGTGGGTGGTAAGTTGTGCCGAC	31	2	0	1	0	4	1	5	2	3	1	2	1	1	0	1	1	0	1	1	1	0	1	1	0	2	3	0	2	2	3	3	1	2	1	3	0	0	2	0	2	3	5	0	2	1	1	2
Seq249	CAGAAATTCGGCCGAATAGTCACGCACCGG	30	1	1	1	1	0	2	2	1	2	0	2	0	0	0	1	0	0	1	2	1	0	1	4	3	2	1	0	4	4	1	4	2	1	4	0	0	6	3	1	3	1	1	3	0	0	4	1
Seq250	CAGAAATTCGTCCGAATAGTCACATACCGG	30	1	3	0	0	1	2	2	0	1	2	4	1	0	3	0	0	1	0	1	2	5	2	0	0	0	0	4	1	2	1	2	1	0	2	1	2	2	2	5	8	1	1	1	0	1	3	3
Seq251	CGCGGGGGGAGGGGGGGTGGAGCGTGGTCG	30	1	2	0	1	2	5	1	1	0	0	1	0	2	2	1	1	2	3	0	4	0	0	0	1	2	3	2	0	2	3	0	1	0	0	1	0	3	1	1	4	2	2	1	3	4	2	0
Seq252	CAGAAATTCGTCCGAATAGTCACGTACCAG	30	0	1	0	1	4	2	1	0	0	2	4	1	0	2	0	0	1	1	1	0	0	0	0	1	1	2	2	4	0	2	0	0	1	5	5	3	2	4	0	2	0	2	0	2	3	3	3
Seq253	GGTATTGGGTCCGTAGAAAGGCTCCCTCTG	30	5	0	0	3	0	0	0	1	0	1	1	0	1	0	0	1	2	6	4	2	1	4	0	0	6	5	0	1	0	0	0	0	0	3	0	1	2	0	1	0	2	0	3	0	1	0	0
Seq254	CTCGCCGCCGTTCCAGGGTATACACATGTC	30	1	0	0	2	1	3	0	0	0	0	1	0	2	3	3	1	0	0	7	1	3	0	2	1	4	6	1	0	4	0	0	1	1	1	2	5	0	4	2	0	1	0	0	1	3	0	0
Seq255	CGGGGGGGGAGGGTGGGTGGAGCGTGGTCG	30	2	2	1	2	3	0	1	2	0	0	2	0	1	2	0	0	2	4	0	1	1	0	0	1	0	2	1	0	0	0	3	0	1	2	0	1	5	1	1	0	4	1	2	1	1	2	1
Seq256	TGCGGTAACGGCGTGTGAGTGTTTTCCCAC	30	0	0	2	0	1	1	4	0	0	3	2	0	1	0	1	0	1	0	0	0	5	0	0	1	1	0	7	1	4	0	0	3	0	0	2	0	0	3	0	5	2	0	3	2	1	2	0
Seq257	TGGATGTGTGTGTTGTGTAGTTGCCTGAT	29	1	0	0	5	1	0	3	1	5	1	0	0	3	2	0	1	0	0	3	2	0	0	0	4	0	2	6	0	1	0	3	2	3	1	6	0	2	1	2	1	0	3	3	0	1	3	0
Seq258	CTCGCCGCCGTCCAGGGTATACACGTGTC	29	1	0	0	0	0	3	0	0	2	0	0	0	1	2	4	0	1	1	4	1	2	1	3	0	1	6	0	3	2	2	0	2	1	0	4	0	3	0	1	2	2	1	2	2	1	0	5
Seq259	CAGAAATTCGGCCGAATGGTCACGTACCGG	30	1	1	3	0	3	2	0	4	2	2	0	1	0	4	0	1	1	0	1	1	2	0	0	1	0	0	3	4	2	5	0	1	1	1	3	2	2	2	0	2	3	1	1	0	1	3	5
Seq260	GGTATTGGGTTCGTGGAAAGGCTCCCTCTG	30	3	0	0	0	0	3	0	3	1	0	0	2	2	0	0	1	1	0	1	2	2	3	0	0	1	0	1	1	0	1	1	0	0	1	1	5	2	0	1	3	3	0	4	0	0	2	0
Seq261	CTCGCCGCCGTTCCAGGATATACACGTGTC	30	7	1	1	2	0	2	1	0	1	1	2	1	0	4	4	2	3	1	4	0	1	0	3	2	2	6	2	1	2	0	4	1	0	0	1	2	0	1	1	0	1	0	0	0	0	1	6
Seq262	TGGAGTGGCTTGCGTTCCCTCATTTCTAC	29	0	3	3	1	0	4	0	0	0	3	0	0	0	0	0	1	0	2	0	1	3	1	0	1	1	0	1	6	0	0	4	0	0	0	0	2	4	2	0	0	2	0	0	0	1	0	2
Seq263	CGCATGGGGGTCTGGCGCTGGGGTATTGGC	30	1	0	0	0	1	0	0	0	2	1	2	3	1	0	0	1	0	3	2	3	3	0	4	1	3	0	3	2	2	0	2	0	2	3	1	1	0	2	1	3	1	1	4	1	5	1	0
Seq264	CGCATAAGGGTCCGGCGCTTGGGTATTGGC	30	2	1	1	1	2	2	3	0	1	1	0	0	1	0	0	1	5	0	3	4	1	0	0	3	0	3	0	4	2	0	0	0	2	0	0	1	2	2	2	0	1	2	3	0	2	2	1
Seq265	CAGAAATTCGTCCAAATAGTCACGTACCGG	30	1	1	4	1	0	5	3	0	1	1	4	1	0	0	1	0	3	0	0	1	1	0	1	0	0	0	0	2	1	0	4	1	1	0	0	2	3	1	0	0	1	0	2	0	0	2	5
Seq266	TTGCCAACGTAGTGGGAGGGGAATTCGAGT	30	1	2	3	1	1	2	1	1	1	1	2	5	1	0	0	2	0	1	1	1	3	2	0	0	0	0	0	2	1	1	1	0	0	4	3	2	0	0	1	3	2	0	0	1	0	2	5
Seq267	TTATCGCCCTGATAAATAGGCACCCGTTC	29	2	1	2	1	0	0	0	1	2	2	4	3	0	1	1	0	0	1	0	0	0	1	2	1	0	1	0	8	2	2	0	0	2	3	0	5	2	6	3	6	0	2	3	1	2	2	4
Seq268	TGGAGTGGCTTGCGTTCCCTCATTTCGTA	29	0	6	5	7	1	1	0	0	0	6	6	2	0	0	0	0	0	0	0	0	0	0	0	0	0	0	0	7	0	0	0	0	0	7	0	1	0	8	0	0	0	0	0	3	0	1	2
Seq269	CTCGCCGCCGTTCCAGAGTATACACGTGTC	30	0	0	0	1	0	1	1	1	2	1	0	0	0	5	0	0	0	1	7	3	1	0	0	3	1	1	2	0	1	0	4	2	1	0	5	0	3	0	3	4	0	0	2	3	0	1	1
Seq270	CGCACAAGGGTCTGGCGCTTGGGTATTGGC	30	4	1	0	1	0	4	0	2	1	0	1	0	3	3	0	2	1	1	1	1	1	3	0	3	2	0	3	2	0	0	2	0	1	0	1	3	0	1	0	1	0	0	4	0	2	2	2
Seq271	TGGAGTGGCTTGCATTCCCTCATTTCGTAC	30	3	0	0	1	1	2	1	2	1	2	4	0	0	1	5	0	1	0	0	1	2	3	0	0	0	0	0	3	0	2	0	1	1	4	0	0	0	1	1	2	2	1	2	2	1	0	5
Seq272	CAGAGATTCGGCCGAATAGTCACGTACCGG	30	0	0	5	2	1	0	0	0	0	1	1	1	1	1	1	4	2	0	2	0	7	0	0	0	2	2	2	1	3	2	0	0	0	1	1	1	2	0	0	2	2	0	0	1	0	2	6
Seq273	ACCGCGCCTCCATGTGCTGTTCTTTTTTGC	30	0	0	0	4	0	0	2	0	0	2	2	1	0	2	0	1	2	0	3	1	0	0	0	1	2	0	4	0	0	0	0	1	0	4	2	1	0	0	2	1	4	0	5	1	2	4	0
Seq274	CGCACGAGGGTCTGGCGCTTGGGTATTGGC	30	2	0	0	0	0	0	2	0	1	0	0	0	0	3	0	1	1	1	2	2	0	2	1	0	2	0	1	0	1	1	6	3	0	2	3	2	2	2	0	2	1	5	3	0	0	2	0
Seq275	TTATCGACCCTGATAAATAGGCACCCGTTC	30	0	4	5	0	2	0	3	1	1	9	1	0	0	0	0	3	0	0	2	1	1	0	0	0	1	3	0	3	0	2	0	0	0	3	0	0	0	1	0	1	2	0	2	0	6	3	2
Seq276	TTACCGGCCCTGATAAATAGGCACCCGTTC	30	0	3	0	3	0	3	6	1	0	1	1	2	0	2	0	0	0	0	1	2	0	0	0	2	0	0	0	1	0	0	0	1	1	0	0	1	6	1	1	0	0	2	2	2	0	0	0
Seq277	CCCTCGTGCCCTCCATGTGCTGTTTCTTTC	30	0	0	0	1	0	1	4	1	1	1	1	3	1	1	0	1	4	0	2	0	0	1	0	0	0	0	5	0	1	0	0	0	0	2	0	1	1	0	0	0	0	0	0	3	1	1	0
Seq278	GCTAGGCCTCCACGCGGGTTCCGTCCCTTG	30	1	0	0	0	0	1	0	1	1	0	0	1	0	4	0	0	2	0	0	1	2	0	0	3	0	1	0	1	0	0	0	0	0	0	4	3	3	0	0	1	1	1	0	0	0	1	0
Seq279	TCCGCGCCTTCCATGTGCTGCCTTTGTTTC	30	2	0	2	1	0	0	12	0	0	0	5	2	1	1	0	0	1	4	0	0	0	0	3	3	2	0	3	0	2	0	0	2	0	3	1	0	2	0	2	0	1	0	3	4	0	1	0
Seq280	CGCATGGGGGCCTGGCGCTTGGGTATTGGC	30	1	4	5	1	1	2	1	1	1	0	1	0	0	2	0	0	0	2	0	0	0	3	0	1	3	0	1	2	0	1	2	1	3	0	0	3	2	0	0	5	2	1	1	1	3	2	0
Seq281	CGCATGAGGGTCTGGCGTTCGGGTATTGGC	30	0	1	1	0	0	0	0	1	2	0	0	1	1	1	1	1	3	0	2	1	0	3	2	1	1	0	1	2	6	2	3	2	1	1	0	2	1	1	0	1	3	0	2	0	0	3	1
Seq282	CGCGAGTATCCTCTGGGAGTCTGTCTTTGC	30	1	2	0	2	2	0	5	1	2	0	1	0	1	0	0	3	0	3	0	3	2	1	3	3	0	0	1	1	3	3	2	2	0	0	5	1	2	3	0	1	2	0	0	2	2	2	0
Seq283	TGAAGTGGCTTGCGTTCCCTCATTTCGTAC	30	2	2	1	1	0	0	1	0	1	1	1	2	0	0	0	1	1	0	0	2	1	2	1	2	3	0	3	3	0	1	0	4	1	5	1	1	2	2	0	2	1	0	0	3	0	2	3
Seq284	CGCACGAGGGTCTGGCGCTCGGGTATTGGC	30	0	0	4	0	1	1	2	0	1	0	1	1	0	0	2	1	0	1	2	3	1	0	0	3	4	0	0	1	0	1	1	4	0	0	2	0	0	0	1	0	0	0	0	1	2	0	0
Seq285	CGCATGGGGGTCCGGCGCTTGGGTATTGGC	30	0	0	3	1	3	0	2	2	0	1	4	1	3	0	0	1	0	2	0	1	1	0	0	0	1	0	3	2	2	0	0	2	1	0	0	1	1	0	0	3	1	0	5	0	0	2	0
Seq286	TTGTCAACGTAGTGGGAGGGGAGTTCGAGT	30	1	1	3	1	1	1	0	3	1	2	0	2	0	0	1	0	0	0	0	1	1	2	0	2	2	2	0	4	1	3	0	0	2	0	1	0	0	2	0	1	3	2	1	3	0	6	4
Seq287	CGCGGGTGTCCTCTGGGAGTCTGTCTTTGC	30	2	4	1	0	0	2	1	0	0	1	2	0	0	1	1	2	1	2	0	3	3	1	5	1	0	0	0	0	1	1	1	1	0	0	6	2	1	2	0	1	3	0	1	4	3	0	0
Seq288	TTGTCAACGTAGTGGGAGGGGAATTCGGT	29	0	0	2	4	4	1	0	0	0	2	2	2	1	1	1	0	1	0	0	0	0	4	2	0	0	0	0	3	1	0	4	0	4	1	0	1	2	3	1	3	0	2	0	0	1	4	8
Seq289	CGGGGGGTGGGTGGGTGGAGATTTAACGTC	30	0	0	1	1	2	0	2	3	0	1	2	0	1	1	1	0	1	1	2	0	1	4	0	1	2	0	1	2	1	1	0	0	1	2	2	2	1	0	0	2	1	3	1	0	1	6	0
Seq290	TGGATGGTGTGTGTTGTGTAGTTGCTCTGAT	31	1	0	2	2	1	2	2	3	1	1	0	2	1	1	3	0	0	0	3	0	1	0	2	3	3	0	3	2	3	1	3	1	2	1	0	0	1	0	5	2	0	1	2	1	0	2	0
Seq291	GCTAGGTCTCTACGCGGGTTCCGTCCCTTG	30	1	1	0	2	0	0	0	4	2	0	0	1	1	3	2	1	0	3	0	2	0	0	0	1	0	1	0	1	0	0	0	0	3	3	1	0	0	0	0	1	2	0	0	0	0	0	0
Seq292	TCCGCGCCCTCCATGTGCTGCTTTTGTTTC	30	0	0	2	1	1	0	1	0	0	0	0	7	1	1	2	0	1	0	1	1	0	0	0	1	2	0	11	1	0	0	4	0	0	2	1	0	0	0	0	0	0	0	4	1	1	1	1
Seq293	TTATCGGCCCTGACAAATAGGCACCCGTTC	30	1	2	3	0	7	1	0	4	0	1	0	1	2	1	0	0	0	0	0	1	3	0	0	1	2	2	2	0	2	0	0	0	0	4	0	2	1	2	0	0	0	1	3	2	2	1	4
Seq294	CCCTCGCGCCCTCCATGTGCTGCTTCTTTC	30	0	0	2	5	5	0	2	1	0	2	1	0	0	2	0	0	3	0	2	3	0	0	3	1	0	0	0	0	0	0	0	0	0	0	1	0	0	0	1	0	3	0	4	3	5	0	0
Seq295	TCCGCGTCCTCCATGTGCTGCCTTTGTTTC	30	0	0	2	1	2	0	4	2	0	0	4	1	0	0	2	3	1	0	0	1	0	1	1	2	1	1	12	0	0	0	0	0	0	1	0	0	0	0	0	0	0	0	1	0	2	0	0
Seq296	TCCGCGCTCTCCATGTGCTGCCTTTGTTTC	30	2	1	2	1	0	0	0	0	2	0	1	1	1	0	1	2	0	0	0	1	3	1	0	1	0	0	2	3	0	0	0	0	0	1	1	0	0	1	0	0	1	0	1	2	1	5	0
Seq297	GCTAGGCTTCTACGCGGGTTCCGTCCCTTG	30	1	1	0	0	0	1	0	1	3	0	3	1	0	0	0	0	1	0	0	2	0	0	0	2	2	2	1	1	2	2	1	0	0	0	2	1	2	0	2	3	1	0	0	0	1	1	0
Seq298	CCCTCGCGCCCTCTATGTGCTGTTTCTTTC	30	0	0	0	1	0	0	3	1	0	1	1	2	5	5	4	0	0	2	5	1	0	0	0	0	1	0	4	0	2	0	0	1	0	0	0	2	0	0	4	1	2	0	2	2	1	5	2
Seq299	CGGCGGGGGGGTGGGGGGAGATTTAACGTC	30	0	0	2	1	0	6	0	1	1	3	0	0	2	0	3	1	0	6	0	0	0	1	0	0	1	0	0	0	1	0	0	0	0	7	0	0	2	0	2	0	1	0	0	2	0	1	0
Seq300	AGGGCCCGGCGATTGGGTTTGGCATGTTTC	30	0	3	3	0	0	1	2	0	1	0	0	3	0	1	0	1	0	0	2	2	1	4	1	1	0	1	2	0	6	3	1	0	0	3	0	2	1	0	5	1	2	0	1	0	0	0	0
Seq301	AGGGCCTGGCGATTGGGTTTGGTATGTTTC	30	0	0	3	4	5	0	0	0	1	1	2	1	2	3	0	1	1	0	3	0	0	0	0	2	0	0	6	1	0	0	1	0	0	3	2	1	0	0	2	0	0	0	3	0	1	2	0
Seq302	TGGATGTGTGTGTTGTGTAGTTCTCTGAT	29	4	0	0	0	4	0	0	1	1	0	1	0	1	0	0	0	2	1	1	1	3	1	0	0	1	1	0	3	0	1	1	1	0	1	2	0	1	0	4	1	1	1	0	2	1	0	1
Seq303	GCTAGGCCTCTACGCGGGTTCCGTTCCTTG	30	0	3	0	0	0	2	0	0	0	2	0	1	2	4	0	3	0	1	0	4	4	0	0	2	4	1	0	1	0	2	1	0	1	1	1	0	0	0	0	0	0	3	0	0	5	1	0
Seq304	TTGTCAGCGTAGTGGGAGGGGAATTCGAGT	30	1	0	4	1	2	0	1	1	1	3	1	0	4	0	2	0	0	0	0	4	1	1	0	1	7	0	2	2	0	0	0	0	2	1	0	2	3	2	3	5	1	1	0	0	1	6	0
Seq305	TGGAGTGACTTGCGTTCCCTCATTTCGTAC	30	1	4	4	3	1	3	0	0	0	0	1	1	0	0	1	0	0	2	0	0	3	1	0	5	1	0	2	4	0	2	3	0	0	2	0	1	0	1	0	1	0	1	1	2	0	4	1
Seq306	CGCATGAGGGTCTGGTGCTCGGGTATTGGC	30	1	0	0	6	3	0	6	1	1	0	0	0	0	0	2	0	0	2	0	2	1	1	0	3	2	0	1	0	0	1	2	2	1	0	0	1	4	1	0	1	0	0	0	1	0	2	1
Seq307	CCCTCGCGCCCTCCATGTGTTGTTTCTTTC	30	1	0	2	0	0	0	1	0	0	0	2	3	2	0	0	2	0	0	2	1	0	3	0	2	0	0	4	2	0	0	0	0	0	0	0	0	0	1	0	0	3	0	2	1	8	3	0
Seq308	TGGAGTGGCTTGCGTTACCTCATTTCGTAC	30	0	1	4	1	0	1	3	0	0	3	3	2	1	1	1	2	0	0	0	1	0	1	0	0	0	1	0	1	1	4	4	0	1	0	2	0	1	2	0	1	0	0	0	3	2	0	3
Seq309	TTATCAGCCCTGATAAATAGGCACCCGTTC	30	2	4	2	1	0	2	5	1	1	1	2	0	0	1	1	0	1	0	0	0	0	4	1	0	2	0	0	2	0	4	1	0	0	0	1	3	5	1	0	0	0	0	1	0	1	5	5
Seq310	GGTATTGGGTTCGTAGAAAGGCTCCCCTG	29	0	0	0	0	0	1	0	1	0	0	0	0	0	0	0	0	0	0	0	0	0	0	0	1	0	0	0	1	0	0	0	0	0	0	0	0	0	0	0	0	0	0	0	0	1	0	0
Seq311	TGGTGTGGCTTGCGTTCCCTCATTTCGTAC	30	1	0	1	3	0	1	0	1	0	1	1	1	1	1	0	3	0	0	0	0	0	1	1	1	0	0	1	4	1	0	1	2	0	3	0	2	0	1	0	0	1	0	0	1	0	0	2
Seq312	GGTATTGGGTTCGTAGAAAGGCTTCCTCTG	30	2	0	0	2	2	2	0	1	0	1	0	1	0	0	0	2	1	1	0	3	2	0	0	3	1	1	0	1	0	1	0	0	1	3	2	3	1	0	0	1	1	0	1	1	0	0	0
Seq313	CGCATGGGGGTCTGGTGCTTGGGTATTGGC	30	2	1	1	0	0	3	2	0	4	0	0	2	4	0	3	2	2	0	2	3	0	1	1	0	2	2	3	2	0	3	3	2	0	0	7	4	0	2	0	1	1	0	1	0	1	0	0
Seq314	GAGTCGGGGGTGGGTGGGTGGCCTTGCTCG	30	0	0	5	2	1	0	0	2	0	0	3	0	0	2	0	0	0	0	1	1	0	0	1	0	3	3	5	0	0	6	0	1	0	2	2	0	0	0	2	1	1	0	2	0	0	0	0
Seq315	CACCGAGTGTGGGTGGGGGGTGGTATTTG	29	0	1	2	1	4	0	1	2	2	0	1	1	0	1	0	1	0	0	1	0	1	3	1	2	2	0	2	0	3	1	2	2	0	3	1	0	0	2	1	0	1	1	0	1	5	2	0
Seq316	TTGTCAACGTAGTGGGAGGGGAATTCGGGT	30	1	2	0	0	1	0	0	0	1	4	1	0	3	0	1	1	1	0	2	1	0	2	0	1	0	0	0	1	2	3	0	0	1	1	2	0	2	0	3	1	0	2	0	0	0	5	3
Seq317	CGCATGAGGGTCCGGCGCTTGGGTATTGGC	30	1	1	1	1	2	0	0	0	1	0	3	1	1	2	3	0	0	0	1	2	0	3	0	0	0	0	4	0	1	0	2	0	0	0	0	2	0	2	3	0	2	2	1	0	1	0	0
Seq318	TTATCGGCCTGATAAATAGGCACCCGTTC	29	0	1	4	1	1	0	0	0	0	0	2	0	0	0	2	0	0	2	0	0	1	2	2	1	0	1	0	3	0	0	1	2	0	1	0	5	1	3	0	1	2	0	3	3	3	3	5
Seq319	CGCATAAGGGTCTGGTGCTTGGGTATTGGC	30	0	3	0	0	0	0	1	3	1	0	1	1	1	0	1	1	0	2	2	0	1	0	0	2	2	1	3	1	1	5	0	1	2	0	1	0	3	2	0	2	2	2	1	0	0	3	1
Seq320	GGTATCGGGTTCGTAGAAAGGCTCCCTCTG	30	0	0	0	0	1	2	0	0	0	0	0	0	1	0	0	2	0	0	0	2	0	2	0	0	0	2	0	1	1	6	1	0	0	0	2	0	0	0	1	1	2	1	2	1	0	0	1
Seq321	CGCAGCCGTTACTAGTCGTAGTCCCTCTGG	30	1	0	0	1	0	0	3	0	0	0	1	2	0	0	0	0	4	0	1	0	1	0	8	0	4	0	4	0	1	0	0	1	0	1	1	0	0	1	0	1	1	1	1	2	3	2	0
Seq322	CAGAAACTCGGCCGAATAGTCACGTACCGG	30	3	3	0	1	1	2	1	0	0	5	2	0	0	0	3	0	0	0	0	2	5	0	0	0	0	0	0	1	2	3	0	0	1	0	1	0	0	1	0	3	2	2	0	1	1	2	2
Seq323	CCCTCGCGCCCTTCATGTGCTGTTTCTTTC	30	0	0	4	0	0	2	2	0	2	0	1	1	0	1	1	1	4	2	0	3	1	2	3	3	1	0	2	0	1	0	0	0	2	0	2	2	0	1	0	0	0	0	2	3	0	1	2
Seq324	CGGGGGGGGGGGTGGGCGGAGGATATCAGG	30	0	1	2	0	1	0	1	5	2	0	1	0	0	2	1	1	1	1	0	0	1	1	1	2	4	1	1	0	0	2	1	1	0	1	0	0	0	3	1	5	1	1	4	2	0	2	0
Seq325	AGGGCCTGGCGATTGGGCTTGGCATGTTTC	30	0	3	0	0	0	1	2	0	2	0	3	1	1	0	0	1	0	1	2	0	0	3	1	2	2	0	4	1	5	1	1	2	0	0	3	3	2	0	0	1	3	0	2	0	0	0	0
Seq326	GGCTATTTCGCGCCTCCATGTGCTGTGTTC	30	0	3	0	0	0	0	1	0	2	1	1	0	0	3	1	1	2	0	1	0	0	1	2	0	3	0	5	0	5	0	3	0	0	1	0	2	1	0	0	1	2	0	0	0	0	0	0
Seq327	CGCGGGTATCCTCTGGGTGTCTGTCTTTGC	30	0	1	0	0	2	0	1	0	1	4	0	2	0	1	1	3	2	3	1	0	1	0	1	0	0	0	0	1	1	1	0	1	0	0	2	0	1	4	0	1	2	2	2	2	1	1	1
Seq328	CAGAAATTCGGCCGAATAGTCATGTACCGG	30	2	1	0	1	1	0	6	0	0	1	2	3	1	0	1	0	4	1	1	3	0	4	2	0	1	0	1	1	0	1	0	0	0	1	0	0	2	2	4	0	0	1	2	0	0	2	1
Seq329	CGCATAAGGGTCTGGCGCCTGGGTATTGGC	30	0	0	0	0	0	0	1	3	2	1	1	0	2	1	1	1	5	0	0	3	0	2	0	0	2	0	1	1	0	0	0	0	1	4	4	1	1	5	1	0	1	1	0	1	2	0	0
Seq330	TCCGCGCCCTCCATGTGTTGCCTTTGTTTC	30	0	0	1	2	0	0	0	0	1	2	4	5	0	1	2	0	1	0	0	3	0	0	1	1	4	0	1	1	3	0	1	1	0	2	3	0	1	1	2	0	2	0	1	1	0	2	0
Seq331	CCCTCGCGCCCTCCATGTGCCGTTTCTTTC	30	0	0	0	1	0	0	2	0	0	0	2	0	2	5	0	1	0	0	0	0	1	0	0	0	0	0	4	0	0	1	0	2	3	1	0	2	1	0	0	1	3	0	1	1	3	3	1
Seq332	GCTAGGCCTTTACGCGGGTTCCGTCCCTTG	30	0	0	0	0	0	2	0	1	0	1	1	0	0	1	0	1	1	0	0	3	1	2	0	3	0	0	0	0	4	3	0	0	0	1	1	0	0	0	0	0	1	1	0	1	4	0	0
Seq333	TTATCGGCCCTGATAAATAGACACCCGTTC	30	0	1	0	0	3	2	2	1	0	1	0	1	2	0	0	0	2	0	1	1	0	0	0	5	0	0	1	5	0	1	4	1	0	3	1	5	1	1	0	0	0	0	2	0	1	1	4
Seq334	TGCGGTAACGGCGTGTGAGTGTCTTCTCAC	30	0	0	1	2	3	0	0	3	3	2	1	1	2	1	1	0	3	0	0	2	0	0	1	2	0	1	2	0	0	0	1	0	0	0	0	0	0	1	2	0	2	0	1	1	1	4	0
Seq335	TTGTCAACGTAGTGGGAGGGGAATTGAGT	29	0	0	4	0	0	0	2	0	2	4	7	0	0	0	3	0	2	0	0	5	2	2	1	1	2	1	0	4	0	0	2	0	1	1	0	2	2	4	1	2	0	0	0	0	2	6	3
Seq336	CTCGCCGCCGTTCCAAGGTATACACGTGTC	30	1	0	0	0	0	0	0	0	3	0	1	1	1	2	0	1	0	0	8	0	3	0	0	2	0	3	0	1	0	0	0	1	1	2	5	0	0	3	1	0	2	1	2	2	1	1	10
Seq337	CGCATGGGGGTCTGGCGCCTGGGTATTGGC	30	0	1	1	0	0	1	1	0	1	0	1	0	2	0	0	0	5	0	1	1	0	3	0	0	0	1	2	0	1	0	2	3	0	0	1	2	1	0	1	1	2	0	1	1	1	2	0
Seq338	GAACGTACTCGCAGGGCTTGGTGCCTATGG	30	0	0	0	1	0	0	0	1	2	0	0	0	1	1	0	0	0	2	5	0	0	0	1	0	1	2	1	0	2	2	1	0	3	1	4	0	0	1	6	0	1	0	6	0	1	6	0
Seq339	CCCTCGCGCCCCCCATGTGCTGTTTCTTTC	30	0	0	1	0	0	0	1	1	0	2	3	1	0	1	1	1	0	0	0	2	0	0	1	2	0	0	2	0	0	0	2	0	0	4	2	0	0	0	4	0	0	1	6	1	0	1	2
Seq340	CGCATAAGGGTCTGGCGCTTGGGTGTTGGC	30	0	0	0	1	0	0	2	2	2	0	2	0	0	0	4	1	0	3	1	2	1	1	0	0	0	0	0	2	0	1	2	3	2	0	0	1	0	2	2	2	2	0	4	0	0	0	0
Seq341	TGGAGTGGCTTACGTTCCCTCATTTCGTAC	30	0	2	1	0	0	1	1	0	1	0	0	0	1	0	0	2	0	0	2	1	0	4	1	1	0	0	0	3	0	0	1	0	1	3	0	3	0	3	1	0	0	0	1	1	1	1	1
Seq342	TGGATGTGTGGTGTTGTGTAGTTGCTCTGAT	31	0	0	0	2	1	1	2	0	0	1	0	3	4	0	1	1	4	1	0	0	2	2	2	1	3	1	0	0	1	1	0	3	0	0	0	0	1	1	0	0	1	0	1	1	0	2	0
Seq343	CGCATGAGGGTCCGGCGCTTGGGTATCGGC	30	0	0	1	1	2	1	3	0	1	0	1	0	0	0	0	0	0	4	1	0	4	0	0	1	0	0	0	2	3	2	3	1	0	0	3	1	0	0	2	0	1	0	1	0	0	0	0
Seq344	GGCCCATTTTCGCGCCTCCATGTGCTGTTC	30	0	0	2	1	0	0	0	0	0	1	3	0	2	1	0	0	1	0	0	0	0	0	6	0	1	0	4	0	0	0	0	1	0	1	3	0	1	2	1	0	2	0	1	1	0	0	0
Seq345	CGGTAACGGCGTTTGAGTGTCGTACTCTTC	30	1	0	1	5	0	1	1	0	0	0	0	0	0	1	1	0	4	0	0	0	0	1	1	0	0	1	2	0	1	0	1	2	1	0	1	0	2	0	1	0	0	0	2	0	1	2	0
Seq346	CAGAAATTCGTCAGAATAGTCACGTACCGG	30	0	0	0	3	3	1	0	3	0	1	2	1	0	0	1	1	0	2	0	0	0	1	2	1	0	0	2	0	7	1	0	1	1	1	2	4	1	1	1	7	1	1	1	0	2	1	3
Seq347	CAGAAGTTCGGCCGAATAGTCACGTACCGG	30	0	0	1	1	2	2	0	2	0	3	2	1	0	2	0	2	1	0	2	1	1	0	5	0	0	0	0	1	2	1	1	0	0	2	0	0	3	0	1	1	2	2	0	1	0	2	0
Seq348	CGCATGAGGGCCTGGCGCTTGGGTATTGGC	30	0	0	0	1	0	0	1	0	2	0	0	1	0	0	0	1	0	0	1	0	1	0	0	2	0	0	1	0	1	5	3	0	0	3	3	4	1	2	0	1	1	0	1	0	0	2	0
Seq349	CAGAAATTCGGCCGAACAGTCACGTACCGG	30	0	0	3	0	0	6	0	2	1	4	1	2	0	0	0	1	0	0	1	1	0	0	2	1	1	0	0	3	1	2	2	0	1	0	1	1	1	1	1	1	1	0	0	0	0	1	4
Seq350	CAGAAATTCAGCCGAATAGTCACGTACCGG	30	1	0	0	2	0	0	1	0	1	0	4	2	0	1	0	0	2	0	0	0	4	1	0	2	1	0	0	2	1	7	1	0	0	1	1	0	3	2	0	1	2	0	0	0	3	0	1
Seq351	TTATCGGCCCTGATAAATAGGCATCCGTTC	30	0	1	1	1	0	0	6	0	0	0	4	2	0	2	4	2	0	1	0	3	0	1	1	0	0	1	0	3	0	0	2	0	2	1	2	1	2	2	0	0	1	0	2	0	0	0	7
Seq352	GGTATTGGGTTCGCAGAAAGGCTCCCTCTG	30	0	0	0	2	0	0	0	1	0	0	0	0	1	2	0	0	0	0	1	3	1	0	0	3	2	2	1	0	0	3	0	1	0	0	1	2	1	4	0	3	0	2	3	0	0	0	0
Seq353	CGCGGGTATCCTCAGGGAGTCTGTCTTTGC	30	0	0	0	0	2	0	3	0	0	1	0	0	0	1	0	1	0	2	0	3	4	4	0	1	0	0	2	5	1	0	1	0	0	0	0	0	0	1	0	4	1	0	0	1	1	0	1
Seq354	CGCATGAGGGTCTGGCGCTTGGGTTTGGC	29	1	1	2	0	1	0	0	0	1	2	2	0	0	2	0	0	0	1	0	2	0	0	0	2	2	2	2	1	0	0	0	0	0	1	0	5	1	1	2	0	0	1	1	0	0	0	1
Seq355	CGCATGAGGGTCTGGCGCTTGGGCATTGGC	30	0	0	0	0	0	0	1	1	1	0	3	0	3	1	1	1	0	1	0	1	0	1	2	4	0	2	3	0	1	0	1	0	0	0	0	3	0	0	1	0	2	5	4	3	1	0	0
Seq356	GCATTGGTTATGCTCCAGGGTTCCCCGTCC	30	4	0	0	1	1	0	0	0	0	1	0	1	4	0	1	0	2	0	1	0	0	0	0	2	1	0	0	0	3	0	0	0	0	1	0	0	2	7	0	0	4	0	3	0	1	2	0
Seq357	GGTATTGGGTTCGTAGAAAGGCTCCCTCG	29	9	0	0	0	0	0	0	0	0	0	1	0	15	0	0	0	0	0	0	0	0	0	0	0	0	0	0	3	1	0	0	0	0	0	0	1	0	0	0	0	0	0	0	1	0	0	0
Seq358	CCCTCGCGCCCTCCATGTGCTGTTCCTTTC	30	0	0	0	1	0	0	3	0	0	1	4	0	2	3	0	0	1	0	1	2	4	0	1	0	0	1	2	0	4	1	0	1	0	2	1	0	0	0	0	0	0	0	0	0	1	1	0
Seq359	GAACGTACTCGCGGGGCTTGGTGTCTATGG	30	2	0	0	0	0	0	0	0	2	0	3	0	1	0	0	0	0	1	5	1	4	1	4	2	0	4	3	0	3	2	1	0	3	1	2	0	0	0	3	0	2	0	6	0	0	3	1
Seq360	GCTAGGCCTCTACGCAGGTTCCGTCCCTTG	30	0	1	0	1	0	0	0	0	2	0	0	0	0	1	0	4	1	0	0	7	1	0	0	3	0	0	1	2	0	0	0	0	1	1	4	1	0	0	0	0	3	1	0	2	0	0	0
Seq361	CCCCCGCGCCCTCCATGTGCTGTTTCTTTC	30	0	0	0	2	1	0	0	0	0	0	0	4	1	3	0	1	0	0	5	0	0	2	0	0	2	0	8	0	2	0	1	0	0	1	3	2	1	0	2	0	1	2	2	2	0	3	1
Seq362	CGCGGGTATCCTCTGAGAGTCTGTCTTTGC	30	1	2	0	0	1	0	1	0	0	0	2	0	1	0	0	3	0	3	3	0	4	3	1	1	0	0	1	2	0	0	1	1	1	0	1	1	0	2	0	2	1	1	0	2	2	3	0
Seq363	CTCGCCGCCGTTCCTGGGTATACACGTGTC	30	4	1	0	1	1	1	0	1	1	0	0	0	2	0	0	1	0	2	3	1	0	0	2	0	3	3	0	0	3	0	1	0	0	1	2	3	1	0	0	0	2	1	2	0	1	1	3
Seq364	GGATCCCCGTTTCGTTGGTCAGTATTCTGC	30	1	0	1	0	0	0	0	0	0	0	2	2	8	0	0	3	2	0	0	0	0	1	0	1	3	0	0	2	1	2	0	1	0	0	0	1	4	1	2	0	2	4	0	0	0	1	0
Seq365	GAGGTGGGAGGGAGGGGTTGACCTGCGTG	29	0	0	2	1	0	0	0	0	2	0	0	0	0	0	0	0	4	5	2	0	1	0	0	1	0	2	0	4	1	0	0	0	0	0	0	1	0	0	2	0	0	0	0	0	0	0	0
Seq366	CGGGGGGGCGGGTGGGCGGAGGATATCAGG	30	0	1	1	0	0	4	4	2	0	1	4	2	0	0	0	0	0	0	0	1	0	5	2	2	0	0	0	2	0	1	1	0	1	0	1	0	0	2	0	1	1	2	0	3	1	1	0
Seq367	CGCATGAGGGTCTGGTGCTTGGGTATCGGC	30	3	2	1	0	1	0	3	0	1	0	0	1	2	1	0	0	1	0	2	2	0	0	0	0	2	0	3	0	2	0	0	0	0	0	0	4	1	0	0	1	0	0	3	2	1	0	1
Seq368	AGGGCCTGGCGATTGGGTTCGGCATGTTTC	30	0	3	1	2	1	1	2	0	1	0	2	0	2	2	0	0	2	0	0	2	0	0	0	2	1	0	2	3	1	0	0	7	1	2	0	3	1	0	0	1	1	0	0	0	0	0	0
Seq369	CGCATGGGGGTCTGGCGCTTGGGTGTTGGC	30	1	0	2	1	0	0	2	0	0	0	2	0	0	1	1	1	0	2	2	0	5	0	0	2	0	0	6	2	2	0	2	2	1	0	0	0	0	1	1	2	0	1	4	2	0	1	0
Seq370	TGCGGTAACGGCGTGCGAGTGTCTTCCCAC	30	0	0	0	1	0	0	1	0	1	1	0	0	4	1	0	0	0	1	0	0	0	0	0	0	0	0	2	0	0	2	0	2	3	0	3	1	0	0	0	1	0	1	1	0	1	1	0
Seq371	CGCATGAGGGTCTGGTGCTTGGGTATTGGC	30	0	0	2	0	0	1	1	0	0	1	1	1	1	1	0	2	0	3	2	0	0	0	0	2	0	0	2	0	0	1	2	0	3	1	3	0	1	1	2	2	1	0	1	0	1	0	0
Seq372	CGTATGAGGGTCTGGCGCTTGGGTATTGGC	30	0	2	0	2	0	0	0	0	2	0	0	0	0	0	2	1	0	1	0	1	2	4	0	0	0	0	2	0	3	1	0	4	1	1	0	1	0	1	1	0	1	1	2	0	2	2	0
Seq373	GCTAGGCCTCTACGCGGGTTTCGTCCCTTG	30	2	1	1	2	1	0	0	1	0	0	0	0	0	1	1	0	1	1	0	4	0	0	0	4	1	0	0	3	3	3	1	0	1	2	4	0	0	2	0	0	0	0	0	0	0	0	0
Seq374	TTGTCAACGTAGTGGGAGGGGAATCCGAGT	30	0	1	0	2	1	1	2	1	0	1	2	0	0	1	0	0	1	0	1	0	1	0	0	0	2	0	0	1	0	1	2	0	0	2	1	3	2	3	1	3	0	3	1	1	0	4	1
Seq375	CCTGCGCGCCTCCATGTGTTGTTTTCTTTC	30	0	1	0	0	1	0	1	0	1	0	1	0	1	2	1	1	1	0	0	0	0	2	2	0	0	0	0	1	0	0	0	0	0	2	0	0	1	3	1	0	0	0	1	1	2	1	0
Seq376	GCTAGGCCTCTGCGCGGGTTCCGTCCCTTG	30	0	5	0	0	0	0	1	1	3	0	0	0	0	2	0	1	0	0	2	1	0	0	0	1	0	1	2	0	0	2	2	0	0	0	2	1	0	0	0	1	1	0	0	1	0	0	0
Seq377	CAGGAATTCGTCCGAATAGTCACGTACCGG	30	1	0	0	3	0	1	5	0	0	0	0	2	0	0	2	2	3	1	0	3	3	0	0	1	4	0	0	1	0	0	0	0	0	1	0	0	0	0	0	0	0	0	0	0	2	0	1
Seq378	GGAGCCGTGGGTGGGTGGTTGCTGCC	26	1	2	0	0	4	2	0	2	0	0	1	0	1	0	0	1	3	1	1	0	1	0	0	0	1	0	1	1	1	2	1	1	0	1	1	0	0	1	0	0	1	1	1	2	0	1	0
Seq379	TTGTCAACGTAGCGGGAGGGGAATTCGAGT	30	0	1	1	0	1	2	1	0	2	0	0	2	2	0	0	0	3	1	1	0	0	0	1	4	0	0	1	0	1	1	2	0	0	0	0	3	4	3	1	0	3	0	0	1	0	2	2
Seq380	TTGTCAACGTAGTAGGAGGGGAATTCGAGT	30	0	0	1	2	1	1	1	0	0	0	0	0	1	0	3	0	1	0	0	2	2	2	0	3	0	0	2	4	0	0	0	0	0	1	1	0	1	0	1	0	1	1	2	1	1	3	0
Seq381	CGCATGAGGGTCTGGCGCCTGGGTATTGGC	30	1	0	2	2	0	0	0	2	0	0	3	0	1	0	0	2	2	0	1	2	4	5	0	4	0	0	3	0	1	0	2	3	1	5	0	0	1	0	0	1	1	0	0	0	0	0	3
Seq382	CAGAAATTCGGCCGAATAGTTACGTACCGG	30	0	0	1	0	1	1	0	1	0	0	2	4	0	2	0	3	0	1	3	0	1	0	1	1	0	0	0	2	0	1	0	1	1	0	4	4	2	0	1	1	1	0	2	3	2	5	5
Seq383	TGCGGTAACGGCGCGTGAGTGTCTTCCCAC	30	0	0	0	0	0	1	0	0	0	2	0	0	1	0	1	0	0	0	4	0	2	0	0	1	0	1	1	0	0	1	0	1	0	0	3	2	0	0	0	0	0	0	2	0	0	0	0
Seq384	CAGAAATTCGTCCGAATAATCACGTACCGG	30	0	1	2	0	0	5	2	1	0	2	2	0	1	1	1	0	1	2	0	0	1	0	0	0	1	2	0	2	2	3	0	0	0	0	1	2	0	0	0	3	1	0	0	1	2	1	2
Seq385	GGACCCTTGTTTCAGAGGTCAGTATTCACC	30	4	0	0	0	3	0	2	0	0	0	0	0	1	5	0	6	1	0	0	1	1	1	5	1	1	0	2	0	8	0	0	0	0	1	0	0	2	0	1	1	2	0	1	1	2	0	0
Seq386	GAACGCACTCGCGGGGCTTGGTGTCTATGG	30	0	0	3	1	0	0	1	0	0	0	0	0	0	1	2	1	2	2	6	0	0	0	3	2	0	5	3	0	0	1	0	0	3	0	1	1	1	0	3	0	2	1	0	0	0	0	4
Seq387	GAACGTACTCGCAGGGCTTGGTGTCTGTGG	30	0	0	1	1	0	0	1	1	3	0	0	0	0	2	1	4	4	0	2	0	2	0	2	0	0	2	0	0	3	1	2	1	1	1	0	0	1	1	2	0	1	0	2	0	0	5	1
Seq388	TGGAATGGCTTGCGTTCCCTCATTTCGTAC	30	0	0	0	1	0	0	1	0	0	0	1	1	0	0	0	4	1	1	2	0	1	1	0	0	1	0	0	2	3	0	4	0	0	0	2	4	0	5	1	0	2	1	0	0	2	1	1
Seq389	TGGAGTGGCTTGCGTTCCCTCCTTTCGTAC	30	1	2	1	1	1	0	0	0	0	1	4	0	0	0	0	0	0	0	0	1	0	0	0	0	0	0	0	1	1	2	0	2	1	1	1	2	1	0	0	0	0	1	1	0	0	1	2
Seq390	CGCACGAGGGTCTGGCGCTTGGGTATCGGC	30	1	0	2	2	1	1	0	0	0	1	0	0	1	0	1	0	0	3	1	0	1	0	0	0	1	0	2	0	0	1	0	0	0	0	0	1	1	0	1	0	1	4	0	0	2	0	0
Seq391	GGTGTTGGGTTCGTAGAAAGGCTCCCTCTG	30	0	1	0	1	0	0	2	0	2	0	0	0	0	0	0	0	1	1	1	0	0	1	0	0	1	3	0	0	1	1	1	0	1	2	2	1	0	3	0	0	1	1	0	0	1	0	1
Seq392	CCCTCGCGCCTCCATGTGCTGTTTCTTTC	29	1	0	0	2	0	0	2	0	3	0	2	1	0	0	0	1	0	0	0	0	0	0	0	1	0	0	3	0	1	0	0	0	0	2	2	0	4	1	0	2	0	0	2	1	2	0	0
Seq393	TAGAGTGGCTTGCGTTCCCTCATTTCGTAC	30	0	1	3	0	1	1	3	0	0	0	0	0	0	0	0	1	2	0	1	1	0	1	2	0	0	1	0	3	4	0	0	2	1	1	0	0	1	3	0	0	0	0	0	0	0	4	5
Seq394	GGGGAGGGGGGGTGGGGTAGTTGCGCGGAC	30	0	1	1	1	0	0	0	0	0	2	0	1	0	2	3	1	0	1	3	0	0	1	1	0	2	1	1	1	0	1	1	2	0	1	2	0	2	1	1	3	2	0	0	1	0	0	0
Seq395	AGGGCCTGGTGATTGGGTTTGGCATGTTTC	30	3	1	0	1	0	0	0	2	1	0	1	0	0	1	0	0	1	0	0	0	0	0	1	1	4	0	1	2	3	1	0	0	3	0	1	0	1	0	3	2	0	1	0	1	1	1	0
Seq396	CGCAGCCGTCACTAGTCATAGTCCCTCTGG	30	1	1	0	0	0	0	1	0	1	0	1	0	1	0	4	2	0	0	0	0	2	0	1	1	0	0	2	0	0	0	1	0	1	0	1	1	0	1	0	0	0	1	0	1	1	2	1
Seq397	TGGATGTGGTGTGTTGTGTAGTTGCTCTGAT	31	2	1	2	0	0	0	1	0	0	2	0	1	0	0	4	2	1	0	3	0	1	0	0	2	0	0	0	0	0	0	0	1	1	0	2	1	0	0	0	2	0	2	1	0	0	0	1
Seq398	CCCTCGCGCCCTCCACGTGCTGTTTCTTTC	30	1	0	0	1	1	0	5	1	1	2	2	0	3	2	1	0	0	1	0	2	0	0	1	1	0	0	2	4	0	0	0	0	0	2	0	0	0	2	0	1	0	1	0	1	1	7	0
Seq399	TGCGGTAACGGCGTGTGAGTGTCTCCCCAC	30	4	0	0	0	0	0	0	0	3	1	2	0	0	1	2	1	0	0	1	0	0	0	0	0	0	0	1	1	0	0	1	1	0	0	0	0	2	0	0	1	0	1	1	2	0	0	0
Seq400	CAGAAATTCGTCCTAATAGTCACGTACCGG	30	0	2	2	0	1	2	1	0	1	1	1	1	0	0	0	6	0	0	0	1	0	3	1	2	1	0	1	1	0	0	0	0	1	0	0	1	1	2	1	1	1	0	0	2	0	2	2
Seq401	ACCGCGCCTCCATGTGTTGTTCCTTTTTGC	30	0	0	0	0	0	0	0	3	0	1	1	0	1	2	1	0	3	1	0	0	1	0	3	2	5	0	0	0	0	0	0	0	0	1	0	3	0	0	1	2	1	2	5	3	1	0	0
Seq402	TGGAGTGGCTTGCGTTCCCTCAGTTCGTAC	30	0	1	0	1	0	0	0	0	0	3	1	0	0	0	0	0	0	1	1	0	0	2	0	1	0	1	0	2	1	1	1	0	0	2	1	0	0	2	1	1	0	0	3	0	0	0	2
Seq403	GCGGTCTGTCCGAACCAGGTCTCCTGATTG	30	3	1	0	0	2	2	0	0	1	0	0	0	1	1	0	3	0	0	0	1	1	0	0	0	3	0	0	1	2	2	1	0	0	1	0	1	4	1	0	0	2	1	1	0	2	0	0
Seq404	GAACGTACTCGCAGGGCTTGGCGTCTATGG	30	2	0	1	1	0	2	0	2	1	0	2	0	0	0	2	0	0	0	2	0	1	0	2	0	2	6	1	0	0	1	0	2	3	1	1	2	4	0	0	1	1	0	2	0	0	0	12
Seq405	CAGAAATTCGGCCAAATAGTCACGTACCGG	30	2	3	1	3	5	1	0	1	1	0	3	0	0	1	2	0	0	0	0	3	1	1	0	0	0	0	0	0	0	0	1	0	0	0	1	0	2	2	0	1	2	1	0	0	2	0	2
Seq406	GTGCGCCGTCCGAACCAGGTTCCCTGAAGG	30	2	0	0	1	0	0	0	0	2	0	0	1	3	0	0	1	3	0	0	0	4	1	0	1	0	0	0	1	0	1	0	1	0	0	0	0	2	0	0	0	6	0	2	0	2	4	0
Seq407	CCTGCGTGCCTCCATGTGCTGTTTTCTTTC	30	0	0	1	0	0	0	2	0	1	0	0	2	0	0	3	0	3	0	3	0	1	2	0	1	1	0	2	1	0	0	0	0	0	2	0	0	0	0	0	0	0	0	4	1	0	0	0
Seq408	GCGGGTGGGTGGGTGGTAAGTTGTGCTGAC	30	1	0	0	1	0	2	2	1	3	0	1	1	0	1	0	0	1	2	0	0	0	0	2	0	1	5	1	0	1	3	2	1	2	2	1	0	2	0	0	0	3	0	1	0	0	1	0
Seq409	CGCATGAGGGTCCGGCGCTCGGGTATTGGC	30	0	2	2	0	0	3	0	0	2	0	1	3	0	3	2	1	0	0	0	0	1	0	1	1	1	2	0	0	1	0	4	0	0	2	0	1	0	0	0	0	1	0	1	0	1	0	0
Seq410	CAGAAATTCGGCCGGATAGTCACGTACCGG	30	0	1	0	2	0	0	1	0	1	0	2	0	0	0	1	2	0	0	0	1	0	0	0	0	0	0	1	2	2	3	0	2	0	4	2	5	0	0	0	0	1	0	3	1	0	1	1
Seq411	CGCATGAGGGTCTGGCGCTTGGGTATGGC	29	3	1	1	1	0	0	0	0	0	0	2	0	0	0	0	0	4	0	1	1	0	0	1	0	0	0	4	0	0	0	0	0	0	2	3	0	0	0	0	1	1	0	1	3	1	0	0
Seq412	CGCAGCTGTCACTAGTCGTAGTCCCTCTGG	30	0	0	0	2	0	0	0	0	0	2	0	1	0	1	0	0	0	0	1	2	2	0	2	0	0	0	3	0	0	1	0	3	0	0	3	0	1	2	2	0	3	0	6	1	1	0	1
Seq413	CCCTCGCGTCCTCCATGTGCTGTTTCTTTC	30	2	1	2	0	0	1	1	3	0	0	0	4	3	0	2	0	3	0	2	0	0	0	3	2	0	0	0	1	1	1	1	0	0	3	0	0	1	1	0	1	0	0	4	4	0	2	2
Seq414	TGGAGTAGCTTGCGTTCCCTCATTTCGTAC	30	0	3	2	1	0	0	3	0	2	1	0	1	1	4	0	0	1	1	0	2	0	1	1	0	1	1	0	4	1	0	1	1	1	1	1	1	1	4	0	0	2	0	0	1	6	2	0
Seq415	CCTGCGCGCCTCCATGTGCTGTTTTTTTTC	30	0	1	0	0	0	0	2	2	0	0	1	0	1	1	1	0	1	0	1	0	0	0	0	0	2	0	3	1	0	0	2	3	0	0	0	1	0	0	0	5	0	0	3	6	1	4	0
Seq416	GAACGTACTCGCAGGGCCTGGTGTCTATGG	30	2	0	0	0	0	1	0	1	0	1	0	0	0	1	0	0	0	1	1	1	1	0	2	2	0	2	1	0	0	0	0	0	0	0	5	0	0	0	0	0	0	0	1	1	2	1	1
Seq417	TGCGGTAATGGCGTGTGAGTGTCTTCCCAC	30	0	0	0	0	1	0	0	0	1	1	1	0	0	0	2	2	2	0	3	0	0	0	0	0	1	0	4	0	1	0	2	0	0	0	1	2	1	1	0	1	0	0	4	0	0	0	0
Seq418	TTATCGGCCCTGATAAACAGGCACCCGTTC	30	1	3	2	1	1	2	1	0	0	2	3	0	0	2	5	1	0	0	0	0	1	4	1	2	1	0	0	2	1	0	0	0	0	2	0	0	1	1	0	1	2	2	0	0	0	1	1
Seq419	CGCATGAGGGCCTGGCGCTCGGGTATTGGC	30	0	2	2	0	0	0	0	1	0	2	0	2	2	0	1	0	1	2	1	2	0	1	0	0	0	0	0	0	1	6	0	4	0	1	0	2	1	0	0	4	0	0	1	0	2	2	0
Seq420	TGGATGTGTGTGGTTGTGTAGTTGCTCTGAT	31	0	5	0	0	0	2	0	6	0	3	1	3	1	0	0	0	0	0	3	0	0	0	0	1	0	0	0	2	0	0	0	2	1	5	2	0	0	0	1	2	0	1	1	2	1	1	0
Seq421	CAGAAATTCGGCCGAATAGTCACGTACCAG	30	0	1	4	2	0	0	1	0	0	0	0	1	2	1	1	0	2	0	0	1	2	1	1	2	0	0	0	1	0	2	0	0	0	1	0	0	1	1	2	0	1	0	2	0	0	0	2
Seq422	GCGGTCTGTCCGAACCAGGTTTCCTGATTG	30	1	0	0	1	0	0	1	0	1	1	0	0	4	0	0	1	1	1	0	0	4	0	0	0	2	0	0	0	4	5	0	0	0	0	1	2	0	0	1	0	3	0	3	0	1	0	1
Seq423	TGTGGGTGGGCGGGTGGATGTTGACCTCCTG	31	0	2	1	0	0	0	0	3	1	1	1	1	1	0	0	1	4	0	0	0	0	1	0	1	0	0	0	1	1	1	1	0	0	1	0	0	0	2	0	3	0	3	0	1	0	1	0
Seq424	TGGAGTGGCTTGAGTTCCCTCATTTCGTAC	30	0	2	1	1	1	2	1	0	0	2	1	1	0	1	0	0	1	1	2	0	0	0	2	0	1	0	1	1	0	1	1	0	1	1	0	0	0	2	0	2	0	1	0	1	1	1	5
Seq425	GCTAGGCCTCTACGCGGGTTCCATCCCTTG	30	0	4	0	0	0	0	1	1	2	0	0	0	0	1	1	1	0	0	0	3	1	0	0	1	0	0	0	2	0	2	2	0	0	0	1	1	0	0	1	0	0	0	0	0	0	0	0
Seq426	GTGCTCCGTCCGAACCAGGTTCCCTGAAGG	30	0	1	0	0	1	0	0	0	2	0	0	0	1	4	0	4	2	0	3	0	0	0	0	0	0	0	0	0	2	3	1	0	0	0	0	1	3	0	0	0	5	1	2	1	0	2	0
Seq427	CCCTCGCGCCCTCCGTGTGCTGTTTCTTTC	30	0	0	2	0	0	0	6	0	0	0	0	1	1	1	1	2	0	0	0	0	1	1	1	1	1	0	3	0	0	0	0	0	0	2	1	0	0	0	0	2	0	0	5	1	0	3	0
Seq428	TTATCGGCCCCTGATAAATAGGCACCCGTTC	31	2	0	0	4	1	1	0	1	0	3	3	0	0	0	1	0	0	0	0	0	0	1	0	0	1	0	0	2	1	1	0	0	0	0	0	1	2	1	0	0	2	1	0	0	0	3	0
Seq429	GCGCGCCTCCATGTGCTGTATCTTTTCGTG	30	0	0	1	0	0	0	2	1	1	0	6	1	1	0	1	2	0	0	1	2	0	0	0	1	0	0	6	0	0	0	0	0	0	0	0	1	0	1	1	0	0	0	2	3	0	0	0
Seq430	CAGAAATCCGGCCGAATAGTCACGTACCGG	30	2	1	3	0	0	3	2	0	0	0	1	0	0	0	3	1	0	1	0	0	2	1	0	0	0	0	0	3	0	1	5	1	0	1	0	0	0	0	0	0	2	1	0	0	2	3	3
Seq431	CGCGGTGGGAGGGTGGGTGGAGCGTGTCG	29	0	1	0	0	1	0	0	1	0	0	0	0	1	2	4	0	0	0	0	2	0	1	1	0	0	3	0	0	0	1	1	0	2	4	1	0	1	1	0	1	0	1	0	0	1	0	1
Seq432	GCTAGGCCTCTACGCGAGTTCCGTCCCTTG	30	0	2	0	0	1	0	2	0	2	1	1	1	1	0	0	4	1	2	0	1	1	0	0	3	1	0	0	3	0	5	0	0	1	0	1	1	1	3	0	2	1	0	0	4	0	0	1
Seq433	GCTGTGGGCCTTTCAGGTATCCTTGGGTTC	30	0	1	1	2	0	0	1	0	0	0	0	1	1	0	1	0	0	0	3	1	1	0	0	0	0	1	2	1	0	1	2	0	0	2	1	2	1	0	1	0	1	0	0	2	1	1	0
Seq434	CGCGGGTATCCTCTGGAAGTCTGTCTTTGC	30	2	0	1	1	1	0	2	0	0	0	0	0	1	0	3	0	1	0	0	4	3	0	0	2	0	0	0	3	2	0	0	1	2	2	1	1	0	2	0	0	1	3	0	2	0	1	0
Seq435	GGATCCCCGCTTCGTGGGTCAGTATTCTTC	30	0	0	0	0	1	0	0	0	0	0	0	2	3	0	1	6	2	0	0	0	0	0	0	1	5	0	0	0	1	0	2	0	1	0	0	1	0	3	0	0	0	0	3	1	2	5	0
Seq436	CGCGGGTATCCTCTAGGAGTCTGTCTTTGC	30	1	1	0	1	3	0	0	0	0	1	0	1	0	0	2	2	3	0	0	3	2	2	1	0	1	0	3	2	1	0	3	0	0	0	7	2	0	0	0	0	0	0	1	0	0	0	0
Seq437	AGGGCCTGGCGATTGGGTTTGGCACGTTTC	30	0	2	2	0	0	0	1	5	1	0	0	0	1	1	0	1	1	0	2	0	0	2	0	0	0	2	3	0	2	0	0	1	0	0	3	0	0	0	0	1	1	0	0	0	1	1	0
Seq438	TTGTCAACGCAGTGGGAGGGGAATTCGAGT	30	0	1	2	3	1	1	0	1	0	2	3	2	0	3	0	0	2	0	0	0	0	0	0	1	1	0	0	1	0	0	3	0	0	0	1	0	2	2	2	4	5	0	0	1	0	2	2
Seq439	CCTGCGCGCCTCTATGTGCTGTTTTCTTTC	30	1	0	0	0	1	1	1	2	0	0	0	3	1	1	1	1	0	0	1	1	0	0	3	0	0	0	1	1	0	1	0	0	0	0	2	0	1	0	1	1	0	0	1	1	0	0	1
Seq440	CGCATGAGGGTCTGGCGCTTGGGTGTTGGC	30	3	0	1	2	0	2	2	0	0	3	2	0	2	0	1	0	0	0	3	0	1	0	1	0	0	0	1	0	0	0	4	0	2	0	3	0	0	0	0	2	1	1	1	0	0	2	0
Seq441	CGGCGGGGGGGGTGGGTGGAGATTTAACGTC	31	1	0	1	1	0	0	0	3	1	1	0	0	1	1	0	1	1	2	0	0	2	1	0	1	2	1	1	0	0	0	2	1	0	2	1	1	0	0	0	2	3	1	0	0	1	1	0
Seq442	TGCGGTAACGGCGTGTGAGTGTCCTCCCAC	30	0	0	0	1	0	0	1	2	3	1	1	0	0	2	0	0	3	0	3	0	0	0	0	2	1	0	1	0	0	0	1	1	1	0	0	0	1	2	0	0	1	1	0	0	1	0	0
Seq443	CGGTAACGGCGTTTGGGTGTCATACTCTTC	30	0	1	2	0	1	1	5	3	3	0	1	0	0	1	0	1	2	0	0	1	0	1	0	1	0	0	1	1	2	1	0	0	0	0	1	0	0	0	0	2	0	0	0	1	1	0	0
Seq444	TCCGCGCCCTCTATGTGCTGCCTTTGTTTC	30	0	0	2	0	0	1	1	1	0	1	1	2	0	1	0	0	3	0	2	0	2	0	2	0	4	0	0	0	0	1	0	0	0	0	2	2	0	0	0	2	0	0	0	1	0	3	0
Seq445	GAACGCACTCGCAGGGCTTGGTGTCTGTGG	30	0	3	0	0	0	0	0	0	2	1	1	0	0	1	2	0	0	1	3	0	2	1	0	0	0	5	0	0	0	0	2	0	4	3	2	2	2	0	3	2	1	0	0	0	0	0	0
Seq446	GAACGTACTCGCAGGGCTTGGTGTCCATGG	30	2	0	0	1	0	0	0	0	3	0	0	1	1	0	6	0	0	0	0	0	0	1	2	0	6	0	1	1	0	3	0	1	2	0	0	0	0	0	4	0	2	0	0	0	0	1	1
Seq447	CCCTCGCGCCCTCCATGCGCTGTTTCTTTC	30	0	0	1	3	1	0	5	0	0	1	2	1	0	1	0	0	3	0	1	0	3	1	1	0	0	0	1	0	0	0	0	0	0	0	0	0	0	0	0	0	0	1	3	1	1	1	0
Seq448	TGGAGTGGCTTGCGTTCCCTAATTTCGTAC	30	0	2	0	1	0	0	0	0	0	0	2	1	0	0	1	1	0	0	0	1	2	2	1	1	1	0	0	2	0	2	1	0	1	0	0	0	4	1	0	0	2	0	0	0	0	1	2
Seq449	GAACGTACTCGCAGGGCTTGGTGTCTTGG	29	0	0	0	1	0	2	0	0	2	0	0	0	0	1	0	0	1	0	2	0	0	0	0	0	1	4	3	1	0	1	1	0	0	2	0	0	2	0	1	0	1	5	3	1	0	0	1
Seq450	CCTGCGCGCTTCCATGTGCTGTTTTCTTTC	30	0	1	0	0	0	0	1	1	0	0	3	1	0	1	2	0	0	0	2	2	0	0	2	0	0	0	5	0	0	0	0	0	0	1	0	0	0	1	0	0	1	0	4	1	0	2	0
Seq451	TTGTCAACGTGGTGGGAGGGGAATTCGAGT	30	0	3	0	1	1	0	0	0	0	1	0	3	0	1	0	0	1	0	1	1	1	1	0	0	1	1	0	0	0	2	0	0	5	2	1	2	0	4	2	2	2	0	2	0	1	2	4
Seq452	CGCATAAGGGTCTGGCGCTTGGGCATTGGC	30	0	0	2	0	0	0	0	0	1	0	0	1	1	0	0	0	1	0	4	2	2	1	1	1	2	0	0	0	2	0	1	0	1	3	0	2	0	0	0	3	1	0	0	0	0	2	0
Seq453	CGGTAACGGCGTTTGAGTGTTATACTCTTC	30	0	0	0	0	0	0	1	0	0	0	0	0	0	0	2	0	1	0	0	0	0	0	0	2	0	1	6	0	1	0	0	1	1	0	0	0	3	0	0	0	1	0	2	2	0	4	2
Seq454	TCTGCGCCCTCCATGTGCTGCCTTTGTTTC	30	0	0	0	0	1	0	1	1	1	1	4	1	0	0	0	0	3	0	0	2	0	0	2	3	1	0	2	1	0	0	0	0	0	1	0	0	0	0	3	0	0	1	4	0	0	0	1
Seq455	GCTAGGCCTCTACACGGGTTCCGTCCCTTG	30	0	3	0	2	0	0	0	2	1	0	0	0	0	0	0	4	0	0	0	2	0	0	0	1	0	0	0	1	0	2	0	0	0	0	4	1	0	0	1	0	0	0	0	0	1	0	1
Seq456	GTGCCCCGTCCGAACCAGGTTTCCTGAAGG	30	6	0	0	0	0	0	0	0	2	0	1	0	2	0	1	2	3	0	0	0	0	0	0	2	0	0	0	0	5	1	0	0	0	3	0	0	1	2	1	0	1	0	0	0	3	3	0
Seq457	GCTAGACCTCTACGCGGGTTCCGTCCCTTG	30	0	0	0	2	0	1	0	1	0	0	0	0	0	1	0	3	1	1	0	3	0	0	0	6	0	0	2	0	0	0	0	0	0	0	2	0	0	0	0	0	0	0	0	0	0	1	0
Seq458	CCCTCGCGCCCTCCATGTGCTGTCTCTTTC	30	0	1	0	1	1	0	0	1	0	0	5	4	1	0	0	1	1	0	0	0	2	0	1	0	0	2	0	0	0	4	0	0	0	0	1	0	1	0	0	1	0	0	2	0	0	0	0
Seq459	GCGCGCCTCCATGTGCTGTATTTTTCCGTG	30	0	2	0	0	0	0	3	0	0	2	1	2	0	1	0	2	2	0	1	1	1	2	0	0	0	0	2	0	1	0	1	0	0	1	0	2	0	0	1	0	2	0	3	1	3	2	0
Seq460	CGCATAAGGGTCTGGCGCTTGGGTACTGGC	30	0	1	0	0	0	2	0	0	0	0	1	0	1	0	4	2	0	1	2	1	0	2	1	0	0	0	1	0	0	3	1	0	0	0	0	1	0	0	0	2	5	2	0	0	0	0	2
Seq461	CGCATGAGGGCCTGGCGCTTGGGTATCGGC	30	1	0	0	3	0	1	2	0	1	1	0	0	0	0	3	0	4	0	1	0	0	0	0	1	0	1	1	0	1	1	0	1	0	1	1	0	0	0	0	0	0	0	1	0	2	2	0
Seq462	TGGGAGGGGGGTTGGGTAGTTGCGCGGAC	29	0	1	0	1	0	0	1	1	0	0	2	0	0	2	0	0	1	1	2	0	0	6	1	2	2	2	1	0	0	0	0	0	2	0	1	0	0	0	1	3	0	1	3	0	1	1	0
Seq463	GCGGTCCGTCTGAACCAGGTTTCCTGATTG	30	7	0	0	0	0	0	0	1	3	2	0	1	1	1	0	2	2	0	0	1	0	1	0	1	0	0	0	0	2	1	1	0	0	0	0	0	7	6	0	0	0	0	0	0	0	0	0
Seq464	AGGGCCTGGCGGTTGGGTTTGGCATGTTTC	30	2	0	1	2	0	0	1	0	1	1	1	0	1	0	0	0	1	0	0	1	0	0	0	1	0	1	1	0	5	0	4	0	2	1	0	1	0	2	0	0	0	0	1	1	0	1	0
Seq465	GGCCCACTTTCGCGCTTCCATGTGCTGTTC	30	0	0	1	0	0	2	6	1	0	1	3	1	2	2	1	0	0	0	0	0	0	0	5	1	1	0	4	0	0	0	0	0	0	0	0	0	0	1	3	0	2	0	1	0	0	0	0
Seq466	CGCGGTGGGAGGGTGGGTGGAGCGTGGCG	29	0	1	0	0	0	1	0	1	0	2	0	0	2	2	0	0	2	2	0	0	0	1	0	0	0	3	0	0	0	0	2	1	7	5	3	1	1	0	0	1	2	1	0	0	0	0	0
Seq467	CGCGGGTATCCTCTGGGAATCTGTCTTTGC	30	0	3	0	0	0	0	0	2	0	0	0	2	0	0	0	2	0	2	1	2	7	0	0	0	0	2	1	2	0	0	0	1	0	0	2	1	0	1	0	1	1	0	2	0	1	1	2
Seq468	CGGTAACGGCGTTTGAGTGCCATACTCTTC	30	0	0	0	0	0	0	1	0	0	1	1	0	0	0	0	4	1	0	0	1	0	2	0	1	0	0	2	1	1	0	0	1	1	0	0	0	0	0	3	0	0	0	0	2	0	0	0
Seq469	TCCGTGCCCTCCATGTGCTGCCTTTGTTTC	30	0	0	1	0	0	4	2	0	0	0	2	1	0	0	0	0	1	0	0	0	0	0	1	0	2	0	5	0	0	0	1	1	1	0	0	0	0	0	2	0	0	0	2	0	0	3	0
Seq470	CGCATGGGGGTCTGGCGCTTGGGCATTGGC	30	0	1	1	0	0	1	1	0	2	0	1	0	0	2	0	2	1	0	0	1	1	0	0	0	2	0	0	2	0	1	1	0	0	0	0	4	0	0	1	3	3	0	3	0	0	3	0
Seq471	ATCGCGCCTCCATGTGCTGTTCCTTTTTGC	30	0	0	1	1	2	0	1	1	0	0	4	1	1	1	1	0	0	0	2	0	0	0	0	0	0	0	2	0	0	0	1	0	0	2	2	1	0	2	0	0	0	0	1	3	0	0	0
Seq472	CGCATGAGGGTCTGGCGCTTGGGATTGGC	29	0	1	1	1	2	0	0	0	0	2	1	2	1	0	0	0	0	4	0	0	2	2	0	0	0	0	0	2	1	1	0	0	1	0	3	0	1	0	2	3	1	0	0	0	0	1	0
Seq473	CGCGGGTATCCTCTGGAGTCTGTCTTTGC	29	0	2	0	0	0	0	2	0	0	1	0	1	0	2	0	0	0	0	0	2	2	0	0	0	0	1	1	2	2	1	2	0	0	0	1	1	0	1	0	4	3	0	0	0	0	0	1
Seq474	TGGATGTGTGTGTTGTGTGTTGCTCTGAT	29	1	2	3	0	0	0	0	2	3	2	0	4	3	0	2	0	0	1	0	1	0	1	1	0	0	0	0	0	0	0	3	1	1	0	0	1	0	0	0	0	1	1	2	0	0	4	0
Seq475	AGGGCCTGGCGATCGGGTTTGGCATGTTTC	30	0	2	0	0	0	0	2	2	1	1	0	0	1	2	0	1	3	0	0	0	0	4	0	0	0	0	1	0	1	0	0	0	0	2	1	0	0	0	2	1	0	0	0	3	2	1	0
Seq476	GTGGCACCTGCGGTAAGGGCGACTTTTGTG	30	3	0	0	0	0	1	0	2	0	1	1	0	3	2	0	0	1	2	0	1	0	0	1	0	1	0	1	2	0	2	0	0	0	0	0	0	0	0	3	0	0	1	0	0	2	0	2
Seq477	CTCGCCGCCGTTCCAGGGTATACACGCGTC	30	7	0	0	3	0	0	0	0	0	0	1	0	0	0	0	0	0	0	2	1	2	0	0	0	0	0	0	0	0	0	0	0	0	2	0	0	0	0	7	0	0	0	0	0	0	0	0
Seq478	CTCGCCGCCGTTCCAGGGTCTACACGTGTC	30	0	0	0	0	1	0	0	0	1	1	0	0	0	1	1	0	0	2	2	1	1	1	2	2	0	3	0	0	1	1	1	0	3	1	3	0	0	0	3	0	1	0	0	0	1	1	2
Seq479	GTGGCACCTGCGGTAAAGGCGACTTTGTG	29	0	0	0	0	1	0	1	2	0	0	0	2	0	1	0	3	0	0	0	0	0	1	0	1	0	0	0	2	2	0	0	2	2	0	0	1	0	1	0	1	1	0	1	1	1	2	0
Seq480	CGGTAACGGCGTTTGAGCGTCATACTCTTC	30	2	0	1	0	0	0	0	1	0	0	0	0	1	5	3	1	2	0	0	1	0	0	1	0	1	0	0	0	0	3	0	1	0	0	0	3	1	0	0	0	0	0	4	1	1	0	0
Seq481	TTGTCAACGTAGTGGGTGGGGAATTCGAGT	30	0	0	0	4	1	1	2	0	0	0	1	2	0	1	0	0	1	0	1	0	0	0	2	1	1	0	0	0	0	1	1	0	0	0	4	1	1	1	0	0	0	1	0	2	0	4	0
Seq482	GTGGGTGGGCGGGTGGATGTTGACTTCCTG	30	0	1	0	0	2	0	0	0	0	0	1	2	0	2	0	1	0	2	3	1	1	1	0	1	0	0	1	1	1	2	0	0	4	1	1	0	0	0	0	0	5	2	0	0	0	0	0
Seq483	CAGAAATTCGTCCGAATAGTCACGTACCGA	30	0	2	1	0	0	0	0	0	0	0	0	0	0	0	0	0	0	0	0	0	4	0	1	1	0	1	0	1	1	1	0	0	0	0	1	1	0	2	1	0	0	0	0	1	0	2	2
Seq484	GAGTCGTGGGTGGGTGGGTGGCCTTGCTCG	30	0	0	0	0	1	0	3	2	1	0	2	0	0	1	0	0	0	0	0	0	3	2	0	1	0	0	0	0	0	0	0	0	1	1	3	0	0	0	1	2	0	0	1	1	0	2	1
Seq485	CGCATAAGGGTCTGGCACTTGGGTATTGGC	30	0	1	0	0	0	0	0	0	1	0	1	3	0	1	0	1	1	1	0	1	1	1	0	3	1	0	0	0	1	3	0	0	3	1	0	1	2	0	0	3	0	0	0	0	0	0	1
Seq486	TTGTCAACGTAGTGGGAGGGGAACTCGAGT	30	0	0	1	0	0	0	0	0	1	4	0	0	0	1	0	0	1	1	0	0	0	3	0	2	0	0	0	2	2	2	1	0	1	0	3	1	0	1	1	3	2	0	0	0	0	1	1
Seq487	TGGAGAGGCTTGCGTTCCCTCATTTCGTAC	30	0	0	1	1	0	1	1	0	0	0	3	0	2	0	1	1	0	0	1	0	1	0	0	0	0	0	0	2	0	1	1	0	0	0	3	1	6	1	0	0	1	1	1	0	2	1	2
Seq488	TTATCGGCCCTAATAAATAGGCACCCGTTC	30	0	0	0	0	0	0	0	0	0	0	2	0	0	0	0	0	1	2	2	1	0	0	0	0	0	0	0	1	0	0	1	0	0	1	0	0	0	0	2	1	1	0	0	0	1	0	3
Seq489	GGTATTGGGTTCATAGAAAGGCTCCCTCTG	30	1	0	1	0	2	2	0	0	0	0	0	2	2	0	0	0	0	0	0	0	1	1	1	0	0	0	1	5	0	2	0	0	2	0	0	0	1	0	1	3	2	1	0	0	0	0	0
Seq490	TGGATGTGTGTGTTGTGGTAGTTGCTCTGAT	31	1	1	0	0	0	0	0	0	0	0	0	0	1	0	2	0	0	0	0	0	2	0	2	1	0	1	0	0	1	1	1	0	0	0	3	3	0	0	1	0	0	1	1	0	0	1	0
Seq491	GCGGTCCGTCCGAACCAGGCTTCCTGATTG	30	2	0	0	0	0	1	0	0	3	0	0	0	2	2	0	2	0	0	0	2	2	0	0	2	1	0	0	0	3	2	0	0	0	0	1	0	4	0	1	0	8	0	0	0	0	0	0
Seq492	CGCGGATATCCTCTGGGAGTCTGTCTTTGC	30	0	1	1	1	0	0	0	0	0	0	0	0	0	1	0	0	0	1	3	0	5	0	4	0	2	0	1	0	1	4	0	2	0	1	2	1	0	1	0	0	0	0	0	3	0	0	0
Seq493	CTCGCCGCCGTTCCAGGGTTTACACGTGTC	30	1	0	0	0	0	1	0	0	1	0	0	0	0	1	0	0	0	0	1	1	1	0	0	2	2	3	1	0	0	0	1	0	1	0	2	0	1	1	1	0	0	0	1	0	0	3	1
Seq494	GGACCTCCGTTTCGCGAGTCAGTATTCAAC	30	3	0	0	0	2	0	1	0	0	0	0	4	0	0	1	3	1	0	1	0	1	3	0	0	0	0	0	0	0	0	0	0	1	1	0	0	3	0	0	0	1	0	0	1	0	1	3
Seq495	TGGAGTGGCGTGCGTTCCCTCATTTCGTAC	30	1	1	1	4	0	0	0	1	0	1	2	0	1	0	1	1	0	1	0	0	2	2	0	0	0	0	0	2	0	1	0	0	0	0	1	1	0	0	0	0	1	1	0	0	1	0	0
Seq496	CGCAGCCGTCACTAGCCGTAGTCCCTCTGG	30	0	0	0	0	0	1	0	0	1	3	0	5	1	1	1	1	2	0	1	0	0	2	1	0	0	0	0	2	0	0	0	0	1	2	0	2	0	1	0	1	0	0	2	3	0	1	0
Seq497	GCTAAGCCTCTACGCGGGTTCCGTCCCTTG	30	0	1	0	0	0	2	0	0	4	0	0	0	0	1	0	0	0	0	0	3	2	0	0	3	1	0	0	1	0	0	0	0	1	1	5	0	0	0	0	0	0	0	1	2	0	0	0
Seq498	CGCATGAGGGTCTGGCGCCCGGGTATTGGC	30	0	0	0	1	1	1	1	1	0	1	0	0	0	1	0	0	0	1	0	1	0	2	0	1	1	1	0	2	0	0	0	0	3	4	1	0	2	0	0	2	1	0	1	0	1	0	0
Seq499	AGGGCCTGGCGACTGGGTTTGGCATGTTTC	30	0	0	0	1	0	0	2	1	0	1	1	0	2	1	0	0	2	1	0	0	3	0	0	0	0	3	3	0	0	0	1	3	0	2	0	0	1	1	4	0	1	0	0	0	3	2	0
Seq500	CCTGCGCGTCTCCATGTGCTGTTTTCTTTC	30	0	0	3	3	0	0	1	1	0	1	0	0	2	0	0	0	0	0	0	0	0	0	0	0	3	0	0	0	1	0	0	0	0	0	1	0	0	1	0	1	2	0	2	0	0	0	1
Seq501	GCGGGTGGGTGGGTGGTAAGTTGCGCCGAC	30	1	1	0	0	1	0	0	0	0	0	0	0	1	2	1	1	0	0	0	1	0	2	0	0	0	1	0	0	0	0	2	0	0	0	0	0	0	3	3	0	0	6	0	0	4	2	0
Seq502	GAACGCGCTCGCAGGGCTTGGTGTCTATGG	30	1	0	1	0	0	1	0	0	1	0	0	1	1	1	0	1	0	3	1	0	1	0	1	0	0	4	2	0	0	0	0	0	5	0	1	1	0	1	2	0	0	3	0	0	0	5	0
Seq503	GGATCCTCGGTTCGTAGGTCAGTATTCTC	29	0	0	0	0	0	0	1	0	1	0	0	3	1	4	0	1	2	0	0	0	5	0	0	0	0	0	0	4	0	0	4	0	0	1	1	0	1	0	2	0	1	0	2	0	0	1	0
Seq504	CCTGTGCGCCTCCATGTGCTGTTTTCTTTC	30	0	0	0	1	0	0	2	0	0	0	6	1	1	2	0	1	1	1	0	0	1	0	2	0	2	0	1	0	0	0	0	0	0	2	3	0	0	0	1	5	0	1	0	0	0	0	0
Seq505	CTCGCCTCCGTTCCAGGGTATACACGTGTC	30	1	0	0	1	0	0	0	0	2	1	0	0	0	4	0	0	2	0	0	1	0	0	0	2	2	0	2	0	5	0	0	0	0	0	0	1	0	1	0	0	0	0	1	1	1	4	1
Seq506	CGCATGAGGGTCTGGCGCCTGGGTATCGGC	30	1	0	0	1	4	0	3	0	1	0	0	0	1	2	1	0	1	0	0	1	0	0	1	1	0	0	4	1	1	0	2	0	2	0	1	3	0	1	0	0	1	1	1	0	0	0	0
Seq507	TGCGGTAACGGCGTGTGAGCGTCTTCCCAC	30	0	0	0	0	0	0	3	0	0	0	1	1	2	3	1	0	0	0	0	2	0	1	1	2	0	0	2	0	0	0	0	1	0	1	1	0	0	0	0	0	0	0	0	1	1	0	0
Seq508	TGCGGTAACGGTGTGTGAGTGTCTTCCCAC	30	0	0	1	0	3	0	0	1	0	0	1	1	2	0	0	2	0	0	0	2	2	0	0	1	0	0	3	1	0	0	1	0	0	1	0	0	0	0	0	1	1	0	1	0	0	1	0
Seq509	TGGATGTGTGTGTTGTGTAAGTTGCTCTGAT	31	0	0	0	1	2	1	2	1	0	1	0	0	0	0	0	0	1	2	0	0	2	0	0	2	0	2	1	1	0	0	1	0	2	0	0	2	1	1	1	2	0	0	0	3	0	1	0
Seq510	GCGGTCCGTCTGAACCAGGTCTCCTGATTG	30	3	0	0	0	0	0	0	0	0	0	0	0	3	1	0	5	1	0	0	1	5	0	0	0	0	0	0	0	0	0	1	0	0	0	2	0	0	0	0	0	0	1	1	0	0	0	0
Seq511	CGCATGGGGGTCTGGCGCTTGGGTACTGGC	30	0	1	0	0	0	0	0	2	0	0	3	1	0	0	3	1	0	0	1	0	2	1	0	0	1	1	0	1	2	1	0	0	0	2	1	0	0	0	0	1	3	0	1	0	0	1	1
Seq512	CTCGCCGCCGTTCCATGGTATACACGTGTC	30	1	0	0	0	1	0	0	0	0	0	0	0	0	1	0	1	0	0	1	0	1	0	3	0	1	2	1	1	2	0	0	2	2	0	2	0	0	0	1	1	3	2	0	0	4	0	0
Seq513	TGAGTCGCGGGTGGGTGGGTGGCCTTGCTCG	31	0	0	1	1	3	0	0	1	0	1	0	1	0	1	0	3	0	0	2	0	1	0	1	0	0	1	1	3	1	0	0	1	0	0	0	0	0	0	2	0	1	1	0	0	0	2	0
Seq514	GGCTATCTCGTGCCTCCATGTGCTGTGTTC	30	1	0	0	0	0	2	1	0	0	0	1	4	1	0	1	0	3	0	0	0	0	2	1	0	1	0	1	0	0	0	0	0	0	0	0	0	0	1	0	0	0	3	2	6	0	0	0
Seq515	CGCGCCGCCGTTCCAGGGTATACACGTGTC	30	0	0	0	0	0	1	0	1	0	0	0	1	1	0	0	0	0	0	0	1	1	0	0	1	0	45	0	0	0	2	1	0	0	0	0	0	0	0	0	0	0	0	0	0	0	0	0
Seq516	CCTGCGCGCCTTCATGTGCTGTTTTCTTTC	30	0	0	0	0	2	0	1	0	0	0	2	1	0	0	0	0	0	0	0	1	0	0	0	0	0	0	2	0	0	0	0	0	1	1	3	0	1	0	0	1	0	0	3	1	1	1	0
Seq517	GCGGTCCGTTCGAACCAGGTCTCCTGATTG	30	2	0	0	0	0	3	1	0	0	0	0	0	1	0	1	0	0	0	0	0	0	0	0	0	3	0	0	0	0	5	0	0	0	0	0	1	1	0	0	0	0	0	4	0	0	1	0
Seq518	CTCGCCGCCGTTCCAGTGTATACACGTGTC	30	1	0	1	0	0	0	2	1	1	0	1	0	0	1	0	0	0	1	2	0	2	0	2	0	0	3	0	0	1	0	2	0	1	0	4	0	1	1	3	1	0	1	0	0	0	0	2
Seq519	TGCGGTAACGGCGTGTGGGTGTCTTCCCAC	30	0	1	0	0	0	0	0	0	1	2	2	1	0	0	0	0	2	1	1	1	0	2	2	0	0	0	3	0	1	0	0	0	0	0	0	0	0	1	1	0	0	0	0	0	1	0	0
Seq520	GGCCCACTTTCGCGTCTCCATGTGCTGTTC	30	0	0	1	1	0	0	2	0	3	2	0	1	0	0	0	0	2	0	0	3	1	1	0	0	0	0	1	0	0	0	0	0	0	0	0	0	0	0	0	2	2	0	2	1	0	0	0
Seq521	CAGCACCGTCAACTGAATCAGCACCGTCAACTGAAT	36	0	0	0	2	1	1	0	0	1	6	2	0	0	0	0	0	0	1	0	0	0	3	1	0	1	0	0	0	0	2	1	0	0	0	0	1	0	0	0	1	1	0	0	0	1	1	1
Seq522	TGGAGTGGCATGCGTTCCCTCATTTCGTAC	30	0	2	1	1	2	1	0	0	0	1	0	2	0	0	0	0	0	1	0	1	0	0	0	1	0	0	1	0	0	1	0	0	1	0	0	3	0	1	0	0	2	3	0	1	2	0	1
Seq523	TTGTCAACATAGTGGGAGGGGAATTCGAGT	30	1	3	1	0	0	3	0	0	0	0	2	0	1	0	0	0	1	0	0	1	2	0	1	1	2	1	0	1	0	0	1	0	0	2	1	0	2	4	3	3	1	0	0	0	0	1	1
Seq524	GCGGTCCGTCCGAACCAGGTCCCCTGATTG	30	2	0	0	0	1	0	0	0	0	0	0	3	5	1	0	1	0	0	0	2	0	0	0	0	1	0	0	0	7	2	0	0	0	2	0	1	0	0	0	0	3	0	0	0	0	0	0
Seq525	TTGTCAACGTAGTGGGAAGGGAATTCGAGT	30	0	5	0	0	0	1	1	1	0	0	3	3	0	0	0	0	0	1	0	0	2	0	1	0	0	1	0	2	0	1	3	0	2	0	0	2	0	1	1	1	0	0	0	0	0	0	1
Seq526	ACGGTAACGGCGTGTGAGTGTCCTATGATC	30	0	4	0	0	4	0	0	0	0	1	0	0	2	1	0	0	0	0	0	0	2	0	1	0	1	0	3	0	1	0	0	0	0	3	0	0	0	0	0	2	0	0	1	1	0	2	0
Seq527	GAACGCACTCGCAGGGCTTGGTGCCTATGG	30	1	1	1	0	0	2	1	2	1	0	0	0	0	0	1	1	0	1	2	0	0	4	0	1	0	2	1	0	1	1	0	1	2	0	2	3	0	0	4	0	0	0	1	0	0	1	0
Seq528	TGGATGTGTGTGTTGTGTATTGCTCTGAT	29	1	0	0	0	2	1	0	0	1	0	0	0	0	0	1	0	0	2	1	0	0	0	2	0	1	0	0	1	1	2	0	0	1	0	0	0	0	2	0	2	0	0	0	0	0	1	2
Seq529	CAGAAATTCGTCCGAATAGACACGTACCGG	30	1	1	1	3	0	0	0	1	0	0	1	1	0	0	0	1	0	0	0	1	0	1	0	0	2	0	4	2	1	1	0	0	0	0	1	1	0	1	1	1	0	3	0	0	0	0	1
Seq530	GAACGCACTCGCAGGGCCTGGTGTCTATGG	30	2	0	0	1	0	0	0	1	2	0	2	0	0	2	3	1	1	0	1	0	2	1	0	1	2	3	0	1	0	0	0	0	2	0	2	0	0	0	0	1	0	0	1	0	0	0	0
Seq531	CGCATGAGAGTCTGGCGCTCGGGTATTGGC	30	0	0	0	1	0	0	5	0	0	0	0	1	1	0	0	0	2	0	0	0	0	0	0	0	0	0	3	0	0	0	0	0	0	0	0	2	2	0	0	1	0	0	0	1	2	1	2
Seq532	GGCCCACTTTCGTGCCTCCATGTGCTGTTC	30	2	0	0	0	1	0	0	1	3	0	1	1	0	2	0	1	2	0	0	0	0	0	0	0	0	0	1	0	0	0	0	0	0	0	0	0	1	2	0	0	0	0	0	0	1	0	0
Seq533	CAGATATTCGTCCGAATAGTCACGTACCGG	30	0	1	0	1	2	1	0	2	1	1	0	2	0	1	1	1	0	2	1	1	1	1	1	0	0	0	0	0	1	0	1	0	1	1	2	0	0	0	0	1	0	1	2	0	0	1	0
Seq534	CGGCGGGTGGGGGGGTGGAGATTTAACGT	29	0	0	0	0	0	0	0	0	1	0	0	2	2	0	1	0	0	0	0	0	0	1	0	0	0	5	2	0	0	1	0	0	0	0	0	1	0	0	2	0	0	1	0	0	1	0	0
Seq535	GAGTCGCGGGTGGGTGGGTGGCCTTGCCG	29	1	0	1	0	0	0	0	0	1	0	1	0	1	0	1	0	2	0	0	1	2	2	0	2	0	0	1	0	1	0	0	0	0	0	0	0	0	2	1	0	0	0	0	0	0	0	0
Seq536	CGCATGTGGGTCTGGCGCTTGGGTATTGGC	30	2	1	0	0	0	0	2	1	3	0	0	0	0	0	0	1	0	1	0	1	0	1	0	2	0	1	2	0	0	0	0	0	4	1	2	1	0	1	0	0	0	0	0	0	0	0	0
Seq537	GGTTTTGGGTTCGTAGAAAGGCTCCCTCTG	30	0	0	0	0	2	4	0	0	1	0	0	0	0	0	0	0	1	0	1	2	3	1	0	2	1	0	0	2	2	0	2	1	1	0	0	0	1	0	0	0	0	0	1	0	5	0	0
Seq538	TGGATGTGTGTGTTGTGTAGTTGCTCTAAT	30	1	0	0	0	0	1	0	0	0	2	0	0	2	0	0	2	0	3	5	1	0	0	0	4	1	2	0	1	3	0	0	0	2	0	0	1	1	0	0	1	0	0	1	1	0	0	4
Seq539	TGCGGTAACGGCGTGTGAGTGCCTTCCCAC	30	0	0	1	0	0	0	1	0	2	0	2	0	0	0	0	1	0	2	0	0	0	0	1	0	0	0	0	0	1	1	0	1	1	0	0	3	0	0	0	0	2	0	1	0	0	0	0
Seq540	GCGGGTGGGTGGGTGGCTCATAGTTTTTG	29	0	0	0	1	0	0	0	0	0	0	0	0	0	1	0	1	1	2	0	0	0	0	0	1	0	0	0	0	2	0	0	2	0	0	0	0	0	0	0	0	0	3	0	3	0	0	0
Seq541	GCGGTCCGTCCGAACCAGGTTCCCTGATTG	30	2	0	0	0	0	1	0	0	4	0	0	0	1	2	0	0	4	0	0	0	4	0	0	0	0	0	0	0	3	0	0	1	0	2	0	0	0	0	0	2	3	0	2	0	1	2	0
Seq542	GGCCCACTTTCGCGCCCCCATGTGCTGTTC	30	0	0	0	0	0	1	2	0	0	2	2	0	0	0	3	0	0	0	0	1	0	0	1	1	0	0	1	1	0	0	0	1	0	0	0	1	0	0	0	1	0	0	3	0	1	1	0
Seq543	GTGGGTGGGTGGGTGGTAAGTTGTGTCGAC	30	1	2	0	1	0	3	0	0	0	0	0	2	0	0	0	3	0	0	1	0	0	2	0	0	0	2	0	0	0	3	2	0	0	3	0	0	1	1	0	0	0	0	0	2	0	0	0
Seq544	TTATCGTCCCTGATAAATAGGCACCCGTTC	30	0	1	0	1	0	1	0	0	0	0	1	0	0	2	1	0	0	1	0	1	2	1	0	1	0	0	1	2	0	1	2	0	1	0	1	0	2	0	0	0	0	1	0	0	1	1	1
Seq545	GAACGCACTCGCAGGGCTTGGTGTCTTGG	29	1	0	0	1	2	0	0	2	0	0	0	0	0	2	0	1	0	0	3	1	2	0	2	0	3	1	0	0	0	0	0	1	3	0	1	0	0	1	0	1	0	0	0	0	0	0	0
Seq546	CGCATGAGGGTCTGGCGCTTGGGTGTCGGC	30	0	1	4	0	0	0	2	0	3	1	0	0	2	0	0	3	0	0	0	1	2	0	0	2	1	0	0	0	1	0	1	1	1	0	0	2	1	0	0	1	0	4	1	0	1	2	1
Seq547	CAGAAATTCGTCGAATAGTCACGTACCGG	29	0	0	0	0	0	2	3	0	0	0	2	0	0	1	0	0	0	1	0	2	0	0	0	0	1	0	0	3	0	2	0	0	0	1	0	0	1	0	1	0	0	0	1	1	2	0	2
Seq548	GAGGTGGGAGGGAGGGGTTGACTTGCGTG	29	4	0	0	0	1	0	0	1	0	1	0	0	0	1	0	1	1	0	0	0	0	0	0	1	0	0	1	1	1	0	0	0	0	1	0	0	0	1	0	1	2	0	2	0	1	1	1
Seq549	CGCATAAGGGTCTGACGCTTGGGTATTGGC	30	0	3	0	0	0	2	2	0	0	0	0	1	0	0	0	0	0	0	1	0	0	0	0	0	3	0	1	1	1	1	0	2	0	0	1	1	0	0	1	3	0	1	1	0	3	2	0
Seq550	TCCGCGCCCCCCATGTGCTGCCTTTGTTTC	30	0	0	0	0	0	2	2	0	0	0	1	1	0	0	0	1	1	1	1	0	2	0	0	0	0	0	4	2	0	1	0	0	0	1	1	0	1	0	2	0	0	0	2	1	0	1	0
Seq551	GGTATTGGGTTCGTAGAAAGGCTCCCTTG	29	0	1	0	0	0	0	0	0	1	1	0	0	0	0	0	1	0	1	15	1	0	0	0	0	1	0	0	0	0	0	2	0	0	0	0	0	0	0	0	0	0	0	0	0	0	0	0
Seq552	GGTATTGGGTTCGTAAAAAGGCTCCCTCTG	30	3	0	0	1	0	0	0	0	2	1	0	0	0	0	0	0	0	1	0	0	0	1	0	0	1	4	0	0	0	2	2	1	0	1	0	0	2	1	0	1	0	0	2	0	0	0	0
Seq553	CGCATGAGGGTCTGGCGCTTGGGTACTGGC	30	1	2	0	0	0	0	3	0	0	0	1	1	0	0	0	1	0	0	0	1	0	0	0	2	2	0	2	0	0	0	0	0	0	0	0	1	1	0	0	0	1	0	2	1	0	0	2
Seq554	GCGGGTGGGTGGGTGGTAAGTTGTGTCGAC	30	2	0	0	0	0	1	0	0	1	1	0	0	0	0	1	0	0	0	0	0	0	2	0	0	1	1	0	0	0	0	0	1	0	0	1	0	2	0	0	0	3	0	1	0	0	1	0
Seq555	CGCATGAGGGTCTGGCACTTGGGTATTGGC	30	0	0	0	0	0	1	1	1	0	1	1	0	0	0	1	0	0	0	0	2	0	1	1	0	0	0	1	1	0	0	0	2	0	0	2	1	0	0	0	0	0	0	0	0	3	2	1
Seq556	CCTGTGGGCGGGTGGGTGGTTGGATTCTTG	30	0	1	0	1	2	0	4	2	1	0	0	2	0	0	0	0	1	1	0	0	0	1	0	0	1	0	0	0	3	0	0	0	0	3	0	0	1	0	0	0	0	2	0	0	1	0	0
Seq557	CGCAGCCGTCGCTAGTCGTAGTCCCTCTGG	30	0	0	0	0	2	0	1	0	1	1	0	2	0	2	1	3	0	0	2	2	0	0	2	2	1	1	0	0	0	0	0	0	1	0	3	1	1	3	0	0	2	0	3	4	0	0	0
Seq558	CGCGGGTATCCTCTGGGAGTCTATCTTTGC	30	0	3	0	0	2	0	0	0	0	0	1	2	0	0	2	0	0	0	1	0	0	0	2	3	0	0	0	2	0	0	1	0	0	0	1	0	0	1	0	0	0	0	1	1	0	0	0
Seq559	ACCGCGCCTCCATGTGCCGTTCCTTTTTGC	30	0	0	0	2	0	0	0	1	0	0	1	0	0	0	1	0	1	0	0	2	0	0	1	1	0	0	2	0	1	1	0	0	0	0	0	0	0	0	0	0	0	0	2	2	0	0	2
Seq560	GGCTACCTCGCGCCTCCATGTGCTGTGTTC	30	0	0	2	0	0	0	1	0	0	0	1	0	0	0	0	0	1	0	0	0	0	0	0	0	0	0	2	0	0	0	1	0	0	0	3	1	3	0	1	3	1	0	1	1	2	1	0
Seq561	TCCGCGCCCTCCACGTGCTGCCTTTGTTTC	30	0	0	0	0	0	0	0	1	0	0	0	2	0	0	1	0	0	1	0	0	0	0	0	0	0	1	1	0	0	0	0	0	0	0	4	1	0	0	1	0	0	0	2	0	1	0	0
Seq562	GCTGAGGGCGGGTGGGTGGTACATTCGATG	30	0	1	0	0	1	4	0	1	0	0	0	1	0	1	2	1	1	0	0	0	0	0	0	0	0	0	0	0	0	1	0	0	0	0	3	0	0	0	3	2	0	1	0	0	1	0	0
Seq563	AGGGCCTGGCGATTGGGTCTGGCATGTTTC	30	0	1	0	0	0	0	2	0	1	0	2	0	1	1	0	0	1	0	2	0	0	0	0	0	0	0	0	0	0	0	0	0	1	0	0	0	0	0	0	3	0	0	0	0	0	2	1
Seq564	GAACGTACTCGCAGGGCTCGGTGTCTATGG	30	0	0	0	1	1	0	0	1	0	0	0	0	1	2	1	0	3	1	6	0	1	0	1	0	0	2	2	0	1	0	0	0	1	2	3	1	0	0	1	0	0	1	0	0	0	1	1
Seq565	CCTGCGCGCCTCCACGTGCTGTTTTCTTTC	30	0	0	1	1	0	0	0	0	0	0	0	1	0	0	2	1	4	0	0	0	0	0	0	0	0	0	3	0	0	0	0	0	0	0	1	0	0	0	1	0	1	0	2	5	1	1	1
Seq566	GCGGTCCGTCCGAACCAGGTTTCCCGATTG	30	2	0	0	0	0	0	0	2	2	0	2	2	8	3	0	1	0	1	0	0	1	0	0	0	0	0	1	1	2	0	0	0	0	0	3	1	3	0	0	1	0	1	0	0	0	0	0
Seq567	ACGGTAACGGCGTGTGAGTGTCTTACGATC	30	0	0	0	0	0	0	0	0	0	0	0	0	0	0	0	3	1	0	0	0	0	0	0	1	0	0	1	0	0	0	0	1	0	0	2	0	4	1	0	0	0	0	0	0	1	0	0
Seq568	CAGGAATTCGGCCGAATAGTCACGTACCGG	30	0	0	0	1	0	0	3	0	0	1	0	2	0	1	0	0	1	0	0	3	0	0	0	0	0	0	0	2	0	3	2	1	0	0	0	3	1	0	1	0	0	0	0	0	0	1	1
Seq569	CTCGCCGCCGTTCCAGGTTATACACGTGTC	30	2	0	0	0	0	0	0	0	1	0	2	1	0	2	2	0	0	0	2	0	1	0	0	0	2	3	0	0	0	2	1	0	1	1	0	1	0	0	3	0	0	0	0	0	0	1	1
Seq570	TGGATGTGTGTGTTGTGTAGTTGGCTCTGAT	31	0	5	1	4	1	1	2	0	0	1	2	0	0	0	0	0	0	0	0	1	0	0	0	0	1	0	2	0	0	2	1	2	0	1	0	0	1	1	2	0	0	0	0	0	0	4	1
Seq571	GCGGGCGGGTGGGTGGTAAGTTGTGCCGAC	30	1	0	0	1	1	0	1	0	1	1	0	0	0	0	0	1	0	2	1	0	0	1	0	1	1	1	2	0	0	0	0	0	1	0	4	1	2	0	0	0	2	2	0	0	0	1	0
Seq572	GCGGTCCGTCCGAACCGGGTTTCCTGATTG	30	0	0	0	0	0	1	0	0	0	0	0	2	0	0	0	0	5	0	0	0	3	0	0	0	0	1	0	0	3	0	0	0	0	0	0	0	4	0	0	1	2	0	1	0	1	2	3
Seq573	CGCATAGGGTCTGGCGCTTGGGTATCGGC	29	1	0	2	0	0	2	0	0	1	0	1	2	0	1	0	0	0	1	2	1	0	1	0	0	0	0	1	0	0	0	0	1	0	0	0	1	2	1	1	0	0	0	0	1	0	0	0
Seq574	CAGAAATTCGTCCGTATAGTCACGTACCGG	30	0	0	1	0	1	0	0	2	2	0	2	1	0	1	0	1	1	0	0	1	0	1	1	1	0	0	0	1	0	3	0	0	1	1	3	3	1	0	0	0	2	0	0	0	0	0	0
Seq575	AGGGCTTGGCGATTGGGTTTGGCATGTTTC	30	3	2	0	2	0	1	0	0	0	0	2	0	0	1	1	0	4	2	0	2	1	0	0	1	0	0	2	0	1	0	0	1	0	0	0	0	0	0	0	1	0	1	0	0	0	0	0
Seq576	CGCATAAGGGTCTGGCGCTTGAGTATTGGC	30	1	0	0	0	0	0	2	0	1	0	0	0	0	0	0	0	1	1	2	0	0	0	1	0	1	0	0	0	0	0	0	0	1	0	1	0	3	0	0	0	1	2	0	0	1	0	2
Seq577	CCTGCGGGTGGGTGGGTGGTTGGATTCTTG	30	0	1	0	0	1	1	1	0	1	0	0	0	1	1	1	0	0	0	0	1	0	2	2	0	1	1	0	0	0	0	0	0	0	0	0	0	4	0	0	0	3	0	0	0	2	1	1
Seq578	GCGGGTGGGGGGGTGGTAAGTTGTGCCGAC	30	1	3	0	0	0	0	0	0	1	1	0	1	1	1	0	0	0	3	0	0	0	0	0	1	2	0	3	0	1	0	0	1	2	0	0	2	2	0	0	2	0	1	2	0	1	0	1
Seq579	GCGGCCCGTCCGAACCAGGTTTCCTGATTG	30	1	0	0	0	0	0	1	0	0	0	0	0	2	0	0	2	1	0	0	1	4	1	0	0	1	0	1	0	1	0	0	0	0	0	1	0	2	0	0	0	2	0	0	1	4	0	0
Seq580	GGCCCACTTTTGCGCCTCCATGTGCTGTTC	30	0	0	0	0	0	0	0	0	0	0	1	3	0	0	2	0	2	0	0	0	2	0	2	0	0	0	1	0	0	2	0	0	2	0	0	0	1	0	3	0	2	0	0	2	2	0	0
Seq581	GCGGCCCGTCCGAACCAGGTCTCCTGATTG	30	0	2	0	0	0	0	0	0	1	0	0	1	1	2	0	1	1	0	0	1	2	0	0	1	0	0	0	0	0	1	0	0	0	2	0	0	0	0	0	0	3	0	0	2	0	3	0
Seq582	CAGAAATTCGTCCGAATAGTCACGTTCCGG	30	0	0	0	2	1	1	1	0	0	0	0	3	0	0	1	0	0	0	0	0	0	0	1	1	0	1	0	0	2	2	1	0	2	0	0	0	1	1	1	0	2	0	1	4	0	1	1
Seq583	GGCCCACTTTCGCGCCTCCACGTGCTGTTC	30	0	0	1	1	0	0	1	1	0	0	1	1	0	1	1	1	1	0	0	0	0	0	1	2	0	0	1	0	0	1	0	0	0	0	3	0	0	0	0	0	0	0	2	0	1	3	0
Seq584	GAACGCACTCGCAGGGCTTGGCGTCTATGG	30	1	0	2	0	0	0	1	0	4	0	1	0	0	2	0	0	0	0	5	1	4	0	0	2	0	3	0	0	2	1	3	1	1	0	0	0	0	0	1	0	4	0	2	0	0	0	1
Seq585	GGCCCACTTTCGCGCCTCTATGTGCTGTTC	30	0	0	0	0	0	0	3	0	0	0	1	2	1	3	0	0	2	0	0	0	0	0	0	0	0	4	2	2	0	1	0	0	0	0	2	0	0	0	0	1	1	1	2	0	0	2	1
Seq586	CAGAAATTCGGCCGAATAGTCACATACCGG	30	0	0	0	0	0	1	3	1	0	1	0	2	0	0	2	1	0	0	1	0	0	3	1	0	1	1	2	2	0	0	0	0	1	0	0	0	1	0	0	0	1	0	0	0	1	2	6
Seq587	GTGGGTGGGTGGGCGGTAAGTTGTGCCGAC	30	0	0	0	0	0	0	0	0	0	0	0	0	3	2	3	1	1	2	1	0	0	2	0	0	0	0	1	0	0	0	0	1	0	0	1	0	0	0	0	0	1	1	0	0	0	2	0
Seq588	GCTGAGGGTGGGTGGGTGGCACATTCGATG	30	0	0	0	0	0	0	1	1	0	0	0	0	0	2	1	0	0	0	0	0	0	0	1	0	0	0	0	0	0	2	0	0	1	2	1	0	2	0	0	0	1	0	2	0	1	0	0
Seq589	CGCATGAGGGTCTGGCGCGTGGGTATTGGC	30	0	0	1	0	0	0	0	1	0	2	1	0	0	1	0	0	0	0	2	0	0	1	0	1	4	1	0	0	2	2	0	0	0	0	0	1	3	0	1	4	1	1	0	1	0	0	0
Seq590	CGCATGAGGGTCTGGCGCTTAGGTATTGGC	30	0	0	2	0	0	1	2	3	0	2	1	0	1	0	1	0	1	0	0	0	2	0	0	2	2	1	0	1	0	0	0	0	1	0	0	1	0	0	0	1	0	0	0	0	0	0	0
Seq591	CGCAGCCGTCACTAGTCGTAGCCCCTCTGG	30	0	0	0	1	0	0	2	1	0	0	2	4	0	0	4	1	1	0	1	0	0	2	0	0	0	0	0	0	0	0	0	0	0	1	0	2	0	0	0	0	1	0	2	0	0	2	0
Seq592	GGCCCACCTTCGCGCCTCCATGTGCTGTTC	30	0	1	1	0	0	0	1	0	0	0	0	0	1	3	0	0	0	0	2	0	2	0	1	0	0	0	3	0	0	0	0	2	0	2	1	0	0	0	0	1	0	0	2	0	1	1	0
Seq593	GGCTATCTCGCGCCTCTATGTGCTGTGTTC	30	0	0	0	0	0	2	0	0	0	0	0	0	0	1	0	0	0	0	1	0	0	0	0	0	0	0	1	0	0	0	0	0	0	1	5	2	0	0	0	0	0	0	4	0	0	0	0
Seq594	GAACGTACTCGCAGGGTTTGGTGTCTATGG	30	1	0	0	0	0	1	0	0	0	0	0	1	1	0	0	1	0	0	2	0	1	0	0	0	1	3	0	1	0	1	0	0	0	0	4	0	0	0	2	1	0	0	0	1	1	0	1
Seq595	CGCAGCCGTCACTGGTCGTAGTCCCTCTGG	30	0	0	0	0	0	0	0	1	0	0	1	0	1	0	2	0	0	0	1	0	1	3	3	1	0	0	1	1	0	0	0	0	0	0	2	0	0	0	0	0	1	0	0	4	1	1	0
Seq596	TGGAGTGGCTTGCTTTCCCTCATTTCGTAC	30	0	3	1	0	0	0	1	0	0	0	1	0	0	0	0	0	0	1	0	1	2	0	2	0	1	0	0	1	0	3	1	0	0	0	0	0	0	2	0	1	0	0	0	0	1	2	1
Seq597	CGCGGTGGGAGGGTGGGCGGAGCGTGGTCG	30	0	0	0	0	4	0	0	1	0	0	0	0	0	0	0	0	0	0	0	0	1	0	0	0	0	0	0	0	0	3	0	0	3	4	0	0	0	0	2	1	0	0	0	0	0	0	0
Seq598	GGACCTCCGTCTCGTGAGTCAGTATTCAAC	30	1	4	0	0	0	2	0	0	0	0	0	3	0	2	0	1	0	0	0	1	1	1	0	0	0	1	0	0	1	0	0	0	1	0	1	0	3	0	0	0	0	0	0	1	0	6	0
Seq599	TGGAGTGGCTTGCGTTCCCTCTTTTCGTAC	30	0	0	2	1	0	1	0	0	0	0	3	0	0	0	0	1	0	0	0	0	0	0	0	1	1	1	0	2	0	0	2	1	0	2	2	1	0	1	0	1	0	0	1	1	0	1	2
Seq600	CGCAGCCGCCACTAGTCGTAGTCCCTCTGG	30	0	0	0	0	0	0	1	0	1	0	1	0	1	1	0	1	0	1	3	1	0	0	1	0	0	0	1	0	0	0	0	0	0	0	2	0	1	0	2	0	0	0	0	3	0	0	0
Seq601	GTGCCCCGTCCGAACCAGGTTCCCTGAGGG	30	0	0	0	0	1	1	0	0	0	0	0	0	0	0	0	3	3	0	0	1	4	1	0	0	0	0	0	0	1	2	0	0	0	0	3	1	1	0	0	0	2	0	0	2	1	0	1
Seq602	GCGGGTGGGTGGGTGGTAAGTTGTGCGAC	29	0	0	0	0	1	1	0	1	1	0	0	1	0	0	0	0	0	1	0	0	0	0	0	0	2	0	3	0	0	2	0	1	0	0	0	0	0	4	0	0	3	1	0	2	1	1	0
Seq603	GTGGGTGGGTGGGTGGTAAGTTGTGCTGAC	30	0	0	0	0	0	2	1	1	0	0	0	0	1	0	0	1	0	1	0	0	0	0	1	0	0	1	1	1	0	0	0	0	0	0	0	0	0	0	0	0	4	1	1	1	0	0	1
Seq604	GGCCCACTTTCGCGCCTCCATGTGTTGTTC	30	1	0	0	1	0	0	0	0	0	1	0	0	0	0	3	0	0	0	0	0	0	0	2	0	0	0	1	2	0	0	0	4	0	1	0	0	2	0	0	0	0	2	1	0	0	1	0
Seq605	GGTATTGAGTTCGTAGAAAGGCTCCCTCTG	30	1	0	0	0	0	0	0	2	0	0	0	0	0	1	0	2	0	0	1	1	0	0	0	2	2	0	2	0	0	0	0	0	4	0	2	2	3	0	2	2	1	0	1	0	0	0	0
Seq606	GAACGTACCCGCAGGGCTTGGTGTCTATGG	30	1	0	0	1	0	0	0	2	4	0	0	0	0	3	0	0	1	0	2	0	1	0	0	0	0	1	0	0	0	0	0	1	1	0	0	0	0	0	2	0	0	0	0	0	0	0	0
Seq607	GTGGGCGGGTGGGTGGTAAGTTGTGCCGAC	30	0	0	0	2	0	0	0	0	0	0	1	0	0	1	0	0	0	0	0	1	1	5	0	0	0	0	3	0	0	0	0	0	0	0	4	0	0	0	0	1	2	1	0	0	2	0	2
Seq608	GGTATTGGATTCGTAGAAAGGCTCCCTCTG	30	0	0	0	0	2	0	1	0	0	0	0	0	0	0	0	0	0	0	0	2	0	0	0	0	2	0	0	1	1	1	0	0	1	2	0	1	2	1	0	0	0	1	0	0	1	2	0
Seq609	TGTGGTAACGGCGTGTGAGTGTCTTCCCAC	30	0	0	0	0	0	0	0	0	0	0	0	0	1	2	0	0	1	0	0	0	1	0	1	0	0	0	2	0	0	0	0	0	1	1	0	0	0	0	0	1	1	1	0	0	0	1	0
Seq610	TGGAGTGGCTTGCGTACCCTCATTTCGTAC	30	1	2	1	1	0	0	1	0	0	3	0	1	0	0	0	0	0	2	0	0	1	0	1	1	0	0	0	1	0	0	3	0	2	0	0	0	0	1	0	0	0	0	0	0	0	1	0
Seq611	CCTGCGCGCCTCCATGTGCTGTCTTCTTTC	30	0	0	1	1	0	1	3	0	1	0	2	2	0	1	1	0	0	0	0	0	0	2	0	1	0	0	0	0	0	1	2	0	0	0	0	0	0	1	0	0	0	0	2	2	0	1	1
Seq612	CGGGGGGTGGGTGGGCGGAGATTTAACGTC	30	0	1	0	0	1	1	0	0	0	0	0	1	1	3	0	1	0	0	0	0	1	0	1	1	0	0	0	0	1	0	0	0	2	1	2	1	1	0	0	2	1	1	0	1	3	1	0
Seq613	GGATCCCCGTTTTGCTGGTCAGTATTCTGC	30	1	0	0	0	0	0	0	0	0	0	0	1	1	3	0	4	0	0	3	0	4	0	0	0	2	0	0	0	1	1	0	0	0	2	0	0	2	0	0	0	0	0	1	0	0	2	0
Seq614	CGCATGAGGGTCTGGCGCTCAGGTATTGGC	30	2	0	0	0	1	0	0	0	0	1	0	1	0	0	2	0	0	0	0	0	3	0	0	2	1	0	0	1	0	0	0	0	0	0	1	3	1	0	2	0	0	0	1	0	0	0	0
Seq615	TGCGGGTGGGTGGGTGGCTCATAGTTTTTTG	31	0	1	0	0	1	0	3	2	1	0	1	0	0	1	0	0	0	1	0	0	0	1	2	1	0	1	0	0	0	0	0	0	0	2	1	1	1	0	0	3	1	1	2	1	0	1	1
Seq616	CGTAGCCGTCACTAGTCGTAGTCCCTCTGG	30	0	0	0	0	1	0	0	0	1	0	0	1	1	0	0	2	2	0	2	2	0	0	1	0	0	0	0	2	0	1	0	0	0	0	2	0	1	1	2	0	0	1	1	0	1	3	0
Seq617	CAGAAATTCGGCCGAATAATCACGTACCGG	30	0	0	1	2	0	0	0	2	3	0	3	0	1	0	0	0	1	0	0	0	0	0	0	0	0	0	0	1	1	1	1	0	0	1	1	0	1	0	0	1	1	1	0	1	1	0	1
Seq618	GCGCGCCTCCATGTGCCGTATCTTTCCGTG	30	0	0	0	1	0	0	0	0	0	0	1	0	1	0	0	0	0	0	1	0	0	0	0	0	0	0	1	0	0	0	0	0	0	1	0	0	0	0	0	0	0	1	0	1	0	4	0
Seq619	GAGTCGCGGGTGGGTGGGTGGCCTGCTCG	29	0	0	0	0	0	0	0	0	0	1	1	0	0	2	0	0	0	0	1	0	0	1	0	0	0	0	0	0	0	0	0	0	1	1	0	0	0	0	2	0	0	0	0	0	1	0	0
Seq620	ACCGCGCTTCCATGTGCTGTTCCTTTTTGC	30	0	0	0	1	0	1	2	0	0	0	1	1	1	0	1	0	1	1	0	1	0	2	0	0	0	0	1	0	1	0	0	0	0	1	0	0	0	1	2	0	0	0	4	0	0	0	0
Seq621	CGCATGGGGATCTGGCGCTTGGGTATTGGC	30	0	0	0	0	0	0	0	0	0	2	0	0	0	1	0	1	1	1	2	0	0	0	0	0	0	0	1	0	0	0	1	0	0	2	1	0	2	0	0	1	0	2	0	1	0	1	0
Seq622	CGCAGCCGTCACTAGTCGTAGTCCTCTGG	29	0	1	0	0	0	0	0	0	1	0	0	5	1	1	0	0	1	0	0	0	0	0	1	0	0	0	0	0	0	0	0	0	0	0	0	1	3	0	0	0	0	0	2	0	0	0	0
Seq623	GAATGTACTCGCAGGGCTTGGTGTCTATGG	30	1	0	1	0	0	0	1	0	0	0	0	0	0	0	1	0	0	1	4	0	0	0	0	2	0	3	0	0	1	0	0	0	0	0	1	0	2	0	2	0	0	0	3	0	1	0	2
Seq624	CTCGCCGCCGTTCCAGGGTATACCCGTGTC	30	0	0	0	0	0	1	1	0	0	0	1	0	0	2	0	0	0	1	2	0	4	0	1	1	2	2	0	0	0	0	0	0	0	1	2	0	0	0	1	0	1	1	0	1	0	0	1
Seq625	TTGTTAACGTAGTGGGAGGGGAATTCGAGT	30	0	1	1	1	0	1	0	0	1	2	0	0	2	0	0	1	3	1	0	1	0	1	1	1	0	0	1	1	2	2	2	0	0	0	2	0	1	0	0	0	0	0	0	0	0	3	2
Seq626	GCGGTCCGTCCGAACTAGGTTTCCTGATTG	30	1	0	0	1	0	0	0	0	0	0	0	1	0	0	0	1	3	0	0	0	4	0	0	2	1	1	0	0	0	2	0	0	0	0	0	0	5	2	0	0	1	1	1	0	3	0	0
Seq627	CGCGGGTTTCCTCTGGGAGTCTGTCTTTGC	30	1	1	1	0	0	1	2	0	0	2	0	0	1	0	1	2	0	2	0	1	1	0	1	0	0	0	1	0	0	1	0	1	0	0	1	1	0	1	0	1	1	3	1	2	0	0	0
Seq628	TGGATGTGTGTGTTGTGTAGGTTGCTCTGAT	31	0	0	0	3	0	0	0	2	2	0	0	0	0	0	0	0	0	0	2	0	3	0	0	0	1	0	1	0	0	1	0	0	0	0	2	0	1	0	0	4	1	0	3	0	0	0	3
Seq629	GCGGTCCGCCCGAACCAGGTTTCCTGATTG	30	0	1	1	0	1	0	2	0	1	0	0	0	1	0	0	0	1	2	0	1	3	0	1	0	0	0	0	0	5	0	0	0	0	0	0	0	2	1	0	1	1	0	0	0	2	1	1
Seq630	TTATCGGGCCCTGATAAATAGGCACCCGTTC	31	0	1	2	0	0	1	1	1	0	0	0	0	0	0	0	0	0	0	0	0	0	1	1	0	3	1	1	0	0	5	0	1	0	0	0	0	0	0	0	0	2	0	0	2	1	0	0
Seq631	GCCAGGCCTCTACGCGGGTTCCGTCCCTTG	30	0	0	0	0	0	0	0	0	2	0	0	0	0	4	0	0	0	0	0	0	0	0	0	0	0	0	0	0	0	3	0	0	1	0	0	1	0	2	0	0	1	0	0	0	0	0	0
Seq632	CGGTAACGGTGTTTGAGTGTCATACTCTTC	30	0	1	0	0	0	0	2	0	0	0	1	0	1	1	0	2	1	0	0	0	0	0	0	1	1	0	1	1	0	1	0	0	0	0	0	2	1	1	1	0	0	0	2	0	0	0	0
Seq633	CCTGCGCGCCTCCGTGTGCTGTTTTCTTTC	30	0	0	0	0	0	0	0	0	0	1	1	2	2	1	0	1	0	0	0	0	0	0	0	0	0	0	1	1	0	0	0	0	1	0	3	0	0	0	0	0	1	0	0	3	0	0	0
Seq634	GGACCCTCGTTTTAGAGGTCAGTATTCACC	30	0	1	0	3	2	0	0	0	0	0	0	4	1	1	0	0	1	0	1	0	0	0	2	1	1	0	0	0	1	0	0	0	0	1	0	0	1	2	0	0	1	1	0	0	1	0	1
Seq635	TGGAGTGGCTTGCGTTCACTCATTTCGTAC	30	0	1	2	1	0	0	1	0	0	1	1	0	0	1	1	0	0	0	0	0	0	0	1	0	1	0	0	3	0	1	1	0	1	1	0	1	1	5	2	0	0	1	0	0	0	1	0
Seq636	GGAGTGGCTTGCGTTCCCTCATTTCGTAC	29	1	0	2	2	0	2	0	1	0	2	1	0	0	0	0	1	2	2	0	0	1	0	0	1	0	0	0	0	0	0	2	0	0	0	0	1	0	1	0	0	0	1	0	0	1	0	0
Seq637	GGACCCTCGCTTCAGAGGTCAGTATTCACC	30	1	0	0	0	1	0	1	0	0	0	0	0	0	2	0	1	1	0	0	1	3	0	0	0	0	0	0	0	1	0	0	0	0	0	0	0	1	2	0	1	1	1	0	0	2	2	0
Seq638	GAACGTACTTGCAGGGCTTGGTGTCTATGG	30	0	0	0	0	0	2	0	0	1	0	1	0	0	5	0	0	1	0	4	0	0	2	0	0	0	1	0	0	0	0	1	1	1	1	0	0	0	0	0	1	0	0	0	1	0	0	0
Seq639	TTATCGGCCCTGATAAATAGGCACCCATTC	30	0	1	1	0	1	0	0	0	1	1	0	0	0	0	2	1	0	0	0	0	0	3	0	0	3	0	0	2	0	2	0	1	0	1	0	1	3	1	0	0	1	0	1	1	2	0	0
Seq640	GCGGTCCGTTCGAACCAGGTTTCCTGATTG	30	1	0	0	0	0	2	0	0	1	0	0	2	1	1	0	1	1	0	0	0	0	0	0	1	1	0	0	0	0	2	0	0	0	0	0	0	1	0	0	0	2	0	0	0	1	1	1
Seq641	GCGGGTGGGTGGGTGGTAAGTCGTGCCGAC	30	0	0	0	0	1	0	1	0	0	1	0	0	0	0	0	1	0	0	0	1	1	0	0	0	0	2	0	0	4	1	0	0	0	0	0	0	0	0	0	1	4	0	0	1	0	0	0
Seq642	TGTAGTGGCTTGCGTTCCCTCATTTCGTAC	30	0	0	0	1	0	1	0	0	0	0	0	0	0	2	1	0	0	1	2	0	0	3	0	0	0	0	0	0	0	0	1	0	0	0	1	1	0	1	0	1	1	1	1	1	1	3	2
Seq643	CGCGGTGGGAGGGTGGGTGGAGCGTGGTC	29	0	1	0	0	0	0	2	3	0	0	0	0	1	0	0	1	0	0	0	0	1	0	0	1	0	0	0	0	0	0	0	0	5	0	1	0	1	0	0	0	0	0	0	0	4	0	1
Seq644	GTGTCCCGTCCGAACCAGGTTCCCTGAAGG	30	0	0	0	0	1	0	2	0	0	0	0	4	2	3	0	1	0	0	0	0	1	0	0	1	1	0	0	0	2	0	1	0	2	0	0	0	1	0	0	0	3	0	1	3	1	0	0
Seq645	GGACCCTCGTTTCAGAGGTCAGTATTTACC	30	5	1	0	0	0	0	0	0	1	0	0	0	0	4	0	1	1	0	0	0	2	0	0	1	0	0	0	0	2	3	0	0	0	0	0	0	0	1	0	0	1	0	0	2	2	0	0
Seq646	GAACGCACTCGCAGGGCTCGGTGTCTATGG	30	0	0	0	0	0	1	2	0	2	0	0	2	0	1	0	0	1	0	0	0	0	0	0	0	3	2	2	0	1	0	0	0	0	0	1	1	0	0	2	0	0	0	1	0	0	2	0
Seq647	GCCGTGGGTGGGAGGGTGGAATCATTCTGG	30	0	1	0	0	0	0	0	2	0	0	0	0	0	0	0	0	0	1	0	0	0	2	0	0	0	0	0	0	0	0	0	0	2	0	2	0	1	0	0	0	2	0	1	0	0	0	0
Seq648	TTATCGGCCCTGATAAATTGGCACCCGTTC	30	1	0	1	2	1	0	0	0	0	1	0	0	0	1	2	0	1	0	0	0	0	0	1	2	0	0	1	1	0	1	2	0	1	1	0	0	0	0	0	0	1	2	1	0	1	0	3
Seq649	GCTAGGCCTCTACGCGGATTCCGTCCCTTG	30	0	0	0	0	0	0	0	0	0	1	0	0	1	1	0	2	0	0	0	0	0	0	0	0	0	4	0	0	1	0	0	0	0	1	9	0	0	0	0	0	0	1	0	0	0	1	0
Seq650	CGCAGCCGTCACTAATCGTAGTCCCTCTGG	30	0	0	0	0	0	0	1	0	2	0	1	0	1	0	0	0	2	0	1	1	1	0	2	0	0	0	1	0	1	0	0	0	0	0	4	0	0	0	0	0	2	0	0	2	0	1	2
Seq651	CCTGCGCGCCCCCATGTGCTGTTTTCTTTC	30	0	0	1	0	0	0	2	0	2	0	2	1	0	1	2	0	1	0	0	0	0	0	1	1	1	0	1	0	0	3	0	0	0	0	0	0	0	0	1	0	0	0	3	0	0	0	0
Seq652	TGGAGTGGCTTGCGTTCCCTCATTTCTTAC	30	0	1	0	1	0	1	0	0	0	0	0	0	0	0	1	0	1	2	0	0	0	1	0	0	0	0	0	1	1	0	0	0	0	1	0	1	1	1	0	0	0	0	0	0	1	0	3
Seq653	CGCATAAGGGTTTGGCGCTTGGGTATTGGC	30	1	0	0	0	0	1	0	2	0	0	1	0	1	1	0	1	0	0	0	1	0	0	0	2	1	0	1	0	1	2	1	0	1	1	0	0	2	0	1	0	1	0	0	0	0	1	0
Seq654	GCGGTCCGTCCGAGCCAGGTTTCCTGATTG	30	1	0	0	0	0	0	1	0	0	0	0	1	0	1	1	5	0	1	0	1	1	0	0	1	3	0	0	0	0	5	0	0	0	1	1	2	0	0	0	0	0	0	2	0	1	0	0
Seq655	CGTATGAGGGTCTGGCGCTTGGGTATCGGC	30	0	0	0	3	0	0	0	0	0	0	0	1	0	1	0	0	1	1	1	2	3	0	0	1	0	2	0	1	0	0	1	0	1	0	0	0	0	0	0	0	0	0	2	0	1	0	1
Seq656	CGCATGGGGGTCTGACGCTTGGGTATTGGC	30	0	1	1	0	4	1	0	0	3	0	1	1	1	0	1	2	0	1	0	0	0	0	0	0	1	0	1	0	0	0	3	0	0	1	0	1	0	0	0	2	0	0	2	0	0	0	1
Seq657	TCCGCGCCCTTCATGTGCTGCCTTTGTTTC	30	0	1	0	0	0	0	1	0	0	0	0	1	1	0	0	0	2	0	0	0	0	0	0	0	0	0	2	0	0	0	0	1	0	0	0	0	0	0	1	2	0	0	4	0	0	0	0
Seq658	GGCTATCTCGCGTCTCCATGTGCTGTGTTC	30	0	0	1	0	3	0	2	0	0	0	1	1	0	1	0	0	1	0	0	0	0	0	2	0	1	0	0	0	0	0	1	0	0	1	0	2	0	0	0	0	0	0	0	0	1	0	0
Seq659	GAACGTACTCGCAGGGCTTGGTGTTTATGG	30	2	0	2	1	0	0	1	1	3	0	0	0	0	1	0	0	0	0	0	0	0	0	1	0	0	1	2	1	0	0	0	0	1	0	0	0	0	0	1	3	0	0	1	0	3	5	2
Seq660	CGCATGAGGGTCTGACGCTCGGGTATTGGC	30	0	0	0	0	0	0	0	1	2	1	0	1	0	0	0	0	0	0	0	0	0	0	0	0	1	0	1	0	0	1	0	0	0	0	1	0	0	0	1	0	1	1	0	0	0	0	1
Seq661	CAGAAATTCGTCCGAATAGTCTCGTACCGG	30	1	0	1	0	0	0	2	2	1	1	1	0	0	1	1	0	0	1	0	1	1	2	2	1	4	0	0	1	2	0	0	0	0	0	0	0	0	1	1	0	1	0	0	1	0	1	1
Seq662	GCGGTCCGTCCGAACTAGGTCTCCTGATTG	30	0	0	1	0	0	1	2	0	0	0	4	0	2	2	0	0	0	2	0	0	0	0	0	1	0	0	0	1	1	1	0	0	0	0	0	2	2	0	1	0	2	0	0	1	2	0	0
Seq663	TGGATGTGTGTGTGTGTAGTTGCTCTGAT	29	0	0	0	1	0	1	0	0	0	0	1	0	0	0	0	2	0	0	0	1	2	1	2	1	1	2	0	0	0	0	1	0	0	1	3	1	0	0	0	2	0	2	1	1	1	0	0
Seq664	ACCGTGCCTCCATGTGCTGTTCCTTTTTGC	30	0	0	1	0	0	0	1	1	0	0	2	0	0	0	0	0	0	1	0	0	2	0	0	0	0	0	2	0	0	0	1	0	0	0	0	0	1	1	0	0	0	0	0	0	1	1	0
Seq665	GGTATTAGGTTCGTAGAAAGGCTCCCTCTG	30	1	0	0	0	1	1	0	0	0	0	0	1	1	1	0	0	1	0	0	4	0	1	0	0	2	0	0	0	1	1	0	0	1	0	0	0	0	0	1	0	2	2	0	0	0	0	0
Seq666	CGCGTGTATCCTCTGGGAGTCTGTCTTTGC	30	0	1	0	1	0	0	0	0	0	0	0	0	1	0	1	0	1	0	1	0	2	1	0	1	0	0	2	0	0	0	1	1	1	1	0	1	0	1	0	2	0	0	0	0	0	0	2
Seq667	TGGATGTGTGTGTTTGTAGTTGCTCTGAT	29	0	0	2	1	2	0	0	1	0	0	0	0	1	0	0	0	0	0	3	1	0	2	0	0	0	0	0	0	0	1	1	1	0	0	1	0	1	0	1	0	0	1	2	0	0	1	0
Seq668	CGGTAACGGCGTTTGAGTGTCATGCTCTTC	30	0	0	2	0	1	0	0	0	0	0	0	1	0	0	0	1	0	0	0	0	0	0	0	1	1	0	4	0	0	0	0	0	2	1	0	0	0	0	2	0	0	0	2	2	1	2	0
Seq669	GCGTGCCTCCATGTGCTGTATCTTTCCGTG	30	0	0	0	0	1	0	0	0	0	1	2	0	0	1	2	0	0	1	0	0	0	0	0	0	0	0	0	1	0	0	0	0	0	0	0	0	0	2	0	0	2	0	0	0	0	0	0
Seq670	AGGGCCTGGCGATTGGGTTTGACATGTTTC	30	0	0	1	0	0	0	0	0	3	1	0	1	4	0	0	0	0	0	1	0	1	4	0	0	0	0	3	0	5	0	2	1	0	0	0	1	1	1	0	0	0	0	1	0	1	1	0
Seq671	CGCAGCCGTCACTAGTCGTGGTCCCTCTGG	30	0	1	0	0	0	0	0	0	0	0	1	0	1	2	0	2	1	0	0	0	0	0	2	3	0	0	1	0	0	0	0	0	0	0	3	4	0	0	0	0	0	1	0	4	0	0	0
Seq672	TCCGCGCCCTCCATGTGCCGCCTTTGTTTC	30	0	0	1	0	0	0	0	1	0	0	0	1	0	2	0	0	0	0	0	0	1	0	0	0	0	0	7	0	0	0	0	0	0	0	0	0	0	0	0	0	1	0	1	1	0	0	0
Seq673	CTCGCCGCCGTTCCAGGGTATCCACGTGTC	30	0	0	0	0	0	0	0	0	0	1	0	0	1	1	1	0	0	0	0	1	1	0	2	0	1	2	0	0	0	0	0	0	1	1	2	0	0	0	1	2	1	0	0	1	0	1	0
Seq674	GTGGGTGGGTGGGTGGTAAGTTGCGCCGAC	30	0	0	0	1	1	1	0	0	0	0	0	0	0	0	0	0	0	1	0	0	0	0	0	0	1	0	0	0	1	0	0	1	0	0	0	1	0	2	0	0	1	0	2	1	0	0	0
Seq675	CGCGGGTATCCACTGGGAGTCTGTCTTTGC	30	0	1	0	1	2	0	0	0	0	0	0	3	0	0	1	1	0	0	0	1	0	1	0	1	0	0	1	0	0	1	0	0	0	0	1	0	0	0	0	0	0	0	0	0	0	0	0
Seq676	ATGGTAACGGCGTGTGAGTGTCCTACGATC	30	0	0	0	0	1	2	2	0	1	0	0	0	1	2	3	0	1	0	0	0	0	0	0	0	0	0	0	0	0	0	1	0	0	1	1	0	0	0	0	0	2	0	1	0	0	0	0
Seq677	CGCATGAGGGTCTGGCGCTTGGGCATCGGC	30	1	0	1	0	0	0	0	0	3	0	0	1	0	0	1	0	0	1	0	0	1	0	0	0	1	0	1	0	0	0	0	0	1	0	0	1	0	0	1	0	0	2	0	0	0	2	0
Seq678	ACCGCGCCTCCATGTGCTGCTCCTTTTTGC	30	0	0	0	0	0	0	1	0	0	0	2	2	2	4	0	0	0	0	0	1	0	0	0	0	0	0	1	0	0	0	0	0	0	2	0	0	0	0	0	2	1	0	0	0	0	1	0
Seq679	CGCAGCCGTCACTAGTCGTAGTTCCTCTGG	30	0	3	0	0	0	0	0	0	2	1	0	1	0	3	1	0	0	0	1	0	0	0	1	0	0	1	0	0	0	0	0	0	0	0	2	0	0	0	0	0	0	0	0	0	1	1	0
Seq680	TGGATGTGTGTGTTGTTAGTTGCTCTGAT	29	1	0	0	1	0	0	0	0	3	0	0	2	1	0	0	0	0	0	0	0	0	2	1	1	1	1	0	0	0	2	3	0	0	0	0	0	0	0	0	0	0	0	3	0	0	2	1
Seq681	GCGCGCCTCCATGTGTTGTATCTTTCCGTG	30	1	1	0	1	1	0	1	0	0	0	2	0	3	0	3	0	0	0	0	0	0	0	2	0	2	0	0	0	0	0	0	0	0	0	0	0	0	0	1	1	0	0	1	0	0	0	0
Seq682	GAACGCACCCGCAGGGCTTGGTGTCTATGG	30	4	0	0	0	0	2	0	0	0	0	0	0	0	3	0	0	0	0	2	0	1	0	2	0	0	1	0	0	0	1	0	1	0	0	0	0	0	0	0	0	0	0	0	0	0	1	0
Seq683	CTCGCCGCCGTTCCAGGGTATACACTTGTC	30	1	0	1	1	0	1	0	0	1	1	1	0	1	0	0	0	0	0	0	0	1	0	3	3	1	0	1	1	0	0	0	1	4	1	1	3	1	0	1	1	1	0	0	0	1	0	2
Seq684	GAACGCACTCGCAGGGCTTGGTGTCCATGG	30	0	0	0	1	0	1	1	0	0	0	0	3	0	1	0	1	0	0	3	0	0	0	1	1	1	0	1	0	0	0	1	0	0	0	0	0	1	0	2	1	0	0	0	1	0	0	1
Seq685	GGCTATCTTGCGCCTCCATGTGCTGTGTTC	30	0	0	0	0	0	0	5	0	0	0	1	3	0	0	3	0	1	0	0	2	0	0	0	0	0	0	0	0	0	0	0	0	0	0	0	0	0	0	0	0	1	0	2	0	1	0	0
Seq686	CCTGCGCGCCTCCATGTGGTGTTTTCTTTC	30	0	0	0	0	0	0	2	0	2	0	0	0	1	0	3	0	1	2	1	0	0	0	2	0	1	0	0	0	1	0	0	0	0	0	1	1	0	0	2	1	1	0	0	0	3	0	0
Seq687	GCGGGTGGGTGGGCGGTAAGTTGTGCCGAC	30	0	1	0	2	0	2	0	3	0	0	2	0	0	0	0	0	0	0	0	1	0	0	0	0	0	1	0	0	0	0	0	0	5	0	0	0	2	0	0	0	1	0	0	0	2	0	0
Seq688	GGATCCCCGCCTTGTGGGTCAGTATTCTTC	30	0	0	0	0	1	0	0	0	0	0	0	2	0	4	0	1	1	0	1	2	0	0	1	1	0	0	0	1	0	1	0	0	0	0	1	0	0	0	0	0	0	1	0	1	1	0	0
Seq689	CGCGGTGGTAGGGTGGGTGGAGCGTGGTCG	30	0	0	0	1	2	0	2	2	1	0	0	0	1	0	1	0	0	1	0	0	0	0	1	0	1	0	1	2	0	0	1	0	0	1	1	0	0	1	0	0	1	3	1	0	0	1	0
Seq690	GGATCCCCGTTTCGCTGGTCAGTACTCTGC	30	2	0	0	0	1	0	0	0	0	0	0	0	2	1	0	1	1	0	0	0	1	0	0	0	1	0	1	0	2	0	0	0	0	0	0	1	0	0	0	0	1	0	0	0	1	1	0
Seq691	CTCTCCGCCGTTCCAGGGTATACACGTGTC	30	0	1	1	1	0	0	0	0	0	1	2	0	0	0	1	3	0	0	1	2	0	0	0	0	1	1	2	0	2	0	1	2	1	0	1	0	1	0	0	1	1	0	0	0	1	0	1
Seq692	GAACGTGCTCGCAGGGCTTGGTGTCTATGG	30	0	0	0	0	0	0	0	2	0	2	0	0	0	0	2	0	0	2	2	0	0	0	1	0	0	2	2	0	0	1	0	1	1	0	0	0	0	1	4	0	1	0	0	0	1	2	0
Seq693	GCTGTGGCCCTTCAGGTATCCTTGGGTTC	29	0	1	0	0	0	0	0	0	0	0	0	0	1	0	0	0	2	0	0	0	0	0	0	1	2	1	1	1	0	0	0	0	0	0	1	3	0	0	0	1	0	0	2	0	2	1	1
Seq694	GGACCCTCGTTTCAGAGGTCAGTACTCACC	30	1	0	0	0	0	0	0	0	0	0	0	3	1	1	0	1	0	0	1	0	2	0	0	1	0	0	0	2	2	0	0	0	0	4	0	0	2	0	1	1	0	0	0	0	0	0	0
Seq695	CCTGCGCGCCTCCAGGTGCTGTTTTCTTTC	30	0	0	1	0	0	0	0	0	0	0	2	1	0	2	1	0	0	0	2	0	0	0	1	0	0	0	2	0	2	1	0	1	0	0	1	1	0	0	0	0	1	0	2	1	0	1	0
Seq696	GTGGGCGGGCGGGTGGATGTTGACCTCCTG	30	0	3	0	0	2	2	0	1	1	1	0	0	1	0	0	1	4	1	0	0	0	0	0	1	0	1	1	0	0	0	0	0	0	0	1	0	2	4	0	0	1	2	0	1	0	0	0
Seq697	CGCATGAGGGTCTGGCGCTTGGGTATCAGC	30	0	0	0	0	0	2	0	1	0	0	0	1	0	1	0	0	1	1	1	1	0	0	0	0	0	0	0	0	0	1	0	1	0	0	0	0	0	1	0	0	0	1	0	0	1	0	0
Seq698	GTGGGTGGGTGGGTGTTAAGTTGTGCCGAC	30	0	0	0	0	0	0	0	3	1	0	0	0	1	0	0	0	0	2	1	0	1	1	2	0	0	0	1	2	0	1	0	0	1	0	0	0	0	0	0	0	1	1	0	1	1	1	1
Seq699	CGCATAAGGGTCTGGCGCTTGGATATTGGC	30	2	0	0	0	0	1	0	0	1	0	0	0	1	3	0	0	0	1	0	0	0	1	0	0	0	0	0	0	0	0	0	0	0	2	0	0	0	0	0	4	0	2	0	0	0	0	1
Seq700	CGGTAACGGCGTTCGAGTGTCATACTCTTC	30	0	0	1	0	1	0	1	0	1	0	3	1	2	5	2	2	2	0	0	0	1	0	1	1	0	0	0	0	1	0	0	1	0	0	1	0	0	0	0	0	0	0	1	0	0	1	0
Seq701	GAGTCGCGGGTGGGTGGGTGGTCTTGCTCG	30	0	0	0	0	1	0	1	1	1	0	0	0	0	0	0	0	0	2	0	0	0	0	0	0	2	1	0	0	1	1	0	0	0	1	0	0	0	0	3	2	1	0	0	1	0	3	0
Seq702	GTGGCACCCGCGGTAAAGGCGACTTTTGTG	30	1	0	0	1	0	0	0	2	0	2	0	0	0	2	0	0	0	0	0	1	0	0	0	0	1	0	0	1	0	2	0	0	1	0	2	0	0	0	1	3	1	0	0	0	0	2	0
Seq703	TTATCGGCCCTGATAAATAAGCACCCGTTC	30	0	0	0	0	0	0	0	1	0	1	0	0	0	0	0	0	0	2	0	0	0	0	2	0	0	0	1	1	0	0	0	0	1	1	0	0	3	0	0	0	0	0	0	1	1	1	1
Seq704	CCTGCGCGCCTCCATGTGCTGTTCTCTTTC	30	0	0	0	0	0	0	2	0	0	1	1	1	0	0	0	0	0	0	2	0	1	0	0	0	3	0	2	0	3	0	0	0	0	0	0	0	2	0	0	0	1	1	0	1	1	0	0
Seq705	GGCTATCTCGCGCTTCCATGTGCTGTGTTC	30	0	0	0	0	0	0	0	0	0	0	0	1	2	0	1	0	2	0	0	1	0	0	1	0	0	1	0	0	0	0	0	0	0	0	1	0	0	1	0	0	0	0	1	0	0	0	1
Seq706	CGCAGCCGTCACCAGTCGTAGTCCCTCTGG	30	0	2	0	0	0	0	1	0	0	0	0	0	1	0	0	0	0	0	0	0	0	0	0	0	0	0	0	0	0	0	0	0	0	0	2	0	0	0	1	1	0	0	1	4	3	0	0
Seq707	CGCATAAGGGTCTGGCGCTTAGGTATTGGC	30	0	0	0	2	0	0	1	2	0	0	0	0	0	0	0	0	1	0	0	0	2	1	0	5	3	0	0	0	1	0	0	1	0	0	0	1	0	0	0	0	0	0	0	0	1	0	0
Seq708	GCATCGGTTATGCTCCAGGGTTTCCCGTCC	30	1	0	0	0	0	0	0	0	0	0	0	0	1	1	0	1	0	0	0	0	3	0	0	0	0	0	0	0	0	1	0	0	0	0	0	3	2	1	0	0	1	0	0	1	4	0	4
Seq709	CGGTAGCGGCGTTTGAGTGTCATACTCTTC	30	0	0	0	0	1	0	0	0	0	1	2	0	0	0	0	0	0	0	0	5	0	1	0	3	0	0	0	0	0	0	0	1	1	0	0	1	0	0	1	0	0	0	0	0	0	1	0
Seq710	ACTGCGCCTCCATGTGCTGTTCCTTTTTGC	30	0	0	0	0	0	0	0	0	1	0	0	0	0	1	0	0	1	0	0	0	0	0	1	0	0	0	3	0	0	0	0	5	0	1	0	3	1	0	1	0	1	0	1	1	0	1	1
Seq711	TGCGGTAACGGCGTGTGAGTGTCTCCCAC	29	0	0	0	0	0	0	1	0	2	0	1	0	1	1	0	0	0	0	5	0	1	0	0	0	0	0	0	0	0	0	0	0	0	0	0	0	0	0	0	1	0	0	0	0	0	2	0
Seq712	GGCGGGTGGGTGGGTGGTAAGTTGTGCCGAC	31	0	0	1	0	0	0	0	1	0	0	0	0	1	0	1	2	0	1	0	0	0	0	0	1	1	0	1	0	0	0	0	0	0	0	1	0	1	0	1	0	0	0	2	0	0	1	1
Seq713	GCGCGCTTCCATGTGCTGTATCTTTCCGTG	30	0	0	0	0	0	1	2	0	0	0	0	2	0	0	1	0	1	0	0	0	0	1	1	0	0	0	0	0	0	0	0	0	0	2	1	0	0	0	2	0	0	1	1	0	0	0	0
Seq714	CGCATGAGGGTCTGACGCTTGGGTATCGGC	30	0	0	2	0	1	0	2	2	0	0	1	0	0	0	0	0	0	3	0	1	1	2	0	0	0	0	0	3	1	0	0	2	0	0	1	1	0	0	1	0	0	0	0	0	0	0	0
Seq715	GCGGTCCGTCCGAACCAGGCCTCCTGATTG	30	0	0	0	0	0	0	0	0	1	0	0	4	0	0	0	1	2	0	0	0	0	0	0	1	0	0	0	0	3	1	1	0	1	0	1	0	0	1	0	0	0	0	0	0	0	0	0
Seq716	TGGAGTGGCTTGCGTTCCCTCATTACGTAC	30	0	0	0	1	0	1	0	0	0	0	1	1	0	0	0	3	0	0	0	0	0	0	0	1	0	0	0	0	0	0	0	1	0	0	1	0	0	3	0	0	2	0	0	1	0	0	0
Seq717	TTATCGGCCCTGATATATAGGCACCCGTTC	30	0	1	0	0	0	0	1	1	0	1	0	0	0	1	0	0	0	1	0	0	0	0	0	1	0	0	0	3	0	1	0	0	0	0	1	0	1	0	0	0	0	0	0	0	0	0	1
Seq718	CGCATGGGGGTCTGGCGCTTGAGTATTGGC	30	1	1	0	1	0	0	0	0	0	0	0	0	0	0	2	0	1	0	0	0	0	0	0	0	0	0	0	0	0	0	0	0	0	1	0	0	0	0	1	2	0	0	0	0	2	0	0
Seq719	CCTGCGCGCCTCCATGTGCTGCTTTCTTTC	30	0	0	0	0	0	0	0	1	0	0	0	4	0	0	0	0	0	2	0	2	0	0	0	0	0	0	2	1	0	0	0	0	0	0	2	0	0	0	0	0	0	0	0	1	0	2	0
Seq720	CAGATATTCGGCCGAATAGTCACGTACCGG	30	0	1	1	0	1	0	1	0	0	1	0	0	0	1	1	0	1	1	0	1	0	0	1	0	1	1	1	1	0	0	0	0	0	0	0	0	2	1	0	0	0	0	0	0	3	0	1
Seq721	CGGTAACGGCGTTTGAGTGTCATACCCTTC	30	0	0	0	0	1	0	0	0	0	0	0	0	1	0	1	0	0	0	1	0	0	0	0	1	0	0	0	0	1	0	0	0	0	0	0	0	0	1	0	1	0	1	2	1	1	0	1
Seq722	TTATCGGCCCTGATAATAGGCACCCGTTC	29	0	1	0	2	0	1	0	0	0	3	0	0	0	0	0	0	0	0	0	0	0	0	0	1	0	1	0	4	3	0	0	0	0	1	0	1	0	1	0	0	0	1	0	0	0	0	1
Seq723	GGCCCACTTTCGCGCCTTCATGTGCTGTTC	30	0	0	0	0	0	0	1	0	0	0	2	1	2	0	4	0	1	0	0	1	0	0	1	0	1	2	0	0	0	0	0	0	0	0	0	0	0	0	0	0	0	0	0	0	0	0	0
Seq724	CGGGGGGGGAGGGGGGGTGGAGCGTGGTCG	30	1	0	0	1	1	0	0	0	0	0	0	1	0	1	0	0	0	0	0	0	0	0	0	0	0	2	0	0	0	0	0	1	0	0	2	2	1	1	0	1	1	1	0	0	2	0	1
Seq725	GTGGGTGGGGGGGTGGTAAGTTGTGCCGAC	30	1	0	0	0	0	0	1	3	0	0	0	0	1	0	0	1	0	1	0	1	0	0	0	0	1	0	0	0	1	0	0	0	0	1	0	0	0	1	0	1	0	1	0	1	2	0	0
Seq726	GGATCCTCGTTTCAGATGGTCAGTATTTCC	30	1	0	0	0	0	0	0	0	0	0	0	0	3	2	0	0	2	0	0	1	1	0	0	3	3	0	1	0	5	0	0	0	0	0	0	0	0	1	0	0	1	0	0	0	0	0	0
Seq727	TGCGGTAGCGGCGTGTGAGTGTCTTCCCAC	30	0	0	0	0	0	0	0	0	0	1	0	0	0	0	0	0	0	0	1	0	0	0	0	0	0	0	0	0	2	0	0	0	0	0	1	0	1	0	0	0	0	1	0	1	0	0	0
Seq728	ACCGCGCCTCCACGTGCTGTTCCTTTTTGC	30	0	0	1	2	1	0	2	0	0	0	1	1	1	1	0	0	0	1	0	0	0	0	0	3	0	0	1	0	0	0	0	0	0	1	0	1	0	0	1	0	1	0	0	2	0	1	0
Seq729	GAGTCGCGGGTGGGTGGGGGGCCTTGCTCG	30	0	0	0	0	0	1	1	1	0	1	1	0	0	1	0	1	1	1	0	0	0	0	0	0	1	1	0	1	0	0	1	0	0	1	0	0	1	0	0	2	2	0	0	0	1	1	1
Seq730	ACCGCGCCCCCATGTGCTGTTCCTTTTTGC	30	0	1	0	0	0	0	5	1	1	0	4	0	1	0	1	1	0	0	1	0	0	0	0	0	1	0	3	0	0	0	0	0	1	0	0	0	0	1	1	0	0	0	0	0	0	1	0
Seq731	GAGTCGCGGGTGGGTGGGTGGCCTTGTTCG	30	0	1	0	0	0	0	0	0	0	0	1	0	0	0	0	2	1	0	0	0	0	1	0	0	0	0	1	0	0	0	0	0	0	0	0	0	1	0	0	0	0	0	1	0	0	1	0
Seq732	CGCGGGTATCCTCTGTGAGTCTGTCTTTGC	30	0	0	0	0	0	0	1	0	0	1	0	0	0	0	0	1	1	0	0	0	4	1	0	1	1	0	0	0	0	0	0	0	0	0	1	0	0	0	0	0	0	0	1	0	0	1	1
Seq733	GAACGTATTCGCAGGGCTTGGTGTCTATGG	30	0	0	0	1	0	0	0	1	1	2	1	2	0	3	0	0	0	2	0	0	0	0	2	1	1	0	0	0	0	1	0	0	3	3	1	0	0	0	1	0	0	0	1	0	0	0	0
Seq734	CGGGGGGGGGGTGGGTGGAGATTTAACGTC	30	0	0	0	1	1	0	0	0	0	0	1	0	0	0	0	0	1	0	0	0	0	1	2	2	0	0	0	0	0	0	1	1	3	3	4	0	0	0	0	0	1	4	1	1	0	2	0
Seq735	CGGCTAGGGACGAGGGGTCCGTTATAATG	29	0	0	0	1	0	1	1	0	0	1	0	0	0	0	0	2	0	0	0	0	0	0	0	2	0	0	1	0	0	0	0	0	0	0	1	0	0	0	0	1	0	0	0	0	0	2	0
Seq736	CGCGGGTATCCTCTGGGAGACTGTCTTTGC	30	3	1	0	0	0	0	0	0	0	0	1	1	2	0	0	3	0	0	0	0	1	1	0	0	0	0	1	1	0	0	0	1	0	0	2	2	0	3	0	1	1	1	0	0	0	0	0
Seq737	TGGGAGGGGGGGTTGGGTAGTTGCGCGAC	29	0	0	1	1	0	0	0	1	0	0	0	0	1	1	4	0	0	0	0	1	0	0	0	0	0	1	1	0	0	0	0	0	0	1	0	2	0	0	0	0	0	1	0	1	2	0	0
Seq738	GCGGGTGGGTGGGTGGTAAGCTGTGCCGAC	30	1	2	1	0	0	1	0	0	0	0	0	0	0	2	0	0	2	2	0	0	0	0	1	0	3	0	2	0	1	2	0	1	2	1	1	0	1	1	0	0	3	1	0	0	0	0	0
Seq739	GCATCGGTTATGCTCCAGGGTTCTCCGTCC	30	2	0	0	0	0	0	0	0	0	1	0	0	0	0	0	0	1	0	0	0	5	0	0	1	0	0	0	0	0	0	1	0	0	1	1	0	0	0	0	0	2	0	1	0	2	0	0
Seq740	GAACGCACTTGCAGGGCTTGGTGTCTATGG	30	1	0	1	0	0	0	0	0	1	0	0	0	0	1	1	0	1	0	3	0	2	1	0	0	1	0	2	0	0	0	0	0	0	0	1	0	0	0	0	0	0	0	2	0	0	0	0
Seq741	CGCATGAGGGTTTGGCGCTTGGGTATCGGC	30	0	0	0	0	0	0	0	0	1	0	0	0	0	0	4	0	0	0	0	0	0	0	0	1	0	0	0	0	0	0	0	0	0	0	1	0	0	1	0	0	0	1	0	1	2	0	0
Seq742	CGCAGCCGTCACTAGTCGTAGTCTCTCTGG	30	0	0	0	0	0	0	1	1	0	1	1	0	0	0	1	1	0	0	1	0	0	0	1	1	0	0	2	0	1	0	0	0	0	0	1	0	1	0	1	0	0	0	1	0	1	1	0
Seq743	CTCGCCGCCGGTCCAGGGTATACACGTGTC	30	0	0	0	1	0	1	0	0	0	0	0	0	0	2	2	1	0	0	0	0	0	0	0	0	0	0	0	0	2	0	0	0	0	0	4	0	0	1	1	0	1	0	0	1	0	1	3
Seq744	TCCGCGCCCTCCATGTGCTGCCTCTGTTTC	30	1	0	1	0	0	0	0	1	0	1	0	0	2	1	1	0	0	0	1	0	0	0	0	1	0	0	3	0	0	0	0	0	0	0	0	0	0	0	0	0	0	1	1	0	0	1	1
Seq745	GGAGCCGTGGGGGGGTGGGTGGTTGCTGCC	30	0	0	0	0	1	0	0	1	0	0	1	0	0	1	1	0	0	1	3	0	0	1	0	2	0	1	0	1	0	0	0	2	1	1	0	0	0	0	0	2	0	0	0	0	0	2	0
Seq746	TTGTCAACGTAGTGAGAGGGGAATTCGAGT	30	1	1	0	0	1	1	0	0	0	0	0	0	0	0	0	0	0	0	0	0	2	0	0	6	0	0	0	3	0	1	0	1	2	0	0	0	0	0	2	1	0	0	0	0	0	1	0
Seq747	GAACGCACTCGCAGGGTTTGGTGTCTATGG	30	0	0	0	0	0	0	0	0	2	1	0	0	0	0	3	0	0	0	0	0	0	0	0	0	1	0	0	0	1	2	0	0	0	0	3	0	0	2	1	0	0	0	1	0	0	1	0
Seq748	CGCATAGGGTCTGGCGCTCGGGTATTGGC	29	0	0	0	0	1	1	0	0	1	0	1	0	2	0	2	0	1	1	4	0	0	0	0	1	1	0	0	0	1	1	0	1	0	0	0	1	0	0	1	1	0	0	0	0	0	0	1
Seq749	CGGTAACGGCGTTTGAGTGTCACACTCTTC	30	2	0	0	1	0	2	1	2	0	0	1	0	1	0	0	0	1	0	0	0	0	0	0	0	0	1	2	0	1	0	0	0	0	0	0	0	0	0	0	2	0	2	1	0	0	0	0
Seq750	GCATCGGTTATGCTTCAGGGTTCCCCGTCC	30	0	0	0	0	0	2	0	0	1	0	0	2	0	2	0	2	1	0	0	0	0	3	0	0	1	2	0	2	0	0	0	1	0	1	1	0	0	1	0	0	0	0	0	0	0	1	0
Seq751	TGGATGTGTGTGTTGGTAGTTGCTCTGAT	29	0	0	0	0	0	0	1	2	0	0	0	0	0	0	0	0	0	0	0	0	0	0	0	0	1	0	0	2	0	0	1	1	1	0	1	0	0	0	4	0	0	0	1	1	3	1	0
Seq752	CGCATGGAGGTCTGGCGCTTGGGTATTGGC	30	0	0	1	1	1	0	1	0	0	0	0	1	0	1	0	0	1	1	0	1	0	1	0	0	0	1	2	0	4	0	0	0	0	1	0	1	1	0	0	0	0	0	1	0	0	1	0
Seq753	AGGGCCTGGCGATTGGGTTTGGCATATTTC	30	0	0	0	0	0	0	1	2	2	0	1	0	0	0	0	0	0	0	1	0	0	0	0	0	0	0	1	0	1	0	0	0	0	1	1	3	0	2	0	0	1	0	0	0	0	1	0
Seq754	GCGGTCCGCCCGAACCAGGTCTCCTGATTG	30	0	0	0	0	2	0	2	0	0	0	0	1	1	1	1	1	0	0	0	0	1	1	0	0	1	0	0	0	5	0	0	0	0	0	1	0	0	0	0	0	3	0	0	0	3	0	0
Seq755	GAACATACTCGCAGGGCTTGGTGTCTATGG	30	0	0	0	0	0	0	0	1	0	1	0	0	0	2	0	0	0	0	6	0	0	0	0	0	1	2	0	0	0	1	0	0	0	1	0	1	0	0	0	0	0	0	3	0	0	2	0
Seq756	CCCTCGCGCCCTCCATGTACTGTTTCTTTC	30	0	0	0	2	0	0	3	0	0	0	0	1	1	0	0	0	3	0	2	0	0	0	1	0	1	0	2	0	0	0	0	0	0	0	0	0	2	0	0	1	1	0	2	1	1	0	0
Seq757	CGGCGGGTGGGAGGGTGGAGGTTATACGTG	30	0	0	0	1	1	0	0	2	0	0	0	0	1	0	0	0	0	0	1	1	0	0	0	0	4	0	0	0	1	2	0	0	0	0	3	0	0	0	0	0	0	0	1	0	0	0	0
Seq758	CGCATGAGGATCTGGCGCTTGGGTATTGGC	30	1	1	0	0	0	1	0	3	0	0	0	0	1	2	1	0	1	0	0	1	1	4	0	2	0	0	0	0	0	1	0	1	0	0	0	0	0	0	0	1	3	0	1	2	0	0	0
Seq759	CGGCGGGTGGGGGGGTGGAGATTATACGTG	30	1	0	0	0	0	0	0	0	1	0	0	0	0	0	1	1	2	0	0	0	1	0	0	0	0	0	0	0	2	0	0	0	1	0	0	0	0	0	0	2	2	2	0	0	0	0	0
Seq760	GGATCCCCGTTTCGCTGGTCGGTATTCTGC	30	1	0	0	0	1	0	0	0	0	0	0	1	0	1	0	4	4	0	0	0	1	0	0	0	2	0	0	0	2	0	0	0	0	0	0	0	0	1	0	0	1	0	0	2	2	1	0
Seq761	CGCATGAGGGTCTGGCGCTCGGGTGTTGGC	30	1	0	1	0	0	0	0	3	0	0	0	1	0	2	0	0	0	0	1	0	0	0	1	1	0	1	0	2	0	0	0	0	0	4	3	0	1	0	0	1	0	0	0	0	1	1	0
Seq762	GGATCCTCGTTTTAGATGGTCAGTACTTCC	30	1	0	0	0	2	0	0	1	0	0	0	0	0	2	0	0	0	0	0	0	0	1	0	1	0	0	1	0	0	0	0	0	1	0	0	0	0	0	1	0	3	0	0	0	0	0	0
Seq763	CGCATAAGAGTCTGGCGCTTGGGTATTGGC	30	1	0	0	5	0	1	0	1	0	1	0	0	0	0	0	0	0	0	0	1	2	0	0	1	0	0	0	0	1	0	1	1	0	1	0	0	1	0	0	3	0	0	0	0	0	0	1
Seq764	TCCGCGCCCTCCGTGTGCTGCCTTTGTTTC	30	0	0	0	1	0	0	1	0	0	0	0	1	0	5	0	0	0	0	1	0	0	0	0	0	0	0	3	0	0	0	0	0	0	1	1	0	0	0	3	0	0	0	2	2	0	0	0
Seq765	GCGGGTGGGCGGGTGGTAAGTTGTGCCGAC	30	0	0	1	1	1	0	0	0	0	0	0	0	0	0	0	1	0	1	0	0	0	1	1	0	0	1	2	0	0	0	0	0	0	0	2	0	0	0	1	0	0	0	2	0	0	0	1
Seq766	GCGGGTGGGTGGGTGGTAGTTGTGCCGAC	29	0	0	0	0	1	1	1	0	0	0	0	0	1	0	0	3	0	0	1	0	0	1	0	0	0	0	0	0	0	0	0	0	1	1	0	2	1	1	0	0	0	0	0	1	0	0	1
Seq767	TTATCGGCCCTTATAAATAGGCACCCGTTC	30	0	1	3	0	0	0	2	1	0	0	1	0	0	0	0	1	1	0	1	0	1	2	0	1	1	0	0	2	0	2	0	0	0	0	0	0	0	1	0	0	0	0	0	0	1	0	0
Seq768	GTGGGTGGGCGGGTGGACGTTGACCTCCTG	30	0	0	0	0	0	0	0	1	0	0	1	1	0	1	0	0	3	0	0	0	0	0	0	0	1	1	1	0	0	0	0	0	0	0	0	0	0	0	0	0	0	1	0	0	0	0	0
Seq769	TGCGGTGACGGCGTGTGAGTGTCTTCCCAC	30	0	0	0	0	0	0	0	0	0	0	0	0	0	0	0	0	0	0	1	0	0	0	0	0	0	0	0	0	1	0	0	0	0	0	0	0	0	1	0	0	1	0	2	0	0	2	0
Seq770	GGATCCCTGTTTCGCTGGTCAGTATTCTGC	30	0	0	0	0	0	3	0	0	0	0	0	0	0	1	0	0	0	0	0	2	3	0	0	0	0	0	2	1	0	1	0	0	1	0	0	0	1	1	0	0	1	0	0	0	0	0	0
Seq771	CAGTAATTCGTCCGAATAGTCACGTACCGG	30	0	0	0	0	1	0	0	0	1	1	0	1	2	1	1	0	0	0	0	1	1	0	1	1	2	1	1	0	1	0	0	0	2	0	0	1	0	1	0	0	0	0	1	0	0	0	2
Seq772	GCGGGTGGGTGGGTGGTAGGTTGTGCCGAC	30	0	0	0	0	1	0	1	1	0	0	0	0	0	0	0	0	0	0	0	0	0	1	0	0	0	0	5	0	0	0	0	0	2	0	1	0	1	2	1	1	0	0	0	1	0	1	0
Seq773	CGCATGAGAGTCTGGCGCTTGGGTATTGGC	30	0	2	0	0	0	0	0	0	0	0	2	0	0	0	0	0	0	0	0	2	1	1	0	0	0	0	1	0	1	0	0	2	0	0	0	0	0	1	0	0	0	0	1	0	0	0	0
Seq774	CGCATGGGAGTCTGGCGCTTGGGTATTGGC	30	0	1	0	0	0	0	0	0	1	0	0	1	0	0	0	0	0	0	0	0	0	0	0	0	0	0	2	1	0	0	0	0	0	0	1	0	3	0	0	0	0	0	1	1	0	1	0
Seq775	TGCGGCAACGGCGTGTGAGTGTCTTCCCAC	30	0	0	0	0	0	0	1	0	0	0	0	0	1	0	0	0	0	0	0	1	1	0	0	0	0	0	2	0	0	2	1	0	0	0	0	0	0	0	1	1	0	0	0	0	1	0	0
Seq776	CGCTGGTATCCTCTGGGAGTCTGTCTTTGC	30	0	1	0	0	0	0	0	0	0	0	0	1	0	0	0	0	1	1	1	0	1	1	1	1	0	0	0	1	0	1	0	0	0	0	1	1	0	0	0	0	0	0	1	1	0	1	1
Seq777	CGGCGGGTGGGTGGGTGGAGATTTACGTC	29	0	0	0	0	0	0	1	0	2	0	0	0	0	1	0	1	2	1	0	0	0	0	0	1	1	0	1	0	2	0	1	0	0	4	0	0	1	0	0	0	4	0	0	0	0	3	0
Seq778	GTGGGTGGGTGGGTGGTAGTTGTGCCGAC	29	1	0	0	0	1	0	0	0	0	1	0	1	0	3	0	0	1	0	0	0	0	0	0	0	4	3	0	0	0	0	0	1	3	0	0	0	1	0	0	1	0	2	1	0	0	0	0
Seq779	TTGGAGTGGCTTGCGTTCCCTCATTTCGTAC	31	0	1	1	1	0	0	1	1	0	2	0	1	0	0	0	0	0	0	0	1	1	0	0	0	0	0	0	1	0	1	2	0	1	0	0	1	0	0	0	1	0	0	0	1	0	1	0
Seq780	GTGGCACCTGCGGTAAAGGCGGCTTTTGTG	30	0	0	0	1	1	0	0	0	0	0	0	0	1	3	0	0	0	0	0	0	0	0	2	1	0	1	0	0	0	1	0	2	0	0	1	1	0	0	1	0	0	0	0	1	0	0	0
Seq781	GCATCGGTTATGTTCCAGGGTTCCCCGTCC	30	3	0	0	3	1	0	0	1	0	0	0	0	0	1	0	2	0	0	2	0	4	0	0	0	0	0	0	0	0	2	0	0	0	0	0	0	0	0	0	0	1	0	1	0	0	0	0
Seq782	TGGATGTGTGTGTTGTATAGTTGCTCTGAT	30	0	0	1	0	1	0	0	0	1	1	0	0	0	0	0	0	0	0	1	0	1	0	0	0	4	0	0	2	0	0	1	0	0	0	1	0	0	0	0	0	0	0	2	0	1	0	1
Seq783	ACCGCGTCTCCATGTGCTGTTCCTTTTTGC	30	0	0	0	1	0	0	0	0	0	2	2	0	0	3	0	1	0	1	0	0	0	1	0	0	0	0	2	0	0	0	0	0	0	0	1	0	0	0	0	0	0	0	0	0	0	4	0
Seq784	CGCATGAGGGTCTGGCGCTTGAGTATTGGC	30	0	1	3	2	0	0	2	0	1	0	0	0	0	0	0	1	0	3	0	2	0	2	0	0	1	0	1	0	0	0	0	0	0	1	0	0	1	0	0	0	0	0	0	0	1	0	0
Seq785	GGTGGGTGGGTGGGTGGTAAGTTGTGCCGAC	31	0	0	0	1	0	1	0	0	0	0	0	0	0	0	0	0	0	0	0	0	1	1	1	1	0	0	0	0	1	0	1	0	0	1	0	0	1	0	1	0	0	0	1	1	0	0	0
Seq786	CCCTCGCGCCCTCCATATGCTGTTTCTTTC	30	0	0	0	0	0	1	1	0	0	2	2	0	0	0	1	0	1	0	0	0	0	0	0	1	0	0	3	0	0	0	1	1	0	2	0	0	0	0	0	0	1	0	0	0	0	0	0
Seq787	CTCGCCGCCGTTCCAGGGTATACACGTGCC	30	0	0	0	1	0	0	0	0	0	0	0	0	0	1	0	0	0	0	6	0	0	0	0	0	0	0	0	0	0	0	0	0	0	0	0	0	0	0	0	0	0	0	0	0	0	0	4
Seq788	GGATCCCCGTATCGTGGGTCGGTATTCTTC	30	0	0	0	0	0	0	0	0	0	0	0	1	0	5	0	1	1	0	0	0	1	0	0	0	2	0	0	1	2	4	0	0	2	2	0	0	0	0	0	0	1	0	0	1	1	0	0
Seq789	CAGAAATTCGTCCGAATTGTCACGTACCGG	30	0	1	3	0	1	2	0	0	0	1	0	0	0	0	0	1	1	0	0	0	1	3	0	0	1	0	0	1	0	1	1	0	1	0	1	0	0	2	0	4	1	2	0	0	0	0	0
Seq790	AGGGCCTGGCGATTGGGTTTAGCATGTTTC	30	1	0	0	0	0	1	0	0	2	0	1	0	1	0	0	0	0	0	0	0	0	0	2	1	1	0	0	0	1	1	0	0	0	0	0	1	0	0	0	0	2	0	1	0	0	0	0
Seq791	GCATCGGTTATGCCCCAGGGTTCCCCGTCC	30	0	0	0	0	1	1	0	0	0	0	0	0	0	2	2	5	0	0	0	0	0	0	0	0	1	0	0	0	2	0	0	0	0	1	0	0	0	0	0	0	0	0	1	0	4	1	0
Seq792	CTCGCCGCCTTTCCAGGGTATACACGTGTC	30	0	0	0	1	0	0	0	0	1	0	1	0	1	2	0	1	0	0	1	1	1	0	0	0	1	0	1	1	0	0	1	0	2	0	2	0	0	0	1	0	0	0	1	1	1	1	3
Seq793	GGCTATCTCGCGCCTTCATGTGCTGTGTTC	30	1	0	0	0	0	0	0	0	0	0	0	0	0	0	2	0	0	0	1	0	0	0	1	0	1	0	2	0	1	0	0	0	0	1	1	0	0	0	0	0	0	0	2	0	1	1	0
Seq794	TTGTCAACGTAGTGGGAGAGGAATTCGAGT	30	0	1	0	0	0	0	0	0	0	0	1	0	0	2	1	0	0	0	0	0	2	2	0	1	2	0	2	2	0	0	0	0	0	1	1	0	0	0	0	0	0	0	2	0	0	1	3
Seq795	ACGGTAACGGCGTGTGAGTGTCCTCGATC	29	0	0	0	0	0	0	0	0	0	0	0	0	0	0	1	1	0	0	0	1	0	0	0	0	0	0	0	0	0	0	2	0	0	0	0	2	1	0	0	0	0	0	4	1	0	0	0
Seq796	GGCTATCCCGCGCCTCCATGTGCTGTGTTC	30	0	0	1	1	0	0	1	2	2	0	0	1	0	0	0	1	2	0	0	0	0	1	2	0	0	1	1	0	0	0	0	0	0	0	2	0	0	0	0	0	0	0	3	0	0	0	0
Seq797	TGCGGTAACGGCGTGTGTGTGTCTTCCCAC	30	0	0	1	1	0	0	0	0	0	0	0	0	2	0	1	1	0	0	0	1	0	0	2	1	0	0	3	0	0	0	1	0	0	1	0	0	0	0	1	2	0	0	0	0	0	0	0
Seq798	TCCGCGCCTCCATGTGCTGCCTTTGTTTC	29	0	1	0	1	2	0	0	1	0	0	2	2	0	0	1	0	1	0	1	0	0	0	0	0	0	1	0	0	0	0	0	0	0	1	2	0	0	0	3	1	0	0	0	0	1	1	1
Seq799	ACCGCGCCTCCATGTGCTGTCCCTTTTTGC	30	0	0	0	0	0	0	1	0	0	0	0	0	1	0	0	0	0	0	0	0	0	0	1	1	1	0	1	0	0	0	0	0	0	0	1	2	0	0	0	0	0	0	0	1	0	1	0
Seq800	TGGAGTGTCTTGCGTTCCCTCATTTCGTAC	30	0	2	0	1	1	1	0	0	0	0	0	0	1	0	0	0	1	0	0	0	0	0	0	0	0	0	0	0	0	0	1	1	0	2	0	0	0	1	0	0	0	2	0	0	0	2	0
Seq801	CGCAGCCGTCATTAGTCGTAGTCCCTCTGG	30	0	0	0	0	0	0	0	0	1	0	1	1	0	0	0	2	0	0	1	0	0	0	0	0	0	0	0	0	0	0	0	0	0	1	0	0	0	0	1	1	3	0	1	0	1	0	0
Seq802	CAGAAATTCGGCCGAATAGACACGTACCGG	30	0	0	0	0	1	0	0	0	0	4	0	1	0	0	0	0	0	0	0	0	0	0	1	0	0	0	0	0	0	1	0	0	0	1	1	2	0	0	0	0	0	1	0	0	0	0	1
Seq803	CGGCGGGTGGGTGGGTGGAGATTAACGTC	29	0	0	1	0	0	0	0	0	0	0	0	0	0	0	0	1	0	0	0	1	0	3	0	1	0	0	0	0	0	0	0	0	1	0	3	0	1	1	0	1	0	1	0	1	3	1	0
Seq804	TGGGAGGGGGGTTTGGGTAGTTGCGCGGAC	30	1	0	0	0	0	0	0	0	0	2	0	0	0	0	0	1	1	1	0	1	0	0	0	0	1	1	0	0	1	1	1	2	0	1	0	0	0	0	1	0	1	0	2	0	1	0	0
Seq805	CGCATGAGGGTCTGACGCTTGGGTATTGGC	30	0	0	0	0	1	0	0	0	0	0	1	1	0	0	0	0	0	0	0	1	2	0	0	0	2	1	1	0	0	0	0	0	3	0	1	0	1	0	0	0	1	1	1	1	1	0	0
Seq806	CATAAATTCGTCCGAATAGTCACGTACCGG	30	1	2	0	0	0	1	0	0	0	3	1	0	0	1	2	0	0	0	0	0	0	0	0	0	0	1	0	0	2	0	0	1	1	0	1	0	2	0	0	1	1	0	1	1	0	0	0
Seq807	TTGTCAACGTAGTGGGAGGGGAATTCAAGT	30	0	2	0	1	1	1	0	0	0	0	1	1	0	0	0	0	0	0	0	0	0	0	0	0	0	0	0	5	2	0	0	0	1	0	3	4	0	0	2	1	0	0	0	0	2	0	0
Seq808	GGATCCTCGGCTCGTAGGTCGGTATTCTC	29	0	0	0	2	0	0	0	0	1	0	0	0	0	2	0	1	2	0	0	0	2	0	3	0	0	0	0	0	1	2	0	0	0	0	0	1	2	0	0	0	0	0	1	1	1	1	0
Seq809	GAACGTACTCACAGGGCTTGGTGTCTATGG	30	0	0	0	0	0	0	1	0	1	0	0	0	0	0	0	0	1	0	2	0	0	1	0	2	0	1	0	0	0	0	1	0	1	0	1	0	0	0	2	0	0	0	1	0	0	0	0
Seq810	CAGAAATTCGGCCGAATAGTCACGTACCGA	30	0	0	0	0	1	0	2	0	0	1	3	0	0	1	2	0	2	0	0	1	0	0	0	1	0	0	0	5	0	0	0	1	0	0	2	0	2	0	0	0	0	3	2	1	0	0	0
Seq811	CAGAAATTCGGCCGAATAGTCACGGACCGG	30	0	1	0	0	0	0	1	0	1	0	0	0	0	0	0	0	1	0	1	1	0	0	0	1	2	0	0	1	0	0	1	0	0	0	1	1	0	0	0	0	0	0	0	0	0	2	0
Seq812	GCGGTCCGTCCGAACCAGGTTTTCTGATTG	30	1	0	0	0	0	1	0	0	0	0	0	0	1	0	0	2	4	0	0	0	2	0	0	0	0	0	0	0	2	0	0	0	0	0	0	0	1	1	0	0	1	0	1	0	1	0	1
Seq813	GCGCGCCTCCACGTGCTGTATCTTTCCGTG	30	0	0	0	0	4	0	0	1	1	0	3	0	0	0	0	0	2	0	0	0	0	0	0	0	0	0	2	0	0	0	0	0	0	0	0	0	0	1	1	0	0	0	0	0	0	0	1
Seq814	CAGAAATTCTTCCGAATAGTCACGTACCGG	30	0	0	0	0	1	0	0	0	0	1	1	1	0	0	0	0	0	3	2	0	0	0	0	0	0	0	0	0	0	0	0	0	1	1	0	1	0	0	0	0	1	0	0	0	1	0	2
Seq815	GTGGGTGGGTGGGTGGTAAGCTGTGCCGAC	30	0	0	0	0	0	0	0	0	0	0	0	0	0	1	0	0	0	1	3	0	0	0	0	2	0	2	3	0	0	0	0	0	0	0	0	0	1	0	0	1	0	1	0	0	0	2	4
Seq816	CGGTAACGGCGTCTGAGTGTCATACTCTTC	30	0	0	0	0	2	0	2	1	2	1	0	1	0	0	4	0	2	1	0	1	0	0	1	0	0	0	2	0	0	0	0	0	0	0	0	0	0	0	3	0	0	0	1	0	0	0	0
Seq817	GCGCGCCCCCATGTGCTGTATCTTTCCGTG	30	0	0	0	1	0	0	0	0	0	0	0	1	0	0	0	0	0	0	0	0	0	0	0	1	0	0	0	0	0	0	0	1	0	1	0	0	0	1	1	0	0	0	1	1	0	1	1
Seq818	ACGGTAACGGCGTGTGGGTGTCCTACGATC	30	0	0	0	0	0	1	0	0	0	1	0	1	1	0	1	1	3	0	1	1	0	1	1	1	2	1	0	1	0	0	0	1	0	0	0	0	0	0	0	0	1	1	1	1	0	1	0
Seq819	ACGGTAACGGCGTGTGAGTGTTCTACGATC	30	0	1	0	0	0	0	3	0	0	0	0	0	0	0	0	1	0	0	0	0	0	0	0	0	1	0	0	0	0	0	0	0	0	1	0	0	1	0	0	1	1	1	0	0	0	1	0
Seq820	CGCGGGTATCCTCTGGGAGTCGGTCTTTGC	30	0	0	0	0	0	1	2	0	0	1	0	0	0	1	0	0	0	1	2	0	1	0	0	0	0	0	3	1	1	0	0	0	0	0	0	0	1	0	0	0	1	0	0	0	0	0	1
Seq821	CAGAAATTCGTCCGATTAGTCACGTACCGG	30	1	1	0	1	0	0	2	1	1	0	1	2	0	1	0	0	0	1	0	0	0	1	0	0	0	0	0	1	0	1	1	0	0	0	0	0	2	0	1	1	0	0	1	0	0	0	1
Seq822	GCGGTCCGTCCGAGCCAGGTCTCCTGATTG	30	1	0	0	0	1	0	0	0	1	0	0	0	1	0	0	4	2	0	0	0	0	0	0	0	4	0	0	0	2	0	0	0	0	0	1	0	2	0	0	0	0	0	3	2	0	0	0
Seq823	CGCGGGTATCCTCTGGGAGTCTGACTTTGC	30	0	0	0	0	0	0	1	0	0	0	0	0	0	0	1	0	0	0	0	0	1	0	0	1	1	0	1	1	1	0	0	1	0	0	3	0	0	0	0	0	0	0	0	0	1	0	0
Seq824	TGGAGTGGCTTGCGTTCCATCATTTCGTAC	30	1	2	0	0	0	2	0	0	0	2	0	1	0	2	0	0	0	0	0	0	0	0	0	0	0	0	0	0	0	0	0	0	0	0	1	0	0	0	0	0	0	1	0	0	1	1	0
Seq825	GCGGAGGGCGGGTGGGTGGCACATTCGTG	29	0	2	0	0	0	0	0	0	0	0	0	0	0	0	0	0	1	1	0	0	2	0	0	2	0	3	0	0	0	0	0	1	0	0	0	0	0	1	0	0	0	0	0	0	0	0	0
Seq826	GCTAGGCCTCTACGCGGGTTCCGTCCCTTA	30	0	1	0	0	0	1	0	0	0	0	0	0	0	0	0	1	0	0	0	6	0	0	0	3	0	0	0	2	0	0	0	0	3	0	0	1	0	0	0	0	2	0	0	0	0	0	0
Seq827	CCTCGCCGCCGTTCCAGGGTATACACGTGTC	31	2	0	0	0	0	0	0	0	1	1	0	0	0	0	1	1	0	1	1	0	1	0	0	1	0	3	0	0	0	0	0	1	0	0	0	2	0	0	0	0	0	0	1	1	0	0	1
Seq828	CGCATAAGGGTCTAGCGCTTGGGTATTGGC	30	0	0	1	1	0	0	1	0	1	1	2	0	0	0	0	0	0	0	0	0	0	5	0	0	2	0	0	2	0	0	0	0	0	0	1	0	0	0	0	1	1	0	0	0	0	2	1
Seq829	CGCATGAAGGTCTGGCGCTTGGGTATTGGC	30	0	0	1	1	0	2	0	0	0	0	0	0	0	1	1	1	0	0	0	0	0	0	0	0	0	0	0	1	0	2	0	0	1	0	1	0	0	1	0	0	0	0	2	2	0	0	0
Seq830	ACGGTAACGGCGTGTGAGTGCCCTACGATC	30	0	0	0	0	1	0	0	0	4	0	0	0	0	2	0	0	0	0	0	0	0	0	0	0	0	0	0	0	0	0	0	0	0	0	0	0	0	1	0	0	1	1	0	1	0	0	0
Seq831	GGATCCCCGCATTGTGGGTCAGTATTCTTC	30	0	0	0	0	0	0	0	0	4	0	0	3	1	0	0	3	0	0	0	0	0	0	0	0	0	0	0	0	0	0	1	0	0	0	0	0	0	1	0	1	2	0	0	0	0	0	0
Seq832	CGCAGTCGTCACTAGTCGTAGTCCCTCTGG	30	0	0	0	0	0	0	0	0	0	2	0	0	1	1	2	0	0	0	0	0	0	0	3	1	0	0	1	0	1	0	0	0	0	0	0	1	0	2	1	0	0	0	0	1	0	2	0
Seq833	TGGATGTGTGTGTTGTGTAGTTGCTCCTGAT	31	0	0	0	0	0	0	0	0	0	0	0	0	0	0	0	1	0	0	0	0	0	0	0	0	0	2	0	0	1	1	0	0	0	2	0	2	0	0	0	0	0	3	2	0	1	2	0
Seq834	GCTGTGGGCCCTTCGGGTATCCTTGGGTTC	30	0	0	1	0	1	0	0	0	0	0	0	0	0	0	0	0	0	0	1	0	0	1	0	0	0	0	0	1	0	0	1	1	0	0	0	0	0	0	0	0	0	0	0	0	0	2	0
Seq835	GGATCCTCGATTCAGAGGTCAGTATTCTGC	30	0	0	0	0	0	0	0	0	0	0	0	2	0	0	0	2	0	0	1	1	2	0	1	0	1	0	2	0	0	0	0	1	0	0	1	0	1	0	0	0	0	0	0	0	1	0	0
Seq836	GAACGCATTCGCAGGGCTTGGTGTCTATGG	30	0	0	0	0	0	0	0	0	0	0	0	0	0	1	0	1	1	0	1	0	0	0	2	1	0	1	0	0	0	0	2	0	0	0	3	0	0	0	0	0	0	1	0	0	0	1	0
Seq837	GAACACACTCGCAGGGCTTGGTGTCTATGG	30	0	1	0	0	0	0	0	0	1	1	0	0	1	1	0	0	0	0	0	0	0	0	2	0	0	0	0	0	2	1	1	0	0	0	0	0	1	0	0	0	0	0	0	0	0	0	0
Seq838	ACCGCGCCTCCATGTGCTGTTTCTTTTTGC	30	0	1	0	0	0	0	0	0	0	0	1	0	0	0	0	1	0	1	1	1	0	1	1	1	0	0	2	0	0	0	1	0	0	0	2	0	0	0	0	0	0	0	0	0	0	0	0
Seq839	CGCATGGGGTCTGGCGCTCGGGTATTGGC	29	0	1	0	0	0	0	1	0	0	0	0	0	0	0	1	1	0	1	0	0	1	1	0	0	0	3	0	0	0	0	0	0	0	0	0	1	1	0	1	0	0	0	1	0	1	0	0
Seq840	CGCATGGGGGTCTGGCGCTTAGGTATTGGC	30	1	0	0	1	1	1	0	0	0	0	0	0	0	1	0	1	0	0	1	0	0	0	0	0	0	0	0	0	2	0	1	0	0	0	0	0	1	0	0	1	1	0	0	1	0	1	0
Seq841	TGGAGTGGATTGCGTTCCCTCATTTCGTAC	30	0	1	0	0	0	0	0	0	0	2	1	1	0	0	0	0	0	0	0	0	0	0	0	0	0	1	0	0	0	0	1	0	0	0	0	1	0	0	0	1	0	0	0	0	1	0	3
Seq842	TGGAGGGCTTGCGTTCCCTCATTTCGTAC	29	0	0	1	0	3	0	0	0	0	0	0	3	0	1	0	0	1	0	0	0	0	0	0	0	0	0	0	1	0	0	3	3	1	0	2	0	0	0	0	0	0	0	0	0	1	0	0
Seq843	TGCGGTAACGACGTGTGAGTGTCTTCCCAC	30	0	0	0	0	0	0	1	1	0	0	3	4	0	0	0	0	0	0	0	0	0	0	0	0	0	0	0	0	0	0	0	2	0	0	1	0	0	1	0	0	0	1	0	0	0	0	0
Seq844	GGCCCACTTTCGCGCCTCCATGCGCTGTTC	30	0	0	1	1	0	0	1	0	0	1	2	1	1	0	1	1	0	0	0	0	0	0	0	0	0	0	5	0	0	0	0	0	0	0	1	0	0	0	1	0	0	0	0	2	0	1	0
Seq845	CGCGGGTATCCTCTTGGAGTCTGTCTTTGC	30	4	0	0	0	0	0	0	0	0	0	0	2	0	1	0	1	0	0	1	0	2	0	0	0	0	0	0	0	0	0	1	0	1	0	2	1	0	0	1	0	1	2	0	0	0	0	1
Seq846	GCTGTGGGCTCTTCAGGTATCCTTGGGTTC	30	0	1	0	0	0	0	1	0	0	1	1	2	1	0	0	0	0	0	0	2	1	0	0	0	0	0	1	0	0	1	1	0	0	0	0	0	0	1	1	0	0	0	2	0	2	0	0
Seq847	GTGGGTGGGTGGGTGGTAAGTTGGCCGAC	29	0	0	0	0	0	0	1	3	0	0	0	0	1	1	1	0	0	1	0	1	0	0	0	0	1	0	1	2	0	1	0	0	0	0	0	0	2	1	0	1	0	0	0	0	0	1	0
Seq848	CCCGGAGGTATGGAAGTGTGCTTGGTTCCC	30	3	0	0	0	1	0	0	0	0	0	0	1	0	1	0	0	1	0	0	0	1	0	0	0	0	1	1	0	0	0	0	0	0	0	0	0	0	0	1	0	0	0	1	0	0	0	0
Seq849	GGATCCTTGACTCAGAGGTCAGTATTCTGC	30	2	0	0	0	0	0	0	0	0	0	0	4	0	0	0	0	1	0	0	0	2	0	0	1	0	0	0	0	0	1	0	0	0	0	1	0	1	0	1	2	0	0	0	0	1	0	0
Seq850	TGCGGTAACGGCGTGTAAGTGTCTTCCCAC	30	0	0	0	0	0	0	1	0	0	0	0	1	0	0	0	1	0	0	3	1	2	0	0	0	0	0	0	0	0	0	0	3	0	0	0	0	0	0	0	0	1	0	0	0	0	4	0
Seq851	ACCGCGCCTTCATGTGCTGTTCCTTTTTGC	30	0	0	0	0	4	0	0	0	0	0	0	0	1	1	3	0	0	0	0	0	0	0	1	1	0	0	3	0	0	0	0	0	0	1	3	0	0	0	0	0	0	0	0	0	0	0	0
Seq852	GTGGGTGGGTGGGTGGTAAGTTGTGCGAC	29	0	0	0	1	0	0	0	0	2	0	2	0	1	0	0	0	0	0	1	0	0	0	0	0	0	1	0	0	0	3	0	0	2	0	1	0	0	1	0	0	1	0	0	0	0	0	0
Seq853	GGCTATCTCGCGCCCCCATGTGCTGTGTTC	30	0	1	0	0	3	0	0	0	0	0	2	0	0	0	3	0	0	0	0	1	0	0	0	0	1	0	3	0	0	0	0	0	0	2	1	0	0	0	0	0	0	1	0	0	0	0	0
Seq854	TCCGCGCCCTCCATGTGCTGCCCTTGTTTC	30	0	1	0	0	0	0	3	0	0	0	4	0	0	0	1	1	0	0	0	0	1	0	1	0	0	0	0	0	0	0	0	0	0	0	1	0	0	0	0	0	1	0	0	1	0	0	0
Seq855	CGCGGTGGGAGGGTGGGTGGAGCTGGTCG	29	0	1	0	0	0	1	0	1	2	0	0	0	0	0	0	0	0	0	0	0	1	0	0	1	0	0	0	0	0	0	0	0	0	0	0	0	1	0	1	0	0	0	0	0	1	1	1
Seq856	CTCGACGCCGTTCCAGGGTATACACGTGTC	30	0	0	0	0	1	1	1	0	1	0	0	0	0	0	0	1	0	0	1	0	0	0	1	1	0	0	1	1	0	0	0	0	0	0	2	2	0	0	0	0	0	0	0	2	1	0	0
Seq857	GCGGTCCGTCCGAACCGGGTCTCCTGATTG	30	3	0	0	0	0	0	0	0	0	0	0	1	1	0	0	0	1	1	0	1	1	0	0	0	0	0	0	0	1	1	0	0	0	0	0	0	1	0	0	0	2	1	0	0	0	0	0
Seq858	TGGATGTGTGTGTTGTGAGTTGCTCTGAT	29	0	0	1	0	0	2	0	0	0	0	0	1	2	0	1	0	0	0	0	0	0	0	1	0	0	1	2	0	0	1	0	1	0	0	2	0	0	0	1	0	1	1	0	0	2	1	3
Seq859	GCTTGGCCTCTACGCGGGTTCCGTCCCTTG	30	0	0	0	0	0	0	0	0	0	0	0	0	1	1	0	0	2	0	0	1	0	0	0	3	1	0	0	1	0	2	0	0	2	0	4	0	0	0	0	2	0	0	0	0	0	0	0
Seq860	GGATCCCCGTATCGTGGGCCAGTATTCTTC	30	0	0	0	2	0	0	0	0	0	0	0	2	1	1	0	3	0	0	0	0	0	0	0	1	0	0	0	0	5	0	0	1	0	0	1	0	1	0	0	1	2	0	0	0	1	1	0
Seq861	CGCATGAGGGTCTGGCGCTTGGGTACCGGC	30	0	0	0	0	0	0	1	0	0	0	0	0	0	0	0	2	0	0	1	1	0	0	0	0	0	0	0	0	0	0	0	1	0	0	0	0	0	0	1	2	1	0	0	0	1	1	0
Seq862	TTATCGGCCCGGATAAATAGGCACCCGTTC	30	0	2	0	0	0	0	0	0	0	1	0	0	0	0	1	0	0	0	0	0	2	0	0	0	0	1	1	0	0	0	1	0	0	0	0	1	1	0	1	0	0	0	0	0	1	1	1
Seq863	CACCGAGTGTGGGTGGGGGGGGTGGTATTTG	31	0	0	0	0	0	1	0	0	0	0	0	0	1	1	1	0	0	0	0	1	0	0	0	0	0	0	0	0	2	4	1	0	1	0	0	0	0	0	0	1	0	2	0	0	0	1	1
Seq864	CCTGCGCGCCTCCATGTGCCGTTTTCTTTC	30	0	0	1	0	0	0	0	0	1	0	0	1	1	0	0	0	0	0	0	0	0	0	0	1	0	0	3	0	0	0	0	1	0	0	2	1	0	1	1	1	1	0	0	0	0	0	0
Seq865	CGCATGGGGGTCTAGCGCTTGGGTATTGGC	30	0	0	0	0	0	0	1	0	0	0	0	0	1	0	0	0	2	0	0	0	0	0	0	1	0	0	0	0	0	0	0	0	0	1	1	0	0	0	0	0	1	0	0	1	4	0	2
Seq866	GTGCCCCGTCCGAACCAGGCTCCCTGAAGG	30	0	1	0	0	1	1	0	0	0	0	0	0	1	0	1	0	2	0	1	0	2	1	0	1	0	0	0	0	2	0	0	0	1	1	0	0	0	3	0	0	0	0	0	0	0	0	1
Seq867	GTGCCCTGTCCGAACCAGGTTCCCTGAAGG	30	0	0	0	0	0	0	0	0	0	0	0	1	4	1	0	0	1	0	0	0	0	0	0	1	2	0	0	0	0	1	0	0	0	0	0	0	2	1	0	0	0	0	0	0	0	1	1
Seq868	TGGAGTGGCTTGCGTTCCCTCATGTCGTAC	30	0	0	1	1	0	0	0	1	0	0	0	0	0	0	0	0	0	0	0	0	3	1	0	1	0	0	0	1	0	0	0	0	0	0	0	0	0	0	0	1	0	0	0	0	0	0	0
Seq869	CCTAGGGAAGGAAGTGGGCCGTTATAATGG	30	0	0	0	2	0	0	0	0	0	0	0	1	0	0	1	2	0	0	0	0	0	0	0	0	0	0	0	0	0	0	0	1	0	0	0	0	0	1	0	0	0	1	0	0	0	4	0
Seq870	CGGCGGGTGGGGGGGTGGAGATTTAACGC	29	0	0	0	1	0	0	0	1	0	0	0	3	0	1	0	0	0	2	1	0	0	0	0	0	0	1	0	0	0	2	2	0	0	0	0	0	0	0	1	0	2	0	0	0	0	1	0
Seq871	GGATCCCCGTCTCGCTGGTCAGTATTCTGC	30	2	0	0	0	1	0	0	0	0	0	0	0	2	1	0	1	0	0	0	0	0	0	1	0	1	0	0	0	0	0	0	0	2	0	1	0	0	0	1	0	0	0	0	1	1	0	0
Seq872	CGGCGGGGGGGTGGGTGGAGATTTAACGC	29	0	2	0	0	0	1	0	0	0	0	0	0	0	0	1	1	1	0	2	0	0	0	0	0	0	0	0	0	0	0	0	3	0	0	0	0	0	2	2	1	1	0	0	1	0	0	1
Seq873	GCTAGGCCTCGACGCGGGTTCCGTCCCTTG	30	1	0	0	1	0	0	0	0	1	0	0	0	0	1	0	0	0	0	0	1	0	0	0	0	0	0	0	0	2	1	0	0	0	0	1	0	0	0	0	0	1	1	0	0	0	1	0
Seq874	TCCGCGCCCTCCATGTGCTGCCTTCGTTTC	30	0	0	0	0	0	0	0	0	0	0	3	0	0	0	1	0	0	0	0	0	0	0	0	0	0	0	2	0	0	0	0	0	0	0	0	0	0	2	4	0	0	1	1	0	0	0	0
Seq875	TTGTCAACGTAGTGGAAGGGGAATTCGAGT	30	1	0	0	1	0	0	1	0	0	0	0	0	0	0	2	1	1	2	0	0	0	0	0	0	0	0	1	1	1	0	0	1	0	1	0	1	0	0	0	1	2	0	1	1	1	2	0
Seq876	TCCGCGCCCTCCATATGCTGCCTTTGTTTC	30	0	0	0	0	0	0	0	1	0	0	0	0	1	0	0	0	0	0	1	0	0	0	0	3	1	0	3	2	0	0	0	0	0	0	1	0	0	0	0	1	0	0	3	0	0	1	0
Seq877	CGCATGAGGGTCTGGCACTCGGGTATTGGC	30	0	0	0	0	1	3	5	0	0	0	1	0	0	1	0	0	0	0	0	0	1	0	0	1	0	1	2	3	0	0	0	0	0	3	0	0	0	0	0	2	0	0	0	0	0	0	0
Seq878	GCTGAGGGCGGGTGGGCGGCACATTCGATG	30	0	1	0	2	0	0	0	0	0	0	0	0	0	0	0	0	0	0	0	1	0	0	0	0	1	0	1	2	0	1	0	0	0	1	0	0	3	1	1	0	0	0	0	2	1	0	0
Seq879	TGGAGTGGCTAGCGTTCCCTCATTTCGTAC	30	0	2	1	0	0	0	1	0	0	0	0	0	0	0	0	0	1	0	0	0	0	0	0	0	0	0	0	0	0	0	0	1	0	0	0	0	0	0	0	0	0	0	1	1	0	0	0
Seq880	GCTGTGGGCCCTCCAGGTATCCTTGGGTTC	30	0	1	0	0	1	0	0	1	0	0	1	1	0	0	0	0	0	0	0	0	1	0	1	0	0	1	0	0	1	0	0	0	0	0	2	0	0	1	2	0	1	1	1	0	1	0	0
Seq881	GCCGTGGGTGGGGGGGTGGAACCATTCTGG	30	0	0	0	0	1	0	2	0	0	0	0	0	0	0	0	0	0	0	0	0	0	1	1	1	0	3	1	0	0	1	0	0	0	0	0	0	0	0	2	0	0	1	0	0	1	0	0
Seq882	CGGTAACGGCGTTTGAGTGTCATATCTTC	29	0	0	0	0	0	0	2	0	2	1	0	0	0	0	0	0	1	0	0	0	0	0	0	1	0	0	2	0	0	0	0	0	0	1	0	1	0	0	2	0	0	0	0	0	0	0	0
Seq883	CAGAAATTCGGCCTAATAGTCACGTACCGG	30	1	0	1	0	0	0	0	0	1	0	0	2	0	0	0	1	0	0	0	2	0	0	0	0	0	0	0	0	1	1	0	1	2	0	0	1	0	1	0	0	0	2	2	0	0	3	0
Seq884	CCAGAAATTCGTCCGAATAGTCACGTACCGG	31	0	2	0	1	1	0	0	0	1	0	1	0	0	0	1	0	1	1	0	0	0	0	0	0	0	0	1	0	0	1	0	0	0	1	0	0	1	1	0	0	0	0	0	0	0	0	1
Seq885	CAGAAATTCGGCCGAATAGTCACTTACCGG	30	0	0	0	1	0	0	0	0	0	1	3	0	0	0	0	3	0	1	0	0	1	0	0	0	0	0	1	0	0	0	2	0	0	0	0	0	0	1	0	1	1	0	0	0	0	1	2
Seq886	GCGCGCCTCCATGTGCTGTATCCTTCCGTG	30	0	0	1	0	0	0	0	0	0	0	0	0	0	0	0	0	2	0	0	0	1	0	0	0	0	0	3	0	0	0	0	0	0	1	0	0	0	0	0	1	0	0	0	2	0	2	1
Seq887	GGATCCTCGACTTAGAGGTCAGTATTCTGC	30	0	2	0	0	0	0	0	0	0	0	0	1	1	2	0	0	1	0	0	0	0	0	0	0	0	0	0	0	0	0	1	0	0	0	2	0	1	1	0	3	0	0	0	0	1	0	0
Seq888	AGGGCCTGACGATTGGGTTTGGCATGTTTC	30	0	0	0	0	1	0	0	0	0	0	1	0	0	2	2	0	0	0	1	1	0	0	0	0	0	0	1	0	1	2	1	0	0	0	2	0	1	0	0	0	0	0	0	0	0	0	0
Seq889	AGAGCCTGGCGATTGGGTTTGGCATGTTTC	30	0	0	1	0	0	0	0	1	0	0	0	1	0	0	0	0	0	0	1	1	0	1	0	0	1	0	0	1	0	0	3	0	0	0	0	1	0	1	0	2	0	0	0	0	0	0	0
Seq890	TTGTCAACGTAGTGGGAGGGGAATTCGTGT	30	0	0	0	0	0	0	1	1	0	0	0	0	0	0	0	0	0	0	1	0	0	0	0	0	0	0	2	3	1	0	0	0	1	2	0	0	0	0	1	1	0	0	0	0	1	2	0
Seq891	GGCCCACTTTCGCGCCTCCATATGCTGTTC	30	0	0	0	0	1	0	0	0	0	0	0	1	0	0	0	0	0	0	1	0	0	1	0	0	2	0	1	0	0	0	0	0	0	0	0	0	0	0	1	0	0	1	5	0	0	0	1
Seq892	CGCATGAGGGTTTGGCGCTTGGGTATTGGC	30	1	0	5	0	0	1	0	0	0	0	1	0	0	1	0	0	0	0	2	0	0	1	0	0	0	0	3	0	0	0	0	1	0	0	0	2	0	0	0	0	0	0	0	0	1	0	0
Seq893	GGCCCACTTCCGCGCCTCCATGTGCTGTTC	30	0	0	0	1	1	1	1	0	0	0	0	0	0	0	0	0	1	2	0	1	0	0	0	0	1	0	1	0	0	0	0	0	1	0	0	0	0	0	0	0	0	0	0	0	2	1	1
Seq894	GAGTCGCGGGTGGGGGGGTGGCCTTGCTCG	30	1	1	0	0	1	0	0	1	1	0	2	1	0	1	0	0	0	0	0	0	1	0	0	0	0	0	1	0	0	0	0	0	1	0	1	0	0	0	1	0	5	0	0	0	0	2	0
Seq895	CGCATGAGGGTCTGGCGCTTGGATATTGGC	30	1	0	0	0	0	3	0	0	1	0	0	0	0	0	0	0	3	0	0	0	0	0	0	2	0	1	0	0	1	0	1	0	0	1	0	0	0	1	1	0	2	0	0	0	0	1	0
Seq896	GGCTATCTCGCGCCTCCATGTGCCGTGTTC	30	0	1	0	0	0	0	0	0	0	0	1	0	1	1	0	0	1	0	0	0	0	0	0	0	2	0	1	0	1	0	0	0	0	0	0	0	0	0	0	0	2	0	1	0	0	1	0
Seq897	TTATCTGCCCTGATAAATAGGCACCCGTTC	30	0	1	2	0	1	0	1	1	0	0	2	0	0	1	0	0	0	0	0	0	0	0	1	1	0	0	0	2	0	0	0	0	0	0	1	0	0	0	0	0	0	0	0	0	1	1	3
Seq898	GTGGGTGGGCGGGTGGATGTTGGCCTCCTG	30	0	0	0	0	0	0	1	0	0	0	0	1	1	1	0	0	0	0	0	0	0	0	3	0	1	2	0	0	0	0	1	3	0	3	0	0	0	0	1	0	1	0	0	2	0	0	1
Seq899	ACCGCGCCTCCATGTGCTGTTCCCTTTTGC	30	0	2	1	0	0	0	0	2	1	0	1	0	0	0	0	0	0	0	0	0	0	0	1	0	0	0	1	0	0	0	1	0	0	0	0	0	0	0	0	0	0	0	0	0	0	0	0
Seq900	ACGGTAACGGCGTGTGAGTGTCCTACATC	29	1	0	0	2	0	0	0	0	0	0	0	0	3	0	0	0	1	0	0	0	0	0	1	0	0	0	2	0	0	0	0	0	0	0	0	0	0	0	0	0	1	0	1	0	1	1	0
Seq901	ACGGTAACGGCGCGTGAGTGTCCTACGATC	30	0	0	0	1	0	0	2	0	0	0	0	0	1	0	0	0	0	1	2	0	0	0	0	0	0	0	1	0	1	1	0	0	0	0	0	2	0	0	1	0	0	0	0	1	0	0	0
Seq902	GCGGGTGGGTGGGTGGTAAGTGTGCCGAC	29	0	2	0	1	1	0	0	0	0	0	0	0	0	0	0	0	0	0	0	0	0	0	0	0	1	0	0	0	0	0	2	0	0	1	0	0	1	0	0	0	0	0	1	0	0	0	0
Seq903	GGACCCTCGTTTCGGAGGTCAGTATTCACC	30	0	1	0	0	0	0	0	0	1	0	0	1	0	2	0	1	4	1	0	0	0	0	0	1	0	0	0	0	0	2	1	0	0	0	0	0	0	0	0	0	1	0	0	0	1	0	0
Seq904	CGGTAATGGCGTTTGAGTGTCATACTCTTC	30	0	0	0	0	1	0	0	2	0	0	1	0	0	0	0	0	1	0	0	0	0	0	0	0	0	0	0	1	0	0	0	0	0	0	0	0	0	0	0	1	0	0	0	2	0	0	1
Seq905	CGCATGGGGGTCTGGCGATTGGGTATTGGC	30	0	0	1	0	0	0	0	0	1	1	1	0	0	0	1	0	0	0	0	0	1	2	0	0	1	0	0	0	0	0	0	0	0	0	1	1	0	0	0	1	0	0	0	0	2	0	0
Seq906	CAGGCCGTGGGAGGGTGGGTGGTAGCCTG	29	0	0	0	0	0	0	0	2	0	0	0	0	3	0	0	1	0	1	0	0	0	2	0	0	0	2	0	0	0	0	0	0	0	0	0	0	0	0	0	0	0	0	0	0	0	0	0
Seq907	CGGCGGGTGGGAGGGCGGAGATTATACGTG	30	0	0	0	1	0	0	0	1	0	1	2	0	2	0	0	0	0	0	0	0	0	0	1	0	0	0	0	0	0	0	0	0	0	1	0	0	0	1	1	0	0	0	2	0	2	0	0
Seq908	GCGGGGGGGTGGGTGGTAAGTTGTGCCGAC	30	0	0	0	1	1	0	1	0	1	0	1	0	0	0	1	0	0	1	0	0	0	1	0	0	1	1	0	1	2	0	0	0	0	1	0	0	0	0	0	0	1	0	0	0	0	0	1
Seq909	GTGGGTGGGTGGGTGGTAGGTTGTGCCGAC	30	0	0	0	0	0	1	0	0	1	0	0	0	0	0	0	0	0	0	0	0	0	0	0	0	0	1	4	0	0	0	1	0	0	1	1	0	0	0	0	1	0	1	0	0	0	0	0
Seq910	ACCGCGCCTCTATGTGCTGTTCCTTTTTGC	30	0	0	0	0	0	0	1	0	0	0	0	0	0	0	1	0	0	0	0	2	1	0	0	0	0	0	1	0	0	0	0	0	1	0	0	0	0	0	1	0	0	0	0	3	0	0	4
Seq911	CGGCGGGTGGGGGGGGGGAGATTTAACGTC	30	0	0	0	0	1	0	0	0	1	1	0	0	0	0	0	0	0	0	0	1	0	1	0	0	1	0	1	0	0	0	0	0	0	0	1	0	3	1	1	0	0	0	0	2	0	0	0
Seq912	GGTATTGGGTTCGTAGTAAGGCTCCCTCTG	30	0	0	0	0	0	0	0	0	0	0	0	0	1	1	0	0	1	0	0	0	0	0	0	0	0	0	0	1	0	0	0	0	0	1	0	0	0	0	0	1	0	0	0	0	0	0	0
Seq913	GGACCCCCGTTTCAGAGGTCAGTATTCACC	30	3	0	0	1	0	1	1	0	1	0	0	0	3	0	0	1	0	0	1	0	0	0	1	2	0	0	0	0	4	0	0	0	0	0	0	0	0	0	0	0	0	0	0	2	0	0	0
Seq914	CGCATGGGGGTCTGGCACTTGGGTATTGGC	30	0	0	0	0	1	0	0	0	0	0	0	1	0	0	0	0	0	0	1	1	0	0	0	0	1	0	0	0	3	0	0	0	2	1	0	2	0	0	0	0	0	2	2	1	0	0	0
Seq915	AGGACCTGGCGATTGGGTTTGGCATGTTTC	30	0	0	0	0	1	1	0	0	0	0	0	0	0	0	0	0	0	0	0	0	1	0	1	2	0	0	2	0	0	0	1	1	0	1	0	1	0	0	0	1	0	0	0	0	0	0	0
Seq916	CAAAAATTCGTCCGAATAGTCACGTACCGG	30	0	1	1	2	0	0	0	0	0	0	1	1	0	0	0	0	1	0	0	0	0	0	0	1	0	0	0	0	1	0	1	0	1	0	0	3	0	0	0	0	0	0	0	0	2	2	0
Seq917	GAGTCGCGGGTGGGTGGGTGGCTTGCTCG	29	0	1	0	0	0	0	0	1	1	0	1	0	0	0	0	0	0	0	0	0	0	0	1	0	0	0	2	0	0	0	0	0	0	0	0	0	0	0	0	1	0	0	2	0	0	0	1
Seq918	TGCGGTAACGGCATGTGAGTGTCTTCCCAC	30	0	0	1	1	5	0	0	0	1	0	1	0	0	2	0	0	3	0	0	0	0	1	1	0	0	0	2	0	2	1	0	1	0	0	0	1	0	0	2	0	0	0	2	0	0	0	0
Seq919	GCTAGGCCTCTACGCTGGTTCCGTCCCTTG	30	0	1	0	0	0	0	0	0	0	2	0	2	0	2	0	1	0	0	0	0	0	0	0	1	0	0	0	0	0	0	0	1	0	0	1	0	0	0	0	0	0	0	0	0	0	1	0
Seq920	GGACCCTCGTTTCAGGGGTCAGTATTCACC	30	0	1	0	0	0	0	0	0	0	0	0	2	1	2	0	0	0	0	0	0	0	0	0	1	0	1	1	0	0	0	0	0	0	2	1	0	1	0	0	1	0	0	0	3	0	1	0
Seq921	GGAGCTGTGGGTGGGTGGGTGGTTGCTGCC	30	2	0	0	0	1	0	0	2	0	0	0	1	0	1	0	0	0	0	0	0	0	1	0	0	0	0	0	0	0	0	0	0	0	1	0	0	0	0	1	0	0	0	0	0	0	0	0
Seq922	GAACGCACTCACAGGGCTTGGTGTCTATGG	30	0	0	0	0	0	0	0	1	0	0	3	2	0	2	0	0	0	0	0	0	0	0	0	0	3	2	0	0	0	0	1	0	0	0	4	0	1	0	1	0	0	0	0	0	1	0	1
Seq923	GTGGGTGGTTGGGTGGTAAGTTGTGCCGAC	30	0	0	1	0	1	0	0	0	1	0	1	0	0	0	1	0	0	0	1	0	0	0	1	0	0	1	0	0	0	0	0	1	0	0	0	0	1	0	0	0	1	0	1	1	0	0	0
Seq924	GGCTATCTCGCGCCTCCACGTGCTGTGTTC	30	0	0	0	0	0	0	1	0	0	0	1	0	0	1	0	1	0	0	0	0	0	0	0	0	0	0	1	0	0	0	0	0	0	0	0	0	0	1	1	2	1	0	0	1	0	0	0
Seq925	ACGGTAACGGCGTGTGAGTGTCCTGCGATC	30	0	0	0	1	0	0	2	0	0	0	0	0	0	1	1	0	0	0	0	0	0	0	2	1	0	0	1	0	1	0	0	0	0	2	1	2	0	0	0	0	0	1	0	0	0	0	0
Seq926	GCGCGCCTTCATGTGCTGTATCTTTCCGTG	30	0	0	0	1	1	0	0	1	0	1	0	1	0	0	0	0	0	0	1	0	0	0	0	0	0	0	1	0	0	1	0	0	0	0	1	0	0	1	0	0	0	0	0	1	0	2	0
Seq927	GCCGTGGGTGGGAGGGTGGAGCCATTCTGG	30	0	0	0	0	2	1	0	0	0	0	1	1	2	1	0	0	0	0	0	0	0	2	1	0	0	0	0	0	1	0	0	0	0	0	1	1	0	0	0	0	3	0	0	0	0	1	2
Seq928	CGCATGGGGGTCTGGCGCTTGGATATTGGC	30	0	0	0	0	1	0	1	0	2	0	0	0	0	0	0	0	0	0	0	1	0	0	0	0	0	1	0	2	0	0	0	0	1	0	0	0	0	0	0	1	0	0	0	0	0	4	0
Seq929	GCTGTGGGTCCTTCAGGTATCCTTGGGTTC	30	0	0	0	0	0	0	2	0	0	0	0	0	0	3	0	0	0	0	0	0	0	1	0	0	0	0	0	0	0	0	0	0	0	0	0	3	0	3	2	0	0	0	1	0	0	0	0
Seq930	GGTATTGGGTTCTTAGAAAGGCTCCCTCTG	30	0	0	0	1	2	1	0	0	0	0	0	0	0	0	0	1	0	2	0	0	0	0	0	1	0	0	0	0	0	1	2	0	2	0	2	1	0	0	0	0	3	1	1	0	0	1	0
Seq931	GCGGGTGGGTGGTTGGTAAGTTGTGCCGAC	30	0	0	0	0	0	0	0	2	0	1	0	0	0	0	0	0	0	0	1	0	0	1	0	0	1	0	0	0	0	0	0	0	1	2	1	0	0	0	1	0	0	0	1	0	0	0	1
Seq932	TGCAGTAACGGCGTGTGAGTGTCTTCCCAC	30	0	0	0	0	1	0	1	0	0	0	0	0	0	0	0	0	0	0	2	0	1	0	0	0	0	0	1	0	0	2	0	0	0	0	1	1	0	0	2	0	1	0	0	0	0	0	0
Seq933	GCGGTCCGTCCGAATCAGGTCTCCTGATTG	30	1	0	0	0	0	0	0	1	0	0	0	0	4	2	0	3	0	0	0	0	1	0	1	0	0	1	1	0	1	0	0	0	0	0	0	0	1	2	0	0	0	0	1	1	1	0	0
Seq934	CGCATAAGGGTCTGGCGCTTGGGTTTGGC	29	0	0	0	0	0	0	0	0	0	0	0	0	0	0	0	3	0	0	0	0	0	0	0	2	2	0	0	0	0	0	0	0	1	0	0	0	0	0	0	0	1	0	0	0	2	0	0
Seq935	CAGAAAGTCGTCCGAATAGTCACGTACCGG	30	0	0	0	0	0	0	0	1	0	0	0	0	0	1	1	1	0	0	0	0	0	0	1	1	0	1	0	0	0	1	1	0	0	0	0	2	1	0	0	0	0	0	0	1	1	0	3
Seq936	GGATCTCCGTATCGTGGGTCAGTATTCTTC	30	0	0	0	0	0	0	0	0	0	0	0	0	1	1	0	0	1	0	0	2	0	0	0	1	0	0	0	0	2	1	0	0	0	0	0	0	1	0	0	0	1	0	0	0	0	0	0
Seq937	GTGCCCCGTCCGAGCCAGGTTCCCTGAAGG	30	0	0	0	0	1	0	0	0	0	0	0	0	0	0	0	5	0	0	0	0	1	0	0	1	0	0	0	0	1	0	0	0	0	0	0	0	0	0	0	0	0	0	0	0	1	1	0
Seq938	CGCATGGGGGTTTGGCGCTTGGGTATTGGC	30	0	0	0	1	0	0	0	0	0	0	0	0	0	0	0	0	0	0	0	1	0	0	0	1	0	0	3	2	1	0	0	2	0	0	0	0	0	0	0	0	1	0	0	0	0	0	0
Seq939	CTCGCCGCCGTTCAAGGGTATACACGTGTC	30	2	0	0	0	0	1	0	0	0	0	0	0	0	0	0	0	0	0	0	0	1	0	0	0	1	0	0	0	0	0	1	1	1	0	0	0	1	0	0	0	0	0	0	0	0	0	1
Seq940	GTGGGTGGGCGGGTGGATGTTGACTCCTG	29	0	0	0	0	0	0	2	0	0	0	0	3	0	0	0	1	0	0	0	0	0	0	2	0	1	1	0	1	0	3	0	0	0	1	1	0	0	0	0	0	1	0	0	0	0	0	0
Seq941	GTGGGGGGGTGGGTGGTAAGTTGTGCCGAC	30	0	0	0	0	0	0	0	2	1	2	0	1	0	1	0	0	0	0	0	0	1	0	0	1	0	1	1	0	1	0	0	0	0	0	0	0	0	1	0	0	0	1	0	0	1	1	0
Seq942	CGGCGGGCGGGTGGGTGGAGATTTAACGTC	30	0	1	0	0	0	0	2	0	0	0	0	0	2	1	0	0	0	0	1	0	1	1	0	0	0	3	1	1	0	0	0	0	1	0	0	0	0	0	0	1	0	0	0	0	0	0	0
Seq943	GGATCCCCGTTTCGCTGGTTAGTATTCTGC	30	0	0	0	1	0	2	0	0	0	0	1	1	0	1	0	0	0	0	0	0	0	0	1	0	1	0	0	0	1	1	0	0	0	0	1	0	0	1	0	0	0	0	0	0	0	0	0
Seq944	CTCGCCGCCGTTCCAGGGTATACTCGTGTC	30	0	0	0	0	0	0	0	0	1	1	0	0	0	0	1	2	0	0	4	1	0	0	2	1	0	2	0	0	0	0	0	0	1	0	1	0	0	0	0	0	0	0	0	0	1	0	0
Seq945	GTGCCCCGTCCGAACCAGGTTCCCTGGAGG	30	0	0	0	0	0	0	0	0	0	0	0	2	1	1	0	2	2	0	0	0	0	0	0	1	0	0	0	0	1	1	0	0	0	1	0	0	1	0	0	0	1	2	0	0	1	2	0
Seq946	CGCATGAGGGTCTGGCGCTCGGATATTGGC	30	0	0	3	0	0	0	0	0	0	0	0	0	0	0	0	1	0	0	0	2	0	0	0	0	0	0	0	0	0	0	0	1	0	0	0	0	0	1	0	2	0	1	1	2	0	0	0
Seq947	TTGTCAACGTAATGGGAGGGGAATTCGAGT	30	2	0	1	0	0	0	0	0	0	2	0	0	0	0	0	0	1	0	0	0	2	0	0	0	0	1	0	0	0	0	0	0	0	0	0	1	2	0	0	1	0	1	0	0	0	2	0
Seq948	CGCAACCGTCACTAGTCGTAGTCCCTCTGG	30	0	0	0	1	0	0	0	0	0	1	2	0	0	0	1	0	0	0	0	0	0	0	3	0	0	0	0	0	0	0	0	0	0	1	1	0	0	0	1	2	0	0	0	0	0	2	0
Seq949	CAGAAATTCGTCCGAATATTCACGTACCGG	30	0	1	0	1	0	0	0	1	0	1	2	1	0	0	0	0	0	0	1	1	2	0	0	2	0	1	0	0	0	0	0	0	1	0	0	0	0	0	0	0	1	1	0	0	1	1	0
Seq950	GGATCCCCGTATTGTGGGTCAGTATTCTTC	30	0	0	0	0	1	0	0	0	0	0	0	2	2	0	3	0	0	0	0	0	0	0	0	0	0	0	0	0	1	5	0	0	1	0	1	0	0	0	0	0	0	1	0	0	0	0	0
Seq951	GCTGTGGGCCCTTCAGGTATTCTTGGGTTC	30	0	0	0	3	0	0	0	1	1	0	1	0	0	0	0	0	1	0	0	0	0	0	0	1	0	0	1	0	0	0	0	0	1	0	0	1	0	0	0	2	0	0	0	1	0	0	0
Seq952	GGATCCCCGTTTCGCCGGTCAGTATTCTGC	30	2	1	0	0	0	0	0	0	0	0	0	1	0	0	1	2	0	0	1	0	3	0	0	0	0	0	0	0	4	2	0	0	1	0	0	1	2	0	0	0	0	0	1	0	0	1	0
Seq953	GGCCCACTTTCGCGCCTCCGTGTGCTGTTC	30	0	0	0	1	0	0	2	0	0	0	0	0	0	0	2	0	0	0	0	0	0	0	0	0	0	0	0	0	1	0	0	0	0	0	1	0	0	0	0	0	0	0	0	3	0	0	1
Seq954	GCGGGTGGGTGGGTGGCTTATAGTTTTTTG	30	0	0	0	0	0	0	0	2	0	1	0	0	0	0	0	0	0	0	1	0	1	3	0	0	0	0	1	0	0	1	0	0	0	0	0	0	0	0	0	0	1	1	2	1	3	1	0
Seq955	GCGCGCCTCTATGTGCTGTATCTTTCCGTG	30	2	0	1	1	0	0	0	4	0	0	0	2	1	0	0	0	0	0	0	0	0	0	0	0	0	2	1	0	1	0	0	0	0	1	0	0	0	0	1	0	0	0	1	0	1	0	1
Seq956	GCGGTCCGTCCGAATCAGGTTTCCTGATTG	30	1	1	0	0	0	1	0	0	0	0	0	0	1	0	1	0	4	0	0	0	0	0	0	0	0	0	0	0	0	2	0	0	0	0	0	0	2	0	0	0	0	1	5	0	0	1	0
Seq957	TGGATGTGTGTATTGTGTAGTTGCTCTGAT	30	1	1	0	0	0	0	0	0	0	0	0	1	2	0	1	1	0	1	1	0	1	1	0	0	0	3	0	0	0	0	0	0	0	0	0	0	0	0	0	2	0	0	0	0	0	0	0
Seq958	GGTATTGGGTTCGTAGAAAGGCTCCCCTCTG	31	0	0	0	0	0	3	0	0	0	0	0	0	0	0	0	0	0	1	0	1	2	0	0	2	3	0	0	1	1	0	0	0	0	1	0	0	0	1	0	0	0	0	0	0	0	0	0
Seq959	CAGAAATTCGTCCCGAATAGTCACGTACCGG	31	0	1	0	0	2	0	0	0	0	0	0	0	1	0	0	0	3	0	0	0	0	1	0	0	0	1	0	0	0	1	1	1	0	0	0	0	0	0	0	0	3	0	0	0	0	1	0
Seq960	TTGTCAACGTAGTGGGAGGGGAATTCAGT	29	0	0	0	0	0	0	1	1	1	1	0	0	2	0	0	0	1	0	0	1	0	0	1	0	0	2	0	1	1	0	0	0	1	0	2	1	0	0	0	1	0	2	1	0	0	0	0
Seq961	GCTGTGGGCCCTTCAGGTATCCCTGGGTTC	30	0	0	0	1	0	0	0	0	1	0	0	0	0	0	0	0	0	0	2	0	0	0	0	0	0	1	1	0	1	0	0	0	0	0	0	0	0	0	0	1	0	1	3	3	0	0	0
Seq962	CCTGCGCGCCTCCATGTGCTGTTTCCTTTC	30	0	0	0	2	0	1	2	0	1	1	0	0	0	2	0	0	0	0	1	1	0	0	0	1	0	0	1	0	1	0	0	0	0	0	1	0	0	0	0	0	0	0	2	0	0	1	0
Seq963	GCATCGGTTATGCTCCAGGGTCCCCCGTCC	30	0	1	0	0	0	0	0	0	0	0	0	1	0	1	0	0	0	0	0	0	0	0	0	0	1	0	1	1	1	0	0	0	0	0	0	0	0	0	0	0	3	3	0	0	1	1	0
Seq964	GTGGGTGGGTGGGTGGCAAGTTGTGCCGAC	30	0	0	0	0	0	1	0	0	0	0	0	0	0	1	0	0	0	1	0	0	0	0	0	0	0	5	0	0	0	0	0	1	0	0	1	2	1	0	1	0	0	0	1	0	0	0	1
Seq965	CCCTCACGCCCTCCATGTGCTGTTTCTTTC	30	0	0	0	1	0	0	1	0	0	0	1	2	0	0	0	0	0	0	0	0	0	0	0	0	0	0	0	0	0	0	0	0	1	1	0	0	0	0	3	0	0	0	0	0	1	0	1
Seq966	CGCATGAGGGTCTGGCGCGTGGGTATCGGC	30	0	0	0	0	1	0	1	0	0	1	0	2	0	1	2	0	1	0	0	1	0	0	1	1	1	1	0	0	0	0	0	1	0	0	1	0	0	0	0	1	1	0	0	0	1	0	0
Seq967	GCTAGGCCTCTACGCGGGTTCCGTCCTTTG	30	0	0	0	2	0	0	0	0	0	0	0	0	0	0	0	0	0	0	0	0	0	0	0	5	0	0	0	2	0	0	0	0	0	0	0	0	0	0	0	0	0	0	0	0	0	0	0
Seq968	GCATCGGTTATGCTCCGGGGTTCCCCGTCC	30	0	1	0	0	0	0	0	0	1	0	0	0	1	1	0	2	0	0	1	3	0	1	0	0	0	0	0	0	6	0	0	0	0	0	0	1	0	0	0	0	0	0	1	0	1	2	0
Seq969	GCCGTGGGTGGGAGGGTGGAACTATTCTGG	30	1	0	0	0	0	0	0	0	2	0	0	0	1	0	0	1	0	0	0	0	0	4	0	0	0	0	2	0	0	0	0	0	0	0	2	0	1	0	0	0	0	1	0	0	0	0	0
Seq970	GCATCGGTTATGCTCTAGGGTTCCCCGTCC	30	0	0	0	0	0	0	0	0	1	0	0	0	0	0	0	1	0	0	0	0	0	1	0	1	0	1	0	0	0	0	0	0	0	0	0	2	3	1	0	0	1	0	0	0	0	0	0
Seq971	GTGGGTGGGCGGGCGGATGTTGACCTCCTG	30	0	0	0	0	0	0	0	0	0	0	0	0	0	0	0	0	0	0	0	0	0	0	0	1	0	1	1	1	0	0	0	0	0	0	0	0	0	1	2	3	1	0	0	0	0	0	0
Seq972	CGCATAAGGGTCAGGCGCTTGGGTATTGGC	30	0	0	0	0	0	0	1	0	0	1	0	0	2	0	1	0	0	0	0	0	0	0	0	1	0	0	0	0	0	0	0	0	0	0	0	3	0	3	0	0	0	0	1	0	0	2	1
Seq973	GGTATTGGGTACGTAGAAAGGCTCCCTCTG	30	1	0	0	2	2	0	0	0	0	0	0	0	0	0	0	0	0	0	0	0	0	0	0	1	0	0	1	0	0	1	1	0	0	1	0	0	0	1	0	0	0	1	0	2	1	0	0
Seq974	AGGGCCTGGCGATTGGGTTTGGCATTTTC	29	2	0	0	1	0	0	0	0	0	0	0	0	0	0	0	0	0	0	0	0	2	0	0	0	0	0	0	0	1	0	0	5	1	0	0	0	1	4	0	1	1	0	0	0	0	0	0
Seq975	GGATCCCCGCCTCGTGGGTCGGTATTCTTC	30	0	0	0	0	0	1	0	0	0	0	0	1	3	0	0	1	5	0	0	0	0	0	0	0	1	0	0	0	1	0	0	0	0	0	0	0	0	1	0	0	0	0	0	0	0	1	0
Seq976	GGCTATCTCGCGCCTCCGTGTGCTGTGTTC	30	0	0	3	0	0	0	0	0	0	1	2	0	0	0	0	0	1	1	0	0	0	0	0	0	0	0	1	0	0	0	0	0	0	0	1	0	0	1	0	0	0	0	1	0	0	2	0
Seq977	AGGGCCTGGCGATTGAGTTTGGCATGTTTC	30	0	0	1	0	0	0	0	0	0	0	0	0	2	0	1	0	0	0	2	0	0	0	0	1	0	0	0	0	0	0	0	2	0	0	1	0	2	1	0	0	0	0	1	0	0	1	0
Seq978	TCCGCGCCCTCCATGTACTGCCTTTGTTTC	30	1	1	0	1	0	0	2	0	0	0	0	0	0	0	0	0	0	1	1	0	2	0	0	0	0	0	0	0	0	0	0	0	0	0	0	2	0	1	0	0	0	0	0	0	1	0	1
Seq979	CCCTCGCGCCCTCCAGGTGCTGTTTCTTTC	30	0	0	0	1	0	0	0	0	1	0	0	2	1	0	0	0	1	0	0	0	0	0	0	0	0	0	2	0	0	0	0	0	1	0	1	0	0	0	0	0	0	0	0	0	0	0	0
Seq980	CGCATGAGGGTCTGGCGCTCGGGTACTGGC	30	2	0	0	0	0	0	0	0	0	0	0	0	0	0	1	0	0	0	0	0	0	0	0	1	0	0	0	0	0	3	1	0	0	0	1	0	1	3	0	0	1	0	1	2	0	0	0
Seq981	GCGGGTGGTTGGGTGGTAAGTTGTGCCGAC	30	1	0	0	0	0	1	0	1	1	0	0	1	0	0	0	0	1	1	1	0	0	0	1	0	1	0	0	0	0	0	0	0	0	0	0	0	0	0	0	0	0	0	1	0	0	0	1
Seq982	CGGCGGGGGGGTGGGTGGAGATTTACGTC	29	1	0	0	0	0	0	0	7	0	0	0	0	0	1	0	0	0	1	0	0	0	0	0	0	1	0	1	1	0	1	0	0	0	0	1	1	2	0	0	1	1	0	0	0	0	0	0
Seq983	GGATCCCCGTTTCGCTGGTCAGTATTCCGC	30	1	1	0	0	0	0	2	0	0	0	0	0	0	0	0	1	0	0	0	0	4	0	0	0	0	0	2	0	0	0	0	0	0	0	0	0	0	1	0	0	0	0	0	0	0	0	0
Seq984	CGGCGGGCGGGAGGGTGGAGATTATACGTG	30	0	0	0	0	0	0	0	0	0	0	0	0	0	0	0	0	0	1	0	0	0	0	0	0	0	0	4	0	0	0	0	0	2	0	0	1	0	1	0	0	0	1	0	0	0	1	0
Seq985	CCCGGAGGTATGGAGGTGTGCTCGGTTCCC	30	0	0	0	0	0	0	0	0	0	0	0	0	0	1	0	0	0	0	0	0	0	0	0	0	0	0	0	1	0	0	0	1	0	0	0	0	3	0	3	0	0	0	0	1	0	2	0
Seq986	GCTGTGGGCCCTTTAGGTATCCTTGGGTTC	30	0	0	0	1	0	0	4	0	1	0	0	0	0	1	0	0	0	1	0	0	0	0	0	1	0	0	1	0	0	0	0	0	0	0	0	0	0	0	0	0	0	1	1	0	0	0	0
Seq987	TTATCGGCCCTGATAAATAGTCACCCGTTC	30	1	0	0	0	0	0	1	0	0	0	0	0	0	1	2	1	0	1	0	1	1	0	0	0	0	0	0	1	0	0	1	0	0	0	1	3	0	0	1	0	1	0	0	1	0	0	1
Seq988	CGCATGAAGGTCTGGCGCTCGGGTATTGGC	30	0	0	1	0	0	1	3	0	0	0	0	1	1	0	1	2	0	0	0	0	0	0	0	1	1	0	0	0	0	0	0	0	0	0	3	0	0	0	0	1	2	0	0	0	0	0	0
Seq989	GGATCCTCGCTTCAGATGGTCAGTACTTCC	30	0	0	0	1	0	1	1	1	0	3	0	1	0	0	0	0	1	0	0	0	3	0	1	0	0	0	0	0	1	0	0	0	0	0	0	0	0	0	0	0	0	0	0	0	0	0	0
Seq990	CAGAAATTCTGCCGAATAGTCACGTACCGG	30	0	0	0	0	1	0	0	0	0	0	0	0	0	0	0	0	1	0	0	0	0	0	0	2	0	0	0	1	1	0	0	0	0	0	2	2	1	2	0	1	0	1	0	0	0	0	2
Seq991	CCTGCGGGCGGGTGGGCGGTTGGATTCTTG	30	0	0	0	0	0	0	0	0	1	0	0	0	1	1	0	0	0	0	0	0	0	1	2	0	0	0	0	0	0	1	0	0	0	1	1	0	2	0	1	0	0	0	0	0	0	0	1
Seq992	CGCATGAGGGTCTGGCGCTTAGGTATCGGC	30	0	0	1	0	0	0	0	0	0	1	0	0	0	0	0	0	0	0	0	0	0	0	0	0	0	0	0	0	0	0	2	2	0	0	0	1	0	1	0	3	0	0	0	0	1	0	1
Seq993	TGGATGTGTGTGTTGTGTAGTTGCTCTGAAT	31	0	0	1	0	0	0	0	0	0	0	0	4	0	0	2	0	0	1	0	0	1	0	0	0	0	2	0	0	0	0	0	2	0	0	0	0	0	1	0	1	0	2	0	0	0	0	1
Seq994	GGATCCCCGTTTCGCTGGTCAGTGTTCTGC	30	2	0	0	0	0	0	0	0	0	2	0	0	0	2	0	0	0	0	0	2	1	1	0	0	0	0	0	0	1	1	0	0	1	0	0	0	0	1	0	0	1	0	0	0	0	0	1
Seq995	CCTAGGGGAAGAAGTGGGCCGTTATAATGG	30	0	0	0	0	0	0	0	0	0	1	0	0	0	0	0	0	0	0	0	2	0	1	2	0	1	0	0	0	0	1	4	0	0	0	0	0	0	0	0	0	0	0	0	0	0	3	0
Seq996	CGCATAAAGGTCTGGCGCTTGGGTATTGGC	30	0	0	1	0	0	0	0	0	0	0	2	2	1	1	0	1	1	1	1	0	0	0	0	2	0	0	0	0	0	0	0	1	2	1	0	1	1	0	1	0	0	0	0	0	0	0	0
Seq997	ACGGTAACGGCGTGCGAGTGTCCTACGATC	30	0	1	0	0	0	0	0	0	0	0	0	0	1	0	0	0	1	0	0	1	1	0	0	0	0	0	0	0	0	1	0	0	0	0	0	0	0	2	0	0	0	1	0	0	0	0	0
Seq998	CAGAAATTCGTCCGAATAGTAACGTACCGG	30	0	0	0	0	0	1	0	0	0	2	0	0	0	0	0	1	1	0	2	0	0	0	0	0	1	0	0	0	0	2	0	0	0	1	0	1	1	0	0	1	2	0	3	0	0	1	0
Seq999	TTGTCAACGTAGTGGGAGTGGAATTCGAGT	30	0	0	0	1	0	0	1	1	2	0	3	0	0	0	0	0	0	0	0	0	0	0	0	0	0	0	1	0	0	0	0	0	0	0	0	1	0	1	0	1	0	0	0	0	0	2	2
Seq1000	GCTAGGCCTCTACGCGTGTTCCGTCCCTTG	30	0	1	0	0	0	0	0	0	0	0	0	0	0	1	0	0	0	0	0	0	0	2	0	0	0	0	0	0	0	0	1	1	1	3	1	1	0	0	0	0	0	0	0	0	1	0	0
Seq1001	GCATCGGTTATGCTCCAGGGTTCCTCGTCC	30	2	0	1	0	0	1	0	0	0	0	0	0	2	0	0	1	1	1	0	0	4	0	0	1	1	0	0	0	0	0	0	1	0	0	0	0	0	1	0	0	2	0	0	1	2	0	0
Seq1002	TGGATGTGTGTGTTGTGTAGTTGCCTCTGAT	31	0	0	0	0	0	0	0	1	0	2	0	0	0	1	0	0	0	0	1	3	0	0	0	0	0	0	0	0	1	0	0	0	1	0	0	3	0	0	1	0	0	0	0	1	0	0	0
Seq1003	CAGAAATTAGTCCGAATAGTCACGTACCGG	30	0	0	1	2	0	0	2	0	0	1	1	0	0	0	1	0	0	0	1	0	0	0	0	1	0	1	1	0	0	0	0	1	0	1	1	0	0	1	0	0	0	0	0	0	0	0	2
Seq1004	AGGGCCTAGCGATTGGGTTTGGCATGTTTC	30	0	0	0	0	1	0	0	1	0	0	1	0	0	0	0	0	0	0	0	0	1	0	0	0	0	0	0	0	1	0	0	0	0	0	0	1	0	0	0	0	0	1	1	1	1	0	0
Seq1005	GCGGTTCGTCCGAACCAGGTCTCCTGATTG	30	0	0	0	0	1	0	0	0	0	0	0	0	3	2	1	0	1	0	1	0	0	0	0	1	0	0	0	0	0	0	0	0	0	0	0	0	0	0	0	0	1	0	1	0	2	0	0
Seq1006	GGCTATCTCGCGCCTCCATGCGCTGTGTTC	30	0	0	0	0	0	1	1	0	0	0	2	1	0	0	2	0	0	0	0	1	1	0	0	0	0	0	2	0	0	0	0	0	0	1	0	0	0	1	0	1	1	0	1	2	0	0	0
Seq1007	TGGATGTGTGTTTGTGTAGTTGCTCTGAT	29	0	0	3	0	0	0	0	0	0	1	0	0	0	0	0	0	0	0	2	0	0	0	1	1	0	0	0	0	0	0	0	3	3	0	2	0	0	0	1	2	0	1	1	0	0	1	0
Seq1008	GTGGCACCTGCGGTAAAGGCGACCTTTGTG	30	0	0	1	0	0	0	0	0	0	0	0	0	0	1	0	1	1	0	0	1	0	0	0	0	0	0	0	0	0	0	0	0	0	0	0	0	0	0	0	0	1	0	0	0	0	1	0
Seq1009	ACGGTAATGGCGTGTGAGTGTCCTACGATC	30	1	0	0	0	0	0	0	0	0	0	0	0	0	0	0	0	2	0	0	0	0	1	1	2	1	0	0	0	0	0	0	0	0	0	0	0	0	0	0	0	2	0	1	0	2	0	0
Seq1010	CAGAAATTCGTCCGAATAGTCACTTACCGG	30	0	0	0	0	0	2	0	0	0	1	1	0	0	0	0	0	0	0	0	0	0	0	0	0	0	0	0	0	0	0	0	0	0	0	0	1	1	0	0	3	0	1	0	1	1	2	1
Seq1011	TTATCGGCCCTGATAAATAGGCTCCCGTTC	30	0	0	1	0	0	0	0	0	0	0	0	0	0	0	0	1	0	0	0	0	0	0	1	1	0	0	0	4	0	1	1	0	0	0	1	0	0	0	0	0	0	0	0	0	0	0	1
Seq1012	GTGGGTGGGCGGGTGGATGTTGATCTCCTG	30	0	0	0	0	1	1	0	0	0	0	0	0	1	0	0	0	0	1	0	0	0	2	0	0	1	1	0	0	0	0	0	0	0	0	0	0	0	0	0	0	0	1	1	0	0	0	0
Seq1013	TGGATGTGTGTGTTGTGTAGTTACTCTGAT	30	0	0	1	0	0	1	2	0	0	0	0	0	0	0	0	2	0	0	0	0	0	0	0	0	2	0	0	0	0	2	0	0	1	2	0	0	2	1	0	0	0	0	0	0	0	0	1
Seq1014	CTCGCCGCAGTTCCAGGGTATACACGTGTC	30	0	0	0	0	0	1	0	2	0	0	0	0	0	0	0	0	0	0	0	0	1	0	0	1	0	5	0	0	0	0	0	1	0	0	1	0	0	0	1	0	0	0	0	0	0	0	1
Seq1015	CGCATGAGAGTCTGGCGCTTGGGTATCGGC	30	0	0	0	0	0	0	0	1	0	2	1	1	0	0	0	1	0	0	0	0	0	0	0	0	1	1	1	1	0	0	0	0	2	0	0	0	1	0	0	0	0	0	0	0	1	0	1
Seq1016	TGGGTGGGGGGGTTGGGTAGTTGCGCGGAC	30	0	0	0	1	0	0	2	0	0	1	0	1	0	0	0	0	0	1	1	1	0	0	0	0	1	0	1	0	0	0	0	0	0	1	0	0	0	0	0	0	0	1	2	1	0	0	0
Seq1017	CGCATAAGGGTCTGGCGCTTGGGTTTTGGC	30	0	0	1	0	0	0	1	0	0	0	1	1	0	0	1	0	0	1	0	1	0	1	2	0	0	0	1	0	1	0	0	1	1	0	0	1	0	0	0	1	0	0	1	0	0	0	0
Seq1018	CGCAGCCGTCACTAGTCGTAATCCCTCTGG	30	1	0	0	0	0	2	2	0	1	1	0	0	1	0	2	2	0	0	1	0	0	0	0	0	0	0	0	2	0	0	1	0	2	0	3	0	1	0	0	0	0	0	0	0	1	0	1
Seq1019	TGCGGTAACGGCGTGTGAATGTCTTCCCAC	30	0	0	0	1	0	0	0	0	3	0	0	0	0	0	0	0	0	0	2	0	0	0	0	1	0	0	1	0	0	2	0	0	0	0	0	0	0	0	0	0	0	0	0	0	0	0	0
Seq1020	GTGGGTGGGTGGGTGGTAAGTGTGCCGAC	29	0	0	0	0	0	0	0	1	1	0	0	1	1	0	0	0	0	0	0	1	2	0	0	0	0	1	0	0	0	2	0	0	0	0	1	0	2	0	0	2	0	1	0	0	0	0	0
Seq1021	TTGTCAACGTAGTGGGAGGGGATTTCGAGT	30	0	0	1	0	0	0	1	0	1	0	0	1	2	0	0	0	0	0	0	0	0	1	0	0	0	0	1	1	1	2	0	0	0	0	1	0	1	1	0	0	1	0	0	0	1	1	3
Seq1022	CAGAAATTCGTACGAATAGTCACGTACCGG	30	0	0	1	0	0	0	0	0	0	0	1	0	0	0	0	0	0	0	0	0	0	0	0	1	2	0	0	0	0	0	2	0	0	0	0	0	0	2	0	1	3	0	0	0	0	2	0
Seq1023	GCGCGCCTCCATGTGCTGTACCTTTCCGTG	30	0	0	2	0	0	0	1	0	0	0	1	0	0	0	0	0	1	0	1	0	1	0	2	3	0	0	1	0	0	0	0	0	0	0	0	0	0	0	0	0	0	0	1	1	0	1	0
Seq1024	GCATCGGCTATGCTCCAGGGTTCCCCGTCC	30	1	1	0	0	4	0	1	0	0	0	0	0	2	1	0	0	0	0	0	0	0	1	0	0	0	0	0	0	0	1	1	0	0	0	0	0	0	0	0	0	0	1	0	0	0	0	0
Seq1025	TTATCGGCCCTGATAAATATGCACCCGTTC	30	0	1	0	0	0	0	0	0	0	3	0	1	0	1	0	1	0	0	0	0	0	0	0	1	1	0	0	1	1	0	1	0	0	2	1	1	0	0	0	0	0	0	0	0	1	0	1
Seq1026	CCTGCGCGCCTCCATGCGCTGTTTTCTTTC	30	0	0	0	0	0	0	1	0	0	0	0	0	0	0	0	0	1	0	0	1	0	0	1	3	0	0	2	0	0	0	0	0	0	0	0	0	0	0	0	0	0	0	0	0	1	0	0
Seq1027	GCGGGTGGGTGGGTGGTAAGTTGGCCGAC	29	0	1	0	0	0	0	1	1	0	0	0	0	0	0	0	2	0	2	0	0	1	0	1	0	1	0	0	0	0	2	0	0	0	0	1	0	0	0	1	0	2	0	0	0	0	0	0
Seq1028	CGCATATGGGTCTGGCGCTTGGGTATTGGC	30	0	0	0	2	0	0	1	1	0	0	0	0	0	0	0	2	1	0	0	1	0	1	1	0	0	0	0	1	1	0	0	0	3	0	0	0	0	0	0	0	0	0	0	0	1	0	0
Seq1029	GTGGCACCTGCGGTAAAGGCGATTTTTGTG	30	0	0	0	0	1	1	0	1	0	1	1	0	0	3	0	0	0	2	0	1	0	0	0	0	1	0	1	0	0	0	0	1	0	0	0	0	1	0	0	0	1	0	1	0	0	1	0
Seq1030	GCGGGTGGGTGGGTGTTAAGTTGTGCCGAC	30	1	0	0	0	1	1	0	0	1	0	1	0	0	1	0	0	1	0	0	0	0	0	1	0	0	0	2	0	0	1	0	0	0	0	1	0	0	0	2	0	1	0	1	1	0	0	0
Seq1031	GGACCCTCGTTTCAGAGGTCGGTATTCACC	30	0	0	0	0	2	0	1	1	0	0	0	0	0	1	0	1	3	0	0	0	2	0	0	0	0	0	0	0	0	1	0	0	1	0	0	0	1	0	1	0	0	0	0	2	0	0	0
Seq1032	GGCTATCTCACGCCTCCATGTGCTGTGTTC	30	0	0	0	1	0	0	0	0	0	0	1	0	0	0	0	0	0	0	4	0	0	0	1	0	2	0	1	2	2	0	0	1	0	0	0	0	0	0	0	0	0	0	0	0	0	0	0
Seq1033	CGGCGGGGGGGGGGGTGGAGATTTAACGTC	30	0	0	0	0	0	1	0	0	0	0	0	0	0	0	0	0	0	0	1	0	0	1	0	0	0	0	1	0	0	0	2	0	1	0	0	0	1	1	1	0	0	1	1	0	0	0	0
Seq1034	CAGAAATTCGGCCGAATAGTCTCGTACCGG	30	0	1	0	1	0	1	1	0	0	0	0	0	0	0	0	1	1	0	0	1	0	0	0	0	0	1	0	1	0	0	0	0	0	0	0	0	2	1	0	0	1	0	1	0	1	0	0
Seq1035	CTCGCCGCCGTTCCAGGGTATTCACGTGTC	30	1	0	0	1	0	0	0	0	1	0	0	0	0	0	0	1	3	0	2	0	1	0	0	0	0	0	0	0	0	0	0	0	0	1	0	0	2	0	0	0	0	0	0	0	0	0	0
Seq1036	GTGGGTGGGTGGGTGGTGAGTTGTGCCGAC	30	0	0	0	1	1	0	0	0	1	0	1	1	0	0	0	0	0	1	1	0	0	0	0	0	0	0	0	0	0	0	0	0	0	0	0	1	1	0	0	1	0	0	0	0	1	0	0
Seq1037	GGATCCCCGCATCGTGGGTCGGTATTCTTC	30	1	0	0	0	2	0	0	0	0	1	1	0	0	0	0	0	1	0	0	0	3	0	0	0	0	0	0	0	2	1	1	0	0	0	0	0	0	0	0	0	1	0	0	0	0	1	0
Seq1038	TATCGGCCCTGATAAATAGGCACCCGTTC	29	0	1	0	0	0	0	0	0	0	3	0	0	0	0	0	0	0	1	0	0	0	1	0	1	0	0	0	2	1	1	0	1	0	1	0	1	0	0	0	1	0	1	0	0	1	0	0
Seq1039	TGGAGTGGCTTGCGTTCCCTCATATCGTAC	30	0	0	0	1	0	0	0	0	0	0	0	0	0	0	0	0	0	0	0	0	0	1	0	0	1	0	0	0	0	0	1	0	0	1	0	0	0	1	0	0	0	1	0	0	0	1	0
Seq1040	GGATCCTCGGCTCGTAGGCCAGTATTCTC	29	0	0	0	0	1	0	0	0	0	0	0	0	0	2	0	2	0	0	0	1	0	0	0	0	1	0	0	1	0	0	0	3	1	0	0	0	0	0	0	0	0	0	0	0	0	0	0
Seq1041	CGCATGAGGGTCTGGCGCTCGAGTATTGGC	30	2	0	0	1	2	0	0	0	0	0	0	0	0	0	1	0	0	2	2	0	1	0	0	0	0	0	0	0	0	0	1	0	1	0	0	1	0	0	0	0	0	0	0	0	0	0	0
Seq1042	TCCGCGCCCTCCATGCGCTGCCTTTGTTTC	30	0	0	0	0	1	0	1	0	1	1	0	0	0	0	0	0	1	0	0	1	0	0	0	0	0	0	0	2	0	0	0	0	0	0	0	0	1	0	0	0	0	0	0	0	0	1	0
Seq1043	TCCGCGCCCTCCATGTGCTACCTTTGTTTC	30	0	1	7	0	0	0	0	0	0	0	0	4	0	0	0	0	0	0	0	1	0	0	0	0	0	0	1	0	0	0	0	0	0	0	0	0	0	0	0	0	1	0	0	0	0	0	0
Seq1044	CGCGGTGGGAGGGTGGGTGGAGCGTGGTG	29	0	0	0	0	0	0	2	0	0	0	0	0	0	0	0	0	0	0	0	0	2	0	0	0	0	0	0	0	0	0	1	0	1	0	0	0	0	0	1	0	0	0	0	2	0	0	0
Seq1045	CGGTAACGGCGCTTGAGTGTCATACTCTTC	30	0	0	0	0	0	0	0	0	0	2	0	0	0	2	0	0	0	0	0	2	0	0	0	0	0	0	0	0	0	0	0	0	0	0	0	0	0	0	0	0	0	0	1	1	0	0	0
Seq1046	GGATCCTTGGCTCGTAGGTCAGTATTCTC	29	1	0	0	0	0	0	0	1	0	0	0	0	0	0	0	0	0	0	0	0	0	0	0	0	1	0	0	0	0	0	1	0	0	0	2	1	0	0	0	0	0	1	0	0	0	0	0
Seq1047	TGGATGTGTGTGTTATGTAGTTGCTCTGAT	30	0	0	0	1	0	1	0	0	0	0	2	0	0	0	0	0	1	1	0	1	0	0	0	1	0	0	1	2	0	0	2	1	0	0	0	0	0	0	0	0	0	0	1	0	0	1	0
Seq1048	TTGTCAACGTAGTGGGAGGGAAATTCGAGT	30	0	0	0	0	0	1	0	1	3	0	1	0	0	1	0	0	0	0	1	0	0	0	0	0	0	0	1	0	0	0	3	0	1	3	0	0	0	0	0	0	0	0	0	0	0	0	3
Seq1049	CAGAATTTCGTCCGAATAGTCACGTACCGG	30	0	1	0	2	0	1	0	0	0	1	1	0	0	0	0	0	0	0	0	0	0	0	2	0	0	0	0	0	0	0	0	0	0	1	0	0	0	1	0	0	0	0	0	0	0	0	2
Seq1050	GGCTATCTCGCGCCTCCATGTGTTGTGTTC	30	0	0	1	0	1	0	0	0	0	0	1	0	0	1	0	0	0	0	0	0	0	0	0	0	0	0	2	1	0	0	0	1	0	2	0	0	1	0	1	0	1	0	0	0	1	0	0
Seq1051	GAACGTACTCGCAGGACTTGGTGTCTATGG	30	0	0	0	0	0	0	0	1	0	0	0	0	0	0	0	1	0	1	1	0	0	1	2	0	3	0	0	2	0	0	1	0	0	0	0	1	1	1	2	0	0	0	0	0	1	0	0
Seq1052	GCATCGGTTATGCTCCAGGGCTCCCCGTCC	30	0	1	0	0	0	0	0	0	0	0	0	1	1	0	0	2	0	0	0	0	0	0	0	0	1	0	0	0	4	1	0	0	1	0	1	0	0	0	0	0	1	0	0	0	1	1	0
Seq1053	GAGTCGCGGGTGGGTGGGTGGCTTTGCTCG	30	0	0	0	0	0	0	0	1	2	0	0	0	0	0	0	0	0	0	0	0	0	0	0	1	1	0	0	0	1	0	0	2	0	0	0	0	0	0	0	0	0	0	0	0	0	2	0
Seq1054	ACGGTAACGGTGTGTGAGTGTCCTACGATC	30	0	0	0	0	0	0	1	0	0	0	0	0	0	0	0	0	1	0	0	0	0	0	0	0	0	0	0	0	0	0	1	0	1	0	0	0	0	0	0	1	0	0	0	1	2	0	0
Seq1055	GCGGGTGGGTGGGTGGCTCAAGTTTTTTG	29	0	0	0	0	1	0	1	0	0	0	0	0	0	0	1	0	0	3	0	0	0	1	0	0	1	0	1	0	1	1	1	0	0	0	0	1	0	0	0	0	2	1	0	2	0	2	0
Seq1056	GGTATTGTGTTCGTAGAAAGGCTCCCTCTG	30	0	0	0	0	0	0	0	0	1	0	0	0	0	0	0	0	0	1	0	1	0	0	0	0	0	0	0	1	0	0	0	0	0	0	0	1	0	0	1	1	1	0	0	0	1	0	0
Seq1057	CTCGCCGCCGTTCCAGGGTATACACGTGTA	30	0	0	1	1	0	1	0	0	3	1	0	0	0	0	0	0	1	0	0	0	0	1	0	1	0	1	1	0	1	0	0	1	1	0	1	0	0	0	1	0	1	0	0	0	0	1	1
Seq1058	CGCATGAGGGTCTGGCGCTTGGGTATTAGC	30	0	0	0	0	0	0	0	0	0	0	0	0	0	0	3	0	0	0	1	0	0	0	0	0	1	0	0	1	0	0	0	3	2	0	0	0	0	0	0	0	0	0	0	0	1	0	1
Seq1059	CGGCGGGTGGGAGGGTGGAGATTACACGTG	30	0	0	0	0	0	0	0	0	0	0	0	1	0	0	0	0	0	1	0	0	0	0	1	0	0	0	1	0	1	0	0	0	0	0	0	0	0	0	0	0	1	0	1	0	0	1	0
Seq1060	CGCATGAGGGTCGGGCGCTTGGGTATCGGC	30	0	0	0	0	0	0	1	1	0	0	0	0	1	3	1	0	0	0	0	0	0	0	0	0	1	0	0	1	0	0	0	2	0	0	1	0	0	0	1	1	0	0	1	0	0	0	0
Seq1061	TCATCGGCCCTGATAAATAGGCACCCGTTC	30	0	5	0	0	0	0	0	0	0	0	0	0	0	0	0	0	0	0	0	0	0	3	0	0	0	0	0	0	0	1	0	0	5	0	0	0	0	0	0	0	0	0	1	0	0	0	0
Seq1062	TTATCGGCCCAGATAAATAGGCACCCGTTC	30	0	0	0	0	0	0	1	0	0	2	0	0	0	0	0	0	1	0	0	1	1	0	0	0	0	0	0	0	0	0	0	0	0	0	0	0	1	1	0	1	0	1	3	1	0	0	0
Seq1063	TTGGGTGGGGGGGTTGGGTAGTTGCGCGGAC	31	1	1	0	0	1	0	1	0	0	0	1	1	0	0	0	0	0	0	0	0	0	0	0	0	2	0	0	1	0	0	0	0	0	1	1	0	0	1	0	1	0	0	0	0	0	0	0
Seq1064	CCCTCGCGCCCTCCTTGTGCTGTTTCTTTC	30	0	0	0	0	1	0	1	0	0	1	0	0	0	0	0	0	0	0	0	0	0	1	0	0	1	0	1	2	0	0	0	0	0	0	0	0	0	2	0	0	0	0	0	0	0	0	0
Seq1065	CGCGGGTATCCTCTGGGAGTCTGTCATTGC	30	0	0	0	0	1	0	0	0	0	0	0	0	0	0	0	0	1	0	0	0	1	0	1	0	0	0	0	0	0	1	0	1	0	0	3	0	0	1	0	0	0	0	1	0	0	0	0
Seq1066	TTATCGGCCCTGATTAATAGGCACCCGTTC	30	0	0	0	0	1	1	0	0	1	0	1	0	0	0	0	1	0	0	0	0	0	0	0	0	0	0	0	2	0	0	3	0	1	0	0	0	0	1	0	1	0	1	0	0	0	1	1
Seq1067	CCGCGGGTATCCTCTGGGAGTCTGTCTTTGC	31	1	0	0	0	0	0	1	0	0	1	0	0	0	0	0	0	0	0	0	0	0	1	0	0	0	0	0	2	0	1	0	0	0	0	2	0	0	1	0	1	3	1	0	2	0	0	0
Seq1068	GGATCCCTGCCTCGTGGGTCAGTATTCTTC	30	0	0	0	0	0	0	2	0	0	0	0	0	0	0	0	1	0	0	0	0	0	0	0	0	0	0	0	0	1	0	0	0	0	0	2	0	0	0	0	0	1	0	0	1	2	0	0
Seq1069	GTGGGTGGGTGGGGGGTAAGTTGTGCCGAC	30	0	0	1	1	1	1	0	0	1	0	1	0	0	0	0	2	0	0	0	0	0	0	2	0	0	0	0	0	1	0	2	1	1	0	0	1	0	0	0	0	0	0	0	0	0	0	0
Seq1070	GGAGCCGTGGGTGGGTGGGTGGTTGCGCC	29	0	0	0	0	0	0	0	0	0	0	0	0	0	0	0	2	0	3	1	0	0	0	0	0	0	0	0	0	0	0	0	0	0	2	0	0	0	0	0	0	4	0	0	0	0	0	0
Seq1071	GGACCTCCGTCTCGCGAGTCAGTATTTAAC	30	0	1	0	3	1	2	0	0	0	0	0	4	0	0	1	0	0	0	0	0	0	0	0	0	1	0	0	0	0	0	0	1	0	0	0	0	2	2	0	0	0	0	1	1	0	0	0
Seq1072	CGCATGTGGGTCTGGCGCTTGGGTATCGGC	30	0	0	0	2	0	0	1	0	0	0	0	1	1	0	0	0	0	0	1	1	0	0	1	0	0	1	0	0	0	0	0	0	0	0	1	1	0	1	0	0	0	0	1	0	2	3	0
Seq1073	CAGAAATTCGTCCGAATAGTCAAGTACCGG	30	0	0	0	0	0	1	0	0	0	0	0	0	0	1	0	0	1	0	0	1	0	0	0	0	0	0	2	0	0	0	1	0	0	1	1	1	0	0	0	1	1	0	0	0	0	0	1
Seq1074	CGCAGCCGTCACTAGTCGCAGTCCCTCTGG	30	1	0	0	0	0	0	2	0	0	0	0	0	1	0	0	0	0	0	3	1	0	0	0	0	0	2	1	0	0	1	0	0	0	1	0	0	0	0	0	0	2	0	3	0	0	2	0
Seq1075	CGGCAGGTGGGAGGGTGGAGATTATACGTG	30	0	0	0	0	0	0	1	2	0	0	0	0	0	0	0	1	0	4	0	0	0	0	0	0	0	0	0	0	0	0	0	0	0	0	0	0	2	0	1	0	0	0	0	0	0	0	0
Seq1076	GGTATTGGGTTCGTAGAAAGGCCCCTCTG	29	0	0	0	1	0	1	0	2	1	0	0	2	1	0	0	0	0	0	0	0	1	0	0	1	0	0	0	0	0	0	0	0	0	0	1	0	1	0	0	1	0	0	0	0	1	0	0
Seq1077	CGCATGAGGGTCTGGCGCTTGGATATCGGC	30	0	0	0	0	0	0	1	1	0	1	2	0	5	0	1	0	0	0	0	0	0	0	0	0	1	0	0	0	3	0	0	0	0	0	1	0	0	0	0	0	0	0	0	0	0	0	0
Seq1078	GGATCCTCGGCTTGTAGGTCAGTATTCTC	29	0	0	0	0	0	0	1	0	0	0	0	0	0	2	0	0	0	0	0	1	1	1	0	1	0	0	0	0	2	0	0	0	0	0	0	0	0	0	1	0	0	3	2	0	0	1	0
Seq1079	GCGGTCCGTCCAAACCAGGTTTCCTGATTG	30	1	0	0	0	0	0	0	0	3	0	0	0	1	0	0	2	2	0	0	0	0	0	0	0	1	0	0	0	1	1	0	1	1	0	0	0	2	1	0	0	0	0	0	0	0	0	0
Seq1080	CCCTCGCGCCCTCCCTGTGCTGTTTCTTTC	30	1	0	0	1	0	0	0	0	0	0	0	0	0	0	0	0	0	0	0	0	0	0	0	0	0	1	0	0	0	0	0	0	0	1	0	0	0	0	1	0	0	0	0	1	0	1	0
Seq1081	GCGGTTCGTCCGAACCAGGTTTCCTGATTG	30	0	0	0	0	0	0	2	0	0	0	0	0	0	0	0	0	0	0	2	0	1	0	0	0	0	0	0	0	1	1	0	0	1	0	0	0	5	0	0	0	3	1	0	0	0	0	0
Seq1082	CGCATAAGGGTCTGGCGCTTGGGTATTAGC	30	0	0	0	0	0	0	0	0	0	0	0	0	0	0	1	0	0	0	0	0	0	1	0	2	0	0	2	0	0	1	1	0	0	0	0	0	0	0	0	0	1	0	0	0	0	0	1
Seq1083	GAACGCACTCGCAGGACTTGGTGTCTATGG	30	1	0	1	1	0	0	0	0	0	0	1	0	0	0	0	1	0	1	1	0	3	0	0	0	1	3	1	0	0	0	1	1	0	0	0	0	0	0	2	1	0	1	0	0	0	0	0
Seq1084	GCGGTCCGTCCGAACCAGGTCTCCCGATTG	30	1	1	0	0	0	0	0	0	0	0	0	0	3	0	0	3	0	0	0	0	1	0	0	0	0	0	0	1	3	0	0	0	0	0	0	0	0	1	0	0	1	1	1	0	0	0	0
Seq1085	TGGATGTGTGTGTTGTGTAATTGCTCTGAT	30	0	0	0	0	0	0	0	1	2	0	0	0	0	0	2	0	0	0	0	0	3	0	0	0	1	1	0	1	0	1	0	1	2	2	0	0	0	3	0	0	1	0	0	0	0	0	0
Seq1086	AAGGCCTGGCGATTGGGTTTGGCATGTTTC	30	0	0	0	1	0	0	0	0	0	0	1	0	0	0	0	0	0	0	0	0	1	0	0	1	0	0	0	0	2	2	0	1	0	2	0	0	0	0	0	0	1	0	2	0	0	1	0
Seq1087	GCGCGTCTCCATGTGCTGTATCTTTCCGTG	30	0	0	2	1	0	1	1	1	0	0	1	0	0	0	1	0	0	0	0	0	0	0	1	0	2	0	0	0	0	0	0	0	0	0	2	0	0	0	2	0	0	0	3	1	0	0	0
Seq1088	TGGATGTGTGTGTTGTGTAGTTGCCCTGAT	30	0	0	0	0	0	0	0	0	0	1	0	1	0	1	0	1	0	0	0	0	0	0	0	0	0	1	0	0	0	0	1	0	2	0	0	0	0	0	0	1	0	0	3	0	4	1	0
Seq1089	GTGGGTGGGTGGTTGGTAAGTTGTGCCGAC	30	0	0	0	0	0	0	0	0	0	1	1	0	0	0	0	0	1	0	0	0	0	0	0	0	1	0	1	1	0	0	0	0	2	0	0	0	0	0	1	0	0	1	0	0	1	0	0
Seq1090	GCTGTAGGCCCTTCAGGTATCCTTGGGTTC	30	0	0	0	3	0	0	0	0	0	0	0	0	0	0	2	0	0	0	0	3	0	0	0	0	0	1	0	0	0	0	1	0	0	0	0	0	0	0	0	0	1	0	0	0	0	0	0
Seq1091	GGGGGTGGGTGGGTGGTAAGTTGTGCCGAC	30	0	2	0	0	1	0	0	0	0	0	0	1	0	0	0	0	0	0	0	0	0	0	0	0	3	0	0	0	0	0	0	0	0	1	0	0	0	0	0	0	1	0	1	0	0	0	1
Seq1092	TTGTCAACGTTGTGGGAGGGGAATTCGAGT	30	0	0	0	0	0	0	3	0	0	0	0	0	0	0	0	2	1	0	0	0	0	0	0	0	0	0	0	0	3	0	1	0	1	0	0	3	1	0	1	1	0	0	0	0	1	0	0
Seq1093	GAGGTGGGAGGGAGGGGCTGACCTTGCGTG	30	0	0	0	0	0	0	4	1	0	0	0	1	0	0	0	1	1	2	0	0	0	1	0	0	0	0	0	0	0	0	0	0	0	0	2	0	0	0	0	0	1	0	0	0	1	0	0
Seq1094	GTGGGTGGGCGGGTGGATGTCGACCTCCTG	30	0	0	0	0	1	0	1	1	1	0	0	0	0	0	0	0	0	0	0	0	0	0	0	0	2	0	2	0	0	0	0	0	0	1	1	0	0	0	1	3	1	0	0	0	0	1	0
Seq1095	GAGTCGCGGGGGGGTGGGTGGCCTTGCTCG	30	0	1	0	0	0	1	0	0	0	0	2	0	1	0	1	0	0	0	0	0	0	0	0	0	0	0	0	0	1	0	0	0	0	0	0	0	0	1	1	1	0	0	0	0	0	0	0
Seq1096	GAACGCACTCGCAGGGCTTGATGTCTATGG	30	3	0	0	0	0	0	0	0	3	0	0	0	0	0	0	0	0	0	0	0	0	0	0	1	0	2	0	0	1	0	1	0	0	0	0	1	0	1	2	0	0	0	0	0	1	1	0
Seq1097	GGATCGTCGTATTGTAGGTCAGTATTCATG	30	0	0	0	0	0	3	0	0	0	0	0	0	1	2	0	0	0	0	0	0	0	0	0	0	2	0	0	0	2	2	0	0	0	0	0	1	0	0	0	0	3	0	0	0	0	0	0
Seq1098	CTCGCCGCCGTTCCAGGGTATAAACGTGTC	30	0	1	1	0	0	0	0	0	0	1	1	0	0	0	1	1	0	0	0	1	0	0	0	0	2	1	0	0	0	1	0	0	0	0	0	0	0	0	1	0	0	0	0	0	1	0	0
Seq1099	GTGCCTCGTCCGAACCAGGTTCCCTGAAGG	30	0	0	1	0	0	0	2	0	0	0	0	0	0	0	0	0	0	0	0	0	0	0	0	0	0	0	0	0	0	2	0	1	1	0	0	0	1	0	0	1	1	0	0	0	0	0	0
Seq1100	CGTGGGTGGGTGGGTGGTCGTGATGCGTG	29	0	0	0	0	0	0	0	0	1	0	0	0	0	1	0	1	0	0	0	0	2	0	0	0	0	0	0	0	0	0	2	1	0	0	0	0	0	0	0	0	0	1	0	2	1	0	0
Seq1101	CTCGCCGCCGTACCAGGGTATACACGTGTC	30	0	0	0	0	2	0	0	1	0	0	1	0	0	0	0	0	0	0	1	0	0	1	0	0	0	2	0	0	0	1	2	0	1	0	0	0	0	0	0	0	0	0	0	0	0	0	1
Seq1102	CCCGGAGGTATGGAAGTGTGCTCGGTCCCC	30	1	1	0	0	0	0	0	0	0	0	2	0	0	0	0	0	0	0	0	0	0	0	0	0	0	0	0	0	0	0	0	0	1	0	0	0	2	1	0	0	1	0	1	0	3	0	0
Seq1103	GCGCGCCTCCATGTGCTGCATCTTTCCGTG	30	0	0	0	0	0	0	0	0	0	1	1	0	0	0	1	0	0	1	0	1	0	0	1	0	1	2	1	1	0	0	0	0	0	1	1	0	0	0	0	0	0	0	0	0	0	0	0
Seq1104	CGCATGGGGGTCTGGCGCTTGGGTTTTGGC	30	0	0	0	2	0	1	1	0	1	0	0	0	0	0	0	0	0	0	1	0	0	1	0	0	0	0	0	1	0	1	0	0	0	0	0	0	1	0	1	0	0	0	1	0	0	0	0
Seq1105	CGGCGGGTGGGTGGGTGTAGATTTAACGTC	30	0	0	1	0	0	0	1	0	0	0	0	0	0	0	0	0	1	1	1	0	0	0	0	0	1	1	0	0	0	0	1	0	0	1	0	0	0	0	0	0	0	0	0	2	0	0	0
Seq1106	CAGAATTTCGGCCGAATAGTCACGTACCGG	30	0	1	0	0	0	0	0	0	0	0	0	1	0	0	0	1	1	1	2	0	0	0	0	0	2	1	0	1	0	1	1	0	0	0	0	0	0	1	0	0	0	0	0	0	0	0	0
Seq1107	GGATCCTTGTTTCAGATGGTCAGTACTTCC	30	0	0	0	0	1	0	0	0	0	0	0	0	0	4	0	2	0	0	1	0	1	0	0	0	0	0	2	0	0	0	0	0	0	1	1	0	0	1	0	0	0	0	0	1	0	0	0
Seq1108	CGCATAAGGGTCTGGCGATTGGGTATTGGC	30	0	0	0	0	0	0	0	0	1	0	1	2	0	1	1	0	0	1	0	0	0	1	1	1	0	0	0	2	0	1	0	1	0	0	0	0	0	0	0	1	0	0	1	0	1	1	1
Seq1109	CGCATGAGGGTCTAGCGCTTGGGTATTGGC	30	1	0	1	0	0	0	1	0	1	0	0	0	0	1	0	0	0	0	2	1	1	0	0	0	0	0	0	0	0	0	0	0	0	0	1	0	0	0	1	1	1	0	0	0	0	0	0
Seq1110	CGCTAGGCCTCTACGCGGGTTCCGTCCCTTG	31	0	1	0	0	0	0	0	0	2	1	0	0	0	0	0	0	0	0	0	2	0	0	1	1	0	0	0	0	0	2	0	0	1	1	0	0	0	2	0	2	0	0	0	0	0	0	0
Seq1111	GCGGAGGGCGGGTGGGTGGCACATTCGAG	29	2	0	0	0	0	0	0	0	0	2	0	0	0	2	0	0	0	0	0	0	0	1	0	0	0	0	0	0	0	0	0	0	3	1	0	1	0	0	0	0	0	0	2	0	0	0	0
Seq1112	CAGAAATTCGTCCGAATAGTCACGTACGGG	30	0	0	0	1	1	0	0	0	0	0	3	0	0	0	1	1	0	0	0	0	0	0	0	0	0	1	0	1	1	4	0	0	0	0	0	1	0	0	0	1	0	0	0	0	1	0	1
Seq1113	TTATAGGCCCTGATAAATAGGCACCCGTTC	30	0	0	0	0	0	0	0	0	0	2	1	2	0	1	1	0	0	1	1	0	1	1	0	0	0	0	0	1	0	0	0	0	0	0	1	1	1	1	0	0	0	2	0	0	1	2	0
Seq1114	CGCATGAGGGTCAGGCGCTTGGGTATTGGC	30	0	1	0	0	0	0	0	0	0	0	0	0	0	0	0	0	0	0	0	0	0	3	0	1	0	0	4	0	1	0	0	0	0	0	0	0	0	0	0	0	0	0	0	0	1	0	0
Seq1115	CTCGCAGCCGTTCCAGGGTATACACGTGTC	30	0	0	0	1	0	0	0	0	0	2	0	1	0	1	1	1	0	0	0	0	0	0	0	0	0	0	0	0	1	0	2	0	2	0	0	0	0	0	0	0	0	0	0	0	2	0	0
Seq1116	GGCCCACTCTCGCGCCTCCATGTGCTGTTC	30	0	0	0	0	0	0	0	0	1	0	0	2	0	0	1	0	0	0	0	0	0	0	0	1	1	0	1	1	0	0	0	0	0	0	0	0	0	0	0	0	0	0	0	0	0	0	0
Seq1117	TTATCGGCCCTGTTAAATAGGCACCCGTTC	30	0	0	0	0	2	0	0	0	0	0	0	0	0	0	0	1	1	0	0	0	1	0	0	0	0	1	0	1	1	0	0	0	0	0	1	1	0	1	0	0	0	0	0	1	0	0	4
Seq1118	CGCGGCGGGAGGGTGGGTGGAGCGTGGTCG	30	0	0	1	0	2	0	0	1	0	0	0	0	0	1	0	0	0	3	0	0	2	0	0	0	0	0	0	0	0	2	0	0	0	0	0	0	0	0	0	1	0	0	0	0	0	0	1
Seq1119	CGGCTAGGGGCGAAGGGTCCGTTATAATG	29	0	0	1	0	0	0	0	0	0	1	0	1	0	0	1	0	0	0	0	0	0	0	1	0	1	0	0	2	0	0	1	0	0	0	0	0	0	0	0	0	0	0	0	0	0	2	0
Seq1120	GCGGGTGGGTGGGTGGCTCATGTTTTTTG	29	0	2	0	0	2	0	1	0	0	1	3	0	0	0	0	0	0	0	0	0	0	0	0	0	2	0	0	0	1	0	0	0	0	0	0	1	0	0	0	0	0	0	0	1	1	1	0
Seq1121	GTGGGTGGGCGGGTGGATGTTGACCCCCTG	30	0	0	0	0	0	0	0	0	0	0	2	0	0	0	0	0	0	1	0	0	0	1	0	0	1	0	0	0	0	1	0	0	0	1	0	2	0	0	0	0	0	0	0	0	0	0	0
Seq1122	CCCTCGCGCCCTCCATGTGCTGTTTTTTC	29	0	0	0	0	2	0	3	0	0	0	0	1	0	0	0	0	0	0	0	0	0	0	0	0	0	0	2	0	0	0	0	0	0	0	1	0	0	0	0	0	0	0	0	0	1	0	0
Seq1123	CAGTAATTCGGCCGAATAGTCACGTACCGG	30	1	1	0	0	0	2	1	1	1	1	0	0	1	1	0	0	1	0	0	0	0	0	1	1	0	0	1	0	0	0	0	0	0	1	0	1	0	1	0	0	1	0	1	0	0	1	0
Seq1124	GGATCTCCGTTTCGCTGGTCAGTATTCTGC	30	1	1	0	0	0	0	0	0	0	0	0	2	0	0	0	0	0	0	0	0	5	0	0	0	2	0	0	0	0	0	0	0	0	0	0	0	1	0	0	0	1	0	0	0	0	0	0
Seq1125	GTGGCGCCTGCGGTAAAGGCGACTTTTGTG	30	1	0	1	0	0	0	0	0	0	0	0	0	0	0	0	3	0	0	0	1	0	1	0	0	0	1	0	0	0	0	0	0	0	0	0	0	0	0	0	0	0	0	0	0	0	0	1
Seq1126	CGCATGAGGATCTGGCGCTTGGGTATCGGC	30	0	1	0	0	1	0	0	1	2	0	2	0	0	0	0	0	0	0	0	1	0	2	1	0	0	0	3	0	0	0	0	0	0	0	0	0	0	0	0	0	0	0	1	0	0	0	2
Seq1127	GAACGTACTCGCAGGGCTTGATGTCTATGG	30	0	0	0	0	0	0	0	1	0	0	1	0	0	0	0	0	0	0	1	0	0	0	2	0	0	0	0	0	0	0	0	0	0	0	0	0	0	0	1	0	1	0	1	0	0	2	1
Seq1128	CGCGGTGGGAGGGCGGGTGGAGCGTGGTCG	30	1	0	0	0	1	2	0	0	0	0	0	0	1	1	0	1	0	0	0	0	1	0	0	0	1	0	0	0	2	0	0	0	0	0	1	0	0	0	0	0	2	0	1	0	0	0	0
Seq1129	CCTAGGGAAAGAAGTGGGCCGTTATAGTGG	30	0	0	0	0	0	0	0	1	1	0	1	0	0	2	1	0	0	0	0	0	0	0	1	0	0	1	0	1	0	0	1	0	0	0	0	0	0	0	0	1	0	0	1	0	0	3	0
Seq1130	ACCGCGCCTCCATGTGCTGTTCCTTCTTGC	30	0	0	1	0	0	1	0	0	0	1	1	1	0	1	1	0	0	0	0	0	0	0	0	0	0	0	0	0	1	0	0	0	0	0	0	0	0	0	0	0	0	0	0	1	0	0	1
Seq1131	CCTAGGGAAAGAGGTGGGCCGTTATAATGG	30	0	0	0	0	0	0	0	0	0	0	1	2	1	0	0	0	0	1	0	0	0	0	0	2	0	0	1	0	0	0	0	1	0	0	1	0	0	0	0	0	0	0	0	0	0	2	0
Seq1132	GAACGTACTCGCAGGGCTTAGTGTCTATGG	30	0	0	0	0	0	0	1	0	0	0	0	0	0	0	0	0	1	0	2	0	1	0	0	0	0	0	0	0	0	1	1	0	1	0	0	0	0	0	1	0	0	0	0	0	3	1	0
Seq1133	ACCGCGCCTCCATGTACTGTTCCTTTTTGC	30	0	0	0	0	0	0	2	1	0	0	0	0	0	0	0	0	0	0	1	0	0	0	0	0	6	0	0	2	0	0	0	0	0	0	1	0	0	0	0	0	0	0	1	0	0	0	0
Seq1134	CGCATGAGGGTCTGGCACTTGGGTATCGGC	30	0	0	0	0	1	0	0	0	2	0	0	0	1	0	1	1	2	0	0	0	0	0	0	0	0	0	0	1	0	0	0	0	0	0	0	0	1	0	0	0	0	0	0	0	0	1	0
Seq1135	GCTAGGCCTCTACGCGGGTTCCTTCCCTTG	30	0	0	0	0	0	3	0	0	0	0	0	0	1	0	0	1	0	1	0	0	0	0	0	0	0	0	0	1	0	0	0	0	0	2	0	0	0	0	0	1	0	0	0	0	0	0	0
Seq1136	GTGGGTGGGTGGGTGGTAAGTCGTGCCGAC	30	0	0	0	0	0	0	1	0	0	0	1	0	0	0	0	0	0	0	0	0	0	0	0	0	0	1	0	0	2	0	0	0	1	0	0	0	0	0	2	0	0	0	0	0	0	1	0
Seq1137	GCTGTGGGCCCTTCAGGCATCCTTGGGTTC	30	1	0	0	0	0	0	0	0	1	0	0	0	0	0	0	0	1	0	0	0	1	0	0	0	0	0	0	0	0	0	1	0	3	1	1	0	0	2	0	1	0	0	0	1	0	0	0
Seq1138	TCGGGGTGGGAGGGTGGGTGGAGCGTGGTCG	31	0	1	0	0	0	1	0	2	0	0	0	1	0	1	0	0	0	1	0	0	0	0	0	0	0	1	1	0	1	0	0	0	0	0	0	1	1	0	1	1	1	1	1	0	0	1	0
Seq1139	GGTATTGGGTTCGTAGAAAGGCTCCCTCT	29	0	0	0	0	0	0	0	0	0	0	0	0	1	0	0	0	4	0	0	0	0	0	0	0	0	0	0	0	0	0	0	1	1	1	0	0	0	0	0	1	1	0	1	0	0	0	0
Seq1140	GCGGTCCGTCCGAACCAGGTCTTCTGATTG	30	0	0	0	2	0	1	0	0	0	0	0	0	2	0	0	1	0	4	0	0	2	0	0	0	2	0	0	0	2	0	0	0	0	0	0	0	0	0	0	0	1	0	0	0	2	2	0
Seq1141	GGACCCTCGTCTCAGAGGTCAGTATTCACC	30	0	0	0	0	0	0	0	0	1	0	0	1	2	1	0	1	1	0	0	0	2	0	0	2	0	0	0	2	1	0	0	0	0	0	0	0	0	1	0	0	0	0	0	0	0	0	2
Seq1142	CAGAAATTCGGCCGAAAAGTCACGTACCGG	30	0	1	1	0	0	1	1	0	1	0	0	1	0	0	0	0	0	1	1	1	1	0	0	0	1	0	0	2	0	0	1	0	0	0	1	0	0	2	0	0	1	0	1	0	0	0	2
Seq1143	CGGCGGGTGGTAGGGTGGAGATTATACGTG	30	0	0	0	0	0	0	0	1	0	0	0	0	0	0	0	2	0	1	0	1	0	0	1	0	0	0	0	0	0	0	0	0	1	0	0	0	0	0	0	0	0	0	1	1	1	0	1
Seq1144	CAGAAATTCGGCCGAATAGTCACGTACGG	29	0	0	0	1	0	0	0	1	0	0	0	1	0	0	0	0	0	0	0	2	1	0	0	1	0	0	0	1	0	5	2	0	0	0	0	0	0	0	0	0	0	0	0	0	1	2	0
Seq1145	ACGGTAACGGCGTGTGAGTGTCCTACAATC	30	0	0	0	1	0	0	1	0	0	1	0	0	0	0	1	0	1	0	1	0	2	0	0	0	0	0	3	0	0	0	0	0	0	0	1	0	0	0	0	0	1	0	1	0	0	0	0
Seq1146	GGCCCGCTTTCGCGCCTCCATGTGCTGTTC	30	0	0	0	0	0	0	1	0	0	0	0	0	0	0	0	0	1	0	0	0	0	1	0	0	1	0	3	0	0	1	0	0	0	0	1	0	0	0	0	0	0	0	0	0	0	0	0
Seq1147	CAGAAATTCGTCCGAATAGTCCCGTACCGG	30	0	1	0	0	0	0	0	0	0	0	0	0	0	0	0	0	0	0	0	1	0	4	0	0	0	1	0	0	0	0	0	0	0	1	2	0	0	0	0	2	0	0	0	1	0	0	3
Seq1148	CGCAGCCGTCACTAGTCTAGTCCCTCTGG	29	2	0	0	0	1	0	1	0	0	0	0	0	0	0	0	0	0	0	0	2	0	0	1	0	0	0	0	0	0	1	0	0	0	0	0	0	0	0	0	0	1	0	1	5	0	0	0
Seq1149	GTGGGTGGGCGGTTGGATGTTGACCTCCTG	30	0	0	0	0	1	0	1	1	0	0	0	0	0	0	0	0	0	0	0	0	0	0	2	0	1	1	0	0	0	0	1	0	0	0	0	0	0	0	0	1	0	0	0	0	0	0	0
Seq1150	CGCGGGTATCCTCGGGGAGTCTGTCTTTGC	30	0	0	0	0	1	1	0	0	0	0	0	0	0	0	0	0	0	0	0	1	2	0	0	0	1	0	0	0	0	0	0	0	0	0	2	0	0	1	0	0	0	2	0	0	1	0	0
Seq1151	TCCGCGCCCTCCATGTGCTGCTTTGTTTC	29	0	0	0	0	0	0	1	0	0	0	2	0	1	0	0	0	0	0	0	0	0	0	0	0	0	0	0	0	0	0	0	1	0	0	0	0	0	0	1	0	0	0	0	2	0	0	0
Seq1152	GCGGTCCATCCGAACCAGGTTTCCTGATTG	30	0	0	0	0	0	0	0	0	0	0	2	0	0	0	0	1	2	0	0	0	0	0	0	0	0	0	0	0	1	3	0	5	0	0	0	0	0	0	0	0	1	0	0	2	0	0	0
Seq1153	CTCGCCGCCGTTCCAGGGTATACACGAGTC	30	0	0	0	0	0	0	1	0	1	0	1	0	0	0	0	0	0	0	0	0	0	0	1	0	2	0	1	0	2	0	0	1	1	0	0	0	0	1	0	0	1	2	0	1	0	1	0
Seq1154	CTCGCCGCCGTTCCAGGCTATACACGTGTC	30	0	0	0	0	0	0	0	1	1	0	0	0	0	1	0	0	0	0	0	0	0	1	1	0	0	1	0	0	2	0	0	0	0	1	0	0	1	0	1	0	0	0	2	1	3	0	0
Seq1155	CCTAGGGAAAGAAGTGGGCTGTTATAATGG	30	1	0	0	0	0	0	7	0	0	0	0	0	0	0	1	1	0	0	0	0	0	0	0	1	1	1	0	0	0	0	0	0	0	0	1	0	0	0	0	0	0	0	0	0	0	2	1
Seq1156	CCTGCGGGCGGGTGGGTGGTTGGACTCTTG	30	0	0	1	1	0	0	1	0	0	0	0	0	0	0	0	0	0	0	0	0	1	0	0	0	0	0	1	0	0	1	0	0	0	0	0	0	1	0	0	0	0	1	1	0	0	0	0
Seq1157	CAGAAATTCGGCCGTATAGTCACGTACCGG	30	0	1	0	0	0	0	0	0	1	0	0	0	0	1	0	0	0	0	0	0	0	0	0	0	0	0	1	2	0	0	0	0	0	0	1	0	0	0	0	1	2	0	0	2	1	0	0
Seq1158	CCCTCGCACCCTCCATGTGCTGTTTCTTTC	30	0	0	0	0	0	0	0	0	0	0	0	2	0	1	2	0	0	0	0	0	0	0	0	0	0	0	0	0	0	0	0	0	0	1	2	0	0	0	0	0	0	0	3	1	0	1	0
Seq1159	GGATCCCCGTTCCGCTGGTCAGTATTCTGC	30	0	0	0	0	0	0	0	0	0	0	1	0	0	0	0	0	2	0	0	0	2	0	0	0	0	0	0	0	2	1	0	2	0	0	0	1	1	0	0	0	0	0	0	0	0	1	0
Seq1160	GTGGGTGGGCGGGTGTATGTTGACCTCCTG	30	0	0	0	0	0	0	0	3	1	0	1	0	0	0	0	0	0	0	0	0	0	0	0	0	1	1	0	0	0	0	0	0	0	1	0	0	0	0	0	1	0	0	0	0	0	0	0
Seq1161	CGCGGTGGGAGGGTGGGTGGAGTGTGGTCG	30	2	3	1	0	2	0	2	0	0	1	0	0	0	0	0	0	0	0	0	0	1	1	0	0	0	0	0	0	1	1	0	0	0	1	0	0	0	0	0	0	0	0	0	0	0	0	0
Seq1162	CAAAAATTCGGCCGAATAGTCACGTACCGG	30	0	0	0	0	0	0	0	0	0	0	0	0	0	0	0	0	0	0	0	0	0	0	0	1	2	0	0	0	1	2	0	0	0	1	0	1	0	4	0	1	1	0	0	0	0	1	0
Seq1163	CGGCGGGTGGGAGGGTGGAGATTATCGTG	29	0	0	0	0	0	0	0	1	0	0	0	0	0	0	0	0	0	3	0	0	0	0	0	0	0	1	0	0	3	0	1	1	0	0	0	0	0	0	0	0	1	1	0	0	0	0	0
Seq1164	GGATCCTCGTTTCAGGTGGTCAGTACTTCC	30	0	0	0	0	0	0	0	0	0	0	0	0	0	0	0	0	3	0	1	0	0	0	0	0	0	0	0	0	1	0	0	0	0	0	0	0	1	0	0	0	1	1	0	0	1	0	0
Seq1165	CGCGGGTATCCTCTGGGAGTCTTTCTTTGC	30	0	0	0	0	0	1	0	0	0	0	0	0	0	0	4	0	0	1	0	1	0	1	0	0	0	0	1	1	0	0	0	0	0	0	0	0	0	1	0	1	0	0	0	2	0	1	1
Seq1166	CCCTCGCGCCCTCCATGTTCTGTTTCTTTC	30	0	0	0	0	0	0	0	0	0	0	0	0	0	0	1	0	0	0	0	0	0	0	0	1	0	0	4	0	0	0	0	0	0	0	1	0	0	0	0	0	0	0	2	0	0	1	0
Seq1167	GGATCCTCGACTCAGAGGTTAGTATTCTGC	30	0	0	0	0	0	0	0	0	0	0	0	0	0	0	0	0	2	0	0	0	0	0	1	0	1	0	0	0	0	0	0	0	0	0	0	1	0	0	0	0	0	0	2	1	0	0	4
Seq1168	TGGGAGGGGGGGGTTGGGTAGTTGCGCGGAC	31	0	0	0	0	0	0	1	0	0	1	0	0	0	3	0	1	0	0	5	0	0	1	0	0	0	2	1	0	0	0	0	0	0	1	0	0	0	1	0	0	0	0	0	2	0	0	0
Seq1169	CGCATGAGGGTCTGGCGCTTGGGTTTTGGC	30	0	0	0	0	0	1	0	1	0	0	0	0	1	0	1	0	1	0	0	0	0	1	0	0	0	0	2	0	1	0	0	0	0	0	0	1	0	0	0	0	0	0	0	1	0	0	0
Seq1170	GGATCCTCGTTTCAGATGGTCGGTACTTCC	30	1	0	0	0	1	0	0	0	0	0	0	0	1	3	0	1	0	0	0	0	1	1	0	1	1	0	0	0	0	1	0	0	0	0	0	0	1	0	0	0	0	0	0	0	0	0	0
Seq1171	TGGGGAGGGGGGGTTGGGTAGTTGCGCGGAC	31	0	1	2	0	0	0	1	1	0	0	0	0	0	0	0	0	0	0	1	0	0	0	1	0	1	2	1	0	1	0	0	0	0	0	0	0	0	0	0	0	0	0	1	0	1	0	0
Seq1172	GCTGTGGGCCCTTCAGGTACCCTTGGGTTC	30	0	1	0	0	0	0	0	0	0	0	0	0	1	0	0	0	0	0	1	1	0	2	0	0	0	0	2	2	0	0	1	0	0	0	0	0	0	0	0	1	0	0	2	0	0	0	0
Seq1173	CTCGCCGCCGTTACAGGGTATACACGTGTC	30	1	0	0	0	0	0	0	1	1	1	1	0	1	0	0	0	1	0	0	0	1	0	0	2	0	1	0	0	1	0	0	1	0	0	2	0	0	0	0	0	1	0	1	0	1	0	0
Seq1174	GTGATGCGATGGCCAGCACCGTCAACTGAAT	31	0	0	0	0	0	0	0	1	1	1	0	0	0	0	0	0	0	1	1	0	0	0	0	0	0	0	0	0	0	0	0	2	0	0	0	0	0	0	2	0	0	2	0	0	0	0	0
Seq1175	GCATCGGTTATGCTCCAGGGTTCCCTGTCC	30	2	0	0	0	0	0	0	0	0	0	0	0	1	0	0	0	1	0	0	0	0	0	0	0	0	0	0	0	0	0	0	0	0	1	0	0	2	0	1	0	0	0	0	0	0	1	0
Seq1176	CGCATGAAGGTCTGGCGCTTGGGTATCGGC	30	1	0	0	0	0	0	0	0	0	0	0	0	0	0	0	0	0	0	1	0	1	0	0	0	1	0	1	0	0	2	0	1	0	2	4	2	1	0	0	0	0	0	1	0	1	0	0
Seq1177	ACGGTAACGGCGTGTGAGCGTCCTACGATC	30	0	0	0	0	0	0	0	0	0	0	0	0	0	0	0	1	0	0	0	0	0	0	0	0	0	0	4	0	0	0	0	1	1	0	0	0	2	0	0	0	0	0	3	0	0	0	1
Seq1178	GTGGTTGGGTGGGTGGTAAGTTGTGCCGAC	30	0	0	0	0	0	0	0	0	0	0	0	0	0	0	0	0	0	0	0	0	0	1	0	1	0	0	0	0	0	0	0	0	0	1	0	0	1	0	0	0	0	1	0	0	1	0	0
Seq1179	TTGTCAACGTAGTGGGAGGGGTATTCGAGT	30	0	0	0	0	0	0	0	0	0	1	0	2	0	0	0	0	0	1	0	0	0	0	1	1	0	0	0	2	0	0	0	1	0	2	0	0	2	1	0	1	0	2	0	0	0	0	0
Seq1180	CGCATGGGGGGTCTGGCGCTTGGGTATTGGC	31	0	1	0	0	2	0	0	0	0	2	3	0	0	2	1	0	0	0	0	0	0	0	0	0	0	0	0	0	0	0	0	0	0	0	0	0	0	0	0	0	1	0	0	0	0	0	0
Seq1181	GCACCGGTTATGCTCCAGGGTTCCCCGTCC	30	2	0	0	0	0	0	0	0	0	0	0	0	0	1	1	3	0	0	0	1	2	0	0	1	0	0	0	0	0	0	0	0	0	0	0	0	1	0	0	2	0	0	1	0	0	1	0
Seq1182	TACGGTAACGGCGTGTGAGTGTCTTCCCAC	30	0	0	0	0	1	0	3	0	0	0	0	0	0	0	0	2	0	0	0	0	0	0	0	1	0	0	0	0	0	2	3	0	0	0	0	0	0	1	0	0	0	0	0	0	1	0	0
Seq1183	CAGAAATTCGGCCGACTAGTCACGTACCGG	30	0	0	1	0	0	0	2	0	0	1	0	0	0	0	1	1	0	1	0	0	1	1	0	0	3	0	0	0	0	0	0	0	0	0	1	0	2	0	0	0	0	1	0	0	1	1	1
Seq1184	CAGGCCGTGGGTGGGTGGGTGGTAGCCTGG	30	0	0	0	0	0	0	0	0	0	0	1	0	0	0	1	1	1	0	0	0	0	0	0	1	0	1	0	0	0	0	0	0	1	0	1	0	1	1	0	1	0	1	0	0	1	0	0
Seq1185	TGCGGTAACAGCGTGTGAGTGTCTTCCCAC	30	1	0	0	0	0	0	0	0	0	0	0	1	0	0	0	0	3	0	0	1	0	1	0	2	0	0	3	0	0	0	0	0	2	0	0	0	0	0	0	1	0	0	0	0	0	0	0
Seq1186	CGCTTGAGGGTCTGGCGCTTGGGTATTGGC	30	0	0	0	0	0	0	1	0	0	1	0	0	0	0	2	0	0	0	0	0	0	1	0	1	0	0	0	0	0	2	0	1	0	1	0	0	0	0	0	0	1	0	0	0	0	0	0
Seq1187	GCTGTGGGCCCCTCAGGTATCCTTGGGTTC	30	0	0	1	1	0	0	0	0	0	0	0	1	0	0	0	0	0	1	0	0	0	0	1	0	0	0	0	0	0	0	0	1	0	1	0	0	0	0	0	0	1	0	0	0	2	0	1
Seq1188	TGGAGTTGCTTGCGTTCCCTCATTTCGTAC	30	0	0	0	1	0	0	0	0	0	1	0	0	0	0	2	0	1	0	0	0	0	0	2	0	0	0	0	0	0	0	0	0	0	0	0	0	0	0	0	2	0	0	0	0	0	1	0
Seq1189	GGATCCCTGTATCGTGGGTCAGTATTCTTC	30	2	1	0	0	0	0	0	0	0	1	0	0	0	1	1	0	0	0	0	0	0	0	1	0	2	0	0	0	1	0	0	0	0	0	0	0	0	0	0	0	0	0	0	0	0	1	0
Seq1190	GGTATTTGGTTCGTAGAAAGGCTCCCTCTG	30	1	1	0	0	1	0	1	0	1	0	1	0	0	0	0	0	0	0	0	0	0	0	0	0	0	0	0	0	0	0	0	0	0	0	1	0	2	1	0	0	0	0	0	0	0	0	0
Seq1191	ACCGCGCCTCCATGTGCTGTTCTTTTTGC	29	0	0	0	0	0	0	1	0	1	0	1	0	0	0	1	0	0	0	2	0	0	0	3	0	0	0	2	0	0	0	0	0	0	1	0	0	0	0	0	1	0	0	0	0	0	0	0
Seq1192	CTCGCCGCCGTTCCAGGGTAAACACGTGTC	30	0	0	0	0	0	0	0	0	0	0	0	0	0	0	1	1	0	0	0	1	0	0	1	0	0	0	0	0	1	0	0	0	0	0	2	0	0	0	0	1	0	0	1	0	1	0	1
Seq1193	GGATCCCCGTACCGTGGGTCAGTATTCTTC	30	0	0	0	0	0	0	0	0	1	0	0	0	0	0	0	0	0	0	0	0	0	0	1	3	0	0	0	0	2	4	0	0	1	0	0	1	0	0	0	0	2	0	0	0	0	0	0
Seq1194	GTGATGCGATGGAGATGCCAGCACCGTCAACTGAAT	36	0	0	0	0	1	0	0	2	0	1	0	0	0	0	0	0	0	0	0	0	0	2	0	0	1	0	0	0	0	0	2	1	0	0	0	0	0	0	2	0	0	0	0	0	0	0	0
Seq1195	GTGCCCCGCCCGAACCAGGTTCCCTGAAGG	30	0	0	0	0	0	0	0	0	0	0	0	0	0	1	0	1	2	0	1	0	2	1	0	0	4	0	0	0	0	0	0	0	0	0	0	0	0	0	0	0	2	0	0	1	1	0	0
Seq1196	CCTAGGGAAAGAAGTGGGTCGTTATAATGG	30	0	0	0	0	0	1	0	0	0	1	0	0	0	2	1	0	0	0	0	0	0	1	0	0	0	0	0	0	0	0	0	0	1	0	0	0	1	0	0	0	0	0	0	0	0	4	0
Seq1197	CGGTAACAGCGTTTGAGTGTCATACTCTTC	30	0	0	0	0	0	0	0	0	0	0	0	0	0	1	0	0	0	0	0	0	0	0	0	0	0	0	3	1	0	0	0	2	0	0	0	1	0	0	1	0	0	0	0	0	0	0	0
Seq1198	CGCATGAGGGTCTGGCGCTCGGGCATTGGC	30	0	0	1	0	0	0	0	0	1	0	0	1	0	0	0	0	1	0	0	1	0	1	0	0	2	0	0	0	0	0	0	1	0	0	0	0	0	0	2	0	1	0	0	0	2	0	0
Seq1199	GGAGCCGTGGGTGGGTGGTTGGTTGCTGCC	30	0	0	0	0	0	1	0	1	0	0	0	1	1	0	0	0	0	0	0	0	0	0	2	0	0	0	0	0	1	2	0	0	0	0	0	0	1	1	0	0	0	0	0	0	0	2	0
Seq1200	GCTGCGGGCCCTTCAGGTATCCTTGGGTTC	30	0	0	1	0	0	0	0	0	1	0	0	0	0	0	0	0	1	0	0	0	0	0	0	1	0	0	4	0	0	1	0	1	0	0	0	0	1	0	0	0	0	0	0	0	0	1	0
Seq1201	GAGGTGGGAGGGAGGGGTTGATCTTGCGTG	30	0	0	0	0	0	0	0	2	1	1	0	0	0	0	0	0	0	0	1	1	0	0	0	0	2	0	0	0	0	0	0	0	0	0	0	0	0	0	0	0	0	0	0	1	1	0	0
Seq1202	CGGCGGGTGGGCGGGTGGAGATTTAACGTC	30	0	0	0	0	1	3	0	0	0	0	0	1	0	0	0	0	1	1	0	0	0	0	0	0	0	0	0	0	0	1	0	0	0	2	0	0	0	0	0	0	1	0	1	0	1	0	1
Seq1203	GCTGAGGGCGGGTGGGTGGCATATTCGATG	30	0	0	0	0	0	0	2	1	0	0	0	0	0	0	0	2	0	0	3	0	0	0	0	0	2	2	1	0	0	2	0	0	0	0	0	0	0	0	0	0	0	2	0	0	0	0	0
Seq1204	GAACGCACTCGCAGGGCTTGGTGTTTATGG	30	0	0	1	0	0	0	0	0	0	0	0	0	0	1	1	0	0	0	1	0	0	0	0	0	0	0	0	0	0	1	0	0	0	0	0	0	1	0	0	0	0	0	0	0	1	1	0
Seq1205	CGCATGAGGGTCTGGCGATTGGGTATTGGC	30	0	1	1	1	0	1	0	0	0	0	0	0	0	1	1	0	0	1	0	0	1	1	0	1	0	0	0	1	0	2	0	0	1	0	1	0	0	0	0	1	0	1	0	0	1	0	0
Seq1206	GGACCCTCGTTTCAGAGGTCAGTATCCACC	30	0	0	0	0	0	0	0	0	0	0	0	1	1	0	0	0	1	0	0	0	1	2	0	0	1	0	0	1	1	1	0	0	0	0	0	0	0	2	0	1	0	0	0	1	0	0	0
Seq1207	GCTAGGCCTCTACTCGGGTTCCGTCCCTTG	30	0	0	0	0	0	0	0	0	0	1	0	0	0	1	0	0	0	1	0	3	0	0	0	1	0	0	0	0	1	0	0	0	0	0	0	1	0	1	0	0	0	0	1	0	0	0	0
Seq1208	TGGATGTATGTGTTGTGTAGTTGCTCTGAT	30	0	0	0	0	0	1	0	0	0	0	1	0	1	0	0	0	0	2	0	0	0	0	1	0	1	0	0	0	0	1	0	0	1	0	0	0	0	0	0	0	0	0	0	0	1	0	0
Seq1209	AGGGCCTGGCAATTGGGTTTGGCATGTTTC	30	0	1	0	0	0	0	0	0	0	0	0	0	0	0	1	2	1	0	2	0	4	0	0	0	0	0	0	1	0	0	0	0	0	1	0	0	0	0	0	0	2	0	0	0	0	0	0
Seq1210	GGTATTGGGTTCGTAGAAAGGCTCCCACTG	30	0	0	0	0	0	0	1	1	0	0	1	0	0	1	0	0	1	0	0	0	0	0	0	1	0	0	0	0	1	0	0	0	1	0	0	0	0	0	0	0	0	1	0	0	0	0	0
Seq1211	GAACGTACTCGCAGGTCTTGGTGTCTATGG	30	0	0	1	0	0	0	0	0	0	0	0	0	0	0	0	0	0	0	3	0	0	0	0	0	0	0	2	0	0	0	0	0	0	2	0	2	0	0	0	1	0	0	0	0	0	1	0
Seq1212	ACCGCGCCTCCATGTGCTGTTCCTTTTCGC	30	0	0	0	0	0	0	1	0	0	0	0	1	0	0	0	0	0	0	0	2	0	0	1	0	0	0	1	0	0	0	0	0	0	0	2	0	0	0	0	0	0	0	1	0	0	1	0
Seq1213	GAACGTACTCGCAGGGCTTGGTGTCTATAG	30	0	0	0	0	1	0	0	0	1	1	0	0	0	1	0	0	0	0	3	0	1	0	0	0	0	0	1	0	0	0	0	0	0	0	0	0	0	0	0	1	0	0	0	1	1	2	1
Seq1214	GAACGTACTCGCAGGGCTTGGTGTCTATGA	30	0	0	0	2	0	0	0	0	0	0	1	0	0	1	0	0	0	0	1	0	0	0	0	0	0	4	4	0	0	0	0	0	0	0	2	2	0	0	1	3	0	0	0	0	0	0	0
Seq1215	GGCCCACTTTCACGCCTCCATGTGCTGTTC	30	0	0	3	0	0	0	0	0	0	0	0	0	0	1	0	0	1	0	0	0	0	0	0	0	1	0	0	0	0	0	0	0	0	0	0	0	0	0	0	2	0	0	1	2	0	0	0
Seq1216	CTCGCCGCCGTTCCCGGGTATACACGTGTC	30	0	0	3	0	0	0	0	0	1	0	0	0	0	1	2	1	0	0	2	0	0	2	1	0	0	4	0	0	1	0	0	0	1	1	0	0	0	0	0	0	0	0	0	0	0	0	0
Seq1217	CGGCTGGGGACGAAGGGTCCGTTATAATG	29	0	0	1	0	0	0	1	0	0	2	0	0	0	1	0	0	0	0	3	0	0	0	0	2	0	0	0	1	0	0	0	0	0	0	0	0	0	0	0	0	0	0	0	0	0	0	0
Seq1218	CGCGGGTATCCTCTGGGAGTCTGTCTCTGC	30	0	0	3	0	0	0	0	0	0	0	0	0	0	0	0	0	0	2	0	0	0	0	0	0	0	0	0	1	0	2	1	0	0	0	0	0	0	0	0	0	0	0	0	0	0	0	0
Seq1219	GAGTCGCGGGTGGGTGGGCGGCCTTGCTCG	30	0	0	0	0	0	0	0	0	0	0	0	0	0	0	2	0	0	0	0	0	0	0	0	3	1	2	0	0	2	0	0	0	0	2	1	0	0	0	0	0	0	0	0	0	0	0	1
Seq1220	CAGAAATTCGGCAGAATAGTCACGTACCGG	30	0	0	0	0	0	2	0	0	0	0	0	0	0	0	2	0	2	1	0	1	0	0	0	0	1	0	2	1	0	1	0	0	0	0	0	1	0	0	0	0	2	0	0	0	0	0	1
Seq1221	TTGTCAACGTAGTGGGAGGTGAATTCGAGT	30	0	0	1	0	1	0	0	1	0	0	2	0	0	0	0	0	0	0	0	0	1	0	1	1	0	1	0	0	0	0	0	0	0	0	0	0	0	2	0	1	0	0	0	0	0	1	1
Seq1222	CGCATGAGGGTCTGGCGCTTGAGTATCGGC	30	0	1	0	1	0	1	1	0	0	0	1	0	0	0	1	1	0	0	0	1	0	1	0	0	0	0	0	1	0	1	0	0	0	0	0	1	0	0	0	0	0	1	0	0	0	0	0
Seq1223	CGCATGAGGATCTGGCGCTCGGGTATTGGC	30	0	1	0	1	0	0	0	1	0	0	0	0	0	0	0	1	1	0	1	0	0	0	2	1	1	1	0	0	0	0	0	0	0	1	0	0	1	0	0	0	0	0	0	0	0	2	0
Seq1224	TTGTCAACGTAGAGGGAGGGGAATTCGAGT	30	0	0	0	0	0	0	0	0	0	0	0	0	0	0	0	0	0	0	0	1	0	0	1	0	1	0	0	1	0	0	0	0	2	0	0	3	0	0	1	0	0	1	1	0	0	0	0
Seq1225	GCCGTGGGCGGGAGGGTGGAACCATTCTGG	30	0	0	0	0	1	0	0	0	0	0	0	0	0	0	0	0	6	0	0	0	0	1	0	0	0	2	0	1	1	0	0	0	0	1	1	0	0	0	0	0	0	1	0	0	0	0	0
Seq1226	CTCGCCGCCGTTCCAGGGAATACACGTGTC	30	0	0	0	0	1	0	0	2	3	0	0	0	0	0	0	1	0	0	0	0	0	0	0	0	0	1	0	0	0	1	0	0	1	1	2	0	0	0	1	0	0	0	0	0	0	0	0
Seq1227	CGGTAACGGCATTTGAGTGTCATACTCTTC	30	0	0	1	0	0	0	0	0	0	1	2	0	0	0	0	0	0	0	0	0	0	0	0	0	0	0	0	0	0	0	0	0	1	0	0	1	0	0	0	0	0	0	0	0	0	1	0
Seq1228	CGCATGTGGGTCTGGCGCTCGGGTATTGGC	30	0	2	0	0	0	0	1	0	0	0	0	1	0	0	0	0	2	0	0	0	0	0	0	1	0	0	0	0	1	0	0	0	0	0	0	0	0	1	0	0	0	0	0	0	0	0	0
Seq1229	CGGCTAGGGACGGAGGGTCCGTTATAATG	29	0	0	0	0	0	0	0	0	0	1	2	0	0	0	0	2	1	0	0	0	0	0	1	0	1	0	1	0	0	0	0	0	0	0	0	0	0	0	0	0	0	0	0	1	0	2	0
Seq1230	CCTAGGGAGAGAAGTGGGCCGTTATAATGG	30	0	0	1	0	0	0	0	0	3	0	0	1	0	0	1	0	0	0	0	0	0	0	1	0	0	0	0	0	0	0	0	1	0	0	0	0	0	0	1	0	0	0	0	0	0	2	0
Seq1231	CGCAGCCGTCACTAGTCGTAGTCCCTCTGA	30	0	0	0	0	0	0	0	1	0	0	0	0	0	0	1	0	0	0	0	0	0	0	0	0	2	0	0	0	0	0	0	0	2	0	2	0	0	0	0	0	1	0	0	2	0	0	0
Seq1232	GAACGCACTCGCAAGGCTTGGTGTCTATGG	30	1	0	0	0	0	0	0	1	0	0	0	0	0	3	0	0	0	0	0	0	0	0	0	0	0	2	0	0	0	0	0	0	0	0	0	0	0	0	0	1	3	0	0	1	0	0	0
Seq1233	GGATCCTCGGCTCGTAGGTCAGTATCCTC	29	9	0	0	0	0	0	0	1	0	0	0	1	0	0	0	0	0	0	0	0	0	0	0	1	1	0	0	0	3	1	0	0	0	1	0	0	1	0	0	0	0	0	0	0	0	0	0
Seq1234	CGGCGGGTGGGGGGTGGAGATTTAACGTC	29	0	0	0	0	0	0	0	3	0	0	0	0	0	0	1	0	0	0	0	0	0	0	0	2	0	0	0	0	0	0	0	0	0	0	0	0	1	0	0	0	0	0	0	0	0	0	0
Seq1235	TTGTCAACGTAGTGTGAGGGGAATTCGAGT	30	0	0	0	0	0	0	0	0	0	1	1	0	0	1	0	0	0	0	0	0	1	0	0	0	4	0	0	1	0	0	0	0	1	0	1	2	0	0	1	0	0	0	0	0	0	4	0
Seq1236	CCTGCGCGCCTCCATGTACTGTTTTCTTTC	30	0	0	0	0	0	2	0	0	0	1	1	0	0	2	0	0	0	0	0	0	2	0	3	0	0	0	3	0	0	0	0	0	0	0	0	0	0	0	0	0	0	0	1	0	0	0	0
Seq1237	GTGGGTGGGCGGGTGGATGCTGACCTCCTG	30	2	0	0	0	0	0	0	0	0	0	0	0	0	0	0	0	0	0	1	0	0	0	0	0	0	0	0	0	0	0	0	0	0	0	1	3	0	0	0	0	0	1	0	1	0	0	0
Seq1238	GGACCCTCGTTTCAGAGGCCAGTATTCACC	30	3	0	0	0	2	1	0	0	0	0	0	0	1	0	0	0	0	0	0	0	1	0	0	0	0	0	0	0	0	0	0	0	0	2	0	0	2	0	1	1	0	1	0	0	0	0	0
Seq1239	GCGGGTGGGTGGGTGGTGAGTTGTGCCGAC	30	0	0	0	0	2	0	2	1	1	0	0	1	0	0	0	0	0	0	0	0	0	1	0	0	0	0	0	0	0	0	0	0	0	0	0	0	0	0	0	1	0	0	2	0	0	1	0
Seq1240	ACCGCGCCGCCATGTGCTGTTCCTTTTTGC	30	0	0	0	0	0	0	0	0	0	0	1	0	1	0	1	0	0	0	0	0	0	0	0	0	0	0	0	1	0	0	0	1	1	0	0	0	0	0	0	0	0	0	3	2	0	0	0
Seq1241	GGCTATCTCGCGCCTCCATGTGCTATGTTC	30	0	0	0	0	0	0	1	0	0	0	0	0	0	0	2	0	0	0	0	0	0	0	0	0	0	0	1	0	0	0	0	0	0	0	0	1	0	0	0	1	1	0	0	0	1	0	0
Seq1242	GGTATTGGGTTCGTAGAAAGTCTCCCTCTG	30	0	0	0	0	0	0	1	0	0	0	0	1	0	2	0	0	0	0	0	0	1	0	0	0	0	1	0	0	0	0	3	0	1	1	0	0	0	1	0	0	2	0	1	0	1	0	0
Seq1243	CGCATGAGGGTCAGGCGCTCGGGTATTGGC	30	0	0	0	0	0	0	0	1	0	0	0	0	0	0	1	2	0	1	1	0	0	1	0	0	1	0	0	1	0	1	0	0	0	0	0	0	0	0	0	0	0	0	0	0	0	1	0
Seq1244	GCTATGCCTCTACGCGGGTTCCGTCCCTTG	30	0	1	0	1	0	0	0	0	2	0	0	0	0	0	0	0	0	2	0	2	2	0	0	0	0	0	0	0	0	0	1	0	0	0	1	0	0	0	0	0	0	0	0	0	0	0	0
Seq1245	TGGATGTGTTGTTGTGTAGTTGCTCTGAT	29	0	0	0	1	0	0	0	0	0	0	3	2	0	0	0	0	0	0	0	0	2	0	0	0	0	0	2	0	0	1	0	0	1	0	0	0	0	0	1	0	1	0	0	0	0	1	0
Seq1246	AGGGCCTGGCGATTAGGTTTGGCATGTTTC	30	0	0	0	0	0	0	1	0	1	0	0	0	0	0	1	0	0	0	0	0	0	0	0	0	0	0	0	1	0	0	1	2	0	0	1	1	0	1	0	0	0	0	0	0	0	0	0
Seq1247	GCGGTCCGTCCGGACCAGGTTTCCTGATTG	30	2	0	0	0	0	0	0	0	0	0	0	0	1	1	0	2	0	0	0	0	2	0	0	0	4	2	0	0	2	0	0	0	0	0	1	0	0	0	0	0	0	0	0	0	0	1	0
Seq1248	GTGCCCGTCCGAACCAGGTTCCCTGAAGG	29	0	0	0	0	0	0	1	2	0	0	0	0	0	0	0	6	2	0	0	0	0	0	0	0	0	0	0	0	0	0	0	0	0	0	1	1	0	1	0	0	0	0	0	0	0	0	0
Seq1249	GAGGTGGGAGGGAGGGGTTGACTTTGCGTG	30	0	0	2	0	0	0	0	0	0	0	0	0	0	0	0	0	0	2	0	0	0	0	0	0	0	0	0	0	0	0	0	0	0	0	0	1	0	0	0	0	0	0	1	1	0	0	0
Seq1250	CCTGCGCGCCTCCCTGTGCTGTTTTCTTTC	30	1	1	0	0	1	0	1	0	0	0	1	1	1	0	0	0	0	0	1	0	0	0	1	0	0	0	0	0	0	0	0	0	0	0	0	0	0	1	1	0	0	0	1	0	0	0	0
Seq1251	CGGTAACGACGTTTGAGTGTCATACTCTTC	30	0	0	0	0	0	0	1	0	0	0	0	0	0	0	0	0	0	0	1	1	0	0	0	0	1	0	1	0	0	0	0	2	2	0	0	0	0	1	0	0	2	0	0	0	0	2	0
Seq1252	CGCATAAGGATCTGGCGCTTGGGTATTGGC	30	0	0	0	0	0	0	2	0	1	0	2	0	0	1	1	0	1	0	0	0	0	0	0	0	0	0	0	0	2	0	0	0	0	0	0	1	2	0	1	0	0	0	0	0	0	0	0
Seq1253	CGCATAAGGGTCTGGCTCTTGGGTATTGGC	30	0	0	0	0	0	0	0	1	1	0	0	0	0	0	0	0	1	0	0	2	0	1	0	0	0	0	0	2	0	0	0	0	0	1	0	0	0	0	0	1	1	0	1	0	0	1	0
Seq1254	CCTGCGGGCGGGTGGGTGGTCGGATTCTTG	30	0	0	0	4	1	0	0	0	0	0	0	0	0	0	1	0	0	2	0	0	0	0	0	0	0	0	0	0	1	0	0	0	1	0	0	0	0	0	0	1	1	0	1	0	1	0	0
Seq1255	ACCGCGCCTCCATGCGCTGTTCCTTTTTGC	30	0	0	0	1	0	0	0	0	0	0	0	0	0	2	0	0	0	0	0	1	0	0	0	0	0	1	2	0	0	0	0	0	0	0	0	0	0	0	0	0	0	0	2	0	0	1	0
Seq1256	GGTGGGTGGGCGGGTGGATGTTGACCTCCTG	31	0	0	1	0	0	0	0	1	0	0	1	0	0	0	0	1	0	0	0	0	0	0	0	0	0	0	0	1	1	1	0	0	0	1	0	0	1	0	0	0	0	1	0	2	1	0	0
Seq1257	TGGATGTTGTGTTGTGTAGTTGCTCTGAT	29	0	1	1	0	1	1	0	0	1	0	1	0	0	2	0	0	0	0	0	0	0	0	1	1	0	0	0	0	0	0	0	1	0	1	0	0	0	0	0	0	0	0	0	0	0	0	0
Seq1258	TTAACGGCCCTGATAAATAGGCACCCGTTC	30	0	0	2	0	0	0	1	0	0	1	0	0	0	0	0	0	1	0	0	0	0	0	1	0	0	0	0	0	0	0	0	1	0	0	0	0	0	0	0	0	0	0	0	0	0	0	1
Seq1259	CGGCGGGTGGGAGGGTGGAGACTATACGTG	30	0	0	0	0	0	0	0	4	0	0	0	0	0	1	0	1	0	0	0	0	1	0	0	0	0	0	0	0	0	0	0	0	0	2	0	0	2	1	0	1	0	0	0	0	0	0	0
Seq1260	TGGATTGTGTGTTGTGTAGTTGCTCTGAT	29	0	0	0	0	0	0	0	2	0	0	1	1	0	0	0	0	1	0	0	0	1	0	0	0	0	1	3	0	0	0	1	0	0	2	0	0	0	0	0	0	0	0	0	0	0	0	1
Seq1261	GAACGTACTCGCAGAGCTTGGTGTCTATGG	30	0	0	0	0	0	2	0	0	0	0	1	0	0	0	0	0	0	2	1	0	0	0	0	0	0	0	0	0	0	0	1	3	0	0	1	0	0	0	1	0	0	0	0	0	0	0	1
Seq1262	CGCAGCCGTCACTAGTCGTAGTCCCTCTAG	30	0	3	0	1	0	0	0	0	1	0	0	0	0	0	2	0	0	0	0	0	2	0	0	0	0	1	0	0	0	0	0	0	0	0	2	0	1	0	0	0	0	0	0	1	0	0	0
Seq1263	CCGGGGGCGGGTGGGCGGAGGATATCAGG	29	0	0	0	0	2	0	0	0	0	0	0	0	0	0	0	0	0	0	0	0	0	6	0	0	1	0	0	0	0	1	0	0	2	3	1	0	0	1	0	0	0	0	0	1	0	0	0
Seq1264	GGATCCTCGGCTCGCAGGTCAGTATTCTC	29	1	1	0	0	1	0	0	0	0	0	0	1	0	1	0	1	1	0	0	0	1	1	0	0	1	0	0	0	2	1	0	0	0	1	0	0	0	0	0	0	0	0	0	0	0	2	0
Seq1265	CAGAAATTCGTCCGAATAGTCACGAACCGG	30	0	1	2	0	1	0	0	0	0	1	0	0	0	0	0	0	0	0	0	0	0	1	0	0	0	0	0	1	0	2	0	0	0	0	0	0	0	0	0	0	0	1	0	0	2	0	0
Seq1266	GGATCCCTGCATCGTGGGTCAGTATTCTTC	30	1	0	0	0	0	0	1	0	0	0	0	0	0	0	0	2	0	0	0	0	0	0	2	0	2	0	0	0	0	0	0	0	0	0	0	1	0	0	0	2	0	1	1	0	0	1	0
Seq1267	CGCATGAGGGTCAGGCGCTTGGGTATCGGC	30	0	0	0	0	0	0	0	0	0	2	0	1	0	0	0	0	0	0	0	0	0	0	2	0	0	0	0	0	0	0	2	0	0	0	0	0	0	0	0	0	1	0	1	2	0	0	0
Seq1268	CCGGGGGGCGGGTGGGTGGAGGATATCAGG	30	0	3	0	0	1	0	0	0	0	0	4	0	0	0	0	0	0	0	0	0	0	1	0	0	0	0	0	0	2	1	0	0	0	0	0	1	0	0	0	0	0	0	0	0	0	1	0
Seq1269	TGGAGGGGCTTGCGTTCCCTCATTTCGTAC	30	0	0	0	1	0	0	1	0	0	0	1	0	0	0	0	0	0	0	0	0	0	0	0	0	0	0	1	0	0	1	0	0	1	0	0	0	0	1	0	0	0	0	0	0	0	0	1
Seq1270	TGGAGTGGCTTGCGTTCCCTCATTTCGTAT	30	0	0	0	0	0	0	0	0	2	1	0	0	1	1	0	0	0	0	0	0	1	1	0	1	0	0	0	0	0	0	0	0	0	0	0	4	2	0	1	0	0	1	0	0	0	0	0
Seq1271	CGCATGGGGTCTGGCGCTTGGGTATCGGC	29	0	0	0	1	0	0	0	1	0	0	1	0	2	0	0	0	0	1	0	0	0	0	0	0	0	0	0	0	1	0	0	1	0	0	0	1	0	0	0	0	0	0	1	0	0	0	0
Seq1272	CGCATAAGGGTCTGGCGCTTGGGTATGGGC	30	0	0	0	0	0	0	0	0	0	0	0	0	0	0	0	0	0	0	1	0	0	0	0	0	0	0	2	0	0	0	0	0	0	0	0	0	0	0	0	1	0	1	0	0	0	0	0
Seq1273	GGCTGTCTCGCGCCTCCATGTGCTGTGTTC	30	0	0	1	0	0	0	1	0	0	0	0	2	0	0	1	0	1	0	0	0	0	0	0	0	0	0	1	0	0	0	0	0	0	0	1	0	0	0	0	0	0	0	0	0	0	1	0
Seq1274	CCCTCGCGCCCTCCATGTGCTATTTCTTTC	30	0	0	0	0	0	0	1	0	0	0	0	1	0	0	1	1	0	1	0	0	0	0	0	0	0	0	0	0	0	0	0	0	0	0	0	0	0	0	0	0	0	0	0	2	0	0	1
Seq1275	GTGGCACCTGTGGTAAAGGCGACTTTTGTG	30	0	1	0	0	0	0	0	3	0	0	0	0	0	0	0	0	0	0	0	0	1	0	0	0	0	0	0	0	0	0	0	0	2	0	0	0	0	1	1	0	0	0	0	0	0	0	0
Seq1276	GGACCTCCGTCTCGCGAGTTAGTATTCAAC	30	2	0	0	0	0	0	0	0	0	0	0	0	0	0	0	0	0	0	0	0	2	0	0	0	1	0	0	0	0	0	0	0	0	0	0	0	0	0	0	0	0	0	4	2	0	0	0
Seq1277	CGCATAAGGGTCTGGCGCGTGGGTATTGGC	30	0	0	0	0	0	0	0	0	0	0	0	0	0	0	0	0	0	0	0	0	0	0	0	0	0	0	1	0	0	0	0	0	2	0	0	0	0	0	0	1	0	0	1	0	0	0	0
Seq1278	GCGGGTGGGTGGGTGGTAAGTTGTCCGAC	29	0	0	0	0	0	1	0	1	2	0	0	0	0	1	0	0	1	0	0	0	0	0	0	0	0	0	0	0	0	0	0	0	0	0	0	0	0	0	0	1	0	0	0	0	0	1	0
Seq1279	GCTGTGGGCCCTTCAGGTATCTTTGGGTTC	30	0	0	0	0	0	0	0	0	0	0	1	0	0	0	1	0	0	0	0	0	1	0	0	1	0	0	0	1	0	0	1	0	0	0	0	1	0	0	0	0	0	0	0	2	0	0	0
Seq1280	TGGATGTGTGTGTTGCGTAGTTGCTCTGAT	30	0	0	0	2	0	0	1	1	0	0	1	0	1	1	0	0	0	0	1	0	1	0	1	1	0	0	0	0	0	0	0	0	0	0	0	1	0	1	0	1	0	0	0	0	1	0	0
Seq1281	TGGATGTGTGTGTTTGTGTAGTTGCTCTGAT	31	0	0	0	0	0	0	0	0	0	0	0	0	0	0	0	0	0	0	0	0	0	0	0	0	0	0	1	0	0	0	0	0	0	0	0	2	0	1	0	0	2	1	0	0	0	1	0
Seq1282	TGGATGTGTGTGTTGTGTAGTCGCTCTGAT	30	0	0	0	1	0	0	0	0	0	0	0	1	0	0	0	1	0	0	0	1	0	0	0	0	0	2	0	0	0	0	0	1	0	0	0	0	0	0	0	0	3	0	0	2	0	2	0
Seq1283	CACTGAGTGTGGGTGGGGGGGTGGTATTTG	30	1	0	0	1	0	0	0	0	0	0	0	0	0	0	1	0	0	0	0	0	0	0	0	0	0	0	4	0	0	0	0	0	1	0	0	0	0	0	1	1	0	0	0	0	0	0	0
Seq1284	TGGAGCCGTGGGTGGGTGGGTGGTTGCTGCC	31	0	0	0	0	0	0	0	0	0	0	0	0	1	1	0	0	0	1	1	0	0	0	1	0	0	2	2	1	0	0	0	0	0	0	0	0	0	1	0	0	0	0	0	0	1	0	0
Seq1285	GCATCGGTTGTGCTCCAGGGTTCCCCGTCC	30	0	0	0	0	0	0	0	0	0	0	0	1	0	0	0	1	0	0	1	3	0	0	0	0	0	0	0	0	1	0	0	0	0	0	0	0	0	0	0	1	2	0	0	1	0	0	0
Seq1286	GTGGTACCTGCGGTAAAGGCGACTTTTGTG	30	0	0	0	0	0	0	0	2	0	0	0	0	0	0	0	0	2	1	0	0	0	0	0	0	0	0	0	0	0	1	0	0	0	0	2	0	0	0	0	1	4	0	0	0	1	1	0
Seq1287	GGATCCTCGTTTCAGATGGTCAGTATTCC	29	0	0	0	0	0	0	0	0	0	0	0	0	2	0	0	4	0	0	0	0	0	0	0	0	0	0	0	0	0	0	1	0	0	0	1	0	1	0	0	0	2	0	1	0	0	0	0
Seq1288	GTGCCCCGTCCGAATCAGGTTCCCTGAAGG	30	0	0	0	0	0	0	0	0	0	0	0	1	0	0	0	0	0	0	0	2	1	0	0	0	0	0	0	0	1	0	0	0	0	0	0	0	0	0	0	0	1	0	0	0	1	4	0
Seq1289	GGATCCTCGTTTCGGATGGTCAGTACTTCC	30	1	0	0	0	0	0	0	1	1	0	0	0	3	1	0	1	0	0	0	0	0	0	0	1	0	0	0	0	0	0	1	0	0	0	0	0	0	0	0	0	0	0	0	0	0	0	0
Seq1290	CGCATGAGGGTCTGGCGCTGGGTATTGGC	29	0	0	0	0	0	0	0	0	3	1	0	0	0	1	0	0	0	0	0	0	0	0	1	0	0	0	0	2	0	0	0	0	0	0	1	0	0	0	0	0	0	0	0	0	1	0	0
Seq1291	GCGCGCCTCCATGTGCTGTGTCTTTCCGTG	30	0	0	1	1	0	0	0	0	0	1	0	0	0	2	0	0	0	0	0	0	1	3	1	0	2	0	0	0	0	0	0	0	1	0	0	0	1	0	0	0	0	0	0	0	0	0	0
Seq1292	CCTGCGGGCGGGCGGGTGGTTGGATTCTTG	30	0	0	1	0	0	0	0	0	0	0	1	0	0	1	0	0	0	1	0	0	0	0	0	0	0	2	0	0	0	0	2	0	0	0	0	0	0	0	0	0	1	1	0	0	0	0	0
Seq1293	CGGCGGGTGGGTGGGTGGAGGTTTAACGTC	30	0	1	0	0	3	0	0	0	0	0	0	0	0	0	0	0	0	0	0	0	1	0	0	0	1	0	2	0	0	0	0	0	0	1	0	0	0	0	1	0	0	0	0	1	2	1	0
Seq1294	CCTAGGGAAAGAAGTGGGCCGCTATAATGG	30	0	0	1	1	0	0	0	0	0	0	0	1	0	0	0	0	0	0	0	1	0	0	1	0	0	0	0	0	0	0	0	0	0	2	0	0	0	0	1	0	0	0	0	0	1	6	1
Seq1295	TGGATGGTGTGTTGTGTAGTTGCTCTGAT	29	0	1	0	0	0	0	0	0	0	0	1	0	1	0	1	0	1	0	0	0	0	0	0	0	0	1	0	1	0	0	0	3	0	0	0	0	0	0	0	0	0	1	0	1	0	2	1
Seq1296	GCGCGCCTCCATGTGCTGTATCTTCCCGTG	30	0	0	1	0	0	0	1	0	0	0	1	0	0	1	0	0	0	0	0	0	0	1	0	0	1	0	0	1	0	0	0	0	0	0	0	0	0	0	0	0	0	0	0	2	0	0	0
Seq1297	GCGGTCCGTCCGGACCAGGTCTCCTGATTG	30	0	0	0	0	0	0	0	0	0	0	0	1	0	0	0	1	0	0	0	0	1	0	1	0	1	0	0	0	3	1	0	0	0	1	0	0	2	0	0	0	1	0	1	0	0	0	0
Seq1298	CGCATGAGGGTCTGGCGCTCGGGTTTGGC	29	0	0	0	0	0	0	1	0	0	1	1	0	0	1	0	0	0	0	0	1	0	0	0	0	0	0	0	0	0	0	0	1	0	0	0	0	0	0	0	0	0	0	0	0	0	0	0
Seq1299	GGATCCTCGGCTCGTGGGTCAGTATTCTC	29	0	2	0	0	0	0	0	0	0	0	0	0	0	0	0	1	3	0	0	0	0	0	0	0	1	0	0	0	0	0	0	0	0	0	0	0	0	0	0	0	0	0	1	0	0	0	0
Seq1300	GCTAGTCCTCTACGCGGGTTCCGTCCCTTG	30	0	0	0	0	0	0	0	1	0	1	0	0	0	0	0	1	0	1	0	1	0	0	0	0	0	0	0	1	0	0	1	0	0	0	0	2	0	0	0	2	0	1	3	0	0	0	0
Seq1301	CGCATGAGGGTCTGGCGCTCGGGTATTAGC	30	0	0	0	0	0	0	0	0	0	0	0	1	0	0	0	1	0	2	0	0	0	1	0	0	0	0	0	0	0	0	0	1	0	0	0	0	0	0	0	0	0	0	0	0	0	0	0
Seq1302	CGGCGGGTGGGTGGGCGTAGATTTAACGTC	30	0	1	1	0	0	0	0	1	0	0	0	0	0	0	0	0	0	0	0	0	3	1	0	0	0	0	0	0	0	0	0	1	0	1	0	0	0	1	0	0	2	0	0	0	0	1	0
Seq1303	GCGCGCCTCCATGTGCTGTATCTTCCGTG	29	0	1	0	0	0	0	0	1	0	0	1	0	1	0	0	0	0	0	0	1	0	0	0	0	0	0	1	0	0	0	0	0	0	0	0	0	0	1	0	1	0	1	0	1	0	0	0
Seq1304	GGCATTGGGTTCGTAGAAAGGCTCCCTCTG	30	5	0	0	0	0	2	0	0	0	0	0	0	0	0	0	0	0	2	0	0	2	0	0	0	0	0	0	0	0	0	0	0	0	0	0	0	0	0	0	0	0	0	0	0	0	0	0
Seq1305	GTGCCCCGTCTGAACCAGGTTCCCTGAAGG	30	0	2	0	0	0	0	0	0	0	0	0	0	1	0	0	0	2	0	1	0	2	0	0	0	3	0	0	0	1	0	0	0	2	0	0	0	0	0	0	0	0	0	0	1	1	3	0
Seq1306	GGATCCCCGCCTCGTGGGTTAGTATTCTTC	30	0	0	0	0	0	0	0	1	0	0	0	0	0	0	0	1	0	0	0	0	1	0	0	1	2	0	0	0	0	0	0	0	0	0	0	0	0	1	0	0	0	0	0	0	1	0	2
Seq1307	TGGAGTGGCTTGCGTTCCCGCATTTCGTAC	30	0	1	0	3	0	0	1	0	0	1	0	0	0	1	0	0	2	1	0	0	0	2	0	1	0	0	0	0	0	0	0	0	0	0	0	0	0	0	0	0	0	0	0	1	0	0	0
Seq1308	GGACCTCCGTCTCGCGAGTCGGTATTCAAC	30	1	0	0	0	0	0	1	0	1	0	0	0	0	0	0	2	0	0	0	1	0	0	2	0	0	0	0	0	0	1	0	1	0	0	0	0	0	0	0	0	2	0	0	0	0	1	0
Seq1309	GGACCCTCGTTCCAGAGGTCAGTATTCACC	30	1	0	0	0	0	0	0	0	0	0	0	2	0	0	0	1	1	0	0	0	2	0	0	0	0	0	0	0	1	0	0	0	0	0	0	0	2	1	0	0	0	0	0	0	0	2	0
Seq1310	CGCGGGTATCCTCTGGGAGTCTGTCTTTGA	30	0	1	0	0	0	0	0	0	1	0	0	0	0	0	0	0	0	0	1	0	1	1	0	0	0	0	0	1	0	0	0	0	0	0	1	0	0	0	0	0	3	0	0	0	0	1	0
Seq1311	CGCATACGGGTCTGGCGCTTGGGTATTGGC	30	0	0	0	0	0	0	1	0	0	0	1	0	1	0	0	0	0	1	0	1	0	0	0	0	1	0	0	1	0	1	0	0	0	0	0	1	0	0	1	0	0	0	1	0	0	0	0
Seq1312	CGGTAACGGCGTTTGTGTGTCATACTCTTC	30	0	1	0	0	0	0	0	0	0	1	0	0	0	0	0	2	0	0	0	0	0	1	0	0	0	0	0	0	0	0	0	0	0	0	0	0	1	0	0	0	0	0	1	1	0	1	0
Seq1313	GTGGGTGGGTGGTGGTAAGTTGTGCCGAC	29	0	0	0	0	2	0	1	0	2	0	0	0	0	0	0	0	0	0	0	0	1	1	0	0	1	0	0	2	0	0	0	0	0	0	0	0	0	0	2	0	0	0	0	0	2	0	0
Seq1314	TGGATGCGTGTGTTGTGTAGTTGCTCTGAT	30	0	0	1	0	1	0	0	0	0	0	0	0	0	0	0	1	0	0	0	1	1	0	0	0	0	1	0	1	0	0	0	3	0	0	0	1	0	0	1	0	1	0	0	0	0	0	0
Seq1315	TGCGGTAACGGCGTATGAGTGTCTTCCCAC	30	0	0	0	1	0	0	0	0	0	0	0	0	0	0	0	0	0	0	0	1	0	0	0	0	1	0	1	0	0	2	0	0	0	0	1	0	0	0	0	0	0	0	0	0	0	0	0
Seq1316	CAGAAATTCGTCCGAATAGTCACGGACCGG	30	0	0	0	1	0	0	0	0	0	0	0	0	0	0	1	0	0	0	0	0	0	0	0	0	0	0	0	1	0	0	0	0	0	0	0	0	0	0	0	0	0	0	0	0	0	0	1
Seq1317	CGCATGAGGGTCTGGCGCTAGGGTATTGGC	30	0	0	0	0	0	0	1	0	0	0	1	0	0	0	0	0	0	1	0	1	0	1	0	1	0	0	0	1	0	0	1	0	0	1	0	0	0	0	0	0	1	0	0	0	1	0	0
Seq1318	CCTAGGGAAAGAAGTGGGCCGTTGTAATGG	30	0	0	1	0	0	0	0	0	0	3	0	1	1	0	0	0	0	0	0	0	0	0	0	0	0	0	0	0	0	1	0	0	0	0	0	0	0	0	0	0	0	0	1	1	0	6	0
Seq1319	GCGGTCCGTCCGAACCAGGTTTCCTGGTTG	30	1	0	0	0	0	0	0	0	0	1	0	0	2	0	0	5	1	0	0	0	0	0	0	0	0	0	0	0	0	0	0	0	1	0	0	0	1	0	0	0	0	0	1	0	0	0	0
Seq1320	CGGTGACGGCGTTTGAGTGTCATACTCTTC	30	0	0	0	0	0	0	0	0	0	0	0	0	0	0	1	0	0	0	0	0	0	0	0	0	1	0	0	0	0	0	0	0	0	0	1	0	0	0	0	0	0	0	0	0	0	0	1
Seq1321	GAGGTGGGGGGGAGGGGTTGACCTTGCGTG	30	0	0	0	0	1	0	0	1	0	0	0	0	0	0	0	1	0	0	0	3	0	0	0	0	0	0	1	0	0	0	0	0	0	0	0	0	0	0	0	0	0	0	0	1	0	0	2
Seq1322	GTGTCGCGGGTGGGTGGGTGGCCTTGCTCG	30	0	0	0	0	0	0	1	0	1	0	0	0	0	0	0	1	0	0	0	0	1	0	0	0	0	0	0	0	0	0	1	0	0	1	0	0	0	0	0	0	0	0	0	0	0	0	1
Seq1323	CGGCCAGGGACGAAGGGTCCGTTATAATG	29	0	0	0	0	0	0	0	0	0	0	0	0	0	2	0	2	2	0	0	0	0	0	0	0	0	0	0	0	0	0	0	1	0	1	0	0	1	0	0	0	0	1	0	0	0	1	1
Seq1324	GTGGCACCTGCGGTAAAGGCGACTTCTGTG	30	0	0	1	0	0	0	0	0	0	0	0	1	0	0	0	0	2	0	0	0	0	0	0	0	0	0	2	0	0	0	0	0	1	1	0	0	0	0	0	0	1	0	0	0	0	0	0
Seq1325	CAGAAATACGTCCGAATAGTCACGTACCGG	30	0	0	2	0	1	1	2	1	0	0	0	0	0	0	1	0	0	0	0	0	0	0	0	0	1	0	0	0	0	0	0	0	1	0	1	0	0	0	0	0	1	0	0	0	0	0	0
Seq1326	CCTAGGGAAAGAAGTGGGCCGTCATAATGG	30	0	0	0	0	0	0	0	0	0	1	0	1	0	3	0	1	0	0	0	0	1	0	2	0	0	0	0	0	0	0	0	0	0	0	0	0	0	0	1	0	0	0	0	1	0	1	0
Seq1327	CGAGGGTATCCTCTGGGAGTCTGTCTTTGC	30	0	0	0	0	0	0	1	0	0	0	1	1	0	2	0	0	0	0	0	0	1	0	0	0	0	0	1	0	0	0	1	0	0	0	0	0	0	2	0	0	1	0	0	0	0	0	0
Seq1328	CGATAACGGCGTTTGAGTGTCATACTCTTC	30	0	0	0	0	0	1	0	0	0	0	0	2	0	0	0	0	0	0	0	0	0	0	0	0	0	0	0	0	0	0	0	1	0	2	2	0	0	0	2	0	0	0	0	0	0	0	0
Seq1329	CCTGCACGCCTCCATGTGCTGTTTTCTTTC	30	0	0	0	0	0	0	0	0	0	0	0	4	1	0	0	1	0	0	0	1	0	0	0	0	0	0	0	0	0	0	0	0	0	0	2	0	0	0	0	1	0	0	0	0	0	0	0
Seq1330	TTGTCAACGTAGTGGGAGGAGAATTCGAGT	30	0	1	0	0	0	0	1	0	0	0	0	1	0	2	0	0	0	0	0	0	0	0	0	1	0	0	0	1	0	1	1	0	0	0	0	1	0	1	0	1	0	0	1	0	0	1	0
Seq1331	GCGCGGTGGGAGGGTGGGTGGAGCGTGGTCG	31	0	0	0	0	0	0	0	0	0	0	0	0	0	0	0	0	0	0	1	0	0	0	0	0	0	0	0	0	0	0	1	0	0	0	0	0	0	0	0	1	0	1	0	0	0	1	0
Seq1332	TTATCGGCACTGATAAATAGGCACCCGTTC	30	0	0	0	1	1	0	0	0	0	0	2	0	0	0	0	2	0	0	0	0	1	0	0	0	0	2	0	0	0	0	0	0	1	0	1	1	0	0	0	0	0	1	0	0	0	0	2
Seq1333	GAACGTACTCGCAAGGCTTGGTGTCTATGG	30	0	0	1	0	1	0	0	1	0	0	0	0	0	0	0	0	0	1	3	0	0	0	0	0	1	1	0	0	0	0	0	1	3	0	1	1	0	0	0	0	0	0	0	0	0	0	0
Seq1334	CGCATTAGGGTCTGGCGCTTGGGTATTGGC	30	0	0	0	0	0	0	0	3	0	0	0	0	0	0	0	0	0	0	0	0	0	0	0	0	0	0	0	0	2	0	0	0	0	0	0	2	0	0	0	0	0	0	0	0	0	0	1
Seq1335	GCGGTCCGTCCGAACCAGGTCTCTTGATTG	30	0	0	0	0	0	1	1	0	0	0	0	0	0	0	0	0	0	1	0	0	0	0	0	0	0	0	0	3	4	0	0	0	0	0	0	0	0	0	0	0	0	0	0	2	0	0	0
Seq1336	CGCATGAGGGTCTGGCGATTGGGTATCGGC	30	0	3	0	1	0	0	1	0	0	0	1	0	1	0	0	0	0	0	0	0	1	0	0	1	0	0	0	0	0	0	1	0	0	0	0	1	0	0	1	0	0	2	0	0	0	0	1
Seq1337	TTATCGGCCCTGATAAATAGGCACCCGCTC	30	0	0	3	0	0	0	0	0	0	0	2	0	0	0	0	0	0	3	0	0	0	0	0	0	0	0	0	0	0	0	0	0	0	0	0	1	0	0	0	0	0	1	0	0	0	0	0
Seq1338	TTATCGGCCCTGATAACTAGGCACCCGTTC	30	0	1	0	3	0	1	1	0	0	1	0	0	0	0	0	0	0	0	0	0	0	0	0	0	0	0	0	0	1	0	0	0	0	0	3	0	1	1	0	2	0	0	0	0	3	2	0
Seq1339	CGGTAACGGCGTTTGAGTATCATACTCTTC	30	0	0	0	0	0	0	0	0	2	0	0	0	0	0	0	0	1	1	0	0	1	1	4	0	0	0	0	0	0	0	0	0	0	0	1	0	0	0	0	0	0	0	0	0	0	0	0
Seq1340	GGATCCTCGTTCCAGATGGTCAGTACTTCC	30	1	0	0	0	0	2	0	0	0	0	0	0	1	0	1	0	0	0	0	0	3	0	0	0	0	1	1	0	0	0	0	0	0	0	0	0	0	0	0	0	2	0	0	0	0	0	0
Seq1341	CTCGCCGCCGTTCCAGGTATACACGTGTC	29	0	0	0	0	0	0	0	0	0	0	0	1	0	0	0	0	1	1	1	0	0	0	0	0	0	1	0	0	0	0	0	0	0	0	0	0	0	0	0	0	1	0	0	0	0	2	0
Seq1342	CGTGGGTGGGTGGGTGGTTCGTGATGCTG	29	0	0	0	1	0	0	0	0	2	0	0	1	0	0	0	0	0	0	0	0	3	1	0	0	0	0	0	0	0	0	0	0	0	0	0	0	1	0	0	0	0	0	0	0	0	0	0
Seq1343	CGGCGGGTGGGTGGTTGGAGATTTAACGTC	30	0	0	0	0	1	1	0	0	1	0	0	0	0	0	0	0	0	0	0	0	0	0	0	0	0	1	0	0	1	1	0	0	0	0	0	0	0	0	0	0	1	1	0	0	2	1	2
Seq1344	TGGATGTGGTGTTGTGTAGTTGCTCTGAT	29	0	0	0	0	0	2	0	1	0	0	0	0	0	2	0	3	0	2	0	0	0	0	1	0	0	0	0	0	0	0	0	1	0	0	0	0	0	0	1	1	0	0	0	0	0	1	0
Seq1345	GGATCCCCGCCTCGTGGGTCAGCATTCTTC	30	1	0	0	0	0	0	0	0	0	0	0	0	0	1	0	0	0	0	0	0	1	0	0	1	0	0	0	0	1	0	0	0	1	1	0	0	4	1	0	0	0	0	0	0	0	0	0
Seq1346	TTATCGCCCCTGATAAATAGGCACCCGTTC	30	0	0	1	0	0	0	2	0	0	0	0	0	0	0	0	0	0	0	0	0	0	0	0	1	0	0	0	0	0	0	0	0	2	0	0	0	1	3	0	0	1	0	0	0	1	1	1
Seq1347	GCTAGGCCACTACGCGGGTTCCGTCCCTTG	30	0	0	0	0	0	1	0	0	0	0	0	0	0	0	0	4	0	0	0	1	0	0	0	0	0	0	0	0	0	1	0	0	1	0	0	0	0	0	0	0	0	0	0	0	0	0	0
Seq1348	TTATCCGGCCCTGATAAATAGGCACCCGTTC	31	0	1	0	0	0	0	0	0	0	0	0	1	0	0	0	0	1	1	0	0	0	0	0	0	0	0	0	2	0	0	0	0	0	0	0	0	0	0	0	0	0	0	0	0	1	0	0
Seq1349	CGGCGGGTGGGTGGGCGGAGATTTACGTC	29	0	1	0	0	1	0	0	0	0	0	0	0	0	1	0	0	1	0	0	1	0	0	0	0	1	0	0	0	0	0	0	0	0	3	1	0	0	1	0	0	1	0	0	0	0	0	1
Seq1350	ACTCGCCGCCGTTCCAGGGTATACACGTGTC	31	1	0	0	1	0	0	0	0	1	1	1	0	0	0	0	0	0	0	0	0	0	0	1	0	0	1	0	0	0	0	0	0	0	0	1	0	0	0	1	0	1	1	0	1	0	0	0
Seq1351	GCGGTCCGTCCGAACCAAGTTTCCTGATTG	30	2	0	0	1	0	0	0	0	0	0	0	0	0	1	0	0	0	0	0	0	0	2	0	2	0	0	0	0	1	0	0	0	0	0	0	0	0	0	0	0	0	0	0	0	0	0	0
Seq1352	CGCGGGTATCATCTGGGAGTCTGTCTTTGC	30	1	0	0	0	1	0	1	0	1	0	0	0	0	0	0	1	1	0	0	1	2	0	0	0	0	0	0	0	0	0	0	0	1	0	0	0	1	1	0	1	0	1	0	0	0	0	0
Seq1353	GTGGCACCTGCGGTAAAGGTGACTTTTGTG	30	0	1	0	0	2	1	0	0	0	0	0	0	0	2	0	0	0	0	0	0	0	0	0	1	0	0	0	0	0	0	0	0	1	0	0	0	0	0	0	0	0	1	2	0	0	0	0
Seq1354	CGCGGGAATCCTCTGGGAGTCTGTCTTTGC	30	1	0	0	1	2	0	0	0	0	1	0	2	0	0	0	1	0	0	0	0	2	0	0	0	0	0	0	0	1	0	0	1	0	0	2	1	0	0	0	0	0	1	0	2	0	0	0
Seq1355	GGACTCTCGTTTCAGAGGTCAGTATTCACC	30	0	0	0	0	0	0	1	1	0	0	0	0	0	0	2	0	0	0	0	0	1	0	0	0	0	0	0	0	2	0	0	0	0	1	0	0	1	0	0	0	0	0	0	1	1	0	0
Seq1356	CCTGCGCGCCTCCATGTGCTGTGTTCTTTC	30	0	0	2	0	0	0	0	0	0	0	0	0	0	0	0	0	1	0	0	0	0	0	0	0	0	0	0	0	0	0	0	0	0	0	0	0	1	0	1	0	0	0	0	1	0	1	0
Seq1357	TGGATGTGTATGTTGTGTAGTTGCTCTGAT	30	0	0	0	1	0	0	3	1	0	0	0	1	1	0	0	0	0	1	0	0	0	0	0	0	0	0	0	0	0	0	0	0	0	0	0	0	0	0	0	0	0	1	0	0	0	0	0
Seq1358	ACGGTAACGGCGTGTGAGTGTCCCACGATC	30	0	0	0	0	0	0	1	0	0	0	1	0	0	0	0	0	0	0	0	0	0	1	0	0	0	1	0	0	0	0	0	0	0	0	0	0	0	0	1	1	0	0	0	0	0	1	0
Seq1359	CGCAGCCGTCACTAGTCGTAGTCCCCTGG	29	0	0	0	0	0	0	0	0	0	0	0	4	2	0	0	0	0	0	0	0	5	0	0	0	0	0	0	0	0	0	0	0	0	0	0	0	0	0	2	0	0	0	0	3	0	0	0
Seq1360	CGGCGGGTGGGTGGGCGGAGATTAACGTC	29	3	0	0	0	0	2	0	0	0	0	0	0	1	0	0	0	1	0	0	0	0	0	0	1	1	0	0	0	0	0	0	1	0	0	0	0	0	0	0	0	0	0	0	0	0	3	0
Seq1361	GTGCCCCGTCCGGACCAGGTTCCCTGAAGG	30	0	0	0	0	0	1	0	0	0	0	0	0	2	0	0	0	0	0	0	0	5	0	0	0	0	0	0	0	1	0	0	0	0	0	0	0	1	0	2	0	0	0	1	0	0	0	0
Seq1362	TGGATTGTGTGTGTTGTGTAGTTGCTCTGAT	31	0	0	0	1	0	0	0	0	0	0	0	0	1	0	0	0	0	1	0	1	0	0	1	0	0	1	0	0	1	0	0	0	0	0	0	0	0	0	0	1	0	0	0	0	0	1	2
Seq1363	CGCATAAGGGTCTGGCGCTTTGGTATTGGC	30	0	0	0	1	0	0	0	1	1	0	0	0	0	1	0	0	1	0	0	0	1	0	0	0	0	0	0	0	0	0	0	1	0	0	0	0	0	0	0	0	0	0	2	0	0	0	0
Seq1364	AGGGCCTGGCGATTGGATTTGGCATGTTTC	30	0	0	0	0	0	0	0	0	0	1	0	0	0	0	0	0	0	0	0	0	0	1	0	0	0	0	0	0	3	0	0	0	1	0	0	1	0	0	0	0	0	0	0	0	1	0	0
Seq1365	GCTGAGGGCGGGCGGGTGGCACATTCGATG	30	0	0	0	0	0	0	0	0	0	0	0	0	0	0	0	0	0	1	0	1	0	0	0	0	0	0	0	0	0	0	0	0	0	0	0	0	0	0	0	0	0	0	0	0	0	0	0
Seq1366	GGATCCTCGACTCAGAGGTCAGTACTCTGC	30	0	1	0	0	0	0	0	0	0	0	0	0	0	0	0	0	1	0	0	0	1	0	0	0	1	0	0	0	0	0	0	3	0	0	0	0	0	0	0	0	1	0	0	0	0	0	0
Seq1367	GCGGGCGGGTGGGTGGCTCATAGTTTTTTG	30	0	0	0	0	0	0	0	0	1	0	0	1	1	0	0	0	0	0	1	0	0	0	0	0	0	0	3	0	0	0	0	0	0	0	0	0	0	0	0	0	0	0	0	0	1	0	2
Seq1368	GCCGTGGGTGGGAGGGTGGAACATTCTGG	29	0	0	2	0	1	0	0	0	1	0	0	0	0	0	0	0	0	0	1	0	0	0	0	0	0	1	0	0	0	0	0	0	0	0	1	0	0	0	0	0	0	0	0	0	2	0	0
Seq1369	TGGAGTGGCTTGCGTTCCCTCATTTAGTAA	30	0	0	2	0	0	0	0	0	0	1	0	0	0	0	0	1	0	0	0	1	0	0	0	1	0	0	0	1	1	1	0	0	0	0	0	0	0	0	0	0	0	0	0	0	0	2	0
Seq1370	ACGGTAACGGCGTGTGTGTGTCCTACGATC	30	0	0	0	0	0	1	0	0	0	0	0	0	1	0	0	0	0	0	0	0	0	0	0	0	0	0	0	0	0	0	0	1	1	0	0	1	0	0	0	0	0	0	0	0	0	0	0
Seq1371	TGGATGTGTGTGCTGTGTAGTTGCTCTGAT	30	0	0	0	0	1	0	0	0	0	0	0	0	0	1	0	0	0	0	0	0	0	0	0	0	0	0	1	1	0	0	0	1	0	0	0	1	0	0	1	0	0	2	0	0	1	0	0
Seq1372	CAGAAATTCGGCCGAATAGTCACGAACCGG	30	0	2	0	0	1	0	1	1	0	0	0	0	1	1	1	0	1	0	0	0	1	0	0	0	0	0	0	0	1	0	0	0	0	1	1	0	0	0	0	0	0	0	0	0	0	1	0
Seq1373	GGACCCTCGTTTCAGAGGTCAGTATTACC	29	0	0	0	0	0	0	0	0	2	0	0	0	1	0	0	0	0	0	0	0	2	1	0	3	0	0	0	0	0	0	0	0	2	0	0	0	0	1	0	0	1	0	0	1	0	1	0
Seq1374	GAACGTACTCGCAGGGATTGGTGTCTATGG	30	0	0	0	0	1	0	0	1	2	1	0	0	0	2	0	1	0	0	2	0	0	0	1	0	1	0	0	0	0	0	0	0	0	0	0	0	0	0	0	0	0	0	1	0	0	0	0
Seq1375	CGCATGAGGGTCTGGCGCTCTGGTATTGGC	30	0	0	0	0	0	0	0	0	0	0	0	1	0	0	0	0	0	0	0	0	0	0	0	0	0	1	0	1	0	1	0	1	1	0	0	0	0	0	1	1	1	0	0	0	0	0	0
Seq1376	CGCATGGGGGTCTGGCGCTTGGGTATTAGC	30	0	0	0	0	0	0	1	0	0	0	0	0	0	0	1	1	0	0	0	0	0	0	0	1	0	0	0	0	0	0	0	0	0	0	0	0	0	0	1	0	0	0	0	0	0	0	0
Seq1377	TGGTATTGGGTTCGTAGAAAGGCTCCCTCTG	31	0	0	0	0	1	0	0	0	0	0	1	1	0	0	0	0	0	0	0	0	0	0	0	0	0	1	0	1	2	2	0	1	2	0	0	0	0	0	0	0	1	0	0	0	0	0	0
Seq1378	GGACCTCCGTCTTGCGAGTCAGTATTCAAC	30	0	1	0	0	0	0	0	0	0	0	0	0	0	1	0	0	0	0	0	0	0	0	0	2	0	1	0	0	2	1	0	0	0	0	0	0	0	1	0	1	0	1	0	0	0	1	0
Seq1379	GTGGCACCTGCGGTAAAGGCGACTCTTGTG	30	2	0	0	0	0	0	0	0	0	0	0	0	1	0	0	1	0	0	0	0	1	0	0	0	0	0	1	0	0	0	0	0	0	0	0	1	0	0	0	0	0	0	0	0	0	2	0
Seq1380	CGGTAACGGCGTTTGAGTGTCATACCTTC	29	0	0	1	0	0	0	3	0	0	0	0	0	0	0	0	0	0	0	0	0	0	0	1	0	0	0	0	1	0	0	0	0	0	0	0	0	0	0	0	0	0	0	1	0	0	0	0
Seq1381	CCAGAAATTCGGCCGAATAGTCACGTACCGG	31	0	2	1	0	0	0	0	0	0	0	0	0	0	0	0	0	1	1	2	0	0	0	0	0	0	0	0	0	2	1	1	0	0	0	0	0	0	0	0	0	1	0	0	0	0	0	1
Seq1382	CGGCGGGTGGGAGGGTGGAGATTGTACGTG	30	0	0	0	0	1	0	0	0	0	0	0	0	0	0	0	0	0	0	0	0	1	0	0	0	0	0	0	0	0	0	0	0	0	0	0	1	1	1	0	1	3	0	1	0	0	2	0
Seq1383	AGGGCCTGGCGATTGGGTTAGGCATGTTTC	30	0	0	0	0	0	0	1	0	0	0	0	0	0	0	0	0	0	0	0	0	1	0	0	0	0	0	0	0	0	2	0	0	0	0	0	1	0	1	0	1	0	0	0	0	0	1	0
Seq1384	GAACGCACTCGCAGGGATTGGTGTCTATGG	30	0	0	0	0	0	0	0	0	1	0	0	0	0	0	0	1	0	0	0	1	0	0	0	1	1	1	0	0	1	0	1	0	0	0	1	2	0	1	0	0	1	1	0	0	0	0	0
Seq1385	GGATCCCCGTTTCGCTGGCCAGTATTCTGC	30	0	0	0	1	0	0	0	0	0	0	0	1	1	1	0	1	0	0	0	0	1	0	0	1	1	0	0	0	0	0	0	0	0	0	0	0	0	0	0	0	0	1	0	0	0	0	0
Seq1386	GTGGGTGGGCGGGTGGATGTTGACCCCTG	29	0	1	0	0	0	0	0	0	0	0	0	0	0	1	0	0	2	1	1	0	0	0	0	0	1	0	0	0	0	0	0	0	0	0	0	0	1	0	0	0	0	0	0	0	0	0	0
Seq1387	GAACGTACTCGCAGGGCTTGGTATCTATGG	30	1	0	0	1	0	0	0	1	0	0	0	0	0	0	1	0	0	0	1	0	0	1	0	0	0	0	0	0	0	0	1	0	1	0	0	1	0	0	0	0	1	0	0	0	0	2	0
Seq1388	ACCGCGCCTCCATATGCTGTTCCTTTTTGC	30	0	1	0	0	0	0	1	0	0	0	0	0	0	0	0	0	0	0	0	0	0	0	0	0	1	0	3	0	0	0	0	0	0	0	0	0	0	0	0	0	2	0	0	0	0	0	0
Seq1389	ACGGCAACGGCGTGTGAGTGTCCTACGATC	30	0	0	0	0	0	0	0	1	1	0	0	0	0	0	1	0	0	0	0	0	0	0	0	0	0	0	0	0	0	0	0	0	0	0	1	1	0	0	0	0	0	0	0	1	0	0	1
Seq1390	GCGCGCCTCCATGTGCTATATCTTTCCGTG	30	0	0	0	0	0	0	0	2	0	0	0	0	0	0	0	0	2	0	1	0	0	0	0	0	0	0	1	1	0	0	0	0	0	1	1	0	0	0	0	0	0	0	0	3	0	0	0
Seq1391	TTATCGGCCCTGATAAATAGGCACCAGTTC	30	1	0	0	0	0	2	0	0	0	0	0	0	0	0	0	0	0	0	0	0	0	0	1	0	0	0	0	0	0	0	0	0	0	1	0	0	0	1	0	0	0	0	0	0	0	0	0
Seq1392	GCGATCCGTCCGAACCAGGTCTCCTGATTG	30	0	0	0	0	0	0	0	0	0	0	0	0	0	0	2	0	0	0	0	0	1	0	0	0	2	0	0	0	0	0	0	0	0	0	0	0	2	0	0	0	1	0	0	0	1	0	0
Seq1393	GCGGTCCATCCGAACCAGGTCTCCTGATTG	30	0	0	0	2	0	2	0	0	0	0	1	0	0	0	0	0	0	0	1	0	0	0	0	1	0	0	0	0	0	0	0	0	0	0	0	0	0	1	0	0	0	0	0	0	1	0	2
Seq1394	CGGCGGGGGGGTGGGTGGAGATTAACGTC	29	0	0	0	0	0	0	0	0	0	0	0	0	0	0	0	3	0	0	0	0	1	0	0	0	0	0	0	1	1	0	1	0	0	1	0	0	0	0	0	1	0	0	1	0	0	0	0
Seq1395	CAGAAATTCGGCCGCATAGTCACGTACCGG	30	0	0	0	0	0	0	2	0	1	1	0	1	0	0	0	0	0	0	0	0	0	0	0	0	0	1	0	0	1	0	0	0	1	0	1	0	0	0	0	0	0	0	0	1	1	3	0
Seq1396	CAGAAATTCGGCCCGAATAGTCACGTACCGG	31	0	0	0	0	0	0	0	0	0	0	0	0	0	0	0	1	1	2	0	0	0	0	0	0	0	0	0	0	1	0	0	0	0	1	0	0	1	0	0	0	1	0	0	0	0	1	0
Seq1397	TGGAGTGCCTTGCGTTCCCTCATTTCGTAC	30	0	0	0	0	0	0	0	0	0	0	0	0	0	0	0	0	0	0	0	0	0	2	0	0	0	0	0	0	1	0	0	1	0	0	0	0	0	1	0	0	0	0	1	0	0	0	0
Seq1398	CAGACATTCGTCCGAATAGTCACGTACCGG	30	0	1	0	0	0	0	1	2	0	1	2	0	0	0	1	0	0	0	0	0	0	0	0	0	0	0	1	0	1	1	0	0	0	0	0	0	1	0	0	0	0	0	0	0	0	1	0
Seq1399	GTGGCACTTGCGGTAAAGGCGACTTTTGTG	30	0	0	0	0	0	0	0	0	0	0	0	0	0	1	0	0	0	0	2	0	0	2	0	0	0	0	0	0	0	0	1	0	0	0	0	0	0	2	0	0	1	0	0	0	0	0	0
Seq1400	GTGCCCCGTCCAAACCAGGTTCCCTGAAGG	30	3	0	0	0	0	0	0	0	1	0	0	1	0	0	0	0	0	0	0	0	1	0	0	0	2	0	0	0	1	0	0	0	0	0	0	1	0	0	0	0	5	0	0	0	0	0	0
Seq1401	GGATCCTCGACTCAGGGGTCAGTATTCTGC	30	0	0	0	0	0	0	0	0	0	0	0	1	2	2	0	1	0	0	0	0	2	0	0	0	0	0	0	0	2	0	0	0	0	0	0	0	1	0	0	0	0	0	0	0	2	0	0
Seq1402	TCCACGCCCTCCATGTGCTGCCTTTGTTTC	30	0	3	0	0	0	0	0	0	0	1	1	1	0	0	0	0	0	0	0	0	0	0	0	0	0	0	1	0	0	0	0	0	0	0	1	2	0	0	0	0	0	0	0	0	0	1	0
Seq1403	CGGCTAGGGATGAAGGGTCCGTTATAATG	29	0	0	0	0	0	0	0	0	0	1	1	0	0	0	0	0	0	0	0	1	0	0	1	0	0	0	0	2	0	0	0	0	0	0	0	0	0	0	0	3	0	0	2	0	0	3	0
Seq1404	GGTATTGGGTTCGTAGATAGGCTCCCTCTG	30	0	0	0	0	0	0	0	0	0	0	0	0	1	0	0	0	0	0	1	0	0	0	0	0	0	1	0	0	0	0	1	0	0	0	0	0	0	0	0	0	0	0	1	0	0	0	0
Seq1405	TGCGATAACGGCGTGTGAGTGTCTTCCCAC	30	1	0	0	0	0	2	0	0	0	0	0	0	0	0	0	1	0	0	0	0	0	0	0	0	0	0	0	0	0	0	2	0	0	0	2	2	0	0	0	1	0	0	0	0	0	0	0
Seq1406	TTGTCAACTTAGTGGGAGGGGAATTCGAGT	30	0	0	0	2	0	0	1	0	0	0	1	0	0	0	1	1	0	0	0	0	0	0	0	1	0	0	0	0	1	0	2	0	5	0	0	0	1	0	0	1	0	1	0	0	0	0	0
Seq1407	GGAGCCGTGGGTGGGTGGGCGGTTGCTGCC	30	0	0	0	0	0	0	0	0	0	0	0	1	0	0	0	0	2	0	0	0	0	0	0	1	0	0	0	0	0	0	0	0	0	0	0	0	0	0	0	0	2	0	1	0	4	2	0
Seq1408	CCCGGAGGTATGGAAGTGTGCTCGGTTCC	29	0	0	0	0	0	0	0	1	0	0	0	0	0	0	0	0	0	0	0	0	0	0	0	0	0	0	0	0	0	0	0	0	0	1	0	0	1	0	0	0	0	1	0	0	0	0	2
Seq1409	CCTAGGGAAAGAAGTGGGCCGTTATGATGG	30	0	0	0	0	0	0	1	0	0	0	0	0	0	4	0	0	0	0	0	0	0	0	2	0	1	0	0	1	0	0	0	1	0	0	0	0	0	0	1	0	0	0	0	0	0	2	0
Seq1410	CAGAAATTCGGCCGAATTGTCACGTACCGG	30	0	0	0	0	0	0	1	1	0	0	0	0	0	0	0	0	0	0	0	0	2	2	0	0	0	0	0	1	0	0	0	0	0	0	0	0	0	0	0	0	0	0	0	0	1	0	0
Seq1411	CAGAAATTCGTCCGAAAAGTCACGTACCGG	30	0	0	0	0	0	1	0	0	0	2	0	0	1	1	0	0	0	0	0	1	0	3	0	0	0	0	0	1	0	1	1	0	0	0	0	1	0	0	0	0	0	0	0	0	0	0	0
Seq1412	CGCTTAAGGGTCTGGCGCTTGGGTATTGGC	30	0	0	0	0	0	0	0	0	0	1	0	0	0	1	0	1	0	1	0	0	0	0	0	0	0	1	1	2	0	1	0	1	2	0	0	0	0	1	0	0	0	0	0	0	0	0	0
Seq1413	GCGGGTGGGTGGGGGGTAAGTTGTGCCGAC	30	0	0	1	0	1	0	0	0	0	0	0	0	0	0	0	0	0	2	1	0	0	0	2	0	0	0	0	0	0	0	0	0	0	0	0	0	0	0	0	2	1	0	1	1	0	0	0
Seq1414	CGCATGGGGGTCAGGCGCTTGGGTATTGGC	30	0	0	0	1	0	0	0	0	0	0	0	1	0	0	0	0	3	0	0	0	2	0	0	0	0	0	0	0	0	0	0	2	0	1	0	0	0	0	0	0	0	0	0	0	0	0	1
Seq1415	GAATGCACTCGCAGGGCTTGGTGTCTATGG	30	1	0	0	0	0	0	0	0	1	0	0	0	0	1	0	0	0	0	0	0	0	0	1	0	0	0	0	0	0	0	2	2	0	0	0	0	0	0	1	0	0	0	1	0	0	1	0
Seq1416	CGGCTAGGGACGAAGGGTCCGTTGTAATG	29	0	0	0	0	0	0	0	0	0	0	1	1	0	0	0	0	0	0	0	0	0	0	0	0	0	0	1	1	0	0	0	0	0	0	0	0	0	0	2	0	0	0	0	1	0	0	0
Seq1417	CAGAAATTCGTCCGACTAGTCACGTACCGG	30	0	0	0	0	0	1	0	1	0	0	0	0	0	1	1	0	0	1	1	1	0	0	2	0	0	0	1	0	1	0	0	1	0	0	0	0	0	0	0	0	0	0	0	0	1	0	1
Seq1418	GCGCGCCTCCATATGCTGTATCTTTCCGTG	30	0	0	0	0	0	0	0	0	0	0	1	0	0	0	0	0	0	1	0	0	1	0	4	1	0	0	0	0	0	0	0	0	0	0	0	0	1	0	0	0	0	0	1	0	0	0	0
Seq1419	ACGGTAACGGCGTGTGAGTGTCCTAGATC	29	0	4	0	0	0	0	0	0	0	0	0	0	1	0	0	0	0	0	0	0	0	0	3	0	1	0	0	0	0	0	0	0	0	0	0	0	0	0	0	0	1	0	0	0	0	0	0
Seq1420	CAGAAATTCGGCCGAATAGTCACGTTCCGG	30	0	0	1	0	0	2	0	0	0	0	2	0	0	0	0	1	0	0	0	1	0	0	0	0	0	0	0	0	0	0	0	0	0	1	1	1	0	1	0	0	0	0	1	0	0	0	0
Seq1421	ACCGCGCCTCCATGTGCTGTCCTTTTTGC	29	0	0	0	0	0	0	0	0	0	0	0	0	0	0	0	0	1	0	0	0	0	0	1	0	0	0	1	0	0	0	0	0	0	1	0	0	0	0	0	0	0	0	0	0	0	0	0
Seq1422	CGCAGCCATCACTAGTCGTAGTCCCTCTGG	30	0	0	0	0	1	0	0	0	0	0	0	0	0	1	2	0	1	0	0	0	0	0	0	0	0	0	0	0	0	0	0	0	0	0	0	2	0	0	0	0	0	0	0	2	0	1	1
Seq1423	GCTAGGCCTCTACGCGGGGTCCGTCCCTTG	30	0	0	0	0	0	0	0	0	2	0	0	0	1	2	0	0	0	0	0	0	0	0	0	0	0	0	0	0	0	0	0	1	0	0	1	0	0	0	0	0	0	0	0	0	0	0	0
Seq1424	CCCGGAGGTATGGAAGTGTGCTCGTTCCC	29	0	0	0	1	0	0	0	0	0	0	0	0	1	0	0	0	1	0	0	1	0	0	0	0	0	0	1	0	0	0	0	0	0	0	0	0	1	3	0	2	1	0	0	0	2	1	0
Seq1425	GTGCCCCGTCCGAACTAGGTTCCCTGAAGG	30	0	1	0	0	1	0	0	0	0	1	0	0	0	0	1	0	0	0	0	0	1	1	0	0	0	0	0	0	0	0	0	0	0	0	1	1	0	0	0	0	0	0	0	0	0	1	0
Seq1426	TGGTTGTGTGTGTTGTGTAGTTGCTCTGAT	30	0	0	0	0	0	0	0	1	0	0	0	0	0	0	0	0	1	0	1	0	0	2	3	0	0	1	0	0	0	0	0	0	0	0	0	1	0	0	0	1	0	0	0	1	0	0	0
Seq1427	GCGGAGGGCGGGTGGGCGGCACATTCGATG	30	0	0	0	0	1	0	0	0	0	0	0	0	0	0	0	0	2	0	1	0	2	0	1	0	0	1	0	2	0	0	1	0	1	0	0	0	1	0	0	0	0	0	0	0	0	0	0
Seq1428	CATAAATTCGGCCGAATAGTCACGTACCGG	30	0	0	1	0	1	0	0	0	0	0	1	0	0	0	0	0	0	0	0	0	1	0	0	0	0	0	0	0	0	0	0	0	1	0	0	1	0	0	1	0	1	0	0	0	0	1	1
Seq1429	GGATTCTCGACTCAGAGGTCAGTATTCTGC	30	0	0	0	0	0	0	0	0	0	0	0	2	0	0	0	0	0	0	0	0	0	0	0	0	2	0	0	0	0	0	1	0	2	0	0	0	0	0	0	0	0	2	0	0	0	3	0
Seq1430	GGATCTCCGCCTCGTGGGTCAGTATTCTTC	30	0	1	0	0	0	0	0	0	1	0	0	0	1	1	0	1	2	0	0	0	0	0	0	0	1	0	0	0	0	0	0	0	0	0	0	0	2	0	0	0	0	0	0	0	0	1	0
Seq1431	CAGGCCGGGGGAGGGTGGGTGGTAGCCTGG	30	0	0	0	0	0	0	0	0	0	0	0	0	1	1	0	0	1	0	0	0	0	2	0	0	0	0	0	0	0	0	0	0	0	0	0	0	0	0	0	0	1	0	0	0	0	0	0
Seq1432	GGATCCTCGTTTCAGATGGTTAGTACTTCC	30	0	0	0	0	0	0	0	0	0	0	0	0	0	0	0	1	0	0	3	0	1	0	0	0	0	0	1	0	0	0	0	0	0	0	0	1	1	0	0	0	0	0	0	0	0	0	0
Seq1433	CGCATGAGGGTCTGGCGCTGGGGTATTGGC	30	0	0	0	0	0	0	0	0	0	0	1	0	0	0	1	0	0	0	0	0	0	1	0	0	0	0	0	0	0	0	0	0	2	0	0	0	0	0	0	1	0	0	0	1	0	1	0
Seq1434	GCGGGTGGGTGGGTGGTAAGTTGTACCGAC	30	1	0	0	0	2	0	0	0	0	0	0	0	0	0	0	0	0	1	1	0	0	0	0	0	0	1	0	0	0	0	0	2	2	2	1	0	1	0	0	1	0	0	0	0	0	0	0
Seq1435	CGGCGGGTGGGTGGGTGGAGATCTAACGTC	30	0	0	0	0	1	0	0	1	0	1	3	0	0	0	1	0	0	0	0	0	0	0	0	0	0	4	0	0	0	0	0	0	0	2	0	0	0	0	0	0	0	1	0	0	2	0	0
Seq1436	ACCGCACCTCCATGTGCTGTTCCTTTTTGC	30	0	0	0	0	0	1	0	0	0	0	2	0	0	1	0	1	2	0	0	0	0	0	0	0	0	0	0	1	0	0	0	0	0	0	0	0	1	1	0	0	0	0	0	0	0	0	0
Seq1437	CAGCACCGTCAACTGAATTTATCGGCCCTGATAAATAGGCACCCGTTC	48	0	1	1	2	1	0	0	0	0	0	0	0	0	0	0	0	0	1	0	0	0	7	1	0	0	0	0	0	0	0	1	0	0	0	0	0	0	0	2	0	0	0	0	0	0	0	0
Seq1438	CAGAAATTCGTCCGAATAGTCACGTACGG	29	0	0	0	1	0	0	0	0	0	0	1	0	0	0	0	0	0	0	0	0	1	0	0	0	0	0	0	1	0	0	0	0	0	1	0	0	0	0	0	0	2	0	1	1	0	0	2
Seq1439	TGGGAGGGGGGGTTGGGTAGTTGCGCGGC	29	0	1	1	0	1	1	0	0	0	1	0	0	0	0	0	0	0	1	0	0	0	0	0	0	0	0	2	0	1	1	0	0	0	0	0	0	0	0	1	0	0	0	0	0	0	0	1
Seq1440	CGCATAAGGGTCTGGCGCTTGGGTATCGGC	30	1	0	0	0	0	0	4	0	0	0	0	1	2	0	0	0	0	0	0	0	0	0	0	0	0	0	0	0	1	0	0	0	0	0	0	0	0	0	0	1	0	0	0	0	0	1	0
Seq1441	CGGCGGGTGGGAGGGGGGAGATTATACGTG	30	0	0	0	0	0	0	0	0	0	0	0	0	0	0	0	1	0	2	1	0	0	1	0	0	1	0	1	0	0	0	0	0	0	0	1	0	2	0	0	0	1	0	1	0	0	0	1
Seq1442	GAGTCGCGGGTGGGTGGGTGGCCTTCTCG	29	0	0	0	0	1	0	0	1	0	0	0	0	0	0	0	0	0	0	0	0	0	2	0	1	0	0	0	0	0	0	0	0	0	0	0	0	0	0	0	0	0	0	0	0	1	0	0
Seq1443	GAGTCGCGGGTGGGTGGGTGGCCTTACTCG	30	0	0	0	0	0	0	0	0	0	0	0	0	2	0	0	0	0	2	1	0	0	0	0	0	0	1	0	1	0	0	0	0	0	0	0	0	0	0	0	0	0	1	2	1	0	1	0
Seq1444	GAACGTACTCGCTGGGCTTGGTGTCTATGG	30	0	0	0	0	0	0	0	0	0	0	0	0	0	0	0	0	0	1	1	0	1	0	0	0	0	0	0	0	0	0	0	0	0	0	0	0	0	0	0	1	0	0	1	0	1	0	0
Seq1445	CGGTATTGGGTTCGTAGAAAGGCTCCCTCTG	31	0	0	0	0	1	0	0	0	0	0	0	0	0	0	0	0	0	0	1	0	0	0	0	2	0	0	0	0	0	2	0	0	0	0	0	0	1	1	0	1	1	0	0	0	1	0	0
Seq1446	TCGTCAACGTAGTGGGAGGGGAATTCGAGT	30	0	0	0	0	0	2	0	0	0	0	0	0	0	1	0	0	0	0	0	0	0	0	0	1	0	0	0	0	0	0	0	0	0	0	0	0	0	0	0	0	0	3	2	0	0	0	0
Seq1447	CAGAAATTCGGCCGAATATTCACGTACCGG	30	0	0	0	0	0	1	1	0	0	0	0	0	0	0	0	0	0	2	0	0	0	0	0	0	1	1	1	1	1	0	1	0	0	0	0	0	0	0	0	0	0	0	0	0	0	0	1
Seq1448	TGGAGTGGCTTGCGTTCCCTCATTTCGTTC	30	0	0	1	0	0	0	0	0	0	1	0	0	1	0	0	0	0	0	0	0	0	0	1	0	0	1	0	2	0	1	1	0	0	0	0	1	0	1	0	0	0	0	0	0	0	0	1
Seq1449	TGGATGTGTGTGTTGTGTAGTTGTTCTGAT	30	0	0	1	0	0	0	0	0	0	0	0	1	0	0	0	0	1	0	4	0	1	0	0	0	0	2	0	0	0	0	0	1	0	0	0	0	0	0	0	0	0	0	0	0	0	0	0
Seq1450	CCTGCGCGCCTCCATGTGCTATTTTCTTTC	30	0	0	1	0	0	0	0	1	0	0	0	1	0	0	0	0	0	0	0	0	0	0	0	0	0	0	0	0	0	0	0	0	0	0	0	0	1	0	0	0	0	0	1	0	1	0	0
Seq1451	CGCATGAGGGTCTAGCGCTTGGGTATCGGC	30	0	1	0	1	1	0	0	1	0	0	0	0	0	0	0	0	0	0	0	0	0	1	1	0	2	0	0	2	0	0	0	0	0	0	0	0	0	1	0	0	0	0	0	2	0	2	1
Seq1452	CGCGGGTATACTCTGGGAGTCTGTCTTTGC	30	0	0	0	0	1	0	0	0	0	0	0	0	0	0	0	1	0	0	0	0	0	0	1	0	1	0	0	0	1	1	0	0	0	1	2	0	0	1	0	0	0	0	0	0	1	0	0
Seq1453	CGGTAACGGCGTTTAAGTGTCATACTCTTC	30	0	0	0	0	1	0	0	0	0	0	1	0	0	0	0	0	0	0	0	0	0	0	0	0	0	0	0	0	2	0	0	0	0	0	0	0	0	0	0	0	0	0	0	0	0	0	0
Seq1454	CGGCTAGGGACGAAGGGTCTGTTATAATG	29	0	0	1	0	0	0	0	0	0	0	0	0	0	0	2	0	0	3	0	0	0	0	2	0	0	0	0	0	0	0	0	0	0	0	0	0	0	0	0	0	0	0	0	0	0	1	0
Seq1455	GTGCCCCGTCCGAACCGGGTTCCCTGAAGG	30	0	0	0	1	0	0	0	0	0	0	1	0	3	0	0	0	0	0	0	0	0	0	0	0	0	0	0	0	0	0	0	0	0	0	0	0	1	0	1	0	2	0	0	0	0	0	0
Seq1456	CGCGGTGGGGGGGTGGGTGGAGCGTGGTCG	30	1	0	0	0	0	0	0	2	0	0	0	0	0	0	0	0	1	1	0	0	0	0	0	1	0	0	0	0	1	0	0	0	0	0	0	0	0	1	0	0	0	0	1	0	0	0	1
Seq1457	GGATCTTCGACTCAGAGGTCAGTATTCTGC	30	0	0	2	0	0	0	0	0	0	0	0	0	3	0	0	3	0	0	1	0	1	0	0	0	0	0	0	0	0	0	0	0	0	0	0	0	0	0	0	1	1	0	0	0	0	0	0
Seq1458	ACCGCGCCTCCGTGTGCTGTTCCTTTTTGC	30	0	0	0	1	0	0	3	0	0	0	0	0	0	0	0	0	0	0	0	0	0	0	0	0	2	0	0	0	0	0	0	0	0	0	0	0	0	0	0	0	0	0	0	0	0	3	0
Seq1459	CGCGGGTATCCTATGGGAGTCTGTCTTTGC	30	0	1	0	0	1	0	1	0	0	0	0	0	0	0	0	0	0	0	0	3	0	0	0	0	0	0	0	0	0	1	0	0	0	0	0	0	0	0	0	0	0	0	0	0	1	1	0
Seq1460	AGGGCCAGGCGATTGGGTTTGGCATGTTTC	30	0	0	0	0	0	0	0	2	0	0	0	0	0	0	1	0	0	0	1	0	2	1	0	0	0	0	0	1	0	0	0	0	0	0	0	0	1	0	0	0	0	0	0	0	1	0	0
Seq1461	GTGGCACCTGCGGTGAAGGCGACTTTTGTG	30	0	1	0	0	0	0	0	0	0	0	0	0	2	0	0	0	0	0	0	0	0	0	0	0	0	1	0	0	0	0	0	0	0	0	0	0	0	0	1	0	0	0	0	0	0	0	0
Seq1462	ACCACGCCTCCATGTGCTGTTCCTTTTTGC	30	0	0	0	0	0	0	1	1	0	0	0	0	1	1	1	0	0	1	0	1	0	0	0	0	0	0	0	0	1	0	0	0	0	0	0	0	0	0	0	1	0	0	0	0	0	1	0
Seq1463	GGACCCTCGTTTCAGAGGTCAGCATTCACC	30	0	0	0	0	0	0	0	0	0	0	0	1	0	0	0	0	0	0	0	0	1	0	0	1	0	0	0	0	0	0	0	0	0	0	0	0	0	0	2	1	0	0	0	0	0	0	0
Seq1464	GAACGCACTCGCAGGGCTTAGTGTCTATGG	30	0	0	0	0	0	0	0	0	0	0	0	0	0	0	0	0	1	1	1	0	0	0	1	0	0	0	0	0	0	0	2	0	0	2	0	0	2	0	0	0	0	1	0	0	0	0	0
Seq1465	CGGCGGGTGGGGGGGTGGAGATTTAAGTC	29	0	0	0	0	2	0	0	0	0	0	0	0	0	0	0	0	0	0	0	0	0	1	0	0	0	0	0	0	0	0	0	0	0	0	0	0	0	0	0	0	0	0	0	0	0	0	0
Seq1466	GTGCCCCGTCCGAACCAGGTCCCCTGAAGG	30	0	0	0	0	0	0	0	0	0	0	0	0	0	0	0	0	0	0	0	1	1	0	0	0	0	0	0	0	0	0	0	0	1	0	0	0	2	0	0	0	0	0	0	0	0	0	0
Seq1467	GCTGTGGGCCCTTCAGGTGTCCTTGGGTTC	30	0	0	0	1	0	0	0	0	1	0	0	0	0	1	0	1	0	0	0	0	1	0	0	0	0	0	0	0	0	0	0	0	0	0	0	1	0	0	0	0	0	0	0	0	0	0	0
Seq1468	AGGGCCTGGCGATTGGGTTTGTCATGTTTC	30	0	0	0	0	0	1	0	0	1	0	0	0	0	0	1	0	0	0	0	0	0	0	0	1	0	0	0	0	2	0	0	1	0	0	0	0	0	0	1	0	0	0	2	0	0	0	0
Seq1469	TTGTCTACGTAGTGGGAGGGGAATTCGAGT	30	0	0	1	0	0	0	0	0	0	0	2	2	0	0	1	0	0	0	1	0	0	0	1	0	1	0	0	0	0	0	0	0	1	0	0	0	1	0	0	2	0	0	1	1	0	0	0
Seq1470	CGCGGGTATCCTCTGGTAGTCTGTCTTTGC	30	1	0	1	0	0	0	0	0	0	0	0	0	0	0	0	0	0	0	0	0	0	0	0	1	0	0	0	1	0	0	0	0	0	0	0	0	0	0	0	0	1	0	0	0	0	0	0
Seq1471	GGAGTCGTGGGTGGGTGGGTGGTTGCTGCC	30	0	0	0	0	0	0	0	0	0	0	1	0	0	0	0	0	0	0	0	0	0	0	0	0	0	1	0	0	2	0	0	0	0	0	0	0	3	0	0	0	3	0	0	0	0	0	0
Seq1472	GGATCCCCGTATCGTGGGTTAGTATTCTTC	30	0	0	0	0	0	0	0	0	0	0	1	0	0	0	0	2	1	0	0	0	3	0	0	0	0	2	0	0	0	0	0	0	0	0	1	1	0	0	0	0	1	0	0	0	0	0	0
Seq1473	CGGCGGGTGGTTGGGTGGAGATTTAACGTC	30	0	1	0	0	2	0	0	0	0	0	1	0	0	0	0	0	0	0	0	0	0	0	0	0	0	0	0	0	0	0	0	0	0	2	0	0	0	0	0	0	0	1	0	0	1	0	0
Seq1474	GGATCCCCGCCCCGTGGGTCAGTATTCTTC	30	0	1	0	0	0	0	0	0	1	0	0	0	0	0	0	0	0	0	0	0	1	0	0	0	0	0	0	0	1	1	0	0	0	0	0	0	0	0	0	0	0	0	0	0	0	0	0
Seq1475	CTCGCCGCCGTTCCAGGGTATACAAGTGTC	30	1	0	0	0	1	0	0	0	0	0	0	0	0	1	0	1	0	1	1	0	0	0	0	0	0	0	1	1	0	2	1	1	1	0	0	0	0	0	1	1	0	0	2	0	1	0	0
Seq1476	CGGTAACGGCGTTTGAGTGTCTTACTCTTC	30	0	0	0	1	0	0	0	0	0	0	0	0	0	0	1	0	0	0	1	0	0	0	0	0	0	0	0	0	0	1	0	0	0	0	0	0	0	1	0	1	0	0	2	0	0	0	0
Seq1477	CTCGCCCCCGTTCCAGGGTATACACGTGTC	30	1	0	0	0	0	0	0	0	0	0	0	0	0	2	2	1	0	0	1	1	1	0	0	1	0	0	1	0	0	0	1	0	0	0	0	0	0	0	0	0	0	0	0	0	0	0	0
Seq1478	AGGGCCTGGCGATTTGGTTTGGCATGTTTC	30	0	1	1	0	0	1	1	1	0	0	0	0	0	0	0	0	0	0	1	0	0	0	0	0	0	0	0	0	0	0	0	2	1	0	0	1	0	0	0	0	0	0	0	0	0	0	0
Seq1479	GGATCGCCGTATCGTAGGTCAGTATTCATG	30	0	1	0	0	0	1	0	0	0	0	0	0	1	3	0	0	1	0	0	0	1	0	0	0	0	0	0	0	0	0	0	0	0	0	0	0	1	0	0	0	0	0	0	0	0	0	0
Seq1480	CAGGACCGGCGGGCGGGGGGAGGCTC	26	0	1	0	0	0	0	0	0	0	1	0	0	0	0	0	0	0	0	0	0	0	0	0	1	0	0	0	0	2	1	0	0	0	1	0	0	1	0	0	0	0	0	0	0	5	0	0
Seq1481	TGGATGTGTTGTGTTGTGTAGTTGCTCTGAT	31	0	0	0	0	0	0	0	0	0	0	3	0	0	0	0	0	0	2	0	0	2	0	0	0	0	0	0	0	0	0	0	0	3	0	0	0	0	0	0	0	0	0	0	0	0	0	0
Seq1482	GGATGTGTGTGTTGTGTAGTTGCTCTGAT	29	0	0	0	0	0	0	0	0	1	0	1	0	0	0	0	0	0	1	0	0	1	0	0	0	0	0	1	0	0	0	0	1	0	2	0	1	0	0	1	1	0	0	0	1	1	0	0
Seq1483	GGTATTGGGTTCGTAGAAAGGCACCCTCTG	30	1	0	0	0	0	0	0	0	0	0	0	0	0	1	0	0	0	0	0	0	0	0	0	0	0	0	0	0	0	0	0	0	0	1	0	0	1	0	0	2	1	0	0	0	0	0	0
Seq1484	TGGATGTGTGGTTGTGTAGTTGCTCTGAT	29	0	0	0	0	0	0	1	1	0	3	0	0	1	0	0	0	0	0	1	0	1	0	2	0	2	0	0	0	0	0	0	0	1	1	1	0	0	0	0	0	1	0	0	0	1	0	0
Seq1485	TTATCGGCCCTGGATAAATAGGCACCCGTTC	31	0	0	0	0	1	0	3	0	0	1	0	0	0	0	0	0	0	0	0	0	0	0	0	0	0	0	0	0	0	0	0	0	0	0	0	1	1	0	0	0	1	0	0	0	0	0	1
Seq1486	ACAGAAATTCGTCCGAATAGTCACGTACCGG	31	0	0	0	2	0	0	1	0	0	1	1	1	0	0	0	1	0	1	0	0	0	0	0	2	0	0	0	0	0	1	0	0	0	0	0	0	2	0	0	0	1	0	0	0	1	0	0
Seq1487	CGGCGGTTGGGTGGGTGGAGATTTAACGTC	30	0	0	0	0	0	0	0	1	0	0	0	0	1	0	0	0	0	0	0	0	1	0	0	0	0	0	0	0	0	0	0	0	0	0	1	0	0	0	0	0	0	0	0	0	0	1	0
Seq1488	GTGGGTGGGGGGGTGGATGTTGACCTCCTG	30	0	0	0	0	1	0	1	0	0	0	1	0	0	0	0	0	0	0	0	0	0	0	0	0	0	0	0	0	0	0	0	0	0	1	0	0	0	0	1	0	1	0	0	0	0	0	0
Seq1489	GCGGTCCGTCCAAACCAGGTCTCCTGATTG	30	0	0	0	0	0	0	0	0	0	0	0	0	0	0	0	0	0	0	0	0	0	1	0	0	1	0	0	1	0	0	0	0	0	0	0	0	2	0	0	0	1	0	0	0	2	0	0
Seq1490	GCGGGTGGGTGGGGGGCTCATAGTTTTTTG	30	0	0	0	0	0	0	0	0	0	1	2	0	1	0	0	0	0	0	0	0	0	1	0	0	0	0	1	0	0	0	0	0	0	0	0	0	0	0	2	1	1	0	0	1	0	0	0
Seq1491	TGGATGTGTGTGTTGTGTAGTTGCTTTGAT	30	0	0	0	0	0	0	1	0	0	0	1	0	0	2	0	1	0	0	0	0	0	0	0	0	0	0	1	0	0	0	0	0	0	0	0	0	3	0	0	1	0	0	0	0	0	0	0
Seq1492	GGATCCCCGTATCATGGGTCAGTATTCTTC	30	0	2	0	0	0	0	0	0	0	0	0	0	1	1	0	1	0	0	0	0	0	0	0	0	0	0	0	1	0	0	0	0	0	0	0	0	0	0	0	0	3	0	0	0	0	0	0
Seq1493	GCGCGCCTCCATGTGCTTTATCTTTCCGTG	30	0	0	0	0	0	0	0	1	0	0	0	0	0	0	0	0	0	0	0	0	0	0	0	0	0	0	1	0	0	0	0	0	0	0	0	0	0	0	0	0	0	0	0	0	0	0	0
Seq1494	CGGCGGGTGGGAGGGTAGAGATTATACGTG	30	0	1	0	0	0	0	0	1	0	0	0	0	0	0	0	0	0	0	2	0	0	0	0	1	2	0	0	0	0	0	0	0	0	0	0	0	0	2	0	0	0	0	0	0	0	0	0
Seq1495	CGCATGAGGGTCTGGCTCTTGGGTATTGGC	30	0	0	0	0	0	0	2	0	1	0	1	0	0	0	0	0	0	0	1	1	0	0	1	0	0	0	0	0	0	0	4	0	0	0	0	0	0	0	0	0	0	0	0	0	0	0	0
Seq1496	CGCATAAGGGTCTGGCGCTTGTGTATTGGC	30	0	0	0	0	0	0	0	0	0	0	0	0	2	0	0	1	0	2	0	1	1	2	0	1	2	0	0	0	0	0	0	0	0	0	0	0	0	1	0	1	0	0	0	0	0	0	0
Seq1497	GGGAGGGGGGGTTGGGTAGTTGCGCGGAC	29	0	0	0	0	1	0	0	0	0	0	1	0	0	1	0	0	0	0	0	0	0	0	0	1	1	2	0	1	0	1	0	0	0	0	1	0	0	0	0	1	0	0	0	2	0	0	0
Seq1498	GGATCCCCGCCTCGTGGGCCAGTATTCTTC	30	0	0	0	1	0	0	0	0	0	0	0	0	0	0	0	0	0	0	0	0	0	0	0	0	0	0	0	0	0	1	0	0	0	1	0	0	2	0	0	0	1	1	2	1	0	0	0
Seq1499	CGGCGGGTGGGTGAGTGGAGATTTAACGTC	30	1	0	0	1	1	0	0	0	0	0	0	0	0	0	0	0	0	0	0	0	0	0	0	0	0	1	0	0	0	0	0	0	0	0	0	0	0	0	0	1	0	0	0	0	1	0	0
Seq1500	GCGGGTGGGTGGGTGGTAAGTTATGCCGAC	30	1	0	0	0	0	0	3	0	0	3	0	0	0	0	0	0	0	0	0	0	0	0	0	0	0	0	0	0	1	1	0	0	0	0	0	0	0	0	0	0	0	0	0	0	0	0	0
Seq1501	TGGATGTGTGTGTTGTGTAGTTGCTCCGAT	30	0	0	0	0	1	0	0	0	0	0	0	0	0	0	0	0	0	0	0	0	1	0	1	0	0	0	0	0	0	2	2	0	1	1	0	1	0	0	0	0	2	0	0	0	0	1	1
Seq1502	GGACCTCCGTCCCGCGAGTCAGTATTCAAC	30	0	1	0	0	0	0	0	0	0	0	0	0	0	0	0	0	0	0	0	0	1	0	0	0	0	0	0	0	0	0	0	0	0	0	0	4	0	0	0	0	0	0	0	0	0	0	0
Seq1503	GAACGCACTCTCAGGGCTTGGTGTCTATGG	30	0	0	0	0	0	0	1	0	0	0	0	0	0	1	0	0	0	0	2	0	1	0	0	0	1	1	0	0	0	0	2	0	2	0	1	0	0	0	0	0	0	0	0	0	0	0	0
Seq1504	TTGTCAAAGTAGTGGGAGGGGAATTCGAGT	30	0	0	0	1	0	1	2	0	1	0	1	0	0	0	0	0	0	0	0	0	0	0	0	0	1	0	0	1	0	0	0	0	0	0	0	0	0	0	0	2	0	1	0	0	1	0	1
Seq1505	GAACGCACTCGCAGGGCTTGGTGTCTATGA	30	0	0	0	0	0	0	1	0	0	0	0	0	0	0	0	0	1	0	0	0	1	1	0	0	3	0	0	0	0	0	0	0	0	0	0	0	0	0	0	0	0	0	0	0	1	0	0
Seq1506	GGATCCTCGGCTCGTAGGTTAGTATTCTC	29	0	0	0	0	0	0	0	1	0	2	0	3	0	0	1	2	0	0	0	0	0	0	0	0	0	0	0	0	0	0	0	0	0	0	0	0	0	1	0	0	0	0	1	0	0	0	0
Seq1507	GAACGCACTCGCAGGGCTTGGTATCTATGG	30	0	0	0	0	0	0	0	0	0	1	1	0	0	0	0	0	0	0	0	0	1	0	0	0	2	2	0	0	2	0	0	0	0	0	0	0	0	0	0	0	4	0	0	0	0	0	0
Seq1508	CAGAAATTCGGCCGAATAGTCACGTAGCGG	30	0	2	2	0	0	0	0	0	0	0	1	1	2	0	0	1	0	0	0	0	0	1	0	1	0	1	0	3	0	0	0	0	0	0	0	0	0	0	0	1	0	0	0	0	0	1	0
Seq1509	CGGCGGGGGGGTGGGTGGAGACTTAACGTC	30	0	0	0	0	1	0	0	0	0	0	1	0	0	2	0	0	0	0	1	0	0	0	0	0	0	0	0	0	1	0	0	0	0	0	1	0	0	0	0	0	0	0	0	0	0	0	0
Seq1510	CGGCGGGTGGGCGGGCGGAGATTTAACGTC	30	0	2	0	0	1	0	0	1	0	0	0	0	0	0	0	0	0	4	0	0	0	0	0	0	0	5	0	0	1	0	0	0	0	0	0	0	0	0	0	0	0	0	0	0	0	0	0
Seq1511	CGCGGGTATCCTCTGGGATTCTGTCTTTGC	30	0	0	0	0	0	0	1	0	0	0	0	0	0	0	0	0	1	0	0	0	1	1	1	0	0	0	0	0	0	0	1	0	0	0	1	0	0	1	0	0	0	1	0	0	0	0	0
Seq1512	CCTAGGGAAAGGAGTGGGCCGTTATAATGG	30	0	0	1	0	0	0	0	0	0	0	0	0	0	0	0	2	0	0	0	0	0	0	0	0	0	0	0	0	0	0	0	0	0	0	0	0	0	0	0	0	0	0	0	0	0	3	0
Seq1513	TTATCGGACCTGATAAATAGGCACCCGTTC	30	0	0	0	0	0	0	1	0	0	0	0	1	0	0	0	0	0	0	0	0	0	0	0	0	0	0	0	0	0	1	1	0	0	0	1	1	0	0	0	0	0	0	0	0	1	0	1
Seq1514	GGTATTGGGTTCGTAGAAGGCTCCCTCTG	29	0	0	0	3	0	0	0	0	0	0	1	0	0	0	0	0	0	0	1	0	0	0	0	1	0	0	0	0	3	0	0	0	0	0	1	0	0	0	0	0	0	0	0	0	1	0	0
Seq1515	ACGGTAACGGCGTATGAGTGTCCTACGATC	30	0	0	0	0	0	0	0	0	0	0	0	2	0	0	0	0	0	0	0	0	0	0	1	0	0	0	1	1	0	0	0	0	0	0	0	0	0	0	0	0	0	0	0	1	0	0	0
Seq1516	GGATCCCCATTTCGCTGGTCAGTATTCTGC	30	1	0	0	0	0	0	2	1	0	0	0	0	2	3	0	0	2	0	0	0	1	0	0	0	0	0	0	0	0	0	0	0	0	0	0	0	2	0	0	0	1	0	0	0	0	0	0
Seq1517	GCGGGTGGGTGGATGGTAAGTTGTGCCGAC	30	0	0	0	0	0	0	0	0	0	0	0	1	0	1	0	0	0	0	0	0	0	0	0	0	0	0	0	2	1	0	0	0	1	0	0	0	0	0	0	0	0	0	0	0	1	0	0
Seq1518	TGGACGTGTGTGTTGTGTAGTTGCTCTGAT	30	0	1	0	0	0	0	0	0	0	0	0	0	0	0	0	1	0	0	0	0	0	0	1	0	0	0	0	0	0	0	0	1	0	0	0	0	0	0	0	0	1	0	0	0	0	0	0
Seq1519	CGCGGGTTCCTCTGGGAGTCTGTCTTTGC	29	0	0	0	0	0	0	2	0	0	0	0	1	0	0	0	0	0	0	0	0	0	0	0	0	0	0	0	0	0	0	0	0	0	0	1	0	0	3	0	1	2	0	0	0	0	0	0
Seq1520	CGTGGGTGGGTGGGTGGTTCGTGATGCGT	29	0	0	0	0	0	0	0	0	0	0	0	0	2	1	2	0	0	1	1	0	0	0	0	0	1	0	0	1	0	0	0	0	0	0	1	0	0	0	0	0	0	0	0	0	0	0	0
Seq1521	CGCATAAGTGTCTGGCGCTTGGGTATTGGC	30	0	1	0	0	0	0	0	0	0	0	0	0	1	0	1	0	2	0	1	1	0	0	0	0	1	0	3	0	0	3	0	0	0	0	0	0	0	0	1	0	0	0	0	0	0	0	0
Seq1522	GGATTCCCGCCTCGTGGGTCAGTATTCTTC	30	0	0	0	0	2	0	0	0	0	0	0	0	0	0	0	1	1	0	0	0	0	0	0	0	0	0	0	0	2	0	0	0	0	0	0	0	0	0	1	0	1	0	0	4	0	0	0
Seq1523	CCTGCGGGCGGGTGGGTGGCTGGATTCTTG	30	0	0	0	0	0	0	1	1	0	0	0	0	0	0	0	1	0	0	0	0	0	0	0	0	0	0	0	0	1	0	0	0	0	0	0	1	0	0	0	0	0	0	1	0	0	0	0
Seq1524	GGCCCACTTTCGCGCCTCCATGTACTGTTC	30	0	0	1	0	0	0	1	0	0	0	4	0	3	0	0	0	0	0	0	0	0	0	0	0	0	0	2	0	0	0	0	0	0	0	0	0	0	0	0	0	0	0	1	0	0	0	0
Seq1525	TGGATGTGTGTGTTGTGCAGTTGCTCTGAT	30	0	0	0	0	0	2	0	0	0	0	0	0	1	0	0	0	0	0	0	0	0	2	0	0	1	0	0	0	0	0	0	0	0	0	1	0	0	0	1	0	0	0	1	0	0	0	0
Seq1526	TTATCGGCCCTGATAAATAGGACCCGTTC	29	0	1	1	0	0	0	0	0	0	0	1	0	0	0	0	0	0	0	0	0	0	2	0	0	0	0	0	0	0	0	0	0	0	0	0	0	0	1	0	0	0	2	0	0	0	0	1
Seq1527	CGCGGGTATCCTCTGGGAGTCAGTCTTTGC	30	0	0	1	0	0	0	0	0	0	0	0	0	0	0	0	1	0	1	0	0	0	0	1	1	1	0	1	0	0	0	0	0	0	0	1	0	0	1	0	0	3	0	1	0	0	0	0
Seq1528	CGCATGGGGGTCTGGCGCGTGGGTATTGGC	30	0	0	0	0	0	0	0	0	0	0	0	1	0	0	0	2	0	0	1	0	0	0	0	0	1	1	1	0	0	0	0	1	0	0	1	0	1	0	0	2	0	1	0	0	0	1	0
Seq1529	CCGGGGGGCGGGCGGGCGGAGGATATCAGG	30	0	0	0	0	0	0	0	0	0	0	0	1	0	0	0	0	1	0	0	0	0	0	0	0	0	0	0	1	0	1	0	0	0	2	0	0	2	0	0	0	0	1	0	0	0	1	0
Seq1530	GCGCGCCTCCATGTACTGTATCTTTCCGTG	30	0	0	0	0	0	0	0	0	0	0	0	2	0	0	0	0	0	2	2	0	0	0	0	0	0	0	2	0	0	0	0	0	0	0	0	0	0	0	1	0	0	0	0	2	0	0	0
Seq1531	GGACCCTCGTTTCAGAGGTTAGTATTCACC	30	0	0	0	0	0	0	0	0	0	0	0	0	0	0	0	0	1	0	0	0	0	0	0	0	1	0	0	0	0	0	0	0	0	0	0	1	0	0	0	0	1	0	0	0	0	0	0
Seq1532	CCCGGAGGTATGGAAGTGTGCTCGGTCCC	29	0	0	0	0	0	0	0	0	0	0	0	0	2	0	0	0	0	0	0	0	0	0	0	1	1	0	0	0	0	0	0	0	0	0	0	0	1	2	0	2	1	0	0	0	1	0	0
Seq1533	GGATCCTCGTTTCAGATGGTCAGTACCTCC	30	0	0	0	0	0	0	1	0	0	0	0	0	0	0	0	0	0	0	0	0	0	0	0	0	0	0	0	0	1	1	1	1	1	0	0	0	0	1	0	1	0	0	0	0	0	0	0
Seq1534	TCCGGGGGGCGGGTGGGCGGAGGATATCAGG	31	0	0	0	0	0	0	0	0	0	0	1	0	0	0	0	0	0	0	0	0	0	1	0	0	1	0	2	0	0	0	0	0	0	0	0	0	0	0	1	0	0	0	0	0	0	0	0
Seq1535	CGCATGAGGGTCTAGCGCTCGGGTATTGGC	30	0	0	0	0	1	0	0	0	1	0	0	0	0	1	0	0	0	0	0	0	0	0	0	0	0	1	0	0	0	0	0	0	0	0	0	0	0	0	0	0	0	0	1	0	1	0	0
Seq1536	GTGGGTGGGTGGGTGATAAGTTGTGCCGAC	30	0	0	1	0	0	0	0	0	0	0	1	1	0	1	0	1	0	0	0	1	0	0	0	0	0	2	2	0	0	0	0	0	0	0	0	0	0	0	0	0	0	1	0	0	0	0	0
Seq1537	GTGCCCCATCCGAACCAGGTTCCCTGAAGG	30	0	1	0	0	0	0	0	0	0	0	0	0	0	0	0	0	0	0	0	0	1	0	0	0	0	0	0	0	0	0	0	0	1	0	0	0	0	0	0	0	2	0	0	0	0	0	0
Seq1538	TCAGAAATTCGTCCGAATAGTCACGTACCGG	31	0	1	1	0	1	0	1	0	0	0	1	0	0	0	0	1	1	0	1	0	0	0	0	1	0	0	0	0	0	1	0	0	0	1	0	0	0	1	0	0	0	0	0	0	0	1	0
Seq1539	GCGCGCCTCCATGCGCTGTATCTTTCCGTG	30	0	0	0	1	0	0	0	1	0	0	0	1	0	0	0	0	0	0	0	0	0	0	0	0	0	0	1	0	0	0	1	0	0	0	0	0	0	1	0	0	1	0	0	0	2	0	0
Seq1540	GAACGTACTCGCAGGGCTTGGTGTCTTTGG	30	0	0	0	0	0	0	0	0	1	0	0	0	0	0	1	0	0	0	3	0	0	0	1	0	0	1	1	0	0	0	1	0	0	0	1	0	0	0	0	2	0	0	0	1	0	0	0
Seq1541	CTCGCCGACGTTCCAGGGTATACACGTGTC	30	0	0	0	2	0	0	0	1	0	0	0	0	0	0	1	0	1	0	2	0	1	0	0	0	1	0	0	0	0	1	0	1	0	0	0	0	0	0	2	1	0	0	0	0	0	0	0
Seq1542	GAGTCGCGGGTGGGCGGGTGGCCTTGCTCG	30	0	0	0	0	1	0	0	0	0	0	0	0	0	0	0	0	0	0	0	0	2	0	0	0	0	0	1	0	0	0	0	0	0	0	0	0	0	0	0	0	0	0	2	0	0	1	0
Seq1543	TTATCGGCCATGATAAATAGGCACCCGTTC	30	0	0	0	0	0	0	0	0	0	0	2	0	0	1	0	1	0	0	0	0	0	1	0	0	0	0	0	1	0	0	0	0	0	0	0	1	0	0	0	0	0	0	0	0	0	0	1
Seq1544	GGAGCCGTGGGTGGTGGGTGGTTGCTGCC	29	0	0	1	0	2	0	1	0	0	0	0	0	0	0	0	0	0	0	0	0	0	0	0	0	1	0	0	1	0	0	0	0	2	0	2	0	0	0	0	0	1	0	0	1	1	0	0
Seq1545	CGCGGTGGGAGGGTAGGTGGAGCGTGGTCG	30	1	0	0	4	1	0	0	1	0	0	0	0	0	0	0	0	0	0	0	0	0	0	0	0	0	0	1	0	1	0	0	0	0	0	0	0	0	0	0	0	0	0	0	0	2	0	0
Seq1546	CGGTAACGGCGTTTGAATGTCATACTCTTC	30	0	0	0	0	0	0	0	0	0	1	0	0	0	0	0	0	0	0	1	0	0	0	0	0	0	0	3	0	0	0	0	0	0	0	0	1	0	0	0	0	0	0	0	0	0	0	0
Seq1547	GTGGGTGGGTGGGTGGTAAGTTGTCCGAC	29	0	0	0	0	0	0	0	1	0	0	0	0	0	0	0	0	0	0	0	0	0	0	0	0	0	0	2	0	0	0	0	2	3	0	0	1	0	0	0	0	0	0	0	0	0	0	0
Seq1548	GCTGTGGGCCCTTCAGGTATCCTCGGGTTC	30	0	0	0	0	0	0	1	0	0	1	0	0	0	2	0	0	0	0	0	0	0	0	0	0	0	0	0	0	1	0	0	0	0	0	0	0	0	2	0	0	0	3	0	0	0	0	0
Seq1549	GGATTCCCGTTTCGCTGGTCAGTATTCTGC	30	0	0	0	0	0	0	0	0	0	0	0	0	1	1	0	0	1	0	1	0	2	0	0	0	0	2	0	0	0	0	0	0	0	1	1	0	1	0	0	0	0	0	0	2	0	0	0
Seq1550	GAGTCGCGGGTGGGTGGGTGGCCCTGCTCG	30	0	0	0	0	0	0	0	0	0	0	0	0	0	0	0	0	0	0	0	0	0	0	0	0	0	0	0	0	0	0	0	0	0	0	2	0	0	0	0	0	0	0	0	0	1	1	0
Seq1551	GGAGCCGTGGGTGGGTGGGTGGTTGTTGCC	30	0	0	0	0	0	1	0	0	0	0	0	0	0	0	0	0	1	0	0	0	0	0	0	0	0	1	2	0	0	0	1	0	0	0	1	0	0	0	0	2	0	2	0	0	0	0	0
Seq1552	CCTAGGGAAAGAAGTGGGCCGTTACAATGG	30	0	0	1	0	0	0	1	0	0	0	0	1	0	2	1	0	0	0	0	0	0	0	2	0	0	0	0	0	0	0	0	0	0	0	0	0	0	0	0	0	0	0	0	0	1	0	1
Seq1553	GGATCCTCGGCCCGTAGGTCAGTATTCTC	29	0	0	0	0	0	3	0	0	0	0	0	0	0	1	0	0	0	0	0	0	0	0	0	0	0	0	0	0	1	0	0	0	0	1	0	0	1	0	0	0	0	0	0	0	0	2	0
Seq1554	GAACGTACTCTCAGGGCTTGGTGTCTATGG	30	1	0	0	2	0	3	0	0	0	0	0	0	0	0	0	0	0	0	1	0	0	0	0	0	0	0	0	0	0	0	0	1	0	0	0	0	0	0	1	0	0	0	0	0	0	0	1
Seq1555	CGTGGGTGGGTGGGTGGTTCGTGTGCGTG	29	0	0	0	1	0	0	0	0	0	0	0	0	0	0	1	0	0	0	0	0	0	0	0	0	0	0	0	0	0	0	1	0	0	0	0	2	0	0	0	0	0	0	0	0	0	0	0
Seq1556	GCGCACCTCCATGTGCTGTATCTTTCCGTG	30	0	0	0	0	0	0	0	0	0	3	4	0	0	0	0	0	0	0	2	0	0	0	0	0	0	0	1	0	1	0	0	0	0	0	0	0	0	0	0	0	0	0	1	0	0	1	0
Seq1557	CGCATGGGGGTCTGGCGCTTGTGTATTGGC	30	0	0	1	1	2	0	0	0	1	0	0	0	1	0	0	0	0	0	0	0	0	0	0	0	2	1	0	0	0	0	1	0	0	0	0	0	0	0	1	0	0	0	0	0	0	1	0
Seq1558	CGCGGCTATCCTCTGGGAGTCTGTCTTTGC	30	0	0	0	0	3	0	1	0	0	0	0	0	0	0	0	0	2	0	0	0	0	0	0	0	0	0	0	0	0	0	0	0	0	0	1	0	0	0	0	0	0	0	0	0	0	3	0
Seq1559	GTGGGTGGGTGGGTGGTAAGTTGTACCGAC	30	0	1	0	0	1	0	0	1	0	0	0	0	0	0	1	0	0	0	0	0	0	0	0	0	0	1	0	0	0	0	0	0	0	0	0	0	0	0	1	1	1	0	0	0	0	0	0
Seq1560	GGAGCCGTGGGCGGGTGGGTGGTTGCTGCC	30	0	0	0	0	0	0	0	0	0	2	0	0	0	0	0	0	0	0	0	0	0	0	1	0	0	1	0	0	0	0	0	0	0	0	0	0	0	0	0	0	0	0	0	0	1	0	0
Seq1561	CCGGGGGGTGGGTGGGCGGAGGATATCAGG	30	2	0	0	0	0	0	0	1	2	0	1	0	0	0	0	0	0	1	0	0	0	0	0	0	0	0	0	0	0	0	0	0	0	0	0	0	0	0	0	0	0	0	0	0	1	0	0
Seq1562	CCGCGCCCTCCATGTGCTGCCTTTGTTTC	29	0	0	0	0	0	0	1	0	0	0	0	0	0	1	1	0	1	0	1	0	0	0	0	1	0	0	0	0	0	0	0	0	0	0	0	0	0	1	0	0	0	0	1	0	0	0	0
Seq1563	CCTGCAGGCGGGTGGGTGGTTGGATTCTTG	30	0	1	0	0	0	0	1	0	0	0	0	0	0	0	0	0	0	0	0	2	0	0	0	0	0	0	0	0	2	0	0	0	1	0	0	0	0	0	0	2	0	0	0	0	0	0	0
Seq1564	TTATCGGCCCGATAAATAGGCACCCGTTC	29	0	1	0	0	0	0	1	0	0	0	0	0	0	1	0	0	0	0	0	0	1	0	0	0	0	0	0	0	0	0	0	0	0	1	0	1	0	2	1	0	0	0	0	0	2	0	0
Seq1565	CGTGGGTGGGTGGGTGGTTCGTGATGCGG	29	0	0	0	2	0	0	0	0	1	0	0	0	0	0	0	0	2	0	2	0	0	0	3	0	0	0	0	0	0	1	0	0	0	0	0	0	1	0	0	0	0	0	0	0	0	0	0
Seq1566	CGGCTAGGGACGAAGGGTCCGCTATAATG	29	0	0	0	0	0	0	0	0	0	1	0	0	0	2	0	0	0	0	0	0	0	0	0	0	0	0	0	0	0	0	0	0	0	0	0	0	0	0	0	0	0	1	0	2	0	2	1
Seq1567	CGCGGGTAACCTCTGGGAGTCTGTCTTTGC	30	0	0	0	0	0	0	0	0	0	0	0	0	0	0	0	1	0	0	0	1	0	0	5	0	0	0	0	1	0	0	0	0	1	0	0	2	0	0	0	0	0	0	0	0	0	1	0
Seq1568	CGCAGCCGTCACTGTCGTAGTCCCTCTGG	29	0	0	0	0	0	0	1	1	0	0	0	0	0	1	0	0	0	0	0	0	0	1	0	0	1	0	0	0	0	0	0	0	0	0	0	0	0	0	0	0	0	0	0	0	0	0	0
Seq1569	GGCTATCTCGCGCCTCCATGTGCTGTATTC	30	0	0	0	0	0	0	0	0	0	0	0	0	2	0	0	0	2	0	0	0	0	0	0	0	0	0	0	0	0	0	0	0	0	1	0	0	0	1	0	0	0	0	0	0	0	0	0
Seq1570	CGGCTAGGGACGAAGGGTCCGTTACAATG	29	0	0	0	1	0	0	0	0	0	1	0	1	0	0	0	0	0	0	0	0	0	0	0	0	1	0	0	0	1	0	0	0	0	0	0	0	0	0	0	1	0	0	0	0	0	1	0
Seq1571	GTGCCCCGTCCGAACCAGGTTCTCTGAAGG	30	0	0	0	0	0	1	0	0	1	0	0	0	0	0	0	2	0	0	0	0	0	0	0	0	0	0	0	0	0	0	0	0	0	1	0	0	0	0	1	0	0	0	0	0	0	0	0
Seq1572	GGAGCCGTGGGTGGGTGGTGGTTGCTGCC	29	0	0	0	0	0	0	0	0	0	0	0	0	0	1	0	0	0	0	0	1	0	0	0	0	0	0	0	0	0	1	0	0	1	0	1	0	0	0	0	0	0	0	4	0	0	0	0
Seq1573	CGCATAAGGGTCTGGCGCTAGGGTATTGGC	30	0	0	0	1	0	0	0	0	0	0	0	0	0	0	0	0	0	0	0	0	0	0	0	0	0	0	0	2	0	0	0	0	1	0	0	0	0	0	0	0	0	0	0	0	0	0	0
Seq1574	GCGGGTGGGTGGGTGGCTCATAGCTTTTTG	30	0	0	0	0	4	0	0	0	0	0	0	0	0	0	0	0	0	0	0	0	0	0	0	0	0	0	3	0	0	0	0	0	0	1	0	0	0	0	0	0	0	0	0	0	0	0	0
Seq1575	CCTAGGGAAAGAAGCGGGCCGTTATAATGG	30	0	0	0	0	0	0	0	0	0	0	1	0	0	1	0	0	0	0	0	0	0	2	0	0	0	0	0	0	0	0	0	0	0	0	0	1	0	0	0	0	0	0	1	2	0	1	1
Seq1576	TGGAGTGGCTTGCCTTCCCTCATTTCGTAC	30	0	0	0	2	0	0	0	0	0	0	0	0	0	0	0	0	0	0	0	0	0	0	0	0	0	0	0	0	0	0	0	0	1	0	0	0	0	0	0	1	0	0	0	0	1	1	0
Seq1577	GGATCCCCGTATCGTGAGTCAGTATTCTTC	30	0	0	0	0	0	2	0	1	0	0	0	0	0	0	0	2	0	0	0	0	0	2	1	0	0	0	0	0	0	0	0	0	0	0	2	0	0	0	0	0	1	0	0	0	0	0	0
Seq1578	CACCGAGTGTGGGTGGGGGGGTGGCATTTG	30	0	0	0	0	2	0	1	0	0	0	0	1	0	0	0	0	0	0	0	0	0	0	0	0	0	0	0	0	0	0	0	0	0	0	0	0	0	0	0	0	0	1	0	0	0	0	1
Seq1579	GCCGTGGGTGGGAGGGTGGAACCGTTCTGG	30	0	0	0	0	1	0	0	0	0	0	0	0	0	0	0	0	0	0	0	0	0	2	0	0	0	1	0	0	0	0	0	0	0	0	1	0	0	0	0	0	0	0	0	0	0	0	0
Seq1580	GCATCGGTCATGCTCCAGGGTTCCCCGTCC	30	0	0	0	0	0	1	0	0	0	0	0	0	0	1	0	0	1	0	0	0	0	0	0	2	0	0	0	0	1	0	0	0	0	0	0	0	0	0	0	0	0	0	0	0	0	0	0
Seq1581	GGTATTGGGTTCGTAGAATGGCTCCCTCTG	30	1	0	0	1	1	0	0	0	0	0	0	0	0	0	0	2	0	1	0	1	1	0	0	0	0	0	1	0	0	0	0	0	0	0	1	0	0	0	0	0	1	0	0	0	0	0	0
Seq1582	GCGGGTGGGTGGGTGGCTCATGGTTTTTTG	30	0	0	0	0	0	0	0	0	0	0	1	0	0	0	0	0	0	0	0	0	0	0	0	2	2	0	0	0	0	0	0	0	0	2	0	0	0	0	0	0	0	0	0	0	0	0	0
Seq1583	GAGGTGGGAGGGAGGGGTCGACCTTGCGTG	30	0	0	0	0	0	0	1	0	0	0	0	0	0	0	0	0	0	0	0	0	0	0	0	0	0	0	1	0	0	0	0	0	1	0	0	0	1	0	0	0	0	0	0	0	0	1	2
Seq1584	GCGGTAACGGCGTGTGAGTGTCTTCCCAC	29	0	1	0	0	1	0	0	0	1	0	0	0	0	1	0	0	0	0	1	0	0	0	0	0	2	0	0	0	0	0	0	0	2	0	0	0	0	0	0	0	0	0	0	0	1	1	1
Seq1585	GTGCCCCGTCCGAACCAGGTTCCTTGAAGG	30	2	0	0	1	0	0	0	0	0	0	0	0	0	0	0	0	0	0	0	0	0	0	0	0	0	3	0	0	0	0	0	0	0	0	0	0	0	0	0	0	0	0	0	0	0	0	0
Seq1586	TTATCGGCCCTGATAAATAGGAACCCGTTC	30	0	0	0	0	0	0	0	0	0	0	0	0	0	0	0	0	1	0	0	0	0	0	0	0	0	2	1	0	0	0	0	1	0	0	1	0	0	0	0	0	1	0	0	0	0	0	2
Seq1587	GGTATTGGTTTCGTAGAAAGGCTCCCTCTG	30	0	0	0	0	0	0	0	0	0	0	0	0	0	0	0	0	0	0	1	1	0	0	0	0	0	1	0	0	0	0	0	0	0	0	0	0	1	0	0	0	1	0	0	0	0	0	0
Seq1588	CAGGACCGGTGGGCGGGCGGGGGGAGGCTC	30	0	0	0	0	0	0	0	1	2	0	0	2	0	0	0	0	1	0	1	0	0	0	0	0	0	0	1	2	1	0	0	0	0	0	0	0	0	0	0	0	0	0	0	0	0	1	0
Seq1589	CCTGCGCGCCTCCATATGCTGTTTTCTTTC	30	0	0	0	0	1	0	0	0	0	0	0	0	0	0	0	0	0	0	0	0	0	0	1	0	0	0	0	0	0	0	0	0	0	0	1	0	0	0	0	0	0	0	1	0	0	0	0
Seq1590	ACCGCGCCTCCATGTGCTTTTCCTTTTTGC	30	0	0	0	0	0	0	0	0	0	0	0	0	0	1	0	0	0	0	0	0	0	0	0	0	0	0	0	1	0	0	0	0	0	0	0	0	0	0	0	0	0	0	1	0	0	0	1
Seq1591	GGATCCTCGGCTCGTAGGTCAGTACTCTC	29	0	0	0	0	1	2	0	0	0	0	0	2	0	1	0	0	0	0	0	0	0	0	0	0	0	0	0	0	0	0	0	0	0	0	0	0	0	0	0	1	0	0	0	0	0	0	0
Seq1592	GCGGGTGGGTGAGTGGTAAGTTGTGCCGAC	30	0	0	0	0	3	2	0	0	0	0	0	0	0	0	1	0	2	0	0	0	0	0	0	0	0	1	0	2	0	0	0	0	0	0	0	0	0	0	0	0	0	0	0	0	0	0	0
Seq1593	GCATCAGTTATGCTCCAGGGTTCCCCGTCC	30	1	0	0	0	0	0	0	0	1	0	0	0	2	1	0	1	0	0	0	0	3	0	0	1	0	0	0	0	0	0	0	0	0	0	0	0	0	0	0	0	0	0	0	0	0	0	0
Seq1594	GCTGAGGGCGGGTGGGTGGCACGTTCGATG	30	0	0	0	0	2	0	0	0	0	1	0	0	0	0	0	0	0	0	0	0	0	0	1	0	0	0	0	0	0	0	0	0	0	0	0	0	0	0	0	0	0	0	0	0	0	1	0
Seq1595	GGATCCCCGCACCGTGGGTCAGTATTCTTC	30	0	0	0	0	0	1	0	0	0	0	0	0	0	1	0	0	0	0	0	0	1	1	0	0	1	0	0	0	0	0	0	0	0	0	0	0	0	2	0	0	0	0	0	1	0	0	0
Seq1596	CGCATGAGTGTCTGGCGCTCGGGTATTGGC	30	0	0	0	0	0	0	1	1	1	1	0	0	0	0	0	0	0	0	0	1	2	0	0	0	1	0	0	0	0	0	0	0	0	0	2	0	0	0	0	1	0	0	0	0	0	0	0
Seq1597	CGCGTTGGGAGGGTGGGTGGAGCGTGGTCG	30	0	0	0	0	0	0	1	0	0	0	0	1	0	0	0	1	0	0	0	0	0	0	0	0	0	0	0	0	0	0	1	1	0	0	0	3	0	1	0	0	0	1	0	0	0	0	0
Seq1598	GCGGGTGGGTGGGTGGCTCTAGTTTTTTG	29	0	0	0	0	0	0	0	0	0	0	0	0	0	1	0	1	0	0	0	0	0	0	0	2	2	1	0	0	0	0	0	0	2	0	0	0	0	0	0	0	1	1	0	0	0	0	0
Seq1599	TTATCGGCCCTGATAATTAGGCACCCGTTC	30	0	1	1	0	0	0	0	0	0	0	0	0	0	2	0	0	0	0	0	0	0	0	0	0	0	0	0	1	0	0	0	0	1	0	2	0	0	0	0	0	0	1	0	0	1	0	0
Seq1600	GTGGGTGGGTGGGTAGTAAGTTGTGCCGAC	30	0	0	0	0	1	0	0	0	0	0	0	0	0	0	0	0	0	0	0	0	0	0	0	0	0	0	2	0	0	0	0	0	0	1	0	0	0	0	0	0	0	2	0	0	0	0	0
Seq1601	CAGCACCGTCAACTGAATCTCGCCGCCGTTCCAGGGTATACACGTGTC	48	0	0	0	0	0	0	0	0	0	0	0	0	0	1	0	0	0	1	4	0	0	0	0	0	0	0	0	0	0	0	1	0	7	0	0	0	0	0	6	0	0	0	0	0	0	0	0
Seq1602	GCGCGCCTCCGTGTGCTGTATCTTTCCGTG	30	0	0	0	0	0	0	0	0	0	0	1	2	0	0	0	0	1	0	0	0	0	0	0	0	0	0	0	0	0	0	0	0	0	0	0	0	0	0	0	1	1	0	0	0	0	0	0
Seq1603	GAGTCGCGGGTGGGTGGGTGGCCTTGCTCA	30	0	0	0	0	0	0	0	0	0	0	0	0	0	0	0	0	0	0	0	0	0	0	0	0	0	0	0	1	0	0	0	1	0	0	0	0	0	0	0	0	0	0	0	0	1	0	0
Seq1604	CCCTCTCGCCCTCCATGTGCTGTTTCTTTC	30	0	1	1	0	1	0	0	0	0	0	0	0	0	0	1	0	0	0	1	0	0	0	0	0	0	0	0	0	0	0	0	0	0	1	4	0	1	0	0	0	0	0	0	0	0	3	0
Seq1605	GCGGGTGGGTGGGTGATAAGTTGTGCCGAC	30	0	0	0	0	0	0	0	0	0	0	0	0	0	0	1	1	0	0	0	0	0	1	0	0	0	1	0	0	0	0	0	0	0	0	0	0	0	0	0	0	2	0	0	0	0	0	0
Seq1606	CGCATAAGGGACTGGCGCTTGGGTATTGGC	30	0	0	1	0	0	0	0	0	0	1	0	0	0	0	1	0	0	2	0	0	0	0	0	0	4	0	2	0	0	0	0	0	0	0	0	1	0	0	0	0	0	0	0	0	0	0	0
Seq1607	GGACCTTCGTCTCGCGAGTCAGTATTCAAC	30	1	1	0	0	0	0	0	0	0	0	0	0	0	0	0	0	0	0	0	0	1	0	0	0	0	0	0	0	0	0	0	0	0	0	0	0	1	0	0	0	1	0	0	0	0	0	0
Seq1608	ACGGTAACGACGTGTGAGTGTCCTACGATC	30	0	0	1	0	0	0	0	0	0	0	0	0	0	0	0	0	0	0	0	0	0	0	1	0	0	0	0	0	0	1	0	0	0	0	0	0	0	0	0	0	0	0	1	1	0	1	0
Seq1609	GGAGCCGTGGGTGGGCGGGTGGTTGCTGCC	30	0	1	0	0	0	0	0	0	0	0	0	0	0	0	0	1	0	0	0	1	0	0	0	0	0	0	0	0	2	0	0	0	0	0	0	0	0	1	0	1	0	0	0	0	0	0	0
Seq1610	GGATCCCCGCATCGTGGGTTAGTATTCTTC	30	0	0	0	0	2	0	0	0	2	0	0	2	0	0	0	0	1	0	0	0	0	0	0	0	0	0	2	0	0	0	0	0	0	1	0	0	0	0	0	0	0	0	0	0	0	1	0
Seq1611	GAACGCACTCGCAGGGCTTGGTGTCTATAG	30	1	0	0	1	0	0	0	0	0	0	0	0	0	0	1	0	0	0	0	0	0	0	0	0	1	3	0	0	0	0	0	0	0	0	0	0	0	0	1	0	0	0	0	0	0	0	0
Seq1612	CGCATGGGGGTCTGGCTCTTGGGTATTGGC	30	0	0	0	0	0	0	0	0	0	0	0	0	0	0	0	0	0	0	0	0	0	0	0	0	0	0	0	0	0	0	0	0	0	0	0	0	0	0	0	0	0	1	1	0	1	0	0
Seq1613	TAGATGTGTGTGTTGTGTAGTTGCTCTGAT	30	0	0	0	0	1	0	0	0	1	1	0	1	0	0	0	0	0	0	1	0	0	0	1	0	0	0	0	0	0	0	1	0	0	0	0	0	0	1	0	0	0	1	0	0	0	0	0
Seq1614	CCCGGAGGTATGGAAATGTGCTCGGTTCCC	30	0	0	0	0	0	0	0	0	0	0	0	0	1	2	0	2	0	0	0	0	0	0	0	0	0	0	0	0	0	0	0	0	0	0	0	0	1	0	0	0	0	0	0	0	0	0	0
Seq1615	ACGGTAACAGCGTGTGAGTGTCCTACGATC	30	0	0	0	2	0	0	0	0	0	0	0	0	0	0	0	0	0	0	0	0	1	0	1	0	0	0	1	0	0	0	0	0	1	0	0	0	0	0	1	0	0	0	1	0	0	0	0
Seq1616	CTCCCCGCCGTTCCAGGGTATACACGTGTC	30	0	0	0	0	0	1	0	0	0	0	0	0	0	0	0	0	0	0	1	0	1	0	0	1	1	1	0	0	0	0	1	0	0	0	0	1	0	1	0	1	0	1	0	0	0	0	0
Seq1617	GGATCCTCGTTTCGCTGGTCAGTATTCTGC	30	6	0	0	0	0	4	0	1	0	0	0	0	0	0	0	0	0	0	0	0	0	0	0	0	0	0	0	0	0	0	0	0	0	0	0	0	0	0	0	0	0	0	0	0	0	0	0
Seq1618	GCTAAGGCCTCTACGCGGGTTCCGTCCCTTG	31	0	0	0	1	0	0	0	0	0	0	2	0	0	0	0	1	0	0	0	0	0	1	0	0	0	0	0	0	0	0	0	0	0	0	0	0	0	0	0	0	0	0	0	0	0	0	0
Seq1619	CAGAAATTCGGCCGATTAGTCACGTACCGG	30	0	1	0	0	1	0	0	0	0	2	0	0	0	0	0	0	0	0	0	0	0	0	0	0	0	0	1	0	1	1	0	0	0	0	0	0	1	1	0	0	1	0	0	0	0	0	1
Seq1620	CACCGTGTGTGGGTGGGGGGGTGGTATTTG	30	0	1	0	0	1	0	0	0	0	0	0	0	0	0	0	0	0	0	0	0	1	0	0	0	1	0	0	0	0	1	0	0	0	0	0	1	0	0	0	0	0	1	0	0	0	2	0
Seq1621	CGCGGTGGGAGGGTGGGTAGAGCGTGGTCG	30	0	0	0	0	0	1	0	0	0	0	0	0	0	0	2	0	0	0	0	0	0	0	0	0	0	1	0	0	0	0	0	0	0	0	3	0	0	0	0	0	1	1	0	0	0	0	0
Seq1622	GCCGCGGGTGGGAGGGTGGAACCATTCTGG	30	0	0	0	0	0	0	0	0	1	0	0	0	0	0	0	0	0	0	0	1	0	1	0	0	0	1	0	0	0	0	0	0	0	0	0	0	0	0	0	0	0	0	1	1	0	0	0
Seq1623	GGATCCCCGTATCGTAGGTCAGTATTCTTC	30	0	0	0	0	2	0	0	0	0	0	0	0	0	0	0	0	0	0	0	0	0	0	0	0	1	0	0	0	3	0	0	0	0	1	1	1	1	1	0	0	0	0	0	0	0	0	0
Seq1624	TGTCAACGTAGTGGGAGGGGAATTCGAGT	29	0	0	0	1	0	0	0	0	1	0	0	0	0	0	0	0	1	0	0	0	0	0	0	2	0	1	0	0	0	1	3	0	0	0	1	1	0	0	1	2	0	0	0	0	1	0	0
Seq1625	TTTTCGGCCCTGATAAATAGGCACCCGTTC	30	0	0	0	0	0	1	2	0	0	0	0	0	0	0	0	0	0	0	0	0	0	0	0	0	0	0	0	2	0	0	0	0	0	0	0	0	0	0	0	0	0	0	0	0	0	2	0
Seq1626	CGCAGCCGTCACTAGTCTTAGTCCCTCTGG	30	0	0	0	0	0	0	0	0	1	0	0	0	0	0	0	0	0	0	0	0	1	0	0	0	0	0	0	4	0	0	0	0	0	0	1	0	0	2	0	0	0	0	0	1	0	0	0
Seq1627	GGACCTCCGTCTCGCGAGTCAGTATCCAAC	30	2	1	0	0	3	0	0	0	0	1	0	0	0	2	0	0	0	0	0	0	0	0	0	1	0	0	0	0	1	0	0	0	0	0	1	0	0	0	0	0	0	0	1	0	0	0	0
Seq1628	GGATCCCCGTTTCGCTGGTCAGTATCCTGC	30	0	0	0	0	0	1	0	0	0	0	0	0	0	0	0	1	0	0	0	0	0	0	0	0	0	0	0	0	4	0	0	0	2	0	0	0	0	0	0	0	0	0	0	1	0	0	0
Seq1629	GGATCCCCGCCTCGTGGGTCAGTGTTCTTC	30	0	0	0	0	0	0	0	0	1	0	0	0	0	0	0	1	0	1	0	0	0	0	0	0	0	0	0	0	0	0	0	0	0	0	0	0	1	0	0	0	0	0	0	0	0	0	0
Seq1630	GTGGGTGGGTAGGTGGTAAGTTGTGCCGAC	30	0	1	0	0	0	0	0	2	0	0	0	0	0	0	0	0	0	0	0	0	0	0	0	0	0	0	0	0	0	0	0	0	0	0	0	0	0	0	1	1	0	0	1	0	0	0	0
Seq1631	CGGCGGGTGGGTGGGCGGAGATTTAACGC	29	0	0	0	0	0	0	0	0	0	0	0	0	4	0	0	2	0	1	0	2	0	0	0	0	0	0	0	0	1	0	0	0	0	0	0	1	0	0	0	0	0	0	0	0	0	1	1
Seq1632	CGCGGTGGGAGGGTGGATGGAGCGTGGTCG	30	0	1	1	0	1	1	0	0	0	0	0	0	0	0	0	0	0	0	0	0	0	0	0	0	1	0	0	0	0	0	0	0	0	0	0	0	0	0	0	0	0	0	1	0	0	0	0
Seq1633	TCTCGCCGCCGTTCCAGGGTATACACGTGTC	31	1	0	0	0	0	0	0	1	0	0	0	1	0	0	2	0	0	1	0	0	0	0	1	0	0	0	0	0	0	0	0	0	0	0	1	0	0	0	0	0	0	0	0	1	1	0	0
Seq1634	AGGGCCTGGCGTTTGGGTTTGGCATGTTTC	30	0	0	1	0	0	0	1	0	0	1	1	0	0	0	0	0	1	0	0	0	0	0	2	1	0	0	0	0	0	0	0	0	0	0	0	1	0	0	0	0	0	0	0	0	1	0	0
Seq1635	GAGTCGCGGGTGGGTGGGTGGCCTTGCTG	29	3	1	0	0	0	0	0	0	0	0	0	0	0	0	0	0	0	0	0	0	0	0	0	0	0	0	0	0	0	0	0	0	0	0	0	0	0	0	0	0	0	0	0	1	0	0	0
Seq1636	GCGCGCCTCCATGTGCTGTATCTCTCCGTG	30	0	0	0	0	0	0	1	0	0	0	1	1	0	0	0	0	0	0	1	0	3	0	0	1	0	0	0	0	0	0	0	0	0	0	0	0	0	0	0	0	0	0	1	0	0	0	0
Seq1637	TGGATGTGTGTGTTGTGTAGCTGCTCTGAT	30	0	0	0	0	1	0	0	0	0	0	0	1	0	1	0	0	0	0	0	0	0	0	0	0	0	0	1	0	0	0	0	0	0	0	0	1	0	0	0	0	0	1	0	0	1	1	0
Seq1638	CAGGCTGTGGGAGGGTGGGTGGTAGCCTGG	30	1	1	0	0	0	0	0	0	0	0	0	0	0	0	0	2	0	0	0	0	0	1	1	0	0	0	0	0	0	0	0	0	0	1	0	0	0	0	0	0	0	1	0	0	0	0	1
Seq1639	CCCGCCGCCGTTCCAGGGTATACACGTGTC	30	0	0	0	1	0	0	0	0	0	0	0	0	0	0	0	0	0	0	0	0	0	0	0	0	0	0	0	0	0	0	0	0	4	0	0	0	0	0	0	0	0	0	0	0	0	0	0
Seq1640	CGGTAACGGCGTTTGAGTGTCATACTCTTA	30	0	0	0	1	0	0	0	0	0	0	0	0	1	0	2	0	1	0	0	0	0	1	0	0	0	0	0	0	0	0	0	0	0	0	0	1	0	0	0	0	0	0	0	0	0	0	0
Seq1641	TGGAGTGGCTTGCGTTCCCTCATTTCCTAC	30	0	0	0	0	0	2	0	0	0	0	0	0	0	0	0	0	0	0	0	1	0	0	0	0	0	0	1	0	0	0	0	0	0	1	0	0	0	0	0	0	0	0	1	0	0	0	0
Seq1642	CGCATGGGGGTCTGGCGCTTGGGTTTGGC	29	0	0	0	0	2	0	0	0	0	0	0	0	0	1	0	0	0	0	0	0	0	0	0	0	0	0	0	0	0	0	0	0	0	1	0	0	0	0	0	0	0	0	2	1	0	0	0
Seq1643	TGGAGTGGCTTGCGATCCCTCATTTCGTAC	30	0	0	0	0	0	0	0	0	0	1	0	0	0	0	0	0	0	1	0	0	0	0	0	0	0	0	0	1	0	0	0	0	0	0	1	0	0	0	0	0	0	0	0	0	0	0	0
Seq1644	CGTGGGTGGGTGGGTGGTTCGTGATCGTG	29	0	0	0	0	0	0	0	0	1	1	3	0	0	0	0	0	0	0	0	0	0	0	0	1	0	0	0	0	0	0	0	0	0	2	0	0	0	0	0	0	0	0	0	0	2	0	0
Seq1645	GAGGTGGGAGGGAGGGGTTGACCCTGCGTG	30	1	0	0	0	0	0	0	0	0	0	0	0	0	0	0	0	0	1	0	0	0	1	1	0	0	0	0	1	1	0	0	0	0	0	0	0	0	0	0	0	0	0	0	0	0	0	0
Seq1646	CGGCGGGTGGTTGGGCGGAGATTTAACGTC	30	0	0	0	0	0	1	0	0	0	0	0	0	0	0	0	0	0	0	0	0	0	0	0	0	1	2	0	0	0	0	0	0	0	1	0	0	1	1	0	0	0	0	0	0	0	0	0
Seq1647	GGAGCCGTGGGTGGGTGGGTGGTCGCTGCC	30	0	0	0	0	0	0	0	2	0	0	0	0	1	0	0	0	0	0	0	0	0	0	1	0	1	0	0	0	1	0	0	0	0	0	0	0	0	0	1	0	0	0	0	1	0	0	0
Seq1648	CGCATGAGGGTTTGGCGCTCGGGTATTGGC	30	0	0	0	0	0	0	0	0	0	0	0	0	2	0	0	0	0	0	2	0	0	0	0	1	0	0	1	0	0	0	1	0	1	2	0	0	0	0	0	0	0	0	0	0	1	0	0
Seq1649	CGGTAACGGCGTTTGAGTGTCATATTCTTC	30	0	2	2	0	0	0	0	0	0	0	0	0	0	0	0	0	0	0	0	0	0	0	0	0	0	0	3	0	0	0	0	0	0	0	0	0	0	0	0	0	0	0	0	0	0	0	0
Seq1650	GCTAGGCCTCTCCGCGGGTTCCGTCCCTTG	30	1	0	0	0	0	0	0	0	0	0	0	0	0	0	0	1	0	0	0	0	0	0	0	0	0	0	0	0	0	0	0	0	0	0	2	0	0	0	0	1	1	0	0	0	0	0	0
Seq1651	GGATCCCCGCATCGTGGTCAGTATTCTTC	29	0	0	1	0	0	0	0	0	0	0	0	0	0	0	0	0	0	0	0	0	0	0	0	0	0	0	0	0	1	0	0	0	0	0	0	0	0	2	0	0	0	0	0	0	0	0	0
Seq1652	GCTAGGCCTCTACGCGGGTTCCGTCACTTG	30	0	0	0	2	0	0	0	0	1	0	0	1	0	0	0	0	0	0	0	1	0	0	0	0	0	0	0	0	0	0	0	0	0	0	0	0	0	0	1	1	0	0	1	0	0	0	0
Seq1653	GTGCCCCGTCCGAACCAGGTTCCCCGAAGG	30	0	0	0	0	0	0	0	0	0	0	0	0	2	0	0	0	1	0	0	0	1	0	0	0	0	0	0	0	1	1	0	0	0	0	0	0	0	0	0	0	0	0	0	0	0	0	0
Seq1654	GGATCCTCGACTCGGAGGTCAGTATTCTGC	30	0	0	0	0	0	0	0	0	0	0	0	0	1	0	0	0	0	0	0	0	0	0	0	0	0	0	0	0	0	1	0	0	0	0	0	0	1	0	0	0	0	0	0	1	0	2	0
Seq1655	GCGGGTAGGTGGGTGGTAAGTTGTGCCGAC	30	0	0	0	0	0	0	0	1	0	0	0	0	0	0	0	0	1	0	0	1	0	0	0	0	0	0	0	0	0	1	0	0	1	0	0	0	1	0	0	2	0	0	0	0	0	1	0
Seq1656	CGGCGGGGGGGCGGGTGGAGATTTAACGTC	30	0	0	0	0	0	1	0	0	1	0	0	0	0	0	0	0	0	0	4	0	1	0	0	0	0	0	0	0	0	0	0	0	0	0	1	0	0	1	0	0	0	0	0	0	0	0	0
Seq1657	GAACGTACTCGCAGGGCATGGTGTCTATGG	30	0	0	0	0	0	1	0	0	1	0	0	0	0	0	0	0	1	0	2	0	0	0	0	0	0	0	0	0	0	0	0	0	1	0	0	0	0	1	1	0	0	0	3	0	0	0	0
Seq1658	GTGGGTGGGTGAGTGGTAAGTTGTGCCGAC	30	0	0	0	0	0	0	0	1	0	0	0	0	0	1	1	1	0	0	0	0	0	0	0	0	0	0	0	2	0	0	0	0	0	1	2	0	0	0	0	0	0	1	1	0	0	1	0
Seq1659	CGCGGTTATCCTCTGGGAGTCTGTCTTTGC	30	0	0	0	0	0	0	2	0	0	0	0	0	0	0	1	0	0	0	0	0	0	0	0	0	0	0	0	0	0	0	0	0	0	0	0	1	1	1	0	0	0	0	0	0	0	0	0
Seq1660	CAGAAATTCGTCCGAATAGTCACGTAACGG	30	0	0	0	0	1	0	1	0	0	0	1	0	0	0	0	0	0	0	0	0	0	0	0	0	0	0	0	2	0	1	0	0	0	0	2	0	1	1	0	0	0	0	0	0	0	0	0
Seq1661	GCGGTCCGTCCGAACCAGGTTTCCTGATTA	30	1	0	0	0	0	0	0	0	0	0	0	0	0	0	0	1	0	0	0	0	0	0	0	0	0	0	0	0	0	0	0	0	0	0	2	1	0	0	0	0	0	0	0	0	0	0	0
Seq1662	GCTAGGCCTCTACGCGGGTACCGTCCCTTG	30	0	0	0	0	0	0	0	0	0	0	0	0	0	0	0	0	0	2	0	0	0	0	0	1	0	3	0	0	0	1	0	0	0	0	0	0	2	0	0	0	0	0	0	0	0	0	0
Seq1663	TGGATGTGTGTGTTGTGTAGTTGCTCTGTT	30	0	0	0	0	1	0	0	1	0	0	0	1	3	0	1	0	0	0	0	0	0	0	0	0	0	1	0	0	0	1	0	0	0	0	0	0	0	0	0	0	0	0	0	0	0	0	0
Seq1664	GGATCCCCGTATCGTGGGTCAGCATTCTTC	30	1	0	0	0	0	0	0	0	0	0	0	0	0	0	0	0	0	0	0	0	0	0	0	1	0	0	0	0	0	0	0	0	0	0	1	0	0	0	2	0	1	0	0	0	0	0	0
Seq1665	GCATCGGTTATGCTCCAGGGTTCCCGTCC	29	0	0	0	0	0	0	0	0	0	0	0	0	0	1	0	0	1	0	0	0	0	2	0	0	2	0	0	0	1	0	0	0	0	0	0	0	0	0	0	0	1	0	0	0	0	0	0
Seq1666	CGCATGGGGGTCTGGCGCTAGGGTATTGGC	30	0	0	0	1	0	1	0	0	0	0	0	0	0	0	0	0	0	0	0	0	0	0	0	0	0	0	1	0	1	0	0	0	0	0	0	0	0	0	0	1	0	0	0	0	0	1	0
Seq1667	CTCGCCGCCGTTCCAGGGTAGACACGTGTC	30	0	0	0	0	0	0	0	0	0	0	0	0	0	1	0	0	0	1	0	0	0	0	1	0	0	0	0	0	0	1	2	1	0	0	0	0	0	0	0	0	0	0	0	0	1	1	0
Seq1668	CCCTCGCGCCCTCCATTTGCTGTTTCTTTC	30	0	0	0	0	2	0	0	0	0	0	1	0	0	0	0	0	0	0	0	0	0	0	0	0	1	0	0	0	1	0	0	0	0	0	0	0	0	0	0	0	0	0	0	0	0	0	0
Seq1669	CGCATGGTGGTCTGGCGCTTGGGTATTGGC	30	0	0	0	1	1	1	0	0	0	0	0	3	0	1	0	0	0	1	0	0	0	0	0	0	1	0	0	1	0	0	0	2	0	0	0	0	0	0	0	0	0	0	0	0	2	0	0
Seq1670	CGCATGAGGTTCTGGCGCTCGGGTATTGGC	30	0	0	0	0	0	0	0	0	0	0	0	0	0	0	1	0	1	0	0	0	0	0	0	1	0	0	0	0	0	1	0	0	0	0	0	0	0	0	0	0	0	0	4	0	0	0	0
Seq1671	TTATCGGCCCTGATAAATAGGCCCCCGTTC	30	0	0	2	1	0	0	1	0	0	0	0	3	0	0	0	0	0	0	0	0	0	0	1	0	0	0	0	0	0	0	0	1	0	1	0	0	0	0	0	0	0	0	1	0	0	1	1
Seq1672	GGTATTGGGTTCGTAGAACGGCTCCCTCTG	30	0	0	0	0	0	0	0	0	0	0	0	1	2	0	0	0	0	0	0	0	0	0	0	0	1	0	1	0	0	0	0	0	0	0	0	0	0	0	0	0	0	0	0	0	0	0	0
Seq1673	GCTGTGGGCCCTTCAGGTATCCTTAGGTTC	30	0	0	0	0	0	0	0	0	0	0	0	0	0	0	1	0	0	0	0	0	0	0	0	0	0	0	2	2	0	0	0	0	0	0	0	0	0	1	0	0	0	0	2	0	0	0	0
Seq1674	GGGGGTGGGAGGGTGGGTGGAGCGTGGTCG	30	0	0	0	0	0	0	0	0	0	0	0	0	0	1	0	1	0	0	0	0	0	0	0	0	0	0	0	0	0	0	0	0	0	1	0	1	0	0	0	0	0	0	0	0	1	0	0
Seq1675	CCCTCGCGCCCTCATGTGCTGTTTCTTTC	29	0	0	0	0	0	0	0	0	0	0	0	0	0	0	1	0	0	0	0	4	0	0	0	0	0	0	0	0	0	0	2	0	0	0	0	0	0	0	0	0	0	0	0	0	0	0	0
Seq1676	TGGATGTGTGTTGTTGTGTAGTTGCTCTGAT	31	0	0	0	0	0	0	0	0	0	1	0	1	0	3	0	0	1	0	0	0	0	0	3	1	0	0	0	1	0	0	0	0	0	0	0	0	0	0	0	0	0	1	0	0	0	0	0
Seq1677	TTATCGGCCCTGATAAATAGGCAACCGTTC	30	1	1	0	0	1	0	0	0	0	0	1	2	0	1	0	0	0	0	0	1	1	0	0	0	0	0	0	0	0	0	1	0	0	0	1	0	0	1	1	0	1	0	0	0	0	0	1
Seq1678	GTGGGTGAGTGGGTGGTAAGTTGTGCCGAC	30	1	0	0	0	0	0	0	0	0	0	0	0	0	0	1	0	0	0	0	0	0	0	0	0	1	0	0	0	0	0	0	0	0	0	0	0	2	0	0	0	0	1	0	0	0	0	0
Seq1679	GCTGTGGACCCTTCAGGTATCCTTGGGTTC	30	0	1	0	0	0	0	1	0	0	0	0	1	0	0	0	0	0	0	0	0	0	0	2	0	0	0	1	1	0	0	3	0	0	0	0	1	0	0	0	0	0	0	0	0	0	0	0
Seq1680	GTGCCCCGTCCGAACCAGGTTCCCTGAATG	30	0	0	0	0	0	0	0	0	0	0	0	0	1	0	0	0	0	1	0	1	0	0	0	0	0	0	1	0	0	0	0	0	0	0	0	0	0	0	0	0	0	0	0	0	0	0	0
Seq1681	CCCGGAGGTATGGAAGTGTGCTCGGCTCCC	30	0	1	0	1	0	0	0	0	0	0	0	0	0	0	0	0	0	0	0	0	0	0	0	0	0	0	0	0	0	0	0	0	2	0	0	0	0	0	0	0	0	0	0	1	0	0	0
Seq1682	GCGGTGGGCGGGTGGGTGGCACATTCGATG	30	0	0	0	0	0	0	0	1	0	0	0	0	0	0	0	0	0	0	1	0	0	0	0	0	0	3	0	0	0	0	0	1	0	0	1	0	0	0	0	0	0	0	0	0	0	0	0
Seq1683	CAGGACCGGCGGGCGGGTGGGGGGAGGCTC	30	0	0	0	0	0	0	0	0	0	0	0	0	0	0	0	0	0	0	0	1	0	0	0	0	0	0	0	0	0	0	1	0	0	0	0	0	0	0	0	0	0	2	2	0	0	0	0
Seq1684	CCCGGAGGTATGGAAGTGCGCTCGGTTCCC	30	0	0	0	0	1	0	0	0	0	0	0	1	0	0	0	0	0	0	0	0	0	0	0	0	0	0	0	0	1	0	0	0	0	1	0	0	0	1	0	0	0	0	0	2	0	0	0
Seq1685	GGACCTCCGTCTCGCGAGTCAGTGTTCAAC	30	0	0	0	0	0	1	0	0	0	0	0	0	0	1	0	1	1	0	0	0	0	0	0	0	0	0	0	0	0	1	0	0	0	0	0	0	0	0	0	0	2	0	0	0	0	0	0
Seq1686	TTGTCAACGTAGTGGGATGGGAATTCGAGT	30	0	0	0	0	0	0	0	0	0	0	0	0	0	1	0	0	0	0	0	0	0	0	0	0	2	0	0	0	0	0	0	0	0	0	0	1	4	0	0	2	0	0	0	0	0	4	0
Seq1687	GCCGTGGGTGGGAGGGCGGAACCATTCTGG	30	0	0	2	0	0	0	0	1	0	0	0	1	0	0	0	0	0	0	0	0	0	1	0	0	0	0	0	0	0	1	0	0	0	2	0	0	0	0	0	0	0	0	0	0	0	0	0
Seq1688	CGCGGTGGAGGGTGGGTGGAGCGTGGTCG	29	0	0	0	0	0	0	0	2	1	0	0	2	0	0	0	0	0	0	1	0	0	1	0	0	0	0	0	0	0	0	0	0	0	0	3	0	0	1	0	0	1	0	0	0	0	0	0
Seq1689	GGACCCTCGTTTCAGAGATCAGTATTCACC	30	1	0	0	0	1	0	0	0	0	0	0	0	0	0	0	0	0	0	0	0	0	0	0	0	0	0	0	0	1	3	0	0	0	0	0	0	0	1	0	0	0	0	0	1	2	1	0
Seq1690	GGTATTGGGTTCGTAGAAATGCTCCCTCTG	30	0	0	0	0	0	0	0	0	0	0	0	0	0	0	0	0	0	0	0	0	1	0	0	0	0	0	0	0	0	0	0	0	0	0	0	0	0	0	0	1	1	0	0	0	0	0	0
Seq1691	CGCATGGGGGTCTGGCGCTTGGGTATAGGC	30	0	0	0	0	0	0	0	0	1	0	0	0	0	0	0	0	0	0	0	0	0	0	0	0	0	1	0	0	0	0	1	0	0	0	0	0	0	1	0	0	0	0	0	0	2	0	0
Seq1692	GCTGAGGGCGGGTGGGTGGCGCATTCGATG	30	0	0	0	0	0	0	0	1	0	0	0	0	0	0	0	0	0	0	0	1	0	0	0	1	0	0	0	0	0	0	0	0	0	0	0	0	0	0	0	0	0	0	0	0	0	0	0
Seq1693	CGCATGATGGTCTGGCGCTTGGGTATCGGC	30	1	0	0	0	0	0	1	0	0	0	1	0	0	0	0	0	0	0	0	0	0	0	0	0	0	0	0	0	0	0	0	0	0	0	0	0	0	0	1	1	0	0	1	0	0	1	0
Seq1694	CCCGGAAGTATGGAAGTGTGCTCGGTTCCC	30	0	0	0	0	0	0	0	0	0	0	0	0	0	0	0	0	0	0	1	0	2	0	0	0	0	0	0	0	3	0	0	0	0	0	0	0	2	0	0	0	0	0	0	0	0	0	0
Seq1695	CAGCACCGTCAACTGAATGCTAGGCCTCTACGCGGGTTCCGTCCCTTG	48	0	0	0	0	0	0	0	1	0	2	0	0	0	0	0	0	0	1	0	0	0	0	0	0	1	0	0	0	0	1	0	0	1	0	0	0	0	0	0	1	0	0	0	0	0	0	0
Seq1696	GCCGTGGGTGGGAGGGTGGAACCATTCTG	29	2	0	0	0	0	0	0	0	0	0	0	0	0	2	0	0	0	0	0	0	0	1	0	0	0	0	0	0	0	0	0	0	0	0	0	0	0	0	0	0	1	0	0	0	0	0	0
Seq1697	CGCATAAAGGGTCTGGCGCTTGGGTATTGGC	31	0	0	0	0	0	0	0	0	0	0	0	0	0	0	0	0	0	0	0	0	0	0	0	0	0	0	0	0	0	0	0	0	0	0	0	1	0	0	0	0	0	0	0	0	0	0	0
Seq1698	GGATCCCCACCTCGTGGGTCAGTATTCTTC	30	0	0	0	1	0	0	1	0	0	0	0	0	2	0	0	0	1	0	0	0	0	0	0	0	0	0	0	0	0	0	0	0	0	0	0	0	0	0	1	0	2	2	0	0	0	0	0
Seq1699	GCATCGGTTATGCTCCAGGGTTCCCCGTTC	30	0	0	0	0	0	0	0	0	0	0	0	0	0	0	0	0	0	0	0	0	0	0	0	0	0	0	3	0	0	0	0	0	0	0	0	0	0	0	0	0	0	0	0	1	0	0	0
Seq1700	GAACGCACTCGCAGAGCTTGGTGTCTATGG	30	0	0	0	0	0	0	2	0	0	0	0	0	0	0	1	0	0	0	0	0	0	0	0	2	0	1	0	3	0	1	0	0	0	0	0	0	0	0	0	0	0	0	0	0	0	0	0
Seq1701	CGCGGTGGGAGGGTGGGTGGAGCATGGTCG	30	0	0	0	0	0	0	0	0	0	0	0	0	0	0	0	0	0	1	0	2	0	0	0	0	0	0	0	0	0	0	0	0	1	0	0	0	0	0	0	0	0	0	1	0	0	0	0
Seq1702	CGCATGGGGGACTGGCGCTTGGGTATTGGC	30	0	0	0	0	0	0	0	0	1	0	0	1	0	0	1	0	1	1	0	0	0	1	0	0	1	0	0	0	0	0	0	0	0	0	0	0	0	0	0	0	0	0	0	0	0	0	0
Seq1703	GCGGAGGGTGGGTGGGTGGCACATTCGATG	30	1	0	0	0	0	0	0	0	0	0	0	0	0	0	0	0	1	0	2	1	0	1	0	0	0	2	0	1	0	0	0	0	0	0	0	0	2	2	0	0	0	0	0	0	0	0	0
Seq1704	CGCATGGGGGTCTGGCGCTTGGGTATTGGA	30	0	0	0	0	0	0	0	1	0	0	0	0	0	0	0	0	0	0	0	1	0	0	0	0	1	0	1	0	0	0	0	0	0	0	0	0	0	0	0	0	0	0	0	0	0	1	0
Seq1705	GAGGTGGGAGGGAGGGGGTTGACCTTGCGTG	31	0	0	0	0	0	0	0	0	0	0	1	0	0	0	0	0	0	0	2	0	0	0	0	0	0	0	2	0	0	1	0	0	0	0	0	0	0	0	0	2	1	0	0	1	0	0	0
Seq1706	CCTAGGGAAAGAAGTGGGCCGTTATAATG	29	2	0	0	0	0	0	0	1	0	0	0	0	0	0	0	0	0	0	0	0	0	0	0	0	2	0	0	0	0	0	0	0	0	0	0	0	0	3	0	0	0	0	0	0	0	2	0
Seq1707	CGCGGGTATCCTCTGGGAGTCTGTCTATGC	30	0	0	0	0	0	0	0	0	0	0	0	0	0	0	0	0	0	0	0	0	2	0	0	0	0	0	0	1	0	0	0	0	0	0	0	0	0	0	0	0	0	0	0	0	0	0	0
Seq1708	GAGGTGGGAGGGAGGGGTTGACCTTGCGT	29	0	0	0	3	0	0	0	0	0	0	0	1	0	0	3	0	0	0	0	0	0	0	0	0	0	0	0	0	0	0	0	0	0	0	0	0	0	0	0	0	0	0	0	1	0	0	1
Seq1709	CGGCGGGTGGGGGGGCGGAGATTTAACGTC	30	0	0	0	0	0	0	0	0	0	0	1	0	0	0	0	0	0	0	0	0	0	0	0	0	1	0	0	0	1	0	0	0	0	0	0	0	0	0	0	0	0	1	0	0	1	0	1
Seq1710	CCTGCGCGCCTCCATGTGCTTTTTCTTTC	29	0	0	0	1	0	0	1	0	0	0	0	0	0	0	0	1	0	0	0	1	0	0	0	0	0	0	0	0	0	0	0	1	0	1	0	0	0	0	0	0	0	0	0	0	0	0	0
Seq1711	GCGGAGGGCGGGTGGGTGGCACATCGATG	29	0	0	0	0	0	0	0	0	0	0	0	0	0	0	0	0	0	0	0	0	0	0	0	0	0	0	0	0	0	0	0	0	0	0	0	0	0	2	0	0	0	0	0	0	0	0	0
Seq1712	TTGTCAACGTAGTGGGAGGGGACTTCGAGT	30	0	0	0	0	0	0	0	0	0	0	0	0	0	0	0	0	1	0	0	0	1	0	0	0	3	0	0	0	0	0	0	0	0	0	0	0	0	0	0	0	0	0	0	0	0	0	0
Seq1713	CGCATGGGGGTCTGGCGCTTGGGTATCGGC	30	0	1	0	0	0	0	2	0	0	0	0	0	0	0	0	0	0	0	2	1	0	0	0	0	0	0	2	0	0	0	0	0	0	0	0	0	0	0	0	1	0	0	0	0	1	0	0
Seq1714	CCCGGAGGTATGGAAGTGTGCTCGATTCCC	30	0	0	0	0	0	0	0	0	0	0	0	0	0	0	0	0	0	0	1	0	2	0	0	0	0	0	0	0	0	0	0	0	0	2	0	0	1	0	0	0	1	0	0	0	1	0	1
Seq1715	GAACGCACACGCAGGGCTTGGTGTCTATGG	30	0	0	0	0	1	0	0	0	0	0	0	0	0	0	0	0	0	0	0	0	1	1	1	0	0	0	0	0	0	0	1	0	0	0	1	0	0	0	1	0	0	0	0	0	0	0	2
Seq1716	CGCATAAGGGTCTGGCGCTTGGGTATAGGC	30	0	0	0	0	0	0	0	1	0	0	0	0	0	0	0	0	1	0	0	0	2	1	0	0	0	0	0	0	1	0	1	1	0	0	1	0	0	0	0	0	1	0	1	0	0	0	1
Seq1717	CCCCTCGCGCCCTCCATGTGCTGTTTCTTTC	31	0	0	0	1	0	0	0	0	0	0	0	0	0	0	0	0	0	0	0	0	0	0	0	0	0	0	1	0	0	0	0	0	0	1	2	0	0	0	1	0	0	1	0	0	0	0	0
Seq1718	CGCGGGTATCCTCTGGGCGTCTGTCTTTGC	30	0	0	1	0	0	0	0	1	0	1	0	0	0	0	0	0	0	0	2	0	0	0	0	0	0	0	0	0	0	0	0	0	0	0	1	0	0	3	0	1	0	0	0	0	0	0	0
Seq1719	CAGAAATTAGGCCGAATAGTCACGTACCGG	30	0	0	1	0	0	0	0	0	0	0	1	1	0	0	0	0	1	0	0	0	0	0	0	1	1	0	0	0	0	0	0	0	0	0	0	0	0	0	1	0	0	1	0	0	0	0	0
Seq1720	ACGGTAACGGCGTGTAAGTGTCCTACGATC	30	0	0	1	0	2	0	1	0	0	0	0	1	0	0	0	0	2	2	0	0	0	0	0	0	0	0	2	0	0	0	0	0	0	0	0	0	0	0	0	0	0	0	1	0	0	0	0
Seq1721	CGCATGAGGGTCTGGCTCTCGGGTATTGGC	30	0	0	0	1	0	0	0	0	0	0	0	0	0	0	0	0	0	0	0	2	0	0	0	0	0	0	0	0	0	0	0	0	0	0	0	0	0	0	3	0	0	0	0	0	2	2	0
Seq1722	GCGGGTGGGTGGGTGGTAAGTTTGCCGAC	29	2	1	0	0	0	0	0	0	0	0	0	1	0	0	0	0	0	0	0	0	1	0	0	0	1	0	3	0	0	0	0	0	0	0	0	0	0	1	0	1	0	0	0	0	0	0	0
Seq1723	CAGAAATTCGTCCGAAGAGTCACGTACCGG	30	0	0	1	0	0	0	0	0	0	1	0	0	0	0	0	0	0	0	0	2	0	0	0	0	0	0	0	0	0	0	1	0	0	0	2	1	0	0	0	0	0	0	0	0	1	0	0
Seq1724	CGCATGATGGTCTGGCGCTCGGGTATTGGC	30	0	0	0	0	0	0	0	0	0	0	1	0	0	0	0	0	1	0	0	0	2	0	0	1	1	0	0	0	0	0	1	0	1	0	0	0	0	1	0	0	0	0	0	0	0	0	0
Seq1725	CGGCTAGGGACGAAGGGTTCGTTATAATG	29	0	0	0	0	0	0	0	0	0	0	0	0	0	0	0	0	0	0	0	0	0	0	0	0	0	0	2	1	0	0	0	0	0	0	0	0	0	1	0	0	0	0	0	0	0	2	0
Seq1726	CAGAAATTCGTCCGAATAGTCACGTACTGG	30	0	0	0	0	0	0	0	0	0	1	2	1	0	0	0	0	0	0	0	0	0	0	0	1	0	0	0	1	0	0	0	0	0	0	0	0	0	0	0	0	0	0	0	0	0	0	0
Seq1727	CGGCGGGTGGGAGGGTGGAGATTATAGTG	29	0	0	0	0	0	0	0	0	0	0	0	0	0	0	0	0	0	0	3	0	0	0	0	0	0	0	0	0	0	0	0	0	0	1	0	0	0	0	0	0	0	1	0	0	0	0	0
Seq1728	GAGGTGGGAGGGAGGGGTTGGCCTTGCGTG	30	0	0	0	1	0	0	0	0	0	0	0	0	2	0	1	0	1	0	0	0	0	0	0	0	0	0	1	1	0	0	0	0	0	1	0	0	0	0	1	0	0	0	0	0	0	0	2
Seq1729	CCCGGGGGTATGGAAGTGTGCTCGGTTCCC	30	1	0	0	0	0	0	0	0	0	0	0	0	0	0	0	0	0	0	0	0	5	0	0	0	0	0	1	0	0	0	0	0	0	0	0	0	1	0	0	0	0	0	0	0	0	0	1
Seq1730	TGGAGTGGCTTGCGTTCCTCATTTCGTAC	29	0	0	0	1	0	0	0	1	1	0	0	0	0	0	0	0	0	0	1	1	0	0	0	0	0	0	0	1	0	0	0	0	0	0	0	0	0	0	0	0	2	0	0	0	0	1	0
Seq1731	GCGGGTGGGTGGGTAGTAAGTTGTGCCGAC	30	0	0	0	0	0	0	0	0	0	0	0	0	0	0	0	0	0	0	1	0	0	0	0	0	0	1	1	0	0	0	0	0	0	0	0	1	0	0	0	4	0	0	0	0	0	0	0
Seq1732	GGACCTCCGTCTCGCGAGTCAGTACTCAAC	30	1	1	0	0	0	0	0	0	0	0	0	0	0	2	0	0	0	0	0	0	0	0	0	0	0	0	0	0	0	1	0	0	0	0	0	0	1	0	0	0	0	0	1	0	0	0	0
Seq1733	GGACCCTCGTTTCAGAGGTCAGTGTTCACC	30	1	0	0	0	0	0	0	0	0	0	0	0	0	0	0	0	0	0	0	0	1	0	0	3	0	0	0	0	0	1	0	0	0	0	0	0	2	1	0	0	0	0	0	0	0	0	0
Seq1734	CCCTCGCGCCCTCCATTGCTGTTTCTTTC	29	0	0	0	0	0	0	0	0	0	1	0	0	0	0	1	0	0	0	0	0	0	0	0	0	0	1	4	0	0	0	0	0	0	2	0	0	2	0	0	0	0	0	0	0	0	0	0
Seq1735	CAGGCCGTGGGAGGGCGGGTGGTAGCCTGG	30	0	1	0	0	1	0	0	0	0	0	0	0	0	0	0	0	0	0	0	0	0	0	1	0	0	0	1	0	0	0	0	0	0	1	0	0	0	0	1	0	0	0	2	0	0	0	0
Seq1736	GCTAGGACTCTACGCGGGTTCCGTCCCTTG	30	1	0	0	0	0	0	0	0	0	0	0	0	0	0	0	0	0	0	0	1	0	0	0	0	0	0	0	0	0	0	0	0	0	0	1	0	0	0	0	0	0	0	0	0	0	0	0
Seq1737	GGATCCTCAGCTCGTAGGTCAGTATTCTC	29	0	0	0	0	0	0	0	0	0	0	0	0	0	1	0	0	0	0	0	0	0	0	0	0	0	0	0	0	0	0	0	1	0	0	0	0	2	0	0	0	0	0	2	0	1	0	0
Seq1738	GAACGCACTCGCAGGGCTTTGTGTCTATGG	30	0	0	0	0	0	0	0	0	0	0	0	0	0	0	0	1	0	1	0	0	0	0	0	0	0	2	0	0	1	0	0	0	0	0	0	1	0	0	0	0	0	1	1	1	0	0	0
Seq1739	CCTGCGGGCGGGTGGGTGATTGGATTCTTG	30	0	0	0	0	0	1	0	0	0	0	0	0	0	1	0	0	0	0	0	0	0	0	2	0	0	0	0	0	1	1	0	0	0	0	0	0	0	0	0	0	0	0	0	0	0	0	0
Seq1740	CGCATGAGGGTCTGGCGCTTGGGTATAGGC	30	2	0	0	0	0	1	0	0	0	0	0	0	0	1	0	0	0	0	0	0	1	1	0	0	0	0	0	0	0	2	0	0	0	0	0	1	0	0	1	0	0	0	1	1	0	0	0
Seq1741	CAGGACCGGCGGGCGGGCGGGGGAGGCTC	29	0	0	0	0	0	0	0	0	0	0	0	0	0	0	0	0	0	0	0	0	0	0	0	0	0	0	0	0	0	0	0	0	0	0	0	0	0	0	0	0	2	0	0	0	1	0	0
Seq1742	CGCGGGTATCCTCTGGGAGTCTGTCTGTGC	30	0	0	1	0	0	0	0	0	0	0	0	0	0	0	0	2	0	0	0	0	0	0	0	0	0	0	0	0	0	0	0	1	0	0	0	0	0	0	0	1	0	0	0	0	0	0	0
Seq1743	CGCATGGGGTCTGGCGCTTGGGTATTGGC	29	0	1	0	0	0	0	0	0	0	0	0	0	1	0	0	0	1	0	0	2	0	0	0	1	0	0	0	0	0	1	0	1	0	0	0	0	0	0	1	0	0	0	0	0	0	0	0
Seq1744	CAGGGCCTGGCGATTGGGTTTGGCATGTTTC	31	0	0	4	0	0	0	0	0	0	0	1	0	0	0	1	0	0	0	0	1	0	0	0	0	0	0	0	1	1	1	0	2	0	0	0	0	0	0	0	0	0	0	0	0	0	0	1
Seq1745	GCTAGGCCTCTACGAGGGTTCCGTCCCTTG	30	0	0	0	0	0	0	0	0	0	0	0	0	0	0	0	0	0	0	0	0	0	0	0	0	0	0	0	0	1	2	0	0	0	0	0	0	0	0	0	0	1	1	0	0	0	0	0
Seq1746	CTCGCCGCCGATCCAGGGTATACACGTGTC	30	0	0	0	0	0	0	0	0	0	0	0	0	0	1	1	0	1	0	2	0	0	0	0	0	1	0	0	0	0	0	0	1	0	0	1	0	0	0	0	2	0	0	0	0	0	0	0
Seq1747	CGCGGTGAGAGGGTGGGTGGAGCGTGGTCG	30	0	0	0	0	0	0	0	0	0	0	0	0	0	0	0	0	0	0	0	0	0	0	1	0	0	0	0	0	0	0	0	0	0	1	0	0	0	0	0	0	0	1	0	1	0	0	0
Seq1748	GCATCGGTTATGCTCCAGAGTTCCCCGTCC	30	0	0	0	0	0	0	0	0	1	0	0	0	0	1	0	0	0	0	0	0	1	0	0	0	0	0	0	0	2	0	0	0	0	2	0	0	1	0	0	0	0	0	0	0	0	2	0
Seq1749	GGATCCCCGTATCGTGGGTCAGTGTTCTTC	30	0	0	0	0	0	0	1	0	0	0	0	0	0	1	0	0	1	0	0	1	2	0	0	0	0	0	0	0	0	1	0	0	0	1	0	0	0	0	0	0	0	0	0	0	1	0	0
Seq1750	GAACGCACTCGCTGGGCTTGGTGTCTATGG	30	0	0	0	0	0	0	1	0	0	1	0	0	0	0	0	0	0	0	0	0	1	0	0	0	1	0	0	0	0	0	0	0	1	0	0	0	0	1	0	0	0	0	0	0	0	0	1
Seq1751	GCGGTCCGTCCGAACCAGGTCTCCTGGTTG	30	0	0	0	0	1	0	0	0	0	0	0	0	0	0	0	2	0	0	0	0	1	0	0	1	0	0	0	0	2	0	0	0	0	0	0	0	0	0	0	0	1	0	0	0	0	0	0
Seq1752	CCGGGAGGCGGGTGGGCGGAGGATATCAGG	30	0	0	0	0	1	0	2	0	0	0	0	0	0	0	0	1	0	3	0	1	0	0	0	0	0	0	0	0	0	0	1	0	0	3	0	0	0	0	0	1	0	0	0	0	0	0	0
Seq1753	CAGACATTCGGCCGAATAGTCACGTACCGG	30	0	0	0	0	0	0	0	0	0	1	1	0	0	0	0	1	0	0	0	0	0	0	0	0	0	0	0	0	1	0	0	0	0	0	0	1	0	0	0	0	0	0	0	1	0	0	0
Seq1754	TCCGCGCCCTCCAGGTGCTGCCTTTGTTTC	30	0	0	0	1	0	0	0	1	0	0	0	0	0	0	0	0	0	0	1	1	0	0	0	0	0	0	0	0	0	0	0	0	0	0	0	0	0	0	0	0	0	0	2	0	0	1	0
Seq1755	GGATCCTCGTTTCAGACGGTCAGTACTTCC	30	0	0	0	0	3	1	0	0	0	0	0	0	0	1	0	0	0	0	0	0	3	0	0	1	0	0	0	0	0	0	0	0	0	0	0	0	1	0	0	0	0	0	0	0	1	0	0
Seq1756	TTTATCGGCCCTGATAAATAGGCACCCGTTC	31	0	0	0	0	0	1	0	0	0	1	0	0	0	0	0	0	0	0	0	1	0	0	0	0	0	0	0	0	0	0	0	0	0	1	0	0	0	2	0	0	0	0	0	0	0	3	1
Seq1757	GTGGGTGGGTGGGTGGTAAGTTATGCCGAC	30	0	0	0	0	0	0	0	0	0	0	0	0	0	0	0	2	0	0	0	0	0	0	1	1	0	0	1	0	0	3	0	0	0	2	0	0	0	0	0	1	0	0	0	0	0	0	0
Seq1758	AGGGCCTGGCGATTGGGTTTGGCAGTTTC	29	1	0	0	0	0	0	0	0	0	4	0	0	0	0	1	0	1	0	0	0	0	0	0	0	1	0	0	1	0	0	0	0	0	0	0	0	0	0	0	0	1	0	1	0	0	0	1
Seq1759	GGATTCCCGTATCGTGGGTCAGTATTCTTC	30	0	0	0	0	0	0	0	0	0	0	0	1	1	0	0	0	0	0	0	0	0	0	0	0	1	0	0	0	1	0	0	0	0	0	0	0	0	0	0	0	0	0	1	0	0	1	0
Seq1760	GGTATTGGGTTCGTAGACAGGCTCCCTCTG	30	0	0	0	0	0	1	0	0	0	0	1	0	0	0	0	0	0	0	0	0	0	0	0	0	0	0	0	0	0	0	0	0	0	0	0	2	0	0	0	0	0	0	1	0	1	0	0
Seq1761	GGCTATCTCGCACCTCCATGTGCTGTGTTC	30	0	0	0	0	0	0	0	0	0	0	0	0	0	0	3	0	0	1	1	1	0	0	1	0	0	0	1	0	0	0	0	0	0	0	0	0	0	0	0	0	0	0	0	0	0	0	0
Seq1762	GTGGCACCTGCGGTAGAGGCGACTTTTGTG	30	1	1	0	0	0	0	0	0	0	0	0	0	0	0	0	0	0	0	0	0	0	0	0	0	0	0	0	0	0	0	0	0	2	0	0	0	0	0	0	0	0	0	0	1	1	0	0
Seq1763	CGCGGTGGGAGAGTGGGTGGAGCGTGGTCG	30	0	0	0	0	0	0	1	0	0	0	0	0	0	0	0	0	0	0	0	0	0	0	0	0	0	0	2	0	0	0	0	0	0	0	0	1	0	1	0	0	1	0	0	0	0	0	0
Seq1764	GCTGTTGGCCCTTCAGGTATCCTTGGGTTC	30	0	0	0	0	0	0	0	0	0	0	0	0	0	0	0	0	1	0	0	0	0	0	0	0	0	0	0	0	0	0	0	0	0	0	0	0	0	1	0	0	0	0	0	0	0	0	0
Seq1765	ACCGCGCCTCCATGTGCTATTCCTTTTTGC	30	0	0	0	0	0	0	0	0	0	0	0	0	0	0	1	0	3	0	1	1	0	0	0	0	0	0	0	0	0	0	0	0	0	2	1	0	0	0	1	1	0	0	0	0	0	0	1
Seq1766	GCGTAGGGCGGGTGGGTGGCACATTCGATG	30	0	0	0	0	0	0	1	0	1	0	0	0	0	1	0	0	0	0	0	0	0	0	0	0	0	0	0	0	0	0	1	0	0	0	0	0	1	0	0	0	1	0	0	0	0	0	0
Seq1767	GTGGGTGGATGGGTGGTAAGTTGTGCCGAC	30	0	0	0	0	0	0	0	1	0	0	0	0	0	0	0	0	0	0	0	0	0	0	0	0	0	0	1	0	1	0	0	0	1	0	0	0	0	0	0	0	1	1	0	0	0	0	1
Seq1768	GCGGGTGGGCGGGTGGCTCATAGTTTTTTG	30	0	0	0	0	0	1	0	0	0	0	2	0	0	1	0	0	0	0	0	0	0	2	0	1	0	0	0	0	0	1	0	0	0	0	2	0	0	0	0	2	1	1	0	0	0	0	1
Seq1769	GCTAGGCCTATACGCGGGTTCCGTCCCTTG	30	0	0	0	0	0	0	0	0	1	0	0	0	0	0	0	0	0	1	0	0	0	0	0	0	0	1	0	0	0	0	1	0	0	0	1	0	0	0	0	0	0	0	0	0	0	1	0
Seq1770	GGACCTCCGTCTCGCGGGTCAGTATTCAAC	30	0	0	0	0	0	0	0	0	0	0	0	0	0	0	0	0	0	0	0	0	1	0	0	0	0	0	0	0	0	3	0	1	0	0	0	0	0	0	0	0	2	0	1	1	0	0	0
Seq1771	TGGATGTGTGTGTTGTGTGGTTGCTCTGAT	30	0	0	0	2	0	1	0	0	0	0	0	0	0	0	1	1	0	0	3	0	0	0	0	0	0	0	0	0	0	0	0	0	0	0	0	0	0	0	0	0	0	0	0	0	0	0	3
Seq1772	ACGGTGACGGCGTGTGAGTGTCCTACGATC	30	0	0	0	0	0	0	0	0	0	2	0	0	0	0	1	0	2	1	0	0	0	0	0	0	1	0	0	0	0	0	0	0	0	1	0	0	0	0	0	0	0	0	0	0	0	0	0
Seq1773	ATGGCCTGGCGATTGGGTTTGGCATGTTTC	30	0	0	1	0	0	0	0	0	0	0	0	0	0	0	0	1	0	0	0	2	0	0	0	0	0	0	0	0	1	0	1	0	0	0	0	0	1	0	0	0	0	0	0	0	0	0	0
Seq1774	TAGGGCCTGGCGATTGGGTTTGGCATGTTTC	31	0	0	0	0	0	0	0	0	0	0	0	0	0	0	0	0	0	0	0	0	0	0	0	0	0	0	0	0	0	0	0	0	0	1	0	0	1	0	0	0	0	2	0	0	1	1	0
Seq1775	GTGGGTGGGTGGGTGGTAAGTTTGCCGAC	29	0	0	0	0	0	0	0	1	0	0	0	0	0	0	1	0	0	0	0	0	0	0	1	0	0	0	0	0	1	0	0	0	0	0	0	0	0	0	0	0	0	0	0	0	0	0	0
Seq1776	CAGAAATTCGGCCGAATAGTCAAGTACCGG	30	0	1	0	0	0	0	1	0	0	0	0	0	0	0	0	0	0	0	0	0	0	0	0	0	0	0	1	0	0	0	0	0	0	1	0	0	0	1	0	0	0	0	0	0	0	0	0
Seq1777	GGATCCTCGACTCAGAGGTCGGTATTCTGC	30	1	0	0	0	0	0	0	0	0	0	0	1	0	1	0	0	0	0	0	0	0	0	0	0	1	0	0	0	0	0	0	0	0	0	0	0	0	0	0	0	0	0	2	0	0	0	0
Seq1778	CAGGCCGCGGGAGGGTGGGTGGTAGCCTGG	30	0	0	0	0	0	0	0	0	0	0	0	0	1	0	0	0	1	0	0	0	0	0	0	0	0	0	0	0	1	0	0	0	0	0	0	0	0	0	0	0	0	0	0	0	0	0	0
Seq1779	CCGGGGGGGGGGGGGGCGGAGGATATCAGG	30	0	0	0	0	0	0	0	0	0	0	0	1	1	0	0	0	0	0	0	0	0	0	1	0	1	0	0	0	1	0	0	0	0	0	0	0	0	0	1	0	0	0	0	0	0	0	0
Seq1780	GAACGTACTCGCAGGGCTGGGTGTCTATGG	30	0	0	0	1	0	0	2	0	0	0	0	0	0	0	0	0	0	0	0	0	0	0	0	0	0	0	0	0	0	0	1	0	0	0	0	0	0	0	0	1	0	0	0	0	0	0	0
Seq1781	GCTGAGGGCGGGTGGGTGGCACACTCGATG	30	0	0	0	0	0	3	0	0	0	0	0	0	0	0	0	0	1	0	0	0	0	0	0	0	0	0	1	0	0	0	0	0	1	0	0	1	0	0	1	0	2	0	0	0	0	0	0
Seq1782	GGATCCTCGTTTCAGATGGTCAGTGCTTCC	30	1	0	0	0	0	0	0	1	0	0	0	0	0	0	0	0	0	0	0	0	0	1	0	0	0	0	1	0	0	0	0	0	0	0	0	0	0	0	0	0	0	0	0	0	0	0	0
Seq1783	GGATCGTCGCATCGTAGGTCAGTATTCATG	30	0	0	0	0	0	0	0	0	0	0	0	0	1	0	0	1	1	0	0	0	0	0	0	0	1	0	0	0	1	0	0	0	0	0	0	0	0	1	0	0	0	0	0	1	0	0	0
Seq1784	AGGGCCTGGCGATTGGGTTTGGCATGTTTA	30	0	1	0	0	0	0	0	0	0	0	0	0	1	0	0	0	0	0	0	0	1	1	0	1	0	0	0	0	0	0	0	0	0	0	0	0	0	0	1	0	0	0	0	0	0	0	0
Seq1785	CGGCTAGGGACGAAGGGTCCGTCATAATG	29	0	0	0	0	0	0	0	0	0	0	0	0	0	0	0	0	0	0	0	0	0	0	0	0	0	0	0	0	0	0	0	0	0	0	0	0	0	0	0	0	0	0	0	1	0	1	0
Seq1786	CGGCGGGTGGGGGGGTGGAGATTTAACTC	29	0	0	0	0	1	0	0	0	0	0	0	0	0	0	0	0	0	0	0	0	0	1	0	0	0	0	1	0	0	0	0	0	1	0	0	3	1	0	0	1	0	0	0	0	1	0	0
Seq1787	CGGCGGGTGAGTGGGTGGAGATTTAACGTC	30	2	0	0	0	2	0	0	0	0	0	0	0	0	0	0	0	0	0	0	0	0	0	0	0	0	0	2	0	1	0	0	1	0	2	0	0	0	0	0	0	0	0	1	0	0	0	0
Seq1788	TGCGGAGGGCGGGTGGGTGGCACATTCGATG	31	1	0	1	0	0	0	1	0	0	0	0	0	0	0	0	0	0	0	0	0	0	1	0	0	0	0	0	0	0	0	0	0	0	0	0	1	0	1	0	0	0	0	0	0	1	0	0
Seq1789	GTGGCACCTGCAGTAAAGGCGACTTTTGTG	30	1	0	0	0	0	0	0	4	0	2	0	0	0	0	0	0	0	0	0	0	0	0	0	0	0	0	0	0	0	1	0	0	0	0	0	0	0	2	0	0	0	0	0	1	0	0	0
Seq1790	TTTGTCAACGTAGTGGGAGGGGAATTCGAGT	31	0	0	0	0	0	0	0	0	0	0	0	1	0	0	0	0	0	0	0	0	0	0	0	0	0	0	0	0	0	0	0	0	0	0	0	0	1	1	0	0	0	0	1	0	1	1	1
Seq1791	GGAGCCGTGGGTGGGTGGGGGGTTGCTGCC	30	0	2	0	0	1	0	0	0	0	0	0	0	1	0	1	0	0	0	0	0	0	0	0	1	0	0	0	1	0	1	0	0	0	0	0	0	0	1	0	0	0	0	0	0	0	0	0
Seq1792	CATCGAGTGTGGGTGGGGGGGTGGTATTTG	30	0	0	0	1	0	0	0	0	0	0	0	0	0	0	0	0	0	0	0	0	0	0	0	0	0	0	2	0	0	0	0	1	0	1	0	0	0	0	0	0	1	0	1	0	3	2	0
Seq1793	GAACGTACTCGCAGGGCTTGGTGCTATGG	29	0	0	0	0	0	0	0	0	0	0	1	0	0	0	0	0	0	0	0	0	0	0	1	0	3	0	0	0	0	0	0	0	0	0	0	0	0	0	0	0	0	0	0	0	0	0	0
Seq1794	GGATCCCCGCCTCGTGAGTCAGTATTCTTC	30	0	0	0	0	1	0	0	0	0	0	0	0	0	0	0	0	0	0	0	1	0	0	0	0	0	0	0	0	0	3	0	0	0	0	0	0	0	0	0	0	0	0	0	0	0	0	0
Seq1795	GTGCCCCGTCCGAACCAAGTTCCCTGAAGG	30	0	0	0	0	0	0	0	0	2	0	0	0	0	0	0	0	1	0	0	0	0	0	0	0	0	0	0	0	0	0	0	0	0	0	0	0	1	0	0	0	0	1	0	0	0	0	0
Seq1796	CGGCGGGTGGGAGGTTGGAGATTATACGTG	30	0	0	0	0	0	1	0	0	1	0	0	0	0	0	0	0	0	1	0	0	0	1	1	0	0	1	0	0	0	0	0	0	0	0	0	0	0	0	0	1	0	0	0	0	0	0	0
Seq1797	CACCGAGGGTGGGTGGGGGGGTGGTATTTG	30	0	1	0	0	0	0	0	0	0	0	0	0	0	1	0	0	1	2	0	0	0	1	0	0	0	0	0	0	0	0	0	0	0	2	0	0	1	0	0	1	0	0	0	0	0	0	0
Seq1798	TTGACAACGTAGTGGGAGGGGAATTCGAGT	30	0	0	0	0	0	0	0	0	0	1	0	0	0	0	0	0	0	0	0	0	0	2	0	0	0	0	0	0	0	0	0	0	0	0	0	0	0	0	0	0	0	0	1	0	0	0	0
Seq1799	GGATCTTCGTTTCAGATGGTCAGTACTTCC	30	0	0	0	0	0	1	0	0	0	0	0	0	0	1	0	1	0	0	0	0	0	0	0	0	0	0	0	0	0	0	0	0	0	0	1	0	0	0	0	0	0	0	0	1	0	0	0
Seq1800	TTGTCAACGTAGTGGGAGGGTAATTCGAGT	30	0	0	0	0	0	0	0	0	0	0	1	0	0	0	0	0	1	0	0	0	0	0	0	0	0	0	0	1	0	1	0	0	0	0	0	0	0	1	0	0	0	0	0	0	0	1	2
Seq1801	GTGCCCGGTCCGAACCAGGTTCCCTGAAGG	30	1	1	0	0	0	0	0	0	0	0	0	0	0	0	0	0	1	0	0	0	0	0	0	0	0	0	0	0	0	0	0	0	0	0	0	0	1	0	0	0	0	0	0	0	0	0	0
Seq1802	GCTGAGGGCGGGTGGGTGGCACATCCGATG	30	0	0	0	0	0	0	0	0	0	0	0	0	0	0	0	0	0	0	0	1	0	0	0	0	0	0	0	0	0	0	0	0	0	0	0	0	0	0	0	0	0	0	0	0	0	0	0
Seq1803	CGCATGAGGGTCTGGCGCTTGGTATCGGC	29	0	1	2	0	0	0	0	0	0	0	0	0	0	0	0	0	0	0	0	0	0	0	0	0	0	0	0	2	0	0	0	0	0	1	0	0	0	0	0	0	0	0	0	0	0	0	0
Seq1804	GGATCTCCGCATCGTGGGTCAGTATTCTTC	30	0	0	0	0	0	0	0	0	0	0	0	0	0	0	0	0	0	0	0	0	0	0	0	0	0	0	0	0	1	0	0	0	0	0	0	2	0	0	0	0	0	0	0	1	0	1	0
Seq1805	GCGGTCCGTCCGAACCAGGTTTCTTGATTG	30	0	0	0	0	0	0	0	0	1	0	1	0	0	0	0	0	1	0	0	0	0	0	0	1	0	0	0	0	4	0	0	0	0	0	0	0	0	0	0	0	0	0	0	0	4	0	0
Seq1806	GAGGCGGGAGGGAGGGGTTGACCTTGCGTG	30	0	0	0	0	0	0	0	0	0	0	0	0	0	0	0	0	0	0	0	0	0	0	0	1	0	2	0	0	0	0	0	0	0	0	0	0	0	0	0	0	0	0	0	0	0	0	0
Seq1807	CAGAAATTCGTCCGAATAGTCACGTAGCGG	30	0	0	1	0	0	0	0	0	0	1	2	1	0	0	0	0	0	0	0	1	0	0	0	0	0	0	0	0	0	0	0	0	0	1	0	2	0	0	1	0	0	0	0	0	0	0	0
Seq1808	CGGCGGGCGGGTGGGCGGAGATTTAACGTC	30	0	0	0	0	0	0	0	0	0	0	3	0	0	0	0	0	0	0	0	0	2	1	0	0	0	0	0	0	0	0	0	0	0	0	0	0	0	0	0	2	0	0	0	0	2	0	0
Seq1809	TCCGCGCCCTCCCTGTGCTGCCTTTGTTTC	30	0	0	0	0	1	0	0	0	0	0	0	0	0	0	1	0	0	0	0	0	1	0	0	0	0	0	0	0	0	0	0	0	0	0	0	0	0	0	0	0	0	0	0	1	0	1	0
Seq1810	CAGGCCGTGGGAGGGTGGGTGGTGGCCTGG	30	0	0	0	0	0	0	0	0	0	0	0	0	1	0	0	0	0	0	0	0	0	0	0	0	3	0	0	0	1	0	0	0	0	0	0	0	0	0	0	0	2	0	0	0	0	0	0
Seq1811	CCCGGAGGTATGGAAGTATGCTCGGTTCCC	30	0	0	0	0	1	0	0	0	0	0	0	0	2	0	0	0	0	0	0	0	0	1	0	0	0	0	4	0	0	0	0	0	0	0	0	2	0	0	0	0	1	0	0	1	0	0	0
Seq1812	CGGCTAGGGACAAAGGGTCCGTTATAATG	29	0	0	0	0	0	0	0	0	0	1	0	1	0	0	4	0	0	0	0	0	0	0	0	0	0	0	0	0	0	0	0	0	0	0	0	0	0	0	0	0	0	0	0	0	0	8	0
Seq1813	TGCGGTAACGGCGTGTGAGTGTTTCCCAC	29	0	0	0	0	0	0	2	0	0	0	0	0	0	0	0	0	0	0	0	0	0	1	0	0	0	0	0	1	0	0	0	0	0	0	0	0	0	0	0	0	0	0	0	0	0	0	0
Seq1814	CGCATGGGTGTCTGGCGCTTGGGTATTGGC	30	0	0	0	0	0	0	0	0	1	0	0	0	0	0	0	0	1	0	0	1	0	0	0	1	0	0	0	0	0	1	0	0	0	0	0	0	0	0	0	0	0	0	0	0	0	0	0
Seq1815	CCGGGGGGCGGGTGGGCGGAGGATATTAGG	30	0	0	0	0	0	1	0	0	0	0	0	0	1	0	0	0	0	0	0	0	0	0	0	1	0	0	1	0	0	0	0	0	0	0	0	1	0	0	0	0	0	0	0	0	0	0	0
Seq1816	GGCTATCTCGCGCCTCCATATGCTGTGTTC	30	0	0	0	0	0	1	0	0	0	0	1	0	0	0	0	0	3	0	0	0	0	0	0	0	0	0	0	0	2	0	0	0	0	0	0	0	0	0	0	0	0	0	0	0	0	0	0
Seq1817	GCGGAGGGGGGGTGGGTGGCACATTCGATG	30	0	0	0	0	0	0	0	1	0	0	0	0	0	0	0	0	0	0	0	0	0	0	0	0	0	0	0	0	0	0	0	0	0	1	1	0	1	0	0	0	0	1	0	1	0	0	0
Seq1818	TGCGGTAACGGCGTGTGAGTATCTTCCCAC	30	0	1	0	0	0	0	0	0	0	0	0	0	0	0	1	0	0	0	0	2	0	0	0	0	0	0	0	1	0	0	0	0	0	0	0	0	0	0	0	0	1	0	0	0	0	0	0
Seq1819	CGCTTGGGGGTCTGGCGCTTGGGTATTGGC	30	0	0	0	0	0	1	0	0	0	0	0	0	0	1	0	0	0	0	0	0	0	1	0	0	0	0	0	0	1	0	0	0	1	0	0	0	0	0	0	0	0	0	1	1	0	0	0
Seq1820	GCATCGGTTACGCTCCAGGGTTCCCCGTCC	30	0	0	0	0	2	0	0	0	0	0	0	0	3	0	0	0	0	0	0	0	0	0	0	3	0	0	0	0	0	0	0	0	0	0	0	0	0	0	0	2	0	0	0	0	0	0	1
Seq1821	GGTATTGGGTTCGTATAAAGGCTCCCTCTG	30	0	0	0	0	0	0	0	0	0	0	0	0	1	0	0	0	1	0	0	0	0	0	0	0	0	0	0	1	0	1	0	0	0	0	0	0	1	0	0	0	0	0	0	0	0	0	0
Seq1822	TCCGCGCCCTCCTTGTGCTGCCTTTGTTTC	30	0	0	0	0	0	0	0	1	1	0	0	0	0	0	0	0	1	0	0	0	0	0	0	0	0	0	3	0	0	0	0	0	0	0	0	0	0	0	0	0	0	0	0	0	1	0	0
Seq1823	CGGCTAGGGACGAAGGGCCCGTTATAATG	29	0	0	0	1	0	0	0	0	0	0	0	0	0	0	0	0	0	0	0	0	0	0	0	0	0	0	0	0	0	0	0	0	0	0	0	0	0	0	0	0	0	0	0	0	0	1	0
Seq1824	GTGGGTGGGCGAGTGGATGTTGACCTCCTG	30	0	0	0	0	0	0	0	0	0	0	0	0	0	0	0	0	0	0	0	0	0	0	0	0	0	0	0	0	0	0	0	0	0	0	0	0	0	0	0	0	0	0	0	0	0	0	0
Seq1825	CGTGGTGGGAGGGTGGGTGGAGCGTGGTCG	30	0	0	0	0	0	0	0	0	0	0	0	0	0	0	0	0	0	0	0	0	0	0	0	0	0	0	0	0	0	0	0	0	1	3	1	0	0	0	0	0	0	0	0	0	0	0	0
Seq1826	CCCTCGCTCCCTCCATGTGCTGTTTCTTTC	30	0	0	0	2	1	1	0	0	0	0	1	0	0	0	0	0	0	0	0	1	0	0	0	0	0	0	0	0	0	1	0	0	0	0	0	0	0	0	2	0	0	0	0	0	0	0	0
Seq1827	CGCGGTGGGAGGGTGGGTGGAGCGTAGTCG	30	0	0	0	0	0	0	0	1	0	0	0	0	0	1	0	1	0	0	0	0	0	0	1	0	0	0	1	0	1	0	0	0	0	0	0	1	0	0	0	0	0	0	0	0	1	0	0
Seq1828	GGACCTCCGCCTCGCGAGTCAGTATTCAAC	30	0	0	0	0	0	0	0	0	1	0	0	0	0	0	0	0	1	0	0	1	0	0	0	0	1	0	0	1	0	2	0	0	0	0	0	0	0	0	0	0	1	1	1	1	0	0	0
Seq1829	TGCGGTAACGGCGTGTGAGTGTCTACCCAC	30	0	0	0	0	0	0	0	0	0	0	0	0	0	0	0	0	0	0	0	0	0	0	0	3	0	0	0	0	1	0	0	0	0	0	2	0	0	0	0	1	0	0	0	0	0	0	0
Seq1830	TGGAGTGGCTTGCGTTGCCTCATTTCGTAC	30	0	0	0	2	0	0	0	0	0	0	1	0	0	0	0	0	0	0	0	0	0	0	0	1	0	0	0	0	0	0	0	0	0	1	1	0	0	0	0	0	0	0	0	0	0	2	0
Seq1831	TGCGGTAACTGCGTGTGAGTGTCTTCCCAC	30	0	0	0	0	0	0	0	0	0	0	0	0	0	1	0	0	0	0	0	0	1	0	0	0	0	0	0	0	0	0	0	0	0	0	0	0	0	0	0	1	0	0	0	0	0	0	0
Seq1832	CAGGCCGTGGGGGGGTGGGTGGTAGCCTGG	30	0	1	0	0	1	0	0	0	0	0	0	0	0	0	0	0	0	0	0	0	0	0	0	0	0	0	0	1	0	0	0	0	0	0	0	0	0	0	0	0	0	1	0	0	3	0	0
Seq1833	GCGCGCCTCCATGTGCTGTTCTTTCCGTG	29	0	0	0	0	0	0	0	0	0	0	0	1	0	0	0	0	0	1	0	0	0	0	0	0	0	0	3	1	0	0	0	0	0	0	0	0	0	0	0	0	0	0	0	1	0	0	0
Seq1834	GGAGCCGTGGGTGGGTGAGTGGTTGCTGCC	30	0	0	0	0	1	0	0	0	0	0	0	0	0	0	0	0	0	1	0	0	0	0	0	0	5	0	2	0	0	0	0	0	0	0	2	0	0	0	0	0	0	1	2	0	1	0	0
Seq1835	TGGATGTGTGTGTTGTGTAGTTGCTCTGGAT	31	0	0	0	0	0	0	0	0	0	0	1	0	0	0	0	1	0	1	1	0	0	0	0	0	0	0	0	0	0	0	0	0	0	2	0	0	0	0	0	0	0	0	0	0	0	0	0
Seq1836	CGCGGTGGGAAGGTGGGTGGAGCGTGGTCG	30	0	2	0	0	0	0	0	0	0	0	1	0	0	0	0	0	0	0	0	0	0	0	0	0	0	0	0	0	0	0	0	0	2	0	0	0	0	0	1	0	0	0	0	0	0	0	0
Seq1837	CGCGGTGGGAGGGTGAGTGGAGCGTGGTCG	30	1	0	0	0	0	1	0	0	0	0	0	0	0	0	0	0	0	0	0	0	0	0	0	0	0	0	0	0	0	1	0	0	0	1	1	0	0	0	0	0	2	0	0	0	0	0	0
Seq1838	CAGAAATTCGGACGAATAGTCACGTACCGG	30	0	0	0	2	0	0	0	0	0	0	0	0	0	0	0	0	0	0	0	0	0	0	1	0	1	0	1	0	0	0	0	1	0	0	0	0	0	0	0	1	0	0	0	0	0	0	3
Seq1839	TGGATGTTGTGTGTTGTGTAGTTGCTCTGAT	31	0	0	0	0	1	0	0	0	0	0	0	0	1	0	0	0	1	0	0	2	0	0	0	0	0	0	0	0	1	0	0	2	0	0	0	0	0	0	0	0	0	0	0	0	0	0	0
Seq1840	CGCGGTGGGAGGTTGGGTGGAGCGTGGTCG	30	1	0	0	0	0	0	0	0	0	0	0	0	0	0	0	0	0	0	0	0	0	0	0	0	0	0	0	0	0	0	0	0	0	0	0	0	0	0	0	1	0	0	0	0	0	0	0
Seq1841	GGATTCTCGGCTCGTAGGTCAGTATTCTC	29	0	0	1	0	0	0	0	0	0	0	0	0	0	0	0	1	0	0	0	0	0	0	1	0	1	0	0	0	0	1	0	0	0	0	0	0	2	0	0	0	0	0	0	0	0	0	0
Seq1842	TTATCGGCCCTGATAAATAGGCACACGTTC	30	0	1	0	0	0	0	0	0	0	1	1	0	0	0	0	0	0	0	0	0	1	0	0	0	0	0	0	0	0	1	0	0	0	0	0	0	0	0	0	0	0	0	0	0	0	1	0
Seq1843	TGGAGTGGCTGGCGTTCCCTCATTTCGTAC	30	0	0	0	0	2	0	0	0	0	0	0	0	0	0	0	0	0	0	0	0	0	0	1	0	0	0	0	0	0	0	0	0	0	0	0	2	0	0	0	0	0	0	0	1	0	0	0
Seq1844	GGCCCACTTTCGCGCCTCCATGTGCTATTC	30	0	1	0	0	0	0	0	0	0	0	0	1	0	0	0	0	0	0	0	0	0	0	0	0	0	0	1	0	0	0	0	0	1	0	0	0	0	0	0	0	0	0	2	0	1	0	0
Seq1845	ACAGAAATTCGGCCGAATAGTCACGTACCGG	31	0	1	0	0	0	0	0	0	0	0	0	0	0	0	1	0	0	0	0	1	0	0	0	0	0	0	0	2	0	0	0	0	0	0	0	0	1	0	0	0	0	1	0	0	1	0	0
Seq1846	GGACTTCCGTCTCGCGAGTCAGTATTCAAC	30	0	0	0	0	1	0	0	0	0	0	0	0	0	0	0	0	1	0	0	0	0	0	0	0	0	0	0	0	0	0	0	0	0	0	2	0	1	0	0	0	1	0	0	0	0	0	0
Seq1847	CGCATGAGGGTCTGGCGCTTGGGTATCGGA	30	0	0	0	0	0	0	2	0	0	0	0	2	0	0	0	0	0	0	0	1	0	0	0	0	0	0	0	0	0	0	0	0	0	0	0	0	2	0	0	0	0	0	0	0	0	0	1
Seq1848	AGGGCCTGGCGATTGGGTTTTGCATGTTTC	30	0	0	1	0	0	0	0	0	0	0	1	0	0	0	0	0	1	0	1	0	0	0	0	0	0	0	0	0	0	0	0	0	1	1	0	1	1	0	0	0	0	0	0	0	0	1	0
Seq1849	GCTGTGGGCCCTTCAGGTATCCTTGAGTTC	30	0	0	1	0	0	0	0	0	2	0	0	0	0	0	0	0	0	0	1	1	0	0	0	0	0	0	0	0	0	0	0	0	0	0	0	0	0	0	0	0	0	0	0	0	1	0	0
Seq1850	GGAGCGTGGGTGGGTGGGTGGTTGCTGCC	29	0	0	2	0	0	0	0	0	0	0	0	0	0	0	0	0	0	0	0	2	0	0	0	0	1	1	0	0	0	0	0	0	1	1	0	0	0	0	0	0	0	0	0	0	2	0	0
Seq1851	CCCTCGCCCCTCCATGTGCTGTTTCTTTC	29	0	0	0	0	0	0	0	0	0	0	0	0	0	0	0	0	0	0	0	1	0	2	0	0	0	0	0	0	0	0	0	0	0	0	0	0	0	0	0	0	0	0	0	0	0	0	0
Seq1852	CGCATGATGGTCTGGCGCTTGGGTATTGGC	30	0	0	0	0	0	0	0	0	0	0	0	0	0	0	1	1	0	0	1	0	0	0	0	1	0	0	1	0	0	0	0	0	0	0	0	0	0	0	0	1	0	0	0	0	0	0	0
Seq1853	CCTGCGGGGGGGTGGGTGGTTGGATTCTTG	30	0	0	0	0	0	0	0	0	0	0	0	0	0	0	0	0	0	0	0	1	0	1	1	0	0	1	0	0	1	0	0	0	0	0	0	0	0	0	0	0	1	0	0	0	0	0	0
Seq1854	CGCATGAGGGGTCTGGCGCTCGGGTATTGGC	31	0	0	0	0	0	0	0	0	0	0	0	0	0	0	0	0	1	0	0	0	0	0	0	1	0	0	0	0	0	0	0	0	1	0	0	0	1	2	1	0	0	0	0	0	0	1	0
Seq1855	GGACCTCCGTCTCGCGAGCCAGTATTCAAC	30	0	2	0	0	0	0	0	0	0	0	0	0	0	0	0	0	0	0	0	0	0	1	0	0	0	0	0	0	1	0	0	0	0	0	0	0	0	1	0	0	0	0	2	0	3	0	0
Seq1856	CGGCGGGTGGGTGGGTGGAGACTTAACGTC	30	0	0	0	0	0	0	0	0	4	0	0	0	0	1	0	0	0	1	0	0	0	0	0	0	0	5	0	0	0	0	0	0	0	0	0	0	0	0	0	0	0	0	0	0	0	1	0
Seq1857	GGATCCTCGAGTCAGAGGTCAGTATTCTGC	30	0	0	0	0	0	0	0	0	0	0	1	0	1	0	0	0	0	0	0	0	0	0	0	0	0	0	0	2	0	0	0	0	0	0	0	0	0	0	0	0	0	0	0	0	1	0	0
Seq1858	TTGTCACCGTAGTGGGAGGGGAATTCGAGT	30	0	0	0	0	2	0	0	0	0	0	1	0	0	0	0	0	0	0	0	0	4	0	0	1	0	1	0	0	0	0	0	0	0	0	0	1	0	0	0	0	0	0	0	1	0	0	1
Seq1859	CGGCGGGGGGTGGGTGGAGATTTAACGTC	29	0	0	0	0	0	0	0	0	0	0	0	0	0	0	0	0	0	0	0	0	2	0	0	0	0	0	2	0	0	0	0	0	0	0	0	2	1	0	0	0	0	0	0	0	0	0	0
Seq1860	CGTGGGTGGGTGGGTGGTTGTGATGCGTG	29	0	0	0	0	0	0	0	0	0	0	2	0	0	0	0	0	0	0	0	0	0	0	0	0	0	0	0	0	0	0	1	0	0	3	0	0	0	0	0	0	0	0	0	0	0	1	0
Seq1861	TGGATGTGCGTGTTGTGTAGTTGCTCTGAT	30	0	0	0	0	2	0	0	0	0	0	2	1	0	0	0	0	0	1	1	1	0	0	1	0	1	0	0	0	0	0	0	0	0	0	0	0	0	0	1	1	0	0	1	0	1	0	0
Seq1862	CGCGGTGGGAGGGTGGGTGGAACGTGGTCG	30	0	0	0	0	0	0	0	0	0	0	0	0	1	0	0	0	0	0	0	0	0	0	0	0	0	1	1	0	0	0	0	0	0	0	0	0	0	0	0	1	0	0	2	2	0	0	0
Seq1863	ACGGTAACGGCATGTGAGTGTCCTACGATC	30	1	0	0	0	0	0	0	0	1	0	1	0	0	0	0	0	0	0	0	0	0	0	1	0	0	0	1	0	0	0	0	0	0	0	0	0	0	0	0	0	0	0	1	0	0	1	0
Seq1864	TGGATGTGTGTGTCGTGTAGTTGCTCTGAT	30	0	1	0	0	0	0	1	0	0	0	0	0	0	0	0	0	0	0	0	0	1	0	2	3	0	0	0	0	0	2	0	0	0	0	0	0	0	1	0	0	0	0	0	0	0	0	0
Seq1865	GGATCCTCGACTCAGAGGTCAGTATTCCGC	30	0	0	0	0	0	0	0	0	0	0	0	0	0	2	0	0	0	0	0	0	0	0	0	0	0	0	0	0	0	0	0	0	0	0	0	0	0	0	0	1	0	0	0	0	0	0	0
Seq1866	AGGGCCGGGCGATTGGGTTTGGCATGTTTC	30	0	0	0	0	0	0	1	1	0	0	0	0	0	0	0	0	2	0	1	0	0	0	0	1	1	0	0	0	0	0	2	0	0	2	0	0	0	0	0	0	0	0	0	0	0	0	0
Seq1867	GGATCCTCGACTCAGAGGTCAGCATTCTGC	30	0	1	0	0	0	0	1	0	0	0	0	0	0	0	0	0	0	1	0	0	2	0	0	0	1	0	0	0	0	0	0	0	0	0	0	0	0	0	1	0	1	1	3	1	0	0	0
Seq1868	CGCGGTAGGAGGGTGGGTGGAGCGTGGTCG	30	0	0	0	0	1	0	0	1	0	0	0	0	0	0	0	0	0	1	0	0	0	0	0	0	0	0	0	0	0	2	2	0	0	2	0	0	0	0	1	0	0	0	1	0	0	0	0
Seq1869	TCCGCGCCCTCCATGTGCTGCCATTGTTTC	30	0	0	0	0	0	0	0	0	0	0	0	0	0	1	1	0	0	0	0	2	0	0	0	0	0	1	0	0	0	0	0	0	0	0	2	0	1	0	3	0	0	0	0	1	0	0	0
Seq1870	GATCGTACTCGCAGGGCTTGGTGTCTATGG	30	0	0	1	0	0	0	0	0	1	0	0	0	0	0	1	1	1	0	0	0	0	0	0	0	0	0	0	0	0	1	0	0	0	0	1	0	0	0	1	0	0	0	1	0	1	0	0
Seq1871	CGGCGGTTGGGTGGGCGGAGATTTAACGTC	30	1	0	0	0	0	0	0	0	0	0	0	0	0	0	1	0	0	0	0	0	0	0	1	0	0	0	0	0	1	0	0	0	0	0	0	0	0	0	0	0	0	0	0	0	0	0	0
Seq1872	CAGGCCGTGGGAGGGTGGGTGGTAGCTTGG	30	0	0	0	0	0	0	0	0	0	1	0	0	0	1	0	1	0	0	0	0	0	2	0	0	0	0	0	0	0	0	0	0	0	0	0	0	0	0	0	0	1	0	0	0	0	0	0
Seq1873	CGACTAGGGACGAAGGGTCCGTTATAATG	29	0	0	0	0	0	0	0	0	0	0	0	0	0	0	0	1	0	0	0	0	0	0	0	0	0	1	0	0	0	0	0	0	0	0	0	0	0	0	0	0	0	0	2	0	0	3	0
Seq1874	CGGCGGGGGGGTGGGTGTAGATTTAACGTC	30	0	0	0	0	1	0	0	0	1	0	1	0	0	0	0	0	0	0	0	0	0	0	0	0	0	0	0	0	0	0	0	1	0	0	0	0	0	0	0	0	0	0	0	0	0	0	0
Seq1875	AGGGGCCTGGCGATTGGGTTTGGCATGTTTC	31	0	0	0	0	0	0	0	1	0	0	0	0	0	0	0	0	0	0	0	0	0	1	0	0	0	0	0	0	0	0	0	0	0	0	0	0	0	1	0	0	0	0	0	0	0	0	0
Seq1876	CGCATAATGGTCTGGCGCTTGGGTATTGGC	30	0	0	0	0	0	0	0	0	2	0	0	0	0	0	1	0	0	0	0	0	0	0	0	0	0	1	0	0	2	0	0	0	0	0	0	0	0	0	0	0	1	0	0	0	0	0	0
Seq1877	GGTATTGGGTTCGTAGAAAGGCTCCCTTTG	30	0	0	0	0	0	0	0	0	0	0	0	0	0	1	0	0	0	0	0	0	0	0	0	0	0	0	0	0	0	0	0	0	1	0	0	0	0	0	0	2	0	0	0	0	0	0	0
Seq1878	GCGGTCCGTCCGAACCAGGTTTCCTAATTG	30	0	0	0	0	1	0	0	0	0	0	0	0	0	0	0	0	1	0	0	0	0	0	0	0	0	0	0	0	0	1	0	0	0	0	0	0	0	1	0	0	2	0	0	0	2	0	0
Seq1879	GAACGTTCTCGCAGGGCTTGGTGTCTATGG	30	1	0	0	0	0	0	0	0	0	0	0	0	0	0	0	0	0	0	0	0	0	0	1	0	0	0	0	0	0	0	1	0	0	0	2	1	0	0	0	0	1	0	0	0	0	0	0
Seq1880	GGATCCCCGTATCGTGGGTCAGTATCCTTC	30	1	0	0	0	0	0	0	1	0	0	0	0	1	1	0	1	0	0	0	0	1	0	0	0	0	0	0	0	0	0	0	0	0	0	0	0	0	0	0	0	0	0	0	0	0	1	0
Seq1881	CCTCGCGCCTCCATGTGCTGTTTTCTTTC	29	0	0	0	0	0	0	1	0	0	0	0	0	0	0	0	0	0	0	0	0	0	0	0	0	0	0	0	0	0	0	0	0	0	0	0	0	0	0	0	0	0	0	0	0	0	0	1
Seq1882	GCATCGGTTATACTCCAGGGTTCCCCGTCC	30	0	0	0	0	1	0	0	0	0	0	2	0	0	0	0	0	0	0	0	1	0	0	0	0	0	0	0	0	5	0	0	2	0	0	0	0	1	0	0	0	1	0	0	0	0	0	0
Seq1883	CGGCGGGTGGGAGGGTGGAGATTATAGGTG	30	0	0	0	0	2	0	0	0	0	0	0	0	0	3	0	1	0	0	0	0	0	0	0	0	0	0	0	0	0	0	0	0	0	0	1	0	0	0	0	1	1	0	1	0	0	0	0
Seq1884	TTATCGGCCCTGATAAATAGGCACCCGTTA	30	0	1	1	0	0	0	0	1	0	0	1	0	0	0	0	0	1	0	0	0	0	0	0	0	0	0	0	0	0	0	1	0	0	0	0	0	0	0	0	0	0	0	1	0	0	0	1
Seq1885	AGGGCCTGGCGATTGGGGTTGGCATGTTTC	30	0	0	0	0	0	0	0	0	0	1	0	1	0	0	0	0	0	0	0	0	0	0	0	0	0	0	1	1	1	0	1	0	0	0	0	0	0	0	0	0	0	0	0	0	0	0	0
Seq1886	ACGGTAGCGGCGTGTGAGTGTCCTACGATC	30	0	0	0	0	0	0	0	0	0	0	0	0	0	0	2	0	0	0	0	0	0	0	1	1	0	0	0	0	0	0	0	0	0	0	0	0	0	0	0	0	0	0	0	0	1	0	0
Seq1887	TGGATGTGTGTGTTGTAGTTGCTCTGAT	28	0	0	0	1	0	0	0	0	1	0	0	0	0	0	0	1	0	0	0	0	0	0	0	0	0	0	0	0	0	0	0	0	0	0	0	0	0	0	0	0	0	1	0	0	0	0	0
Seq1888	GGATCCCCGCCTCGCGGGTCAGTATTCTTC	30	0	0	0	0	0	0	0	0	0	0	0	0	0	0	0	0	0	0	0	0	2	0	0	0	0	0	0	2	0	0	0	0	0	0	0	0	0	1	0	0	0	0	0	0	0	0	0
Seq1889	GCGGTCCGTCCGAACCAGATTTCCTGATTG	30	0	0	0	0	0	0	0	0	0	0	0	0	0	0	0	0	0	0	0	0	0	0	0	0	0	0	0	0	1	0	0	0	0	0	0	0	0	1	0	0	0	0	0	0	1	0	0
Seq1890	GGATTCCCGCATCGTGGGTCAGTATTCTTC	30	0	0	0	0	0	0	0	0	0	0	0	0	0	0	0	0	0	0	0	0	1	0	0	0	0	0	0	0	1	0	0	0	0	0	0	0	0	0	0	0	0	1	0	0	0	1	0
Seq1891	TTGTCATCGTAGTGGGAGGGGAATTCGAGT	30	0	0	1	0	0	0	0	0	1	0	0	0	0	0	0	0	0	0	0	1	0	0	0	0	1	0	0	0	0	0	0	0	0	0	0	0	0	0	0	0	0	0	2	0	1	0	0
Seq1892	GGATCCCCGTTTCGCTAGTCAGTATTCTGC	30	0	0	0	0	0	0	0	0	0	0	0	0	3	0	2	0	1	0	0	0	0	0	0	0	0	0	0	0	0	1	0	0	0	0	0	0	0	0	0	0	0	0	0	0	0	0	0
Seq1893	GTGCCCCGTCCGAACCAGGTTCCCTGAAGA	30	0	0	0	0	0	0	0	0	1	0	0	0	0	0	0	1	0	0	0	0	0	0	0	0	0	0	0	0	0	0	0	0	0	0	0	0	0	0	0	0	0	0	0	0	0	0	0
Seq1894	CACCGAGTGTGGTGGGGGGGTGGTATTTG	29	0	0	0	0	0	0	0	0	1	0	0	0	0	0	0	0	2	0	0	0	0	0	0	0	0	0	0	0	0	0	0	0	0	0	0	0	0	0	0	0	0	0	0	0	0	0	0
Seq1895	GGCGGGTGGGTGGGTGGCTCATAGTTTTTTG	31	0	0	0	0	0	0	1	0	1	1	0	0	0	0	0	1	0	0	0	0	0	0	0	0	0	1	0	0	0	0	0	0	0	0	0	0	0	0	0	0	0	0	0	0	0	0	0
Seq1896	ACGGTAACGGCGTGTGAATGTCCTACGATC	30	0	0	0	0	0	0	0	0	0	0	0	0	0	0	0	0	0	0	0	0	0	0	0	0	0	0	2	0	0	0	0	0	0	0	0	0	0	0	0	0	0	0	0	0	0	0	0
Seq1897	GTGCCCCGTCCGTACCAGGTTCCCTGAAGG	30	0	0	0	0	0	0	0	0	0	0	0	0	2	0	0	0	0	0	0	0	0	0	0	0	0	0	0	0	0	0	0	0	0	0	0	0	0	0	3	0	0	0	1	0	0	0	0
Seq1898	TGGGAGGGGGGGTTGGGTAGTTGTGCGGAC	30	0	1	0	0	0	0	1	0	0	0	0	0	0	1	0	0	0	0	1	1	0	0	0	0	0	0	0	0	0	0	0	0	0	0	0	0	0	0	1	0	0	0	0	0	0	0	0
Seq1899	GGCGGAGGGCGGGTGGGTGGCACATTCGATG	31	0	0	0	0	0	0	0	0	2	0	1	0	0	0	0	0	0	0	0	1	1	0	0	0	0	0	0	0	0	0	0	0	0	0	0	0	0	0	0	0	0	0	1	0	0	0	0
Seq1900	CCCGGAGGTACGGAAGTGTGCTCGGTTCCC	30	1	0	0	0	0	0	1	1	0	1	0	0	0	0	0	0	1	0	0	0	3	0	0	0	0	0	0	1	2	0	0	0	0	0	0	0	2	0	0	0	0	0	0	0	1	0	0
Seq1901	CGCAGCCGTCACTATCGTAGTCCCTCTGG	29	0	0	0	2	0	0	0	0	0	0	0	1	0	0	0	0	0	0	0	1	0	0	0	1	0	0	0	0	0	0	2	0	0	0	0	0	0	0	0	0	0	0	0	0	0	0	0
Seq1902	CGCATGAGGGTCGGGCGCTCGGGTATTGGC	30	0	0	0	1	0	0	0	0	0	0	0	0	0	0	0	0	0	0	0	1	0	0	1	1	0	0	0	0	0	0	0	1	0	0	0	0	0	0	0	0	0	4	0	2	0	0	0
Seq1903	CGGCGGGTGGGTGGGTGGAGATTTAGCGTC	30	1	0	0	0	0	0	0	1	0	0	0	0	0	0	0	1	0	0	0	0	0	0	0	0	0	0	0	0	0	0	0	1	0	0	0	0	1	0	0	0	0	0	0	0	0	0	1
Seq1904	CGCATGGGGGTCTGGCGCATGGGTATTGGC	30	0	0	0	0	0	0	0	0	0	0	0	1	0	1	0	0	0	0	0	0	0	0	0	0	0	0	0	0	0	0	0	0	1	0	1	0	0	0	0	0	0	0	0	0	0	1	0
Seq1905	GGATCCCCGTTTCGCTGGTCAATATTCTGC	30	0	0	0	0	0	0	0	0	0	0	0	0	0	1	0	0	0	0	0	0	2	0	0	0	0	0	0	1	0	0	0	0	0	0	0	0	2	0	0	0	0	0	1	0	0	0	0
Seq1906	GCGGGTGGGTGGTTGGCTCATAGTTTTTTG	30	0	0	0	0	0	0	0	0	0	1	1	0	0	0	0	1	1	0	0	0	0	1	0	0	0	0	0	0	0	0	0	0	0	0	0	0	0	0	0	0	0	0	1	0	0	0	0
Seq1907	GTGGATGGGTGGGTGGTAAGTTGTGCCGAC	30	0	0	0	0	0	0	0	0	0	0	1	0	0	0	0	0	1	0	0	0	0	0	0	0	0	0	1	0	0	0	0	1	0	0	0	0	0	0	0	0	1	0	0	0	0	0	0
Seq1908	GCGGGTGGGTGGGTGGTAAATTGTGCCGAC	30	0	0	0	0	0	0	0	1	0	0	2	0	0	0	0	0	0	0	0	0	1	0	0	0	0	1	0	0	0	0	0	0	0	1	0	0	0	0	0	0	0	0	0	0	0	0	0
Seq1909	TGCGGTAACGGCGTGTGAGTTTCTTCCCAC	30	1	0	0	0	0	0	0	0	0	0	0	1	0	0	0	0	0	0	0	0	0	0	0	1	0	0	1	0	0	0	0	0	0	0	1	1	0	1	0	0	0	0	0	0	0	1	0
Seq1910	CGCGCGTATCCTCTGGGAGTCTGTCTTTGC	30	0	0	0	0	0	0	0	0	0	0	0	1	0	1	0	0	0	0	0	1	0	0	0	0	0	0	0	0	0	0	0	1	0	1	2	0	0	0	0	0	0	0	0	0	0	0	0
Seq1911	CGGCGGGTGGGTGGGCGGAGATTTAGCGTC	30	0	0	0	0	0	0	0	0	0	0	0	1	0	0	0	0	0	0	0	0	0	0	0	0	0	0	0	0	1	0	0	0	0	0	0	0	0	1	0	0	0	0	0	0	0	0	0
Seq1912	GGAGCCGTGGGTGGGTGGGTGGTTGTGCC	29	0	0	0	0	1	0	0	1	0	0	0	0	0	0	0	0	0	0	0	0	0	0	0	0	0	0	0	0	0	0	0	0	0	0	0	0	0	0	0	0	0	0	0	0	1	0	0
Seq1913	CAGCACCGTCAACTGAATTGGAGTGGCTTGCGTTCCCTCATTTCGTAC	48	0	0	0	0	0	0	0	0	0	0	1	0	0	0	0	0	0	0	0	0	0	2	0	0	1	0	0	0	0	0	0	0	0	0	0	0	0	0	0	0	0	0	0	0	0	0	0
Seq1914	GCCGTGGGTGGGAGGGTGGAACCATTTTGG	30	0	1	2	0	2	0	0	0	0	0	0	0	0	0	0	0	0	0	0	0	1	1	0	1	0	0	0	0	0	0	0	1	0	0	0	0	0	0	0	0	0	0	3	0	0	0	0
Seq1915	TCCGCGCCCTCCATGTGCTCCTTTGTTTC	29	0	0	0	0	0	0	1	0	0	0	0	0	0	0	0	0	0	0	0	0	0	0	0	0	0	0	0	0	0	0	0	0	0	0	0	0	0	0	0	0	0	0	0	0	0	2	0
Seq1916	TTGGATGTGTGTGTTGTGTAGTTGCTCTGAT	31	0	0	1	0	0	0	1	0	0	0	1	0	0	0	0	0	0	0	0	0	0	0	0	0	0	0	0	0	0	2	1	1	0	0	0	0	0	0	0	0	0	0	0	0	0	1	0
Seq1917	CGGCGGATGGGAGGGTGGAGATTATACGTG	30	0	0	0	0	0	0	0	0	0	0	0	0	0	0	0	0	0	2	0	1	0	0	1	0	0	0	0	0	0	0	0	1	0	0	0	0	0	0	0	0	0	0	0	0	0	1	0
Seq1918	CGCATTGGGGTCTGGCGCTTGGGTATTGGC	30	0	0	0	0	0	0	0	0	0	0	0	0	1	0	0	0	0	0	0	0	0	0	0	0	0	0	1	1	0	0	0	0	0	0	0	0	1	0	2	0	0	1	0	0	0	0	0
Seq1919	GAGTCGCGGGTGGTTGGGTGGCCTTGCTCG	30	0	0	0	0	0	0	0	0	0	0	0	1	1	0	0	0	0	1	0	0	0	1	0	0	0	0	1	0	0	0	0	0	0	1	0	0	0	0	0	0	0	0	0	0	0	0	0
Seq1920	GCGCGCCTCCATGTGCTGTATCTTTCTGTG	30	1	0	0	0	4	0	0	0	0	0	0	0	0	0	0	0	0	0	0	0	0	0	0	0	0	0	0	0	0	0	0	0	0	0	0	0	0	0	0	0	0	0	0	0	0	0	0
Seq1921	TCCCGCGCCCTCCATGTGCTGCCTTTGTTTC	31	0	0	0	0	0	0	0	0	0	0	1	1	0	0	0	0	0	0	0	0	0	0	0	0	0	0	0	0	0	0	0	0	0	1	0	0	0	0	0	0	0	0	0	0	0	0	1
Seq1922	CAGGACCGGCGGGCGGGCGGGAGGAGGCTC	30	0	1	1	0	0	1	0	0	0	0	0	0	0	0	0	0	0	0	0	0	0	0	0	0	0	0	0	0	0	0	0	0	0	1	0	0	0	1	0	0	0	0	0	0	0	0	0
Seq1923	CTCGCCGCCGTTCCACGGTATACACGTGTC	30	0	0	0	0	0	0	0	0	0	0	0	0	0	0	0	0	0	0	1	0	0	0	0	1	1	0	0	0	0	0	0	0	0	0	1	0	0	0	1	0	0	0	1	0	0	1	2
Seq1924	GCTGGGGGCGGGTGGGTGGCACATTCGATG	30	0	0	0	0	0	0	0	0	0	0	0	0	0	0	0	0	0	0	0	0	1	2	0	1	0	0	0	0	0	0	0	0	0	0	2	0	0	0	0	0	0	0	0	0	0	0	0
Seq1925	CGGCGGGTGGGAGGGTGGAGATTTACGTG	29	0	0	0	2	0	0	0	0	0	0	0	0	0	0	0	0	0	0	0	0	0	0	0	0	0	0	0	0	2	0	0	0	0	0	0	2	0	0	0	0	3	0	0	0	1	0	0
Seq1926	AGGGCCTGGCGATTGGGTTGGCATGTTTC	29	0	0	0	0	0	1	0	0	0	0	0	0	0	0	0	0	0	0	0	1	1	0	0	0	0	0	0	1	0	0	0	0	0	0	0	0	0	0	0	0	0	0	0	0	0	0	0
Seq1927	CTCGCCGCCGTTCCAGGGTATAGACGTGTC	30	0	0	0	0	0	0	0	0	0	0	0	0	0	0	0	0	0	0	0	0	0	0	0	0	0	1	0	2	0	0	1	0	0	0	0	0	0	0	0	0	0	0	0	0	0	0	0
Seq1928	GGAGCGGTGGGTGGGTGGGTGGTTGCTGCC	30	0	0	0	0	0	0	0	0	0	0	1	1	0	0	0	0	0	0	0	0	0	0	2	0	0	0	0	0	0	0	0	0	0	0	0	0	0	0	0	1	0	0	0	0	0	1	0
Seq1929	TGGAGTGGCTGCGTTCCCTCATTTCGTAC	29	0	0	0	0	0	0	0	0	0	0	0	0	0	0	0	0	3	0	0	0	0	0	0	0	0	0	0	1	2	4	0	0	0	0	0	0	0	0	0	0	0	1	0	0	0	0	0
Seq1930	CCCGGAGGTATAGAAGTGTGCTCGGTTCCC	30	0	0	0	0	0	0	2	0	0	0	0	0	1	1	0	0	2	0	0	0	0	0	0	0	0	0	0	0	0	0	0	0	0	0	0	0	0	0	0	0	0	0	0	0	1	0	0
Seq1931	GGATCCCCGTATCGTTGGTCAGTATTCTTC	30	0	0	0	0	0	0	0	0	0	0	0	0	0	0	0	0	0	0	1	0	0	0	0	1	0	0	0	0	0	0	0	0	0	0	0	0	0	2	0	0	0	0	0	0	0	1	0
Seq1932	TGGACTGGCTTGCGTTCCCTCATTTCGTAC	30	0	0	1	0	0	0	0	0	0	0	0	0	0	0	0	0	0	0	0	0	0	0	1	1	0	0	0	0	0	0	0	0	0	0	0	0	0	1	0	0	0	0	0	2	0	0	0
Seq1933	TGCGGTAACGGCTTGTGAGTGTCTTCCCAC	30	0	0	0	0	0	0	0	0	0	0	1	0	0	0	0	0	0	0	0	0	0	0	0	0	0	0	1	0	0	0	0	0	0	0	0	0	1	0	0	0	0	0	0	0	0	0	0
Seq1934	GGATCCTCGGCTCGTAGGTCAGTGTTCTC	29	1	0	0	0	0	0	0	0	0	0	0	0	0	1	0	2	2	0	0	1	0	0	0	0	1	0	0	0	0	0	0	0	1	0	0	0	0	0	0	0	0	0	0	0	0	0	0
Seq1935	CCCTCGCGCCCTCCATGTGATGTTTCTTTC	30	0	0	0	0	0	0	0	0	0	0	0	0	0	1	0	0	0	0	0	0	0	0	0	0	0	0	1	0	0	0	0	0	0	0	0	0	0	0	0	0	1	0	0	0	1	0	0
Seq1936	GCTGTGAGCCCTTCAGGTATCCTTGGGTTC	30	0	0	0	0	0	0	0	0	0	0	0	0	0	0	0	0	0	0	0	0	0	0	0	0	0	0	1	0	0	0	0	0	0	0	0	0	0	0	0	1	0	0	0	0	0	1	0
Seq1937	CCCTCGCGCCCACCATGTGCTGTTTCTTTC	30	1	0	0	0	0	0	0	0	0	1	1	0	0	1	0	0	0	0	0	0	0	0	0	0	0	0	0	0	0	0	0	0	0	0	1	0	0	0	0	0	0	0	0	0	0	0	1
Seq1938	GGATCGTCGTATCGTAGGCCAGTATTCATG	30	0	0	0	0	0	0	0	0	0	1	0	0	0	0	0	0	0	0	0	0	0	0	0	0	0	0	0	0	0	0	0	0	0	0	0	0	0	0	0	0	1	0	0	1	0	0	0
Seq1939	GTGGGTGGGCAGGTGGATGTTGACCTCCTG	30	0	0	0	0	1	0	1	0	0	0	0	0	0	0	0	0	0	0	0	0	0	0	0	0	0	0	0	0	0	0	0	0	0	0	0	0	0	1	1	0	0	0	2	0	0	0	0
Seq1940	TGTATGTGTGTGTTGTGTAGTTGCTCTGAT	30	1	0	0	1	0	0	0	0	0	0	0	0	0	0	0	0	0	2	0	0	0	0	0	0	0	0	0	0	0	0	0	0	0	0	0	0	2	0	0	0	0	3	0	0	2	0	0
Seq1941	ACCGCGCCTCCATGTGCTTTCCTTTTTGC	29	0	0	0	0	0	0	1	1	0	0	0	0	0	0	1	0	0	0	0	0	0	0	0	0	0	0	0	0	0	0	0	0	0	1	0	0	0	0	0	0	1	0	0	0	0	1	0
Seq1942	TGAATGTGTGTGTTGTGTAGTTGCTCTGAT	30	0	0	0	0	0	3	0	1	0	0	0	0	0	0	0	1	0	2	0	0	0	0	0	0	0	0	0	0	0	1	0	0	0	0	0	0	0	0	0	1	0	0	0	0	0	0	0
Seq1943	CCTGCGCACCTCCATGTGCTGTTTTCTTTC	30	0	0	0	0	1	0	0	0	0	0	0	0	0	1	0	0	0	0	0	0	3	0	0	0	0	0	1	0	0	0	0	0	0	0	0	0	0	0	0	0	0	0	0	0	0	1	0
Seq1944	GTGCCCCGTTCGAACCAGGTTCCCTGAAGG	30	1	0	0	0	0	0	0	0	0	0	0	0	0	0	0	0	0	0	0	0	0	0	0	0	0	0	0	0	5	0	0	0	0	0	0	0	2	2	0	0	0	0	0	0	0	0	1
Seq1945	CCGGGGGGCGGGTGGACGGAGGATATCAGG	30	0	0	0	0	0	0	0	0	0	0	1	0	0	0	0	0	0	0	0	0	0	0	0	0	0	0	0	0	0	0	0	0	0	0	0	0	0	1	0	0	0	0	0	3	0	0	0
Seq1946	TTATCGGCCCTGATAAAAAGGCACCCGTTC	30	0	0	0	0	0	0	0	0	0	1	0	1	0	0	0	0	0	1	0	3	0	0	0	0	0	0	0	0	0	0	0	0	1	0	0	0	0	0	0	0	0	0	0	0	0	0	1
Seq1947	CGCATGAGGGTCTGGCGCTCGGGATTGGC	29	0	0	0	0	0	0	0	0	0	0	0	0	0	0	0	0	0	0	0	1	0	1	0	0	1	0	0	0	0	0	1	0	0	0	0	0	0	0	0	0	0	0	2	0	0	0	0
Seq1948	GAGTCGCGGGTGGGTGGGTGGCCTTGTCG	29	0	0	0	0	0	0	0	0	0	0	0	0	0	0	2	0	0	2	0	0	1	0	0	0	0	0	0	0	0	0	0	0	1	0	0	0	0	1	2	0	0	0	0	0	0	0	0
Seq1949	CGGTAACGGCGTTTGAGTGTCATACACTTC	30	0	0	0	0	1	0	0	0	0	1	1	0	0	0	0	0	0	0	0	0	0	0	0	0	0	0	0	0	0	1	0	0	0	0	0	0	0	0	0	0	0	0	0	0	0	0	0
Seq1950	CGCATCAGGGTCTGGCGCTTGGGTATTGGC	30	0	1	0	0	0	0	1	0	0	0	0	0	0	1	0	0	0	1	0	0	0	0	0	0	0	0	0	0	0	0	0	0	0	0	0	0	0	0	2	0	0	0	0	0	0	1	0
Seq1951	CCTGCGGGCGGTTGGGTGGTTGGATTCTTG	30	1	0	0	0	0	0	0	0	0	0	0	0	0	0	0	0	0	0	0	0	0	0	0	0	0	0	0	0	1	0	0	0	0	0	1	0	0	0	0	0	0	0	0	0	0	0	0
Seq1952	GCGGGTGGGTGTGTGGTAAGTTGTGCCGAC	30	1	1	0	0	0	0	0	1	0	0	0	0	0	0	1	0	0	0	0	0	0	0	2	0	0	0	0	0	0	0	0	0	0	2	1	0	0	0	1	0	0	0	0	0	1	0	0
Seq1953	CTAGCCGCCGTTCCAGGGTATACACGTGTC	30	0	0	0	0	0	0	0	0	1	0	0	0	0	0	0	0	0	0	0	0	0	0	1	0	0	1	0	0	0	0	1	1	0	0	1	0	0	0	1	0	0	0	0	0	0	0	1
Seq1954	GGGGGTGGGTGGGTGGCTCATAGTTTTTTG	30	1	0	0	0	1	0	0	1	0	0	1	0	0	0	0	0	0	1	0	0	0	0	0	0	0	0	0	0	0	0	0	0	0	0	0	1	0	0	0	0	0	0	0	0	0	0	0
Seq1955	CGCATGAGGGTCTGGCGCTCGGGTTTTGGC	30	0	0	0	0	0	0	0	0	0	0	0	0	0	0	0	0	1	0	0	0	0	0	0	0	0	0	0	0	1	1	0	0	0	0	0	0	0	1	0	0	0	0	0	0	0	0	0
Seq1956	GGATCCCCGTTTCACTGGTCAGTATTCTGC	30	0	0	0	0	0	0	0	0	0	0	0	0	0	0	0	0	3	0	0	0	0	0	0	0	2	0	1	0	0	2	0	0	0	0	0	0	2	0	0	0	0	0	0	0	0	0	0
Seq1957	GCGGGTGGGTGGGCGGCTCATAGTTTTTTG	30	0	0	1	0	0	1	0	0	1	0	0	0	0	0	0	0	0	0	0	0	0	0	0	0	0	0	0	0	0	0	1	0	0	1	0	0	0	0	0	1	0	0	0	0	0	0	1
Seq1958	CCCGGAGGTATGGAAGTGTGCTCAGTTCCC	30	0	0	0	0	0	0	0	0	0	0	0	0	1	0	0	0	0	0	0	0	1	0	0	0	0	0	0	0	5	0	0	0	0	0	0	0	0	0	0	0	0	0	0	0	0	0	0
Seq1959	TTGTCAACGTATTGGGAGGGGAATTCGAGT	30	0	0	0	0	1	1	0	0	0	1	1	0	0	0	0	0	1	0	0	0	0	0	0	0	0	0	0	0	0	0	0	0	0	0	0	0	0	1	0	1	0	0	0	0	0	0	0
Seq1960	CGCATGGGGGTCTGGCGCTTTGGTATTGGC	30	0	0	0	0	1	0	0	0	0	0	0	1	0	0	0	1	0	0	0	0	0	1	0	0	0	0	0	0	0	0	0	0	0	0	0	0	0	0	0	0	1	0	0	0	1	0	0
Seq1961	CAGAAATTCGTGCGAATAGTCACGTACCGG	30	0	0	0	0	0	1	0	0	0	0	0	0	0	0	0	0	0	0	0	0	0	1	0	0	0	0	0	1	0	0	1	0	0	0	0	0	3	1	0	0	0	1	0	0	0	0	1
Seq1962	CCTGCGGGCGGGTGGTTGGTTGGATTCTTG	30	0	0	0	0	0	0	0	0	0	0	0	0	1	0	0	0	0	0	0	0	0	0	0	0	3	1	0	0	0	0	2	0	0	0	0	0	0	0	0	1	1	1	0	0	0	0	0
Seq1963	GCTGAGGGCGGGTGGGTGGCACATTTGATG	30	0	0	0	0	0	0	0	0	0	0	0	0	0	0	0	0	0	0	0	0	0	0	0	0	0	1	2	0	0	0	0	0	0	0	0	0	0	0	0	0	0	0	0	0	0	0	0
Seq1964	GGATCCCCGCATCGTGGGCCAGTATTCTTC	30	0	0	0	0	0	0	0	0	0	0	0	0	0	0	0	0	0	0	0	0	0	0	0	0	0	1	0	0	2	1	0	3	0	0	0	0	1	0	0	0	1	0	0	0	0	0	0
Seq1965	GCGGTCCGTCCGAACCAGGTCTCCTAATTG	30	0	0	0	0	0	0	0	0	0	0	0	0	0	0	0	0	0	0	0	1	0	0	0	0	0	0	0	0	0	0	0	0	0	0	0	0	0	0	0	0	0	0	0	0	0	1	0
Seq1966	GCGGGTGGGTGGGTGGCCCATAGTTTTTTG	30	0	0	0	1	0	0	0	0	0	0	0	0	0	0	0	0	0	0	0	0	0	2	0	0	0	0	0	0	0	0	0	0	0	0	0	0	1	0	0	0	0	0	0	0	0	0	0
Seq1967	CGCCTAAGGGTCTGGCGCTTGGGTATTGGC	30	0	0	0	0	0	0	0	0	0	0	0	0	0	0	0	0	0	0	0	0	0	0	0	0	1	0	0	0	0	0	0	0	0	1	0	0	0	0	0	0	0	0	1	0	0	0	0
Seq1968	CCCGGAGGCATGGAAGTGTGCTCGGTTCCC	30	0	0	0	0	0	0	0	0	0	0	1	0	0	0	0	0	1	0	0	0	0	0	0	0	1	0	0	0	0	0	0	0	0	0	0	0	0	0	0	0	0	0	0	0	0	0	0
Seq1969	GTGACACCTGCGGTAAAGGCGACTTTTGTG	30	0	2	0	0	0	0	0	0	0	0	2	0	0	0	1	0	0	1	0	0	0	1	0	0	0	0	0	0	0	0	0	0	0	0	1	0	0	0	0	0	0	0	0	0	0	0	0
Seq1970	GGACCCTCGTTTCAGAAGTCAGTATTCACC	30	0	1	0	0	0	0	0	0	0	0	1	1	0	0	0	0	0	0	0	0	0	0	0	0	0	0	0	0	0	0	0	0	0	1	0	1	0	0	0	0	0	0	0	0	0	0	0
Seq1971	GGATCCCCGCCTCGTAGGTCAGTATTCTTC	30	0	0	0	0	0	0	0	0	0	0	0	0	1	0	0	0	0	0	0	0	0	1	0	0	0	0	0	0	0	2	0	0	0	1	0	1	0	0	0	0	0	0	1	0	0	0	0
Seq1972	CGCATGAGGGTCTGGCGCTTTGGTATTGGC	30	0	0	0	0	0	0	0	0	1	0	0	0	0	0	0	0	0	0	0	1	0	0	0	0	0	0	0	0	0	0	0	1	1	0	1	0	0	0	0	0	0	0	0	0	0	0	0
Seq1973	GCGGGTGGGTGGGTGGCTCATAGTCTTTTG	30	0	0	0	0	0	1	1	2	0	1	0	0	0	3	0	0	0	0	0	0	0	0	0	0	0	0	0	0	0	0	0	0	0	0	0	0	0	0	0	0	0	0	1	0	0	1	0
Seq1974	GGTATTGGGTTCGTAGAAAGGCTCACTCTG	30	0	0	0	0	0	0	1	0	1	0	0	0	1	0	0	0	0	0	0	0	0	0	0	0	0	0	0	0	0	0	0	0	0	0	0	1	0	0	0	0	1	0	1	0	0	0	0
Seq1975	TCCGCACCCTCCATGTGCTGCCTTTGTTTC	30	0	0	0	0	0	0	0	0	0	0	0	0	0	0	0	0	0	0	0	0	0	0	0	0	1	1	2	0	0	0	0	0	0	0	1	0	0	0	0	1	0	0	0	0	0	0	0
Seq1976	GTGGCACCTGCGGTAAAAGCGACTTTTGTG	30	0	0	0	0	0	0	0	0	0	0	0	2	0	1	0	0	0	0	0	0	0	1	0	0	0	0	1	0	0	1	0	1	0	0	0	0	0	0	0	0	0	0	0	1	0	0	0
Seq1977	CAGGCCGTGGGAGGGTGGGTGGTACCTGG	29	0	0	0	0	0	0	0	0	0	0	0	0	0	0	0	0	0	1	0	0	0	0	0	0	1	0	1	0	0	0	0	0	0	0	0	0	0	0	0	1	3	0	0	0	0	0	0
Seq1978	GCTAGGCCTCTACGCGGTTCCGTCCCTTG	29	0	0	0	0	0	0	0	0	0	0	0	1	0	1	1	0	0	0	2	0	0	0	0	0	0	0	0	0	0	0	0	0	0	0	0	0	0	0	0	0	0	0	0	0	0	0	0
Seq1979	CGTGGGTGGGTGGGTGGCTCGTGATGCGTG	30	0	0	0	0	0	1	0	0	0	0	0	0	0	0	0	0	0	0	0	0	0	0	0	1	0	0	0	0	0	0	0	0	0	0	0	0	0	0	0	4	0	0	0	0	0	1	0
Seq1980	CGCATGAGGGTCTGGCGCTTGGTTATTGGC	30	0	0	0	0	0	0	0	0	0	0	1	0	0	0	0	0	0	0	0	0	0	0	0	0	0	0	0	0	0	0	2	0	2	1	0	0	0	0	0	0	0	0	1	0	0	0	0
Seq1981	CGGGGGGTGGGAGGGTGGAGATTATACGTG	30	0	1	0	0	0	0	0	0	0	0	0	0	0	1	0	0	0	0	0	0	0	0	0	0	1	0	0	0	1	1	0	0	0	0	0	0	0	0	0	0	0	0	0	0	0	0	0
Seq1982	CCGCATGGGGGTCTGGCGCTTGGGTATTGGC	31	0	0	0	0	0	0	0	0	1	0	0	0	0	0	0	0	0	0	0	0	0	0	0	1	1	0	0	0	0	0	0	1	0	0	1	1	0	0	0	0	0	0	0	0	0	0	0
Seq1983	CGGGGTGGGAGGGTGGGTGGAGCGTGGTC	29	0	0	0	0	0	0	0	0	0	0	0	0	1	0	0	0	0	0	0	0	1	0	0	0	0	0	0	0	0	0	0	0	0	0	0	1	0	0	0	0	0	1	1	0	0	0	0
Seq1984	CGCAAGGGGGTCTGGCGCTTGGGTATTGGC	30	0	0	0	0	1	0	0	0	0	0	0	0	0	0	0	2	0	1	0	0	0	0	0	1	0	0	0	0	0	0	1	0	0	0	0	0	0	0	0	0	0	0	0	0	0	0	0
Seq1985	CGCGGTGGGAGGGTGGGTGGAGCGTGATCG	30	0	0	0	0	0	0	0	2	0	0	0	0	0	0	0	0	0	0	0	0	0	0	0	0	0	0	0	0	0	0	0	0	0	0	1	0	0	0	0	0	0	2	0	0	0	0	0
Seq1986	CCCGGAGGTATGGAAGTGTGCCCGGTTCCC	30	0	0	1	0	0	0	0	0	0	0	0	1	0	0	0	0	1	1	0	0	1	0	0	1	0	0	0	0	0	0	0	0	1	0	0	0	0	1	1	0	0	0	0	2	0	0	0
Seq1987	GCCGTGGGTGGGAGGGTGTAACCATTCTGG	30	0	0	0	0	0	0	0	0	0	1	0	1	0	0	1	0	0	1	0	0	0	0	0	0	0	0	0	0	0	0	0	0	0	0	0	0	1	0	0	0	1	1	0	0	0	0	0
Seq1988	CACCGAGTGTGGGCGGGGGGGTGGTATTTG	30	0	0	0	0	1	0	3	2	0	0	0	1	0	0	0	0	0	0	0	0	0	1	0	0	0	0	1	1	0	0	0	0	0	0	0	0	0	0	0	0	0	0	0	0	0	0	1
Seq1989	CAGGTCGTGGGAGGGTGGGTGGTAGCCTGG	30	0	0	0	0	1	0	0	1	0	0	0	0	0	0	0	0	0	0	0	0	1	0	0	0	0	0	0	0	0	0	0	0	0	0	1	1	0	0	0	0	0	0	2	0	0	0	0
Seq1990	GCATCGGTTATGCTCCTGGGTTCCCCGTCC	30	0	0	0	0	0	0	0	0	0	0	0	0	0	0	0	0	0	0	0	0	1	0	0	3	0	0	0	0	0	1	0	0	0	0	0	0	0	0	0	0	0	0	0	0	0	0	0
Seq1991	TTATCGGCCCTGAGAAATAGGCACCCGTTC	30	0	0	0	0	0	0	2	0	0	0	0	0	0	0	0	1	0	0	0	0	1	0	0	0	0	0	0	0	0	0	0	0	0	0	0	0	0	1	0	0	0	0	0	0	0	0	0
Seq1992	GTGGCACCTGCGGTAAAGGCAACTTTTGTG	30	0	0	0	0	0	1	0	2	0	0	2	0	0	0	0	0	0	0	0	1	0	0	0	0	0	0	0	0	0	0	0	1	0	0	1	0	0	0	0	4	0	0	0	0	0	0	0
Seq1993	CCTGCGGGCGGGTAGGTGGTTGGATTCTTG	30	0	0	0	0	0	0	0	0	0	0	0	0	3	1	0	0	0	0	0	0	0	1	0	0	0	1	0	0	0	0	0	0	0	0	0	0	0	0	0	0	0	1	0	0	0	0	0
Seq1994	GATTCGCGGGTGGGTGGGTGGCCTTGCTCG	30	0	0	0	0	0	0	0	0	1	0	0	0	0	0	1	0	1	0	1	0	0	0	0	0	0	1	0	0	0	0	0	0	0	0	0	0	1	0	0	1	1	0	0	0	0	0	0
Seq1995	GCGCGCCTCCATGTGCTGTATTTTCCGTG	29	0	0	0	0	0	0	0	0	0	0	5	0	0	0	0	0	0	0	0	0	0	0	0	0	0	0	0	0	0	0	0	0	0	0	0	0	0	0	0	0	0	0	3	0	0	0	0
Seq1996	GGATCCCCGTATCGCGGGTCAGTATTCTTC	30	0	0	0	0	0	0	0	0	0	0	0	0	0	2	0	1	0	0	0	0	0	0	0	1	1	0	0	0	0	0	0	0	0	0	0	1	0	0	0	0	0	0	0	0	0	1	0
Seq1997	GGACCTCCGTCTCACGAGTCAGTATTCAAC	30	0	0	0	0	0	0	0	0	0	0	0	0	0	0	0	0	2	0	0	0	2	0	0	2	0	0	0	0	0	0	0	0	0	0	0	0	0	2	0	0	0	0	0	0	0	0	0
Seq1998	GCGGGTGAGTGGGTGGTAAGTTGTGCCGAC	30	0	0	0	0	0	0	1	0	0	0	0	0	0	0	0	0	0	2	0	0	0	0	1	0	0	0	0	0	3	0	0	0	0	0	0	0	0	0	0	0	1	0	0	0	0	0	0
[truncated: 3,002 more rows]
[truncated: 95 more columns]
